# Supplementary material for: Mapping diversity in African trypanosomes using high resolution spatial proteomics
Source: Nat Commun. 2023 Jul 21;14:4401. doi: 10.1038/s41467-023-40125-z (PMC10361982; doi:10.1038/s41467-023-40125-z)
Supplement: Supplementary file 3 — Supplementary Data 1 [file 41467_2023_40125_MOESM3_ESM.xlsx]

## Sheet: Legend
Supplementary Data 1: Additional experimental meta-data for hyperLOPIT experiments in T. brucei BSF, T. brucei PCF, T. congolense BSF, and T. congolense PCF.
Sheet	Name	Description	Column letter	Column names		Column description
1	SD1 hyperLOPIT experimental meta-data for T. brucei BSF, T. brucei PCF, T. congolense BSF, and T. congolense PCF	Additional experimental meta-data for hyperLOPIT experiments in T. brucei BSF, T. brucei PCF, T. congolense BSF, and T. congolense PCF	A	Run information	Organism	Organism on which experiment was conducted (TbBSF, TbPCF, TcBSF, or TcPCF).
			B		Name	Name of experimental run.
			C		Iteration	Iteration number of epxerimental run, representing one of three biological experiments.
			D	Cell lysis	Cells	Number of cells subjected to lysis for experimental run.
			E		Volume (ml)	Volume (ml) of cells subjected to lysis for experimental run.
			F		Pressure applied (psi)	Pressure (psi) applied during nitrogen cavitation based cell lysis.
			G	Cushion centrifugation	Rotor	Beckman Coulter rotor model number used in cushion centrifugation.
			H		Speed	Rotor speed (xg) used in cushion centrifugation.
			I		No. of sample tubes	Number of tubes sample was distributed in for cushion centrifugation.
			J		lysate added/ tube (ml)	Volume (ml) of lysate added to each tube for cushion centrifugation.
			K		6% iodixanol (ml)	Volume (ml) of 6% iodixanol added to each tube for cushion centrifugation.
			L		25% iodixanol (ml)	Volume (ml) of 25% iodixanol added to each tube for cushion centrifugation.
			M	Membrane pelleting centrifguation	Rotor	Beckman Coulter rotor model number used in membrane pelleting centrifugation.
			N		Speed	Rotor speed (xg) used in membrane pelleting centrifugation.
			O		No. of sample tubes	Number of tubes sample was distributed in for membrane pelleting centrifugation.
			P	Density gradient centrifguation	Rotor	Beckman Coulter rotor model number used in density gradient centrifguation.
			Q		Speed	Rotor speed (xg) used in density gradient centrifguation.
			R		Fractions collected	Number of fractions collected following density gradient centrifguation.
			S	Preparation for MS analysis	Fraction pool	Index for pooled fractions from density gradient centrifguation.
			T		Gradient fractions	Details of pooling strategy for fractions from density gradient centrifguation.
			U		Protein pooled (µg)	Total amount of protein (µg) in indicated fraction pool.
			V		Peptide labelled (µg)	Total amount of peptide (µg) in indicated fraction pool (if quantified).
			W		TMT tag	Name of tag used from TMT-11 plex set for labelling indicated fraction pool.
			X		Relative tag amount	Ratio of tag: sample used in TMT labelling relative to that recommended in manufacturer instructions.
			Y		UPLC fractions	Number of UPLC fractions after collection and concatenation for MS anlaysis.

## Sheet: SD1
Run information			Cell lysis			Cushion centrifugation						Membrane pelleting centrifugation			Density gradient centrifguation			Preparation for MS analysis
Organism	Name	Iteration	Cells	Volume (ml)	Pressure applied (psi)	Rotor	Speed (xg)	No. of sample tubes	lysate added/ tube (ml)	6% iodixanol (ml)	25% iodixanol (ml)	Rotor	Speed (xg)	No. of sample tubes	Rotor	Speed (xg)	Fractions collected	Fraction pool	Gradient fractions	Protein pooled (µg)	Peptide labelled (µg)	TMT tag	Relative tag amount	UPLC fractions
TbBSF	TbBSF_211118	1	4455000000	11.14	800	SW55 Ti	100095	2	3.6	1.9	1.8	SW55 Ti	200309	4	Vti 65.1	99820	22	1	1 to 4 pooled	30	peptide not quantified	TMT-126	0.5X manufacturer instructions	17
																		2	5 and 6 pooled	30	peptide not quantified	TMT-127N	0.5X manufacturer instructions
																		3	7	30	peptide not quantified	TMT-127C	0.5X manufacturer instructions
																		4	8	30	peptide not quantified	TMT-128N	0.5X manufacturer instructions
																		5	9	30	peptide not quantified	TMT-128C	0.5X manufacturer instructions
																		6	10	30	peptide not quantified	TMT-129N	0.5X manufacturer instructions
																		7	11	30	peptide not quantified	TMT-129C	0.5X manufacturer instructions
																		8	12	30	peptide not quantified	TMT-130N	0.5X manufacturer instructions
																		9	13 and 14 pooled	30	peptide not quantified	TMT-130C	0.5X manufacturer instructions
																		10	15 to 20 pooled	30	peptide not quantified	TMT-131	0.5X manufacturer instructions
																		11	soluble	30	peptide not quantified	TMT-131C	0.5X manufacturer instructions
TbBSF	TbBSF_160519	2	7120000000	17.8	550	SW40 Ti	146498	2	7	3	2.5	SW55 Ti	200309	6	Vti 65.1	99820	22	1	1 to 3 pooled	90	40	TMT-126	0.5X manufacturer instructions	19
																		2	4	90	40	TMT-127N	0.5X manufacturer instructions
																		3	5	90	40	TMT-127C	0.5X manufacturer instructions
																		4	6 to 8 pooled	90	40	TMT-128N	0.5X manufacturer instructions
																		5	9 to 11 pooled	90	40	TMT-128C	0.5X manufacturer instructions
																		6	12 to 14 pooled	90	40	TMT-129N	0.5X manufacturer instructions
																		7	15 and 16 pooled	90	40	TMT-129C	0.5X manufacturer instructions
																		8	17	90	40	TMT-130N	0.5X manufacturer instructions
																		9	18 and 19 pooled	90	40	TMT-130C	0.5X manufacturer instructions
																		10	20 to 22 pooled	90	40	TMT-131	0.5X manufacturer instructions
																		11	soluble	90	40	TMT-131C	0.5X manufacturer instructions
TbBSF	TbBSF_300519	3	5200000000	13	800	SW40 Ti	146498	2	5	3	3	SW55 Ti	200309	6	Vti 65.1	99820	22	1	1 to 3 pooled	81	27	TMT-126	0.5X manufacturer instructions	19
																		2	4	72	27	TMT-127N	0.5X manufacturer instructions
																		3	5 and 6 pooled	72	27	TMT-127C	0.5X manufacturer instructions
																		4	7 and 8 pooled	72	27	TMT-128N	0.5X manufacturer instructions
																		5	9	72	27	TMT-128C	0.5X manufacturer instructions
																		6	10 and 11 pooled	72	27	TMT-129N	0.5X manufacturer instructions
																		7	12 to 14 pooled	72	27	TMT-129C	0.5X manufacturer instructions
																		8	15	72	27	TMT-130N	0.5X manufacturer instructions
																		9	16 and 17 pooled	72	27	TMT-130C	0.5X manufacturer instructions
																		10	18 to 22 pooled	72	27	TMT-131	0.5X manufacturer instructions
																		11	soluble	72	27	TMT-131C	0.5X manufacturer instructions
TbPCF	TbPCF_280519	1	5750000000	14.4	850	SW40 Ti	146498	2	6	3.5	3.5	SW55 Ti	200309	6	Vti 65.1	99820	20	1	1 to 3 pooled	90	20	TMT-126	0.5X manufacturer instructions	19
																		2	4	90	20	TMT-127N	0.5X manufacturer instructions
																		3	5	90	20	TMT-127C	0.5X manufacturer instructions
																		4	6 and 7 pooled	90	20	TMT-128N	0.5X manufacturer instructions
																		5	8 and 9 pooled	90	20	TMT-128C	0.5X manufacturer instructions
																		6	10 and 11 pooled	90	20	TMT-129N	0.5X manufacturer instructions
																		7	12	45	20	TMT-129C	0.5X manufacturer instructions
																		8	13	45	20	TMT-130N	0.5X manufacturer instructions
																		9	14 to 17 pooled	90	20	TMT-130C	0.5X manufacturer instructions
																		10	18 to 20 pooled	90	20	TMT-131	0.5X manufacturer instructions
																		11	soluble	90	20	TMT-131C	0.5X manufacturer instructions
TbPCF	TbPCF_060619	2	9450000000	23.6	750	SW40 Ti	146498	3	6.5	3	3	SW55 Ti	200309	6	Vti 65.1	99820	21	1	1 and 2 pooled	90	35	TMT-126	0.5X manufacturer instructions	19
																		2	3	90	35	TMT-127N	0.5X manufacturer instructions
																		3	4 and 5 pooled	90	35	TMT-127C	0.5X manufacturer instructions
																		4	6 to 9 pooled	90	35	TMT-128N	0.5X manufacturer instructions
																		5	10 to 12 pooled	90	35	TMT-128C	0.5X manufacturer instructions
																		6	13 and 14 pooled	90	35	TMT-129N	0.5X manufacturer instructions
																		7	15 to 16 pooled	90	35	TMT-129C	0.5X manufacturer instructions
																		8	17	90	35	TMT-130N	0.5X manufacturer instructions
																		9	18	90	35	TMT-130C	0.5X manufacturer instructions
																		10	19 to 21 pooled	90	35	TMT-131	0.5X manufacturer instructions
																		11	soluble	90	35	TMT-131C	0.5X manufacturer instructions
TbPCF	TbPCF_190619	3	7350000000	18.4	525	SW40 Ti	146498	2	7.9	2.5	2	SW55 Ti	200309	6	Vti 65.1	99820	23	1	1 to 3 pooled	90	55.9	TMT-126	0.5X manufacturer instructions	19
																		2	4 and 5 pooled	90	55.9	TMT-127N	0.5X manufacturer instructions
																		3	6 to 8 pooled	90	55.9	TMT-127C	0.5X manufacturer instructions
																		4	9 to 11 pooled	90	55.9	TMT-128N	0.5X manufacturer instructions
																		5	12	90	55.9	TMT-128C	0.5X manufacturer instructions
																		6	13 to 15 pooled	90	55.9	TMT-129N	0.5X manufacturer instructions
																		7	16 to 17 pooled	90	55.9	TMT-129C	0.5X manufacturer instructions
																		8	18 to 19 pooled	90	55.9	TMT-130N	0.5X manufacturer instructions
																		9	20	90	55.9	TMT-130C	0.5X manufacturer instructions
																		10	21 to 23 pooled	90	55.9	TMT-131	0.5X manufacturer instructions
																		11	soluble	90	55.9	TMT-131C	0.5X manufacturer instructions
TcBSF	TcBSF_241019	1	6650000000	16.6	350	SW40 Ti	146498	2	6.5	3	2	SW55 Ti	200309	4	Vti 65.1	99820	20	1	1 and 2 pooled	83.5833	36	TMT-126	1X manufacturer instructions	19
																		2	3 and 4 pooled	83.5833	36	TMT-127N	1X manufacturer instructions
																		3	5	83.5833	36	TMT-127C	1X manufacturer instructions
																		4	6 and 7 pooled	83.5833	36	TMT-128N	1X manufacturer instructions
																		5	8	83.5833	36	TMT-128C	1X manufacturer instructions
																		6	9 and 10 pooled	83.5833	36	TMT-129N	1X manufacturer instructions
																		7	11	83.5833	36	TMT-129C	1X manufacturer instructions
																		8	12 and 13 pooled	83.5833	36	TMT-130N	1X manufacturer instructions
																		9	14 to 16 pooled	83.5833	36	TMT-130C	1X manufacturer instructions
																		10	17 to 20 pooled	83.5833	36	TMT-131	1X manufacturer instructions
																		11	soluble	73.5833	36	TMT-131C	1X manufacturer instructions
TcBSF	TcBSF_200120	2	4730000000	11.83	400	SW40 Ti	146498	2	6	3	2	SW55 Ti	200309	4	Vti 65.1	99820	20	1	1 and 2 pooled	50.3596	33	TMT-126	1X manufacturer instructions	19
																		2	3 and 4 pooled	50.3596	33	TMT-127N	1X manufacturer instructions
																		3	5 and 6 pooled	50.3596	33	TMT-127C	1X manufacturer instructions
																		4	7	50.3596	33	TMT-128N	1X manufacturer instructions
																		5	8	50.3596	33	TMT-128C	1X manufacturer instructions
																		6	9	50.3596	33	TMT-129N	1X manufacturer instructions
																		7	10 and 11 pooled	50.3596	33	TMT-129C	1X manufacturer instructions
																		8	12 and 13 pooled	50.3596	33	TMT-130N	1X manufacturer instructions
																		9	14 to 16 pooled	50.3596	33	TMT-130C	1X manufacturer instructions
																		10	17 to 20 pooled	50.3596	33	TMT-131	1X manufacturer instructions
																		11	soluble	50.3596	33	TMT-131C	1X manufacturer instructions
TcBSF	TcBSF_220120	3	8075000000	25	375	SW40 Ti	146498	3	6.5	3	3	SW55 Ti	200309	4	Vti 65.1	99820	22	1	2 and 3 pooled	97.3684	45	TMT-126	1X manufacturer instructions	19
																		2	4	97.3684	45	TMT-127N	1X manufacturer instructions
																		3	5	97.3684	45	TMT-127C	1X manufacturer instructions
																		4	6	97.3684	45	TMT-128N	1X manufacturer instructions
																		5	7 to 10 pooled	97.3684	45	TMT-128C	1X manufacturer instructions
																		6	11 to 13 pooled	97.3684	45	TMT-129N	1X manufacturer instructions
																		7	14 and 15 pooled	97.3684	45	TMT-129C	1X manufacturer instructions
																		8	16 and 17 pooled	97.3684	45	TMT-130N	1X manufacturer instructions
																		9	18 and 19 pooled	97.3684	45	TMT-130C	1X manufacturer instructions
																		10	20 to 23 pooled	97.3684	45	TMT-131	1X manufacturer instructions
																		11	soluble	97.3684	45	TMT-131C	1X manufacturer instructions
TcPCF	TcPCF_011019	1	10800000000	27	400	SW40 Ti	146498	3	6.5	3	3	SW55 Ti	200309	6	Vti 65.1	99820	20	1	1 and 2 pooled	98.3333	28	TMT-126	1X manufacturer instructions	19
																		2	3 and 4 pooled	98.3333	28	TMT-127N	1X manufacturer instructions
																		3	5 and 6 pooled	98.3333	28	TMT-127C	1X manufacturer instructions
																		4	7	98.3333	28	TMT-128N	1X manufacturer instructions
																		5	8 to 11 pooled	98.3333	28	TMT-128C	1X manufacturer instructions
																		6	12 to 14 pooled	98.3333	28	TMT-129N	1X manufacturer instructions
																		7	15 and 16 pooled	98.3333	28	TMT-129C	1X manufacturer instructions
																		8	17	98.3333	28	TMT-130N	1X manufacturer instructions
																		9	18	98.3333	28	TMT-130C	1X manufacturer instructions
																		10	19 and 20 pooled	98.3333	28	TMT-131	1X manufacturer instructions
																		11	soluble	78.6706	29	TMT-131C	1X manufacturer instructions
TcPCF	TcPCF_251119	2	9472000000	23.7	600	SW40 Ti	146498	3	6.5	3	3	SW55 Ti	200309	6	Vti 65.1	99820	23	1	1 and 2 pooled	50.0741	22.5	TMT-126	1X manufacturer instructions	19
																		2	3 and 4 pooled	50.0741	22.5	TMT-127N	1X manufacturer instructions
																		3	5 to 7 pooled	50.0741	22.5	TMT-127C	1X manufacturer instructions
																		4	8 to 10 pooled	50.0741	22.5	TMT-128N	1X manufacturer instructions
																		5	11 and 12 pooled	50.0741	22.5	TMT-128C	1X manufacturer instructions
																		6	13 and 14 pooled	50.0741	22.5	TMT-129N	1X manufacturer instructions
																		7	15 and 16 pooled	50.0741	22.5	TMT-129C	1X manufacturer instructions
																		8	17 and 18 pooled	50.0741	22.5	TMT-130N	1X manufacturer instructions
																		9	19	50.0741	22.5	TMT-130C	1X manufacturer instructions
																		10	20 to 23 pooled	50.0741	22.5	TMT-131	1X manufacturer instructions
																		11	soluble	50.0741	22.5	TMT-131C	1X manufacturer instructions
TcPCF	TcPCF_181219	3	10800000000	27	600	SW40 Ti	146498	3	6.5	3	3	SW55 Ti	200309	6	Vti 65.1	99820	22	1	1 and 2 pooled	97.3684	52	TMT-126	1X manufacturer instructions	19
																		2	3 and 4 pooled	97.3684	52	TMT-127N	1X manufacturer instructions
																		3	5	97.3684	52	TMT-127C	1X manufacturer instructions
																		4	6 and 7 pooled	97.3684	52	TMT-128N	1X manufacturer instructions
																		5	8 to 10 pooled	97.3684	52	TMT-128C	1X manufacturer instructions
																		6	11 and 12 pooled	97.3684	52	TMT-129N	1X manufacturer instructions
																		7	13 and 14 pooled	97.3684	52	TMT-129C	1X manufacturer instructions
																		8	15 and 16 pooled	97.3684	52	TMT-130N	1X manufacturer instructions
																		9	17 to 19 pooled	97.3684	52	TMT-130C	1X manufacturer instructions
																		10	20 to 22 pooled	97.3684	52	TMT-131	1X manufacturer instructions
																		11	soluble	97.3684	52	TMT-131C	1X manufacturer instructions
