# Supplementary material for: Mapping diversity in African trypanosomes using high resolution spatial proteomics
Source: Nat Commun. 2023 Jul 21;14:4401. doi: 10.1038/s41467-023-40125-z (PMC10361982; doi:10.1038/s41467-023-40125-z)
Supplement: Supplementary file 4 — Supplementary Data 2 [file 41467_2023_40125_MOESM4_ESM.xlsx]

## Sheet: Legend
Supplementary Data 2: Normalised protein quantitation data for three concatenated hyperLOPIT experiments in (A) T. brucei BSF, (B) T. brucei PCF, (C) T. congolense BSF, and (D) T. congolense PCF. Values are grouped according to biological iteration and TMT tagging.
Sheet	Name	Description	Column letter	Column names	Column description
1	SD2-a normalised quantitative data for T. brucei BSF	Normalised protein quantitation data for three concatenated hyperLOPIT experiments in T. brucei BSF. Values are grouped according to biological iteration and TMT tagging.	A	gene_ID	TriTrypDB based gene identifier
			B	126_rep1	Normalised reporter intensities for proteins in channels of TMT-11 plex set for first of three biological iterations of hyperLOPIT experiments. PSM intensities were exported from ProteomeDiscoverer and subjected to median aggregation and sum-normalisation.
			C	127N_rep1
			D	127C_rep1
			E	128N_rep1
			F	128C_rep1
			G	129N_rep1
			H	129C_rep1
			I	130N_rep1
			J	130C_rep1
			K	131N_rep1
			L	131C_rep1
			M	126_rep2	Normalised reporter intensities for proteins in channels of TMT-11 plex set for second of three biological iterations of hyperLOPIT experiments. PSM intensities were exported from ProteomeDiscoverer and subjected to median aggregation and sum-normalisation.
			N	127N_rep2
			O	127C_rep2
			P	128N_rep2
			Q	128C_rep2
			R	129N_rep2
			S	129C_rep2
			T	130N_rep2
			U	130C_rep2
			V	131N_rep2
			W	131C_rep2
			X	126_rep3	Normalised reporter intensities for proteins in channels of TMT-11 plex set for third of three biological iterations of hyperLOPIT experiments. PSM intensities were exported from ProteomeDiscoverer and subjected to median aggregation and sum-normalisation.
			Y	127N_rep3
			Z	127C_rep3
			AA	128N_rep3
			AB	128C_rep3
			AC	129N_rep3
			AD	129C_rep3
			AE	130N_rep3
			AF	130C_rep3
			AG	131N_rep3
			AH	131C_rep3
2	SD2-b normalised quantitative data for T. brucei PCF	Normalised protein quantitation data for three concatenated hyperLOPIT experiments in T. brucei PCF. Values are grouped according to biological iteration and TMT tagging.	A	gene_ID	TriTrypDB based gene identifier
			B	126_rep1	Normalised reporter intensities for proteins in channels of TMT-11 plex set for first of three biological iterations of hyperLOPIT experiments. PSM intensities were exported from ProteomeDiscoverer and subjected to median aggregation and sum-normalisation.
			C	127N_rep1
			D	127C_rep1
			E	128N_rep1
			F	128C_rep1
			G	129N_rep1
			H	129C_rep1
			I	130N_rep1
			J	130C_rep1
			K	131N_rep1
			L	131C_rep1
			M	126_rep2	Normalised reporter intensities for proteins in channels of TMT-11 plex set for second of three biological iterations of hyperLOPIT experiments. PSM intensities were exported from ProteomeDiscoverer and subjected to median aggregation and sum-normalisation.
			N	127N_rep2
			O	127C_rep2
			P	128N_rep2
			Q	128C_rep2
			R	129N_rep2
			S	129C_rep2
			T	130N_rep2
			U	130C_rep2
			V	131N_rep2
			W	131C_rep2
			X	126_rep3	Normalised reporter intensities for proteins in channels of TMT-11 plex set for third of three biological iterations of hyperLOPIT experiments. PSM intensities were exported from ProteomeDiscoverer and subjected to median aggregation and sum-normalisation.
			Y	127N_rep3
			Z	127C_rep3
			AA	128N_rep3
			AB	128C_rep3
			AC	129N_rep3
			AD	129C_rep3
			AE	130N_rep3
			AF	130C_rep3
			AG	131N_rep3
			AH	131C_rep3
3	SD2-c normalised quantitative data for T. congolense BSF	Normalised protein quantitation data for three concatenated hyperLOPIT experiments in T. congolense BSF. Values are grouped according to biological iteration and TMT tagging.	A	gene_ID	TriTrypDB based gene identifier
			B	126_rep1	Normalised reporter intensities for proteins in channels of TMT-11 plex set for first of three biological iterations of hyperLOPIT experiments. PSM intensities were exported from ProteomeDiscoverer and subjected to median aggregation and sum-normalisation.
			C	127N_rep1
			D	127C_rep1
			E	128N_rep1
			F	128C_rep1
			G	129N_rep1
			H	129C_rep1
			I	130N_rep1
			J	130C_rep1
			K	131N_rep1
			L	131C_rep1
			M	126_rep2	Normalised reporter intensities for proteins in channels of TMT-11 plex set for second of three biological iterations of hyperLOPIT experiments. PSM intensities were exported from ProteomeDiscoverer and subjected to median aggregation and sum-normalisation.
			N	127N_rep2
			O	127C_rep2
			P	128N_rep2
			Q	128C_rep2
			R	129N_rep2
			S	129C_rep2
			T	130N_rep2
			U	130C_rep2
			V	131N_rep2
			W	131C_rep2
			X	126_rep3	Normalised reporter intensities for proteins in channels of TMT-11 plex set for third of three biological iterations of hyperLOPIT experiments. PSM intensities were exported from ProteomeDiscoverer and subjected to median aggregation and sum-normalisation.
			Y	127N_rep3
			Z	127C_rep3
			AA	128N_rep3
			AB	128C_rep3
			AC	129N_rep3
			AD	129C_rep3
			AE	130N_rep3
			AF	130C_rep3
			AG	131N_rep3
			AH	131C_rep3
4	SD2-d normalised quantitative data for T. congolense PCF	Normalised protein quantitation data for three concatenated hyperLOPIT experiments in T. congolense PCF. Values are grouped according to biological iteration and TMT tagging.	A	gene_ID	TriTrypDB based gene identifier
			B	126_rep1	Normalised reporter intensities for proteins in channels of TMT-11 plex set for first of three biological iterations of hyperLOPIT experiments. PSM intensities were exported from ProteomeDiscoverer and subjected to median aggregation and sum-normalisation.
			C	127N_rep1
			D	127C_rep1
			E	128N_rep1
			F	128C_rep1
			G	129N_rep1
			H	129C_rep1
			I	130N_rep1
			J	130C_rep1
			K	131N_rep1
			L	131C_rep1
			M	126_rep2	Normalised reporter intensities for proteins in channels of TMT-11 plex set for second of three biological iterations of hyperLOPIT experiments. PSM intensities were exported from ProteomeDiscoverer and subjected to median aggregation and sum-normalisation.
			N	127N_rep2
			O	127C_rep2
			P	128N_rep2
			Q	128C_rep2
			R	129N_rep2
			S	129C_rep2
			T	130N_rep2
			U	130C_rep2
			V	131N_rep2
			W	131C_rep2
			X	126_rep3	Normalised reporter intensities for proteins in channels of TMT-11 plex set for third of three biological iterations of hyperLOPIT experiments. PSM intensities were exported from ProteomeDiscoverer and subjected to median aggregation and sum-normalisation.
			Y	127N_rep3
			Z	127C_rep3
			AA	128N_rep3
			AB	128C_rep3
			AC	129N_rep3
			AD	129C_rep3
			AE	130N_rep3
			AF	130C_rep3
			AG	131N_rep3
			AH	131C_rep3

## Sheet: SD2-a
	126_rep1	127N_rep1	127C_rep1	128N_rep1	128C_rep1	129N_rep1	129C_rep1	130N_rep1	130C_rep1	131N_rep1	131C_rep1	126_rep2	127N_rep2	127C_rep2	128N_rep2	128C_rep2	129N_rep2	129C_rep2	130N_rep2	130C_rep2	131N_rep2	131C_rep2	126_rep3	127N_rep3	127C_rep3	128N_rep3	128C_rep3	129N_rep3	129C_rep3	130N_rep3	130C_rep3	131N_rep3	131C_rep3
Tb05.5K5.110	0.425851	0.0371306	0.0226519	0.0494462	0.0635937	0.0871818	0.0753831	0.0669256	0.0727186	0.0636774	0.0360096	0.265857	0.283631	0.0602149	0.0202967	0.0357331	0.0279656	0.0366096	0.0442326	0.0390963	0.0605428	0.0938133	0.382923	0.191036	0.0301035	0.0217527	0.0294799	0.0247262	0.0284737	0.0401283	0.0455136	0.06035	0.144592
Tb05.5K5.120	0.0219722	0.023632	0.05135	0.111027	0.177134	0.227536	0.151101	0.106606	0.0715162	0.0250273	0.00606086	0.057825	0.0626363	0.0685316	0.15464	0.212057	0.14589	0.11808	0.064332	0.0330762	0.0401507	0.0109935	0.0530415	0.059318	0.0809691	0.153521	0.194518	0.183133	0.143874	0.0707579	0.0259731	0.0165237	0.00874334
Tb05.5K5.130	0.0478365	0.166676	0.152333	0.158585	0.118312	0.123394	0.0910993	0.0544676	0.0401088	0.0195001	0.0213733	0.0939048	0.125026	0.114174	0.17525	0.146917	0.0854837	0.0812254	0.0572558	0.0353514	0.0573502	0.0171622	0.104922	0.113965	0.141927	0.190469	0.162226	0.0895304	0.0709669	0.0452908	0.0269755	0.0261926	0.0160279
Tb05.5K5.150	0.0444167	0.0450884	0.0497953	0.0817881	0.0836792	0.110652	0.105777	0.134106	0.1708	0.119074	0.0473125	0.0377496	0.0538987	0.0631295	0.0438274	0.0872339	0.0839968	0.107543	0.121419	0.103772	0.193392	0.10098	0.053692	0.0888959	0.0651741	0.0768756	0.107128	0.089494	0.102681	0.130774	0.114393	0.107535	0.0675501
Tb05.5K5.160	0.101766	0.0497042	0.0388008	0.0677277	0.116036	0.188215	0.144855	0.126355	0.106643	0.0446524	0.0117996	0.174758	0.215369	0.083869	0.0412569	0.0756886	0.0832275	0.101113	0.0762632	0.0498297	0.0552374	0.0257725	0.178951	0.144215	0.0663725	0.080418	0.0860477	0.0865986	0.102922	0.103232	0.0691883	0.047042	0.0274839
Tb05.5K5.170	0.0263419	0.02475	0.0429947	0.0747759	0.090617	0.15153	0.117247	0.160257	0.199096	0.106943	0.00544646	0.0181207	0.0106345	0.0157591	0.0242542	0.0963916	0.101262	0.1902	0.224591	0.154562	0.153232	0.0109919	0.0514194	0.0424526	0.0211245	0.0482178	0.0689413	0.10344	0.166719	0.21825	0.148514	0.0587105	0.0722112
Tb05.5K5.200	0.198158	0.0463826	0.0346076	0.0529471	0.0521154	0.073263	0.0608668	0.0570177	0.0678659	0.0560169	0.295839	0.0405865	0.033295	0.0219406	0.0112527	0.0121915	0.0113154	0.014992	0.0184037	0.0113301	0.0382784	0.785591	0.0709541	0.0281255	0.0108745	0.0143115	0.0179645	0.0149642	0.0179087	0.0210734	0.0164072	0.0372622	0.750957
Tb05.5K5.210	0.0119393	0.0346959	0.0517045	0.08717	0.0926479	0.130309	0.118663	0.127594	0.160476	0.153029	0.00785805	0.0117323	0.0195891	0.0213632	0.0337823	0.0923547	0.0939526	0.145687	0.169681	0.155193	0.2296	0.00691268	0.00609599	0.0242182	0.0286658	0.0699834	0.105569	0.110177	0.147675	0.154979	0.162664	0.187987	0.00320799
Tb05.5K5.220	0.0150256	0.0313554	0.0610594	0.0975611	0.108648	0.121691	0.135335	0.113403	0.165415	0.152063	0.0060727	0.00727789	0.0128519	0.0216975	0.0328786	0.0958894	0.088503	0.131671	0.176872	0.14798	0.253422	0.00663129	0.0178656	0.0287811	0.032902	0.073808	0.105022	0.10666	0.12703	0.156061	0.12916	0.164393	0.0225474
Tb05.5K5.40	0.0731103	0.192782	0.139668	0.168659	0.112508	0.118312	0.0788353	0.0539598	0.0368201	0.0174978	0.00418165	0.0612175	0.0979097	0.128627	0.22838	0.158962	0.0960431	0.0791156	0.0448894	0.02825	0.0448029	0.0109906	0.0622693	0.0935654	0.197267	0.232371	0.140902	0.0988162	0.0717733	0.0331033	0.0200814	0.0140684	0.0138078
Tb05.5K5.50	0.0466197	0.168604	0.125311	0.148566	0.101238	0.125569	0.0945953	0.0674508	0.05381	0.027334	0.0123516	0.0419063	0.0853704	0.115988	0.227897	0.159405	0.0960835	0.0859126	0.049973	0.0250716	0.0405267	0.0134388	0.0345919	0.0806583	0.169909	0.22452	0.145076	0.118743	0.0920387	0.0477412	0.031346	0.0247198	0.00921559
Tb05.5K5.70	0.47799	0.0566734	0.0195013	0.0393957	0.0579759	0.069974	0.0526749	0.04533	0.0458413	0.0310034	0.069062	0.328985	0.256764	0.0602952	0.0205224	0.0442312	0.0508569	0.0527246	0.0461521	0.0320133	0.0383972	0.0479553	0.4361	0.193128	0.0181219	0.027083	0.0436236	0.0427783	0.0439012	0.044329	0.0336276	0.0219831	0.0854488
Tb05.5K5.80	0.130932	0.0760393	0.0608466	0.0769534	0.0778989	0.108657	0.0801717	0.0758174	0.0827696	0.0618256	0.168089	0.136764	0.111982	0.0703785	0.0527271	0.0803613	0.0606298	0.0779689	0.0557674	0.0361319	0.0561249	0.261164	0.111911	0.136873	0.0665545	0.0721987	0.0826208	0.0723247	0.0689262	0.0720697	0.0505911	0.0527098	0.21322
Tb06.3A7.960	0.0945812	0.0748295	0.0577879	0.0630243	0.0616039	0.0908358	0.0931531	0.100936	0.138417	0.133268	0.0717034	0.0780444	0.0897548	0.0722414	0.0518324	0.0710995	0.0621449	0.0940041	0.116881	0.113403	0.180096	0.0602289	0.110213	0.126972	0.0936235	0.0980621	0.0857606	0.0552301	0.0750844	0.0977538	0.101903	0.116029	0.0345002
Tb07.11L3.90	0.269569	0.0567123	0.0415974	0.0673909	0.069362	0.0953167	0.0898181	0.0786285	0.0919504	0.0575671	0.0703492	0.161608	0.129878	0.0827507	0.108223	0.0916498	0.0714007	0.0816159	0.0587468	0.0369017	0.0474859	0.100966	0.207586	0.112424	0.0853985	0.110581	0.100279	0.0787578	0.0749915	0.054327	0.0391829	0.034324	0.0977766
Tb08.27P2.110	0.00874149	0.0317322	0.0358357	0.0687935	0.0759112	0.12793	0.10695	0.130875	0.16141	0.220081	0.0189808	0.00907355	0.0121538	0.0130398	0.0199525	0.0652331	0.0813495	0.129516	0.192967	0.217166	0.238421	0.0116986	0.0350695	0.0108185	0.0133134	0.0390286	0.0713257	0.122892	0.115905	0.157219	0.191158	0.189297	0.0539741
Tb09.v4.0013	0.187666	0.0396372	0.0348982	0.0418771	0.0518431	0.0759851	0.06838	0.065846	0.0911478	0.0667821	0.22528	0.122887	0.108296	0.0632633	0.0329726	0.0740178	0.083906	0.0943564	0.113692	0.100626	0.119907	0.0728035	0.134445	0.0864955	0.0363022	0.050612	0.0787559	0.0745526	0.10247	0.123848	0.103494	0.118701	0.0769164
Tb09.v4.0018	0.0358683	0.0250664	0.0243748	0.0549918	0.0613123	0.119985	0.104314	0.12457	0.123681	0.089284	0.236551	0.0117463	0.0150168	0.0156858	0.0126877	0.0802483	0.129039	0.16324	0.23298	0.154289	0.184278	0.000788057	0.0325333	0.023104	0.0271111	0.0373233	0.0669868	0.119843	0.147692	0.195363	0.195406	0.107534	0.0165862
Tb09.v4.0030	0.0541623	0.0398067	0.0287224	0.0447212	0.0420578	0.0849363	0.0765192	0.10333	0.183065	0.282984	0.0596953	0.0200327	0.0204083	0.0229153	0.021075	0.118217	0.086605	0.140486	0.276246	0.0700979	0.19872	0.0251964	0.0523022	0.0654864	0.0512066	0.0759966	0.0704681	0.0598035	0.0861739	0.122555	0.137983	0.212505	0.0655201
Tb09.v4.0065	0.0631142	0.0456662	0.0259427	0.0498945	0.0638767	0.093484	0.09135	0.104161	0.160613	0.255651	0.0462465	0.0173018	0.0276394	0.0248102	0.0212021	0.0436894	0.0578414	0.0853593	0.194589	0.2212	0.21808	0.0882882	0.0307345	0.0514547	0.0583099	0.044104	0.0648314	0.0964775	0.0762271	0.147777	0.155156	0.239565	0.035363
Tb09.v4.0107	0.031712	0.0281765	0.0352673	0.0667733	0.0852278	0.11753	0.120391	0.156071	0.207768	0.140248	0.0108357	0.104865	0.124318	0.0745365	0.056443	0.0868736	0.0837245	0.111358	0.0794184	0.0758021	0.124381	0.0782793	0.0268352	0.0352551	0.0258029	0.0482875	0.0792045	0.0861064	0.143514	0.18808	0.196601	0.165742	0.0045709
Tb09.v4.0119	0.0814362	0.0366462	0.0384129	0.0516294	0.0717867	0.107433	0.115804	0.144889	0.198432	0.11331	0.0339318	0.0387568	0.0441415	0.0431065	0.0498528	0.0755479	0.101401	0.123371	0.158368	0.138222	0.203473	0.0150281	0.0438606	0.0471874	0.0248907	0.0463733	0.0697094	0.0803292	0.133039	0.185487	0.168773	0.133785	0.0371063
Tb09.v4.0150	0.0411091	0.0281853	0.0244283	0.0469217	0.0553024	0.0800518	0.0860412	0.102471	0.160871	0.248318	0.118882	0.0275145	0.0266884	0.0313035	0.0266884	0.042443	0.0533102	0.0928502	0.135154	0.206779	0.241651	0.109338	0.037146	0.0542142	0.032773	0.0368188	0.0493824	0.0597851	0.0858308	0.12377	0.168588	0.251439	0.110874
Tb09.v4.0151	0.0264134	0.0368375	0.027564	0.0542572	0.0758046	0.113716	0.114159	0.126493	0.211022	0.189859	0.0151351	0.0182085	0.0266241	0.026639	0.0275132	0.0558509	0.0999493	0.127949	0.171858	0.173951	0.192476	0.0789807	0.0353933	0.0396522	0.0260173	0.0492844	0.0626944	0.0783523	0.125136	0.168195	0.183412	0.171091	0.050791
Tb10.v4.0033	0.339433	0.0408135	0.0294117	0.0461525	0.0563068	0.0738552	0.0625993	0.0562331	0.0647831	0.0509259	0.192403	0.124488	0.113942	0.0582443	0.0252232	0.0512817	0.0452489	0.0444628	0.0350258	0.0260358	0.0494796	0.405523	0.209067	0.119265	0.0419514	0.0476875	0.065599	0.0510163	0.043348	0.04054	0.0291119	0.0291473	0.315968
Tb10.v4.0036	0.0815704	0.0298493	0.0361952	0.0405361	0.0398672	0.0597288	0.0604739	0.0401074	0.0871083	0.0434266	0.481137	0.027542	0.0474773	0.0625566	0.067167	0.0645584	0.0318874	0.0397701	0.0384457	0.0305779	0.0431404	0.561949	0.0476468	0.0474058	0.042876	0.0596624	0.0557992	0.0473596	0.0418415	0.0390332	0.0228432	0.0401618	0.55537
Tb10.v4.0039	0.0388694	0.21214	0.174003	0.14575	0.0984839	0.116411	0.0758725	0.0547602	0.0435319	0.0228446	0.0109571	0.0359963	0.0790839	0.135653	0.271645	0.165153	0.0859107	0.0819382	0.0462219	0.0236595	0.0408134	0.0119657	0.0360785	0.0798377	0.210446	0.242756	0.165882	0.110252	0.0741156	0.0374153	0.0150939	0.0145833	0.0129637
Tb10.v4.0040	0.112534	0.0532075	0.0375038	0.0409581	0.0423002	0.0608416	0.0405041	0.0455847	0.0549588	0.0413442	0.479272	0.108494	0.107588	0.076134	0.0385395	0.0456553	0.0402282	0.0441029	0.0384056	0.0223049	0.0499127	0.396476	0.109456	0.096513	0.0571906	0.0560398	0.0545863	0.0561047	0.0441224	0.0437596	0.0384007	0.0416378	0.402189
Tb10.v4.0041	0.173392	0.0474661	0.0384104	0.0430418	0.0476729	0.0611014	0.0525872	0.0492267	0.074094	0.0600486	0.388597	0.0532064	0.0650969	0.0547432	0.0131181	0.0307343	0.0248553	0.0243878	0.0351799	0.0231202	0.0557245	0.577591	0.0797807	0.0842424	0.0403605	0.038453	0.0493698	0.0349597	0.0334732	0.0389273	0.0334034	0.0537848	0.50855
Tb10.v4.0045	0.0234305	0.0223442	0.0325375	0.0728423	0.0938327	0.138975	0.133409	0.162614	0.193038	0.101233	0.00809095	0.0117166	0.0116451	0.0242872	0.0331314	0.140716	0.169293	0.210677	0.15873	0.10555	0.100301	0.00808894	0.0284093	0.0378112	0.0275809	0.0704581	0.113213	0.139054	0.170777	0.168833	0.135974	0.0841894	0.0080479
Tb10.v4.0066	0.0755865	0.0320009	0.0298957	0.0529005	0.0824246	0.112435	0.131902	0.142575	0.196793	0.121853	0.0225767	0.0333707	0.0395275	0.0472511	0.0260303	0.0656768	0.0696666	0.116119	0.220683	0.124808	0.237753	0.0147287	0.0551602	0.0565036	0.0355022	0.0458256	0.0697365	0.0864576	0.136369	0.216329	0.149458	0.107078	0.0123029
Tb10.v4.0217	0.0322092	0.0310409	0.015242	0.0479161	0.0684071	0.09419	0.104759	0.104434	0.202387	0.298232	0.0113019	0.0157697	0.0172776	0.0205303	0.0200796	0.050881	0.0880305	0.117131	0.193703	0.229053	0.230779	0.0117152	0.045965	0.0294698	0.0264952	0.0373213	0.0565281	0.07513	0.111842	0.159939	0.164321	0.223503	0.038534
Tb10.v4.0218	0.0544328	0.031569	0.021456	0.0455444	0.0689957	0.0924818	0.0954504	0.090409	0.179911	0.29824	0.0215097	0.0564416	0.0424569	0.0321212	0.0273378	0.0656191	0.0842974	0.109461	0.160496	0.153916	0.178285	0.0273108	0.0251946	0.0417542	0.0453698	0.0506535	0.0557569	0.0533668	0.0899768	0.138732	0.226173	0.246849	0.0261733
Tb10.v4.0247	0.0239741	0.0288233	0.038578	0.0665655	0.0885449	0.133773	0.137299	0.143644	0.19225	0.127651	0.0100449	0.0195248	0.0231901	0.0336303	0.0246868	0.0775226	0.098985	0.144176	0.146722	0.1177	0.25508	0.0260031	0.0253191	0.0279092	0.0289056	0.0469639	0.0829507	0.108266	0.142043	0.195638	0.16469	0.164607	0.00995178
Tb11.01.2730	0.0747599	0.0341928	0.0669629	0.133707	0.138692	0.20794	0.0933717	0.0998269	0.075334	0.0416888	0.0187909	0.115883	0.107213	0.0648879	0.0456902	0.144035	0.131014	0.134203	0.0841575	0.055657	0.0570628	0.0391003	0.132533	0.0962894	0.0469492	0.0900609	0.136631	0.155722	0.126535	0.088145	0.041997	0.0375234	0.029831
Tb11.01.6241	0.0475652	0.0309623	0.0306242	0.0387984	0.0729767	0.0842652	0.094131	0.126603	0.188654	0.254497	0.0309232	0.139385	0.131009	0.0833255	0.0543812	0.0771532	0.078276	0.0792107	0.117445	0.0804984	0.102493	0.0568224	0.0240179	0.042973	0.0285076	0.0366039	0.0636997	0.0598284	0.0912129	0.154501	0.185713	0.256489	0.0564537
Tb11.01.6250	0.0371412	0.0297563	0.025794	0.0567691	0.0799904	0.119738	0.123984	0.129889	0.208333	0.165172	0.0141256	0.0263578	0.0379592	0.0341069	0.0293336	0.0623824	0.0970863	0.131551	0.167578	0.148803	0.18639	0.0129778	0.0599925	0.0440307	0.0319999	0.0464768	0.0773184	0.0764696	0.134807	0.179596	0.1678	0.154922	0.0209989
Tb11.02.5100b	0.112983	0.029011	0.0350777	0.0653145	0.105529	0.139876	0.132869	0.128475	0.140274	0.0687256	0.0326966	0.109085	0.0515953	0.0446335	0.0420749	0.127917	0.139204	0.144699	0.101462	0.0685986	0.0702025	0.0464603	0.125125	0.0537799	0.0241087	0.069884	0.130935	0.151397	0.174047	0.133222	0.0661693	0.0489336	0.0226
Tb11.02.5105b	0.0785403	0.0498136	0.0405796	0.0784365	0.0846224	0.113006	0.113117	0.123921	0.15468	0.0971691	0.0661145	0.119687	0.101548	0.0720893	0.0640316	0.100139	0.112508	0.105155	0.0585465	0.0869568	0.100339	0.079001	0.137073	0.109113	0.0488924	0.0683369	0.0828176	0.109764	0.124353	0.121382	0.0825057	0.0712884	0.0444741
Tb11.02.5120b	0.0824197	0.0340569	0.0384216	0.070698	0.106033	0.155308	0.131667	0.143438	0.138644	0.0532857	0.0238492	0.0819507	0.0812424	0.0360497	0.0335802	0.124532	0.174192	0.186222	0.104107	0.0749627	0.0749511	0.0248024	0.103603	0.0327933	0.0613648	0.0796872	0.0910479	0.102207	0.149166	0.118751	0.0750437	0.0746238	0.0355992
Tb11.02.5360	0.0194758	0.0621031	0.061834	0.096858	0.0862626	0.126651	0.0976539	0.136646	0.181084	0.114451	0.0169802	0.00639213	0.00639213	0.019791	0.0195072	0.0745035	0.144384	0.170924	0.200305	0.166342	0.212624	0.00502283	0.0293748	0.0352626	0.0287645	0.058048	0.084389	0.127242	0.150907	0.213445	0.158808	0.100698	0.0130615
Tb11.02.5380	0.179601	0.0493706	0.0343591	0.0554658	0.0861178	0.109649	0.06867	0.0952271	0.121842	0.0631012	0.101669	0.21974	0.251868	0.0987746	0.0224087	0.0238677	0.0298029	0.034355	0.0268589	0.019562	0.0320178	0.206943	0.257815	0.174701	0.0472361	0.0449103	0.051384	0.035433	0.0549474	0.0414329	0.0256026	0.0224184	0.255854
Tb11.02.5390b	0.0769335	0.0217954	0.0323621	0.0713042	0.110813	0.165514	0.142714	0.147142	0.14216	0.0511867	0.0216195	0.0758591	0.0940161	0.0344884	0.0242264	0.126155	0.172029	0.172651	0.106646	0.0697416	0.0697443	0.0194145	0.0926902	0.0632287	0.0238535	0.0676486	0.125784	0.154533	0.177545	0.143156	0.0625049	0.041102	0.0332136
Tb11.02.5420	0.0188471	0.0268515	0.0379277	0.071733	0.083686	0.131394	0.110573	0.159833	0.215436	0.131638	0.00756774	0.0126427	0.0183343	0.0239256	0.0271802	0.0777047	0.111377	0.158575	0.177565	0.16367	0.194004	0.00689185	0.0223384	0.0289782	0.0235615	0.0488854	0.0824584	0.109151	0.143411	0.205405	0.175992	0.128644	0.00854748
Tb11.02.5430	0.417393	0.0558109	0.0149585	0.0344536	0.0428066	0.0791121	0.0812863	0.0731586	0.0739881	0.0340998	0.114945	0.176067	0.187383	0.0850513	0.0246283	0.0522206	0.0695158	0.0650736	0.0537868	0.0513245	0.0505882	0.165625	0.233336	0.222871	0.0551271	0.0342872	0.0489528	0.0477912	0.0564262	0.0435028	0.0341675	0.0368846	0.191025
Tb11.0320	0.0844162	0.0273071	0.0409036	0.0687504	0.120479	0.161634	0.13732	0.13372	0.133982	0.0594811	0.0442218	0.0914518	0.0852908	0.042023	0.0280301	0.121856	0.178985	0.178599	0.094702	0.0687228	0.0643543	0.025475	0.0942316	0.0758252	0.0347312	0.0609447	0.118141	0.134326	0.165817	0.125745	0.0643925	0.0531785	0.0280984
Tb11.0330	0.062765	0.0242222	0.0521202	0.112754	0.152286	0.205173	0.15603	0.104906	0.0638375	0.0286323	0.0325443	0.0687451	0.0741431	0.0666242	0.147702	0.20909	0.127661	0.112913	0.0645673	0.0299092	0.0378875	0.0511048	0.0810164	0.078333	0.0818845	0.136906	0.154619	0.134858	0.122386	0.0681817	0.0314318	0.0246126	0.0367881
Tb11.0350	0.021997	0.023793	0.0261391	0.0455802	0.0554209	0.0820187	0.0744334	0.0993809	0.19381	0.356067	0.0098356	0.0214711	0.0226371	0.0266591	0.0186241	0.0405689	0.0444692	0.084705	0.196306	0.283022	0.227679	0.0248226	0.026522	0.0300186	0.0192107	0.032099	0.0456406	0.0534321	0.0714404	0.128492	0.219544	0.356664	0.0130073
Tb11.0390	0.316285	0.0504533	0.0376414	0.0501343	0.0516338	0.0708375	0.0685259	0.068806	0.0870756	0.055746	0.132875	0.230984	0.134513	0.0541504	0.0323339	0.056751	0.0575403	0.0769373	0.0509281	0.0410868	0.0574447	0.19113	0.235691	0.130392	0.0471193	0.0549432	0.0563062	0.0628124	0.0621208	0.0632128	0.0541478	0.0399406	0.164717
Tb11.0550	0.0364082	0.0373184	0.0415679	0.0676852	0.0902959	0.152243	0.116871	0.102823	0.151494	0.176682	0.0266113	0.00633817	0.0137218	0.0152161	0.0254398	0.130362	0.15385	0.206755	0.170817	0.110865	0.0938025	0.0151461	0.0253584	0.0426422	0.0350149	0.070521	0.117927	0.122332	0.167082	0.161244	0.15154	0.0904697	0.0158685
Tb11.0845	0.0735202	0.138695	0.105778	0.146185	0.10852	0.102993	0.0850866	0.0662581	0.0574885	0.0232534	0.0688312	0.0530502	0.0943195	0.135205	0.216055	0.156306	0.0850823	0.0849023	0.0481063	0.0277288	0.0451793	0.0489144	0.0577314	0.109556	0.163546	0.203301	0.142411	0.105693	0.0766562	0.0414334	0.0321883	0.0248734	0.0367813
Tb11.1040	0.0368588	0.0502201	0.0509112	0.0844519	0.0848687	0.125524	0.111686	0.130242	0.194885	0.117517	0.0128355	0.0223072	0.0200969	0.0245583	0.029334	0.0649885	0.0731631	0.119304	0.169342	0.131759	0.259857	0.0415934	0.0672483	0.0780772	0.0627044	0.0687313	0.0808205	0.0844813	0.101433	0.158272	0.146004	0.130264	0.0219636
Tb11.1240	0.325693	0.0757308	0.0464122	0.0493147	0.0471432	0.0517823	0.0488048	0.0465414	0.0639324	0.0484872	0.203853	0.114916	0.110999	0.0734594	0.0507593	0.0404005	0.0339419	0.0430523	0.034231	0.0297775	0.0434156	0.396628	0.205993	0.136585	0.0718979	0.0596846	0.0429948	0.0331238	0.0295286	0.0327106	0.0230566	0.0308289	0.325336
Tb11.1790	0.322183	0.0843241	0.0425525	0.0484438	0.07983	0.132791	0.0827123	0.0603654	0.0495725	0.0389106	0.0888026	0.188414	0.123209	0.075867	0.0424868	0.0648504	0.0826088	0.0981996	0.0775618	0.0633945	0.0811157	0.0906266	0.211748	0.133411	0.0467665	0.0536706	0.0615929	0.059295	0.0743753	0.086803	0.0706453	0.066738	0.114981
Tb11.v5.0126	0.161181	0.0510025	0.0398931	0.0892165	0.0868641	0.0867917	0.0892208	0.152919	0.127137	0.0963996	0.0193746	0.0485093	0.0416237	0.0609399	0.0336378	0.0827153	0.0866354	0.132055	0.161922	0.126562	0.212374	0.0130254	0.0762095	0.0781986	0.0417628	0.0516475	0.0588337	0.0883826	0.139486	0.210213	0.138708	0.0993737	0.0171849
Tb11.v5.0137	0.0296854	0.136515	0.121578	0.128182	0.104122	0.115551	0.110874	0.101538	0.0950288	0.0474684	0.00945696	0.109418	0.156605	0.163443	0.17317	0.100892	0.0588059	0.05782	0.0349858	0.0242471	0.0553321	0.0652806	0.103825	0.159612	0.163344	0.182234	0.130337	0.0799426	0.064979	0.0370402	0.017551	0.0241574	0.0369777
Tb11.v5.0151	0.0284243	0.0124493	0.0242161	0.0496488	0.0824716	0.130357	0.103918	0.119341	0.178233	0.254107	0.0168333	0.033581	0.0263321	0.0258592	0.0362473	0.0597994	0.0862206	0.10606	0.174112	0.255522	0.211278	0.01015	0.0742568	0.069178	0.0676054	0.0675387	0.0676369	0.077522	0.0843145	0.113084	0.14509	0.157462	0.0374179
Tb11.v5.0152	0.467622	0.0686558	0.0204696	0.040473	0.0454424	0.0597844	0.0396034	0.0352388	0.0510671	0.0251022	0.146542	0.203706	0.189509	0.0874208	0.0472303	0.0449774	0.0403654	0.0551131	0.0484446	0.0211305	0.0357367	0.188138	0.24172	0.227374	0.0356169	0.0178635	0.0405805	0.0432763	0.0309918	0.0113646	0.0210828	0.0270022	0.303127
Tb11.v5.0154	0.143451	0.044489	0.0337167	0.034955	0.0506051	0.0575011	0.0509449	0.0428912	0.0465737	0.0473429	0.447529	0.103162	0.0987696	0.0816618	0.0340493	0.0281373	0.0175942	0.0236609	0.0345556	0.027338	0.0492297	0.501842	0.125355	0.106227	0.0666522	0.0407323	0.0348434	0.0237324	0.0251838	0.0313066	0.0186939	0.0453347	0.481938
Tb11.v5.0157	0.0519713	0.159395	0.135708	0.136166	0.107873	0.117727	0.0860105	0.0708399	0.0577783	0.0306186	0.0128346	0.177776	0.160283	0.113187	0.148175	0.119377	0.0664765	0.0664171	0.0480371	0.0287192	0.0429091	0.0176826	0.193984	0.135455	0.133103	0.160937	0.114728	0.0762357	0.0667405	0.0441175	0.0232855	0.0215588	0.0253231
Tb11.v5.0161	0.0734171	0.156011	0.124285	0.158662	0.115275	0.130536	0.0966721	0.0667859	0.0534069	0.0260113	0.0172816	0.10479	0.105623	0.105317	0.183347	0.125204	0.0888335	0.082781	0.0657241	0.0536554	0.0605651	0.0241601	0.0878455	0.0995712	0.150201	0.169678	0.150538	0.108067	0.0977147	0.0546804	0.0335661	0.0275822	0.0205563
Tb11.v5.0162	0.344534	0.0184547	0.0166689	0.0174717	0.0133533	0.0253147	0.0162914	0.0131182	0.0290402	0.0267869	0.478966	0.206146	0.077433	0.00862853	0.0111811	0.0213842	0.0166756	0.030993	0.0286281	0.025054	0.054028	0.52469	0.284081	0.0286779	0.0234765	0.0290785	0.0200972	0.0207407	0.0216346	0.0259562	0.0284496	0.033545	0.472115
Tb11.v5.0164	0.111063	0.0416936	0.0172397	0.0263848	0.0473103	0.061866	0.0457625	0.0390906	0.0370709	0.0404959	0.532022	0.0632704	0.0888292	0.0813422	0.0363132	0.0575283	0.0543899	0.0499418	0.0385209	0.0253487	0.0434682	0.47196	0.0771865	0.0898589	0.0503856	0.0482002	0.0536017	0.0557745	0.0627198	0.0547643	0.0291865	0.0324525	0.44587
Tb11.v5.0165	0.116193	0.113229	0.105506	0.116814	0.0863782	0.113116	0.0762117	0.0838538	0.0745604	0.0310664	0.0231931	0.130706	0.134696	0.0517459	0.0272364	0.083558	0.0817091	0.0875867	0.109479	0.0865086	0.110341	0.0964334	0.268494	0.160738	0.053794	0.0715586	0.0790248	0.040396	0.0862959	0.0525479	0.0412988	0.0185654	0.127287
Tb11.v5.0166	0.0426077	0.184701	0.151147	0.151286	0.102479	0.112156	0.0829608	0.0584825	0.0440252	0.0252825	0.022444	0.0421345	0.0833569	0.136737	0.278763	0.159829	0.083297	0.0717236	0.0406592	0.0202644	0.0370657	0.0433068	0.0553409	0.0859785	0.184651	0.21162	0.148625	0.0975385	0.0790371	0.0356641	0.0194572	0.0175665	0.0246441
Tb11.v5.0169	0.0506243	0.179614	0.154828	0.136704	0.0972647	0.114289	0.0886014	0.0607367	0.0501309	0.0302576	0.0117362	0.0433204	0.0768636	0.13277	0.283172	0.170948	0.0868865	0.0763746	0.044076	0.0210433	0.039863	0.00697513	0.0395226	0.0818818	0.200806	0.235326	0.164297	0.112691	0.0827492	0.0385523	0.0180942	0.0168518	0.00331461
Tb11.v5.0170	0.0340008	0.0285864	0.0306229	0.0681709	0.0857615	0.142006	0.112023	0.15626	0.19947	0.0980404	0.0119832	0.0427719	0.041952	0.0335558	0.0294491	0.101056	0.135715	0.158838	0.145505	0.112841	0.125093	0.0299891	0.0576121	0.0548926	0.0403355	0.0640367	0.100704	0.12182	0.135902	0.153271	0.120099	0.0910441	0.0253143
Tb11.v5.0172	0.0308987	0.191721	0.172313	0.153037	0.101627	0.107822	0.0871636	0.0631994	0.0487891	0.0247541	0.00381293	0.0243248	0.074768	0.132432	0.292398	0.180622	0.0970199	0.0830918	0.0474089	0.0202861	0.0365377	0.00452872	0.0332873	0.0826778	0.195749	0.2387	0.163945	0.109935	0.0800985	0.0394152	0.0216124	0.0201796	0.00760222
Tb11.v5.0175	0.05076	0.025805	0.0367349	0.0721384	0.0883714	0.144233	0.131475	0.152188	0.172865	0.0919095	0.0211023	0.0707125	0.0552157	0.0445806	0.0269751	0.108496	0.159611	0.179412	0.118987	0.0946063	0.0937365	0.0180594	0.0533928	0.0371559	0.0249896	0.0633315	0.113653	0.141095	0.179511	0.174828	0.105486	0.0810715	0.00717823
Tb11.v5.0177	0.458107	0.0704293	0.0306961	0.0486565	0.0578993	0.0708618	0.059006	0.0464188	0.044241	0.0486667	0.0527	0.195342	0.220183	0.125537	0.0294091	0.0523591	0.0484613	0.0525235	0.0442674	0.0367889	0.0455956	0.133106	0.159482	0.172656	0.0579769	0.0512452	0.0605825	0.063286	0.0861792	0.0698562	0.0741855	0.0527626	0.151787
Tb11.v5.0179	0.0228919	0.0189161	0.0384286	0.0638863	0.0919241	0.13707	0.127272	0.153772	0.194695	0.115842	0.0121076	0.0139635	0.0200909	0.0259828	0.0323476	0.103948	0.132952	0.162861	0.135941	0.134914	0.195783	0.0111691	0.0169481	0.027142	0.0339453	0.0674725	0.100937	0.131824	0.15563	0.17891	0.144413	0.136342	0.00643681
Tb11.v5.0181	0.37143	0.0120751	0.0017438	0.00991174	0.108988	0.168491	0.0788347	0.0600883	0.0369446	0.0115688	0.139924	0.409036	0.154551	0.00654872	0.00635489	0.0307527	0.0717955	0.0844648	0.0519879	0.0321369	0.0198202	0.128971	0.380275	0.106337	0.00706993	0.0217525	0.0346082	0.049552	0.0863912	0.0702544	0.0526576	0.018332	0.125442
Tb11.v5.0183	0.145264	0.065607	0.0375318	0.0704849	0.107271	0.145349	0.135914	0.103092	0.107368	0.0629995	0.0234847	0.207667	0.148494	0.0573815	0.0440359	0.0702703	0.105622	0.131279	0.0929164	0.0579822	0.0650959	0.00622639	0.227478	0.116034	0.0666316	0.0681799	0.0746808	0.0919165	0.123778	0.107673	0.0672021	0.0480454	0.00859753
Tb11.v5.0184	0.0998871	0.0518795	0.0544568	0.0877468	0.096566	0.170844	0.137227	0.120757	0.105236	0.0529415	0.0218838	0.283311	0.202165	0.0671186	0.0408322	0.0597317	0.075945	0.0929553	0.0643157	0.0426359	0.0486375	0.0277059	0.270488	0.133819	0.0667196	0.0686101	0.0634343	0.0790225	0.094976	0.0833379	0.047294	0.0282668	0.0390767
Tb11.v5.0185	0.0387332	0.197742	0.164193	0.149881	0.106858	0.113012	0.0801022	0.0554554	0.04439	0.021544	0.00786338	0.0376176	0.0789362	0.128553	0.268234	0.169262	0.0961447	0.0785396	0.0434072	0.0257905	0.038863	0.00814807	0.039007	0.0826294	0.207771	0.240953	0.163749	0.101848	0.0762165	0.0373719	0.0146028	0.0138988	0.00448323
Tb11.v5.0188	0.0641368	0.0211285	0.0353871	0.0709141	0.111023	0.144649	0.145068	0.141449	0.15316	0.0622547	0.03141	0.0692964	0.0678184	0.0536488	0.0307346	0.131142	0.168549	0.178565	0.124105	0.0720641	0.0753909	0.0230065	0.0694195	0.0568411	0.0284824	0.0870947	0.13945	0.141664	0.178384	0.149279	0.0676218	0.0450404	0.0288541
Tb11.v5.0192	0.204864	0.0703306	0.037195	0.0579565	0.110932	0.144797	0.114984	0.0867698	0.0896196	0.0516116	0.0291434	0.108627	0.111426	0.0929049	0.0715665	0.0870248	0.104021	0.131997	0.0917467	0.0610633	0.0737757	0.0391994	0.151443	0.100255	0.0865712	0.0790755	0.0789323	0.0992497	0.113512	0.112181	0.0693745	0.057241	0.0497528
Tb11.v5.0193	0.0286929	0.0241621	0.0476143	0.111683	0.172034	0.216484	0.176894	0.108822	0.0743369	0.0231134	0.00737338	0.121865	0.099314	0.0629396	0.0854348	0.161665	0.149911	0.133949	0.0739159	0.0398025	0.0449254	0.00484725	0.125105	0.0935133	0.0674123	0.119561	0.152732	0.146367	0.136751	0.0808879	0.0400431	0.0263032	0.00252905
Tb11.v5.0196	0.270928	0.0204613	0.022773	0.0194715	0.0269901	0.0384348	0.0293231	0.0294507	0.034189	0.0355363	0.466408	0.198747	0.0737469	0.0235973	0.017127	0.022337	0.0186326	0.0292701	0.0308807	0.0196662	0.0521213	0.510758	0.293617	0.0275254	0.0170513	0.0215967	0.0283471	0.0215967	0.0260983	0.0237856	0.016711	0.0371474	0.484294
Tb11.v5.0199	0.236184	0.0976647	0.0668981	0.0803682	0.0882237	0.109718	0.0896308	0.0672742	0.0638867	0.0364873	0.0685755	0.162057	0.129414	0.0860154	0.154746	0.106386	0.0881948	0.0756533	0.050423	0.029507	0.043612	0.0459338	0.144246	0.110698	0.142964	0.168101	0.116573	0.0858342	0.0735286	0.0436234	0.027684	0.0220303	0.0417428
Tb11.v5.0200	0.310779	0.0262821	0.0166937	0.0180151	0.0153405	0.0379099	0.0220015	0.0210941	0.0198169	0.0261601	0.49406	0.183563	0.0762117	0.0129085	0.0175211	0.0190297	0.0160162	0.0299099	0.0287361	0.0286987	0.0494232	0.525947	0.273011	0.0204799	0.00899633	0.0263269	0.0223671	0.0212017	0.0206178	0.0286836	0.0273976	0.0334359	0.505841
Tb11.v5.0203	0.0600374	0.201403	0.175572	0.141094	0.098803	0.115456	0.0641077	0.0533498	0.0422127	0.0222028	0.00955595	0.0966528	0.101875	0.117914	0.218048	0.149338	0.0765298	0.0888764	0.0539579	0.0319345	0.0422371	0.0199355	0.0917419	0.0971022	0.167994	0.182783	0.137603	0.111648	0.0831335	0.0477548	0.0238734	0.0187099	0.0124298
Tb11.v5.0209	0.0498645	0.0501065	0.0682521	0.0825829	0.0806079	0.112285	0.103495	0.131232	0.181154	0.117583	0.0228374	0.00864303	0.00693019	0.00809944	0.0204858	0.0882024	0.138386	0.167554	0.202483	0.167051	0.17518	0.0169859	0.019384	0.0172107	0.0165281	0.0426525	0.107803	0.211674	0.20476	0.167313	0.104571	0.0727663	0.0353377
Tb11.v5.0213	0.0360679	0.0252136	0.021616	0.0346252	0.0476609	0.0640642	0.0711845	0.0890442	0.146722	0.300751	0.156975	0.0240316	0.0256193	0.0286231	0.0195193	0.0390479	0.0412158	0.0735282	0.134532	0.236856	0.235525	0.134816	0.0495802	0.0567713	0.0366783	0.0343269	0.0495652	0.0450566	0.0665057	0.107248	0.166529	0.242029	0.11731
Tb11.v5.0214	0.0690161	0.0205962	0.0358499	0.0725761	0.110776	0.166014	0.140507	0.149507	0.142943	0.0585659	0.0199094	0.0681744	0.062999	0.0364512	0.0302112	0.1387	0.177853	0.19303	0.118078	0.0715931	0.0654013	0.0209278	0.0923069	0.0671448	0.0265011	0.0718937	0.133964	0.151834	0.17488	0.134922	0.0581776	0.042881	0.0247846
Tb11.v5.0215	0.180723	0.0799934	0.0531682	0.0722284	0.0831878	0.127248	0.106463	0.0918888	0.0829732	0.0450439	0.077082	0.0591913	0.097857	0.166033	0.0568759	0.0795974	0.0579552	0.0527638	0.0390977	0.0280178	0.0445747	0.279483	0.222829	0.178722	0.0868677	0.0522183	0.0586334	0.0505993	0.0486333	0.0414624	0.0257402	0.0328691	0.201426
Tb11.v5.0216	0.00866889	0.0233061	0.0374572	0.0625162	0.0833856	0.123092	0.114802	0.111001	0.156472	0.264348	0.0128587	0.00562572	0.00619542	0.00814668	0.0183169	0.0502044	0.0790976	0.122146	0.164173	0.208949	0.312476	0.0107998	0.0181201	0.0194187	0.0214647	0.0501368	0.0776343	0.0916873	0.119036	0.143704	0.172723	0.239422	0.0112796
Tb11.v5.0220	0.0364158	0.0175111	0.035922	0.0497801	0.0796962	0.113617	0.104458	0.0892809	0.170906	0.297573	0.0232094	0.0235832	0.0312211	0.0366736	0.0433551	0.0600065	0.0568847	0.099	0.161358	0.220905	0.200601	0.066412	0.0334165	0.0453682	0.0274286	0.0453682	0.0635923	0.104208	0.108805	0.148576	0.177528	0.184364	0.0107949
Tb11.v5.0222	0.0923025	0.0199502	0.0383782	0.0739152	0.108327	0.154774	0.141109	0.144053	0.140741	0.0608351	0.0223508	0.125566	0.0856978	0.0405447	0.0335327	0.111573	0.149217	0.14578	0.0976259	0.0628946	0.0645709	0.0465823	0.120645	0.0704097	0.0248111	0.0787641	0.118907	0.132451	0.155124	0.13112	0.0614613	0.0472904	0.028957
Tb11.v5.0226	0.012392	0.0192118	0.0274139	0.0497492	0.064581	0.106887	0.0897654	0.12133	0.167464	0.334243	0.0154052	0.0180633	0.0184149	0.0157461	0.020687	0.047352	0.081354	0.112312	0.166814	0.207891	0.261124	0.00887551	0.00659859	0.0181619	0.0211388	0.0433759	0.0751118	0.09976	0.115864	0.151596	0.149031	0.31728	0.00438294
Tb11.v5.0228	0.0279651	0.0195375	0.0179653	0.0398239	0.0524408	0.0807938	0.0756555	0.0933344	0.188579	0.39235	0.0139077	0.00443392	0.00599008	0.00826068	0.00578638	0.0265993	0.0358354	0.0726353	0.20967	0.322207	0.259079	0.0125857	0.00551948	0.00969959	0.00942659	0.0213628	0.0387572	0.0460382	0.0717034	0.134519	0.257061	0.383695	0.0107854
Tb11.v5.0230	0.0100985	0.0112822	0.0144654	0.0355262	0.054516	0.075292	0.0775785	0.0942459	0.189956	0.419056	0.0170542	0.00217521	0.00696925	0.0108904	0.0130363	0.0248021	0.0373093	0.0752745	0.197447	0.343059	0.252558	0.00405805	0.0181147	0.0229828	0.02053	0.034318	0.0413419	0.0516334	0.0709118	0.127955	0.212172	0.369078	0.0157688
Tb11.v5.0231	0.00859491	0.0132259	0.017763	0.0361363	0.0544334	0.0803748	0.0809677	0.0901155	0.187897	0.409894	0.014224	0.00763633	0.0098421	0.00844655	0.00836855	0.0297354	0.0341407	0.0751041	0.204984	0.313904	0.250035	0.0129334	0.00740688	0.0107727	0.0103961	0.0238495	0.0398437	0.051166	0.0731403	0.129794	0.234506	0.390387	0.01293
Tb11.v5.0236	0.428531	0.0814378	0.0228521	0.0467995	0.0674765	0.0956272	0.0653905	0.0532199	0.0536844	0.0366491	0.0483318	0.186967	0.196881	0.0873112	0.0371994	0.0435024	0.0497313	0.0536121	0.041157	0.0380929	0.064022	0.201524	0.252088	0.132108	0.100221	0.081357	0.0839972	0.0766513	0.0435795	0.0393915	0.0347222	0.0412546	0.104279
Tb11.v5.0237	0.287177	0.100598	0.0474948	0.0474306	0.0564422	0.0727506	0.063528	0.0615002	0.0631682	0.045393	0.184087	0.0773086	0.188711	0.163666	0.0529899	0.0570977	0.0549598	0.0480268	0.0389913	0.0287714	0.0559067	0.231433	0.0799916	0.215654	0.114389	0.0724531	0.066331	0.0447785	0.053539	0.0469821	0.0397039	0.0441377	0.18819
Tb11.v5.0246	0.438307	0.0335386	0.0213202	0.021637	0.0301465	0.0389729	0.0327562	0.0231022	0.0270815	0.0226879	0.324753	0.270996	0.26078	0.0623615	0.0138505	0.0253009	0.0247329	0.0294464	0.0303178	0.0238402	0.0375402	0.224101	0.299576	0.170754	0.0274034	0.028749	0.0311122	0.0390678	0.0372969	0.0362358	0.0296097	0.0268675	0.269715
Tb11.v5.0252	0.480482	0.0591638	0.00742072	0.0371076	0.053098	0.078369	0.0590947	0.0549555	0.0560428	0.0287914	0.116089	0.268599	0.240689	0.0625883	0.0217525	0.0688349	0.0527545	0.0567884	0.0560205	0.0346599	0.0417987	0.0539752	0.409255	0.190207	0.0137206	0.026205	0.0462497	0.0391184	0.053346	0.0548867	0.0420753	0.0269488	0.0925626
Tb11.v5.0255	0.207223	0.0897952	0.047445	0.0381112	0.0616711	0.0981119	0.0708073	0.0419413	0.0439291	0.0313416	0.269624	0.111864	0.119511	0.117895	0.0910076	0.103697	0.0692671	0.104559	0.094944	0.0516261	0.097525	0.0847693	0.12999	0.172984	0.120314	0.0646785	0.0611689	0.0599329	0.0815375	0.0761048	0.0575363	0.0434925	0.132261
Tb11.v5.0257	0.067104	0.0368762	0.0336275	0.0577455	0.103141	0.129906	0.143495	0.144074	0.145827	0.0712661	0.0832301	0.083998	0.0884559	0.112872	0.0411943	0.119252	0.130927	0.159062	0.101115	0.0640146	0.0856422	0.0134668	0.0912097	0.0789517	0.0570564	0.104538	0.0980837	0.126886	0.154261	0.127722	0.0740597	0.0439468	0.044458
Tb11.v5.0261	0.0197926	0.0109661	0.00810783	0.0123876	0.0127579	0.0208935	0.0221465	0.0204386	0.0136057	0.0247095	0.848848	0.030025	0.0363252	0.0326769	0.0178342	0.0204132	0.0244171	0.035174	0.0256578	0.0159281	0.0524035	0.683627	0.0397492	0.0383253	0.0243865	0.0239692	0.0236529	0.0228726	0.0317385	0.0307112	0.0180086	0.0335385	0.714648
Tb11.v5.0265	0.024501	0.0166356	0.0144748	0.0148562	0.013749	0.0178629	0.0180559	0.0181646	0.0134465	0.0270155	0.807682	0.0194586	0.027496	0.0328241	0.0212693	0.0199412	0.016453	0.0173055	0.0197564	0.0125197	0.0374303	0.780516	0.0279704	0.0371323	0.0313713	0.0294105	0.024426	0.0184884	0.019489	0.024606	0.0202786	0.0378479	0.735554
Tb11.v5.0269	0.237912	0.144165	0.0480597	0.0561212	0.0795548	0.116901	0.0912655	0.0729752	0.0648938	0.0558431	0.0323089	0.18075	0.157926	0.0742169	0.0396887	0.0621254	0.0599259	0.0629593	0.0670366	0.0610322	0.0791904	0.155148	0.162752	0.109367	0.0521802	0.0582451	0.074129	0.0829678	0.10935	0.130036	0.0875611	0.0500966	0.0833158
Tb11.v5.0270	0.0748421	0.107688	0.0788701	0.0730894	0.0480746	0.051328	0.0391217	0.0261981	0.0236338	0.0224285	0.457689	0.080835	0.114825	0.118855	0.0831961	0.0476234	0.026222	0.0284463	0.0230063	0.0136247	0.0371956	0.406677	0.0880047	0.115866	0.110058	0.104823	0.0761064	0.0435412	0.0359092	0.0228094	0.0149012	0.0253195	0.347173
Tb11.v5.0271	0.0417546	0.170344	0.140455	0.149119	0.11254	0.125878	0.0917842	0.0678881	0.0544035	0.0268472	0.00338689	0.037134	0.0758294	0.11144	0.267059	0.1725	0.105627	0.0895117	0.0518209	0.0256874	0.0399561	0.00925636	0.0401727	0.088432	0.19183	0.234844	0.158222	0.110987	0.0852761	0.0433553	0.0199204	0.0170079	0.00607817
Tb11.v5.0272	0.0741075	0.142392	0.135398	0.135746	0.103133	0.114048	0.0936593	0.0642719	0.0559308	0.034861	0.0120513	0.0918921	0.107163	0.0990804	0.198861	0.135217	0.0928226	0.0840046	0.0650924	0.0357186	0.0464648	0.0283788	0.104223	0.104274	0.162418	0.193837	0.145214	0.0955022	0.0756014	0.0483395	0.0238678	0.0213009	0.0253191
Tb11.v5.0274	0.51969	0.0623777	0.035256	0.0378674	0.0565555	0.0838445	0.053572	0.0444449	0.0448647	0.0301474	0.0382214	0.30145	0.237664	0.0489177	0.0322343	0.0498359	0.0654947	0.0758893	0.0559291	0.039629	0.0387948	0.0414073	0.360823	0.186841	0.0424551	0.0452783	0.0489096	0.0545261	0.0629618	0.0576869	0.0341842	0.0253115	0.0684439
Tb11.v5.0276	0.128428	0.017081	0.0336419	0.0764063	0.105575	0.140164	0.133509	0.133322	0.144486	0.0574758	0.0121646	0.159431	0.0371984	0.0202176	0.0262293	0.130158	0.153462	0.176807	0.106133	0.0638401	0.0719598	0.0184538	0.182064	0.0391243	0.0168461	0.060861	0.109095	0.129446	0.150833	0.126393	0.0566589	0.0426817	0.0221516
Tb11.v5.0277	0.426106	0.0540479	0.0256391	0.0409855	0.061377	0.0811522	0.0588668	0.0523903	0.0608025	0.0344526	0.0688959	0.306826	0.241352	0.0657829	0.0246646	0.0559833	0.0549722	0.0614953	0.0549155	0.0400783	0.0413713	0.0513696	0.38617	0.185681	0.032051	0.0378448	0.0468925	0.0478805	0.0490241	0.0466168	0.043608	0.0240011	0.0845688
Tb11.v5.0295	0.243439	0.0648191	0.0353831	0.0493144	0.0564749	0.0773188	0.0491405	0.0433971	0.0460571	0.0258099	0.308846	0.0529714	0.0567271	0.0552727	0.02015	0.0256828	0.0221929	0.0219928	0.0261876	0.020074	0.0442275	0.654521	0.0618007	0.0633606	0.0927104	0.11733	0.0717474	0.073104	0.0777551	0.0535622	0.0311551	0.0317446	0.32573
Tb11.v5.0303	0.0102551	0.0119091	0.051033	0.116521	0.201972	0.204168	0.180261	0.097498	0.0573896	0.0216836	0.00874957	0.157599	0.113989	0.0517699	0.0480089	0.150013	0.14209	0.129569	0.0686253	0.0360322	0.038593	0.0143347	0.174195	0.0891638	0.0475077	0.097916	0.143905	0.141207	0.146093	0.0846895	0.0396107	0.0308513	0.00961024
Tb11.v5.0305	0.237067	0.10395	0.0412549	0.0457742	0.0890853	0.125029	0.108138	0.063431	0.0781979	0.04622	0.0544653	0.0949036	0.129644	0.123686	0.0887193	0.096137	0.0977404	0.107113	0.078573	0.0576089	0.0593634	0.0749871	0.111319	0.165433	0.130363	0.0780121	0.0674023	0.0841157	0.082799	0.083207	0.0490307	0.041478	0.103229
Tb11.v5.0312	0.0193005	0.0161955	0.021484	0.0523552	0.0693567	0.0649408	0.0507556	0.070102	0.0869103	0.163609	0.384991	0.0422274	0.0133589	0.0153661	0.0227101	0.0409371	0.0906049	0.116348	0.0761967	0.168146	0.202278	0.211827	0.0460429	0.0734119	0.0840759	0.0814705	0.043132	0.0392804	0.0809735	0.0832163	0.177125	0.0861117	0.20516
Tb11.v5.0325	0.0614103	0.0229691	0.0328467	0.0671838	0.109155	0.15825	0.147359	0.139837	0.149875	0.0559458	0.0453278	0.0605889	0.057391	0.0344622	0.0330298	0.142203	0.166974	0.198847	0.121444	0.0767537	0.0714249	0.0154663	0.0659427	0.0636876	0.0286893	0.0739993	0.117316	0.133382	0.171366	0.145758	0.0738512	0.0546592	0.0245579
Tb11.v5.0326	0.0713402	0.0196025	0.0366745	0.0632426	0.108429	0.164176	0.158228	0.138814	0.161308	0.0646941	0.0121703	0.059524	0.056359	0.0311762	0.0333098	0.136222	0.171685	0.202174	0.12097	0.0713624	0.0665948	0.0142499	0.07544	0.060713	0.0241365	0.0733895	0.126364	0.153084	0.186167	0.150578	0.0692562	0.0428582	0.025601
Tb11.v5.0330	0.0396357	0.0436242	0.0889934	0.0734758	0.0696142	0.150327	0.0994488	0.0969645	0.136953	0.197392	0.00357107	0.0397881	0.0527785	0.0377245	0.0237091	0.0467386	0.0623281	0.105353	0.123533	0.114788	0.166474	0.226784	0.0149525	0.0493296	0.0408632	0.085646	0.0759334	0.136183	0.1275	0.161742	0.112996	0.156568	0.0137858
Tb11.v5.0331	0.0306976	0.0399069	0.0529534	0.08893	0.0767888	0.177297	0.105977	0.127045	0.1476	0.145444	0.00736109	0.00608112	0.0117389	0.0158186	0.0302005	0.0672495	0.080409	0.14208	0.205728	0.187532	0.238811	0.0143513	0.00519215	0.0229255	0.0329094	0.0551067	0.0970042	0.172106	0.129231	0.198937	0.112881	0.164511	0.00435586
Tb11.v5.0340	0.27528	0.0780668	0.0395209	0.0538295	0.0683944	0.0924324	0.0568027	0.0656722	0.0486488	0.0323376	0.189015	0.191886	0.176844	0.0797829	0.0474732	0.0678613	0.0713848	0.0804758	0.0572239	0.03818	0.0446757	0.147309	0.215845	0.143761	0.0571555	0.0577096	0.0530707	0.0474653	0.0653769	0.0486619	0.0312208	0.0270728	0.244433
Tb11.v5.0342	0.0463277	0.0294014	0.0165125	0.0255255	0.019984	0.0356969	0.0304021	0.0394234	0.058689	0.124716	0.538699	0.0244444	0.0300343	0.0500614	0.0331127	0.0413101	0.0333106	0.0420635	0.0455679	0.0427023	0.0783239	0.592754	0.0265055	0.0373943	0.0286947	0.0227801	0.0222683	0.0228974	0.0293338	0.0374781	0.0522476	0.0667317	0.648165
Tb11.v5.0365	0.0482842	0.0407901	0.0400175	0.0702183	0.0938433	0.147564	0.123895	0.145817	0.166425	0.0735706	0.0171643	0.0867156	0.101619	0.0504131	0.0367918	0.0982545	0.119818	0.156119	0.14257	0.0933181	0.0789626	0.00949372	0.110716	0.0987888	0.0441107	0.0507703	0.0864019	0.105514	0.140981	0.152625	0.11168	0.0586129	0.00418948
Tb11.v5.0366	0.0430824	0.0346803	0.0393029	0.0686667	0.103617	0.146899	0.13347	0.157859	0.17684	0.0762108	0.00651426	0.0976635	0.10897	0.0416532	0.0284173	0.0961611	0.124543	0.16469	0.15085	0.0916609	0.0778039	0.00325155	0.111721	0.0935842	0.0345766	0.0525802	0.0868417	0.113527	0.138209	0.16209	0.126717	0.0625081	0.00768675
Tb11.v5.0372	0.0135085	0.0220951	0.0413422	0.0627817	0.0862217	0.135936	0.119493	0.170184	0.230234	0.111797	0.00640759	0.0142461	0.0183145	0.0270831	0.0310377	0.113059	0.144685	0.198156	0.195915	0.124314	0.116117	0.0159003	0.0151559	0.0240859	0.0337852	0.0773612	0.103344	0.124299	0.12898	0.20933	0.156167	0.0955712	0.0280125
Tb11.v5.0391	0.430288	0.0697321	0.0246336	0.0440426	0.0720727	0.0916474	0.0621585	0.054171	0.0589287	0.0360435	0.0470715	0.278843	0.264312	0.0708759	0.0233907	0.0516204	0.0505604	0.0594233	0.0476401	0.0324441	0.0377209	0.0515727	0.33727	0.208753	0.043893	0.0375788	0.0480791	0.0469249	0.0538169	0.0508824	0.0359704	0.0284627	0.0951601
Tb11.v5.0394	0.100515	0.0469942	0.0446366	0.0957398	0.129612	0.191435	0.0542708	0.0606097	0.0493713	0.0312149	0.195601	0.0492847	0.0678398	0.0699517	0.0935063	0.190988	0.168553	0.15453	0.0722685	0.0469368	0.0416392	0.0322961	0.026884	0.0839958	0.0533736	0.145599	0.186989	0.205015	0.162167	0.0883485	0.0240622	0.021533	0.00203316
Tb11.v5.0396	0.0979832	0.0212256	0.0337092	0.0771183	0.105039	0.15879	0.1471	0.135458	0.1467	0.061596	0.0160312	0.0766867	0.0549489	0.044312	0.0269183	0.120041	0.138093	0.168508	0.0849219	0.067982	0.0833658	0.0565724	0.1129	0.0465179	0.0184476	0.0678266	0.128173	0.141372	0.194562	0.139353	0.0734424	0.05374	0.0220181
Tb11.v5.0397	0.0119233	0.0206132	0.032559	0.0682465	0.093781	0.137961	0.142903	0.158126	0.206353	0.107971	0.00556142	0.0169324	0.0198835	0.0251097	0.0274703	0.119071	0.165781	0.20257	0.141843	0.108118	0.131013	0.00842881	0.00873503	0.0249528	0.0286138	0.055534	0.111757	0.137007	0.175766	0.172198	0.151308	0.105325	0.00800307
Tb11.v5.0402	0.0405696	0.0308631	0.0365628	0.0621095	0.0711221	0.104523	0.137327	0.145255	0.218154	0.137661	0.0158535	0.0201036	0.0264635	0.0330097	0.0299471	0.0628502	0.090887	0.149254	0.194829	0.14591	0.233738	0.0130084	0.0642698	0.0672666	0.0495731	0.0928404	0.0900368	0.0868081	0.117766	0.158796	0.134877	0.105283	0.0324837
Tb11.v5.0406	0.0286156	0.0318569	0.0489932	0.0849842	0.0784539	0.158998	0.0947173	0.154471	0.165178	0.0857592	0.00590806	0.0212916	0.0103363	0.0166225	0.0248224	0.0837019	0.132388	0.18257	0.179034	0.157216	0.108396	0.0230603	0.0260695	0.045256	0.0258094	0.0600494	0.0856495	0.126011	0.146254	0.199468	0.141142	0.0905909	0.0337663
Tb11.v5.0414	0.214788	0.061498	0.0423933	0.0629904	0.0539067	0.0714124	0.0565382	0.055544	0.0525699	0.0395932	0.295345	0.0840107	0.0929787	0.0514228	0.0210065	0.0342229	0.0259874	0.0286244	0.0229989	0.0184615	0.0464162	0.55996	0.0977971	0.114523	0.0553389	0.0556753	0.069205	0.0537158	0.0450986	0.0418571	0.0272147	0.0297629	0.410002
Tb11.v5.0420	0.0363438	0.179562	0.146512	0.146467	0.101517	0.111659	0.0880579	0.0642816	0.0513265	0.0297636	0.0138261	0.028073	0.0746089	0.119338	0.273398	0.174785	0.0978127	0.0863654	0.04947	0.0239033	0.0391747	0.010022	0.0312258	0.0794464	0.190915	0.235888	0.165753	0.109064	0.0868827	0.0383579	0.019157	0.0174342	0.00447691
Tb11.v5.0421	0.0151373	0.0115529	0.0162862	0.0378709	0.0532618	0.0931232	0.080984	0.107191	0.186831	0.385679	0.010041	0.0104788	0.0168362	0.0168009	0.0110896	0.0371687	0.0416827	0.0816283	0.202423	0.300836	0.237479	0.0132983	0.0201241	0.0270922	0.0178756	0.035959	0.044473	0.0517975	0.0890349	0.12717	0.210565	0.320806	0.0284735
Tb11.v5.0422	0.237962	0.126914	0.0973578	0.100669	0.067537	0.0796027	0.0578476	0.04333	0.0410399	0.0276567	0.111609	0.151914	0.163432	0.143512	0.0704173	0.0438751	0.0354895	0.0357235	0.0307902	0.0309284	0.0493926	0.246207	0.255771	0.174189	0.0790424	0.0638529	0.0605833	0.0466338	0.0403633	0.0387916	0.0331186	0.0324878	0.164472
Tb11.v5.0426	0.271829	0.0683503	0.0317891	0.0636521	0.0685122	0.0795349	0.0741518	0.0639121	0.0507242	0.0549533	0.0875638	0.3009	0.220589	0.0541262	0.0206841	0.0463737	0.0520841	0.0599328	0.0571364	0.0391498	0.0466796	0.108443	0.230546	0.116755	0.0482833	0.0621289	0.0819267	0.0810294	0.0852594	0.0818573	0.0539447	0.0410335	0.0880848
Tb11.v5.0427	0.0556668	0.0793252	0.0587524	0.0894155	0.117289	0.168588	0.142768	0.12423	0.107025	0.0474415	0.00511646	0.00727556	0.0677471	0.169195	0.0882065	0.144259	0.14882	0.138754	0.0885494	0.0595488	0.0664353	0.00225007	0.016587	0.0844064	0.0858603	0.0928529	0.124165	0.151506	0.155227	0.118888	0.0665789	0.0486628	0.00545186
Tb11.v5.0434	0.140321	0.0461437	0.0394641	0.0653091	0.0903435	0.130944	0.110642	0.126689	0.138745	0.0766819	0.0256114	0.190556	0.110429	0.0636232	0.0440088	0.0757321	0.0916366	0.11543	0.104258	0.0780631	0.0732916	0.0436801	0.16211	0.0984436	0.0528887	0.067301	0.0765934	0.0912945	0.117164	0.118081	0.0950757	0.0730087	0.0482548
Tb11.v5.0436	0.361648	0.0995183	0.0183209	0.0528537	0.0569937	0.0909376	0.0204587	0.0611038	0.054377	0.0237908	0.14096	0.212668	0.262497	0.0993956	0.031103	0.0417795	0.0465441	0.0509421	0.044305	0.0387045	0.0525144	0.126124	0.134712	0.188089	0.0854192	0.0739882	0.0641663	0.0427666	0.0749335	0.0538913	0.0601968	0.0394513	0.145134
Tb11.v5.0438	0.105232	0.0188216	0.034799	0.062246	0.12443	0.166114	0.140509	0.139351	0.13044	0.0584894	0.0195687	0.057632	0.0286513	0.0319158	0.0778958	0.0918439	0.156919	0.168086	0.112905	0.102667	0.149989	0.0214955	0.102668	0.031998	0.0728944	0.0404912	0.100101	0.140627	0.23759	0.152721	0.0754744	0.0199931	0.0254415
Tb11.v5.0446	0.0524753	0.0446718	0.0462373	0.0739015	0.0931081	0.166872	0.13872	0.114552	0.12094	0.0849551	0.063566	0.0876059	0.0772748	0.0677379	0.0398188	0.110084	0.13871	0.140926	0.107392	0.073644	0.0708352	0.0299146	0.0892705	0.0549158	0.0410582	0.0776703	0.114375	0.153928	0.197894	0.126567	0.0686799	0.0515901	0.0213242
Tb11.v5.0463	0.031275	0.0309238	0.0316343	0.0704584	0.0829007	0.110399	0.129632	0.144528	0.204723	0.148237	0.0118703	0.0299525	0.0257087	0.0275552	0.0249847	0.0658257	0.0869667	0.139829	0.17348	0.16259	0.257998	0.00742875	0.0188728	0.0411029	0.028663	0.0425689	0.0735601	0.0839509	0.138106	0.170122	0.212893	0.158007	0.00410779
Tb11.v5.0465	0.109761	0.0222823	0.0318248	0.0759563	0.106521	0.151544	0.141337	0.124171	0.138581	0.0616923	0.0153144	0.127931	0.0601901	0.0516735	0.040354	0.125363	0.157544	0.168269	0.0991486	0.0673027	0.0660208	0.0182432	0.124076	0.0741669	0.0550282	0.0934891	0.126012	0.11439	0.114966	0.107239	0.060719	0.0322722	0.0449343
Tb11.v5.0468	0.141753	0.166109	0.0595013	0.117477	0.112878	0.10805	0.0696177	0.127356	0.058751	0.0290205	0.00948695	0.0600507	0.0778266	0.0961963	0.125915	0.230595	0.0941798	0.105909	0.0649658	0.055498	0.0637727	0.025091	0.0703514	0.100119	0.150084	0.190364	0.124996	0.0900021	0.0898348	0.0642303	0.044085	0.0313246	0.0446083
Tb11.v5.0474	0.221391	0.0631146	0.046403	0.0653294	0.0711222	0.103502	0.0842208	0.0841894	0.100382	0.0843202	0.0739431	0.194573	0.15892	0.0497286	0.0455158	0.0572582	0.0567505	0.0653727	0.0648007	0.0432027	0.0816314	0.206439	0.179411	0.101158	0.0835375	0.0763229	0.0649798	0.0762326	0.0759331	0.0679723	0.0555713	0.0646387	0.128184
Tb11.v5.0477	0.0397812	0.188923	0.157868	0.16356	0.106227	0.121426	0.0755548	0.0624131	0.0505762	0.0262259	0.00744537	0.0484276	0.0730445	0.1253	0.237696	0.148813	0.0890284	0.0907196	0.0602125	0.0317193	0.0550272	0.0400109	0.0395196	0.0721554	0.210211	0.206858	0.174445	0.118361	0.0847698	0.0441615	0.0249344	0.0142401	0.0103443
Tb11.v5.0480	0.302037	0.0766559	0.0364558	0.0445623	0.0786231	0.101928	0.0823323	0.0625775	0.061492	0.045114	0.100559	0.216209	0.164878	0.0700367	0.0403403	0.0565358	0.0704817	0.0879947	0.0639354	0.0386361	0.0555435	0.121428	0.279502	0.138604	0.0474052	0.0472074	0.0497688	0.0528142	0.0661875	0.0699243	0.0474165	0.0380091	0.147964
Tb11.v5.0487	0.0981952	0.0348218	0.0302892	0.0560379	0.0539628	0.0719996	0.0516508	0.0489252	0.051362	0.0443553	0.44628	0.0330569	0.0492325	0.061508	0.0359183	0.0427654	0.0353152	0.0420595	0.0317241	0.0179182	0.0498105	0.556523	0.0574846	0.0685492	0.0441952	0.0418024	0.0403866	0.0297684	0.0531586	0.0595588	0.0547008	0.0415566	0.541041
Tb11.v5.0489	0.321704	0.0822387	0.0247839	0.0349719	0.0750545	0.108468	0.0795688	0.0513502	0.0511514	0.0346839	0.136025	0.182594	0.156636	0.0680296	0.0439508	0.0600378	0.060829	0.0843771	0.0857872	0.0563257	0.0517551	0.149678	0.288528	0.156269	0.0449696	0.0479682	0.0508095	0.0602495	0.0662185	0.0708653	0.0381313	0.0321192	0.143872
Tb11.v5.0495	0.225906	0.0250306	0.0265148	0.056338	0.0729156	0.109338	0.102139	0.0947302	0.112732	0.0551092	0.119246	0.146489	0.122527	0.0454258	0.0198062	0.0982466	0.0763122	0.100813	0.0907049	0.0502778	0.0592004	0.154579	0.178004	0.10506	0.0282451	0.0523652	0.0932062	0.0893051	0.118641	0.0907282	0.0461973	0.0458643	0.152383
Tb11.v5.0500	0.0920548	0.023238	0.0365934	0.073284	0.101353	0.147726	0.15455	0.138542	0.147123	0.0616387	0.0240912	0.0782001	0.0722698	0.0590105	0.0466694	0.129619	0.139451	0.16646	0.116888	0.0675501	0.0784498	0.0230035	0.0944299	0.0617911	0.0198648	0.0722738	0.127357	0.136995	0.183913	0.141629	0.0710637	0.0478928	0.0317328
Tb11.v5.0502	0.0361725	0.182841	0.152385	0.162167	0.103686	0.114603	0.0909028	0.0603977	0.0505295	0.0303751	0.00262734	0.0415024	0.0729581	0.121096	0.256804	0.162925	0.101253	0.0915282	0.0491415	0.0247331	0.0476872	0.00939701	0.0427394	0.0802533	0.194348	0.21676	0.167583	0.11174	0.0862298	0.0397162	0.0180414	0.0161459	0.00574052
Tb11.v5.0507	0.336745	0.073138	0.034851	0.0519298	0.0807075	0.117695	0.0792688	0.0608387	0.0678425	0.0295812	0.094992	0.11925	0.12115	0.0889862	0.0363873	0.0511045	0.0622906	0.0759776	0.057566	0.0422253	0.0743853	0.261403	0.165765	0.151309	0.0506616	0.0580137	0.0622047	0.0480432	0.037659	0.0702845	0.0120639	0.0376704	0.306326
Tb11.v5.0512	0.162288	0.0431683	0.0229294	0.0532942	0.0849736	0.0870399	0.0836739	0.0939482	0.107846	0.0724811	0.227731	0.0623686	0.0515955	0.0258819	0.0499224	0.0641064	0.0143805	0.0614467	0.0604447	0.0314216	0.0547382	0.523693	0.0502436	0.0644837	0.0396952	0.0208383	0.047908	0.0585768	0.0222371	0.0547735	0.0439838	0.0656051	0.531655
Tb11.v5.0516	0.137851	0.0363682	0.0173398	0.0278329	0.0239945	0.0348685	0.0318882	0.0325309	0.0432108	0.0544199	0.549416	0.0451804	0.0473704	0.0408666	0.017864	0.0190582	0.0254101	0.040275	0.060862	0.0599429	0.0803672	0.555708	0.074322	0.060398	0.0248866	0.0187709	0.0262823	0.0261024	0.0357855	0.0541135	0.0631558	0.0761563	0.526321
Tb11.v5.0519	0.0234349	0.0168921	0.0319078	0.0641759	0.0903616	0.135199	0.130294	0.154002	0.185323	0.0968008	0.0385445	0.0200611	0.0201672	0.0252722	0.0276776	0.142126	0.190667	0.218062	0.153991	0.0947652	0.0875192	0.0125411	0.0574981	0.0664976	0.0536827	0.0956416	0.116	0.125773	0.146666	0.131617	0.0980307	0.062016	0.0395008
Tb11.v5.0527	0.185204	0.0492795	0.0297723	0.0445922	0.0432202	0.050015	0.045088	0.0499357	0.0562404	0.0507464	0.37801	0.0542795	0.0737974	0.0487647	0.0218928	0.0216606	0.0201978	0.023137	0.0295456	0.0241714	0.0465623	0.641427	0.0909816	0.0887626	0.0440197	0.0364697	0.0449368	0.0396145	0.0338384	0.032017	0.0322048	0.0423679	0.44409
Tb11.v5.0530	0.0755446	0.0446195	0.033403	0.0504999	0.0552878	0.0773215	0.0680975	0.0854393	0.140988	0.206591	0.165383	0.024887	0.0429012	0.0729331	0.0373199	0.054553	0.0458964	0.0502693	0.0470805	0.050852	0.0754905	0.494916	0.0493268	0.0736161	0.0566509	0.0643791	0.0659022	0.0612323	0.0573943	0.0610089	0.0543194	0.088884	0.379515
Tb11.v5.0531	0.111596	0.0705553	0.0534492	0.0848195	0.11657	0.163952	0.141187	0.105973	0.0879132	0.034993	0.0123155	0.148826	0.122	0.14412	0.0672137	0.108967	0.110039	0.10883	0.0674732	0.0402988	0.048066	0.00978111	0.113053	0.12133	0.0843204	0.0885861	0.120856	0.13333	0.138623	0.0952322	0.0455209	0.0355004	0.0104
Tb11.v5.0533	0.187182	0.079717	0.0473256	0.0711617	0.068828	0.107408	0.071049	0.0671184	0.0803419	0.0603237	0.159545	0.0966889	0.100233	0.0823555	0.0978679	0.0927473	0.0675642	0.0792795	0.0655806	0.0582708	0.100671	0.158742	0.0869168	0.0761712	0.0360315	0.045317	0.0649118	0.0652437	0.0699651	0.0763628	0.0676819	0.0852136	0.326185
Tb11.v5.0540	0.00609797	0.0260367	0.0433678	0.132521	0.109476	0.180007	0.110678	0.120803	0.122481	0.14568	0.00285112	0.0154933	0.01676	0.0189049	0.0196992	0.0612826	0.0775071	0.145758	0.186665	0.186595	0.236755	0.0120902	0.0146965	0.02471	0.0304874	0.0659864	0.0841397	0.15052	0.107569	0.18752	0.142287	0.161893	0.0125954
Tb11.v5.0544	0.0978989	0.0214961	0.0432327	0.0670251	0.120555	0.168694	0.130919	0.129482	0.125155	0.0528434	0.0213445	0.0923339	0.0920766	0.0480882	0.0358045	0.103674	0.125075	0.139071	0.0942762	0.0590535	0.0732898	0.0534335	0.096253	0.0593045	0.0462176	0.094541	0.114235	0.124438	0.146781	0.124342	0.0713959	0.0545147	0.0496908
Tb11.v5.0553	0.374313	0.045348	0.0368884	0.0508508	0.0614844	0.0887145	0.0663327	0.0714269	0.0713525	0.0446518	0.0948843	0.283407	0.173885	0.0682187	0.0299464	0.0418786	0.0403994	0.0471388	0.0396697	0.0279249	0.0446831	0.165632	0.310544	0.1267	0.0439708	0.0489478	0.0633497	0.0509024	0.0523955	0.0502488	0.0419629	0.0483876	0.147184
Tb11.v5.0563	0.608487	0.0591849	0.0124096	0.0349462	0.0460927	0.0660355	0.0455111	0.0383359	0.0379924	0.0209102	0.0371669	0.328408	0.333518	0.0642839	0.0192513	0.0359812	0.0294255	0.0290979	0.0296338	0.0233616	0.0303443	0.0591796	0.309903	0.205167	0.0365817	0.0422091	0.0466041	0.0495841	0.0475344	0.0500153	0.043494	0.0317125	0.103889
Tb11.v5.0564	0.138311	0.04061	0.0208334	0.0460769	0.0530983	0.0633458	0.0617603	0.060408	0.0659269	0.0560999	0.425024	0.0386032	0.0415182	0.0455604	0.0257784	0.032261	0.0272307	0.0373087	0.0312333	0.0207729	0.0572563	0.621891	0.0544506	0.0574495	0.0372364	0.0533968	0.0465349	0.0427961	0.0419411	0.0552214	0.0422194	0.0525667	0.451936
Tb11.v5.0566	0.196748	0.0950123	0.0433173	0.05371	0.106154	0.161783	0.111449	0.080135	0.0723183	0.020834	0.0585384	0.166197	0.138187	0.0770047	0.067365	0.0891925	0.0791083	0.108772	0.0856187	0.046519	0.0703767	0.0465242	0.209828	0.100427	0.0967409	0.0804635	0.0748962	0.0843214	0.144127	0.0993596	0.0365122	0.0148496	0.0584744
Tb11.v5.0567	0.301132	0.0740286	0.0376869	0.0352646	0.0796199	0.113524	0.0846568	0.0578682	0.0430582	0.0322196	0.113714	0.16078	0.162828	0.0703438	0.0506436	0.0573023	0.0905504	0.0917762	0.0760322	0.0459146	0.0545601	0.0972538	0.281996	0.144359	0.0386341	0.0405335	0.0482755	0.0663161	0.0650322	0.0650497	0.0548004	0.0298161	0.165187
Tb11.v5.0578	0.0136546	0.0153562	0.0247072	0.0454941	0.0615562	0.111063	0.0751913	0.103113	0.19984	0.334964	0.0150607	0.00246676	0.00581185	0.00745039	0.0152901	0.0344359	0.0465815	0.0829549	0.19732	0.38179	0.209278	0.0086886	0.00938358	0.0155678	0.0172787	0.0300396	0.0488154	0.0746627	0.0747576	0.146324	0.209662	0.371591	0.0157799
Tb11.v5.0580	0.0134073	0.0311423	0.0488742	0.0714905	0.0871131	0.139	0.122325	0.154661	0.206656	0.119346	0.0050905	0.00870084	0.0128121	0.0260471	0.0253508	0.0944347	0.122378	0.183928	0.212962	0.146286	0.130255	0.0110421	0.0099663	0.0189256	0.0322723	0.057228	0.0901245	0.125091	0.150149	0.228933	0.16886	0.108325	0.0101251
Tb11.v5.0594	0.36484	0.0386733	0.0177217	0.0323815	0.0506062	0.0631129	0.0508849	0.0627651	0.0989939	0.113154	0.106866	0.237938	0.220101	0.0720702	0.0262354	0.0428847	0.0486045	0.0552707	0.0527885	0.0310739	0.0421207	0.170912	0.210085	0.15413	0.0844446	0.0514576	0.0771986	0.0606716	0.0621903	0.053971	0.0386898	0.0444905	0.162671
Tb11.v5.0596	0.169299	0.0470656	0.031244	0.0435496	0.0452176	0.0613759	0.0524115	0.0486772	0.056291	0.0511881	0.375631	0.0882022	0.0933688	0.0540087	0.0266603	0.0371677	0.03396	0.0362203	0.0327632	0.0232996	0.0473905	0.53443	0.1026	0.0940844	0.0446626	0.0465759	0.0549462	0.0424363	0.0399662	0.0435283	0.0344843	0.0505222	0.449958
Tb11.v5.0601	0.0600813	0.0427924	0.0146076	0.0470188	0.10175	0.112684	0.104813	0.126435	0.208802	0.108373	0.072644	0.0712384	0.112103	0.0563244	0.080643	0.0781433	0.0957843	0.0946826	0.104268	0.0887767	0.140744	0.0772922	0.0440036	0.0432601	0.069833	0.100644	0.0887762	0.119627	0.120214	0.152802	0.125712	0.0819542	0.0531737
Tb11.v5.0611	0.0859071	0.0208724	0.0331595	0.0751387	0.114944	0.16391	0.150826	0.139709	0.129595	0.0483328	0.0303614	0.0982592	0.100414	0.0729065	0.0338345	0.126423	0.157716	0.15472	0.0974536	0.0579634	0.0607786	0.0217746	0.131047	0.0815189	0.0335438	0.0722197	0.132235	0.141726	0.165809	0.116199	0.050235	0.0386323	0.0273555
Tb11.v5.0616	0.101093	0.194603	0.154166	0.145495	0.0981463	0.0993923	0.0771139	0.0490829	0.0414119	0.0261776	0.0133184	0.218095	0.250324	0.0908245	0.0610785	0.0703771	0.056978	0.0777444	0.0537923	0.0365239	0.0570634	0.0271988	0.318313	0.216701	0.0873384	0.0854602	0.0674836	0.0531236	0.0458925	0.0456999	0.0262245	0.0192072	0.0345565
Tb11.v5.0624	0.372737	0.0598619	0.0382792	0.0488942	0.0569626	0.100664	0.0685963	0.059258	0.0614136	0.0338534	0.127981	0.265705	0.194705	0.0592349	0.025559	0.0510144	0.0535948	0.0621169	0.0563792	0.0386224	0.0429297	0.154528	0.270698	0.149068	0.0380235	0.0373797	0.0497611	0.0528386	0.0517753	0.0674121	0.0461416	0.0311512	0.159339
Tb11.v5.0639	0.0425723	0.173775	0.138343	0.156565	0.112543	0.124323	0.0957379	0.068781	0.0528267	0.025024	0.00501362	0.0388896	0.0764967	0.116356	0.281422	0.176189	0.102129	0.0923199	0.044628	0.0231018	0.0376835	0.00903035	0.0423628	0.0762216	0.195849	0.236507	0.160792	0.10442	0.0861818	0.0414263	0.0212787	0.0147734	0.00442921
Tb11.v5.0650	0.0408863	0.0157459	0.0102083	0.0155982	0.0126861	0.0182491	0.0174137	0.0187372	0.0232673	0.0300331	0.797156	0.0308973	0.0326015	0.0310134	0.0144153	0.0139149	0.0122431	0.0175218	0.0201778	0.0148258	0.0415525	0.768954	0.0442862	0.0374131	0.0231352	0.0217275	0.019672	0.0182438	0.0209681	0.0225338	0.0210062	0.0360068	0.731705
Tb11.v5.0652	0.0910353	0.179618	0.147363	0.134226	0.0893757	0.108516	0.0745421	0.0563049	0.0454407	0.0293085	0.0226724	0.251743	0.151137	0.0836845	0.0907432	0.0821634	0.066244	0.0778461	0.0691411	0.0427151	0.0508074	0.0190498	0.233935	0.111972	0.0963437	0.109994	0.105795	0.0856914	0.0746379	0.0654498	0.0402434	0.0304568	0.0146085
Tb11.v5.0655	0.23862	0.0525097	0.0191658	0.0523676	0.0670418	0.072608	0.0883504	0.102384	0.0881515	0.0633542	0.155447	0.227084	0.229466	0.0714932	0.0173394	0.0397926	0.0454666	0.0404844	0.041032	0.0679209	0.058597	0.158812	0.329729	0.1618	0.0300613	0.0312723	0.0314864	0.042529	0.04173	0.040093	0.0337557	0.0485536	0.220481
Tb11.v5.0668	0.0608285	0.0453475	0.0327593	0.056557	0.0755413	0.109005	0.12034	0.137421	0.197637	0.117146	0.028945	0.0343001	0.0419777	0.0483465	0.0301313	0.056547	0.0832049	0.126887	0.17031	0.138448	0.242557	0.0128957	0.0446701	0.0580706	0.0393862	0.0430375	0.063682	0.0804111	0.139957	0.193095	0.183295	0.130164	0.0142324
Tb11.v5.0671	0.234161	0.0677297	0.0448606	0.0726765	0.0850905	0.117496	0.0965543	0.0867686	0.0949498	0.0569216	0.038193	0.270608	0.196033	0.0638997	0.0600409	0.070501	0.063939	0.0744884	0.0586017	0.0397274	0.045065	0.0508237	0.26593	0.138225	0.0763929	0.0778627	0.076487	0.0684713	0.0704038	0.0701655	0.0438267	0.0362689	0.0535998
Tb11.v5.0672	0.0205798	0.031899	0.0376593	0.0603958	0.0920821	0.151846	0.11783	0.152963	0.196346	0.121648	0.0167514	0.0110373	0.0128519	0.0274938	0.0447496	0.132158	0.181458	0.193254	0.150748	0.10952	0.110589	0.0261396	0.0365757	0.0410752	0.0407655	0.0938862	0.104462	0.113395	0.142632	0.158395	0.105831	0.0856056	0.0773767
Tb11.v5.0684	0.378726	0.0511701	0.0235982	0.0410243	0.0473495	0.0621885	0.0569246	0.0591634	0.068135	0.0456381	0.154792	0.179265	0.19337	0.0537787	0.0181858	0.0412518	0.0405773	0.0447591	0.0432138	0.026864	0.0432547	0.277059	0.280532	0.154127	0.0386379	0.0397248	0.0433051	0.0411355	0.047242	0.0497913	0.0385584	0.0387568	0.23416
Tb11.v5.0686	0.0573123	0.0601825	0.0558824	0.0802288	0.104268	0.137085	0.12006	0.119744	0.127797	0.102103	0.0294444	0.0981701	0.0810894	0.101219	0.0502159	0.131963	0.139861	0.160916	0.0982429	0.0550127	0.0603697	0.0229406	0.072716	0.0519718	0.0538108	0.0952851	0.104121	0.120858	0.143329	0.131056	0.0685173	0.0930544	0.0652804
Tb11.v5.0692	0.0961221	0.0992962	0.0478933	0.0685135	0.0854542	0.134149	0.109836	0.0960577	0.128744	0.0780373	0.0158332	0.0346655	0.0314177	0.0304748	0.0364488	0.132598	0.16401	0.185473	0.140959	0.0928178	0.0854352	0.0258053	0.0531515	0.0681881	0.035967	0.0638656	0.112127	0.126624	0.143349	0.155256	0.116751	0.0620419	0.0468271
Tb11.v5.0700	0.0929342	0.0253697	0.0214483	0.0890331	0.114381	0.153093	0.140571	0.0836125	0.154442	0.107754	0.0173607	0.0842561	0.0787536	0.0386674	0.0309296	0.0908683	0.125913	0.161507	0.105687	0.0723072	0.0793832	0.0159942	0.110337	0.0750585	0.0388717	0.0798403	0.111349	0.123679	0.133181	0.112393	0.10039	0.0985211	0.0163794
Tb11.v5.0707	0.185483	0.0544267	0.0321945	0.0378855	0.0458362	0.0635744	0.0546726	0.0493774	0.0449482	0.026751	0.42142	0.0671177	0.0861747	0.0583967	0.0274953	0.0344455	0.015807	0.020599	0.0270501	0.0139806	0.036809	0.587539	0.0984437	0.0725659	0.0430372	0.0400534	0.0302605	0.020086	0.0237434	0.0190863	0.0348504	0.0219399	0.587232
Tb11.v5.0710	0.0956151	0.0626332	0.0527305	0.0741294	0.0796588	0.102315	0.0937406	0.109877	0.159326	0.142585	0.0273894	0.0367697	0.0328497	0.0257105	0.0378087	0.0797533	0.116158	0.156959	0.177587	0.144864	0.173809	0.0177312	0.128489	0.0860901	0.0723732	0.0869555	0.0854843	0.069953	0.0933238	0.107554	0.103849	0.132679	0.0332497
Tb11.v5.0713	0.245341	0.054326	0.0354333	0.0472993	0.0741168	0.1094	0.0846165	0.071587	0.0828807	0.0596871	0.1185	0.156263	0.14889	0.0663008	0.0350915	0.0687298	0.0793818	0.101788	0.0758315	0.0551627	0.0630115	0.135123	0.193104	0.109903	0.042228	0.0469651	0.062292	0.0742403	0.0864703	0.082332	0.0581926	0.051401	0.191081
Tb11.v5.0716	0.0295735	0.0247478	0.0476055	0.105269	0.164436	0.217322	0.152125	0.109785	0.0725493	0.0371682	0.0238938	0.164764	0.148249	0.0651883	0.0532177	0.129232	0.126041	0.116931	0.0764996	0.0469461	0.0514452	0.0143025	0.164825	0.102198	0.0487772	0.0948701	0.127317	0.125697	0.108355	0.0815079	0.0551155	0.0358136	0.0150728
Tb11.v5.0725	0.100701	0.0433741	0.0328098	0.0517212	0.0731911	0.129416	0.0884069	0.108206	0.128804	0.170319	0.0423696	0.0716187	0.0512763	0.0468777	0.0220989	0.0550161	0.0637175	0.0844536	0.0911189	0.0888663	0.183638	0.241318	0.0835543	0.0511538	0.0535209	0.0836775	0.106965	0.0991621	0.114182	0.0903671	0.111754	0.157214	0.0484483
Tb11.v5.0731	0.00612136	0.0168536	0.0284318	0.0508111	0.0677951	0.104058	0.102254	0.0985451	0.163545	0.337506	0.0166225	0.00599244	0.00735768	0.00844941	0.0134716	0.0492753	0.0624404	0.108145	0.177239	0.226862	0.301596	0.0150346	0.0069257	0.0157661	0.0153479	0.0409054	0.0634727	0.0744751	0.109628	0.143748	0.19976	0.309863	0.0144686
Tb11.v5.0738	0.230098	0.0630407	0.0320365	0.0527799	0.0639311	0.0902124	0.0889704	0.0824276	0.0931089	0.0653753	0.139576	0.156076	0.159222	0.0790673	0.0434634	0.0646051	0.0613443	0.0717159	0.0496053	0.0394515	0.0598459	0.219864	0.177272	0.12553	0.0643725	0.0662509	0.0597823	0.0584873	0.0720702	0.0698631	0.0596686	0.0445119	0.207085
Tb11.v5.0739	0.0470255	0.0159945	0.0568036	0.0921746	0.176109	0.235668	0.169781	0.0987888	0.0757616	0.0213201	0.010574	0.238657	0.247393	0.0675842	0.0623815	0.106098	0.0485842	0.057689	0.0764795	0.0351394	0.0450053	0.0149888	0.209628	0.1302	0.0640301	0.0659406	0.0657739	0.0815696	0.0861013	0.0969891	0.0704538	0.0563642	0.0729495
Tb11.v5.0741	0.0273321	0.209221	0.181161	0.164874	0.103831	0.106847	0.0816508	0.0519186	0.0389746	0.0198633	0.0112418	0.0285503	0.0699622	0.119836	0.304041	0.174427	0.0934876	0.0779857	0.0449125	0.0201528	0.0430052	0.0118139	0.0276006	0.0756367	0.217791	0.254759	0.168043	0.103779	0.0763435	0.0382176	0.0138325	0.0155572	0.0073879
Tb11.v5.0742	0.337867	0.0268435	0.0200446	0.0211825	0.0301691	0.0399268	0.0248057	0.0268624	0.0310072	0.0261262	0.40734	0.219412	0.0797161	0.013216	0.0110011	0.0192938	0.0127571	0.0186835	0.0229768	0.0228506	0.0432979	0.5266	0.289667	0.0349996	0.012638	0.024522	0.0212459	0.0207116	0.0269285	0.0250042	0.029037	0.0467491	0.468497
Tb11.v5.0746	0.155327	0.0465773	0.0271435	0.0431433	0.040099	0.0580679	0.0556101	0.04345	0.0559202	0.044885	0.429776	0.0851366	0.0847994	0.0634195	0.0283107	0.0365296	0.0462033	0.0403418	0.041295	0.0369587	0.0369131	0.531238	0.102854	0.0902462	0.0270743	0.0359107	0.0450109	0.0487155	0.0470193	0.0482707	0.0477699	0.0407422	0.466386
Tb11.v5.0752	0.0682249	0.0235552	0.0297108	0.0482809	0.0792289	0.118616	0.146779	0.142157	0.217538	0.102485	0.0234243	0.0335526	0.0394612	0.0713256	0.063937	0.061719	0.0686981	0.12217	0.156189	0.120462	0.206465	0.0560204	0.0607952	0.0726265	0.0458122	0.0583123	0.0883093	0.0887391	0.135297	0.167292	0.154304	0.107236	0.0212763
Tb11.v5.0757	0.091647	0.0341889	0.0112486	0.018725	0.0153707	0.0181711	0.020175	0.0197533	0.0217752	0.0369331	0.726468	0.0630082	0.0651924	0.0533456	0.0397332	0.0438831	0.0207291	0.0189482	0.0280396	0.0255781	0.0518837	0.59703	0.113405	0.0888056	0.0541509	0.0391223	0.0311157	0.0207945	0.0225324	0.0229975	0.0220788	0.0403763	0.536636
Tb11.v5.0758	0.173453	0.050192	0.0403347	0.0766161	0.100907	0.122064	0.107053	0.0685577	0.0880113	0.104026	0.068785	0.23586	0.179722	0.0433741	0.0632926	0.054128	0.0482073	0.0641566	0.055422	0.0568503	0.0746527	0.124335	0.211031	0.143446	0.0625774	0.0725823	0.0619974	0.0563459	0.0584657	0.0453223	0.0522561	0.0604535	0.175523
Tb11.v5.0771	0.0689204	0.030539	0.0236456	0.0536803	0.0793685	0.114952	0.122339	0.132571	0.210535	0.130093	0.0333569	0.054885	0.0566795	0.0604171	0.03178	0.0607395	0.110861	0.136097	0.121078	0.10706	0.237807	0.0173612	0.0531265	0.0977838	0.0962145	0.122455	0.0844064	0.104497	0.0925238	0.0975811	0.0955883	0.0795162	0.00896555
Tb11.v5.0814	0.0122919	0.0247181	0.0399292	0.0701023	0.0841349	0.139624	0.104625	0.139262	0.197042	0.173367	0.00496729	0.019062	0.0133675	0.0188935	0.0177342	0.0587692	0.080832	0.120228	0.217	0.223138	0.193292	0.0189967	0.0370803	0.0426498	0.0341014	0.0456689	0.0728812	0.0891174	0.10004	0.14872	0.183622	0.170832	0.0550668
Tb11.v5.0831	0.180386	0.0855626	0.0671802	0.0974117	0.106472	0.12071	0.102348	0.0998322	0.0957442	0.0231364	0.0212172	0.158862	0.139466	0.0989613	0.127577	0.111931	0.0880215	0.0920947	0.0646228	0.0386023	0.0570445	0.0228167	0.134558	0.119395	0.125705	0.13386	0.115549	0.0895962	0.0895167	0.0663356	0.047779	0.0379694	0.0348742
Tb11.v5.0861	0.25204	0.0982073	0.0311673	0.053898	0.0952559	0.134117	0.0988371	0.0760498	0.0633019	0.0353874	0.0617389	0.0706338	0.101353	0.123844	0.0658325	0.0780165	0.12583	0.15007	0.0912802	0.066955	0.0745883	0.0515962	0.0992164	0.135953	0.106198	0.0711575	0.0696235	0.074648	0.102547	0.104237	0.0664459	0.0415237	0.0829213
Tb11.v5.0926	0.0827774	0.0611884	0.0410428	0.14	0.0954533	0.140614	0.126962	0.0865187	0.181308	0.0317512	0.0123837	0.166906	0.129957	0.145807	0.0709842	0.113414	0.101416	0.113541	0.0627537	0.0392175	0.0449018	0.0111028	0.114845	0.105685	0.0819495	0.089191	0.112536	0.122948	0.124957	0.106985	0.0868495	0.0408642	0.0131898
Tb11.v5.0936	0.0286258	0.0316673	0.0361401	0.0471656	0.071793	0.125544	0.113504	0.124609	0.181823	0.212532	0.0265964	0.0178435	0.0212015	0.0232207	0.017824	0.0471267	0.10116	0.152997	0.183954	0.189242	0.228851	0.0165789	0.0174256	0.030812	0.0282671	0.0386101	0.0563431	0.0754541	0.141144	0.196597	0.212088	0.1898	0.0134597
Tb11.v5.0953	0.0608393	0.0421533	0.0460235	0.0536024	0.0561109	0.0907243	0.0990535	0.0949795	0.147974	0.183636	0.124904	0.0431336	0.0558041	0.0536474	0.0424223	0.0891682	0.113434	0.159306	0.146591	0.0987401	0.160849	0.0369054	0.0455284	0.0641833	0.0587711	0.071711	0.0596542	0.070608	0.125083	0.103989	0.165683	0.133938	0.100851
Tb11.v5.0959	0.0348524	0.025294	0.0500507	0.110955	0.157725	0.206385	0.15707	0.106921	0.069307	0.0263457	0.0145137	0.148749	0.13528	0.0849823	0.067016	0.113654	0.107705	0.108147	0.0728832	0.0613375	0.071352	0.0309933	0.177784	0.151114	0.0763077	0.0803094	0.0895533	0.0812796	0.0834729	0.0779144	0.0701069	0.0429254	0.0418056
Tb11.v5.0965	0.0895727	0.0225141	0.037787	0.073583	0.124015	0.167797	0.127623	0.138229	0.138466	0.0461796	0.0245654	0.0698096	0.0750601	0.0469374	0.0416603	0.130727	0.163894	0.16956	0.11006	0.0639967	0.0644076	0.0267194	0.0944412	0.0581771	0.0352019	0.0767916	0.126932	0.13448	0.167914	0.130752	0.0709755	0.0467256	0.0291808
Tb11.v5.0966	0.0180053	0.0141713	0.0303361	0.0609631	0.0942634	0.141118	0.143333	0.158957	0.20866	0.0993841	0.00558696	0.0104394	0.0147881	0.0172163	0.031826	0.120702	0.172692	0.189083	0.167321	0.11084	0.117207	0.0148029	0.00906017	0.0275921	0.0481252	0.0844612	0.120397	0.138113	0.166748	0.175344	0.137849	0.0861149	0.00619666
Tb11.v5.0970	0.304641	0.0226062	0.0445213	0.0111954	0.0993484	0.172883	0.0844702	0.0818492	0.0842501	0.013559	0.0806758	0.209677	0.152224	0.0381524	0.0271067	0.0750205	0.0991022	0.112774	0.108839	0.0683143	0.0837775	0.0250127	0.337526	0.167323	0.021523	0.044575	0.0487168	0.0803107	0.117407	0.0745256	0.0588333	0.031718	0.0263432
Tb11.v5.0991	0.0597521	0.025634	0.036111	0.0717752	0.12165	0.131994	0.157663	0.142512	0.146631	0.0662132	0.0400647	0.101648	0.0829639	0.0700351	0.0591792	0.105539	0.141087	0.175435	0.0982398	0.0635262	0.0802378	0.0221089	0.0946482	0.0771153	0.0332332	0.0644585	0.120703	0.159162	0.188158	0.129427	0.0403416	0.0394768	0.0532755
Tb11.v5.0996	0.0280794	0.207038	0.172387	0.162918	0.102172	0.11161	0.0779045	0.0518077	0.040764	0.0218368	0.00982159	0.028763	0.0721548	0.11441	0.297872	0.178141	0.0971536	0.0811264	0.0440978	0.0231571	0.0403324	0.00951426	0.026065	0.0743133	0.210468	0.257845	0.165157	0.102549	0.0751486	0.0345717	0.0165088	0.0152631	0.00765114
Tb11.v5.1012	0.0839412	0.0233525	0.0298333	0.0663929	0.105507	0.148378	0.13774	0.140939	0.150569	0.0689814	0.0177179	0.0650916	0.0700158	0.0502612	0.0297475	0.126651	0.164742	0.17977	0.121347	0.0788704	0.0745582	0.0207286	0.0862417	0.0647194	0.0258061	0.0633448	0.140779	0.133014	0.169474	0.153646	0.0741951	0.051703	0.0346856
Tb11.v5.1013	0.131889	0.0461595	0.0281076	0.0529293	0.0599158	0.0877822	0.0717007	0.0795806	0.0680987	0.0728012	0.301036	0.0524876	0.0536173	0.0436085	0.0279748	0.0378837	0.0572337	0.0538647	0.0604132	0.0452433	0.0858284	0.439007	0.0891617	0.0874845	0.0754308	0.0906269	0.0741931	0.0537729	0.0491926	0.0403327	0.0285562	0.0408726	0.370376
Tb11.v5.1022	0.054662	0.0513055	0.0578661	0.0829346	0.0860256	0.122702	0.101825	0.117761	0.138395	0.148995	0.0289371	0.0415011	0.0592636	0.0552526	0.0517383	0.0764732	0.0623043	0.0851734	0.107253	0.110072	0.24076	0.084382	0.0951336	0.0701033	0.0538612	0.0924434	0.0831158	0.0883964	0.10381	0.0997709	0.0935773	0.128352	0.0641761
Tb11.v5.1026	0.0347233	0.0159414	0.0181184	0.0388005	0.0605259	0.095069	0.0945027	0.105813	0.198329	0.33427	0.00827837	0.0229156	0.0280343	0.0196613	0.0126899	0.0407734	0.0572814	0.0904962	0.201342	0.276789	0.224113	0.020972	0.044216	0.0467344	0.0235081	0.0341751	0.0635802	0.061821	0.0961196	0.150605	0.195766	0.259843	0.021461
Tb11.v5.1038	0.0260679	0.0448764	0.087938	0.315233	0.096894	0.13995	0.0590086	0.0461198	0.0238233	0.0941162	0.0659723	0.0187424	0.0284121	0.0795061	0.130203	0.231514	0.127893	0.109132	0.0665613	0.0688971	0.102219	0.0369198	0.0404953	0.058398	0.107764	0.223439	0.151454	0.0962003	0.100323	0.0823857	0.0728179	0.035583	0.03114
Tb11.v5.1055	0.0365277	0.19673	0.157432	0.16491	0.106614	0.114079	0.0807299	0.0533488	0.039664	0.0192066	0.0113496	0.0368737	0.0790939	0.121945	0.290626	0.169544	0.0919734	0.0794516	0.0439654	0.0203646	0.0374982	0.00877221	0.0380505	0.0822808	0.205413	0.242697	0.1654	0.103958	0.0780016	0.0342731	0.0142151	0.0132858	0.00712088
Tb427.BES40.10	0.062734	0.0293713	0.0295159	0.0620275	0.0813976	0.122037	0.124236	0.148247	0.200727	0.113347	0.0161926	0.0364716	0.0365541	0.0390353	0.0232468	0.0584998	0.0891423	0.137797	0.191326	0.139579	0.226014	0.00891997	0.0499962	0.0527161	0.028926	0.0397437	0.0704636	0.0906621	0.142048	0.190822	0.178726	0.115476	0.0139541
Tb427.BES40.13	0.0159284	0.0774286	0.10002	0.1322	0.0965783	0.126762	0.0871672	0.105767	0.121303	0.129303	0.00754324	0.0452222	0.0742122	0.0598192	0.0490036	0.0791595	0.0548851	0.0839563	0.118188	0.101913	0.245348	0.0882922	0.0175997	0.0404285	0.054524	0.104954	0.10991	0.106684	0.0957779	0.127212	0.123523	0.206412	0.00788191
Tb427.BES40.15	0.346405	0.0482832	0.0429038	0.0522576	0.0632741	0.0900325	0.0741018	0.076425	0.0686059	0.0469679	0.0907435	0.261554	0.184798	0.0550261	0.0284897	0.0494102	0.0412881	0.0562751	0.0525105	0.0379194	0.0478702	0.184858	0.261111	0.112218	0.0309124	0.0424007	0.0575497	0.0545185	0.0634026	0.0850336	0.0673178	0.0277219	0.197813
Tb427.BES40.16	0.0664972	0.0323592	0.0285998	0.0571263	0.076294	0.122656	0.121092	0.149617	0.198384	0.118002	0.0167066	0.0386563	0.0411167	0.0460512	0.0227425	0.0555843	0.0880131	0.134115	0.187307	0.138204	0.219168	0.0092434	0.0545096	0.0533889	0.0305182	0.0380229	0.0657412	0.0895105	0.143749	0.190977	0.176415	0.114569	0.0125064
Tb427.BES40.18	0.0320688	0.0314723	0.0256148	0.0420131	0.0596107	0.0914855	0.0979742	0.110935	0.18625	0.294437	0.0351732	0.019902	0.0219148	0.0260463	0.0227774	0.0433036	0.0653569	0.101595	0.174435	0.232075	0.230981	0.0335446	0.0256113	0.0425365	0.0319998	0.0369663	0.0519588	0.0610916	0.0949147	0.147163	0.183887	0.274541	0.0304589
Tb427.BES40.2	0.0770204	0.03775	0.0197177	0.044363	0.0600161	0.0854464	0.0856104	0.110949	0.171838	0.226553	0.0357185	0.031711	0.0344312	0.031174	0.0188177	0.0447452	0.0706199	0.0965983	0.167383	0.231362	0.222319	0.0449532	0.0433989	0.0509597	0.028421	0.03364	0.0506554	0.0610815	0.0962618	0.148197	0.197263	0.24953	0.0341611
Tb427.BES40.20	0.0451448	0.0287326	0.0253923	0.0567308	0.0853032	0.121545	0.128192	0.145131	0.210694	0.123759	0.0145442	0.02701	0.0334909	0.0350601	0.0237628	0.0609408	0.0922291	0.135311	0.176199	0.141451	0.253529	0.00986393	0.0390414	0.0444241	0.0290948	0.0401738	0.0683205	0.083817	0.148322	0.204898	0.186503	0.131471	0.0101446
Tb427.BES40.22	0.0287656	0.0463468	0.039468	0.0471343	0.0422909	0.0579503	0.0630534	0.0744764	0.116074	0.177296	0.29982	0.0216587	0.0338359	0.0394133	0.0527076	0.052743	0.0439369	0.0599835	0.0896151	0.115566	0.162821	0.31994	0.0379303	0.0658515	0.0767445	0.0892973	0.0731953	0.0570589	0.067521	0.0824435	0.0961876	0.13547	0.214353
Tb427.BES40.3	0.0638257	0.0373375	0.0220998	0.035721	0.0553024	0.0765164	0.0794947	0.104739	0.180513	0.309143	0.0364535	0.0298374	0.0375165	0.0375801	0.0218028	0.041477	0.0583121	0.090342	0.15178	0.244494	0.229752	0.0464622	0.0422271	0.0530504	0.0352615	0.0321825	0.0452845	0.0544732	0.0762484	0.116099	0.188786	0.300644	0.0426502
Tb427.BES40.4	0.0306569	0.0228	0.0314059	0.0546253	0.0697471	0.102001	0.11164	0.127199	0.193554	0.2347	0.0154201	0.0314704	0.0345566	0.0240802	0.0227706	0.0642186	0.0740598	0.114039	0.172104	0.190103	0.22203	0.0122206	0.0268561	0.0336291	0.0200546	0.0401493	0.0675182	0.0807837	0.114302	0.168882	0.198373	0.224562	0.012338
Tb427.BES40.8	0.0471039	0.0370975	0.0271535	0.0503628	0.0714588	0.105131	0.112165	0.128621	0.187579	0.204124	0.0202206	0.0306582	0.0337906	0.0362406	0.0266908	0.0515354	0.0767448	0.118145	0.176194	0.188663	0.245004	0.0116481	0.0392286	0.0498805	0.0317304	0.0396595	0.0526784	0.0668481	0.107924	0.153326	0.216304	0.22064	0.00958846
Tb927.1.1000	0.113477	0.0273733	0.0227349	0.087984	0.102801	0.144271	0.108237	0.118996	0.156556	0.0808963	0.036673	0.080657	0.0763808	0.0619673	0.048035	0.107059	0.157905	0.161644	0.103911	0.0633943	0.0996014	0.0413584	0.137823	0.069606	0.0188305	0.0623473	0.14824	0.138417	0.158517	0.13407	0.062694	0.0421963	0.0272583
Tb927.1.1010	0.0861676	0.170181	0.139995	0.123447	0.10124	0.106136	0.0682163	0.0520972	0.0451509	0.0276145	0.0344173	0.0567859	0.0876014	0.127915	0.231851	0.142432	0.0918503	0.0869865	0.044363	0.0211493	0.0370722	0.0695338	0.06673	0.0951648	0.189737	0.220862	0.146378	0.0957799	0.0724658	0.0435972	0.0175616	0.0208966	0.0378566
Tb927.1.1020	0.0174246	0.0222877	0.0496034	0.111891	0.160851	0.21589	0.156913	0.121416	0.0809942	0.0454001	0.00439328	0.0359556	0.0354543	0.0281692	0.0339223	0.109175	0.130421	0.158192	0.132299	0.105867	0.227049	0.00775382	0.0396732	0.0456741	0.0302157	0.0683266	0.117427	0.13766	0.16812	0.139763	0.0906739	0.13883	0.00431983
Tb927.1.1050	0.0119447	0.0308638	0.0531164	0.0918897	0.0847703	0.150949	0.0999313	0.16268	0.191665	0.0925015	0.00321258	0.0169287	0.01947	0.0285099	0.0281616	0.0991795	0.145156	0.178033	0.206084	0.139521	0.103925	0.0152808	0.0147656	0.0234517	0.0285119	0.0583588	0.0939594	0.131253	0.158383	0.226046	0.15774	0.0758653	0.0141133
Tb927.1.1060	0.305982	0.0672327	0.0272498	0.0511308	0.071061	0.106025	0.0825323	0.0640219	0.0593377	0.0394256	0.13414	0.148826	0.154558	0.0619976	0.0333649	0.0597594	0.0779056	0.0847242	0.0558704	0.0400602	0.047863	0.21155	0.186389	0.127081	0.0408524	0.0415147	0.0628353	0.0674368	0.0885135	0.0758565	0.0658954	0.0471372	0.205863
Tb927.1.1080	0.364305	0.0581809	0.0200147	0.0519663	0.0659892	0.0845017	0.0783692	0.0798824	0.0780237	0.0602877	0.0584795	0.235282	0.213639	0.0737051	0.0251564	0.0673604	0.0635556	0.0692239	0.0531537	0.0483304	0.0622919	0.0883018	0.141162	0.126009	0.0552437	0.146663	0.0464697	0.117732	0.117335	0.0373573	0.0263223	0.0605642	0.125142
Tb927.1.1100	0.031258	0.0211111	0.0462906	0.108738	0.177556	0.216825	0.166715	0.112008	0.0714644	0.0272201	0.00916808	0.202257	0.166168	0.0529698	0.049484	0.106504	0.113671	0.098137	0.0662338	0.043933	0.0457707	0.0221655	0.227149	0.116335	0.0460512	0.085154	0.116871	0.116718	0.106168	0.0726795	0.0418334	0.0340068	0.0230425
Tb927.1.1120	0.324164	0.0668803	0.0391763	0.0536645	0.0810285	0.122884	0.0938349	0.0629429	0.0549056	0.0330616	0.0471253	0.190142	0.206406	0.0648886	0.0654482	0.076235	0.0813791	0.0976028	0.0627407	0.0391416	0.0497912	0.0470398	0.222549	0.139283	0.0831149	0.0970714	0.0828259	0.0776906	0.0787312	0.0728587	0.0445758	0.0314501	0.0581942
Tb927.1.1130	0.0198011	0.0270801	0.0376248	0.0708081	0.103885	0.152445	0.123336	0.161309	0.186716	0.108536	0.0101871	0.0242924	0.0144131	0.0226604	0.0233312	0.12531	0.171534	0.208616	0.153842	0.106528	0.1181	0.0123759	0.0317779	0.0445507	0.0357952	0.0614472	0.113208	0.142265	0.151231	0.16758	0.127048	0.0974991	0.0159094
Tb927.1.1160	0.0665822	0.0208386	0.0152338	0.069462	0.0948173	0.161839	0.164725	0.158174	0.130957	0.0975902	0.0197808	0.102688	0.0528217	0.047329	0.0412427	0.0869333	0.109028	0.130326	0.0653858	0.062685	0.0909549	0.210606	0.106261	0.0827297	0.0639471	0.0800894	0.0956837	0.108448	0.120144	0.107196	0.0567121	0.05088	0.12791
Tb927.1.1170	0.258239	0.148915	0.0592884	0.0423971	0.0715225	0.100204	0.0762998	0.042092	0.0399959	0.0250596	0.135986	0.0863642	0.117674	0.156215	0.066854	0.0785712	0.0621996	0.0964857	0.105496	0.0458134	0.0635466	0.120781	0.11706	0.170296	0.122473	0.0780083	0.0459795	0.048242	0.0930489	0.0725625	0.0441473	0.0339703	0.174212
Tb927.1.120	0.360979	0.0645608	0.0363885	0.0484702	0.0736295	0.0986139	0.0734847	0.0593987	0.0565729	0.0339929	0.0809108	0.280357	0.206111	0.0635047	0.0331675	0.0579517	0.0624643	0.0785911	0.0595437	0.0391032	0.0383478	0.0754528	0.334703	0.163342	0.0354088	0.0389395	0.0481844	0.0568137	0.067069	0.0629234	0.0396609	0.0333366	0.108154
Tb927.1.1200	0.129598	0.0154241	0.0366727	0.0699766	0.10823	0.159298	0.143038	0.134265	0.13885	0.055848	0.0105862	0.159132	0.0319407	0.0229198	0.0279839	0.120783	0.156508	0.187219	0.109916	0.0712074	0.0690902	0.0170368	0.184457	0.0387117	0.0204482	0.061869	0.108685	0.132173	0.169237	0.139152	0.0716118	0.048793	0.018777
Tb927.1.1210	0.119143	0.0242922	0.0348459	0.0710548	0.105935	0.143629	0.137023	0.128543	0.123806	0.0527628	0.0430242	0.107961	0.057862	0.0422525	0.0402122	0.116506	0.161202	0.170248	0.101769	0.0692829	0.076846	0.020964	0.110702	0.0545144	0.0313193	0.0702419	0.126919	0.134603	0.163771	0.143514	0.072476	0.0710586	0.0208811
Tb927.1.1220	0.143885	0.0599838	0.0365289	0.0322859	0.037917	0.0466869	0.0437795	0.0390819	0.0425523	0.0438705	0.487696	0.0377463	0.0472751	0.053366	0.0278555	0.0322906	0.0269445	0.0331633	0.0290012	0.0140402	0.0478603	0.667747	0.0499513	0.0666211	0.0494107	0.0405322	0.0492979	0.0389333	0.0349266	0.0284053	0.0265795	0.0330693	0.582273
Tb927.1.1240	0.195514	0.0406192	0.0324421	0.0553157	0.0590647	0.081087	0.0660567	0.0763802	0.0651588	0.0492686	0.262105	0.126217	0.100795	0.0530771	0.0196502	0.0292044	0.0341187	0.0361019	0.035948	0.0303522	0.0586149	0.472963	0.10572	0.0758469	0.0398017	0.0417634	0.0429686	0.0403968	0.0382431	0.0390093	0.0374303	0.0412322	0.441718
Tb927.1.1270	0.114533	0.0579143	0.04179	0.0443449	0.0716003	0.103949	0.0761428	0.0639993	0.0729159	0.0551673	0.297643	0.0435025	0.0441502	0.0486363	0.0109648	0.0418083	0.0478375	0.0462399	0.0327858	0.00250466	0.0453867	0.636183	0.017948	0.0590595	0.0369251	0.0519143	0.0628461	0.0115473	0.0442103	0.0225124	0.0294735	0.0519063	0.611657
Tb927.1.1330	0.147127	0.0347194	0.0261263	0.0650787	0.101626	0.128611	0.122493	0.13254	0.140186	0.0598004	0.0246168	0.132498	0.127547	0.061491	0.0362282	0.0935737	0.125098	0.129915	0.0952131	0.0642636	0.0738549	0.0264756	0.151501	0.108422	0.033215	0.0642652	0.0983105	0.109339	0.149915	0.122392	0.058247	0.0486024	0.0311694
Tb927.1.1380	0.203408	0.0593392	0.0427266	0.0745226	0.0835767	0.099079	0.0833632	0.0768573	0.0953007	0.0827169	0.0890866	0.127671	0.137049	0.0994604	0.0417669	0.0653593	0.055646	0.0629135	0.0560518	0.0639762	0.112062	0.16601	0.157933	0.126148	0.0631934	0.0679224	0.0858298	0.0702791	0.0656746	0.0679435	0.0556378	0.0648275	0.160889
Tb927.1.1390	0.107545	0.0246218	0.0359308	0.0699462	0.108092	0.14323	0.141147	0.131921	0.142569	0.0727415	0.0174106	0.128409	0.0633285	0.0384623	0.034358	0.129924	0.175356	0.186822	0.106931	0.0630263	0.0666751	0.0156485	0.144961	0.0751821	0.0274205	0.0665231	0.113653	0.125683	0.152629	0.124878	0.0685018	0.0532323	0.0274707
Tb927.1.1400	0.141083	0.0589971	0.0472874	0.0339063	0.0444557	0.0539309	0.0560333	0.0518245	0.0505452	0.0518663	0.41007	0.0309419	0.0370956	0.0395905	0.0179078	0.0247574	0.0202701	0.0209809	0.0197793	0.0137075	0.0291108	0.745858	0.0574732	0.0811959	0.0510198	0.0484782	0.0372446	0.0459761	0.0602961	0.0594139	0.0351281	0.0475933	0.476181
Tb927.1.1420	0.257726	0.0396379	0.0231888	0.0382017	0.032941	0.0516125	0.0421195	0.0478489	0.0528698	0.042661	0.341526	0.111446	0.096714	0.0632142	0.0239373	0.0411756	0.0353841	0.0397876	0.0451964	0.0254038	0.042547	0.479369	0.186315	0.109263	0.0305467	0.0286623	0.0419443	0.0341392	0.0435193	0.0414984	0.0271886	0.0369033	0.424634
Tb927.1.1500	0.241752	0.0435089	0.0318682	0.0520747	0.0565329	0.0692361	0.0599182	0.0468784	0.053621	0.0402276	0.312663	0.0678413	0.0664337	0.0531532	0.0245196	0.035168	0.0244207	0.0316401	0.0292465	0.0208361	0.0435423	0.580172	0.107624	0.0988446	0.0467263	0.0504852	0.0676013	0.0534376	0.0366957	0.0425821	0.0362273	0.0415827	0.407494
Tb927.1.1530	0.241321	0.0462705	0.0326017	0.0555107	0.0703222	0.0974734	0.0708099	0.0752184	0.0851325	0.0541906	0.157368	0.139919	0.159113	0.0529717	0.0298861	0.059221	0.0605496	0.0724451	0.0545853	0.0457352	0.061722	0.212913	0.138477	0.107173	0.0322574	0.0538663	0.0717458	0.0732752	0.0763953	0.0768136	0.0751274	0.0539266	0.1829
Tb927.1.1550	0.239472	0.0770847	0.0475051	0.0779234	0.0928185	0.109867	0.0777498	0.0612386	0.0779161	0.0437539	0.100109	0.134043	0.162088	0.126316	0.138744	0.106292	0.0760632	0.0756475	0.0537313	0.035171	0.053868	0.042387	0.197826	0.120971	0.0843671	0.0948095	0.0886742	0.0863222	0.108921	0.0814929	0.0321877	0.0307184	0.0450967
Tb927.1.1560	0.11236	0.0385231	0.0343527	0.0569808	0.0717562	0.104579	0.0887167	0.110623	0.156461	0.174368	0.0401694	0.0864546	0.102391	0.0666779	0.0319174	0.0606266	0.0541999	0.0663643	0.0790442	0.0782358	0.1148	0.253659	0.0998139	0.0942667	0.0457368	0.0514408	0.0677655	0.061903	0.0608374	0.0785936	0.0764111	0.118029	0.235287
Tb927.1.1580	0.0124851	0.01836	0.0298898	0.0632481	0.0927279	0.142333	0.138181	0.166962	0.207597	0.114351	0.00459458	0.0200656	0.0267127	0.0321432	0.0300821	0.128426	0.170061	0.202075	0.147705	0.110279	0.12137	0.0103352	0.0250488	0.0373506	0.0307079	0.0630057	0.101946	0.126532	0.162467	0.194634	0.132023	0.107568	0.00979934
Tb927.1.1600	0.0962073	0.0348751	0.0329634	0.0733912	0.10729	0.144676	0.128704	0.111501	0.106784	0.0988307	0.0925538	0.111705	0.0624	0.0511167	0.0513836	0.127728	0.148494	0.150183	0.106775	0.0636653	0.0739516	0.0428179	0.140366	0.0862121	0.0758483	0.113021	0.123743	0.120728	0.134991	0.0851913	0.0426242	0.0384	0.0388744
Tb927.1.1610	0.0615895	0.048972	0.047329	0.0890485	0.11821	0.160916	0.143278	0.134589	0.128842	0.0548658	0.01157	0.0465356	0.0482698	0.042489	0.0857485	0.143454	0.164475	0.18929	0.106852	0.0701297	0.0870472	0.0151123	0.0650839	0.0544456	0.0735191	0.109563	0.132195	0.131121	0.158651	0.124029	0.0678388	0.0405622	0.0135589
Tb927.1.1620	0.470257	0.0798171	0.0202207	0.0426993	0.0653156	0.0897052	0.06987	0.0535833	0.0570689	0.0366763	0.0385434	0.286629	0.259202	0.0735094	0.0176958	0.050314	0.0548614	0.0663508	0.0586074	0.0363061	0.0434128	0.0348002	0.330858	0.191307	0.0398216	0.0370359	0.0512203	0.0618398	0.0642427	0.0640863	0.0497246	0.0351693	0.0651247
Tb927.1.1630	0.230563	0.101098	0.0583343	0.0580965	0.0806138	0.109753	0.0879883	0.0739371	0.0658818	0.0409092	0.0747085	0.126387	0.1361	0.12278	0.0692382	0.086523	0.0867278	0.106793	0.0783681	0.0591939	0.063676	0.0597041	0.146547	0.154086	0.102985	0.0736406	0.0715199	0.0726521	0.0921913	0.0819193	0.0574035	0.0368663	0.0760988
Tb927.1.1670	0.195737	0.0439207	0.0377633	0.0521571	0.0540266	0.0790342	0.0554107	0.0641658	0.0672952	0.0532542	0.301572	0.065379	0.0643807	0.0373246	0.0261892	0.0273098	0.0272287	0.0249607	0.0297414	0.0183128	0.0448881	0.599094	0.110516	0.0467245	0.0258745	0.0390011	0.0416691	0.0300646	0.037883	0.0290408	0.0296831	0.0426917	0.56191
Tb927.1.1680	0.0932036	0.0609006	0.0342226	0.0629718	0.0808017	0.12179	0.114063	0.0937873	0.107349	0.098692	0.132218	0.0837379	0.0916568	0.102969	0.0710152	0.0936285	0.0899141	0.101414	0.0877729	0.057624	0.0585357	0.161732	0.0850999	0.132793	0.0892334	0.0765436	0.0928756	0.0749107	0.103497	0.0771142	0.0410703	0.0326753	0.194186
Tb927.1.1690	0.0923752	0.0468209	0.057323	0.0825007	0.0945294	0.13541	0.147358	0.123504	0.125181	0.0513243	0.0436725	0.0869765	0.103879	0.0590977	0.0385336	0.112589	0.146533	0.161916	0.0865158	0.0714611	0.0709964	0.0442571	0.0969776	0.0738671	0.0401163	0.0739702	0.137811	0.134722	0.167874	0.134524	0.0665041	0.0508665	0.0193261
Tb927.1.1700	0.470367	0.0887738	0.0404972	0.0471878	0.0682439	0.0807242	0.0650789	0.0470252	0.0414364	0.026958	0.0522629	0.239681	0.269565	0.0749356	0.0338334	0.0619517	0.0716695	0.0750895	0.0487322	0.0316659	0.036627	0.0425009	0.229759	0.186753	0.0433888	0.0441303	0.0696505	0.0791838	0.0900198	0.0660314	0.0357973	0.0259984	0.0754633
Tb927.1.1710	0.60441	0.0748303	0.0356134	0.0312963	0.0364733	0.0537906	0.0308595	0.0282732	0.0252825	0.0167667	0.0622242	0.203866	0.252052	0.140847	0.0390103	0.0469199	0.0389374	0.0369409	0.0321382	0.0225145	0.0332111	0.143075	0.224159	0.211293	0.0700296	0.0431889	0.0467466	0.0523922	0.0540483	0.0419024	0.0260215	0.0249154	0.215518
Tb927.1.1720	0.180188	0.0801024	0.0567742	0.0688635	0.0616593	0.0863551	0.0780579	0.0604759	0.0508374	0.027375	0.249311	0.158157	0.136961	0.0590272	0.0354754	0.0558443	0.0475896	0.0540182	0.041614	0.0304965	0.0395841	0.341232	0.138861	0.0962461	0.0676331	0.0659973	0.0840784	0.0745148	0.0506537	0.0528833	0.0120521	0.020146	0.336934
Tb927.1.1730	0.0743907	0.0222779	0.0344249	0.0714264	0.116172	0.160959	0.143911	0.13768	0.136751	0.0575963	0.0230752	0.0728616	0.0892746	0.0416222	0.0262853	0.124724	0.175167	0.186755	0.108993	0.073116	0.0731159	0.0175325	0.0870179	0.0670617	0.0255127	0.0665748	0.131429	0.148142	0.18706	0.141785	0.0623477	0.0447089	0.0259583
Tb927.1.1750	0.242597	0.14702	0.0481263	0.0502422	0.0963152	0.128577	0.0996292	0.0707415	0.0562695	0.0314555	0.0323842	0.0612485	0.150359	0.13903	0.0693124	0.0853403	0.104444	0.130026	0.0916581	0.0520964	0.0585699	0.0593659	0.0705581	0.180395	0.138583	0.080162	0.0656283	0.0779927	0.112484	0.0850134	0.0491832	0.0360033	0.0804983
Tb927.1.1770	0.0421392	0.0286276	0.0313232	0.0788462	0.0951172	0.147682	0.142783	0.142647	0.182963	0.085154	0.0254562	0.0462019	0.0463092	0.0473569	0.0346119	0.104303	0.136381	0.173279	0.129636	0.0983263	0.149024	0.0197962	0.0433325	0.0532048	0.0369837	0.0473236	0.110407	0.121288	0.150045	0.186792	0.127367	0.0995413	0.0118893
Tb927.1.1790	0.2536	0.0790698	0.0310338	0.0665788	0.0866199	0.111744	0.084592	0.0881816	0.0493663	0.0532481	0.0959657	0.138705	0.125137	0.115817	0.0447761	0.0803008	0.0583833	0.0750477	0.0603342	0.0581144	0.102595	0.14079	0.193113	0.154078	0.0898025	0.0717704	0.0760001	0.0741612	0.0743451	0.0584151	0.0481672	0.0296076	0.13054
Tb927.1.180	0.235063	0.0620971	0.0435503	0.0747929	0.0538286	0.0828559	0.0764574	0.0829526	0.122099	0.0868606	0.0794426	0.18651	0.183987	0.0640618	0.016262	0.0536932	0.0582654	0.0661189	0.0867335	0.0787768	0.0914441	0.114147	0.267294	0.139798	0.0286983	0.0403323	0.0668106	0.0584183	0.0752529	0.0807104	0.0604746	0.0799024	0.102308
Tb927.1.1820	0.425723	0.0545274	0.0157314	0.0389921	0.0725634	0.0996313	0.0827603	0.0660326	0.0638024	0.036385	0.0377819	0.265115	0.206901	0.0544388	0.0292391	0.0490902	0.0623811	0.063644	0.0480206	0.037684	0.0503579	0.0890458	0.257096	0.129658	0.0341857	0.0357053	0.0475377	0.0720856	0.0785516	0.0908729	0.093202	0.0490538	0.112052
Tb927.1.1880	0.269959	0.034735	0.0285924	0.0596896	0.0719262	0.100196	0.0868054	0.0888304	0.102726	0.0815462	0.0612881	0.202873	0.134891	0.0712558	0.0380978	0.0479269	0.0410209	0.0687551	0.0670558	0.0602598	0.0827195	0.135363	0.264536	0.11154	0.0246587	0.0549211	0.0478015	0.0962435	0.0742143	0.0590952	0.089366	0.0537073	0.123917
Tb927.1.1890	0.29169	0.0742467	0.0301257	0.0411725	0.0783419	0.127198	0.0790663	0.0636408	0.044071	0.0470037	0.0732072	0.153115	0.150568	0.070367	0.0526475	0.076943	0.102248	0.127103	0.085052	0.0515088	0.0599234	0.0632462	0.194284	0.126043	0.065406	0.0576118	0.0664885	0.0787127	0.0936172	0.0796875	0.0495801	0.0308938	0.104508
Tb927.1.1910	0.101885	0.0290606	0.0323188	0.055055	0.0623504	0.102492	0.0716166	0.107518	0.175683	0.228292	0.036225	0.0989057	0.117695	0.0723202	0.0512781	0.0599845	0.046131	0.0514443	0.0562732	0.0626047	0.092511	0.189586	0.166971	0.151743	0.00825908	0.0121724	0.0257479	0.0166439	0.033751	0.0855792	0.0728733	0.125398	0.300861
Tb927.1.1920	0.052869	0.0410176	0.043947	0.0916412	0.138385	0.17772	0.131425	0.114006	0.0987054	0.0695196	0.0187037	0.0635579	0.0618425	0.0484008	0.0488318	0.104644	0.125034	0.139781	0.118105	0.0911882	0.161304	0.0151432	0.0628955	0.0563576	0.0438928	0.0773705	0.129134	0.137456	0.156472	0.133735	0.0788937	0.0983967	0.0115999
Tb927.1.1930	0.210641	0.0393034	0.0335902	0.0628717	0.0839045	0.135759	0.0832301	0.105916	0.115502	0.0837574	0.0394678	0.235269	0.166436	0.0495791	0.0332628	0.0715033	0.0650348	0.0666824	0.0514316	0.0373179	0.0570934	0.137508	0.308088	0.0968206	0.0316091	0.0541807	0.0507762	0.0683655	0.0671891	0.0616525	0.049067	0.0455626	0.137772
Tb927.1.1960	0.311689	0.0573451	0.0264901	0.0461322	0.0467923	0.0582352	0.0565454	0.0505094	0.0600461	0.0496793	0.232807	0.13079	0.111438	0.0609305	0.0319246	0.0522909	0.0308047	0.040457	0.0418268	0.0209045	0.0511329	0.410802	0.193529	0.130965	0.0354052	0.0290451	0.0350749	0.0264584	0.0276421	0.0335024	0.0315841	0.0353768	0.432886
Tb927.1.1980	0.0141092	0.0205777	0.0321497	0.0716993	0.098918	0.169262	0.126668	0.14943	0.180063	0.133207	0.0118028	0.0211196	0.014008	0.0235462	0.0186275	0.0689737	0.0884948	0.132552	0.207781	0.232398	0.160508	0.00920107	0.00268781	0.0145551	0.0160917	0.0396626	0.073781	0.101221	0.101705	0.184123	0.222487	0.235427	0.00825863
Tb927.1.2100	0.0445405	0.170439	0.144292	0.118934	0.060898	0.0618208	0.0449423	0.0365667	0.0308741	0.0237541	0.259668	0.0202941	0.058933	0.0893105	0.145241	0.102413	0.0453378	0.039922	0.0304676	0.0225939	0.0572487	0.389228	0.0241779	0.0731236	0.13927	0.18389	0.118419	0.0609397	0.0430619	0.0275027	0.0181953	0.0307845	0.275821
Tb927.1.2120	0.0340498	0.067969	0.100513	0.133277	0.127005	0.159724	0.109834	0.0929823	0.0799317	0.0727401	0.01108	0.0312989	0.0433813	0.0479216	0.0559865	0.0982697	0.0897051	0.112326	0.112744	0.111351	0.281309	0.0161033	0.0575103	0.0689762	0.0583684	0.101005	0.127382	0.120158	0.111373	0.104439	0.0868349	0.151875	0.0112203
Tb927.1.2190	0.197544	0.0388913	0.0344499	0.0593589	0.0776352	0.112891	0.0848738	0.11078	0.13726	0.0869184	0.0489508	0.132932	0.118219	0.0428094	0.0291055	0.042988	0.0565233	0.0657916	0.0820543	0.0692402	0.119232	0.217123	0.138372	0.0992884	0.0566563	0.0480976	0.0766328	0.0582272	0.0802141	0.0949178	0.0741038	0.0758597	0.118071
Tb927.1.2210	0.126764	0.0830384	0.0474349	0.0554871	0.0511557	0.0560488	0.0502168	0.0355117	0.0315205	0.0277072	0.349724	0.0547145	0.0662566	0.0762583	0.0752538	0.0505247	0.0293701	0.0287997	0.0234416	0.0111672	0.0283676	0.557856	0.0713244	0.104205	0.0918461	0.0799488	0.0553594	0.0340461	0.0270969	0.020451	0.0142118	0.0165061	0.491007
Tb927.1.2230	0.0140622	0.0296472	0.0369351	0.0709417	0.0883763	0.135176	0.135061	0.113685	0.148946	0.182712	0.00400292	0.0136444	0.0159464	0.0190358	0.0356775	0.0793122	0.0943647	0.126324	0.138768	0.128318	0.335747	0.00909832	0.0233597	0.0226155	0.0342358	0.0609384	0.0938196	0.103679	0.131703	0.135014	0.135057	0.2182	0.00967014
Tb927.1.2260	0.01489	0.0292517	0.04289	0.0714737	0.0806688	0.129689	0.128469	0.131617	0.164274	0.196639	0.00620272	0.00921934	0.0156962	0.0223461	0.0246009	0.0731724	0.0881179	0.134976	0.156009	0.135183	0.298746	0.0133593	0.019349	0.0318168	0.0311159	0.0640289	0.096512	0.10435	0.131983	0.152042	0.140561	0.207703	0.00762418
Tb927.1.2320	0.0403619	0.0226918	0.0317129	0.0642877	0.0847156	0.137354	0.140985	0.142234	0.182894	0.0989744	0.0111421	0.0421111	0.0440531	0.0300302	0.0387687	0.132625	0.154123	0.185783	0.150948	0.0846412	0.101589	0.035327	0.0612177	0.0461686	0.0281147	0.0645442	0.122892	0.128891	0.185315	0.180323	0.106989	0.0658603	0.00577343
Tb927.1.2330	0.115469	0.137213	0.113259	0.123814	0.0986522	0.115291	0.0870758	0.0592919	0.0513184	0.0306962	0.046955	0.0611229	0.0961244	0.128933	0.192994	0.141875	0.094149	0.085896	0.0594728	0.0347917	0.0497871	0.0340858	0.0649203	0.0946976	0.162424	0.181327	0.147979	0.111618	0.0889989	0.0487767	0.027572	0.0254529	0.0344064
Tb927.1.2380	0.115543	0.142083	0.107418	0.126389	0.100247	0.113056	0.0860797	0.0631706	0.0531856	0.0305101	0.0465535	0.0633315	0.0976902	0.126557	0.183916	0.13586	0.0953719	0.0888193	0.059979	0.0355565	0.0507882	0.034317	0.0646713	0.0984321	0.159104	0.180144	0.146415	0.104681	0.0866729	0.0483383	0.026686	0.0263542	0.0324793
Tb927.1.2450	0.0328843	0.117669	0.0906006	0.069497	0.109927	0.156574	0.128946	0.0923517	0.0886919	0.0422867	0.0495796	0.0252084	0.0373696	0.0614405	0.0837598	0.109286	0.136987	0.179364	0.129813	0.0777076	0.0790662	0.046579	0.0244968	0.0581042	0.118381	0.127554	0.0831362	0.0953937	0.142627	0.139217	0.085731	0.0523663	0.0570804
Tb927.1.2570	0.212917	0.0395162	0.033532	0.0575013	0.067685	0.0987147	0.080083	0.0996382	0.115537	0.0682545	0.124032	0.118437	0.132107	0.0859545	0.0234992	0.0473243	0.0415731	0.0468741	0.0562399	0.0409737	0.0486327	0.348729	0.145293	0.120615	0.0388359	0.0426297	0.0538861	0.0464602	0.0398172	0.0530626	0.0376986	0.039485	0.370038
Tb927.1.2580	0.391141	0.0784322	0.0429134	0.0397109	0.0590704	0.0711188	0.0438899	0.0371124	0.0391021	0.0249901	0.188993	0.183417	0.223993	0.111385	0.014829	0.0322974	0.0268015	0.0324922	0.0256506	0.0223056	0.036804	0.28825	0.221235	0.193456	0.0269595	0.0139969	0.0271845	0.0261392	0.0339353	0.0288295	0.0255308	0.0267654	0.375968
Tb927.1.2600	0.465586	0.0359969	0.0136384	0.0359994	0.0441522	0.0651045	0.061152	0.0542189	0.0573545	0.0343629	0.12888	0.268418	0.204882	0.0461206	0.0202619	0.0446236	0.0396913	0.0417731	0.0353196	0.0265249	0.0362429	0.206011	0.382834	0.144136	0.023456	0.0311703	0.03733	0.0405153	0.0380157	0.033634	0.025998	0.027645	0.205787
Tb927.1.2640	0.0871091	0.134667	0.104162	0.10353	0.0986131	0.123639	0.0912201	0.0760226	0.0669152	0.0774984	0.0181699	0.0770053	0.0739171	0.0825504	0.105813	0.126128	0.109437	0.104748	0.0770312	0.058233	0.085	0.0438726	0.146909	0.10343	0.150223	0.141654	0.130017	0.109774	0.0944531	0.0500739	0.0269495	0.0212205	0.0252968
Tb927.1.2670	0.0531348	0.185975	0.151772	0.157619	0.104904	0.122413	0.0807946	0.0607818	0.0439757	0.0198327	0.00692295	0.0410767	0.0743714	0.120569	0.264039	0.169465	0.0896847	0.0853303	0.052005	0.0235968	0.0373868	0.0116669	0.0403348	0.076806	0.199217	0.224964	0.160013	0.107507	0.0820245	0.0400554	0.0169114	0.0156899	0.00724624
Tb927.1.2710	0.136124	0.0941039	0.0882202	0.112692	0.087636	0.111398	0.10341	0.0859378	0.0928997	0.0699534	0.0173575	0.173821	0.158632	0.0849953	0.0968233	0.0864918	0.0664733	0.0840546	0.0627294	0.0506885	0.0692962	0.065995	0.163725	0.123196	0.092388	0.0958481	0.0890997	0.0747572	0.0840869	0.0695729	0.055999	0.0513789	0.0564122
Tb927.1.2730	0.0752546	0.0339681	0.0390971	0.07346	0.109058	0.15282	0.143287	0.125393	0.134997	0.0715762	0.0325411	0.078703	0.0759521	0.0747008	0.0376909	0.129104	0.160834	0.151662	0.106267	0.0621805	0.074691	0.0254438	0.094792	0.0832971	0.0366933	0.0722066	0.126395	0.134489	0.159054	0.12563	0.0678313	0.047739	0.0273164
Tb927.1.2750	0.430142	0.0706418	0.020592	0.0283497	0.037752	0.0406655	0.0350714	0.0388169	0.0454726	0.02037	0.223538	0.295459	0.260701	0.0815982	0.0317127	0.03501	0.0324822	0.0428734	0.0432794	0.0349111	0.0471703	0.0964407	0.341149	0.228406	0.0577157	0.0287766	0.0291048	0.0287103	0.0322042	0.0358736	0.031051	0.0234563	0.15467
Tb927.1.2770	0.0251257	0.0310907	0.0481283	0.116195	0.168199	0.216995	0.158061	0.109079	0.074759	0.0285308	0.00527553	0.0952667	0.0944612	0.0592291	0.124115	0.180678	0.14677	0.122224	0.0648881	0.0386908	0.0442259	0.00692812	0.0801668	0.0649273	0.0725313	0.134364	0.170025	0.175085	0.143058	0.079499	0.0385598	0.0249567	0.0124207
Tb927.1.2970	0.1804	0.0427548	0.0322259	0.0621836	0.075988	0.101147	0.0901178	0.0901834	0.107936	0.0959749	0.108338	0.0564423	0.0673645	0.0557236	0.0267159	0.0354125	0.0272893	0.0318077	0.038906	0.0292102	0.0657502	0.563416	0.0826196	0.0763795	0.0369896	0.0421788	0.0439571	0.0599061	0.0403856	0.054547	0.0458803	0.0547025	0.473391
Tb927.1.2990	0.102666	0.0214248	0.0334228	0.0702443	0.109212	0.151789	0.138446	0.139936	0.133355	0.0574889	0.0183459	0.108421	0.0444361	0.0304212	0.0373184	0.129101	0.157167	0.170919	0.119379	0.0777719	0.0732607	0.0194712	0.12685	0.0555146	0.0453689	0.0877801	0.127028	0.138804	0.155602	0.126242	0.0538057	0.0392805	0.0311728
Tb927.1.3000	0.103209	0.0285064	0.0299237	0.0458131	0.0589885	0.0773749	0.0751722	0.085138	0.116336	0.108507	0.275708	0.0496325	0.0463132	0.0446156	0.0129438	0.0165728	0.0214974	0.0301175	0.0481684	0.0521576	0.0762131	0.605428	0.0890003	0.0526115	0.0238896	0.0197676	0.0279983	0.021291	0.0278597	0.0455954	0.0468423	0.0814124	0.569985
Tb927.1.3010	0.0739128	0.0194541	0.0333751	0.0744108	0.112031	0.153165	0.145799	0.142559	0.145963	0.0604184	0.0238045	0.070577	0.0823947	0.0433692	0.0321672	0.125973	0.176618	0.189583	0.107834	0.0718525	0.0722921	0.0204682	0.0804037	0.0667726	0.0238251	0.0633444	0.133399	0.156821	0.186852	0.13971	0.0643166	0.0451054	0.0273937
Tb927.1.3030	0.0907418	0.0250282	0.0379049	0.0755859	0.112559	0.156987	0.150196	0.139455	0.130664	0.0581829	0.0202127	0.0704383	0.0866543	0.0373211	0.0293953	0.131819	0.152411	0.181745	0.110506	0.0721737	0.0755198	0.0342915	0.0930039	0.0751814	0.0311355	0.0683863	0.122098	0.148845	0.18151	0.133058	0.0645102	0.0550261	0.0300921
Tb927.1.3040	0.0667062	0.034131	0.0127266	0.072926	0.117132	0.122508	0.163982	0.138155	0.146829	0.0625025	0.0624023	0.0441809	0.0516364	0.0646146	0.130547	0.130935	0.126416	0.150001	0.0746034	0.0610332	0.0922181	0.0696479	0.0696305	0.0807214	0.0510381	0.0920588	0.124679	0.119649	0.173557	0.155795	0.0814236	0.0264873	0.0249607
Tb927.1.3050	0.217673	0.071247	0.0601515	0.0552032	0.065818	0.0862516	0.0689748	0.0544771	0.0446521	0.03675	0.239233	0.145663	0.127888	0.0553996	0.0278702	0.0574186	0.0610364	0.0592337	0.0462332	0.0481559	0.0627545	0.237542	0.202253	0.133303	0.0378457	0.0227524	0.054912	0.040011	0.0518806	0.0455569	0.0323491	0.0281216	0.361639
Tb927.1.3070	0.389274	0.0483134	0.0243559	0.0328198	0.039706	0.0522986	0.0503619	0.0523548	0.0605541	0.0422336	0.20567	0.200573	0.207258	0.0732235	0.0202768	0.0300433	0.0245645	0.032384	0.0284347	0.0205412	0.0402108	0.317678	0.307536	0.203395	0.0318805	0.0134142	0.0263355	0.0217004	0.0277402	0.0294076	0.0242294	0.0252302	0.275714
Tb927.1.3110	0.0463652	0.0328214	0.0278979	0.0549101	0.0741616	0.103371	0.100618	0.112171	0.180134	0.238571	0.0169042	0.0159888	0.0189867	0.0188884	0.0167379	0.0406281	0.0471184	0.0753417	0.182289	0.285687	0.245576	0.0213228	0.0217622	0.0227374	0.0184906	0.0311371	0.0416022	0.0519625	0.0797569	0.116787	0.225692	0.315192	0.0178553
Tb927.1.3150	0.0317726	0.0220144	0.0409009	0.11303	0.121868	0.19029	0.112888	0.116335	0.11085	0.133986	0.0327819	0.00283363	0.0053774	0.0128106	0.0304332	0.106887	0.132841	0.156805	0.176981	0.190679	0.175853	0.000874089	0.0335239	0.0375164	0.0345318	0.0758506	0.124752	0.166986	0.117062	0.147351	0.107092	0.129669	0.0135199
Tb927.1.3170	0.194721	0.0789565	0.0624103	0.0763708	0.071141	0.0870268	0.0747101	0.0694889	0.0806929	0.0536032	0.14008	0.0353862	0.0336754	0.0279596	0.0145169	0.0126	0.00884726	0.016964	0.0196027	0.0127971	0.0409263	0.780227	0.0503904	0.0435154	0.0184787	0.0183121	0.0181267	0.0138552	0.016021	0.0209967	0.0150603	0.0364303	0.741772
Tb927.1.3180	0.430064	0.0286028	0.0183338	0.0218581	0.032527	0.0544361	0.0498724	0.0500795	0.0531415	0.027504	0.233581	0.258454	0.196076	0.0535087	0.0148809	0.0394988	0.0319416	0.0416968	0.0436529	0.0229497	0.0331986	0.264142	0.326524	0.154359	0.028095	0.0286484	0.0349304	0.0442732	0.0424188	0.0460024	0.0334548	0.0235656	0.237728
Tb927.1.3200	0.028922	0.0111773	0.0114536	0.0227279	0.0266156	0.0419978	0.0412842	0.0440234	0.0325215	0.0378135	0.685647	0.0280912	0.0300483	0.0360308	0.0220612	0.0434592	0.0390106	0.0564951	0.0478319	0.0275254	0.0556152	0.511102	0.0365024	0.0388789	0.0370678	0.0325164	0.0218646	0.0274413	0.0238315	0.0310925	0.0221768	0.0364058	0.681994
Tb927.1.3220	0.0260275	0.0491758	0.0497762	0.077645	0.0841511	0.133309	0.111009	0.127661	0.169093	0.118233	0.0216267	0.0101609	0.0251331	0.0524046	0.0427592	0.08173	0.104213	0.139612	0.153069	0.137697	0.209739	0.00475581	0.0210032	0.0411749	0.0498582	0.0769791	0.104245	0.116157	0.112815	0.166183	0.115853	0.117105	0.0137541
Tb927.1.3230	0.195096	0.0335055	0.00402748	0.0407444	0.126747	0.0976958	0.111819	0.0920336	0.135393	0.05975	0.103188	0.243733	0.185073	0.0502547	0.0252843	0.0479124	0.0544119	0.065039	0.0479026	0.034872	0.068803	0.149768	0.201566	0.113717	0.0408581	0.0651325	0.0697525	0.0840712	0.0711747	0.0909391	0.0806138	0.0912411	0.0909343
Tb927.1.3250	0.0465171	0.176267	0.166777	0.141347	0.0967593	0.121454	0.0734669	0.0612388	0.053928	0.0246913	0.0089407	0.0356575	0.0724068	0.122994	0.270544	0.166463	0.099386	0.0910047	0.0496482	0.0268562	0.038098	0.0126606	0.0361903	0.0742466	0.188951	0.225561	0.159724	0.110835	0.0876821	0.0485649	0.0255562	0.0215535	0.00806271
Tb927.1.3260	0.250421	0.0427881	0.0333845	0.0527079	0.0543122	0.0736176	0.0604971	0.0802145	0.10225	0.0818521	0.170752	0.109198	0.10523	0.0732995	0.0234399	0.0326671	0.0344026	0.0435882	0.0549417	0.0523457	0.077559	0.382394	0.150186	0.12733	0.0470374	0.0522173	0.0528358	0.0474077	0.0459777	0.0523108	0.0485389	0.0622669	0.312069
Tb927.1.3270	0.186893	0.0817377	0.0547747	0.0662364	0.0989495	0.13514	0.0953923	0.0843619	0.0879233	0.0463423	0.0416567	0.1134	0.111334	0.0683961	0.0577146	0.102047	0.112342	0.131009	0.105439	0.0752714	0.0698258	0.037587	0.162192	0.136195	0.0762102	0.0722011	0.078467	0.0864707	0.0997757	0.101936	0.0771667	0.0504329	0.0540488
Tb927.1.3290	0.0611499	0.0601126	0.0749086	0.0975902	0.151565	0.199299	0.0910152	0.0993345	0.0746291	0.0577993	0.0325966	0.0402056	0.0421953	0.0376928	0.0469636	0.109956	0.129732	0.144486	0.123822	0.117627	0.194525	0.013713	0.0422862	0.0447324	0.0417722	0.0810042	0.120445	0.149838	0.131425	0.127957	0.0800617	0.0998847	0.022951
Tb927.1.3300	0.345617	0.0480227	0.0277528	0.0428929	0.0443354	0.0605756	0.0554656	0.0566345	0.0664465	0.056787	0.185953	0.191981	0.181027	0.068772	0.0318714	0.0409072	0.0385366	0.0453341	0.0463858	0.0366313	0.0568525	0.263147	0.258496	0.151208	0.0390366	0.0387298	0.0467657	0.0418242	0.041114	0.048711	0.0420907	0.0426621	0.254533
Tb927.1.3310	0.351309	0.111222	0.0484206	0.0678819	0.0789927	0.0854249	0.0766116	0.0519647	0.0542243	0.0373415	0.0202237	0.205837	0.20249	0.146139	0.0645706	0.0659822	0.062796	0.0725631	0.0588779	0.0435711	0.0592553	0.00462018	0.290528	0.234653	0.0998906	0.0576689	0.0623305	0.0511141	0.0581543	0.0523885	0.0386603	0.0329927	0.00480538
Tb927.1.3390	0.0591464	0.0483486	0.0325974	0.039685	0.0481976	0.0614837	0.0601195	0.0472606	0.0494495	0.0547058	0.493946	0.0493473	0.0549854	0.089825	0.0532198	0.0621124	0.050202	0.0528453	0.0399626	0.0358213	0.0594642	0.467734	0.0672388	0.0716046	0.0697961	0.0662983	0.0730972	0.0526167	0.0397816	0.0364086	0.029688	0.0327976	0.460673
Tb927.1.3400	0.241796	0.141502	0.0521505	0.0539389	0.0894817	0.118251	0.0771798	0.0660781	0.0743068	0.033823	0.0272972	0.167138	0.126272	0.0808199	0.0775623	0.080661	0.105935	0.115159	0.0593055	0.0587046	0.052051	0.0455691	0.215814	0.124269	0.108028	0.0921116	0.0721634	0.0791026	0.0857675	0.075583	0.0483734	0.0399236	0.0588639
Tb927.1.3410	0.38145	0.0702512	0.0358073	0.056596	0.0863515	0.10778	0.0801392	0.0591068	0.0487924	0.0330214	0.0407039	0.225199	0.233558	0.0695222	0.0370087	0.0624666	0.0777306	0.0768489	0.0563085	0.0434325	0.0522498	0.0404761	0.284802	0.163401	0.0396108	0.057386	0.0685267	0.0638625	0.0615078	0.0766085	0.0734452	0.0238137	0.0807261
Tb927.1.3450	0.0256823	0.0195204	0.025952	0.0581707	0.0982873	0.155172	0.134555	0.147554	0.179099	0.130143	0.0106434	0.05189	0.0580293	0.0561339	0.0276936	0.0748218	0.102531	0.141531	0.163487	0.134862	0.14587	0.0293601	0.0816892	0.0658755	0.0257002	0.0429925	0.0722961	0.0958328	0.144324	0.181119	0.143865	0.117551	0.0176957
Tb927.1.3560	0.0470697	0.0356077	0.0626229	0.112908	0.153783	0.206364	0.145458	0.0924896	0.0700974	0.0336848	0.0258722	0.0446605	0.0685577	0.0721764	0.0727839	0.140931	0.169346	0.165636	0.0935667	0.0591856	0.0586227	0.0171561	0.0465445	0.0688807	0.068774	0.0888697	0.128895	0.136841	0.15447	0.1302	0.0819632	0.0708641	0.0217211
Tb927.1.3670	0.0804195	0.0669624	0.0874146	0.0991983	0.123801	0.160823	0.0958459	0.0752645	0.0796622	0.0530043	0.0210255	0.102397	0.0905024	0.083467	0.0697091	0.105004	0.100487	0.104712	0.104299	0.0682861	0.102463	0.043205	0.107265	0.105044	0.0804083	0.0935501	0.107843	0.107592	0.098194	0.0989019	0.061607	0.0647523	0.0612306
Tb927.1.3800	0.0501711	0.0331151	0.0400375	0.0679633	0.0926627	0.12491	0.124065	0.123621	0.158246	0.0865683	0.0118965	0.043594	0.0479957	0.0473058	0.0331412	0.119137	0.146251	0.189934	0.125683	0.088935	0.131121	0.010344	0.0592423	0.0571795	0.0399709	0.0770802	0.120049	0.122988	0.160146	0.144232	0.0869059	0.0674233	0.0367171
Tb927.1.3810	0.242719	0.0852028	0.0420987	0.0508178	0.0856612	0.12652	0.106852	0.0799489	0.0522487	0.0331061	0.0948249	0.178928	0.188338	0.0961669	0.0362168	0.0569887	0.0439758	0.0786986	0.0569113	0.0418894	0.0527422	0.109319	0.279726	0.223923	0.0686983	0.0360474	0.0490451	0.0512013	0.0519733	0.0417904	0.0322184	0.02572	0.139657
Tb927.1.3820	0.101382	0.0355838	0.0248407	0.0509688	0.0609911	0.0770356	0.0817278	0.0896977	0.161606	0.175406	0.14076	0.0684771	0.0778983	0.0570641	0.0205899	0.0436476	0.0382628	0.061225	0.116349	0.12247	0.166828	0.227189	0.120252	0.0574362	0.0213179	0.0374667	0.0545183	0.0493084	0.0769492	0.114819	0.123346	0.136516	0.20807
Tb927.1.3830	0.137802	0.0741303	0.0549221	0.0770298	0.0940272	0.132678	0.116798	0.0943672	0.0788912	0.0363977	0.0903937	0.0646134	0.0889667	0.179032	0.0766098	0.104374	0.0905275	0.093552	0.0584199	0.0375629	0.0461643	0.138869	0.141486	0.122129	0.0772579	0.0725725	0.0981649	0.100604	0.093414	0.0707188	0.0343615	0.0358666	0.141379
Tb927.1.3860	0.276953	0.0947514	0.0380118	0.0601937	0.0806274	0.111351	0.0755425	0.0768211	0.0663812	0.0412234	0.0581382	0.0650294	0.100796	0.0984364	0.0612893	0.0858856	0.111414	0.130377	0.0893309	0.0844918	0.0945411	0.0571881	0.0710665	0.114557	0.108297	0.0889307	0.0922763	0.0900723	0.0962627	0.110618	0.066196	0.041374	0.066196
Tb927.1.3880	0.0187445	0.0422266	0.0683555	0.134611	0.118729	0.189815	0.107228	0.09718	0.088997	0.0672699	0.0298393	0.0166885	0.0154838	0.0179787	0.0314484	0.104369	0.124088	0.153921	0.156023	0.146879	0.20713	0.0129693	0.0266159	0.0409932	0.0226515	0.0712229	0.117129	0.196735	0.130391	0.151452	0.0968869	0.110335	0.0173663
Tb927.1.3910	0.388702	0.0396657	0.0218302	0.0563917	0.0735726	0.103178	0.0717998	0.078587	0.075717	0.0502991	0.0482	0.401911	0.145544	0.0365667	0.0190416	0.0381367	0.0487308	0.0535879	0.0451789	0.0334005	0.0358246	0.106286	0.421824	0.0993423	0.017224	0.0484197	0.0502065	0.0621873	0.0510183	0.0454631	0.0335309	0.0351553	0.111111
Tb927.1.3940	0.148	0.0333946	0.0540742	0.0923947	0.135097	0.14554	0.12623	0.109365	0.0728846	0.0267245	0.0562958	0.1196	0.0758687	0.0535512	0.0557589	0.146964	0.118367	0.143548	0.0749198	0.0560206	0.0503828	0.0181069	0.162321	0.118521	0.053827	0.0780393	0.121065	0.0996352	0.125878	0.096787	0.068731	0.0481478	0.027048
Tb927.1.3950	0.0810408	0.0190351	0.0216293	0.0447711	0.0680436	0.105508	0.103075	0.103485	0.106461	0.0504305	0.291887	0.0933834	0.0944144	0.0869291	0.0284757	0.0711463	0.0933248	0.122478	0.0746008	0.0484561	0.059447	0.215958	0.122583	0.0825505	0.0305305	0.0432796	0.0812445	0.096177	0.129656	0.102688	0.051389	0.0417626	0.210341
Tb927.1.4010	0.0421491	0.0464845	0.0461775	0.0999045	0.153119	0.21106	0.14501	0.103667	0.0897295	0.0338996	0.0286601	0.0226694	0.0274035	0.0430692	0.0560115	0.212004	0.1854	0.170275	0.0955476	0.0627342	0.0635725	0.0388246	0.0302714	0.0549305	0.0472852	0.111567	0.173162	0.240744	0.135759	0.102653	0.0510985	0.0388685	0.0114934
Tb927.1.4040	0.232191	0.0659508	0.0401186	0.0762621	0.104097	0.132019	0.096898	0.0779309	0.0626869	0.0375237	0.0697447	0.151307	0.183968	0.126583	0.0601785	0.0869808	0.0734451	0.0692168	0.0508574	0.0461516	0.0469607	0.0887782	0.10468	0.179217	0.0897691	0.0881534	0.110191	0.112795	0.100156	0.0590693	0.036952	0.0286798	0.0695611
Tb927.1.4050	0.0347741	0.0291991	0.0414034	0.0721717	0.0960473	0.155289	0.120713	0.133439	0.147726	0.144863	0.00696704	0.066035	0.0427892	0.0276828	0.0330049	0.0747424	0.0974266	0.143379	0.14836	0.133194	0.204799	0.0156544	0.0588487	0.0407556	0.0329848	0.0663331	0.0916055	0.126299	0.132327	0.156202	0.118576	0.159851	0.00886194
Tb927.1.4100	0.0584593	0.0543886	0.0465429	0.0829259	0.0946906	0.146763	0.124693	0.123454	0.152417	0.0837531	0.0319116	0.0610814	0.0704157	0.0622185	0.041381	0.113101	0.133461	0.135814	0.124732	0.078705	0.0928532	0.0366724	0.0502193	0.0551973	0.0313957	0.0538989	0.096133	0.0986595	0.115506	0.0871613	0.124704	0.0630882	0.0436004
Tb927.1.4180	0.0514737	0.193138	0.159331	0.152391	0.106621	0.115288	0.0793029	0.0596346	0.0476041	0.0246798	0.00377275	0.0456201	0.0744703	0.124236	0.253711	0.163533	0.0944245	0.0879893	0.0484577	0.0249751	0.0375502	0.0102459	0.0550359	0.0851206	0.195441	0.226186	0.159323	0.104912	0.0795735	0.0382784	0.0187643	0.0172922	0.00872568
Tb927.1.4220	0.25014	0.0848934	0.034336	0.0460616	0.0552315	0.0749881	0.0743412	0.0632405	0.0557615	0.0334667	0.212843	0.109348	0.092365	0.0611813	0.03388	0.0436008	0.0897018	0.102554	0.0441356	0.0739438	0.0987227	0.250566	0.220707	0.156737	0.0706703	0.0677214	0.017738	0.0181551	0.0354778	0.0256883	0.0219432	0.0161101	0.349052
Tb927.1.4230	0.0387123	0.0236258	0.0344423	0.0611302	0.0996447	0.140189	0.144421	0.1461	0.190391	0.0884953	0.037366	0.0562549	0.046022	0.0459216	0.0363976	0.123137	0.155569	0.171125	0.126248	0.0894009	0.0822125	0.0193914	0.0582281	0.0495847	0.03037	0.0645826	0.10817	0.134805	0.180495	0.1573	0.119329	0.0715885	0.0125943
Tb927.1.4280	0.0895006	0.0787147	0.0587286	0.0676513	0.0993784	0.150563	0.137785	0.118772	0.117272	0.0721509	0.00608972	0.0768557	0.084993	0.0676175	0.0752332	0.0983881	0.126634	0.162996	0.119144	0.0774255	0.0915747	0.00906696	0.0750781	0.0833171	0.089979	0.10823	0.0878229	0.105711	0.147569	0.135244	0.0874443	0.0645443	0.00772315
Tb927.1.4310	0.0854892	0.0822425	0.0541859	0.0741905	0.097449	0.139654	0.115774	0.123656	0.129939	0.0767944	0.00916122	0.0534268	0.0941195	0.0984713	0.0573853	0.107191	0.108302	0.140471	0.123836	0.0912328	0.0834208	0.0128792	0.0692508	0.168598	0.0978493	0.0730078	0.0969256	0.0966883	0.108195	0.10676	0.0796032	0.075836	0.0101901
Tb927.1.4340	0.0319395	0.0522369	0.0805994	0.140784	0.155104	0.196601	0.130922	0.0939647	0.0639242	0.0246827	0.00718851	0.0363173	0.0598437	0.0815372	0.196955	0.224055	0.136847	0.116475	0.056081	0.0271131	0.0323225	0.00520998	0.0382364	0.0706583	0.102503	0.16257	0.195606	0.149585	0.109839	0.0612048	0.0357692	0.0262711	0.00655974
Tb927.1.4370	0.0524486	0.0315039	0.0549773	0.0741298	0.0767833	0.124426	0.0930036	0.175503	0.199591	0.107234	0.0103996	0.0365922	0.0337287	0.0369661	0.035777	0.0957317	0.130124	0.167224	0.161763	0.131618	0.126943	0.0333793	0.0635197	0.0586583	0.0403805	0.0663773	0.100112	0.111169	0.115582	0.163686	0.149707	0.0957524	0.0463668
Tb927.1.4380	0.0260902	0.0393319	0.0580876	0.0769969	0.0857563	0.132583	0.118481	0.146017	0.199	0.108974	0.011961	0.0205076	0.0289605	0.0415175	0.0424328	0.103975	0.0985603	0.151234	0.174698	0.129875	0.125206	0.0287844	0.0123876	0.0431764	0.0466597	0.0756984	0.0911419	0.117867	0.121239	0.200285	0.135384	0.102905	0.02205
Tb927.1.4400	0.0231733	0.0247193	0.0497973	0.12925	0.159675	0.196003	0.176434	0.107929	0.0828249	0.0302625	0.0161866	0.150722	0.118309	0.0648896	0.0345194	0.0816207	0.0853313	0.0901404	0.0746993	0.0669073	0.0610821	0.100945	0.207873	0.133899	0.0464945	0.0678486	0.0857791	0.072203	0.0818465	0.0643316	0.0552383	0.0411921	0.0564641
Tb927.1.4420	0.0252825	0.0262558	0.0370979	0.0703254	0.0960016	0.15082	0.119511	0.158982	0.18381	0.0958224	0.00861125	0.0313182	0.0438454	0.0366031	0.0324351	0.0767088	0.0933322	0.12727	0.118811	0.125126	0.209512	0.0128311	0.0169415	0.0263042	0.0267301	0.0602167	0.0985078	0.129133	0.140909	0.180032	0.137114	0.17058	0.00545516
Tb927.1.4450	0.0383337	0.0303242	0.057045	0.11216	0.082212	0.164175	0.0902128	0.128664	0.131319	0.148294	0.0193283	0.0173863	0.0149014	0.0189719	0.0269261	0.066575	0.091702	0.154006	0.170367	0.177973	0.194622	0.0177263	0.0420034	0.0355523	0.0340682	0.0658277	0.0840038	0.144797	0.115573	0.194751	0.107285	0.132377	0.013822
Tb927.1.4470	0.0293113	0.00730542	0.068393	0.111347	0.170152	0.215544	0.169795	0.11582	0.0651793	0.037914	0.00923919	0.0773939	0.0741477	0.0539062	0.155203	0.21678	0.154309	0.139094	0.0584189	0.0281999	0.0403431	0.00220389	0.05244	0.0645764	0.0594855	0.0904067	0.103789	0.13233	0.142148	0.0853077	0.0587761	0.0401693	0.170571
Tb927.1.4480	0.287607	0.100882	0.0393812	0.0590344	0.0904011	0.136471	0.0801588	0.0697704	0.0573697	0.0408351	0.0441265	0.127988	0.229036	0.103828	0.0580411	0.0717277	0.0720248	0.0973029	0.0609443	0.0456932	0.0512293	0.0845166	0.159024	0.231879	0.0749495	0.0583505	0.0497242	0.0751349	0.0790753	0.0769279	0.050615	0.023116	0.124505
Tb927.1.4490	0.214481	0.0783719	0.0517247	0.075487	0.0840282	0.117656	0.108159	0.0867701	0.087733	0.0451419	0.0470101	0.172949	0.131631	0.0985229	0.0468385	0.0784655	0.0865304	0.090532	0.0582284	0.0507952	0.0597518	0.103763	0.189767	0.144308	0.0750187	0.0764799	0.0852151	0.0843419	0.0901134	0.0748686	0.0507981	0.0501375	0.0666951
Tb927.1.4500	0.0197532	0.0151461	0.0334343	0.0852814	0.0919289	0.147645	0.123176	0.156272	0.197734	0.0967639	0.00617922	0.0134472	0.0141509	0.0194477	0.0360385	0.088729	0.109081	0.163003	0.200538	0.152914	0.194837	0.00781414	0.046431	0.0236413	0.0504426	0.0707559	0.0948784	0.116368	0.142922	0.189538	0.164093	0.0920316	0.00889833
Tb927.1.4650	0.251722	0.0350226	0.0265411	0.0486127	0.0655486	0.0942359	0.0869982	0.0934056	0.121059	0.0584495	0.121904	0.225365	0.176037	0.0828408	0.0204492	0.0423308	0.0396936	0.0408871	0.0343781	0.0206922	0.0307029	0.287325	0.327307	0.163946	0.0287185	0.0368072	0.0390434	0.034694	0.0332158	0.0330274	0.0194487	0.0199859	0.288925
Tb927.1.4680	0.42975	0.0493339	0.0238389	0.0461832	0.0750818	0.109625	0.0815789	0.0710373	0.0640583	0.023779	0.0410061	0.274268	0.205472	0.0764876	0.0277659	0.0582047	0.0522237	0.050621	0.0409615	0.0265736	0.0454867	0.151376	0.299921	0.109877	0.0306493	0.042128	0.0559998	0.065251	0.0436268	0.049934	0.0418682	0.039179	0.20214
Tb927.1.4690	0.248052	0.0414163	0.0251689	0.0391736	0.0533238	0.0701339	0.0623407	0.057573	0.0633558	0.0463477	0.301145	0.0921251	0.0842103	0.0603886	0.017246	0.0383434	0.0480185	0.0593535	0.0528316	0.0436847	0.0660534	0.455675	0.192611	0.122643	0.0335058	0.024853	0.0292209	0.027416	0.0335112	0.039646	0.0267235	0.0354908	0.432555
Tb927.1.4700	0.13839	0.092567	0.0505332	0.0785606	0.108083	0.12552	0.0881702	0.078656	0.0776031	0.050005	0.0586658	0.133501	0.126468	0.0814547	0.0856766	0.0793454	0.0823751	0.0835771	0.0734575	0.0428245	0.0543928	0.0516413	0.135622	0.148855	0.132676	0.121354	0.104586	0.083443	0.0784996	0.0669269	0.0351136	0.0315329	0.0613907
Tb927.1.4720	0.109183	0.0474936	0.0501003	0.0618405	0.0581141	0.0819829	0.0719616	0.10213	0.110204	0.102389	0.198086	0.0586261	0.0657063	0.0527955	0.0403594	0.0470496	0.0486412	0.0661919	0.054468	0.0527142	0.106551	0.406897	0.0313151	0.0664946	0.0132127	0.0183953	0.0615898	0.0580508	0.072627	0.0737644	0.119921	0.0669126	0.417717
Tb927.1.4740	0.175726	0.0430782	0.0352289	0.0569448	0.0619525	0.0952313	0.0739035	0.0884687	0.122233	0.126518	0.12623	0.0652727	0.0782209	0.0510858	0.0203672	0.0490954	0.0406875	0.0525974	0.0639681	0.053553	0.084205	0.415396	0.0722663	0.0900471	0.0369024	0.0492666	0.0580491	0.0632735	0.103221	0.0593195	0.0903084	0.101651	0.275695
Tb927.1.4760	0.294665	0.0355995	0.0267387	0.056338	0.061392	0.0959978	0.0672231	0.0899366	0.11599	0.0921154	0.0618948	0.202842	0.176636	0.0615753	0.0180861	0.0526649	0.0433674	0.0476944	0.0522147	0.0506414	0.0602497	0.177423	0.238539	0.105975	0.0321031	0.0519829	0.0440043	0.0677288	0.0714571	0.0718	0.0532973	0.0765306	0.154876
Tb927.1.4800	0.0276384	0.024204	0.0486761	0.110018	0.122066	0.152451	0.108772	0.0799833	0.0711057	0.0287123	0.0472549	0.0573021	0.0682757	0.0625013	0.0753835	0.150359	0.136975	0.16687	0.0775218	0.0460062	0.0556397	0.0576766	0.06554	0.0700929	0.0794789	0.120648	0.150327	0.153866	0.121863	0.0775599	0.0373331	0.0218224	0.0347866
Tb927.1.4830	0.0641274	0.0437607	0.0449052	0.0605194	0.0415767	0.0441753	0.0383767	0.0399077	0.0395661	0.0373621	0.557107	0.0279257	0.0478228	0.0401585	0.0207908	0.0292086	0.0177683	0.0242549	0.023219	0.0116608	0.0380692	0.719811	0.060559	0.114803	0.0610128	0.0700749	0.0749959	0.0589651	0.050336	0.0534199	0.0346651	0.0439016	0.381935
Tb927.1.4870	0.110913	0.0758522	0.0524384	0.0535201	0.0660196	0.10473	0.0859504	0.103506	0.142353	0.172094	0.0326227	0.0226726	0.0316966	0.0310331	0.0219033	0.043001	0.0476158	0.0752591	0.184539	0.203295	0.231514	0.10747	0.0405244	0.0592124	0.0620269	0.0771224	0.0645079	0.0578855	0.0711472	0.0951266	0.116249	0.153236	0.202962
Tb927.1.4890	0.0736925	0.0324207	0.0287422	0.0512652	0.060745	0.0897325	0.0804896	0.102406	0.185547	0.213342	0.0379589	0.00744241	0.0136844	0.0295296	0.0260246	0.0340642	0.0411423	0.0912186	0.220063	0.259366	0.236372	0.0410935	0.03201	0.0528443	0.038609	0.0476571	0.0761458	0.0648396	0.103378	0.16869	0.159636	0.235873	0.0203173
Tb927.1.4900	0.0356987	0.0257693	0.0255908	0.0494673	0.0789858	0.112386	0.12321	0.134157	0.205455	0.17413	0.0182372	0.0267345	0.028111	0.0304911	0.0242113	0.0560553	0.0811626	0.128393	0.169221	0.161759	0.251164	0.0178728	0.0356262	0.0430058	0.0348891	0.0489688	0.0671615	0.082979	0.135329	0.186845	0.180823	0.137368	0.0154242
Tb927.1.5000	0.046363	0.0683469	0.0446461	0.0865057	0.110978	0.161568	0.15872	0.126856	0.114217	0.0567547	0.00393229	0.0292714	0.0757635	0.150964	0.0817798	0.146891	0.124598	0.136412	0.0926139	0.0542666	0.0665982	0.0039604	0.041969	0.102375	0.0863594	0.0993772	0.121727	0.13122	0.15629	0.120793	0.0634053	0.0498378	0.00523682
Tb927.1.5030	0.04859	0.0312737	0.0377123	0.0734145	0.0894936	0.148809	0.118855	0.158074	0.189821	0.0942086	0.00425636	0.0800456	0.0691238	0.0586889	0.0402744	0.0970752	0.122314	0.155127	0.137801	0.104777	0.0884384	0.00474693	0.0905943	0.0714618	0.0416395	0.068815	0.0990579	0.125383	0.139104	0.169893	0.110672	0.0714012	0.00831755
Tb927.1.5060	0.0638724	0.0144632	0.0214821	0.0279368	0.0360697	0.0773815	0.0736647	0.0737405	0.138598	0.273606	0.184565	0.0196155	0.0195536	0.0216603	0.0173997	0.0278811	0.0325529	0.0603532	0.165101	0.239559	0.229412	0.146399	0.0411235	0.0401226	0.0298113	0.0345506	0.0453101	0.0460715	0.0681178	0.118219	0.180501	0.249984	0.141501
Tb927.1.5110	0.0288836	0.031926	0.0272458	0.0499532	0.0819002	0.119403	0.125198	0.145891	0.215466	0.150087	0.018854	0.0190867	0.0234009	0.032012	0.0191157	0.0563878	0.0960905	0.13746	0.175444	0.157762	0.249377	0.0109319	0.0288554	0.0397149	0.0238042	0.0433585	0.0695468	0.0757864	0.13949	0.195872	0.194132	0.157002	0.00488226
Tb927.1.5170	0.0272136	0.0220277	0.0180564	0.0423509	0.0609976	0.0862839	0.0846879	0.101765	0.183669	0.321763	0.0206727	0.0140452	0.0183736	0.0247767	0.0174299	0.0450151	0.0629197	0.101017	0.222306	0.259163	0.214889	0.0140797	0.0256155	0.0321186	0.0213879	0.0332014	0.0482424	0.0557328	0.095039	0.145419	0.215719	0.295532	0.0102421
Tb927.1.5200	0.0341322	0.0263828	0.0227309	0.0655897	0.0753976	0.117401	0.119688	0.136735	0.204718	0.171305	0.0259197	0.0385616	0.0561879	0.0812189	0.153649	0.116389	0.0724323	0.100571	0.119582	0.0920178	0.162909	0.00648182	0.0420856	0.0464013	0.0453903	0.0633006	0.0810521	0.0865766	0.127585	0.168549	0.188079	0.140995	0.00998649
Tb927.1.5240	0.0502101	0.0377639	0.0320447	0.0522167	0.0696609	0.108073	0.138028	0.144085	0.197821	0.164467	0.00563018	0.0185839	0.0309731	0.0345964	0.03133	0.0645774	0.0941332	0.156261	0.185019	0.151844	0.225691	0.00699097	0.0216223	0.0366986	0.0282182	0.0432699	0.0753672	0.0913829	0.171894	0.207369	0.166628	0.149725	0.00782465
Tb927.1.540	0.348446	0.0747755	0.0308663	0.0491183	0.0720076	0.108646	0.0698466	0.0644959	0.0624952	0.0388348	0.0576244	0.249142	0.165305	0.0690454	0.0402688	0.0738171	0.0681711	0.0803761	0.0664614	0.047366	0.0489967	0.0903844	0.317702	0.137754	0.0491551	0.0434976	0.0551611	0.0615948	0.068613	0.0617581	0.0435408	0.0356724	0.119477
Tb927.1.560	0.181014	0.0839127	0.0517183	0.0878153	0.0937394	0.128345	0.0963266	0.111974	0.0761466	0.0391099	0.0300574	0.310943	0.228304	0.0534562	0.0185933	0.0429656	0.0475472	0.0622548	0.046893	0.0396702	0.0504212	0.0478918	0.219369	0.157836	0.0657717	0.0796201	0.0804665	0.0667107	0.0594483	0.0697889	0.0466315	0.039411	0.0969666
Tb927.1.600	0.0311991	0.0267257	0.0360694	0.148268	0.0556052	0.141287	0.126393	0.0548021	0.163799	0.188382	0.0274692	0.00789078	0.00964987	0.0182945	0.0209329	0.0633425	0.0878424	0.130933	0.200715	0.200777	0.234563	0.0250587	0.0236518	0.0262042	0.0284435	0.0657834	0.0847767	0.136051	0.109166	0.193036	0.154234	0.171894	0.0201546
Tb927.1.610	0.0171923	0.0210007	0.0552766	0.11598	0.178496	0.228847	0.15763	0.105888	0.0730244	0.0252975	0.00343606	0.0477287	0.054828	0.0406194	0.0833122	0.204539	0.168551	0.178953	0.0731454	0.0454191	0.0385495	0.0112635	0.0394133	0.0509499	0.0549914	0.131347	0.192675	0.198742	0.165201	0.088733	0.0344914	0.0250803	0.00681513
Tb927.1.640	0.271411	0.106211	0.0564303	0.0548352	0.0889577	0.121591	0.0831371	0.0643282	0.0558523	0.0311931	0.0494762	0.228739	0.241719	0.0702021	0.0376436	0.05396	0.0612967	0.0755427	0.057704	0.0387172	0.0494086	0.0724518	0.284549	0.219332	0.0529482	0.0397838	0.0484715	0.0649905	0.0654184	0.0521826	0.0370517	0.023933	0.0980482
Tb927.1.650	0.167818	0.142843	0.0600719	0.0748968	0.0980947	0.124119	0.0865394	0.0663058	0.0784693	0.0577546	0.043087	0.182249	0.146223	0.0597948	0.0655221	0.071336	0.0887271	0.1088	0.0757018	0.058519	0.0683767	0.0570059	0.220323	0.133244	0.0894399	0.0746031	0.071582	0.0603531	0.100367	0.0871628	0.0558182	0.0496797	0.0788481
Tb927.1.670	0.403462	0.058524	0.0365752	0.0550666	0.0561723	0.0715444	0.0520068	0.0590269	0.0621139	0.0439863	0.103552	0.31452	0.197506	0.0544347	0.0229539	0.0459909	0.04328	0.0455578	0.047004	0.0326691	0.0425466	0.130597	0.310551	0.156785	0.0532497	0.052565	0.0550859	0.0669957	0.0496107	0.0483991	0.0328399	0.0361739	0.127971
Tb927.1.690	0.0505679	0.190609	0.150251	0.146431	0.105938	0.110456	0.081564	0.0564575	0.0460531	0.0282607	0.0160512	0.0342622	0.0757751	0.128854	0.301601	0.165639	0.106694	0.0777031	0.0409492	0.0184268	0.0364414	0.00574927	0.0454436	0.084273	0.199499	0.218433	0.165378	0.101246	0.0803153	0.0403146	0.015489	0.016316	0.0075311
Tb927.1.700	0.235448	0.0789687	0.04894	0.0648018	0.0738422	0.10287	0.100584	0.0833549	0.0893167	0.0429492	0.0822017	0.162253	0.168534	0.125405	0.0457439	0.071126	0.0650144	0.0748596	0.0569307	0.0341442	0.0473787	0.116143	0.23234	0.181901	0.0675874	0.053083	0.0714206	0.0756124	0.0831319	0.0662805	0.041304	0.0346061	0.0828673
Tb927.1.710	0.249278	0.085259	0.0453233	0.0636059	0.0757993	0.0987921	0.103638	0.07452	0.0831501	0.0360658	0.0845685	0.154761	0.15617	0.13695	0.0510321	0.0880423	0.0812481	0.0889435	0.057186	0.0315611	0.0444545	0.109651	0.250045	0.187104	0.0708529	0.0479713	0.0680932	0.066403	0.0782859	0.0615369	0.0414728	0.0349968	0.0813802
Tb927.1.720	0.0985669	0.0729261	0.0570497	0.0853427	0.105868	0.153428	0.138451	0.111858	0.102359	0.0466859	0.0165433	0.0834971	0.116941	0.150018	0.0796988	0.128197	0.119524	0.119394	0.0769101	0.0462576	0.0563068	0.0163142	0.101401	0.119481	0.0851844	0.0898343	0.122259	0.128002	0.128631	0.104891	0.054988	0.0427644	0.0162693
Tb927.1.730	0.0668462	0.0226629	0.0477931	0.0654665	0.0950385	0.163723	0.152623	0.147231	0.147128	0.0732306	0.0137272	0.0800904	0.068088	0.0540232	0.0408055	0.125282	0.181447	0.172107	0.0937369	0.0643763	0.0665022	0.0228285	0.0886171	0.067304	0.0450675	0.0730508	0.127342	0.137004	0.170036	0.142014	0.062427	0.044524	0.0368812
Tb927.1.740	0.0495658	0.0190226	0.0343422	0.0668253	0.111439	0.158909	0.15596	0.141221	0.146243	0.0633465	0.0455144	0.0518827	0.0592412	0.0528104	0.031755	0.131479	0.169778	0.186609	0.115413	0.0756596	0.0796021	0.0257007	0.0636958	0.0568353	0.0244739	0.0681854	0.131183	0.145607	0.184554	0.149363	0.0676767	0.0520584	0.0299711
Tb927.1.750	0.0980408	0.203658	0.158717	0.125941	0.0805129	0.0894247	0.0589759	0.051465	0.0424566	0.0275237	0.0448644	0.0977292	0.167048	0.113818	0.117816	0.0796655	0.053917	0.0538015	0.0446911	0.0333809	0.057853	0.149928	0.110853	0.153213	0.132706	0.126814	0.0877931	0.0823345	0.0582595	0.0518434	0.0393533	0.0346693	0.112639
Tb927.1.780	0.119562	0.184909	0.144809	0.133366	0.0858206	0.101289	0.067225	0.0526345	0.0449294	0.0311002	0.0219292	0.148912	0.201948	0.16334	0.0927273	0.0721987	0.0509322	0.0470869	0.0426438	0.0383973	0.0654317	0.0475554	0.197504	0.209316	0.119134	0.107239	0.0890446	0.0672255	0.0499386	0.048118	0.0309703	0.0363794	0.0378834
Tb927.1.790	0.0932456	0.0242156	0.0271069	0.0888102	0.119069	0.16354	0.132461	0.133304	0.110308	0.0587464	0.029814	0.077054	0.0820079	0.0745527	0.0606396	0.153571	0.1705	0.146721	0.0925684	0.0664518	0.0587184	0.0172147	0.0844786	0.0703989	0.0524255	0.0829352	0.127659	0.146891	0.143464	0.125144	0.0632231	0.0536537	0.0257393
Tb927.1.840	0.0242989	0.0197331	0.0282194	0.0682116	0.104601	0.139673	0.142923	0.160906	0.194615	0.106935	0.00185805	0.0437102	0.0419285	0.0210372	0.0365266	0.151011	0.147995	0.187938	0.150774	0.102822	0.0832797	0.0329786	0.0396545	0.0409252	0.0413868	0.0697632	0.121741	0.13134	0.153336	0.149734	0.124405	0.076854	0.0200228
Tb927.1.860	0.0160586	0.0215736	0.0316493	0.0623612	0.0867064	0.135338	0.144698	0.16072	0.216999	0.113725	0.00947426	0.00677499	0.00901278	0.0187105	0.022983	0.103617	0.14046	0.184143	0.220862	0.141045	0.124992	0.00847088	0.00611613	0.0172447	0.0159118	0.0513816	0.0900672	0.103677	0.175957	0.222824	0.204459	0.100003	0.00529856
Tb927.1.880	0.446669	0.0868949	0.024856	0.0468749	0.0635551	0.095995	0.0527153	0.0485341	0.0493628	0.0280318	0.0591787	0.162852	0.230078	0.0848932	0.0387778	0.0624634	0.0822638	0.0955111	0.0643915	0.0480563	0.0481853	0.0646754	0.187443	0.164233	0.0669486	0.061169	0.0670738	0.0809009	0.0795735	0.0710399	0.0419457	0.038428	0.0972633
Tb927.1.990	0.0456808	0.185644	0.163706	0.145867	0.100935	0.107192	0.089497	0.058121	0.0525075	0.0276431	0.00837588	0.0311519	0.0802606	0.126761	0.277908	0.172142	0.0995578	0.0842054	0.0452551	0.0206423	0.0370319	0.005034	0.0454237	0.0850406	0.175324	0.225233	0.15008	0.104573	0.0943684	0.0428347	0.0223208	0.0160762	0.00878119
Tb927.10.10000	0.0491038	0.0268156	0.0289996	0.0617451	0.0779542	0.111393	0.110597	0.122566	0.209742	0.193959	0.00830665	0.0253692	0.0369929	0.0264084	0.0273416	0.064125	0.0872131	0.125635	0.184934	0.180729	0.207819	0.020127	0.0336383	0.0372806	0.0237951	0.0445135	0.0714384	0.0872364	0.115465	0.169914	0.202148	0.185881	0.0101141
Tb927.10.10010	0.359324	0.05057	0.0220048	0.0556297	0.0658724	0.0903591	0.0808463	0.0794446	0.0893365	0.0447177	0.051391	0.358186	0.209178	0.0444755	0.0328737	0.0502408	0.0608021	0.0674356	0.057332	0.0370005	0.0375658	0.0412481	0.389997	0.140236	0.0280835	0.0428814	0.0520871	0.0569593	0.0678274	0.0707525	0.0523956	0.0295703	0.0621762
Tb927.10.10020	0.0799197	0.0209151	0.0238613	0.0395042	0.0397815	0.0556862	0.0576205	0.0950647	0.21995	0.328278	0.033559	0.0819412	0.0884909	0.0774447	0.0202572	0.0250467	0.0288823	0.0477645	0.176278	0.230514	0.108556	0.0992319	0.15224	0.107231	0.0279388	0.0280362	0.043144	0.0338395	0.0380348	0.0937898	0.184683	0.213983	0.0794996
Tb927.10.10030	0.116583	0.0183857	0.0140252	0.0244195	0.0328818	0.0423141	0.0384746	0.0395293	0.0470361	0.0243336	0.602017	0.0686302	0.0769264	0.0491159	0.0114272	0.0269494	0.0235858	0.0337524	0.0281939	0.0305529	0.0425822	0.556229	0.110318	0.0901514	0.0277979	0.0191373	0.0361236	0.0368635	0.0411882	0.0437422	0.0375478	0.0447448	0.461347
Tb927.10.10050	0.034987	0.0319352	0.0519996	0.0841873	0.0830919	0.142013	0.113827	0.158758	0.188308	0.0922182	0.0104898	0.023465	0.0261531	0.0307298	0.0323362	0.0949494	0.124354	0.188478	0.215378	0.126822	0.0777087	0.0138644	0.0650007	0.0449514	0.0247463	0.049148	0.0865354	0.119739	0.142875	0.175638	0.16915	0.0583099	0.0340548
Tb927.10.10070	0.491347	0.0672875	0.0223474	0.0425412	0.0600144	0.0797823	0.0628538	0.0517456	0.0496073	0.0330576	0.0657789	0.341502	0.246458	0.0555869	0.0341984	0.0595138	0.0403945	0.046638	0.0352756	0.0205842	0.0322807	0.0648862	0.356714	0.188739	0.0255121	0.0444086	0.0445728	0.0796586	0.0562628	0.0362973	0.0289098	0.0228414	0.116084
Tb927.10.10080	0.0850518	0.17223	0.148105	0.142755	0.0982653	0.100161	0.0975009	0.0605708	0.0505783	0.0286613	0.0223741	0.0591707	0.0895561	0.107081	0.258955	0.154381	0.0768588	0.0770966	0.0603025	0.0287607	0.0406893	0.0311148	0.0708069	0.100318	0.178234	0.211749	0.151444	0.108321	0.0744995	0.0411771	0.0199117	0.0188831	0.0209913
Tb927.10.10090	0.0249452	0.0199713	0.0513156	0.110109	0.172918	0.233732	0.138739	0.109967	0.0701002	0.02424	0.0105115	0.130547	0.0949962	0.0567594	0.0784597	0.161467	0.144845	0.13742	0.0724959	0.041784	0.0426611	0.01812	0.125301	0.0921994	0.0558121	0.114978	0.157693	0.153935	0.139431	0.0781314	0.0328412	0.0225116	0.01348
Tb927.10.10120	0.0767331	0.0277572	0.0424936	0.0711267	0.105031	0.15857	0.147634	0.136222	0.145158	0.0671814	0.0219777	0.0720938	0.0688454	0.0481078	0.0303646	0.134032	0.14605	0.167179	0.111254	0.069008	0.0875977	0.0211185	0.0735843	0.0636334	0.0303108	0.0735804	0.131259	0.155019	0.173679	0.148341	0.0635162	0.0470702	0.0227152
Tb927.10.10130	0.0622864	0.0213291	0.0321098	0.0779038	0.120957	0.16387	0.145565	0.14509	0.138661	0.0543393	0.0279971	0.0766966	0.0923326	0.0563658	0.0374706	0.115867	0.16043	0.188415	0.107982	0.0680811	0.0750638	0.0209763	0.0939981	0.0727709	0.0304886	0.057363	0.120218	0.130079	0.192605	0.135453	0.0595652	0.050547	0.0385441
Tb927.10.10140	0.0817318	0.153853	0.119458	0.12383	0.08247	0.0864941	0.062453	0.042583	0.0384481	0.0180096	0.179644	0.0915962	0.122248	0.144459	0.15299	0.09698	0.047341	0.0460106	0.0329859	0.0178952	0.031568	0.215172	0.0895179	0.107768	0.164587	0.166744	0.118054	0.0828893	0.0516437	0.030815	0.0173842	0.0182677	0.143091
Tb927.10.10150	0.0714191	0.0505579	0.0660656	0.102819	0.126614	0.176913	0.14188	0.0893154	0.0963625	0.0563933	0.0449496	0.137462	0.101718	0.0697039	0.0651902	0.0969931	0.104981	0.117024	0.0721757	0.0708295	0.0992939	0.0380112	0.191816	0.11815	0.0728237	0.100282	0.112078	0.111958	0.106405	0.0864071	0.0486815	0.034183	0.0187335
Tb927.10.10160	0.0960829	0.0336054	0.0298289	0.06241	0.110394	0.136826	0.130732	0.142471	0.121661	0.0638564	0.0800805	0.0736908	0.0843233	0.0739542	0.0484059	0.112597	0.153158	0.165033	0.100895	0.0668799	0.0769815	0.0264368	0.093744	0.0852813	0.039078	0.0689381	0.118785	0.132421	0.171997	0.132983	0.0617985	0.043598	0.0279764
Tb927.10.10170	0.447842	0.0807533	0.0262836	0.0499592	0.0730448	0.0897486	0.0660899	0.0554514	0.0482831	0.0241994	0.0466757	0.252423	0.282392	0.0915864	0.0429757	0.0505834	0.0425572	0.0519648	0.0408174	0.0282305	0.0392825	0.0686191	0.352329	0.206291	0.0585331	0.0611569	0.0540532	0.0419322	0.0404081	0.0362727	0.0259637	0.0215666	0.111585
Tb927.10.10180	0.0215857	0.0286454	0.0300109	0.0688538	0.108276	0.143474	0.104091	0.145258	0.189787	0.123922	0.0170794	0.00877404	0.0109069	0.0211182	0.0217919	0.0756764	0.110585	0.147269	0.182299	0.184101	0.215708	0.0068054	0.00724204	0.0183077	0.0251527	0.0419175	0.0769053	0.11181	0.153402	0.207896	0.177186	0.168384	0.0117973
Tb927.10.10200	0.200734	0.054189	0.0434078	0.0707175	0.0803724	0.112244	0.0989261	0.0909904	0.106899	0.073162	0.068358	0.221294	0.160468	0.0627963	0.0244825	0.0602796	0.0611658	0.0753643	0.0508878	0.039716	0.0626329	0.139545	0.293169	0.147245	0.0546054	0.0487385	0.0664727	0.0559778	0.0541547	0.0575396	0.0491668	0.0389221	0.134282
Tb927.10.10280	0.266899	0.0469255	0.032973	0.0649577	0.101085	0.127062	0.111775	0.0838697	0.081399	0.0504491	0.0244608	0.304422	0.217418	0.101657	0.0327336	0.0504942	0.0658042	0.0703923	0.0503374	0.0360899	0.0435339	0.00839022	0.426739	0.153678	0.0362307	0.0409925	0.0563988	0.0599944	0.0743719	0.0581406	0.0395332	0.0312057	0.0123921
Tb927.10.10320	0.12367	0.104716	0.0805534	0.0991718	0.0640962	0.068142	0.0576196	0.059634	0.0513153	0.036496	0.242731	0.0930312	0.0947435	0.0969524	0.0569605	0.0601496	0.0469995	0.0550458	0.0483993	0.0307554	0.0751822	0.342909	0.123945	0.142532	0.0895588	0.0684446	0.0558318	0.0432073	0.0497813	0.0548481	0.0497582	0.061778	0.260315
Tb927.10.10330	0.340625	0.0365975	0.0331856	0.0526371	0.0810271	0.105518	0.0886742	0.0869607	0.0911204	0.0529785	0.0424436	0.281407	0.168699	0.0549419	0.0384226	0.0648754	0.0614766	0.0639231	0.0532293	0.034807	0.0457762	0.0985387	0.359704	0.12389	0.0268805	0.0471798	0.0633695	0.0511443	0.0639972	0.0693995	0.046449	0.0367338	0.105861
Tb927.10.10340	0.260871	0.0887979	0.039168	0.0534896	0.0915494	0.139299	0.0901517	0.077348	0.0722622	0.03608	0.032204	0.227806	0.207221	0.0691639	0.0442558	0.065798	0.0820549	0.0974931	0.068645	0.0465204	0.0497166	0.0343561	0.268729	0.160732	0.0607406	0.0573168	0.0654977	0.0755622	0.0928952	0.0811675	0.0467747	0.029873	0.0548276
Tb927.10.10350	0.0936799	0.0657713	0.0293094	0.0608973	0.0668674	0.0818693	0.0655353	0.0653802	0.0581687	0.0498557	0.349274	0.0465758	0.0762974	0.0933048	0.0514304	0.0858156	0.0605952	0.0606793	0.0514659	0.0356419	0.0590939	0.3791	0.0543453	0.0918286	0.0513923	0.0502001	0.0744396	0.0514755	0.0423203	0.0347604	0.0334016	0.0450193	0.46178
Tb927.10.10360	0.309446	0.0455796	0.029317	0.0641936	0.100221	0.127405	0.102817	0.0807963	0.079623	0.0458383	0.0102805	0.249252	0.180739	0.0925009	0.0337871	0.0681026	0.0952819	0.103864	0.0702174	0.0414506	0.04715	0.00845892	0.396939	0.135736	0.0227892	0.0437989	0.0664213	0.0761709	0.0969251	0.0678781	0.0396603	0.0328182	0.00413715
Tb927.10.10370	0.0215982	0.192063	0.175213	0.153745	0.10666	0.11495	0.0811401	0.0609367	0.0553488	0.0290716	0.00216408	0.0232146	0.0603036	0.113579	0.277536	0.172005	0.112115	0.106769	0.0513453	0.0264856	0.0459474	0.00439625	0.0326986	0.0763026	0.178032	0.225415	0.168396	0.107896	0.0878632	0.045072	0.0282854	0.0244229	0.0159321
Tb927.10.10380	0.382319	0.0649209	0.0320696	0.0479307	0.0835373	0.112114	0.0844754	0.0659799	0.0576337	0.0334953	0.0362534	0.247669	0.282086	0.0513192	0.0234941	0.0610017	0.0623288	0.0672968	0.0555522	0.0415214	0.0451465	0.0483235	0.3123	0.186278	0.0457745	0.0472546	0.0572538	0.0729927	0.0740875	0.0678844	0.0371741	0.0243541	0.0755098
Tb927.10.10390	0.0686775	0.0219759	0.015909	0.0298766	0.0440821	0.0597271	0.0645164	0.0642817	0.0684923	0.0368785	0.521634	0.0639534	0.0682589	0.0753075	0.0270355	0.0492025	0.0641815	0.0793538	0.0540456	0.0340853	0.050039	0.426137	0.0886031	0.0717649	0.0301771	0.0342476	0.0550921	0.0669835	0.0823869	0.0703828	0.0448499	0.0363846	0.412195
Tb927.10.1040	0.108107	0.0851644	0.0400347	0.0362377	0.0401902	0.0643048	0.0654715	0.0704613	0.119059	0.148737	0.222233	0.0665263	0.0587207	0.0731141	0.0474949	0.0593436	0.0766375	0.103015	0.200002	0.126704	0.130078	0.0340277	0.0653858	0.0843471	0.0585521	0.0439111	0.0305099	0.0505451	0.0888756	0.16079	0.200675	0.202055	0.0143531
Tb927.10.10400	0.125795	0.0190898	0.0304348	0.0707861	0.108396	0.136359	0.14883	0.135937	0.146509	0.0640244	0.0159127	0.130697	0.0531332	0.0338707	0.02925	0.124829	0.174787	0.170758	0.114242	0.072228	0.0700926	0.0131964	0.158231	0.0459767	0.0185637	0.0620184	0.123116	0.136767	0.173574	0.143049	0.0709638	0.0467714	0.0195975
Tb927.10.10410	0.219442	0.0674718	0.04036	0.0382179	0.0776666	0.114304	0.0721417	0.0851475	0.0841099	0.0578441	0.0763792	0.19602	0.140582	0.0630421	0.0472324	0.0830015	0.0869134	0.0985001	0.069964	0.0568708	0.0609112	0.0725235	0.20618	0.115664	0.0608203	0.063633	0.0649424	0.100145	0.0887631	0.069858	0.0616311	0.0482071	0.0876461
Tb927.10.10420	0.0473403	0.0248616	0.0284077	0.0692058	0.108701	0.152874	0.165499	0.149672	0.140623	0.0565823	0.0562336	0.077802	0.0802304	0.0807014	0.05136	0.120321	0.155778	0.167692	0.105918	0.0630233	0.0763596	0.0360461	0.0896178	0.0800509	0.0488283	0.067931	0.119203	0.123714	0.175533	0.127611	0.0632838	0.0371928	0.0435194
Tb927.10.10440	0.0780664	0.0168476	0.032721	0.0333812	0.0350175	0.0429427	0.0330101	0.0582052	0.0586599	0.0674795	0.543669	0.0126394	0.0173076	0.0219875	0.0250978	0.0574097	0.0912395	0.133232	0.187621	0.226425	0.21202	0.0150198	0.051961	0.0858531	0.15661	0.179399	0.132834	0.0857004	0.0942406	0.0598673	0.0646405	0.0651979	0.0236961
Tb927.10.10445	0.040554	0.0834303	0.0699769	0.0632092	0.123614	0.187634	0.14247	0.0984108	0.0841951	0.0258899	0.0638174	0.0442071	0.0491804	0.0518611	0.0683726	0.0967283	0.112561	0.204636	0.130699	0.0775165	0.0708258	0.0499403	0.0373121	0.0664195	0.110181	0.124213	0.083992	0.0924438	0.110074	0.145313	0.0917409	0.0393596	0.0622136
Tb927.10.1050	0.0152178	0.0170006	0.0208171	0.0402709	0.0526338	0.0819614	0.0765648	0.0884641	0.176174	0.398894	0.0282892	0.00544352	0.00823106	0.0122768	0.0122063	0.0360865	0.0410109	0.0794235	0.217255	0.334998	0.238514	0.00994755	0.0175336	0.0253904	0.0222385	0.0405503	0.0660353	0.0670178	0.0812181	0.144514	0.182602	0.322187	0.0129222
Tb927.10.1060	0.166778	0.0644009	0.0383099	0.0468585	0.0434159	0.0535829	0.0435583	0.046514	0.0509751	0.0470297	0.399108	0.0690865	0.0713723	0.0452006	0.0295567	0.0496042	0.0384022	0.0384862	0.03643	0.0279425	0.0579467	0.534482	0.104376	0.101851	0.0565268	0.0529354	0.0526031	0.0420648	0.0350516	0.0375353	0.0286514	0.0489515	0.43292
Tb927.10.10600	0.0914168	0.0357731	0.0363117	0.0513918	0.0579443	0.0797588	0.0731513	0.0707718	0.0787395	0.0646242	0.360117	0.12069	0.113503	0.0560781	0.065966	0.0927503	0.0559799	0.0581182	0.0703531	0.0525452	0.0919645	0.222052	0.184109	0.132743	0.0686915	0.0722499	0.0654239	0.0474775	0.0517958	0.053634	0.0475181	0.0502991	0.226058
Tb927.10.10610	0.0174166	0.0319691	0.0346672	0.0848837	0.0932306	0.163852	0.131987	0.166523	0.175799	0.0774135	0.00621423	0.00616307	0.0170346	0.0398575	0.0359911	0.10645	0.139392	0.209619	0.184492	0.129748	0.115673	0.0127564	0.0168242	0.0340533	0.0368562	0.0720221	0.0944271	0.137607	0.143	0.179561	0.158691	0.08879	0.00757236
Tb927.10.10620	0.299724	0.0773595	0.0214194	0.0531954	0.0561172	0.0816661	0.074671	0.05912	0.0702867	0.026968	0.172044	0.214501	0.218706	0.0882924	0.0301351	0.0346208	0.0282303	0.0326883	0.0244713	0.016645	0.0286397	0.281205	0.257485	0.185005	0.046514	0.0297015	0.040876	0.0283028	0.0358332	0.0292179	0.0160307	0.0163054	0.293588
Tb927.10.10630	0.0450695	0.181104	0.142792	0.140582	0.101803	0.118058	0.0837386	0.0668298	0.0531168	0.0279335	0.0170913	0.0432878	0.0873976	0.14867	0.265903	0.149842	0.0877893	0.0753632	0.0412662	0.0257762	0.041406	0.0228353	0.040977	0.100964	0.192299	0.216229	0.15655	0.100751	0.074808	0.0443297	0.0280115	0.0250276	0.0200431
Tb927.10.10690	0.0565083	0.0350474	0.0479058	0.109746	0.157541	0.208709	0.15162	0.0973842	0.0623222	0.0325879	0.0196324	0.0753995	0.114722	0.139164	0.0959464	0.15679	0.12209	0.108698	0.0577584	0.0343113	0.0417612	0.0334939	0.0979817	0.155584	0.105165	0.11476	0.145009	0.122722	0.115413	0.0638551	0.0292947	0.0322029	0.0230057
Tb927.10.1070	0.0670085	0.0316504	0.0385574	0.0613888	0.084099	0.12276	0.120038	0.128323	0.174877	0.124669	0.0322128	0.0972852	0.0893374	0.0532984	0.0262559	0.0691572	0.0728498	0.0885091	0.0868437	0.0810443	0.184016	0.140605	0.0881293	0.0701373	0.035145	0.0506045	0.084946	0.0845968	0.111874	0.135096	0.119779	0.152385	0.068294
Tb927.10.10700	0.507322	0.0566712	0.0136024	0.0347635	0.0529731	0.0640604	0.0494249	0.0448835	0.0331792	0.0221537	0.11101	0.241101	0.250962	0.0991832	0.0237328	0.0395968	0.043876	0.0417732	0.031552	0.0296167	0.0367635	0.173626	0.259288	0.185276	0.0364846	0.0385176	0.0537084	0.0508654	0.0476724	0.0387893	0.0288943	0.0273019	0.211398
Tb927.10.10710	0.0941485	0.067125	0.0553123	0.067125	0.109055	0.141344	0.133479	0.121491	0.11946	0.0404049	0.0510543	0.0361431	0.088382	0.15717	0.0849923	0.127221	0.135352	0.11855	0.0840182	0.0507676	0.0601607	0.0572429	0.0517429	0.119556	0.0743679	0.0882876	0.121099	0.131205	0.145329	0.0988668	0.048479	0.0527998	0.0682661
Tb927.10.10720	0.0279396	0.0530362	0.0772791	0.100129	0.0797548	0.100646	0.100355	0.119399	0.155949	0.156985	0.00567999	0.00355522	0.0119521	0.0203256	0.0188321	0.0809414	0.0701752	0.10995	0.228855	0.257559	0.184796	0.0130583	0.00552745	0.0254286	0.0310728	0.0712783	0.137075	0.104779	0.0865094	0.139761	0.184978	0.200879	0.00449791
Tb927.10.10730	0.281819	0.0453955	0.034009	0.0537158	0.0717066	0.101323	0.0788972	0.0612439	0.0854987	0.0472316	0.13916	0.0826908	0.0998354	0.0538797	0.0366568	0.0640764	0.0641116	0.0938843	0.0845589	0.0694133	0.0906466	0.260246	0.0730075	0.0953996	0.0950115	0.0592165	0.0670129	0.0603698	0.0809017	0.0725329	0.077243	0.0557665	0.179559
Tb927.10.10740	0.0137026	0.0198239	0.0326032	0.0632127	0.0886934	0.134771	0.124643	0.152766	0.204079	0.131938	0.00728017	0.00628377	0.0122951	0.0178054	0.0220735	0.0818589	0.120301	0.139549	0.13671	0.134745	0.309958	0.00980395	0.00899414	0.0286231	0.0227213	0.0488597	0.0925226	0.113964	0.1439	0.168977	0.153548	0.192414	0.00656794
Tb927.10.10780	0.0612518	0.0320852	0.0404232	0.0651668	0.0973163	0.145128	0.145089	0.138275	0.154679	0.0643502	0.0628475	0.0677607	0.0694935	0.0666892	0.0421462	0.110488	0.143274	0.158632	0.110321	0.0826557	0.0839702	0.0304614	0.0850768	0.0815689	0.0457073	0.065179	0.110706	0.111859	0.167537	0.135245	0.0701994	0.0542799	0.0414904
Tb927.10.1080	0.387309	0.0381342	0.016944	0.043428	0.0395361	0.0492079	0.0514677	0.0530973	0.0671801	0.040426	0.191135	0.228246	0.177898	0.062527	0.0293176	0.0531912	0.0392962	0.0479723	0.0427625	0.0282056	0.0338835	0.221259	0.306242	0.148748	0.0326969	0.0364213	0.0471055	0.0458381	0.0385192	0.043736	0.033103	0.0332047	0.21631
Tb927.10.10800	0.0113372	0.0360039	0.0488372	0.0840085	0.0849623	0.172664	0.100043	0.130563	0.169659	0.155018	0.00247119	0.0282482	0.0236873	0.0215558	0.016066	0.0459605	0.0632211	0.0985079	0.176988	0.187603	0.212644	0.017654	0.0387614	0.0469608	0.0934436	0.0730229	0.0903395	0.134705	0.105002	0.156138	0.101981	0.0535759	0.0290184
Tb927.10.10830	0.0843116	0.0225139	0.0360803	0.0745725	0.109581	0.153535	0.144426	0.140023	0.141888	0.0512654	0.0250568	0.0931519	0.0929595	0.0476802	0.0307251	0.116752	0.167146	0.174572	0.100334	0.0703137	0.0712781	0.0166528	0.106888	0.0671891	0.0334233	0.0692501	0.123095	0.137945	0.170496	0.132462	0.0691636	0.0494309	0.034966
Tb927.10.10840	0.0117282	0.0209486	0.0435136	0.0744267	0.0711537	0.118607	0.102548	0.145016	0.2044	0.160608	0.00698433	0.0247866	0.0263646	0.0247681	0.0216038	0.0680665	0.0851172	0.144104	0.165269	0.159654	0.158702	0.0202684	0.00778697	0.0253379	0.0192005	0.0494323	0.0775688	0.116313	0.152801	0.203464	0.178931	0.125613	0.00285127
Tb927.10.10850	0.415814	0.0554257	0.0216662	0.0344607	0.0366343	0.0484909	0.0407885	0.0429721	0.0479182	0.0330165	0.215101	0.244708	0.214608	0.0687859	0.016648	0.0285173	0.0284228	0.0354318	0.0353206	0.0221155	0.0359612	0.26197	0.319898	0.181257	0.0351583	0.0221247	0.0313047	0.0295353	0.0310969	0.0371103	0.0282992	0.0255779	0.243389
Tb927.10.10870	0.211089	0.0473172	0.0282175	0.0616292	0.0887225	0.112896	0.09602	0.0854109	0.0669678	0.0328333	0.168897	0.0994862	0.137838	0.0613133	0.0272243	0.060111	0.0583727	0.0644052	0.0414211	0.0527303	0.0878718	0.309226	0.0859139	0.0881886	0.0243727	0.0688531	0.090291	0.0778134	0.01845	0.0771762	0.0821272	0.123755	0.263058
Tb927.10.10880	0.337087	0.0567069	0.0278302	0.0453636	0.0477927	0.0607229	0.0592612	0.0557698	0.0650377	0.054422	0.182408	0.186293	0.178034	0.0568819	0.0227207	0.0369241	0.0357887	0.0409706	0.0380411	0.029978	0.0509068	0.320227	0.236348	0.140524	0.0346824	0.0361811	0.0436237	0.0410641	0.04607	0.0514779	0.0396857	0.0428806	0.279119
Tb927.10.10940	0.038274	0.0196653	0.01122	0.0140202	0.0138384	0.0191202	0.0194867	0.0216751	0.0259208	0.0311565	0.771968	0.0215028	0.0291127	0.0304641	0.0160354	0.0145874	0.0109831	0.015406	0.0212785	0.0160329	0.0446706	0.786232	0.030269	0.0440964	0.0286579	0.023444	0.022398	0.0188135	0.0210822	0.0250739	0.0227591	0.0403871	0.729032
Tb927.10.1100	0.344041	0.0422949	0.0313198	0.0456966	0.0570656	0.0800009	0.0773594	0.0774894	0.0936749	0.0600597	0.0854183	0.269574	0.184587	0.0544266	0.0336168	0.0589946	0.0525442	0.0662805	0.0645091	0.0381745	0.0537127	0.119684	0.303721	0.138016	0.0400494	0.0489937	0.0577827	0.0546096	0.0672158	0.0665081	0.054855	0.0425006	0.114936
Tb927.10.11020	0.245104	0.0843605	0.0484852	0.0537705	0.0978442	0.132186	0.0900651	0.0623236	0.0605787	0.0453926	0.082868	0.146324	0.135678	0.077728	0.0550758	0.0761654	0.0936183	0.118324	0.073433	0.0499007	0.0577752	0.105393	0.206389	0.125957	0.0574673	0.056542	0.0653138	0.0754059	0.0814904	0.080091	0.0457654	0.0366849	0.16685
Tb927.10.11050	0.10761	0.031062	0.0384509	0.0817331	0.133391	0.15057	0.143712	0.127974	0.133494	0.0485009	0.0142334	0.10453	0.0459894	0.0258208	0.0300075	0.12529	0.174184	0.193487	0.106666	0.0672435	0.080942	0.0202883	0.123763	0.051508	0.0402311	0.0787004	0.1086	0.137595	0.174265	0.138836	0.0798163	0.0415669	0.0373066
Tb927.10.11060	0.0109156	0.0365253	0.0355457	0.0930433	0.0761221	0.13412	0.151536	0.153043	0.186477	0.114187	0.00848396	0.0519587	0.056338	0.0404698	0.03226	0.115503	0.132996	0.144376	0.130228	0.0913169	0.10722	0.0973344	0.0265738	0.0391706	0.0286106	0.0616959	0.10054	0.146039	0.14882	0.173158	0.129823	0.069359	0.0201613
Tb927.10.11070	0.0270399	0.022522	0.0544262	0.100117	0.142599	0.19954	0.149871	0.127638	0.0900766	0.0386351	0.0233805	0.124352	0.107607	0.0571916	0.111778	0.186291	0.126522	0.108673	0.0705942	0.0279831	0.0475209	0.0314868	0.118186	0.0820338	0.0709836	0.123761	0.140571	0.136839	0.121198	0.0828217	0.040887	0.0384861	0.0291254
Tb927.10.11080	0.0261658	0.143727	0.144097	0.164859	0.112159	0.123378	0.0929796	0.0694246	0.0542247	0.031104	0.0386116	0.0241578	0.053681	0.113107	0.142105	0.199696	0.0761927	0.0707093	0.0652667	0.0579735	0.119562	0.0637802	0.0276128	0.0720497	0.11139	0.227733	0.231764	0.101967	0.0560082	0.0471824	0.0370361	0.0457106	0.0467979
Tb927.10.11090	0.0904963	0.0251773	0.0404536	0.0824902	0.129452	0.15621	0.134919	0.14454	0.113449	0.0508311	0.0319819	0.066601	0.0786574	0.0567877	0.0235224	0.0879968	0.131893	0.152534	0.0890906	0.0699963	0.0841827	0.05643	0.0712156	0.0770947	0.0519526	0.076906	0.096586	0.109828	0.129353	0.108634	0.13077	0.0677769	0.0862412
Tb927.10.11130	0.233933	0.0381501	0.0254789	0.052085	0.059612	0.0945105	0.0589232	0.0523187	0.0604693	0.0584494	0.200147	0.053117	0.0668547	0.0554265	0.027664	0.0544291	0.0337417	0.0566063	0.0549598	0.0370103	0.0523789	0.507812	0.0760736	0.0789652	0.0457604	0.0344483	0.0177238	0.0330974	0.0370315	0.0386591	0.0350262	0.0346134	0.568601
Tb927.10.11140	0.0163575	0.0207971	0.0311092	0.0552157	0.0652298	0.104318	0.0984884	0.121413	0.189303	0.304443	0.00733788	0.00975559	0.0117992	0.0117232	0.0127267	0.0468856	0.0613996	0.104924	0.212664	0.242235	0.228611	0.00907818	0.0199957	0.0243259	0.0170534	0.0426654	0.0695898	0.0793703	0.109186	0.170753	0.178606	0.231439	0.011524
Tb927.10.11150	0.314497	0.0850607	0.0374651	0.0586626	0.0740183	0.107832	0.0889828	0.0642577	0.0639252	0.040723	0.0588944	0.134373	0.113178	0.116795	0.0652677	0.103078	0.083494	0.0889927	0.0602493	0.0335001	0.0534468	0.0741606	0.150726	0.131499	0.0670564	0.0721955	0.0977162	0.0928529	0.100569	0.0739389	0.0437501	0.0355271	0.0875002
Tb927.10.11170	0.377595	0.0645142	0.0288347	0.0422221	0.0773496	0.105509	0.060781	0.0603133	0.0566716	0.0299221	0.069458	0.16788	0.168689	0.0791418	0.0543145	0.0617819	0.064813	0.0583032	0.0642803	0.0471884	0.0507596	0.182848	0.161607	0.103854	0.0505855	0.0683501	0.0688742	0.0788638	0.0736042	0.0393786	0.0254657	0.0391156	0.215895
Tb927.10.11180	0.209848	0.0481209	0.0336488	0.0642026	0.0734746	0.103112	0.0864404	0.085893	0.103924	0.0684161	0.112387	0.108612	0.109019	0.0612457	0.0347571	0.0712828	0.0704587	0.0733174	0.0661256	0.04362	0.0538132	0.286661	0.0899065	0.0950499	0.0866094	0.0932688	0.084459	0.0987637	0.0826485	0.071921	0.0588344	0.0210464	0.158303
Tb927.10.11190	0.0654818	0.0351063	0.0641811	0.0771902	0.107717	0.165009	0.130411	0.159162	0.114287	0.0388267	0.0312827	0.0840679	0.0750942	0.0451175	0.0306405	0.113281	0.161294	0.182161	0.111862	0.0763372	0.0863884	0.0337561	0.119939	0.0827912	0.037874	0.0562505	0.101099	0.113689	0.147709	0.112367	0.0523624	0.0524378	0.123481
Tb927.10.1120	0.0513841	0.16641	0.146299	0.123897	0.0869828	0.0858011	0.0766659	0.0838186	0.0677712	0.063438	0.02897	0.246666	0.191177	0.077046	0.0708309	0.0780944	0.0761848	0.0728572	0.0547215	0.0426916	0.0627176	0.0198573	0.32809	0.139785	0.0653103	0.0759747	0.0687481	0.0683455	0.0877123	0.0612387	0.0508967	0.03367	0.0139255
Tb927.10.11200	0.0528189	0.033466	0.0357058	0.0626337	0.0912097	0.141068	0.133051	0.128937	0.169395	0.124226	0.0170186	0.0272079	0.0345661	0.0450043	0.037164	0.0854219	0.121724	0.138607	0.14048	0.12515	0.225518	0.0191571	0.034798	0.0499619	0.038771	0.0703168	0.108447	0.120544	0.135803	0.140586	0.125257	0.157372	0.0135727
Tb927.10.11220	0.0675089	0.0557215	0.0496496	0.0670722	0.075048	0.107363	0.124229	0.12751	0.172789	0.136419	0.0166913	0.0106071	0.00849385	0.0196013	0.0357058	0.0740096	0.095116	0.126838	0.149408	0.243538	0.228503	0.00530567	0.0384123	0.0420769	0.0395983	0.0634868	0.100036	0.11135	0.0949827	0.124896	0.146467	0.179856	0.0196939
Tb927.10.11230	0.404578	0.0825271	0.0171861	0.0437286	0.0576731	0.0892123	0.0506838	0.0642934	0.0512352	0.0257735	0.0896562	0.228094	0.248754	0.108673	0.0358137	0.0588772	0.0366521	0.0458966	0.0415416	0.0262808	0.044147	0.12527	0.280036	0.222126	0.0501198	0.0799138	0.0439518	0.0284329	0.0328506	0.0397765	0.0373817	0.0231259	0.162285
Tb927.10.11250	0.0438999	0.161439	0.136316	0.151984	0.115292	0.127706	0.0952803	0.0684695	0.0522942	0.0233196	0.0080629	0.0385084	0.0766662	0.116436	0.289493	0.176316	0.0970287	0.0858238	0.0456104	0.0195985	0.0344298	0.0128107	0.0441631	0.0779945	0.198839	0.232965	0.164339	0.105394	0.0882437	0.0396096	0.0164181	0.0155	0.00906427
Tb927.10.11260	0.117954	0.0336986	0.0356703	0.0676955	0.103807	0.15025	0.135972	0.133125	0.140607	0.0734567	0.0197548	0.0992035	0.0575664	0.0491387	0.0342476	0.116039	0.121984	0.142817	0.128504	0.0955294	0.113031	0.0419391	0.145311	0.0616764	0.0519677	0.116881	0.127557	0.13927	0.146386	0.113749	0.0551565	0.0470583	0.0175358
Tb927.10.1130	0.0499086	0.180283	0.149517	0.156804	0.110396	0.123077	0.0856368	0.0637263	0.0457174	0.0265313	0.00453211	0.0480346	0.0867201	0.12709	0.278775	0.161821	0.0898128	0.0798295	0.0483064	0.0240438	0.0378456	0.00671869	0.0561064	0.0879063	0.199327	0.234515	0.160296	0.101964	0.0795774	0.035205	0.0161957	0.0146181	0.00677702
Tb927.10.11300	0.157041	0.158967	0.122247	0.11862	0.0741003	0.0770315	0.0590802	0.040017	0.0309206	0.0210543	0.123806	0.129067	0.155714	0.182818	0.168736	0.10832	0.051383	0.0488607	0.0402091	0.0234387	0.0311243	0.0383816	0.153063	0.145183	0.173848	0.169185	0.116957	0.0774796	0.0513207	0.0313326	0.0215225	0.0194759	0.0321326
Tb927.10.11310	0.320706	0.0738066	0.0415535	0.0683354	0.072982	0.0952627	0.082265	0.0613577	0.0554144	0.0425916	0.0770618	0.18418	0.234655	0.190951	0.0348062	0.0329815	0.0221058	0.0259563	0.0298414	0.0316731	0.0874946	0.122413	0.255277	0.286554	0.0637179	0.0432882	0.0477288	0.0373494	0.035209	0.0342087	0.038077	0.0574801	0.0950886
Tb927.10.11330	0.066732	0.204253	0.164138	0.143007	0.0895108	0.0969326	0.08429	0.0551251	0.0520926	0.0292254	0.0243344	0.0504065	0.0953833	0.135838	0.252202	0.13993	0.0883851	0.079942	0.0454919	0.0259689	0.042909	0.0396	0.0469414	0.0983603	0.214756	0.223048	0.142209	0.0877498	0.0804034	0.0406893	0.0228747	0.0180625	0.0198096
Tb927.10.11340	0.0435488	0.0237474	0.0380133	0.0881692	0.175012	0.233001	0.126613	0.120926	0.082786	0.0305699	0.0161696	0.0357148	0.042377	0.0418628	0.0491235	0.23438	0.215712	0.161016	0.0838341	0.0466905	0.0475195	0.0207971	0.050781	0.0602167	0.0354417	0.0931953	0.182003	0.202864	0.166269	0.0924337	0.039324	0.0298105	0.0243125
Tb927.10.11350	0.116014	0.0383723	0.0593732	0.0664396	0.104851	0.158835	0.112625	0.132868	0.121175	0.0521965	0.0126156	0.152301	0.0269141	0.0226526	0.0261421	0.132107	0.170914	0.186849	0.11953	0.0728817	0.0698101	0.0160287	0.143668	0.0340103	0.00974507	0.0665419	0.147344	0.134691	0.175942	0.143544	0.0715078	0.0497018	0.0233039
Tb927.10.11360	0.185301	0.0408518	0.0320582	0.0617742	0.0883245	0.137864	0.112354	0.106696	0.11164	0.0534774	0.0368313	0.224936	0.149806	0.0614671	0.0410679	0.0676544	0.0686261	0.08466	0.0605414	0.0398027	0.0516065	0.10097	0.261082	0.131333	0.0528665	0.0667385	0.0599953	0.0605417	0.0645698	0.0628039	0.0484512	0.0349171	0.111607
Tb927.10.11380	0.107469	0.0480434	0.0466196	0.0499082	0.0517996	0.061173	0.0629231	0.0513109	0.0753448	0.0533498	0.383978	0.0507873	0.0500471	0.0570234	0.0411564	0.0605409	0.0446171	0.0593446	0.0475435	0.0256746	0.056492	0.485818	0.0490808	0.0864652	0.0438751	0.0406619	0.0512438	0.041275	0.0343997	0.0367648	0.0275198	0.0353883	0.553326
Tb927.10.11390	0.372124	0.0311503	0.0172881	0.045394	0.0588758	0.0821372	0.0823848	0.0823714	0.101142	0.0505642	0.065976	0.308443	0.195866	0.0397861	0.01531	0.0467281	0.056823	0.0698199	0.0654895	0.04425	0.0477536	0.102955	0.353558	0.132469	0.0242904	0.034828	0.0507235	0.0584071	0.0690669	0.0785464	0.0589728	0.0397273	0.0994258
Tb927.10.1140	0.167474	0.0559326	0.0531929	0.0797558	0.0882302	0.131824	0.110873	0.0838335	0.0873476	0.0616388	0.0737289	0.109237	0.103074	0.0539978	0.041871	0.0788997	0.074161	0.0803109	0.0713387	0.0598788	0.0840467	0.147306	0.12865	0.101208	0.0564702	0.0704941	0.0838592	0.0834426	0.0900382	0.0909565	0.0644436	0.050269	0.154988
Tb927.10.11400	0.252167	0.079194	0.0469135	0.0592107	0.0842758	0.108919	0.0978749	0.0836037	0.0551063	0.0405075	0.108592	0.0738348	0.0901981	0.0976883	0.0455279	0.0578928	0.0535907	0.0667872	0.0681721	0.0433439	0.0719231	0.31291	0.0874274	0.0865848	0.0671333	0.0400747	0.0557823	0.0561124	0.0565291	0.0270493	0.0130793	0.0158745	0.494353
Tb927.10.11410	0.313806	0.0830211	0.034687	0.060016	0.0863621	0.122482	0.0964674	0.0594215	0.0616468	0.0301345	0.051955	0.163581	0.162522	0.0881318	0.0417298	0.0812092	0.0869066	0.0999159	0.0763571	0.0529107	0.0850776	0.0616588	0.20528	0.175336	0.0714133	0.0946833	0.0777697	0.0927836	0.0867339	0.0607086	0.0389182	0.0289563	0.0792581
Tb927.10.11420	0.0166279	0.0286262	0.035069	0.0713034	0.0942896	0.142008	0.127419	0.139741	0.195244	0.0857227	0.0174739	0.0317688	0.0714732	0.0443252	0.0656294	0.155693	0.168296	0.165527	0.138177	0.0846222	0.0687556	0.0256796	0.0376146	0.0441851	0.0260578	0.0735962	0.125022	0.135556	0.150685	0.17088	0.111336	0.0641443	0.0195125
Tb927.10.11450	0.202527	0.0806671	0.0570824	0.0746902	0.0991996	0.136208	0.0972993	0.0874802	0.083118	0.0466469	0.0311717	0.241439	0.195796	0.0779092	0.0566136	0.0696702	0.0700079	0.0763993	0.0607785	0.040865	0.0466356	0.0522509	0.293656	0.170453	0.0579459	0.0692655	0.0715996	0.0685491	0.0691758	0.0600165	0.0391717	0.0317157	0.0538999
Tb927.10.11480	0.122347	0.0233313	0.0342571	0.0545202	0.0904443	0.137424	0.122311	0.135205	0.136892	0.0498305	0.0239561	0.093616	0.0821362	0.0392326	0.111036	0.0947394	0.130669	0.0914799	0.107965	0.117588	0.103357	0.0281822	0.109834	0.0895039	0.0465292	0.0928246	0.119046	0.0699347	0.0757537	0.0700491	0.0829589	0.0874438	0.149498
Tb927.10.1150	0.0355484	0.0220365	0.0489295	0.111382	0.167844	0.207484	0.157428	0.105393	0.0767281	0.0430694	0.0136599	0.130488	0.121968	0.0854051	0.0688023	0.100516	0.0933389	0.0887202	0.0531813	0.0464923	0.0518521	0.0882097	0.184174	0.153254	0.0674732	0.0771992	0.0843324	0.0941559	0.104476	0.0812401	0.054633	0.0342059	0.0865855
Tb927.10.11500	0.0111243	0.0202642	0.0402648	0.0607702	0.0869934	0.138439	0.136557	0.159806	0.205586	0.113085	0.00348798	0.014568	0.024716	0.0269304	0.0227839	0.0972214	0.166668	0.157883	0.119387	0.120563	0.106408	0.100643	0.0123071	0.030218	0.0323012	0.0612916	0.121806	0.13166	0.172963	0.186082	0.134418	0.103611	0.0104125
Tb927.10.11510	0.142491	0.105208	0.0812636	0.0694728	0.0947054	0.13136	0.100356	0.0732708	0.0724303	0.0371893	0.0815475	0.0601529	0.0743682	0.0642292	0.0759587	0.101053	0.124617	0.148769	0.0995	0.0652291	0.0757119	0.0928736	0.0948782	0.103623	0.100476	0.102465	0.078152	0.0713047	0.113355	0.102327	0.0691146	0.0469559	0.11096
Tb927.10.11520	0.03062	0.0133603	0.0250289	0.0660495	0.0937576	0.139778	0.153046	0.161292	0.203301	0.074439	0.0208767	0.038101	0.0294035	0.0359578	0.0234436	0.138091	0.156115	0.168634	0.157626	0.094598	0.0978809	0.0163403	0.0498207	0.0368487	0.0433597	0.0841528	0.116433	0.122975	0.133379	0.0975308	0.0921752	0.0559616	0.0184082
Tb927.10.11530	0.155836	0.046714	0.0334984	0.0301102	0.024539	0.0357202	0.0376276	0.0356706	0.0376222	0.0352461	0.513438	0.0823353	0.0764451	0.04968	0.0293662	0.0482301	0.0528717	0.0463667	0.0650386	0.0519575	0.0877657	0.341878	0.120496	0.0939883	0.0365487	0.0261407	0.0235091	0.0116419	0.0182339	0.0217115	0.0115032	0.0376219	0.597834
Tb927.10.11550	0.0875564	0.183391	0.154224	0.124935	0.0910692	0.105152	0.0748433	0.0584104	0.0576986	0.0259173	0.0185045	0.119499	0.110087	0.0962134	0.188377	0.131254	0.0804466	0.0785731	0.050684	0.0363361	0.0595051	0.0419856	0.124579	0.101371	0.161265	0.181269	0.112536	0.09542	0.07896	0.0585486	0.0380456	0.0237898	0.0256504
Tb927.10.11570	0.0975311	0.0373652	0.0395929	0.0741681	0.0834254	0.115126	0.0922608	0.130091	0.161618	0.151381	0.0120256	0.11435	0.130177	0.0723323	0.0397094	0.0658535	0.0729597	0.0777451	0.0707941	0.0811	0.114593	0.110198	0.196516	0.123446	0.067059	0.0524034	0.0691217	0.0590639	0.0487741	0.0857216	0.0708942	0.103445	0.122431
Tb927.10.11580	0.0632683	0.173946	0.156822	0.141324	0.102347	0.124843	0.0711108	0.0684755	0.0477734	0.0290755	0.0112769	0.0735156	0.0989765	0.11387	0.217174	0.151842	0.0948255	0.0899823	0.0532849	0.0298569	0.0420103	0.0188123	0.0993295	0.107992	0.164101	0.190009	0.140337	0.10282	0.0787309	0.045656	0.0209982	0.0192478	0.00849234
Tb927.10.11590	0.183158	0.0573994	0.0471072	0.0593022	0.0599693	0.0832525	0.0727179	0.0707134	0.0863022	0.061853	0.217178	0.118258	0.128209	0.0636231	0.0373018	0.06806	0.061926	0.0642232	0.0517956	0.0365516	0.0617171	0.303052	0.130257	0.128084	0.0557389	0.0712665	0.0832484	0.0689205	0.0627952	0.0583946	0.044824	0.0480738	0.246368
Tb927.10.11600	0.436033	0.0527687	0.017191	0.0449738	0.0764771	0.104045	0.0812294	0.0651106	0.0558495	0.0291821	0.0415852	0.270614	0.195216	0.0693203	0.0204402	0.0595728	0.0579788	0.0587066	0.049329	0.0315883	0.0422596	0.130083	0.317885	0.122863	0.0297421	0.0396593	0.0541658	0.058152	0.0560081	0.0471338	0.0347296	0.0397366	0.213855
Tb927.10.11610	0.131392	0.027366	0.0188876	0.0550307	0.0818401	0.0969442	0.0968875	0.0843905	0.120713	0.136117	0.061172	0.201559	0.159349	0.0537322	0.0202244	0.0376803	0.0447354	0.0542499	0.0650208	0.0707769	0.0918251	0.193629	0.336158	0.135236	0.0164375	0.0366395	0.0428328	0.0236774	0.035611	0.0504079	0.0538637	0.0512941	0.20162
Tb927.10.11650	0.0173155	0.0199155	0.0379179	0.079564	0.128746	0.170302	0.151422	0.133965	0.135477	0.0997916	0.00486414	0.0187921	0.0267372	0.0382234	0.0340426	0.0955207	0.118285	0.142574	0.1259	0.126858	0.255265	0.00745236	0.0368175	0.0454789	0.0391581	0.0705536	0.100112	0.110195	0.151497	0.149148	0.126194	0.161086	0.0128016
Tb927.10.11660	0.438756	0.0983692	0.0362496	0.039759	0.0575398	0.0703939	0.0537346	0.042967	0.0438051	0.0290378	0.0772974	0.233026	0.282114	0.108955	0.0239704	0.0428662	0.0495596	0.0451154	0.0397072	0.0298478	0.034534	0.0705573	0.206717	0.225115	0.0768037	0.0474622	0.0572105	0.0502681	0.0543521	0.0439884	0.0368625	0.0287309	0.110172
Tb927.10.11670	0.040375	0.0455356	0.0443768	0.0668979	0.0843957	0.117328	0.0892793	0.125261	0.139336	0.141696	0.0178831	0.0130136	0.0194381	0.0247012	0.0174364	0.0562949	0.0730791	0.103967	0.203536	0.23618	0.226781	0.0222862	0.0262741	0.034424	0.0442763	0.0529414	0.0768273	0.088047	0.0939173	0.140312	0.179391	0.224598	0.0359501
Tb927.10.11680	0.0303972	0.0417292	0.04799	0.0866961	0.0700739	0.116992	0.0831861	0.120527	0.155889	0.205301	0.0173113	0.00970119	0.0190544	0.0190934	0.017869	0.0584465	0.0576336	0.0997109	0.204684	0.267751	0.17907	0.0114499	0.00634087	0.0178712	0.0151928	0.0361515	0.0651307	0.0838037	0.099081	0.178638	0.234129	0.24652	0.00541791
Tb927.10.11690	0.107634	0.0859674	0.0660589	0.0604796	0.0882326	0.0872634	0.0768277	0.0702041	0.117763	0.0978015	0.141767	0.148713	0.145272	0.0904506	0.0715566	0.0823148	0.0722995	0.0765844	0.0605978	0.0483664	0.0727282	0.106664	0.229219	0.176668	0.057225	0.0698605	0.0538292	0.065996	0.0561717	0.0606315	0.0430202	0.0159477	0.171431
Tb927.10.1170	0.339962	0.0574533	0.0368427	0.0639324	0.0741232	0.102386	0.0714703	0.0660472	0.0621936	0.0409661	0.0713339	0.291484	0.228147	0.0897201	0.0282391	0.0432252	0.0397239	0.0446925	0.0446031	0.0373801	0.0598291	0.0788009	0.32251	0.182396	0.0432922	0.0478148	0.0589	0.0560079	0.0522057	0.0560367	0.0400911	0.0498111	0.0748062
Tb927.10.11700	0.0580367	0.0313248	0.0274327	0.0363373	0.0310213	0.0345633	0.0308884	0.0327546	0.0355629	0.0339781	0.65943	0.0273691	0.030325	0.0288315	0.0143655	0.0163344	0.0121039	0.0180515	0.0212211	0.0110296	0.0448012	0.765985	0.0443764	0.0756969	0.046334	0.0516056	0.0505083	0.0368841	0.036601	0.0342967	0.0252541	0.0378117	0.56181
Tb927.10.11720	0.184649	0.152469	0.0663285	0.0537811	0.0868838	0.130971	0.0962806	0.0657454	0.0684303	0.0371324	0.047027	0.134178	0.120631	0.0716712	0.0752665	0.0830878	0.111621	0.127262	0.0833192	0.0571635	0.0630479	0.0510766	0.164861	0.11416	0.101172	0.0962747	0.0837463	0.0728131	0.104765	0.0902468	0.0520487	0.0451865	0.0646939
Tb927.10.11730	0.157056	0.0700313	0.0390091	0.0748851	0.0848257	0.116016	0.109041	0.102911	0.103619	0.0695628	0.0600807	0.149062	0.154651	0.0753197	0.0462886	0.0692813	0.0667855	0.072015	0.0555084	0.0477387	0.0704174	0.175657	0.186268	0.144603	0.0564053	0.0632973	0.0608691	0.0688153	0.0420062	0.052164	0.0425783	0.0349057	0.175286
Tb927.10.11760	0.373275	0.0345622	0.0197681	0.0368547	0.0500762	0.0604628	0.0514845	0.0486059	0.0487414	0.031916	0.265363	0.203053	0.173542	0.0637318	0.0218407	0.0433703	0.0329925	0.0362414	0.0319412	0.0206952	0.0361798	0.342418	0.288384	0.131237	0.0301827	0.0298449	0.0404942	0.0363982	0.0367897	0.0367231	0.0246274	0.0315511	0.328097
Tb927.10.11780	0.0433719	0.215788	0.177341	0.152457	0.0979269	0.117071	0.0700255	0.0561013	0.0416696	0.0223339	0.00301562	0.0422766	0.0934251	0.15335	0.268196	0.164682	0.0819646	0.0778264	0.0412598	0.0236919	0.0349783	0.00782913	0.0448578	0.114158	0.199887	0.209924	0.144073	0.0977063	0.0730714	0.0407974	0.0206967	0.0167227	0.00491965
Tb927.10.1180	0.0841676	0.0277228	0.0327773	0.0810518	0.118443	0.157545	0.138194	0.135341	0.132287	0.0518164	0.024233	0.0779606	0.0630683	0.0491675	0.0329352	0.138241	0.127921	0.161916	0.102266	0.057924	0.0722305	0.0292942	0.0900323	0.0708891	0.0362042	0.0682812	0.116353	0.140066	0.160925	0.134192	0.0749141	0.0497151	0.0383838
Tb927.10.11800	0.0509803	0.189263	0.156644	0.145705	0.101818	0.116041	0.0844543	0.0572563	0.0532684	0.0294689	0.00696765	0.0437604	0.0811466	0.128589	0.272436	0.168047	0.0967268	0.0848333	0.0478159	0.0241371	0.0408334	0.00508279	0.0528302	0.0891361	0.179603	0.22419	0.156615	0.0981445	0.0790173	0.0426488	0.0239188	0.0201741	0.014926
Tb927.10.11810	0.0695439	0.0801226	0.0663729	0.0771126	0.105918	0.15742	0.130619	0.110576	0.106885	0.0474503	0.025389	0.0266209	0.0790751	0.189509	0.0934424	0.160123	0.123837	0.132766	0.082313	0.0420501	0.0471815	0.00767101	0.0331117	0.098701	0.0906268	0.100307	0.142677	0.17111	0.136547	0.111306	0.0433723	0.0383627	0.00875479
Tb927.10.11820	0.122547	0.0203342	0.0299826	0.0724246	0.111838	0.158992	0.141339	0.127991	0.131806	0.0516656	0.03108	0.0444714	0.249981	0.0459212	0.0226473	0.0339319	0.0545119	0.0778139	0.124028	0.170295	0.149805	0.0265934	0.108506	0.0588438	0.0368787	0.0746514	0.115049	0.142169	0.173058	0.139386	0.0801129	0.0462031	0.024226
Tb927.10.11840	0.0637575	0.0307252	0.0521578	0.121288	0.140907	0.193935	0.149524	0.0879704	0.069022	0.030112	0.0498302	0.118901	0.106788	0.0906592	0.09594	0.126156	0.0995241	0.102744	0.0573285	0.0313647	0.0412965	0.0730587	0.135615	0.116512	0.078305	0.11158	0.125969	0.124018	0.10157	0.0586999	0.0412313	0.0457187	0.0236982
Tb927.10.11850	0.0535785	0.0307313	0.0517582	0.118585	0.156376	0.215881	0.14674	0.100069	0.0688603	0.0235663	0.00861385	0.130596	0.104259	0.0768348	0.142926	0.183834	0.111096	0.10091	0.0589362	0.0326875	0.0378119	0.0150549	0.135058	0.0920746	0.0807583	0.135649	0.155014	0.137927	0.107071	0.059881	0.0297549	0.0202398	0.0227788
Tb927.10.11860	0.0504013	0.0284775	0.0493465	0.101389	0.17029	0.196642	0.160026	0.0985011	0.0646861	0.0248727	0.0152837	0.0853466	0.0916691	0.0825648	0.135757	0.166978	0.125207	0.118756	0.0577684	0.0406672	0.0627443	0.0325428	0.0375198	0.0632892	0.0819499	0.14494	0.173552	0.167862	0.138403	0.0873909	0.0502398	0.0338213	0.00709368
Tb927.10.11870	0.0732808	0.0266859	0.032474	0.0762296	0.102321	0.158704	0.129326	0.13199	0.146748	0.0613426	0.0418983	0.0793191	0.0937033	0.0454697	0.035578	0.115848	0.156645	0.159042	0.101984	0.0737202	0.0746066	0.0231127	0.100007	0.0684107	0.0323233	0.0655646	0.116416	0.143273	0.166506	0.136484	0.0662979	0.0465966	0.0307044
Tb927.10.11880	0.0126717	0.02527	0.0500064	0.10378	0.175189	0.227366	0.167344	0.108397	0.068927	0.0286507	0.0194879	0.0683201	0.0723028	0.0507041	0.0482114	0.164622	0.158315	0.169887	0.102984	0.0532315	0.0823875	0.00368475	0.0995938	0.0880841	0.0627147	0.104058	0.137537	0.133161	0.137057	0.0875054	0.0522042	0.0394569	0.0184937
Tb927.10.11890	0.0238017	0.0301803	0.0404894	0.0757005	0.0996937	0.13552	0.14674	0.155819	0.199165	0.113389	0.000408291	0.0112319	0.0194366	0.0200015	0.038951	0.120801	0.169822	0.20111	0.147224	0.107815	0.139143	0.00365956	0.00888475	0.0226091	0.0179312	0.0556001	0.099632	0.108621	0.182623	0.196266	0.196443	0.113383	0.00411534
Tb927.10.11900	0.0304408	0.0231852	0.0243526	0.0753797	0.0992243	0.13826	0.143449	0.166505	0.20446	0.0754327	0.0115911	0.0241499	0.02337	0.0307463	0.0326871	0.12261	0.190517	0.210094	0.141999	0.094737	0.085921	0.0144471	0.0260185	0.0388054	0.0236764	0.0594677	0.114014	0.140863	0.201974	0.190226	0.122896	0.0655232	0.0130212
Tb927.10.11930	0.0619574	0.0292934	0.0361192	0.0692616	0.104573	0.154508	0.145087	0.142525	0.149961	0.0714501	0.0262941	0.0632409	0.0642966	0.0514097	0.0349565	0.123445	0.153396	0.180436	0.112909	0.0777996	0.0957509	0.0194603	0.0750353	0.0657944	0.0329651	0.072292	0.121642	0.140548	0.18524	0.149929	0.0686056	0.0530877	0.0286311
Tb927.10.11940	0.146822	0.0434842	0.0403602	0.0598578	0.0724577	0.117369	0.0763872	0.100062	0.18676	0.122679	0.0337604	0.0378221	0.030733	0.0494051	0.0698892	0.100856	0.121213	0.141075	0.158965	0.140799	0.0968768	0.052366	0.0589584	0.0666748	0.0555165	0.0757294	0.103322	0.126581	0.117602	0.160107	0.113918	0.0606201	0.0609701
Tb927.10.11960	0.142555	0.0808763	0.0368932	0.0560401	0.11538	0.171721	0.140847	0.102454	0.0949975	0.0388119	0.0194241	0.134604	0.1143	0.0946383	0.0587226	0.0850384	0.101092	0.113568	0.0882245	0.0609175	0.0646075	0.0542883	0.243735	0.169258	0.0826974	0.0573441	0.0593844	0.0705282	0.087454	0.0754352	0.0522856	0.0313842	0.070494
Tb927.10.11990	0.577452	0.0530688	0.0178587	0.038218	0.045881	0.0605982	0.0449238	0.0406046	0.0467503	0.0285646	0.0444018	0.360673	0.310251	0.0541552	0.0184214	0.0417904	0.0397017	0.0448976	0.0345369	0.0219926	0.0240245	0.0397102	0.395144	0.229989	0.027215	0.028113	0.0425387	0.0391818	0.0468438	0.0427252	0.0266385	0.0222641	0.0756464
Tb927.10.12000	0.0709093	0.0228998	0.0234503	0.0728761	0.11214	0.15953	0.155225	0.132924	0.134559	0.0474269	0.0468165	0.0796602	0.0758898	0.0364547	0.0333915	0.135114	0.200716	0.188549	0.107025	0.069626	0.058328	0.0130226	0.0945732	0.0632878	0.0269885	0.0754133	0.127448	0.141988	0.18535	0.12743	0.0680203	0.0453662	0.0187932
Tb927.10.12010	0.0189787	0.0146266	0.0259346	0.0402157	0.0941154	0.169505	0.164926	0.167024	0.201639	0.0997104	0.00332375	0.00927959	0.00974649	0.0130148	0.022222	0.0786555	0.0970421	0.158189	0.16926	0.144987	0.22757	0.0108369	0.0190682	0.0231031	0.0283147	0.0481548	0.0682723	0.130722	0.171724	0.215821	0.180373	0.0803438	0.0108296
Tb927.10.12030	0.164924	0.144147	0.083198	0.0668858	0.100153	0.12466	0.103801	0.0586944	0.0490755	0.0277307	0.0769238	0.0668715	0.125429	0.0884205	0.0755532	0.101592	0.0995453	0.143695	0.0992235	0.0591304	0.067512	0.0731634	0.0912765	0.144659	0.0969414	0.0950128	0.0795667	0.0691822	0.101219	0.0983195	0.0601775	0.0494622	0.110667
Tb927.10.12040	0.0783495	0.0282512	0.0172811	0.0221127	0.0218452	0.0326081	0.0286482	0.0313657	0.0310593	0.0311999	0.668845	0.0265238	0.0281907	0.0324365	0.0189218	0.0197247	0.0164157	0.021085	0.0233879	0.0105352	0.040367	0.737495	0.0383557	0.0362726	0.0190813	0.0171744	0.0153789	0.0149444	0.0148164	0.0171316	0.0134173	0.0304646	0.785974
Tb927.10.12050	0.102664	0.0184784	0.0258842	0.0710837	0.110493	0.15392	0.145	0.147376	0.151399	0.0553661	0.00984123	0.146331	0.0393865	0.030129	0.0293967	0.126176	0.15525	0.178778	0.113089	0.0730917	0.0754756	0.0152283	0.144117	0.0417441	0.0275074	0.0686211	0.113901	0.137943	0.181819	0.112621	0.0691743	0.043638	0.0221938
Tb927.10.12090	0.234753	0.0504262	0.0332721	0.0423209	0.0507351	0.0637961	0.0634634	0.0508953	0.0581205	0.0425338	0.31814	0.152497	0.140147	0.054016	0.0208439	0.0273952	0.023468	0.0277192	0.0287436	0.0189875	0.0406599	0.464165	0.217493	0.0922714	0.0263348	0.026277	0.0266991	0.0234237	0.0260169	0.0257358	0.0171752	0.0301209	0.462616
Tb927.10.1210	0.185788	0.0768119	0.054122	0.070998	0.079733	0.113042	0.0989948	0.0844802	0.0992216	0.0639926	0.0631228	0.180828	0.16167	0.0813212	0.064107	0.0779904	0.085067	0.100376	0.0751569	0.0484911	0.0584729	0.0500758	0.207672	0.137001	0.0775082	0.0820457	0.0822758	0.0797047	0.092962	0.0812286	0.0497489	0.0444253	0.0541122
Tb927.10.12100	0.268487	0.0613805	0.0295305	0.0591071	0.0789489	0.108503	0.0936808	0.0839932	0.0844877	0.0514038	0.0804778	0.261417	0.223071	0.0668711	0.0246961	0.0576617	0.0464469	0.0566916	0.044065	0.026996	0.0411318	0.150953	0.3402	0.171102	0.0338041	0.0354532	0.0524308	0.0422602	0.0543555	0.0459319	0.0359593	0.0288988	0.159604
Tb927.10.12120	0.144299	0.0474255	0.0404164	0.0666647	0.0708262	0.0962833	0.074993	0.0802148	0.0793845	0.0907231	0.201188	0.0697476	0.0815547	0.0621388	0.0542767	0.074749	0.0852215	0.0599384	0.05144	0.0853167	0.0834897	0.306345	0.0998513	0.098494	0.0597124	0.0644242	0.0717259	0.0644443	0.0493626	0.0629329	0.0402012	0.0673204	0.338137
Tb927.10.12130	0.119715	0.0352735	0.0512157	0.111076	0.145005	0.185009	0.138742	0.0928522	0.0669257	0.0276619	0.0213824	0.205588	0.149865	0.0797361	0.0831629	0.103843	0.0932789	0.0963192	0.0677736	0.0395524	0.0469107	0.0257884	0.235733	0.128303	0.0785592	0.0983303	0.103482	0.0972604	0.0833285	0.062092	0.0324341	0.0304268	0.043429
Tb927.10.12170	0.0176193	0.0277647	0.0441559	0.0803192	0.0848265	0.132034	0.113033	0.168294	0.201287	0.12021	0.0104565	0.0198713	0.0345168	0.0365262	0.0475593	0.0866238	0.135912	0.164917	0.164066	0.140895	0.14872	0.0203935	0.0147379	0.0237986	0.0338209	0.0505299	0.0837934	0.131604	0.157182	0.201373	0.174832	0.101804	0.0265253
Tb927.10.12180	0.0891662	0.0379932	0.0425002	0.0996528	0.155754	0.203513	0.149658	0.101034	0.068748	0.0313198	0.00853694	0.0767633	0.0782554	0.0561949	0.0600847	0.197745	0.172449	0.15081	0.0774476	0.0444728	0.0519102	0.00958636	0.083373	0.0854381	0.0505811	0.113083	0.173948	0.17726	0.143647	0.0843417	0.0378335	0.0294551	0.0101664
Tb927.10.12190	0.0120854	0.0337567	0.0419604	0.0727887	0.0771927	0.134956	0.0968106	0.117992	0.179404	0.228094	0.00495954	0.0191979	0.0180497	0.0194378	0.0180497	0.0440883	0.0675887	0.112513	0.159781	0.310388	0.22519	0.0287225	0.0116552	0.0177522	0.0271409	0.0440193	0.0567982	0.0761154	0.0771128	0.139148	0.224501	0.309149	0.0106375
Tb927.10.12220	0.0923112	0.0261531	0.0400671	0.0776715	0.110911	0.153861	0.126483	0.14408	0.14386	0.0667365	0.0238338	0.102665	0.0447672	0.0356125	0.0377441	0.120948	0.179565	0.151574	0.120283	0.0742246	0.0694338	0.0195725	0.11084	0.0431149	0.0316016	0.103397	0.136629	0.153408	0.162521	0.13321	0.0561138	0.0426877	0.0215419
Tb927.10.12240	0.0145967	0.0214078	0.029869	0.0684905	0.09767	0.141649	0.135191	0.154376	0.202649	0.109933	0.00905802	0.0122522	0.0131913	0.0217661	0.0290092	0.106425	0.137648	0.198917	0.205515	0.127331	0.115619	0.0102549	0.0241823	0.0295348	0.0245511	0.0577321	0.0921993	0.113279	0.156846	0.200903	0.176379	0.106215	0.0138046
Tb927.10.12250	0.106523	0.0222626	0.0449466	0.0667679	0.11671	0.153921	0.111162	0.130516	0.128894	0.048492	0.0235712	0.13991	0.0597705	0.0244327	0.0423374	0.11639	0.147309	0.152727	0.106282	0.0701141	0.101568	0.0337327	0.117036	0.0500219	0.029801	0.0711662	0.124357	0.157576	0.167821	0.133595	0.0738025	0.0429909	0.0273446
Tb927.10.12260	0.0327757	0.0261223	0.0175808	0.0214459	0.0212738	0.0325846	0.0398416	0.037551	0.0551156	0.0688382	0.592099	0.0370402	0.03749	0.0311138	0.0218826	0.0355464	0.0426389	0.0354297	0.0516308	0.048403	0.0781305	0.536654	0.0431643	0.0412981	0.0206414	0.0216965	0.0273783	0.0255911	0.0235813	0.0273411	0.022126	0.0519328	0.691531
Tb927.10.12290	0.00594048	0.0150661	0.0266472	0.0556939	0.0853961	0.130723	0.109837	0.135504	0.183971	0.251019	0.00183662	0.011005	0.0172613	0.0194279	0.0236632	0.0521732	0.0625897	0.0971385	0.177782	0.267451	0.225231	0.0157189	0.0190073	0.0330674	0.0409963	0.0540857	0.0669876	0.0811048	0.0962491	0.129968	0.179797	0.272589	0.00890185
Tb927.10.1230	0.0119774	0.0279834	0.0387379	0.0743936	0.0906964	0.153153	0.113457	0.170765	0.196141	0.107252	0.00746901	0.00670215	0.019633	0.0340388	0.0383578	0.102608	0.101815	0.16379	0.195221	0.153888	0.145877	0.00368902	0.0135764	0.036878	0.0415655	0.0775959	0.102505	0.106271	0.121445	0.195763	0.167784	0.103151	0.00400935
Tb927.10.12320	0.0767653	0.0425307	0.047118	0.0837669	0.11675	0.160105	0.117037	0.1087	0.0675758	0.0285538	0.0371255	0.044188	0.0742891	0.0590659	0.11685	0.187711	0.153306	0.110406	0.0540549	0.0394589	0.0756226	0.0246686	0.0579788	0.0821597	0.0899578	0.15928	0.210913	0.163172	0.13281	0.0637456	0.0192698	0.0177715	0.0103429
Tb927.10.12330	0.400131	0.052445	0.0234206	0.0380651	0.0428002	0.0580327	0.051671	0.0503822	0.0598265	0.0394085	0.180829	0.246383	0.203148	0.0662663	0.022327	0.0415957	0.0362596	0.0340166	0.0368916	0.0206549	0.0327057	0.226558	0.372129	0.172624	0.0335901	0.0283949	0.0306449	0.028034	0.0297565	0.0313626	0.0245982	0.0271567	0.220174
Tb927.10.12360	0.301734	0.107988	0.0626558	0.0379353	0.0281955	0.0336106	0.0306131	0.0278013	0.0432731	0.0354095	0.30158	0.124733	0.111247	0.0873737	0.0954361	0.0930809	0.067087	0.0654969	0.0586509	0.0430208	0.0776811	0.174256	0.228756	0.169232	0.11111	0.105713	0.0783255	0.040675	0.0248295	0.033348	0.0307096	0.0317012	0.137416
Tb927.10.12390	0.0414753	0.161973	0.128907	0.155706	0.115149	0.128246	0.0952312	0.0734935	0.0542354	0.0222835	0.0238521	0.0336896	0.079383	0.116245	0.271869	0.169003	0.105873	0.0891343	0.0436649	0.0254219	0.0371664	0.0307535	0.0374423	0.0842757	0.198332	0.221432	0.162395	0.109999	0.0898361	0.0471006	0.0209944	0.0157292	0.0161221
Tb927.10.12410	0.127469	0.180113	0.130789	0.134181	0.0887329	0.0959947	0.0701722	0.047561	0.0381475	0.0211335	0.03483	0.0499172	0.0944268	0.141589	0.252887	0.158409	0.0833836	0.0743962	0.0456713	0.0256974	0.0376848	0.0351598	0.0617905	0.118359	0.192596	0.21077	0.140109	0.095199	0.0778688	0.0393467	0.0211692	0.018563	0.0213787
Tb927.10.12430	0.558119	0.0618691	0.0197816	0.0304889	0.04478	0.0652913	0.040837	0.0390663	0.0399825	0.0184857	0.0518471	0.288441	0.26778	0.0674109	0.0248787	0.0479767	0.0554879	0.0649105	0.0486744	0.03265	0.0403581	0.0411611	0.35243	0.242856	0.035405	0.0271295	0.0446185	0.0502566	0.0531014	0.0486572	0.028683	0.0210785	0.0802891
Tb927.10.12450	0.0182456	0.0208607	0.0371813	0.0705317	0.0902701	0.146766	0.129922	0.153374	0.207781	0.106969	0.00583587	0.00521181	0.0142852	0.0214685	0.0237513	0.0929339	0.110809	0.193261	0.223603	0.163198	0.135608	0.0105344	0.0190754	0.0285698	0.0329666	0.0550813	0.0888474	0.125196	0.133914	0.190442	0.178607	0.114424	0.0048814
Tb927.10.12470	0.122465	0.0298123	0.0361395	0.061632	0.0867875	0.144282	0.117148	0.136199	0.157469	0.0832392	0.0142527	0.282926	0.171569	0.0819834	0.03527	0.0582367	0.0708255	0.0719598	0.0703638	0.0498089	0.0619571	0.0408096	0.273683	0.139062	0.0521077	0.0739022	0.0737019	0.0622205	0.0831722	0.0629797	0.0476426	0.0480496	0.0691965
Tb927.10.12490	0.165293	0.0489383	0.0384525	0.0704422	0.113197	0.162376	0.116781	0.112673	0.10129	0.0570413	0.0105296	0.1656	0.184844	0.0863656	0.0435316	0.0735301	0.0936876	0.109327	0.0883631	0.0619117	0.0632273	0.0094477	0.202215	0.144201	0.0648009	0.055232	0.0815077	0.10277	0.112149	0.111022	0.0657795	0.0516441	0.00906967
Tb927.10.1250	0.185578	0.0306793	0.0112365	0.0207701	0.0228353	0.041218	0.0382152	0.0300459	0.0455085	0.037838	0.517865	0.0615899	0.0811171	0.0536781	0.0181827	0.0215956	0.0245838	0.028355	0.0263476	0.0178145	0.0381785	0.63266	0.104041	0.0985683	0.0302597	0.0260678	0.0349723	0.0281762	0.0322966	0.051184	0.0301047	0.048377	0.471753
Tb927.10.12500	0.0169977	0.0319825	0.0573542	0.0916647	0.0950344	0.173236	0.106309	0.125929	0.143831	0.148509	0.0119368	0.0306794	0.0273056	0.0360444	0.0431304	0.0649043	0.0837594	0.150122	0.160902	0.144233	0.211975	0.0305571	0.0366645	0.0436617	0.0591507	0.087593	0.0885157	0.14093	0.117273	0.148214	0.112578	0.106291	0.0313153
Tb927.10.12510	0.00697842	0.0295401	0.0529386	0.104332	0.0928256	0.188577	0.0930456	0.126803	0.13689	0.161297	0.0028662	0.00435987	0.00493462	0.0109878	0.0228231	0.0583668	0.0913629	0.161631	0.177166	0.1824	0.2366	0.00770907	0.0117326	0.0227522	0.0233609	0.0573065	0.086421	0.15797	0.130209	0.203286	0.121369	0.14982	0.00953528
Tb927.10.12520	0.0785902	0.0240617	0.0299415	0.0691775	0.0941341	0.155179	0.146469	0.123733	0.138011	0.0698567	0.0708457	0.0615497	0.0622042	0.0562596	0.0435489	0.14986	0.151814	0.160048	0.107639	0.067623	0.0809185	0.0262453	0.0742895	0.0504781	0.0390533	0.0757171	0.138302	0.132376	0.174031	0.142136	0.0752423	0.0577416	0.0377462
Tb927.10.12530	0.0642321	0.0566841	0.0584718	0.0587706	0.022156	0.0628245	0.0626655	0.0604716	0.0539002	0.0255973	0.474226	0.0566959	0.0485978	0.0287486	0.0250124	0.0453361	0.0260726	0.0457588	0.0445934	0.0388511	0.0624533	0.57788	0.0324353	0.0663796	0.0192772	0.033848	0.0362895	0.0461422	0.0588853	0.0688398	0.0381196	0.064633	0.535151
Tb927.10.12540	0.0959752	0.0268105	0.0341597	0.0685614	0.107514	0.190149	0.113074	0.143394	0.148597	0.0523492	0.020679	0.121045	0.0661115	0.0302188	0.0293047	0.117367	0.172496	0.17768	0.105	0.0783376	0.0735107	0.0201249	0.120906	0.0546633	0.0468335	0.0740694	0.110262	0.139618	0.161492	0.13233	0.0639832	0.0472687	0.0337689
Tb927.10.12590	0.188953	0.110948	0.0439653	0.0458847	0.0382776	0.0442602	0.033389	0.0309673	0.0304225	0.0381829	0.381878	0.0676641	0.0943448	0.102039	0.050171	0.0371032	0.024755	0.0291862	0.0344035	0.0289903	0.0753063	0.45079	0.104254	0.149909	0.095168	0.0501173	0.0438026	0.0368628	0.0381439	0.0410444	0.0309275	0.051577	0.352141
Tb927.10.1260	0.0470954	0.023725	0.0264668	0.0641632	0.10937	0.151339	0.119705	0.118149	0.148694	0.111074	0.0772858	0.0664462	0.0649078	0.0440645	0.0417551	0.113601	0.157288	0.171762	0.11208	0.0888828	0.0878618	0.0343939	0.0646979	0.0679836	0.0445667	0.0729745	0.126754	0.145298	0.155656	0.135627	0.0759628	0.0543324	0.0428644
Tb927.10.12600	0.258207	0.0601516	0.0313456	0.0626906	0.0926931	0.12794	0.0930031	0.0792503	0.0835252	0.05528	0.0564091	0.31859	0.188419	0.0561783	0.0361263	0.068225	0.0715026	0.066555	0.0652541	0.0421671	0.0550251	0.0498879	0.325987	0.172868	0.045242	0.054584	0.0704967	0.0675495	0.0613342	0.0692136	0.0465936	0.0397309	0.0464005
Tb927.10.12620	0.279476	0.0573029	0.0584739	0.0551789	0.0716777	0.0719526	0.0763933	0.0819225	0.0815524	0.0527869	0.113282	0.242841	0.221379	0.0706272	0.0172675	0.0372828	0.0487033	0.0532246	0.0369985	0.0288718	0.0306592	0.212145	0.329288	0.161371	0.038904	0.0334739	0.0463045	0.041827	0.0319457	0.041853	0.0245853	0.0315858	0.218862
Tb927.10.12630	0.0264698	0.0776558	0.084602	0.113576	0.0925189	0.12765	0.107543	0.0956214	0.122172	0.121624	0.0195796	0.0122247	0.0192624	0.0296351	0.0634221	0.108392	0.0935101	0.121597	0.139556	0.131532	0.250338	0.0157642	0.0151745	0.0387034	0.0664547	0.122854	0.135585	0.110274	0.112171	0.110865	0.110143	0.165309	0.0126319
Tb927.10.12640	0.125185	0.0449763	0.0380425	0.0716249	0.109413	0.165811	0.13617	0.109442	0.110896	0.0592002	0.00988748	0.291695	0.170129	0.0471955	0.0262154	0.0650485	0.0841079	0.105655	0.0721326	0.0533938	0.0543592	0.00939907	0.222743	0.114415	0.0355503	0.0561302	0.0725953	0.0972714	0.0988943	0.0962717	0.059122	0.042247	0.0223216
Tb927.10.12660	0.313907	0.0355331	0.0255108	0.0493476	0.0679084	0.0898052	0.0768992	0.0760611	0.0833832	0.0523061	0.116356	0.209718	0.162599	0.0539472	0.0184424	0.0558307	0.0488213	0.0547545	0.046854	0.0269036	0.042957	0.270606	0.264776	0.128994	0.0368988	0.042223	0.0610024	0.0558048	0.0539196	0.0468957	0.0295971	0.0317418	0.240226
Tb927.10.12670	0.142	0.0612959	0.0481918	0.0705498	0.108176	0.141869	0.130427	0.109238	0.111858	0.0615663	0.00870732	0.139865	0.125121	0.0708029	0.0974567	0.098757	0.119538	0.128684	0.0798249	0.0507251	0.0561063	0.0141015	0.164126	0.103029	0.0900223	0.112397	0.101956	0.100678	0.116266	0.0860186	0.051029	0.040789	0.0121108
Tb927.10.12680	0.566886	0.0140966	0.0190263	0.0113287	0.0366941	0.0722035	0.0463827	0.0472333	0.0391071	0.0101832	0.135781	0.275472	0.211215	0.0449335	0.0190997	0.0385	0.0662063	0.0752913	0.0498601	0.0332546	0.0283565	0.163454	0.25278	0.13286	0.0306431	0.0316769	0.040219	0.0520032	0.0872431	0.0708495	0.0541815	0.043026	0.201218
Tb927.10.12690	0.0248166	0.0495252	0.0193396	0.0738401	0.119221	0.146913	0.134207	0.152361	0.16688	0.102169	0.0107267	0.0374723	0.0283053	0.0328399	0.0329132	0.120377	0.190726	0.204328	0.142441	0.0939103	0.0874978	0.0137034	0.0507923	0.038729	0.0337212	0.0653092	0.107209	0.122445	0.161828	0.177288	0.132781	0.069573	0.028274
Tb927.10.12700	0.210753	0.0314844	0.0310912	0.0627214	0.083843	0.118951	0.119637	0.12156	0.135917	0.0586652	0.00891799	0.0108385	0.258948	0.125815	0.0215055	0.0886485	0.124874	0.132326	0.0863198	0.0564955	0.056941	0.0106523	0.0316533	0.302066	0.0442865	0.0438874	0.0883082	0.105266	0.132316	0.115103	0.0632286	0.0418414	0.0102413
Tb927.10.12710	0.0283973	0.0130909	0.00923811	0.0114353	0.0125567	0.0157424	0.0170081	0.0188288	0.0228898	0.0298359	0.830594	0.0249212	0.0297289	0.0337914	0.0157781	0.0149835	0.0124796	0.018694	0.0218931	0.0173769	0.0451479	0.767958	0.0348544	0.0409402	0.0239716	0.0179221	0.0204207	0.0188746	0.0216254	0.0263863	0.0248765	0.0427972	0.72883
Tb927.10.12720	0.0189794	0.0184567	0.0497061	0.113927	0.171359	0.222977	0.172718	0.113007	0.070776	0.0245676	0.00853659	0.0331951	0.0560168	0.0424178	0.0769831	0.212339	0.200693	0.17939	0.0852862	0.0436136	0.0362819	0.0131839	0.0338318	0.0580687	0.0470988	0.12419	0.179406	0.189266	0.181889	0.100645	0.0389298	0.021881	0.00695725
Tb927.10.12810	0.00906062	0.0630357	0.0629249	0.0772566	0.0844893	0.133124	0.101755	0.136964	0.178052	0.0776132	0.00727134	0.0243768	0.0215429	0.0278539	0.0359528	0.10796	0.118779	0.178717	0.209594	0.137329	0.128522	0.00937183	0.0193428	0.0258776	0.0257735	0.0610822	0.0933242	0.146162	0.14787	0.224081	0.160215	0.0855547	0.00638663
Tb927.10.12820	0.218494	0.112899	0.0759419	0.0724248	0.059046	0.0711761	0.0478035	0.0487673	0.0456589	0.0319951	0.212787	0.106047	0.127549	0.0980991	0.0566395	0.0620448	0.0555952	0.0616891	0.0472691	0.0333495	0.0525599	0.288641	0.187144	0.183128	0.0774551	0.063548	0.0590313	0.0526468	0.0472877	0.049363	0.0301056	0.0302201	0.212675
Tb927.10.12840	0.0183542	0.0234835	0.0384452	0.0750554	0.0875192	0.127799	0.133383	0.162349	0.202187	0.107202	0.0118648	0.015038	0.0122841	0.0191195	0.0280882	0.11973	0.13449	0.179415	0.163068	0.122699	0.162328	0.00983213	0.0300518	0.0380646	0.0345433	0.0703426	0.107895	0.130299	0.143802	0.162994	0.134321	0.109754	0.0174289
Tb927.10.12850	0.125079	0.127166	0.0430982	0.0555566	0.110827	0.161632	0.121221	0.0981302	0.0857864	0.0524214	0.0244732	0.020676	0.0588013	0.106667	0.0951574	0.0907207	0.115469	0.140164	0.104022	0.0660368	0.0821348	0.0537509	0.0309379	0.121613	0.173402	0.0967748	0.0753572	0.0811169	0.126556	0.106589	0.0667001	0.0419131	0.0636246
Tb927.10.12860	0.174731	0.0744022	0.0440898	0.0607819	0.0779103	0.0881611	0.0938675	0.083457	0.087802	0.0521735	0.162624	0.0550096	0.0952692	0.0725669	0.0269888	0.0372055	0.0306207	0.0332671	0.0371207	0.0360207	0.0519619	0.527024	0.0970669	0.126136	0.0529277	0.0494029	0.0550503	0.0497949	0.0467276	0.0475245	0.0455225	0.0416345	0.381513
Tb927.10.12870	0.0999796	0.16381	0.144164	0.132356	0.0967227	0.116528	0.0811214	0.0608713	0.0542625	0.0273128	0.0183602	0.0976002	0.112551	0.104409	0.193347	0.136394	0.0793194	0.0773362	0.0534593	0.0313304	0.0510898	0.0357424	0.107223	0.103424	0.160338	0.20665	0.132255	0.0930371	0.0718906	0.0414154	0.0225367	0.020785	0.0246857
Tb927.10.12890	0.169935	0.0237051	0.0160967	0.0279531	0.0329273	0.045727	0.0442952	0.0461397	0.0469104	0.0331431	0.514086	0.039155	0.0439166	0.034184	0.0159974	0.0376206	0.0412164	0.0455522	0.0359563	0.0246057	0.0408991	0.644466	0.0640724	0.0581072	0.022336	0.026668	0.0400824	0.0390703	0.0460719	0.0454951	0.0243923	0.0366479	0.601347
Tb927.10.12920	0.0208126	0.0204338	0.0287544	0.0596516	0.111632	0.180427	0.16074	0.164262	0.156413	0.0565925	0.00909236	0.0651604	0.0926579	0.0939942	0.0547524	0.0847547	0.115225	0.154517	0.124491	0.0864395	0.0816353	0.0155392	0.0900592	0.0986324	0.0613611	0.0714925	0.0874752	0.111025	0.154082	0.151261	0.0965989	0.0650831	0.0109361
Tb927.10.12930	0.0335013	0.024237	0.0325467	0.0642368	0.100393	0.130779	0.130548	0.148983	0.185007	0.102729	0.0140083	0.0279914	0.0263382	0.0280042	0.0257089	0.106731	0.157778	0.195729	0.155177	0.112885	0.150928	0.00502419	0.0497233	0.0539906	0.0382199	0.0503691	0.0911802	0.105946	0.151813	0.174946	0.136905	0.0896137	0.0197746
Tb927.10.12940	0.0151921	0.0239439	0.033377	0.0637923	0.0862995	0.122238	0.124449	0.124487	0.159836	0.229841	0.00801534	0.0149241	0.0169316	0.0183123	0.0235227	0.0649698	0.0995792	0.152786	0.167694	0.148669	0.266107	0.0137759	0.0171787	0.0278652	0.0285704	0.0601328	0.0851212	0.10724	0.14082	0.162408	0.139587	0.19187	0.0109156
Tb927.10.12950	0.0310162	0.0286762	0.0456107	0.101641	0.174531	0.200475	0.135217	0.105875	0.0785014	0.0311082	0.0219952	0.175391	0.117167	0.0550914	0.0684389	0.150975	0.139557	0.111987	0.0647351	0.0391637	0.0394919	0.0155047	0.169025	0.097611	0.0565034	0.0967694	0.127074	0.113531	0.121713	0.081688	0.0533947	0.0479898	0.0290559
Tb927.10.12960	0.0366459	0.0351847	0.0411147	0.0649059	0.0735062	0.105628	0.110533	0.127695	0.185827	0.17807	0.0173078	0.0297929	0.0362804	0.0479375	0.0341062	0.079008	0.0978341	0.131444	0.156319	0.152019	0.177615	0.0287835	0.0408325	0.0561976	0.0418423	0.0627554	0.0889046	0.0938001	0.111449	0.147219	0.155329	0.154668	0.026802
Tb927.10.12970	0.0211263	0.0383022	0.0454859	0.0852569	0.109538	0.14555	0.134022	0.126655	0.125859	0.121249	0.0145566	0.0482855	0.0347124	0.0321873	0.0344103	0.0727106	0.0935496	0.152701	0.116897	0.12676	0.226771	0.0121282	0.0402211	0.0386761	0.0378598	0.073124	0.0960853	0.114627	0.125901	0.152248	0.11104	0.189648	0.0182891
Tb927.10.12980	0.310671	0.0533335	0.0255967	0.0375874	0.0571114	0.10217	0.0587231	0.0661838	0.0673903	0.0420776	0.176784	0.0689873	0.0619357	0.0555085	0.0481714	0.061914	0.0615716	0.0770654	0.0666083	0.0840893	0.135909	0.260028	0.0483389	0.0705379	0.0611795	0.0922693	0.0640731	0.0662809	0.0642923	0.081718	0.0857374	0.130921	0.194625
Tb927.10.12990	0.231848	0.0765434	0.0418485	0.0581927	0.0389714	0.0653106	0.044464	0.0422311	0.0611139	0.0374321	0.302044	0.105402	0.122704	0.0902111	0.0440545	0.041297	0.0343908	0.0448217	0.0326383	0.0362009	0.0641237	0.369824	0.141561	0.112225	0.0606872	0.0549818	0.0538887	0.037949	0.0393311	0.0475859	0.0346219	0.0361382	0.336467
Tb927.10.13020	0.287289	0.03609	0.0255568	0.0570625	0.0735587	0.108593	0.0758816	0.0941736	0.115481	0.0899662	0.0536491	0.18475	0.135403	0.0526919	0.0468391	0.0779431	0.075332	0.0819941	0.0607721	0.0416315	0.0512536	0.0826848	0.294181	0.116726	0.0296741	0.0504923	0.0548206	0.0657982	0.0577741	0.0633433	0.0586356	0.0600842	0.156683
Tb927.10.13030	0.090576	0.183021	0.152219	0.120787	0.0814532	0.11434	0.060963	0.0537876	0.0507628	0.0312129	0.0490627	0.0545015	0.0579079	0.0599517	0.0910604	0.0768962	0.0918264	0.123318	0.124383	0.114307	0.0822102	0.123638	0.171913	0.12816	0.0749654	0.118574	0.0978735	0.0966721	0.0696631	0.0733756	0.0475426	0.0486262	0.0726345
Tb927.10.13070	0.129118	0.052052	0.0443174	0.0774202	0.0802228	0.12202	0.0958251	0.113228	0.120161	0.092745	0.0546957	0.0792782	0.0905071	0.0737137	0.0517409	0.0840624	0.111641	0.11811	0.104716	0.102017	0.108435	0.0757779	0.0906139	0.075709	0.0577071	0.0710938	0.091885	0.117202	0.107029	0.150461	0.110092	0.0866637	0.0487987
Tb927.10.13090	0.00983512	0.0206748	0.035895	0.065645	0.0807732	0.134127	0.111342	0.164181	0.212449	0.151537	0.00508824	0.0091852	0.00675869	0.0147556	0.0196799	0.0756551	0.108101	0.158744	0.20587	0.158417	0.19428	0.0171582	0.0211677	0.0275782	0.0263507	0.0478468	0.0833252	0.113648	0.144719	0.211823	0.156942	0.124908	0.0155504
Tb927.10.1310	0.286865	0.0508135	0.0443634	0.0628844	0.0699444	0.0896793	0.0619522	0.0722755	0.0723877	0.0486938	0.138843	0.171894	0.132222	0.0519253	0.0223022	0.0435421	0.0383381	0.0596725	0.0691405	0.0645	0.094417	0.252046	0.216891	0.131692	0.0422336	0.043273	0.0512274	0.0506355	0.0472508	0.0501411	0.048482	0.0487873	0.23718
Tb927.10.13100	0.0401165	0.0184206	0.0213587	0.0534963	0.109936	0.17887	0.186911	0.181639	0.151344	0.0488257	0.0109897	0.119962	0.127446	0.0733885	0.0308134	0.071437	0.122343	0.161284	0.116354	0.0682676	0.0670531	0.0367417	0.165642	0.128932	0.0416525	0.0415267	0.0670359	0.083879	0.141538	0.142174	0.0919988	0.0551146	0.0291504
Tb927.10.13110	0.130894	0.14584	0.106099	0.135958	0.101829	0.11362	0.0905677	0.0569389	0.0435003	0.0248795	0.0449927	0.113846	0.185338	0.17469	0.129494	0.103071	0.0520768	0.0515552	0.0410493	0.0239956	0.0491235	0.0622145	0.115252	0.206573	0.155676	0.141012	0.109664	0.0816304	0.0620253	0.034369	0.0227902	0.0216565	0.0424688
Tb927.10.13120	0.0117796	0.0153166	0.0265494	0.0656687	0.0875277	0.138395	0.132	0.158265	0.211839	0.123709	0.00603152	0.00923647	0.00660376	0.021591	0.0258658	0.103058	0.154722	0.18874	0.148209	0.139282	0.18667	0.0104153	0.0340494	0.0355744	0.0230239	0.0573085	0.0971641	0.137798	0.157015	0.158159	0.127359	0.0925475	0.0147802
Tb927.10.13130	0.0889316	0.0515746	0.0256959	0.052542	0.0546441	0.0907924	0.0777768	0.0584363	0.0687834	0.032458	0.382825	0.0500486	0.0618741	0.120165	0.061604	0.0726314	0.066266	0.0745519	0.0560263	0.0402045	0.0568005	0.333589	0.0681991	0.0807573	0.0683384	0.0620284	0.0762414	0.0810637	0.0766218	0.0658637	0.0585496	0.0683805	0.327395
Tb927.10.13150	0.0683944	0.1998	0.172061	0.144921	0.10118	0.116116	0.070607	0.0615948	0.0427937	0.0201247	0.0180744	0.17076	0.13782	0.0995996	0.169389	0.123582	0.0799372	0.0743925	0.0495353	0.0320736	0.0445362	0.0161532	0.143327	0.104263	0.142262	0.170016	0.122173	0.0973217	0.0858127	0.0494679	0.0287158	0.0287461	0.00954953
Tb927.10.13160	0.0323956	0.0316323	0.0525816	0.0843542	0.0845671	0.15308	0.113382	0.15309	0.176325	0.0857978	0.0327952	0.0178441	0.0160448	0.026343	0.0280852	0.10122	0.15313	0.197083	0.210274	0.141017	0.100389	0.00856902	0.0412635	0.040713	0.0388917	0.0650906	0.0726518	0.129714	0.155927	0.185762	0.177706	0.0746134	0.0176671
Tb927.10.13180	0.413583	0.0733419	0.038044	0.0486678	0.0680249	0.0945423	0.0573081	0.0495857	0.0492425	0.0290459	0.0495245	0.244573	0.220519	0.0629977	0.0404921	0.0589194	0.0736996	0.0865422	0.0630764	0.0416606	0.0400035	0.0515075	0.302404	0.175204	0.0539234	0.0548096	0.056593	0.0647912	0.0649597	0.0664489	0.0417595	0.0280638	0.0863089
Tb927.10.1320	0.147388	0.0555066	0.0456752	0.0772856	0.0925092	0.123855	0.0981104	0.102742	0.12103	0.0784267	0.0384018	0.168045	0.151817	0.0701137	0.0489987	0.0820811	0.0915109	0.0986366	0.0855634	0.058885	0.0703211	0.0572564	0.176076	0.113331	0.0617765	0.0710398	0.0829218	0.082292	0.0920103	0.0970451	0.0834428	0.06216	0.0733173
Tb927.10.13200	0.104092	0.0432994	0.0305578	0.0815162	0.102686	0.147307	0.125592	0.12865	0.133078	0.0629243	0.0294338	0.0964846	0.0658638	0.0604637	0.100015	0.147943	0.125544	0.135893	0.0829739	0.0654605	0.074173	0.0451851	0.116004	0.0550653	0.0242594	0.0693415	0.116224	0.149189	0.170247	0.114924	0.0664736	0.055403	0.0628696
Tb927.10.13210	0.0148662	0.024156	0.0457546	0.0883249	0.0843535	0.150561	0.105256	0.176319	0.194367	0.102908	0.00748459	0.0101111	0.0149819	0.0260336	0.0266306	0.100759	0.145742	0.185965	0.203603	0.143405	0.114822	0.00733678	0.010417	0.0298574	0.0333402	0.0656347	0.100479	0.141787	0.145828	0.205547	0.161818	0.0877292	0.00837315
Tb927.10.13230	0.0122023	0.0109234	0.0375225	0.0549917	0.0896866	0.126301	0.121231	0.150991	0.190783	0.101408	0.0259966	0.0186826	0.0198065	0.0274304	0.0360691	0.126204	0.149857	0.18097	0.144711	0.114371	0.13859	0.0132398	0.0340975	0.0519331	0.0539838	0.0923944	0.129825	0.14438	0.137543	0.162957	0.115152	0.0945854	0.0219928
Tb927.10.13240	0.0632146	0.0783391	0.0616539	0.0986751	0.111617	0.164631	0.127276	0.132129	0.105492	0.0506475	0.00630219	0.0299851	0.0771679	0.178829	0.0931659	0.145957	0.130151	0.135604	0.0728757	0.0460604	0.0466491	0.00904412	0.0591303	0.0958825	0.0873918	0.0965613	0.130947	0.154923	0.138131	0.114422	0.0542113	0.0361087	0.012701
Tb927.10.13250	0.356427	0.0453163	0.0233616	0.0452927	0.0667584	0.0909597	0.0669578	0.0837218	0.0980216	0.0556661	0.0810777	0.143227	0.145099	0.0818582	0.0293753	0.0486804	0.0445565	0.0475339	0.0471657	0.0436847	0.066221	0.300147	0.161212	0.129679	0.0385696	0.0487139	0.0624972	0.0645076	0.0586398	0.0535899	0.0543512	0.045957	0.250683
Tb927.10.13260	0.466252	0.0437971	0.0256586	0.040097	0.0489327	0.0781532	0.0481494	0.0673841	0.067205	0.0499738	0.0622914	0.188293	0.168358	0.0658279	0.0433432	0.0570188	0.0652989	0.0805747	0.0532644	0.057835	0.0788904	0.133431	0.219686	0.142007	0.0823237	0.0634096	0.080408	0.0837827	0.0918887	0.042821	0.0371263	0.0490928	0.151116
Tb927.10.13280	0.469724	0.042482	0.0233056	0.0438735	0.039547	0.054569	0.0408652	0.053126	0.0544601	0.0332291	0.141239	0.223118	0.177098	0.0573515	0.0168872	0.043684	0.0422186	0.0401548	0.0365718	0.0270994	0.0418358	0.284144	0.302841	0.133882	0.0249468	0.0317664	0.0468486	0.0476269	0.0425781	0.0425047	0.0340693	0.0370978	0.241772
Tb927.10.13290	0.0226957	0.0284054	0.0414935	0.0836212	0.106939	0.206581	0.107307	0.133795	0.154839	0.0993385	0.000382887	0.00430333	0.00493779	0.0124962	0.0179487	0.0986897	0.106073	0.21548	0.248171	0.133871	0.15599	0.00203865	0.00202562	0.0193649	0.0184116	0.0573729	0.0837787	0.164117	0.181813	0.283838	0.119375	0.069553	0.000350929
Tb927.10.13300	0.122037	0.0319976	0.031596	0.0653431	0.111041	0.157691	0.133314	0.134089	0.139945	0.057475	0.0180683	0.122582	0.0484866	0.0510376	0.0330965	0.118752	0.181168	0.160747	0.112564	0.0743007	0.0701939	0.0124431	0.151838	0.0437933	0.0365472	0.0837362	0.0994247	0.0898774	0.13758	0.122544	0.0863962	0.0682185	0.073571
Tb927.10.13310	0.289957	0.0951493	0.0362549	0.0509811	0.0876309	0.117683	0.0916495	0.0705892	0.06681	0.039537	0.0435435	0.194086	0.159597	0.0640482	0.0451983	0.0667565	0.0952691	0.124204	0.0795385	0.0520019	0.0626729	0.0620512	0.234505	0.125113	0.0702265	0.0604615	0.0672115	0.0671789	0.102458	0.0884662	0.0594611	0.0428234	0.0835516
Tb927.10.13320	0.276462	0.107923	0.0531669	0.0518785	0.0912147	0.113094	0.0873031	0.0574125	0.0566617	0.0267648	0.0696195	0.173869	0.16142	0.107017	0.0555443	0.0661979	0.0831881	0.107497	0.0742274	0.0403034	0.0504343	0.0771785	0.196393	0.163471	0.10562	0.0639762	0.0567497	0.0677568	0.0801577	0.0742429	0.0494105	0.0325263	0.101276
Tb927.10.13330	0.0515768	0.0294009	0.0430534	0.096655	0.176393	0.238764	0.141672	0.10803	0.0704628	0.0243118	0.00722296	0.234423	0.176195	0.0681227	0.0498307	0.0841709	0.0845433	0.0906901	0.068173	0.0516019	0.0548581	0.0168077	0.281766	0.142798	0.0501035	0.0608088	0.0806486	0.0939893	0.0959813	0.0755557	0.0388589	0.030493	0.0221617
Tb927.10.13350	0.221832	0.0632529	0.0528094	0.0769987	0.081624	0.131349	0.0659158	0.0833512	0.0877104	0.0540082	0.0811477	0.0695702	0.0751772	0.0559671	0.0769552	0.129424	0.130023	0.13861	0.115016	0.074812	0.0936164	0.0391872	0.0746823	0.0691419	0.0651773	0.0827996	0.0934286	0.122206	0.116816	0.0969322	0.0994118	0.0780559	0.101348
Tb927.10.13360	0.0645941	0.0251899	0.0355128	0.0792517	0.117634	0.164665	0.154872	0.14159	0.140798	0.0567559	0.0178709	0.0527661	0.0543092	0.034489	0.0377543	0.143109	0.184787	0.199122	0.117648	0.0729078	0.0739056	0.0156507	0.0631136	0.0569886	0.0314238	0.0766939	0.131805	0.155592	0.184769	0.14735	0.0687054	0.0480893	0.0213575
Tb927.10.13370	0.0774175	0.187482	0.141397	0.147167	0.100918	0.122157	0.0685139	0.0420868	0.0482109	0.0198835	0.0447665	0.0436335	0.115692	0.128845	0.225085	0.147574	0.077274	0.071617	0.0431422	0.0286624	0.0365507	0.0582975	0.051745	0.115321	0.188066	0.203161	0.139824	0.103797	0.0791838	0.0357199	0.0168325	0.0160366	0.0503136
Tb927.10.1340	0.0584608	0.0322965	0.0449869	0.0866129	0.112437	0.144932	0.120243	0.125688	0.136596	0.0531365	0.0108078	0.0711635	0.0605119	0.0353279	0.0331471	0.134393	0.200645	0.189045	0.112083	0.0744817	0.0713253	0.0267552	0.10096	0.0518699	0.0444063	0.0973504	0.109067	0.138315	0.149262	0.153622	0.0659622	0.0643207	0.0248636
Tb927.10.13430	0.11204	0.0340323	0.0519186	0.0822214	0.0819754	0.143207	0.119733	0.113524	0.145571	0.0682384	0.0322806	0.13986	0.114243	0.0406982	0.0322398	0.112902	0.149738	0.157497	0.0988542	0.0643767	0.06203	0.0129103	0.163896	0.0968125	0.0263682	0.0655877	0.111682	0.12102	0.155486	0.122014	0.0608606	0.0390541	0.0281343
Tb927.10.13450	0.115702	0.0372547	0.026813	0.0387844	0.0483189	0.0629099	0.0689706	0.0580326	0.0567634	0.0581727	0.439642	0.0320944	0.0431564	0.0390496	0.0191616	0.0283206	0.0290955	0.0378873	0.0413855	0.0300376	0.0519545	0.628462	0.0380282	0.0628	0.035165	0.0444242	0.0453812	0.0360903	0.0368613	0.0355453	0.0301765	0.0459122	0.58312
Tb927.10.13480	0.168788	0.0524523	0.035321	0.0479472	0.0629254	0.0762038	0.0646042	0.0602691	0.0698022	0.059139	0.313465	0.134996	0.120275	0.0627885	0.0457766	0.0617674	0.0474133	0.0525179	0.0462948	0.041922	0.0731268	0.326919	0.153167	0.115565	0.067749	0.0641716	0.0596476	0.0493208	0.0527658	0.0519425	0.0397799	0.0479008	0.293293
Tb927.10.1350	0.016309	0.0493716	0.0514923	0.0804096	0.107849	0.150453	0.119528	0.106131	0.115398	0.174677	0.0243905	0.0529195	0.0479258	0.058908	0.0513057	0.0801803	0.101488	0.127413	0.0953279	0.118202	0.254614	0.0188818	0.0380576	0.0539347	0.0452185	0.0723975	0.0894064	0.088943	0.121058	0.114734	0.115541	0.173367	0.0746552
Tb927.10.13510	0.0267744	0.0223701	0.0296894	0.0633523	0.0893425	0.136928	0.137074	0.158739	0.208767	0.109229	0.0081843	0.00858645	0.0141456	0.0206573	0.02684	0.123174	0.175196	0.207593	0.150067	0.110969	0.133777	0.00626231	0.014838	0.0278243	0.0256034	0.0651989	0.115132	0.132366	0.161082	0.188259	0.130526	0.103698	0.00213627
Tb927.10.13513	0.0316372	0.123767	0.104134	0.13899	0.148068	0.144063	0.112909	0.0686236	0.0603411	0.026299	0.0411677	0.0356401	0.0666261	0.112905	0.28016	0.162561	0.104317	0.0951326	0.0433276	0.0234301	0.0252026	0.0434654	0.0485778	0.0726872	0.164574	0.203626	0.138695	0.104822	0.0768948	0.0439726	0.0191833	0.0213658	0.0609274
Tb927.10.13517	0.344987	0.0572863	0.0272943	0.0632978	0.0555406	0.0574662	0.072445	0.0597803	0.0814275	0.0663665	0.114109	0.223522	0.187702	0.0611734	0.0454434	0.0599865	0.0574038	0.0388839	0.0334011	0.0462461	0.0595157	0.186722	0.268074	0.151668	0.0455284	0.0604229	0.064384	0.0624825	0.0460258	0.0525463	0.0444808	0.0282907	0.176097
Tb927.10.13520	0.0446357	0.0188681	0.0269699	0.0490918	0.073977	0.111609	0.101506	0.14068	0.227467	0.18971	0.0157968	0.145379	0.117871	0.0432228	0.023686	0.0510224	0.0471968	0.0736559	0.126665	0.110099	0.125847	0.10961	0.195916	0.10092	0.0327448	0.0420226	0.0498788	0.0454065	0.0611923	0.0946662	0.123692	0.141084	0.103565
Tb927.10.13540	0.331666	0.0454359	0.0343783	0.0447991	0.0590661	0.072449	0.0672539	0.0616634	0.0660871	0.0368001	0.16968	0.209311	0.163372	0.0585539	0.0218796	0.0498346	0.0382797	0.0483152	0.0415476	0.0316291	0.0557866	0.286142	0.28413	0.146219	0.0263146	0.023715	0.0410772	0.0334774	0.0403878	0.0334373	0.0243464	0.0262682	0.283515
Tb927.10.13550	0.10138	0.170681	0.148066	0.12738	0.0894073	0.117032	0.0631869	0.0682474	0.0601598	0.030842	0.0245628	0.06617	0.0899902	0.121329	0.241508	0.152617	0.0895878	0.0777342	0.0467706	0.0263095	0.0379993	0.0396849	0.071732	0.0946468	0.178779	0.213053	0.138905	0.0966271	0.0763558	0.0439758	0.0197658	0.019144	0.023559
Tb927.10.13580	0.00816011	0.031352	0.0541681	0.0935419	0.0841467	0.155608	0.0907568	0.0989533	0.13787	0.243081	0.00236281	0.0147379	0.0364114	0.0676801	0.0568384	0.0704425	0.102043	0.137745	0.109231	0.137488	0.154463	0.00571607	0.0110362	0.0150327	0.0203877	0.0535337	0.0781472	0.16426	0.10447	0.185241	0.157748	0.206936	0.00320753
Tb927.10.13610	0.164512	0.11098	0.0896862	0.105343	0.0981611	0.125558	0.0923396	0.0770433	0.0662768	0.0362307	0.0293571	0.162364	0.151027	0.0865993	0.134859	0.110736	0.0872431	0.0888045	0.0581186	0.0369416	0.0439211	0.0238612	0.173514	0.117384	0.108451	0.144257	0.113309	0.0924033	0.086089	0.0617946	0.0397625	0.0336036	0.017961
Tb927.10.13620	0.0455668	0.0280447	0.0389015	0.0833839	0.109038	0.144856	0.140722	0.14082	0.180955	0.0881888	0.00896587	0.0398042	0.0382645	0.0330105	0.0314742	0.126052	0.158715	0.179282	0.125569	0.0795182	0.0873744	0.106122	0.0640412	0.0489392	0.0387956	0.0836524	0.128374	0.132168	0.172006	0.148855	0.0866845	0.0625708	0.0269332
Tb927.10.13630	0.0771262	0.0222029	0.0271132	0.0569746	0.0761372	0.117247	0.121602	0.142697	0.199195	0.120248	0.0302448	0.0492388	0.0490847	0.0475385	0.0183773	0.0500537	0.0795443	0.125304	0.169419	0.14336	0.242581	0.0129387	0.0736263	0.0521508	0.0223483	0.0337552	0.0633634	0.0854317	0.134532	0.193589	0.177422	0.133494	0.0173831
Tb927.10.13640	0.198908	0.11336	0.0449686	0.0473324	0.092547	0.127211	0.0944865	0.0583597	0.0555025	0.0459502	0.121374	0.0514516	0.0818375	0.0896563	0.0787613	0.0964218	0.120701	0.157146	0.0998727	0.067589	0.0742833	0.0653109	0.0812035	0.14072	0.13395	0.0935663	0.0612091	0.0854301	0.113547	0.0972307	0.0758218	0.046465	0.0708554
Tb927.10.13650	0.0647624	0.0243507	0.0294738	0.0403968	0.0469271	0.080861	0.0635496	0.0599053	0.0736938	0.0290358	0.487044	0.0197185	0.0390237	0.10378	0.0747863	0.0821465	0.0702254	0.0665491	0.0376442	0.0343639	0.0421922	0.361401	0.0556504	0.045407	0.0573745	0.0332985	0.0577648	0.0533241	0.124186	0.0437463	0.0879036	0.105669	0.335676
Tb927.10.13660	0.0251281	0.0295743	0.0442071	0.0744647	0.074469	0.133752	0.0920262	0.130829	0.166416	0.215554	0.0179231	0.0207868	0.0167836	0.022546	0.0174954	0.0486829	0.0548491	0.0890858	0.196595	0.26862	0.231558	0.0145859	0.0126758	0.0226239	0.0182886	0.0383398	0.0674284	0.108059	0.0852746	0.200637	0.186882	0.227217	0.0101624
Tb927.10.13670	0.0514647	0.0200201	0.0143839	0.0180778	0.0188647	0.0290354	0.0230324	0.0305555	0.0220444	0.0390699	0.70333	0.034856	0.0388191	0.0310445	0.019617	0.020051	0.0124512	0.0189266	0.0245012	0.0159971	0.0472896	0.748352	0.0457391	0.046324	0.0239211	0.0182641	0.01899	0.0144188	0.0185823	0.02245	0.0225677	0.0463715	0.733753
Tb927.10.13680	0.032673	0.0322884	0.0418623	0.0887774	0.0974633	0.14364	0.105232	0.133883	0.125906	0.153009	0.0452661	0.0142716	0.0121825	0.0276542	0.0178168	0.0509806	0.0635299	0.104073	0.194932	0.225962	0.219381	0.0117229	0.00813469	0.0231509	0.0260402	0.0477078	0.0735899	0.124286	0.103015	0.208619	0.191061	0.208277	0.0113726
Tb927.10.13710	0.0371684	0.0216486	0.0234748	0.023351	0.0262429	0.0295102	0.0226941	0.0238001	0.0204801	0.0329262	0.690951	0.028775	0.0307266	0.0299113	0.0142124	0.0119125	0.00930264	0.015158	0.0155399	0.0181021	0.040295	0.793296	0.0331198	0.0473574	0.0276157	0.0286695	0.0291264	0.0198494	0.0255821	0.0326864	0.0246848	0.0371364	0.70491
Tb927.10.13720	0.246159	0.0740285	0.0250172	0.0338101	0.0438982	0.059584	0.0507954	0.0467846	0.0326753	0.0165722	0.381253	0.126678	0.13297	0.12984	0.0499135	0.0487398	0.0356021	0.0417505	0.0333052	0.0204657	0.0369107	0.317527	0.19808	0.171862	0.0755325	0.0324766	0.0304577	0.0272064	0.0335329	0.0234651	0.0145447	0.0157335	0.367953
Tb927.10.13730	0.529176	0.0502989	0.0306572	0.034878	0.0627139	0.0883142	0.0543096	0.042313	0.0362841	0.0151067	0.0485562	0.296808	0.307486	0.0551859	0.0235537	0.0358637	0.0393907	0.0524282	0.0374885	0.0244295	0.0336149	0.042074	0.428885	0.24154	0.0285295	0.0299948	0.0432688	0.0378399	0.0479094	0.0446281	0.0276147	0.0163263	0.0642654
Tb927.10.13740	0.0134659	0.0300711	0.050077	0.0802999	0.0947713	0.14868	0.118574	0.150193	0.178656	0.102026	0.00770974	0.00959133	0.0186322	0.0343755	0.0415986	0.108978	0.141512	0.195786	0.181837	0.132834	0.103962	0.00910515	0.0106907	0.0269388	0.0338217	0.078545	0.11166	0.136448	0.143289	0.194869	0.154427	0.0810518	0.00601041
Tb927.10.13760	0.0725427	0.0242545	0.0519709	0.0557853	0.0927537	0.135637	0.13083	0.145878	0.139953	0.0817558	0.0686392	0.0795978	0.0746077	0.0642312	0.0305252	0.109994	0.156006	0.181369	0.10215	0.0776227	0.0735311	0.0220796	0.0964537	0.0723666	0.0385218	0.0526977	0.106345	0.125435	0.163012	0.142918	0.0881975	0.0560083	0.0580445
Tb927.10.13770	0.105748	0.0217381	0.0415938	0.0697021	0.109935	0.149147	0.148502	0.143624	0.144022	0.0525122	0.0134761	0.147062	0.024477	0.018359	0.0290804	0.136408	0.168405	0.18937	0.127697	0.0731268	0.0761077	0.00990717	0.176655	0.029476	0.0102668	0.062373	0.11212	0.127437	0.195268	0.150483	0.0714754	0.0453066	0.0191404
Tb927.10.13780	0.288878	0.0574753	0.0407383	0.0529652	0.0541779	0.079775	0.0732925	0.0741742	0.0912024	0.0667964	0.120465	0.205542	0.168181	0.0618536	0.0435825	0.0623293	0.0624946	0.0715288	0.0616328	0.0433748	0.0579145	0.162427	0.239687	0.125111	0.0538698	0.0602584	0.0667461	0.0609973	0.0663793	0.0639311	0.0513598	0.0446012	0.156273
Tb927.10.13790	0.240014	0.0949852	0.0547123	0.0502253	0.0503081	0.0693274	0.0560432	0.0574708	0.0651005	0.0594137	0.197235	0.0572239	0.0882261	0.0749146	0.051292	0.0501096	0.0435429	0.0559677	0.0501944	0.0384628	0.0662512	0.422936	0.0928382	0.134761	0.0868797	0.0727923	0.0552277	0.0449334	0.049427	0.0521491	0.0386301	0.048457	0.320527
Tb927.10.13800	0.399134	0.0711994	0.0240854	0.033507	0.0346829	0.0486255	0.0439794	0.043875	0.0551759	0.0401151	0.220633	0.176264	0.220699	0.0768033	0.0159356	0.0257444	0.0257845	0.0282959	0.0262032	0.0183848	0.0355447	0.33518	0.26152	0.213568	0.0577093	0.0274624	0.0317983	0.0261915	0.0263085	0.0326533	0.0267221	0.0297483	0.261812
Tb927.10.13810	0.0961633	0.0323252	0.0358379	0.078504	0.105064	0.146644	0.133045	0.143904	0.153634	0.0693758	0.0106177	0.113319	0.0600421	0.0291664	0.0270867	0.118578	0.183738	0.205371	0.101795	0.0693009	0.0773445	0.0142582	0.0888842	0.0673801	0.0423564	0.0783384	0.121775	0.14082	0.171794	0.139077	0.0700308	0.0552128	0.0227351
Tb927.10.13820	0.116191	0.035906	0.0327256	0.0622025	0.0930382	0.122731	0.118338	0.120224	0.13561	0.0712132	0.0377661	0.160193	0.0360076	0.0237574	0.0293805	0.139603	0.149031	0.176865	0.121538	0.0654002	0.079646	0.0185782	0.179422	0.047396	0.0311292	0.0655894	0.115238	0.136552	0.132049	0.142492	0.0771053	0.0437483	0.0276198
Tb927.10.13830	0.0195324	0.0212326	0.0327632	0.0673778	0.0947793	0.143322	0.139072	0.157848	0.20051	0.108018	0.00942922	0.0073907	0.00795922	0.0228354	0.0269544	0.147028	0.195189	0.220773	0.157063	0.101749	0.0896701	0.00400914	0.0163569	0.0316793	0.0355422	0.0635365	0.0987955	0.133052	0.18023	0.193043	0.143257	0.0823576	0.0126299
Tb927.10.13840	0.130648	0.158428	0.129293	0.113436	0.0929297	0.1015	0.0756965	0.0605163	0.0563576	0.0394281	0.0250748	0.145052	0.131948	0.118014	0.127662	0.110559	0.0771838	0.0747788	0.0570913	0.0373572	0.0552616	0.0517018	0.240924	0.147648	0.0981517	0.114375	0.0957305	0.081354	0.0564152	0.0444918	0.0313428	0.0316599	0.0522822
Tb927.10.13850	0.0791558	0.0256715	0.0342191	0.0716897	0.0993982	0.159974	0.138468	0.139631	0.138891	0.0636757	0.0443986	0.0796601	0.080674	0.0675386	0.0345771	0.112583	0.15185	0.179243	0.116313	0.0692392	0.0713536	0.0172842	0.100491	0.0812532	0.0336547	0.0657802	0.116941	0.134433	0.17271	0.150523	0.062992	0.0426465	0.0285708
Tb927.10.13860	0.0266183	0.0269834	0.0326943	0.059901	0.0845266	0.136896	0.128133	0.152273	0.207775	0.121417	0.0089858	0.0119279	0.0132868	0.0216665	0.0256652	0.085413	0.101609	0.159593	0.194604	0.139836	0.204262	0.013978	0.0139863	0.0180328	0.0206294	0.0501425	0.0848878	0.117676	0.15913	0.216107	0.17754	0.110791	0.00567165
Tb927.10.13870	0.163451	0.126354	0.107901	0.102219	0.0963715	0.110122	0.0763408	0.0646239	0.0660638	0.0397087	0.024552	0.205224	0.160059	0.080749	0.121804	0.098269	0.0686547	0.0736645	0.0505715	0.0320035	0.0468306	0.0458202	0.224367	0.124513	0.10438	0.118653	0.0944885	0.0878947	0.0702782	0.0531696	0.0355852	0.0306786	0.0434591
Tb927.10.1390	0.187822	0.110806	0.08247	0.103491	0.0885235	0.111526	0.0904294	0.077801	0.073927	0.0400143	0.0332367	0.128878	0.126192	0.105205	0.155476	0.116125	0.0829641	0.0823609	0.0548585	0.0328259	0.0490006	0.0452627	0.119828	0.111331	0.141851	0.165805	0.126455	0.0964133	0.0738214	0.0505808	0.032609	0.0258247	0.0335132
Tb927.10.13900	0.0333119	0.0416399	0.0405989	0.089304	0.0862844	0.154479	0.109376	0.138066	0.154122	0.125297	0.0275217	0.0225893	0.0149175	0.0267118	0.023201	0.0729644	0.0944765	0.124559	0.171464	0.24153	0.173816	0.0337701	0.00936987	0.0271119	0.0311678	0.0472935	0.0676718	0.0926623	0.0928645	0.175137	0.203887	0.246217	0.00661651
Tb927.10.13930	0.042227	0.0450726	0.0528359	0.0823993	0.0723807	0.106032	0.0936915	0.122008	0.165142	0.195627	0.00765988	0.0102278	0.00742718	0.0213549	0.029909	0.0612591	0.0652891	0.126249	0.177572	0.194221	0.260871	0.0152475	0.0320063	0.0409671	0.0406697	0.0674117	0.092566	0.117449	0.105194	0.145651	0.149391	0.187997	0.0208991
Tb927.10.13950	0.0246759	0.0107725	0.00672243	0.010771	0.0105638	0.0162812	0.0159633	0.0179995	0.0191405	0.0233587	0.848223	0.0255923	0.0284432	0.0339296	0.0154197	0.0218745	0.0170936	0.0215505	0.0207362	0.0110638	0.0355122	0.768024	0.0551543	0.0452434	0.0301041	0.0223885	0.0245253	0.0275361	0.0254294	0.0303388	0.0232913	0.0411424	0.653599
Tb927.10.13960	0.0498801	0.187555	0.149637	0.144506	0.110301	0.1193	0.085837	0.0650726	0.0513212	0.025582	0.00327495	0.076398	0.0992513	0.120499	0.247511	0.149955	0.0906585	0.0789312	0.0455759	0.0248191	0.0385073	0.0138607	0.0875348	0.0923774	0.183285	0.21993	0.153819	0.103122	0.079342	0.0402457	0.018768	0.0172179	0.00489663
Tb927.10.13970	0.272806	0.090315	0.0557231	0.060551	0.074794	0.10125	0.0894622	0.0741564	0.0904069	0.0415757	0.0686112	0.211424	0.176838	0.0613004	0.0489796	0.0756791	0.0756251	0.08658	0.0690117	0.0448457	0.0595525	0.0826991	0.224828	0.131468	0.0602783	0.0793093	0.066788	0.0667962	0.0873239	0.0863677	0.0449944	0.0371874	0.116498
Tb927.10.13980	0.137376	0.036962	0.0391273	0.0873964	0.096491	0.14237	0.0987139	0.0783071	0.0770637	0.0612949	0.112152	0.14413	0.150784	0.146651	0.0701065	0.0947096	0.0719407	0.0591593	0.0651064	0.0575806	0.0363531	0.0623133	0.254117	0.183831	0.0708376	0.0572288	0.0845981	0.0733851	0.0731593	0.0510342	0.0543692	0.0413161	0.04712
Tb927.10.13990	0.0626298	0.0302635	0.0311265	0.0774446	0.119895	0.147608	0.148557	0.157102	0.164724	0.0509709	0.00967927	0.0776221	0.0806721	0.0598333	0.0513768	0.10343	0.149165	0.153239	0.106184	0.069685	0.0992316	0.0510369	0.0687226	0.0783773	0.0570185	0.0913782	0.118437	0.133772	0.173276	0.137725	0.0703104	0.0508175	0.0218495
Tb927.10.1400	0.121456	0.0636231	0.0393824	0.0608389	0.0690845	0.09693	0.0833657	0.0672914	0.0587388	0.0378651	0.306946	0.0467268	0.0676554	0.131162	0.0491946	0.0638189	0.0536304	0.0557595	0.0355747	0.0207745	0.0374653	0.434888	0.0693392	0.0927113	0.0546414	0.0440798	0.0564421	0.058449	0.0541794	0.0458737	0.026808	0.0359666	0.468996
Tb927.10.14000	0.0915333	0.033227	0.0343912	0.0639026	0.0843869	0.1237	0.119956	0.1211	0.117706	0.0543336	0.158122	0.0888684	0.0905786	0.0838613	0.0390369	0.0920233	0.118737	0.127206	0.0905209	0.0619141	0.0644885	0.13518	0.10712	0.0971134	0.0441966	0.0609741	0.104068	0.107766	0.138297	0.106538	0.0504879	0.0399713	0.135172
Tb927.10.14010	0.0288133	0.0305602	0.0516919	0.119892	0.1702	0.219077	0.168862	0.100193	0.0639768	0.0202166	0.00923938	0.039464	0.100695	0.131051	0.116273	0.179095	0.148384	0.112512	0.0613649	0.0326583	0.0379095	0.0140706	0.0378336	0.124818	0.111153	0.137039	0.169549	0.155689	0.132479	0.0699807	0.0267048	0.021015	0.012913
Tb927.10.14020	0.0530068	0.0690818	0.0697399	0.0887257	0.10622	0.176537	0.140728	0.118517	0.111755	0.0404396	0.00909353	0.0110907	0.0673724	0.174774	0.0997993	0.149755	0.132176	0.151342	0.0945093	0.0538208	0.0599371	0.00562345	0.0393117	0.0925392	0.088194	0.103188	0.133949	0.150661	0.129005	0.116023	0.059307	0.0430443	0.0228702
Tb927.10.14030	0.0545364	0.0326127	0.0318977	0.0585773	0.0770194	0.115373	0.127243	0.141002	0.201939	0.117376	0.016558	0.0249084	0.0358492	0.0314183	0.0244514	0.0629164	0.0879842	0.136815	0.17504	0.140434	0.234145	0.0141045	0.039052	0.0556053	0.0317654	0.0409606	0.0678913	0.0858563	0.141501	0.195574	0.182773	0.124488	0.0146918
Tb927.10.14040	0.123607	0.0360463	0.0337594	0.050077	0.0621525	0.0888367	0.0819699	0.0941351	0.145118	0.173429	0.113363	0.0874617	0.0766835	0.0676336	0.0281981	0.0411114	0.0358951	0.0544547	0.115778	0.131251	0.166843	0.190371	0.108043	0.0868441	0.0373002	0.0331706	0.0502362	0.0500798	0.0614799	0.0912313	0.117569	0.144654	0.217829
Tb927.10.14080	0.132087	0.119445	0.0341317	0.0475566	0.11627	0.106173	0.116168	0.085401	0.114282	0.0394158	0.0890708	0.0549384	0.0552383	0.0721068	0.0577298	0.057388	0.058421	0.0612378	0.0685781	0.038057	0.0614838	0.357527	0.0901504	0.0901774	0.0644082	0.0730991	0.0725627	0.0577643	0.03511	0.028676	0.0291547	0.0275811	0.431316
Tb927.10.1410	0.0175676	0.0178512	0.0288658	0.0674035	0.0974436	0.136349	0.141613	0.1412	0.200121	0.103096	0.00999007	0.0175734	0.0172462	0.0231488	0.0263845	0.118675	0.195453	0.192004	0.132488	0.112358	0.109211	0.0106956	0.0221763	0.0360107	0.0475765	0.0756001	0.120709	0.131922	0.141629	0.152955	0.128289	0.0869626	0.0205585
Tb927.10.14110	0.0915824	0.0459484	0.0472898	0.115171	0.142068	0.191506	0.139407	0.0990661	0.0664147	0.0342997	0.0249511	0.0763858	0.0962815	0.110001	0.138467	0.137213	0.112046	0.11956	0.083394	0.0536708	0.0640712	0.00783513	0.161707	0.172805	0.115309	0.102847	0.0915419	0.0841013	0.0886423	0.06536	0.0483992	0.0425375	0.00909607
Tb927.10.14130	0.236963	0.0386898	0.026092	0.0385379	0.0331603	0.0503667	0.0526377	0.0641274	0.0871118	0.058814	0.323534	0.142308	0.146739	0.0729061	0.0108354	0.0313188	0.0293296	0.0293397	0.0317363	0.0220735	0.0402427	0.443378	0.193453	0.105994	0.029707	0.0336778	0.0383398	0.0425573	0.0393554	0.0393404	0.0288952	0.0361367	0.40252
Tb927.10.14140	0.237017	0.0840092	0.06108	0.079571	0.0788199	0.100869	0.0840478	0.0765197	0.0837559	0.0596196	0.0484389	0.148092	0.15453	0.103275	0.075832	0.0821036	0.0747908	0.0825925	0.0702348	0.0545062	0.0801353	0.0531978	0.19162	0.147058	0.0789628	0.0787675	0.0815743	0.0744837	0.0729973	0.0699915	0.0561063	0.0602143	0.0743961
Tb927.10.14150	0.017916	0.0253898	0.0331062	0.0617548	0.0872533	0.128681	0.137795	0.162969	0.217769	0.108423	0.0111774	0.0181746	0.025651	0.029884	0.0314726	0.0990784	0.145185	0.19171	0.202308	0.125789	0.100505	0.00960599	0.0166457	0.0285698	0.0248335	0.0527546	0.0886141	0.103405	0.16588	0.218714	0.181856	0.0849664	0.00823579
Tb927.10.14160	0.0068257	0.0281047	0.042157	0.0848813	0.081915	0.157937	0.0951274	0.125038	0.138046	0.222132	0.00501302	0.00452797	0.00580305	0.0104822	0.0167121	0.0587436	0.0957568	0.157399	0.219862	0.184638	0.224584	0.00577451	0.0051845	0.0157235	0.0178187	0.0424227	0.0768403	0.18357	0.130591	0.209031	0.118496	0.179136	0.00145343
Tb927.10.14170	0.00942498	0.0206535	0.0335785	0.0827289	0.0889021	0.177965	0.112749	0.133515	0.159757	0.171751	0.00897567	0.00339078	0.0108771	0.0279198	0.0301333	0.0620323	0.0795481	0.158323	0.186931	0.167178	0.219963	0.00520079	0.014775	0.024359	0.0297739	0.0579107	0.0757303	0.172965	0.124028	0.209749	0.12334	0.163314	0.00729651
Tb927.10.14180	0.102855	0.023716	0.0294883	0.0717407	0.107511	0.157685	0.154713	0.143364	0.131052	0.0562928	0.0116048	0.291871	0.196337	0.0912828	0.0340538	0.0625987	0.0478195	0.0545293	0.0517228	0.0420512	0.0763252	0.0391563	0.427979	0.127762	0.0293047	0.0480131	0.0579594	0.0426885	0.0463721	0.0446001	0.0343754	0.0398146	0.0537779
Tb927.10.14190	0.22822	0.136131	0.0465864	0.053703	0.0892143	0.124239	0.0938911	0.0648938	0.0687428	0.041262	0.0424097	0.174252	0.146356	0.0614623	0.0718903	0.0882506	0.0977234	0.119623	0.0782945	0.0511282	0.057093	0.043965	0.205081	0.128028	0.0903794	0.0831864	0.0736324	0.0724694	0.0894244	0.0782324	0.0539368	0.0512172	0.0700429
Tb927.10.1420	0.202891	0.0841402	0.0520594	0.0603467	0.0602454	0.0829916	0.0699662	0.0585709	0.0689103	0.0482713	0.213713	0.0885618	0.0980124	0.0726751	0.0560684	0.0673112	0.0688638	0.0815102	0.0631592	0.0425935	0.0560178	0.305875	0.15182	0.120218	0.0903168	0.0851093	0.0703608	0.056032	0.0657658	0.0627146	0.0381061	0.0374909	0.231576
Tb927.10.14200	0.0127206	0.019886	0.0300166	0.0664969	0.0925092	0.137696	0.137231	0.149402	0.182223	0.157885	0.0156686	0.0114267	0.0142516	0.0168232	0.0199901	0.0721254	0.094137	0.140539	0.207298	0.207112	0.195883	0.0132461	0.0164118	0.022745	0.0247595	0.03968	0.0688977	0.085154	0.127218	0.171366	0.201165	0.188936	0.0116199
Tb927.10.14220	0.0742037	0.173727	0.134267	0.148389	0.100335	0.116159	0.0803713	0.0562708	0.0432137	0.0298762	0.0463313	0.0718774	0.115353	0.174824	0.179698	0.123753	0.0703207	0.0611291	0.0464382	0.0337561	0.043789	0.0565622	0.0719397	0.125998	0.184923	0.171107	0.137002	0.0840983	0.0825143	0.0361019	0.0237781	0.020775	0.0408776
Tb927.10.14230	0.0612538	0.170906	0.150137	0.130725	0.100894	0.113459	0.0819775	0.0679454	0.0574735	0.0276062	0.012553	0.0556332	0.0821563	0.109421	0.211917	0.1483	0.0965583	0.0921889	0.0501254	0.0321205	0.0620991	0.0207323	0.0615191	0.0840075	0.18684	0.219141	0.157998	0.100793	0.081801	0.0441081	0.0230235	0.0187613	0.0178162
Tb927.10.14240	0.200776	0.0860824	0.0448031	0.0510609	0.0338043	0.0475703	0.0386324	0.0454909	0.0415828	0.0377326	0.380493	0.0762119	0.0809064	0.0657808	0.0337445	0.0319675	0.0267201	0.0353086	0.030732	0.0124145	0.0409047	0.553862	0.131436	0.116442	0.0541539	0.0342176	0.0310164	0.0302567	0.029382	0.0340427	0.0333685	0.0337598	0.476115
Tb927.10.1430	0.126147	0.0495897	0.0354101	0.0554822	0.0592765	0.0839806	0.0844472	0.0942228	0.139057	0.127889	0.144613	0.100048	0.0964806	0.0424225	0.0286073	0.0421626	0.0466716	0.0649572	0.0745233	0.0695215	0.157312	0.266804	0.104269	0.0726966	0.0319562	0.0415754	0.0500781	0.0503072	0.0749044	0.0907904	0.0935327	0.129461	0.267167
Tb927.10.14300	0.141175	0.112638	0.0995574	0.107463	0.0832799	0.108437	0.0762143	0.0659964	0.0653375	0.0421919	0.0769811	0.150801	0.157456	0.0936878	0.119159	0.0976122	0.0707582	0.0649732	0.0481913	0.0279499	0.0488411	0.109789	0.152747	0.123261	0.112898	0.125194	0.109674	0.0768393	0.0700232	0.0492954	0.0333847	0.0344418	0.0899208
Tb927.10.14310	0.0827135	0.0301967	0.0345505	0.0614035	0.0971569	0.1434	0.127707	0.10953	0.135724	0.132686	0.0579667	0.0441845	0.0511241	0.0451508	0.0282316	0.0716045	0.114425	0.149455	0.129817	0.11675	0.21088	0.0360604	0.0532333	0.059508	0.0361205	0.0641136	0.0867971	0.106539	0.137486	0.144083	0.120318	0.145678	0.0275976
Tb927.10.14320	0.144972	0.0369238	0.0338698	0.0654723	0.105563	0.150089	0.124013	0.126922	0.125017	0.061686	0.0184734	0.254836	0.242688	0.0669995	0.0265153	0.055485	0.0579747	0.0640243	0.0509153	0.037753	0.0431448	0.0989613	0.293598	0.164959	0.0348903	0.0460428	0.064093	0.0629692	0.0665787	0.0647438	0.0443858	0.0412302	0.108242
Tb927.10.14330	0.493001	0.0661881	0.0332574	0.0315056	0.0653183	0.0919877	0.0655362	0.0466482	0.0463856	0.0242414	0.0390584	0.272723	0.301773	0.0550606	0.0208034	0.0477959	0.0605026	0.0653689	0.0507827	0.0305546	0.0349445	0.0377696	0.339229	0.221491	0.0417815	0.0358895	0.0453531	0.0488695	0.0683085	0.0545389	0.0364531	0.0250836	0.0698761
Tb927.10.14340	0.0422648	0.197196	0.163277	0.142023	0.106606	0.117683	0.0839825	0.0614126	0.0450455	0.0221266	0.00354666	0.0417031	0.0832868	0.124976	0.256114	0.16663	0.0917722	0.0870182	0.0489772	0.0238214	0.0420112	0.00983385	0.0467054	0.0883242	0.199492	0.222315	0.155018	0.0986213	0.0846724	0.0434563	0.0217034	0.0171825	0.00558074
Tb927.10.14350	0.0872593	0.0448652	0.0333264	0.0756061	0.112954	0.143109	0.166655	0.126922	0.129655	0.0467274	0.0329212	0.0847437	0.0818755	0.0678887	0.0398866	0.108652	0.158863	0.17888	0.112173	0.0768546	0.0665453	0.0171772	0.0929613	0.0841534	0.0337812	0.049967	0.114548	0.131116	0.176348	0.148988	0.0773678	0.0521078	0.0386614
Tb927.10.14360	0.458163	0.0890239	0.0134695	0.0255791	0.0392953	0.0539168	0.0333547	0.0229487	0.0237629	0.0171121	0.215174	0.209793	0.246128	0.0957825	0.0290758	0.0326319	0.0352527	0.039443	0.0372577	0.0246396	0.0405232	0.199502	0.255219	0.206552	0.0670539	0.0383472	0.034615	0.0285156	0.0290955	0.031711	0.023382	0.0189844	0.269028
Tb927.10.14380	0.23359	0.0594598	0.0470213	0.0522086	0.0500549	0.0597106	0.0555319	0.0571734	0.0648938	0.058629	0.241625	0.107563	0.10595	0.0655131	0.0348541	0.0415082	0.048575	0.0555132	0.0469129	0.0346016	0.0531583	0.423894	0.160192	0.134237	0.0491698	0.0520857	0.0483906	0.0409904	0.0451011	0.0437494	0.029489	0.0417827	0.337395
Tb927.10.14390	0.215529	0.168255	0.0514688	0.0372489	0.0567181	0.0749197	0.0633624	0.0575037	0.0617061	0.0383205	0.169912	0.0807324	0.118115	0.142685	0.0692422	0.0711934	0.0868258	0.101572	0.0761218	0.0472842	0.052849	0.146649	0.0793896	0.150482	0.128498	0.0674007	0.0623148	0.0702688	0.0918818	0.0849937	0.0549005	0.038828	0.171652
Tb927.10.1440	0.122646	0.0377968	0.0397781	0.0702885	0.0972015	0.137432	0.146409	0.121806	0.127599	0.0629929	0.0146674	0.130354	0.0374818	0.0159684	0.0245975	0.099069	0.156955	0.170983	0.11634	0.104811	0.108111	0.0353295	0.146182	0.0524672	0.0335525	0.0785803	0.0985471	0.124766	0.150128	0.122277	0.0648057	0.0694964	0.0591974
Tb927.10.14400	0.0297062	0.0446528	0.05661	0.0897873	0.103409	0.165503	0.100595	0.124638	0.140906	0.076198	0.0442942	0.0363818	0.046014	0.0285777	0.0414469	0.113729	0.123387	0.168234	0.155579	0.131535	0.107532	0.0160645	0.0368991	0.0572162	0.0412851	0.0776503	0.1193	0.156562	0.147307	0.150657	0.100557	0.0749277	0.0258476
Tb927.10.14410	0.104593	0.0367507	0.0577612	0.0919908	0.120059	0.179368	0.132733	0.110268	0.0877458	0.0263775	0.0202486	0.25116	0.178554	0.063975	0.0452806	0.076464	0.0954993	0.0950661	0.0543638	0.0409599	0.0459501	0.0440137	0.204319	0.146984	0.0760393	0.069602	0.0820981	0.0968789	0.0901452	0.0695581	0.0766591	0.0459331	0.0417831
Tb927.10.14420	0.0932485	0.1542	0.146333	0.132359	0.0909603	0.116199	0.0696367	0.0782132	0.0654474	0.0416855	0.0165452	0.113704	0.114045	0.100609	0.146237	0.119114	0.0935169	0.0863725	0.057812	0.0409386	0.0642234	0.0472832	0.0833895	0.103719	0.151293	0.180432	0.135812	0.0989769	0.0828788	0.0562211	0.0362266	0.030658	0.0204386
Tb927.10.14430	0.0267925	0.0243328	0.0308114	0.0639853	0.0847759	0.133408	0.121336	0.141781	0.184667	0.146268	0.0170248	0.0260101	0.0247056	0.0179712	0.0200162	0.0743392	0.106911	0.153179	0.187949	0.174563	0.18039	0.0112282	0.0103771	0.0201429	0.0148568	0.0571891	0.0870029	0.110641	0.143556	0.207792	0.189216	0.146483	0.0038974
Tb927.10.14460	0.0357355	0.165205	0.141791	0.126279	0.10751	0.113058	0.0804542	0.0647949	0.0592279	0.0285365	0.0104872	0.0345141	0.0748484	0.126217	0.2522	0.159752	0.0945345	0.08397	0.0543716	0.0335565	0.0439154	0.0152407	0.0407904	0.0881598	0.182826	0.213055	0.154852	0.107324	0.0851864	0.047962	0.0227955	0.0209464	0.00819228
Tb927.10.14470	0.446127	0.0539908	0.0317922	0.0575162	0.0624534	0.0810978	0.0536311	0.05428	0.0502754	0.0364659	0.0664828	0.347579	0.255841	0.0658247	0.0233851	0.0294782	0.0266471	0.0273521	0.030138	0.0326301	0.0575831	0.0860163	0.468496	0.123906	0.0269819	0.041867	0.04742	0.0426769	0.0342935	0.0397762	0.0338178	0.0469068	0.0895332
Tb927.10.14480	0.203359	0.128268	0.0845999	0.088033	0.0760665	0.0981258	0.0835905	0.0657335	0.0659076	0.0455773	0.0482376	0.11575	0.150968	0.114526	0.0906221	0.0960886	0.0772899	0.10177	0.0739611	0.046352	0.0758947	0.0692198	0.13423	0.124144	0.117657	0.0982653	0.0851471	0.0699789	0.0719526	0.0684293	0.0539268	0.0388942	0.0729301
Tb927.10.1450	0.0165879	0.0286165	0.0381407	0.0727895	0.141273	0.201775	0.131252	0.17373	0.134036	0.0392365	0.0121494	0.0221574	0.0947993	0.135028	0.0889642	0.113308	0.101316	0.122755	0.125629	0.0761401	0.0681341	0.0333161	0.0241748	0.111225	0.107545	0.0994663	0.0986489	0.0996233	0.120124	0.13947	0.097942	0.0547591	0.0277642
Tb927.10.14500	0.0328429	0.187738	0.167974	0.149449	0.105858	0.114876	0.0887331	0.0618324	0.0532068	0.0268443	0.00660806	0.0295069	0.0772758	0.125637	0.277688	0.169077	0.101809	0.0819918	0.0461701	0.0227161	0.0410816	0.00895609	0.0342519	0.0810865	0.194092	0.229331	0.164687	0.107393	0.081619	0.0407799	0.0192799	0.0164098	0.00795008
Tb927.10.14510	0.0128098	0.0294115	0.042614	0.0715243	0.0845623	0.135596	0.110889	0.1542	0.204959	0.11999	0.00634883	0.00952582	0.0174681	0.029382	0.0304469	0.0861944	0.11043	0.151859	0.183802	0.157574	0.181526	0.00887086	0.0126985	0.0253637	0.0284362	0.0554486	0.0891452	0.109305	0.140007	0.206112	0.17857	0.126264	0.00591833
Tb927.10.14520	0.023914	0.0235352	0.0535759	0.110225	0.175912	0.23365	0.144598	0.111737	0.0659846	0.0220516	0.0125046	0.0413423	0.0433424	0.051636	0.119526	0.217298	0.176045	0.163369	0.0733228	0.0367199	0.0310384	0.00824575	0.0370136	0.0612253	0.0690041	0.141392	0.18227	0.174833	0.148049	0.0835863	0.0431392	0.0270337	0.0122934
Tb927.10.14530	0.328807	0.0689463	0.0421383	0.0511112	0.0471421	0.0534834	0.0454943	0.0451202	0.0472938	0.039085	0.239131	0.112174	0.172371	0.0926495	0.0512397	0.0542022	0.0489281	0.0516829	0.0349261	0.0240403	0.0547267	0.302558	0.147435	0.175708	0.0626932	0.0640076	0.0583841	0.0500465	0.0364754	0.0323072	0.0247998	0.0337983	0.309797
Tb927.10.14550	0.436374	0.043283	0.021897	0.0385344	0.0529461	0.0692557	0.0626985	0.0579578	0.0661718	0.0398639	0.106586	0.32598	0.218146	0.0544803	0.015747	0.0417886	0.0420605	0.0494083	0.0423916	0.0276014	0.0406864	0.139472	0.436161	0.153734	0.00921495	0.0317856	0.0448189	0.0375729	0.0432105	0.0429422	0.0323681	0.0278775	0.134058
Tb927.10.14560	0.0441004	0.195487	0.159188	0.136857	0.0998275	0.134526	0.0776387	0.0688129	0.0450349	0.0251946	0.0184403	0.0339853	0.0656127	0.121122	0.263786	0.159588	0.106891	0.0900621	0.0477919	0.025286	0.0376358	0.0322986	0.0371128	0.079719	0.205802	0.243382	0.151051	0.0995118	0.077174	0.0402414	0.0213479	0.0164343	0.0115833
Tb927.10.14570	0.0416048	0.195245	0.160318	0.153074	0.101591	0.109828	0.083822	0.0629507	0.0471195	0.0257519	0.0127669	0.0236398	0.0797584	0.136095	0.280678	0.167871	0.094793	0.0813882	0.041439	0.0213541	0.0342359	0.0208568	0.0286131	0.0903032	0.201724	0.228156	0.158202	0.106661	0.0794756	0.0369407	0.0160271	0.0165489	0.0167078
Tb927.10.14590	0.00851788	0.0148138	0.031013	0.0686361	0.0945317	0.14546	0.134874	0.163765	0.211337	0.111527	0.00281542	0.00386959	0.00701497	0.0147438	0.023365	0.121609	0.184663	0.211049	0.162476	0.122499	0.135858	0.00306472	0.00891762	0.0266502	0.0197189	0.0533354	0.103457	0.13827	0.171909	0.206263	0.151731	0.103059	0.000476497
Tb927.10.14610	0.102717	0.21361	0.149423	0.108731	0.0767186	0.0911469	0.062076	0.0451	0.0403672	0.0241133	0.0880724	0.0698479	0.134125	0.172146	0.182453	0.115123	0.0681893	0.0611058	0.0417854	0.0277279	0.0476597	0.0768103	0.0761554	0.164504	0.191127	0.162643	0.0963729	0.0701684	0.0591228	0.0389698	0.0230058	0.0270265	0.0766488
Tb927.10.14680	0.407913	0.0629734	0.0304024	0.0467329	0.070506	0.0885262	0.0618036	0.048928	0.0486914	0.0426943	0.0495338	0.327854	0.310026	0.0541087	0.0175655	0.0374649	0.0470215	0.0575556	0.0451223	0.029251	0.0354047	0.0443362	0.359549	0.203458	0.0361982	0.0394182	0.0464734	0.048609	0.056614	0.0555575	0.0384898	0.0270851	0.0757715
Tb927.10.14690	0.00904417	0.0158376	0.0251371	0.0664762	0.101721	0.157875	0.129064	0.127688	0.150874	0.19379	0.0093947	0.0102676	0.0110407	0.0155125	0.0234343	0.0685434	0.090621	0.145591	0.175865	0.182853	0.243176	0.0103404	0.0159392	0.0191383	0.0209149	0.0498482	0.0862721	0.112526	0.148489	0.170723	0.150909	0.20411	0.007943
Tb927.10.14700	0.419215	0.0735655	0.0177451	0.0289544	0.0393476	0.0509641	0.0466478	0.0449995	0.044121	0.0326708	0.206355	0.0967303	0.156136	0.0694564	0.0335274	0.0526819	0.0511256	0.0528996	0.0446625	0.0327796	0.0482511	0.351074	0.214032	0.214435	0.0403662	0.029803	0.0440804	0.0374295	0.0392649	0.0443505	0.0305756	0.0300967	0.260508
Tb927.10.14710	0.347296	0.0390469	0.0263231	0.0372372	0.0441607	0.0561191	0.0586914	0.0590066	0.0759977	0.0482479	0.196724	0.208576	0.19445	0.0623737	0.0236736	0.0427947	0.0387026	0.047054	0.0390916	0.0264605	0.0420618	0.268569	0.280642	0.144628	0.0353098	0.0378978	0.0447987	0.0436334	0.044346	0.049072	0.0372526	0.0353229	0.234417
Tb927.10.14720	0.0581934	0.0742626	0.0651687	0.0948199	0.117731	0.145817	0.134355	0.108703	0.109214	0.0573722	0.0343629	0.00823469	0.0699948	0.188674	0.0954408	0.140281	0.148535	0.119284	0.0853284	0.0454199	0.0502125	0.00463519	0.0228815	0.0945344	0.0992204	0.112513	0.140323	0.136384	0.147449	0.0998324	0.0616358	0.0470786	0.0195269
Tb927.10.14730	0.215745	0.10833	0.0813744	0.0900579	0.0670816	0.0836304	0.0775834	0.0660916	0.0686482	0.049879	0.0865986	0.187537	0.188416	0.118193	0.109334	0.0955911	0.0691159	0.0613314	0.0390305	0.0249376	0.0392431	0.0596607	0.208954	0.15083	0.109246	0.128475	0.111478	0.0757274	0.0611428	0.0417581	0.0288875	0.0279913	0.0559115
Tb927.10.14740	0.0237359	0.0275175	0.0370425	0.0675806	0.0889583	0.130148	0.134106	0.159834	0.210979	0.104013	0.0096756	0.0134458	0.015632	0.0225788	0.0320816	0.0968509	0.141052	0.19466	0.198132	0.120156	0.108701	0.0083584	0.012179	0.0209815	0.0246959	0.0569876	0.0875736	0.119239	0.162982	0.214761	0.191872	0.0916815	0.00799957
Tb927.10.14750	0.383448	0.157821	0.0542225	0.0417124	0.0510509	0.0703112	0.0549335	0.042775	0.0429232	0.0269606	0.0689564	0.224764	0.246117	0.102329	0.0431833	0.0598524	0.0643601	0.0737233	0.0588797	0.0371793	0.0422363	0.0510285	0.235329	0.201088	0.0747713	0.0603687	0.06139	0.056903	0.0648932	0.0613916	0.0396981	0.0312881	0.101669
Tb927.10.14760	0.0784162	0.0130445	0.0131781	0.0199038	0.0192762	0.0249819	0.0348122	0.0313928	0.0540517	0.0603844	0.650558	0.0366845	0.0432382	0.0200988	0.00790982	0.0195714	0.0183787	0.0247984	0.0398107	0.0389359	0.0747662	0.66858	0.0674446	0.0307493	0.0120248	0.0169744	0.0279876	0.0235205	0.02631	0.0370654	0.0473028	0.0751342	0.631587
Tb927.10.14770	0.13908	0.0808821	0.0618525	0.0806211	0.104459	0.142401	0.123492	0.102772	0.0987304	0.0505307	0.0115655	0.148737	0.135217	0.076672	0.0710899	0.0904701	0.108861	0.133936	0.0949795	0.0633612	0.0601858	0.0120218	0.145634	0.114745	0.0873565	0.0946933	0.0927514	0.104843	0.116497	0.109502	0.0582217	0.0499099	0.0123265
Tb927.10.14780	0.0750702	0.035335	0.0300023	0.0397831	0.0317026	0.0397269	0.0402593	0.0413988	0.0495341	0.042299	0.584294	0.0362584	0.0441626	0.0368574	0.0191706	0.0265104	0.023321	0.0261544	0.0254958	0.0203922	0.0469569	0.695448	0.0536046	0.0761543	0.0465498	0.05061	0.0536309	0.0419104	0.036717	0.0402666	0.0272205	0.04219	0.536077
Tb927.10.14790	0.360637	0.091607	0.0479396	0.0573316	0.0454636	0.0584757	0.0546518	0.0513852	0.0564146	0.0367896	0.135329	0.257118	0.196444	0.0650842	0.0290506	0.0468231	0.04119	0.0418986	0.0387693	0.0274122	0.0431535	0.207748	0.271546	0.169734	0.0529209	0.0557521	0.0582163	0.0410764	0.0343646	0.0360197	0.0296442	0.0310433	0.218417
Tb927.10.14800	0.199825	0.074803	0.0569728	0.0707317	0.0703428	0.0921977	0.0644615	0.0666097	0.070827	0.0589907	0.174736	0.11757	0.113132	0.0713837	0.0409291	0.0544033	0.0518615	0.0464235	0.0439905	0.0346817	0.0616721	0.367756	0.136659	0.123007	0.0625262	0.0643992	0.0727725	0.0639091	0.0620552	0.0554686	0.0510064	0.0546533	0.23496
Tb927.10.14810	0.202338	0.0919099	0.0849119	0.0929047	0.0846269	0.103191	0.0808154	0.0739297	0.076284	0.0396135	0.0641973	0.170247	0.144583	0.073536	0.109066	0.0931734	0.0791234	0.0826232	0.0553078	0.0384937	0.0548372	0.0793468	0.187484	0.11868	0.105057	0.122201	0.105863	0.0772587	0.0723647	0.0576499	0.0418304	0.0331309	0.074883
Tb927.10.14820	0.0108224	0.0212329	0.0340817	0.0654465	0.0935773	0.142376	0.138018	0.162741	0.199111	0.0981618	0.0079608	0.00966715	0.0154869	0.0207327	0.028383	0.123049	0.131145	0.189174	0.153375	0.118199	0.135301	0.00938429	0.0170837	0.025928	0.0267708	0.0634388	0.103851	0.14078	0.171802	0.183149	0.139746	0.0945577	0.00858708
Tb927.10.14860	0.0907549	0.0214026	0.0362183	0.0778805	0.111507	0.1571	0.145268	0.134671	0.144308	0.0599981	0.0175527	0.111947	0.0697244	0.0308477	0.0287832	0.123088	0.178346	0.182451	0.10809	0.0699591	0.0749972	0.0141354	0.122709	0.0487571	0.0190604	0.0691066	0.126508	0.140253	0.186946	0.146053	0.0630632	0.0468922	0.0218253
Tb927.10.14870	0.559436	0.054366	0.0249002	0.032465	0.0563913	0.0742453	0.0535155	0.0411023	0.0491969	0.0274038	0.0476419	0.289395	0.246073	0.0661552	0.0275465	0.0684984	0.0632468	0.0741018	0.0505729	0.0309409	0.0342559	0.0570715	0.347819	0.181362	0.0385593	0.0405837	0.0640485	0.0668469	0.0651134	0.0541697	0.0300043	0.0243874	0.0846626
Tb927.10.14880	0.0810807	0.190192	0.159771	0.133005	0.0895881	0.0924807	0.0661566	0.0630005	0.059455	0.0340552	0.0293758	0.132992	0.153067	0.105976	0.0513803	0.0711597	0.0630681	0.0598236	0.0410616	0.051699	0.0725131	0.156406	0.191601	0.160105	0.0610734	0.0791741	0.0909035	0.0728253	0.066678	0.0555768	0.0423748	0.0431684	0.134602
Tb927.10.14890	0.121408	0.0438823	0.0429076	0.0642824	0.0869657	0.131285	0.0987233	0.109097	0.11903	0.114579	0.0538741	0.120071	0.133848	0.0807981	0.0244334	0.0348724	0.0291036	0.0332384	0.038573	0.0320475	0.0620318	0.401935	0.175415	0.146088	0.0446042	0.0396224	0.0449085	0.0389721	0.0402612	0.0471391	0.0404815	0.0517456	0.324462
Tb927.10.1490	0.472843	0.038231	0.0207728	0.0367385	0.0433307	0.0595991	0.0451306	0.0482143	0.050997	0.0311769	0.14806	0.310262	0.234513	0.0614228	0.0196558	0.0258027	0.0254895	0.0253105	0.0245576	0.0197311	0.0260268	0.220594	0.381385	0.136605	0.0217391	0.0271165	0.0396611	0.03209	0.0317857	0.0316014	0.0246781	0.0295394	0.21575
Tb927.10.14910	0.21997	0.0472491	0.0401729	0.0612118	0.068107	0.0960109	0.0827651	0.0982977	0.124394	0.123249	0.0448592	0.165743	0.125859	0.0549689	0.0515945	0.0572529	0.0581749	0.0697789	0.0786742	0.0724057	0.113525	0.123864	0.180123	0.100234	0.0489904	0.0634646	0.0687753	0.0635603	0.0746688	0.0813224	0.0851603	0.115082	0.0975918
Tb927.10.14930	0.378465	0.0371918	0.0204189	0.0389404	0.0517259	0.070305	0.0710392	0.0577607	0.0670629	0.0482952	0.153549	0.207402	0.199108	0.0626132	0.0172645	0.0306603	0.0253466	0.0278979	0.02818	0.0209256	0.0346167	0.350375	0.304656	0.171686	0.0318425	0.0230825	0.0333463	0.0242385	0.0284263	0.0275306	0.0224934	0.0273632	0.316487
Tb927.10.14950	0.368867	0.0378405	0.0287959	0.042045	0.0526732	0.0734181	0.0634542	0.0673372	0.0632781	0.0453627	0.161706	0.189822	0.19764	0.0624456	0.0150245	0.0274742	0.030984	0.0297027	0.0282495	0.0189572	0.0398051	0.341825	0.312113	0.174865	0.0334213	0.028321	0.0293057	0.0279802	0.022174	0.0261719	0.0213358	0.0283393	0.288186
Tb927.10.14980	0.33664	0.0632392	0.0372581	0.0627538	0.0774204	0.0991014	0.0759968	0.0596632	0.0588729	0.0432475	0.0734952	0.174869	0.232357	0.176738	0.0351176	0.0355864	0.0280611	0.033936	0.0351718	0.0358748	0.0845476	0.122472	0.243482	0.274113	0.0559118	0.042821	0.0517921	0.0431633	0.0412781	0.0383178	0.0399825	0.0601425	0.0927331
Tb927.10.14990	0.343509	0.0644211	0.0352442	0.0700656	0.0746381	0.0979044	0.0743812	0.0600722	0.0591916	0.0407625	0.0777707	0.18301	0.205769	0.130771	0.0371672	0.0435409	0.0392915	0.0413183	0.0427114	0.0420237	0.0843516	0.143874	0.241718	0.224872	0.0490499	0.0480339	0.0615678	0.0512997	0.0468751	0.0496098	0.0418026	0.061582	0.11303
Tb927.10.1500	0.0659513	0.0186865	0.0140327	0.0203158	0.0164914	0.0349227	0.0267383	0.0275156	0.0271884	0.0317772	0.715276	0.0370568	0.0418961	0.0412064	0.0147765	0.018621	0.0230673	0.0284374	0.0258922	0.0205237	0.0409042	0.710347	0.059232	0.0540804	0.0289697	0.0253171	0.0332129	0.0310293	0.034524	0.0337238	0.0209477	0.0363497	0.64912
Tb927.10.15000	0.0400067	0.200886	0.169695	0.159067	0.100123	0.112789	0.0859862	0.0575661	0.0447847	0.0240914	0.0069264	0.0329675	0.0765775	0.126635	0.280497	0.175323	0.0975438	0.082292	0.0459422	0.0220296	0.0357101	0.00839028	0.039476	0.0795886	0.19476	0.230199	0.166084	0.110573	0.0834779	0.042037	0.0195503	0.0154154	0.0104956
Tb927.10.15010	0.0760689	0.0403366	0.0307546	0.0748228	0.108834	0.141409	0.145979	0.120765	0.133455	0.0545378	0.0397376	0.0926636	0.0728699	0.0691641	0.0343595	0.124372	0.147817	0.15533	0.114716	0.0662811	0.0825267	0.0257155	0.0930999	0.0819488	0.0387348	0.0653855	0.111985	0.128431	0.164815	0.133181	0.0634319	0.0452435	0.0445611
Tb927.10.15020	0.124517	0.0515096	0.0585932	0.0766285	0.12068	0.124386	0.0958188	0.105647	0.0845369	0.0680736	0.0896091	0.13674	0.105054	0.0696779	0.0611501	0.0551892	0.0529937	0.0593853	0.0516658	0.0548677	0.0715219	0.281754	0.12202	0.0952675	0.081991	0.103643	0.0880502	0.0972436	0.077685	0.0609684	0.0816231	0.0497484	0.14176
Tb927.10.15040	0.099233	0.0507522	0.0433773	0.0594897	0.0890021	0.129942	0.143736	0.0801458	0.103421	0.0935247	0.107375	0.0698827	0.0760401	0.0582679	0.0513386	0.0903152	0.0830574	0.0951518	0.0998662	0.0927497	0.168306	0.0504303	0.0981724	0.0751659	0.0595064	0.103053	0.103009	0.0903408	0.0953065	0.0875321	0.082872	0.161762	0.0432799
Tb927.10.15080	0.157614	0.055107	0.0424446	0.0654363	0.106937	0.139062	0.103575	0.100706	0.0966538	0.0558937	0.012992	0.133786	0.129081	0.0897921	0.0628836	0.0843071	0.100072	0.130208	0.101322	0.0654384	0.0689763	0.0258259	0.116955	0.117199	0.101786	0.0736556	0.0804165	0.115686	0.117617	0.115393	0.0651676	0.0546099	0.0178873
Tb927.10.1510	0.459042	0.0366353	0.0205072	0.0479024	0.0557315	0.083394	0.053455	0.0618056	0.0592254	0.0311446	0.0759167	0.350412	0.220143	0.0411044	0.0151624	0.0318405	0.0322445	0.0357751	0.0328411	0.0240018	0.030055	0.176484	0.402599	0.138694	0.0201007	0.0296344	0.038763	0.0384994	0.0382239	0.0393614	0.0314719	0.0282106	0.179504
Tb927.10.15120	0.398814	0.0404244	0.0203362	0.0386611	0.0504669	0.0597739	0.0573328	0.0668997	0.0821198	0.0436231	0.112909	0.271973	0.196652	0.0503765	0.0174517	0.0392074	0.0389185	0.0472308	0.0429187	0.0292464	0.0411728	0.216658	0.335346	0.145734	0.0182246	0.030124	0.0432797	0.0416535	0.0460817	0.0518978	0.0390278	0.0334424	0.206604
Tb927.10.15130	0.0177341	0.0211655	0.0296804	0.0688407	0.0818134	0.132315	0.120851	0.166867	0.207834	0.126168	0.00758187	0.00574627	0.00939321	0.0167356	0.0210692	0.0835936	0.114697	0.168685	0.222485	0.183831	0.1462	0.0100558	0.0158727	0.0257635	0.0241992	0.0513689	0.0838572	0.112254	0.139086	0.191375	0.185168	0.146288	0.00997657
Tb927.10.15150	0.361649	0.0753505	0.0320961	0.0499954	0.0781006	0.10143	0.0774147	0.0582374	0.063868	0.0478161	0.0634663	0.295181	0.171604	0.0609499	0.0379143	0.0510514	0.0701118	0.084033	0.0524505	0.0403593	0.048698	0.0876471	0.253416	0.161488	0.085253	0.0898867	0.0812731	0.0608495	0.0594154	0.0476058	0.0372144	0.0327489	0.090849
Tb927.10.15160	0.268855	0.0565567	0.0361651	0.0561169	0.0588874	0.0911325	0.0673596	0.073138	0.119165	0.0924238	0.0777075	0.0965205	0.0839807	0.0581277	0.0524156	0.0695644	0.0714783	0.08212	0.0708507	0.0728384	0.0998593	0.242244	0.163088	0.119504	0.0339289	0.0474048	0.053705	0.0523283	0.0516395	0.0670148	0.0714348	0.089762	0.250189
Tb927.10.15170	0.488239	0.0613217	0.0362399	0.0444078	0.0688033	0.0871825	0.0577169	0.0434275	0.0449724	0.0236147	0.0405496	0.301885	0.284284	0.0580675	0.0386613	0.0501404	0.0494284	0.0587397	0.0416664	0.0278659	0.0322237	0.0395602	0.326117	0.190355	0.0606662	0.0673138	0.0643895	0.0611775	0.0550709	0.0478109	0.0296755	0.0208691	0.0564198
Tb927.10.15180	0.140627	0.06805	0.0323409	0.0374027	0.0312767	0.0369837	0.0342192	0.0338563	0.0457907	0.0390237	0.498547	0.0643269	0.0858073	0.0955994	0.0445742	0.0423948	0.0296189	0.0340873	0.033201	0.0259171	0.0528918	0.458281	0.094937	0.119371	0.0606599	0.0366911	0.0357922	0.0282153	0.0292403	0.0318361	0.0267006	0.0383724	0.494032
Tb927.10.15190	0.0364927	0.0364927	0.0498836	0.118031	0.168935	0.192841	0.161062	0.097972	0.0747296	0.0261829	0.0171169	0.191246	0.181185	0.0781295	0.0781951	0.12358	0.112727	0.0875963	0.0490595	0.0379366	0.0408491	0.0125049	0.202416	0.145639	0.0583946	0.0961858	0.12147	0.113209	0.0981769	0.0641605	0.0370084	0.0240544	0.0131355
Tb927.10.1520	0.0646331	0.0370415	0.0371821	0.0605317	0.0799398	0.107776	0.113457	0.122987	0.17598	0.166552	0.0251894	0.04527	0.0564046	0.0624486	0.0337259	0.0955835	0.10345	0.126581	0.14192	0.126652	0.151596	0.0424266	0.0541271	0.0623607	0.0452692	0.063179	0.0911654	0.0941833	0.126244	0.154357	0.146873	0.130349	0.029063
Tb927.10.15200	0.0765129	0.0144743	0.012713	0.0407185	0.0659533	0.0988431	0.100293	0.127579	0.237236	0.218814	0.010719	0.156988	0.20368	0.0791713	0.0278192	0.049428	0.0502026	0.0716201	0.106157	0.0931397	0.0788943	0.0560071	0.16866	0.130267	0.0536805	0.0389053	0.0588457	0.0648576	0.0728161	0.0979543	0.117224	0.0962914	0.035784
Tb927.10.15210	0.370219	0.0615797	0.0339856	0.0494592	0.0727401	0.108906	0.0935487	0.0569241	0.0556774	0.0330152	0.0595387	0.210674	0.200673	0.076594	0.0327842	0.0535209	0.0658368	0.0638031	0.0569348	0.0395397	0.0504368	0.0959051	0.290535	0.177228	0.0422887	0.0319638	0.0420878	0.0494795	0.0520956	0.0399018	0.0470715	0.0296889	0.141631
Tb927.10.15230	0.0500886	0.179828	0.140903	0.150643	0.107189	0.109254	0.0821713	0.0688634	0.06372	0.0382412	0.00814842	0.0389573	0.0754489	0.147199	0.246387	0.159674	0.101851	0.08512	0.0462462	0.0260575	0.0455354	0.0159641	0.0389838	0.0743333	0.205384	0.223907	0.157136	0.110805	0.0874985	0.0475297	0.0223252	0.017383	0.0104561
Tb927.10.15280	0.0907772	0.181677	0.148738	0.137883	0.100349	0.116239	0.0676921	0.0615883	0.0452943	0.0242627	0.0123793	0.109708	0.12821	0.130242	0.204516	0.130709	0.0738991	0.0678147	0.0460434	0.0249775	0.0394552	0.0189321	0.102194	0.113665	0.167184	0.187235	0.140248	0.099392	0.0742321	0.0413467	0.0236101	0.0218505	0.019147
Tb927.10.15290	0.116534	0.0508358	0.0457115	0.100831	0.139554	0.163904	0.106461	0.0927962	0.0649684	0.027721	0.0792879	0.0442269	0.0804159	0.076298	0.0368936	0.045763	0.0354654	0.0449836	0.0274427	0.0373344	0.0625199	0.509738	0.069484	0.0984247	0.0535795	0.0345576	0.0559841	0.0582073	0.0459005	0.0328524	0.0474941	0.0388875	0.491952
Tb927.10.15310	0.26017	0.0432749	0.0172302	0.0603712	0.0747147	0.0846968	0.0848191	0.0939353	0.113519	0.0583308	0.114481	0.18973	0.170909	0.0972343	0.043512	0.0554031	0.0489482	0.0532566	0.0525425	0.0367079	0.0578781	0.174332	0.230614	0.141081	0.0774076	0.0513434	0.0454848	0.0431051	0.0504677	0.0480632	0.040648	0.0421129	0.20838
Tb927.10.15330	0.28831	0.0755459	0.0383461	0.0572886	0.0815374	0.108179	0.0856652	0.0655839	0.0626908	0.0366391	0.0738271	0.187485	0.197267	0.0838665	0.0414772	0.0674128	0.0730776	0.0812325	0.0545234	0.0389452	0.0497181	0.11671	0.213046	0.140931	0.0553418	0.0624428	0.0730572	0.0699587	0.0746369	0.0705521	0.0439004	0.0342868	0.149761
Tb927.10.15350	0.0457802	0.0959906	0.0518681	0.0659373	0.126936	0.189381	0.148769	0.0978954	0.0829596	0.0304179	0.0465127	0.0335046	0.0406497	0.0729641	0.0939365	0.0954451	0.144899	0.181169	0.121384	0.0738953	0.0699172	0.0490048	0.0224147	0.0726398	0.144644	0.110592	0.0822373	0.0956348	0.155308	0.142784	0.0738019	0.040003	0.0551373
Tb927.10.15360	0.564618	0.0609627	0.0204077	0.0376869	0.0468181	0.0680711	0.040611	0.0376824	0.0336799	0.0205516	0.0763723	0.265323	0.226833	0.126474	0.0268174	0.0504908	0.0421042	0.0419236	0.0369689	0.0236188	0.0327973	0.113606	0.3248	0.167885	0.040893	0.0358314	0.0499888	0.0537282	0.0488333	0.0406953	0.0222898	0.0226949	0.186889
Tb927.10.15380	0.598618	0.0395112	0.0126851	0.0336164	0.0535666	0.0670505	0.0524519	0.0396207	0.0492663	0.0241168	0.0330382	0.351158	0.403693	0.055919	0.00942316	0.0232487	0.0296476	0.0312036	0.0228953	0.0157464	0.0191771	0.0328796	0.455884	0.240179	0.03151	0.0247355	0.0302546	0.033231	0.0459659	0.034424	0.0214908	0.0168251	0.0617205
Tb927.10.1540	0.400922	0.0349851	0.0215294	0.0416085	0.056968	0.0767477	0.0649855	0.052259	0.0638709	0.0370095	0.155462	0.197227	0.179681	0.0646062	0.0237962	0.041624	0.0430743	0.0413389	0.0360412	0.0220474	0.0341774	0.307476	0.276365	0.144456	0.0267281	0.0353495	0.0447062	0.0510845	0.0485997	0.0572988	0.0481701	0.022447	0.247561
Tb927.10.15400	0.14607	0.0462283	0.0470726	0.054944	0.095509	0.153941	0.101966	0.142916	0.126708	0.0823022	0.0352936	0.118093	0.115265	0.0960894	0.0646361	0.0879968	0.0899616	0.107316	0.0975087	0.0728572	0.0866001	0.0391645	0.141631	0.131398	0.0987913	0.071355	0.0840861	0.0934221	0.101227	0.0934396	0.0625735	0.0544048	0.0513396
Tb927.10.15410	0.135092	0.0789754	0.0561845	0.0947744	0.110676	0.147559	0.119099	0.098428	0.0889937	0.0357511	0.0183681	0.15102	0.135658	0.142066	0.0697748	0.0986815	0.0984012	0.110095	0.0666321	0.0425318	0.0542648	0.0234156	0.138673	0.139183	0.101519	0.0810944	0.115076	0.116296	0.110727	0.0808624	0.0443876	0.0357891	0.0216637
Tb927.10.15420	0.0677285	0.024359	0.0304978	0.0645015	0.11088	0.159941	0.149831	0.143232	0.146951	0.0573076	0.0275901	0.0637879	0.0686157	0.0516008	0.0343702	0.127678	0.181356	0.178632	0.114748	0.0744244	0.079222	0.0150309	0.0780565	0.0624973	0.0306815	0.0668012	0.123138	0.146755	0.180401	0.139043	0.0773468	0.0486221	0.0261999
Tb927.10.15430	0.0160455	0.021578	0.0378775	0.0693114	0.0897086	0.141407	0.128462	0.164527	0.200408	0.112205	0.00987994	0.018331	0.0271485	0.0417729	0.0395712	0.101327	0.133519	0.171789	0.154737	0.122124	0.124482	0.0150739	0.0185135	0.0284422	0.0357115	0.060777	0.0941857	0.136248	0.165944	0.200398	0.151371	0.0874292	0.00441947
Tb927.10.15440	0.011521	0.0188356	0.0453864	0.119781	0.177327	0.22996	0.178532	0.108709	0.0696002	0.0213795	0.00318549	0.0966673	0.140002	0.085197	0.0559273	0.142573	0.140668	0.129423	0.076098	0.0421612	0.0478475	0.0151192	0.138545	0.142461	0.058488	0.0892583	0.131742	0.131974	0.131141	0.0780902	0.0402359	0.0279215	0.00511509
Tb927.10.15450	0.0701786	0.218039	0.171541	0.126837	0.108157	0.101191	0.0843414	0.0530023	0.045316	0.0248448	0.00720064	0.067956	0.101251	0.129741	0.211872	0.125423	0.0587065	0.0731929	0.0608872	0.0292614	0.0510666	0.0337759	0.0872537	0.106005	0.183023	0.197401	0.134768	0.0885482	0.0672652	0.0292226	0.041338	0.0324418	0.0327337
Tb927.10.15480	0.0764307	0.039037	0.0493567	0.0797712	0.0903271	0.144728	0.104231	0.123562	0.153513	0.130033	0.0090107	0.0164369	0.0174742	0.0230712	0.0212924	0.0644326	0.0869122	0.14405	0.18166	0.217015	0.213454	0.014201	0.00274515	0.0130451	0.0141001	0.0377492	0.0865589	0.14266	0.131676	0.202131	0.195402	0.172444	0.00148877
Tb927.10.15490	0.0847414	0.0342358	0.034318	0.0701728	0.0964073	0.151773	0.146408	0.13202	0.140126	0.0598042	0.0261693	0.0938891	0.0765437	0.0527866	0.0345281	0.124425	0.142242	0.16875	0.112604	0.0775937	0.07937	0.0166405	0.0983108	0.0355385	0.0220092	0.0628769	0.115135	0.127092	0.18217	0.14106	0.0824636	0.0483236	0.032923
Tb927.10.1550	0.313795	0.0663709	0.0421858	0.050449	0.0456395	0.0573	0.0490334	0.0437596	0.0444874	0.038803	0.248568	0.111209	0.194903	0.0964932	0.0468644	0.053637	0.0358248	0.0393955	0.0318702	0.0196918	0.0378441	0.328071	0.149483	0.177251	0.0636874	0.0641103	0.0598538	0.0461851	0.0372907	0.0310039	0.0179572	0.0332331	0.304144
Tb927.10.15500	0.00936215	0.0150868	0.026059	0.0707807	0.110678	0.164557	0.150488	0.159007	0.176602	0.106144	0.00467335	0.0168763	0.0227614	0.0249393	0.0259103	0.0792373	0.108757	0.139687	0.237717	0.211919	0.111493	0.0189203	0.0141661	0.0253164	0.0257696	0.0582965	0.0888066	0.0824259	0.121993	0.173714	0.203441	0.143414	0.00904298
Tb927.10.15510	0.0257301	0.0214641	0.0315193	0.0648516	0.0844363	0.134353	0.136156	0.152216	0.203285	0.107807	0.00517283	0.018337	0.0179354	0.0192479	0.027456	0.121715	0.163317	0.218132	0.152195	0.119456	0.127994	0.0142154	0.0374731	0.043144	0.0305054	0.0700901	0.0908383	0.137096	0.130079	0.154254	0.133412	0.0853555	0.0292876
Tb927.10.15520	0.232924	0.0376065	0.0280154	0.0455471	0.0422014	0.0650774	0.0590323	0.0752001	0.0936635	0.0536042	0.266029	0.139197	0.13046	0.0676053	0.0154699	0.0444882	0.0382298	0.0403214	0.0395929	0.0242103	0.0389791	0.42161	0.18487	0.113944	0.026232	0.0355403	0.050839	0.0452257	0.0400272	0.0460642	0.037034	0.0322569	0.392628
Tb927.10.15530	0.376127	0.0485174	0.0227945	0.0405057	0.0452514	0.0621376	0.056089	0.0611352	0.0697256	0.0489827	0.174312	0.199004	0.181139	0.0629348	0.0263358	0.040546	0.0410975	0.0447616	0.0433429	0.0338591	0.0497521	0.275214	0.259277	0.148265	0.0363305	0.0383926	0.0508219	0.0435707	0.048852	0.046855	0.0357697	0.0410378	0.24786
Tb927.10.15540	0.176854	0.0441849	0.0265839	0.0507405	0.0672904	0.0800979	0.0575167	0.0741757	0.105768	0.104366	0.155917	0.0709694	0.0769869	0.0427896	0.0284021	0.0652545	0.0755782	0.086767	0.0805027	0.0561559	0.0760427	0.332534	0.0943556	0.0874518	0.0435945	0.0660534	0.0634857	0.0763384	0.0623496	0.0533138	0.0473537	0.056447	0.338579
Tb927.10.15570	0.209458	0.129063	0.0354689	0.0589742	0.104412	0.151861	0.130245	0.0552483	0.0640928	0.028301	0.0328767	0.0803874	0.103336	0.121343	0.0941423	0.0896992	0.101148	0.132813	0.0892225	0.0594693	0.0693658	0.0526252	0.0809127	0.13938	0.137889	0.0764134	0.0744544	0.0765856	0.112802	0.0861353	0.0715793	0.0454849	0.0777422
Tb927.10.15580	0.044288	0.194678	0.151599	0.16253	0.0845425	0.117793	0.0778487	0.0508147	0.0418072	0.0216298	0.0489233	0.0220338	0.0766209	0.141301	0.289444	0.17548	0.0623407	0.0740962	0.0388384	0.012783	0.0305623	0.0484661	0.0288488	0.0981436	0.208425	0.246442	0.147835	0.0979693	0.0687192	0.0323507	0.0131624	0.0121594	0.0335992
Tb927.10.15590	0.0575652	0.0322707	0.031486	0.0574936	0.0823344	0.11706	0.126462	0.144189	0.210441	0.114613	0.0243063	0.0442072	0.0429902	0.0359972	0.0302936	0.0618694	0.0900836	0.126863	0.16178	0.13192	0.226675	0.0185273	0.0471463	0.0448592	0.0291606	0.0407808	0.0680719	0.0844309	0.145843	0.190141	0.202177	0.136527	0.0131536
Tb927.10.1560	0.567797	0.0649404	0.0319364	0.0366736	0.0516993	0.0695322	0.0449259	0.0409072	0.0440111	0.0240959	0.0286976	0.292005	0.340541	0.0778009	0.0184732	0.0394751	0.0374893	0.035993	0.0301806	0.0215104	0.0252626	0.0490915	0.400713	0.2646	0.0274015	0.0224571	0.0390344	0.0401586	0.0338338	0.0313318	0.0226597	0.0200415	0.0907729
Tb927.10.15640	0.207983	0.0490784	0.0284684	0.053575	0.0680797	0.0999158	0.0909536	0.0947653	0.125714	0.107157	0.0815738	0.189587	0.131404	0.0436362	0.0144497	0.0366231	0.0373165	0.0503573	0.0678171	0.0698765	0.131536	0.217692	0.221906	0.101538	0.0319478	0.0248986	0.0363713	0.0498411	0.055004	0.0677967	0.0665267	0.121606	0.192548
Tb927.10.15660	0.0188238	0.0170015	0.0359642	0.0882462	0.162995	0.230161	0.174948	0.131997	0.0949573	0.0290455	0.00492085	0.0232538	0.0253665	0.0311012	0.0552355	0.231371	0.225254	0.18484	0.0968184	0.0498165	0.046805	0.00852218	0.0317224	0.0465445	0.033165	0.10646	0.182244	0.204995	0.178385	0.108829	0.0423421	0.030437	0.00570498
Tb927.10.15680	0.0606684	0.0375394	0.0624046	0.095748	0.0948074	0.149515	0.10946	0.154643	0.152442	0.0752547	0.0201452	0.0290662	0.0323023	0.0375668	0.0357456	0.108622	0.133536	0.164041	0.193813	0.108568	0.0982096	0.0270401	0.028075	0.0440813	0.0363396	0.0620797	0.0981778	0.126989	0.148258	0.198479	0.138896	0.0663301	0.016922
Tb927.10.15700	0.0350517	0.200958	0.167381	0.150757	0.0869359	0.0933096	0.0776909	0.0560932	0.0575838	0.0328024	0.0362472	0.0196461	0.0576472	0.130508	0.201573	0.172304	0.0883772	0.0811567	0.0564733	0.0420963	0.0682078	0.0349548	0.0207873	0.071749	0.173875	0.209043	0.176989	0.106446	0.0777039	0.0488661	0.0356232	0.0349184	0.0298047
Tb927.10.15710	0.0273775	0.026342	0.0327832	0.065611	0.0881788	0.138931	0.132705	0.149475	0.183932	0.111016	0.00888125	0.00989396	0.0137263	0.0147056	0.0258862	0.12069	0.134005	0.194689	0.183122	0.121672	0.163729	0.00615315	0.0125493	0.0227857	0.0239077	0.052921	0.112288	0.134622	0.169537	0.196216	0.153652	0.122741	0.00567907
Tb927.10.15720	0.295474	0.0634699	0.0404295	0.0495171	0.0501154	0.0660389	0.0545988	0.0468081	0.0442578	0.0313114	0.255069	0.107138	0.192377	0.0911785	0.0481529	0.0524234	0.0386509	0.0398041	0.0340071	0.0208269	0.0352126	0.335149	0.148507	0.172816	0.061738	0.0669016	0.0574733	0.0469897	0.0457226	0.0358342	0.0202517	0.0287611	0.312843
Tb927.10.15730	0.0629796	0.203719	0.176794	0.147076	0.0893595	0.115854	0.0560035	0.0584262	0.0448986	0.0199368	0.0105817	0.0607142	0.0852877	0.125467	0.263855	0.15653	0.0934531	0.0806409	0.044581	0.0227151	0.0311209	0.01256	0.0605934	0.0839067	0.19085	0.225339	0.151506	0.104139	0.0745777	0.0385167	0.018172	0.0157643	0.0120118
Tb927.10.15740	0.421854	0.0627963	0.0228438	0.0462965	0.0697984	0.0899475	0.0513819	0.0489815	0.0418594	0.0199359	0.131017	0.303226	0.244064	0.071771	0.0324639	0.0388696	0.0416115	0.0547691	0.0443065	0.0292811	0.0394302	0.0929409	0.416717	0.13944	0.0520695	0.0268062	0.0101995	0.0489096	0.0394675	0.0373367	0.0202746	0.042137	0.166643
Tb927.10.15750	0.0464471	0.0542024	0.0595795	0.113972	0.153336	0.202557	0.0937114	0.0966671	0.0876983	0.0684737	0.0181584	0.046407	0.0682541	0.0524682	0.090868	0.225003	0.157971	0.167486	0.0970077	0.040129	0.0343372	0.0200691	0.0631766	0.0732546	0.0856326	0.13942	0.136415	0.147023	0.147728	0.0757058	0.0438267	0.0423288	0.0289269
Tb927.10.15760	0.0868694	0.0484296	0.0328489	0.061275	0.102735	0.159619	0.136121	0.113413	0.113178	0.079339	0.0535996	0.0462466	0.0516771	0.0555096	0.0360273	0.068927	0.0923575	0.128873	0.120632	0.114678	0.236519	0.0363519	0.0721629	0.0842224	0.0540062	0.0545828	0.0782016	0.0929285	0.131835	0.126959	0.107924	0.13639	0.0517062
Tb927.10.15770	0.0211902	0.0243264	0.0500288	0.112236	0.161431	0.206522	0.174307	0.108139	0.0702661	0.0260528	0.0234318	0.0303616	0.0445995	0.0620959	0.153313	0.216181	0.163575	0.128103	0.0638948	0.0409994	0.0405758	0.0154878	0.0488786	0.0696685	0.0774168	0.128682	0.170703	0.154015	0.15139	0.074185	0.0404253	0.0239106	0.0152504
Tb927.10.1580	0.00477975	0.0148198	0.0244064	0.0690096	0.0942262	0.147072	0.154483	0.176143	0.22151	0.0908914	0.0026587	0.0244376	0.0163162	0.0182941	0.0336627	0.131881	0.190482	0.232889	0.155391	0.0947067	0.0844773	0.00632439	0.0180079	0.0246851	0.0462785	0.0689595	0.106742	0.15234	0.184961	0.183715	0.112811	0.0713671	0.0203061
Tb927.10.15800	0.197835	0.0526126	0.029983	0.0503014	0.0642905	0.0839538	0.0652385	0.0786268	0.120392	0.098578	0.113042	0.0576567	0.117185	0.096304	0.140251	0.100312	0.0674899	0.0653209	0.0632835	0.0716168	0.0769843	0.143596	0.10786	0.0867759	0.0174842	0.033786	0.0511528	0.0489687	0.053309	0.129392	0.136244	0.176775	0.158253
Tb927.10.15810	0.404639	0.0603588	0.026564	0.0379171	0.0679994	0.0937612	0.0758329	0.0648325	0.0622247	0.0413046	0.0661574	0.334057	0.358559	0.0469206	0.0168403	0.0346496	0.0384267	0.0491663	0.0323246	0.0245112	0.0245604	0.0495239	0.355874	0.187686	0.0366844	0.0601204	0.0577085	0.0587051	0.0421458	0.0588927	0.0300871	0.0256646	0.086431
Tb927.10.15830	0.0940813	0.0752011	0.0630376	0.0988755	0.0940813	0.135551	0.137092	0.11731	0.124164	0.0533851	0.0094051	0.155255	0.0337225	0.0176538	0.0278756	0.131549	0.16572	0.185856	0.110507	0.0701824	0.0668914	0.0314894	0.154576	0.0351341	0.0279212	0.0677351	0.119301	0.130183	0.179021	0.141895	0.0764986	0.045544	0.0186614
Tb927.10.15840	0.202475	0.0952538	0.0566965	0.0512623	0.078446	0.128062	0.0874251	0.0636422	0.0788287	0.0472951	0.0628338	0.0999189	0.106993	0.0842632	0.11623	0.0957572	0.119369	0.119244	0.0864014	0.0458675	0.0512328	0.0537405	0.110994	0.0525318	0.0234654	0.0364663	0.124793	0.0606921	0.127688	0.16328	0.187749	0.0558591	0.0564806
Tb927.10.15860	0.115294	0.0278229	0.032941	0.0635622	0.104052	0.162061	0.135047	0.126596	0.130447	0.0714729	0.0307058	0.158017	0.110618	0.0297953	0.0164327	0.122977	0.122275	0.150086	0.0954933	0.0615877	0.0765618	0.0561552	0.0796529	0.0635034	0.0592184	0.0749138	0.0775678	0.0928224	0.107804	0.148067	0.0908776	0.107376	0.0981966
Tb927.10.15940	0.0031249	0.0181812	0.0390721	0.0785083	0.0931638	0.145237	0.115866	0.181757	0.220776	0.096937	0.00737649	0.050493	0.060276	0.064063	0.0363484	0.101502	0.102037	0.142735	0.142027	0.0965794	0.0803466	0.0309007	0.0367199	0.0801398	0.0845561	0.0876385	0.111896	0.134814	0.141806	0.155972	0.0983771	0.054273	0.0138073
Tb927.10.15960	0.0566926	0.0340633	0.0310247	0.0481854	0.0761109	0.0764307	0.0810523	0.08669	0.0881042	0.0470603	0.374586	0.0414137	0.0493947	0.0400959	0.0318372	0.0451805	0.0462388	0.0430472	0.0356309	0.0273965	0.0548508	0.591357	0.132098	0.148718	0.0914424	0.083298	0.069572	0.0493443	0.0678273	0.0256184	0.0363705	0.0190882	0.276623
Tb927.10.15970	0.130682	0.0607194	0.0486972	0.0734008	0.0804449	0.108862	0.0930301	0.107518	0.124377	0.0924579	0.0610352	0.12326	0.103831	0.0637554	0.0559764	0.0915288	0.0983585	0.101176	0.0923022	0.0751823	0.0877876	0.0711305	0.0726544	0.0716185	0.0756171	0.112393	0.0842082	0.0853828	0.129475	0.139248	0.0862268	0.0739791	0.0691969
Tb927.10.16050	0.00690997	0.0173418	0.029111	0.0710724	0.104719	0.174304	0.107129	0.167042	0.17508	0.143618	0.0036719	0.00372808	0.00483448	0.010631	0.0142318	0.053827	0.0693259	0.10945	0.217465	0.314548	0.198797	0.00316092	0.0155344	0.018811	0.0195947	0.0436858	0.0596251	0.0943014	0.0984742	0.174699	0.209915	0.247264	0.0180954
Tb927.10.16090	0.0949733	0.0499518	0.0349752	0.0613385	0.0891518	0.144123	0.134303	0.132087	0.149107	0.0864683	0.0235203	0.100055	0.0684307	0.0606292	0.061184	0.105145	0.130349	0.142052	0.0972446	0.100125	0.105784	0.0290008	0.110518	0.049798	0.0299478	0.0617864	0.133892	0.155063	0.203039	0.123083	0.0517806	0.0511969	0.029896
Tb927.10.1610	0.059568	0.0360979	0.0416453	0.0765661	0.10052	0.158624	0.126597	0.108762	0.156735	0.107327	0.0275569	0.0533514	0.0480795	0.0693567	0.0507506	0.0952173	0.118374	0.147668	0.126297	0.100131	0.123444	0.0673297	0.0264389	0.0742845	0.0726976	0.103173	0.131047	0.126359	0.122534	0.148576	0.102803	0.0735427	0.0185446
Tb927.10.16100	0.0259665	0.0117057	0.00576689	0.00906915	0.0091163	0.0103984	0.0120623	0.0141492	0.0109893	0.0283754	0.864664	0.0274134	0.0289393	0.0302654	0.0122537	0.00963333	0.00869105	0.0132584	0.0180413	0.012467	0.0461288	0.795787	0.0398098	0.0349528	0.0194381	0.0151861	0.012673	0.0138622	0.0170401	0.0218288	0.019173	0.0423336	0.752698
Tb927.10.16120	0.121917	0.077387	0.0538014	0.0831221	0.109571	0.156055	0.145994	0.10596	0.0855797	0.0340286	0.0206278	0.0750111	0.089191	0.176645	0.0877002	0.130249	0.126154	0.120804	0.0727069	0.0412122	0.050732	0.0153025	0.105723	0.10258	0.0884065	0.0948071	0.1259	0.135473	0.140262	0.09244	0.0447149	0.0371668	0.0188384
Tb927.10.1620	0.140162	0.0662383	0.0494783	0.0672375	0.0992489	0.14235	0.123303	0.109928	0.107249	0.0627479	0.0160887	0.134906	0.115761	0.0736072	0.107504	0.103069	0.112154	0.13178	0.0890588	0.0559245	0.0611038	0.0120436	0.12596	0.0920561	0.100318	0.131601	0.110108	0.103728	0.12356	0.095691	0.0497999	0.039749	0.0128108
Tb927.10.1630	0.305172	0.0588882	0.0383523	0.0529651	0.0566941	0.0826074	0.07228	0.0663956	0.0754284	0.0526645	0.141234	0.19902	0.162538	0.0597069	0.0464867	0.0506858	0.0570824	0.0640173	0.0508061	0.0361275	0.050096	0.20978	0.238208	0.126972	0.0524631	0.0619676	0.0590093	0.057057	0.0588104	0.0620862	0.0434282	0.0429634	0.186264
Tb927.10.1690	0.130804	0.0601114	0.0450377	0.0556861	0.0535035	0.0815865	0.064431	0.0522806	0.0646244	0.0540004	0.337934	0.0372215	0.0521714	0.0303594	0.0199938	0.0422121	0.0467043	0.0364328	0.0341591	0.0349657	0.0520289	0.613751	0.0622018	0.0944011	0.0487992	0.0611359	0.0846258	0.0578922	0.0427712	0.0837575	0.0543805	0.0439432	0.366092
Tb927.10.170	0.469054	0.177655	0.035173	0.0372305	0.0303538	0.0476058	0.0314078	0.0268421	0.0281032	0.0158607	0.0826784	0.171547	0.28127	0.202904	0.0486961	0.0454478	0.0423625	0.0410761	0.0289786	0.0218631	0.0295431	0.0667887	0.185822	0.343621	0.107574	0.0369757	0.0439028	0.0429705	0.0429883	0.0316228	0.0170408	0.0201348	0.113574
Tb927.10.1720	0.454581	0.0708933	0.0292323	0.0408306	0.0687999	0.0976176	0.0684183	0.0496061	0.0478031	0.0258688	0.0449021	0.315782	0.30207	0.0625358	0.0191556	0.0407613	0.0532619	0.0590929	0.0455043	0.033332	0.0311825	0.0358548	0.360079	0.217357	0.0372535	0.0391189	0.0490073	0.0496307	0.0561737	0.0545239	0.0340417	0.0249703	0.0684696
Tb927.10.1730	0.0698317	0.0219255	0.0408147	0.0765581	0.116835	0.15544	0.146459	0.149342	0.138287	0.0540177	0.0225	0.0695864	0.0805838	0.0485693	0.0361736	0.130055	0.163323	0.186759	0.107507	0.0688216	0.0678604	0.0202623	0.0746943	0.064877	0.0445696	0.0750501	0.122437	0.128461	0.164206	0.119051	0.0649447	0.0489973	0.0481582
Tb927.10.1740	0.347378	0.0539374	0.0421062	0.0447907	0.0660176	0.106649	0.057211	0.0694439	0.0680262	0.0402243	0.12984	0.179771	0.189578	0.0821086	0.0216665	0.052509	0.0595347	0.053865	0.0519614	0.0384957	0.0549416	0.189729	0.231468	0.165845	0.0708687	0.0550365	0.0492706	0.062862	0.0523078	0.056291	0.0595032	0.0430275	0.153519
Tb927.10.1770	0.0474313	0.0459973	0.0253884	0.0242808	0.028845	0.0419031	0.0310633	0.0308453	0.0258719	0.0323095	0.643975	0.0374683	0.0359176	0.032344	0.0224581	0.0260426	0.0189506	0.023894	0.0251465	0.0235694	0.0419577	0.708136	0.0323412	0.0308505	0.0286816	0.0279122	0.0258957	0.0289929	0.0386358	0.0352428	0.0237173	0.0471724	0.693527
Tb927.10.180	0.0290137	0.0207106	0.0314159	0.0716392	0.0998136	0.144955	0.158452	0.164483	0.185818	0.0721362	0.00826099	0.0246345	0.0258236	0.0202521	0.0295009	0.14466	0.181156	0.22344	0.150077	0.0869494	0.0793114	0.0068955	0.0299227	0.0367586	0.0279519	0.0661241	0.123678	0.145132	0.188782	0.184709	0.0994837	0.0597663	0.0078068
Tb927.10.1800	0.293455	0.0613228	0.0375058	0.0425652	0.0583952	0.0944934	0.0629343	0.0559634	0.0674858	0.0507076	0.175171	0.168498	0.151542	0.0611117	0.0504905	0.0712296	0.0536198	0.0584847	0.0471547	0.0448205	0.0551534	0.2266	0.197185	0.12057	0.0516811	0.0511773	0.0591768	0.0637663	0.0721957	0.0697815	0.0517553	0.0394745	0.221656
Tb927.10.1830	0.0075524	0.0135682	0.013825	0.0397577	0.0655498	0.0957938	0.0829393	0.119059	0.230125	0.332074	0.0100817	0.0149009	0.0147627	0.0193831	0.0105688	0.0333097	0.0502968	0.0809694	0.167582	0.319154	0.194257	0.0201078	0.0110961	0.0246787	0.0267335	0.0379524	0.0474786	0.0571987	0.0807416	0.112867	0.199182	0.312274	0.0170899
Tb927.10.1850	0.0495296	0.0368374	0.0432258	0.0616038	0.0883586	0.13652	0.106033	0.117568	0.149763	0.162838	0.0477224	0.0485852	0.070326	0.0799999	0.0505308	0.0899602	0.105068	0.0844665	0.12213	0.114934	0.161566	0.0281837	0.0739837	0.073596	0.0490887	0.0534169	0.0897622	0.101874	0.103696	0.122429	0.114721	0.173094	0.0306065
Tb927.10.1860	0.0553962	0.0749082	0.0587403	0.0927574	0.115164	0.172815	0.137094	0.127848	0.114375	0.0440249	0.00290439	0.0208653	0.0681578	0.163225	0.0836322	0.14933	0.136909	0.145462	0.0922569	0.0609353	0.0684759	0.00489995	0.0280741	0.0944849	0.0878764	0.0982112	0.138857	0.144727	0.146534	0.122601	0.0659311	0.0470891	0.00440224
Tb927.10.1870	0.0876665	0.0202052	0.039317	0.0672983	0.100908	0.140746	0.157642	0.133218	0.13709	0.0554914	0.0348914	0.139049	0.0313683	0.0242784	0.0280837	0.130233	0.186744	0.203945	0.10814	0.0742699	0.0653461	0.0113394	0.146989	0.0461238	0.0239356	0.067147	0.11263	0.140221	0.170578	0.140538	0.0776335	0.0462805	0.0213762
Tb927.10.1890	0.0585491	0.20901	0.178612	0.146143	0.0962959	0.113675	0.0633707	0.050444	0.0335334	0.0180269	0.0197096	0.0693846	0.106497	0.13909	0.250197	0.149227	0.0794221	0.0659172	0.0417112	0.0199744	0.0324636	0.0267946	0.0853991	0.0925893	0.184805	0.212798	0.153636	0.0987598	0.0668142	0.0347566	0.0168702	0.0130702	0.0225576
Tb927.10.1900	0.0681396	0.0356502	0.0424816	0.0868259	0.135813	0.182883	0.152729	0.121819	0.108014	0.0434678	0.0142154	0.0553166	0.0545491	0.0435416	0.0493553	0.181948	0.196949	0.174842	0.0979205	0.0602083	0.0611112	0.0126969	0.0704156	0.0657327	0.0425141	0.0963834	0.162209	0.173701	0.167713	0.115394	0.0526522	0.0368791	0.0128464
Tb927.10.1910	0.0175311	0.0216468	0.0315886	0.055334	0.074199	0.118897	0.0820922	0.111754	0.189722	0.293794	0.0131439	0.0101558	0.0161337	0.0147286	0.0176233	0.0416595	0.0558544	0.0906024	0.21506	0.319742	0.184892	0.0154289	0.0374177	0.0430972	0.0308879	0.0525703	0.0756798	0.100196	0.091485	0.150165	0.168442	0.238741	0.0166527
Tb927.10.1930	0.0978657	0.033398	0.0262497	0.0653467	0.104902	0.153923	0.121549	0.123699	0.142321	0.059643	0.0240099	0.103115	0.0870725	0.0573018	0.0425898	0.117502	0.156014	0.153679	0.10965	0.0635639	0.0755434	0.0332276	0.136911	0.0632824	0.0311097	0.0595312	0.127766	0.135291	0.17646	0.140031	0.0603213	0.0370331	0.032263
Tb927.10.1950	0.0697393	0.0253376	0.0314282	0.0807368	0.116445	0.175895	0.146399	0.144495	0.131431	0.0572836	0.0355446	0.0886754	0.0818879	0.0692346	0.0365303	0.119063	0.136544	0.149537	0.09014	0.0726237	0.0800096	0.0400475	0.0854584	0.0833146	0.0476032	0.0843368	0.115734	0.130843	0.147052	0.142875	0.0553808	0.0524848	0.0174143
Tb927.10.1960	0.387769	0.0757627	0.035838	0.0465177	0.0791678	0.0945367	0.0769738	0.0588554	0.056407	0.0326411	0.0510978	0.288037	0.289757	0.088763	0.0203581	0.0408943	0.0439139	0.0518834	0.042515	0.0320065	0.0386828	0.0561122	0.358469	0.220972	0.0494289	0.0384024	0.0443246	0.0444986	0.0483639	0.0482694	0.031717	0.0239727	0.0953749
Tb927.10.1970	0.124036	0.189158	0.164815	0.136267	0.0861174	0.101748	0.0599707	0.0517004	0.041024	0.0224223	0.0107056	0.222712	0.18574	0.107165	0.0796997	0.0738775	0.069388	0.0745497	0.0575608	0.0394287	0.049506	0.0146469	0.263074	0.160503	0.0919829	0.0915297	0.0877059	0.0775043	0.0677193	0.05937	0.0384916	0.0297194	0.0182201
Tb927.10.1980	0.156933	0.1603	0.12476	0.119514	0.0933788	0.0993941	0.074044	0.055587	0.0443932	0.0258964	0.0355598	0.163296	0.177055	0.180208	0.117934	0.083063	0.0508979	0.0545706	0.0370256	0.0272585	0.0488777	0.052466	0.211511	0.186352	0.133187	0.115539	0.0872302	0.0631135	0.0527658	0.0363636	0.0259739	0.0271058	0.0445954
Tb927.10.1990	0.417543	0.0386124	0.0263259	0.047625	0.0660992	0.088574	0.0742658	0.0674998	0.0762952	0.0613543	0.0379068	0.272237	0.293632	0.0602829	0.0201997	0.0267316	0.027952	0.0358048	0.0411841	0.0358884	0.0592011	0.091968	0.380776	0.190294	0.0294757	0.0211685	0.0291189	0.0297615	0.0345333	0.0434871	0.0459476	0.0585924	0.134867
Tb927.10.200	0.0133678	0.0161702	0.0289578	0.0574578	0.0819139	0.149102	0.126078	0.147071	0.184806	0.179964	0.00896521	0.0129779	0.0137396	0.0171536	0.0159056	0.0475435	0.0609141	0.0987411	0.188914	0.250663	0.227914	0.016979	0.0097486	0.013941	0.0196217	0.0415925	0.072869	0.087969	0.101134	0.187695	0.206632	0.226359	0.0116639
Tb927.10.2000	0.304876	0.0976353	0.0424761	0.051106	0.0778068	0.111365	0.0862799	0.0687121	0.0584741	0.0346166	0.0666523	0.192121	0.159001	0.0988157	0.0239348	0.0561931	0.0631072	0.0898109	0.0894675	0.0689241	0.0893092	0.0693156	0.170432	0.139925	0.0506895	0.0680232	0.0653934	0.0719382	0.0612089	0.0970566	0.0670383	0.0695878	0.138708
Tb927.10.2010	0.107884	0.0740266	0.0587785	0.0911156	0.118613	0.164538	0.139367	0.10664	0.0885129	0.0370894	0.00698686	0.102592	0.105309	0.162351	0.0889401	0.128992	0.104119	0.110018	0.073724	0.0394459	0.0445288	0.00782544	0.100159	0.116436	0.0888158	0.0976699	0.124848	0.130721	0.131679	0.092155	0.0456074	0.0352234	0.0119099
Tb927.10.2020	0.106722	0.060591	0.0520613	0.0948109	0.120026	0.167346	0.13072	0.0940411	0.109917	0.0531613	0.00819333	0.110952	0.107621	0.158059	0.0852121	0.121498	0.115171	0.117565	0.0716576	0.0425163	0.0470014	0.0152534	0.0976546	0.123703	0.0899366	0.0860543	0.111293	0.151865	0.13506	0.0935908	0.0449756	0.0366132	0.0107215
Tb927.10.2030	0.0847978	0.0233239	0.0384739	0.080115	0.11133	0.151541	0.131022	0.146058	0.171562	0.0640607	0.013598	0.0707143	0.065185	0.0436574	0.0373708	0.127131	0.174803	0.174048	0.113445	0.0832282	0.076832	0.0203106	0.100873	0.0803275	0.0302243	0.0755218	0.110941	0.14997	0.166567	0.127156	0.06535	0.0371768	0.0200408
Tb927.10.2040	0.160966	0.05082	0.0471404	0.0785736	0.0875651	0.125997	0.0829149	0.0806937	0.0913402	0.081934	0.0922026	0.0430073	0.0479854	0.0489828	0.0224749	0.0653289	0.0658587	0.0886321	0.115188	0.120102	0.147303	0.235438	0.0753125	0.0721436	0.0350879	0.0528052	0.0787857	0.0973101	0.0806553	0.100227	0.0922127	0.117482	0.190898
Tb927.10.2050	0.101937	0.0532689	0.0481565	0.0828628	0.106858	0.155779	0.130741	0.11786	0.12198	0.0635276	0.0170292	0.0939093	0.0564849	0.0247871	0.038856	0.127828	0.144449	0.157418	0.100484	0.0807556	0.0717462	0.0263873	0.118828	0.0789127	0.0402586	0.0597738	0.135843	0.118135	0.138368	0.120475	0.0599809	0.0452959	0.0277968
Tb927.10.2060	0.605969	0.048358	0.0109309	0.0342226	0.0432924	0.0773728	0.0526085	0.0417095	0.0439597	0.0167219	0.0478739	0.388898	0.278121	0.0485457	0.0191663	0.0354321	0.0456277	0.0499937	0.0386315	0.0290567	0.0332865	0.0393873	0.352003	0.173739	0.0502653	0.0488126	0.0461239	0.0538746	0.0593133	0.0553324	0.0421674	0.0311447	0.0832544
Tb927.10.2080	0.0300399	0.0135689	0.0231569	0.0605429	0.0773776	0.116785	0.125679	0.132216	0.166941	0.21464	0.0390517	0.00939986	0.0164642	0.0199373	0.0154968	0.0600975	0.0698008	0.121447	0.178344	0.249075	0.218774	0.0145201	0.00638965	0.0135496	0.0147638	0.0347842	0.0638759	0.0752777	0.103186	0.156448	0.19611	0.260295	0.0133693
Tb927.10.2090	0.293829	0.0677588	0.0493007	0.0600293	0.0650572	0.0858756	0.0745818	0.069626	0.0803895	0.0514793	0.0940284	0.190536	0.177404	0.0690284	0.0607173	0.0655356	0.0599774	0.0672365	0.0603023	0.0401572	0.0525519	0.150106	0.237421	0.140011	0.0639523	0.0705043	0.0711763	0.0615457	0.0650696	0.061577	0.0436334	0.0438636	0.131817
Tb927.10.210	0.0201544	0.0239737	0.0435267	0.0684391	0.0797208	0.15023	0.108077	0.173043	0.214265	0.113399	0.00111763	0.0134462	0.0180794	0.0208395	0.025523	0.0852023	0.122575	0.174046	0.168847	0.159001	0.148743	0.0114065	0.0114961	0.0215779	0.022626	0.0586003	0.0752835	0.139787	0.128636	0.188816	0.201886	0.0857192	0.0111134
Tb927.10.2130	0.184456	0.0460609	0.0398669	0.0580125	0.0618494	0.0813447	0.0756718	0.0804065	0.10572	0.114415	0.141134	0.0621971	0.0706212	0.0465665	0.019756	0.0404565	0.0443779	0.0472783	0.0508743	0.0455087	0.0910945	0.481269	0.105466	0.109632	0.0322515	0.0664256	0.0713762	0.0490719	0.0604995	0.0587095	0.0403405	0.0622931	0.32754
Tb927.10.2150	0.0183652	0.0205598	0.0294536	0.0724	0.088974	0.143751	0.150635	0.178602	0.190495	0.103902	0.00286228	0.0145225	0.0143479	0.0246608	0.0348833	0.127575	0.182809	0.225921	0.15228	0.116013	0.102025	0.00496181	0.104102	0.0808483	0.050165	0.0579362	0.0922538	0.105562	0.110178	0.123411	0.0983406	0.0708377	0.106365
Tb927.10.2190	0.0772715	0.176365	0.150005	0.147282	0.0976021	0.112737	0.0818366	0.0573389	0.0464811	0.0219578	0.0185603	0.0601381	0.0924385	0.119903	0.254036	0.161067	0.0974983	0.0758091	0.0476273	0.0232241	0.0366019	0.0221662	0.0686522	0.082263	0.194533	0.222337	0.157767	0.103815	0.0747978	0.0355855	0.0169607	0.0168332	0.0184253
Tb927.10.220	0.371627	0.0503581	0.0352749	0.050088	0.0592214	0.0729011	0.0712269	0.0674198	0.0839741	0.0479627	0.0934696	0.285525	0.203844	0.0590062	0.042519	0.0515026	0.0432136	0.0502292	0.0477084	0.0333092	0.0368547	0.127673	0.31394	0.13526	0.0538801	0.057003	0.0679432	0.0655141	0.0509671	0.0605814	0.0491023	0.0326792	0.113166
Tb927.10.2200	0.0469052	0.036973	0.0460739	0.0778443	0.128558	0.173933	0.153448	0.120176	0.116779	0.0502802	0.0241216	0.0325588	0.0383658	0.0497477	0.056616	0.175001	0.162994	0.178697	0.114	0.0650095	0.0665136	0.0172048	0.0318456	0.0578394	0.0629561	0.10957	0.147399	0.153522	0.166082	0.125399	0.058286	0.0391433	0.0205962
Tb927.10.2230	0.0757844	0.0262818	0.0360266	0.0720169	0.110812	0.153536	0.143783	0.134879	0.13704	0.0654105	0.0208857	0.0868667	0.073943	0.0373194	0.0388496	0.129829	0.170613	0.181056	0.114844	0.06686	0.0763426	0.0210704	0.0961544	0.059565	0.0322261	0.070442	0.130576	0.139237	0.177291	0.143873	0.0669307	0.0447725	0.0248264
Tb927.10.2240	0.439605	0.0618246	0.0223409	0.0295287	0.0377755	0.0475049	0.0429819	0.039194	0.0436669	0.0296636	0.201544	0.096995	0.166601	0.0634409	0.0275372	0.0540157	0.0509144	0.0482929	0.0394351	0.0277106	0.0431454	0.380115	0.226254	0.221311	0.036487	0.0336346	0.0414564	0.0414746	0.0398551	0.0379284	0.0277666	0.0293721	0.269332
Tb927.10.2250	0.0401914	0.0318258	0.0434635	0.0832119	0.0838219	0.119135	0.102091	0.143881	0.165347	0.089164	0.0464937	0.0127325	0.0157978	0.0237764	0.0336715	0.0951791	0.145289	0.200506	0.21315	0.130087	0.113269	0.0225626	0.0268355	0.030082	0.0227597	0.0543795	0.0957125	0.158024	0.162261	0.205536	0.143304	0.0771979	0.00870505
Tb927.10.2260	0.232925	0.0641775	0.0269278	0.0408945	0.0640649	0.086241	0.0640708	0.0487064	0.0486714	0.040632	0.278826	0.0566016	0.0699542	0.0572053	0.0276771	0.0509952	0.0429736	0.0492627	0.0532997	0.0278365	0.0360027	0.456381	0.0777651	0.0646319	0.0382595	0.0499124	0.0587885	0.05908	0.0522563	0.0561643	0.0410579	0.041763	0.407189
Tb927.10.2270	0.11554	0.0446864	0.033193	0.0499738	0.0569203	0.0861606	0.0663952	0.102048	0.162612	0.206857	0.0725776	0.0765244	0.100342	0.0735705	0.0312577	0.0280956	0.0221194	0.0353902	0.0645675	0.0688531	0.088429	0.400837	0.0948361	0.114185	0.0517027	0.0408848	0.0512551	0.039819	0.0425838	0.0590516	0.0700299	0.090178	0.345047
Tb927.10.2290	0.215192	0.0520568	0.0440252	0.0639238	0.0825737	0.114946	0.105856	0.0922656	0.107086	0.0681326	0.0621251	0.154407	0.151027	0.0753838	0.0485411	0.0832315	0.0876773	0.0869932	0.0679234	0.0463386	0.0664801	0.125903	0.186151	0.12816	0.0611578	0.0750886	0.0781445	0.0809896	0.0897212	0.0737027	0.0523506	0.0476813	0.119566
Tb927.10.230	0.343781	0.0129042	0.00981877	0.0134139	0.0135032	0.0179583	0.0177898	0.0182592	0.0199323	0.026255	0.500249	0.206234	0.0733975	0.0172616	0.01048	0.0259425	0.0260864	0.0282979	0.0312265	0.0315836	0.0589376	0.474186	0.234944	0.0341913	0.0215074	0.0367234	0.0411952	0.0461305	0.0404786	0.0585925	0.0471327	0.0524607	0.357457
Tb927.10.2300	0.0649176	0.0400417	0.0424248	0.0788887	0.0919307	0.119986	0.116877	0.123839	0.153384	0.0706592	0.0280088	0.0436311	0.0448076	0.0455415	0.0458401	0.133055	0.178371	0.195789	0.123854	0.0795249	0.0856793	0.0136128	0.061293	0.0518617	0.0370648	0.0804034	0.138207	0.146762	0.207585	0.143214	0.067134	0.0542528	0.012222
Tb927.10.2310	0.451265	0.061492	0.0323173	0.0413691	0.0668818	0.0681549	0.0618438	0.055725	0.0563343	0.0274983	0.103471	0.317785	0.238447	0.0667444	0.0404012	0.0382463	0.0462016	0.0566789	0.0440664	0.0355337	0.0430218	0.0578692	0.347903	0.190037	0.0508943	0.0392526	0.0388615	0.0374225	0.0647434	0.0548682	0.0420731	0.0317178	0.0875926
Tb927.10.2320	0.140039	0.0582614	0.0402462	0.078195	0.0941278	0.13985	0.135101	0.117927	0.109289	0.0532114	0.0335377	0.125875	0.136474	0.124135	0.0479628	0.0737496	0.053038	0.0491057	0.054564	0.0439132	0.0768328	0.221705	0.184061	0.139617	0.0669311	0.0513603	0.0612961	0.0554637	0.0512062	0.0545142	0.0430132	0.0474304	0.245107
Tb927.10.2340	0.00896286	0.00690684	0.0104625	0.0317006	0.0789304	0.133844	0.104636	0.120186	0.199278	0.231127	0.0398752	0.0172648	0.014529	0.0152529	0.0179366	0.0407696	0.0625512	0.107848	0.221954	0.286	0.182166	0.0251289	0.00720038	0.0121562	0.0116249	0.0294172	0.0461164	0.0670274	0.102985	0.172965	0.228378	0.247184	0.0409797
Tb927.10.2350	0.201583	0.0362358	0.0412815	0.0666353	0.087256	0.112405	0.119953	0.122954	0.136867	0.0590495	0.00786626	0.023188	0.225712	0.14522	0.015059	0.0887803	0.13201	0.151031	0.0885031	0.0570906	0.0607851	0.00539676	0.0491313	0.302341	0.0498796	0.0478357	0.0927682	0.1041	0.138376	0.105007	0.0592065	0.0402545	0.00960105
Tb927.10.2370	0.0840621	0.033648	0.0355655	0.0180294	0.0110386	0.0294189	0.0312613	0.0348078	0.0416887	0.0341824	0.646297	0.0498797	0.0559394	0.0421397	0.0344604	0.0348906	0.0237673	0.0346899	0.0265003	0.0209536	0.0290473	0.609862	0.0689489	0.0713224	0.0314934	0.0297911	0.0330051	0.0503847	0.0450299	0.0459679	0.00703888	0.0247774	0.547192
Tb927.10.2380	0.0581411	0.188182	0.15558	0.144443	0.101526	0.117184	0.0737791	0.0663303	0.0504565	0.0270797	0.00999095	0.0551077	0.0882301	0.128319	0.248993	0.159493	0.0941885	0.0852129	0.0481909	0.0247048	0.0402015	0.0125926	0.0515569	0.0870084	0.204337	0.224769	0.151506	0.104751	0.0791391	0.0423049	0.0176047	0.0166314	0.00715676
Tb927.10.240	0.0462818	0.0729205	0.058908	0.0993689	0.111773	0.160467	0.150211	0.130182	0.109708	0.0454232	0.00302619	0.0136826	0.0707014	0.176707	0.096916	0.151111	0.148486	0.137367	0.0798969	0.0475532	0.0574947	0.00534985	0.0167021	0.095086	0.0921406	0.104869	0.142391	0.146118	0.159327	0.11694	0.0587712	0.0407039	0.00498464
Tb927.10.2410	0.0560621	0.0191972	0.0260235	0.0563399	0.0743831	0.109633	0.0992917	0.132073	0.190259	0.210199	0.0118229	0.0424143	0.0430046	0.0225291	0.0214607	0.0690476	0.0830069	0.11376	0.178761	0.176849	0.219247	0.0119427	0.0591041	0.0420182	0.0180003	0.0407906	0.0678894	0.0847506	0.11091	0.161085	0.189354	0.21758	0.0133929
Tb927.10.2440	0.0142797	0.0510869	0.0621436	0.0903679	0.0937533	0.126353	0.110717	0.113124	0.13401	0.187528	0.0102891	0.0137815	0.0208113	0.0305044	0.0365896	0.0716997	0.0769687	0.108817	0.123525	0.131564	0.355222	0.0193263	0.0266861	0.038671	0.0420198	0.0752318	0.0984311	0.0964791	0.113768	0.1234	0.115837	0.237792	0.0151206
Tb927.10.2460	0.0339472	0.0299611	0.0384027	0.0860171	0.0851028	0.135155	0.0962655	0.150116	0.181091	0.091501	0.0291304	0.0132857	0.0175796	0.0279686	0.0304697	0.0976481	0.141653	0.175692	0.205074	0.147529	0.0943241	0.0106084	0.0218902	0.0379335	0.0212191	0.0557826	0.0896088	0.132964	0.155721	0.223336	0.157755	0.0756025	0.0104257
Tb927.10.2470	0.0133371	0.0268901	0.041476	0.0716205	0.0783416	0.132711	0.108386	0.15882	0.220041	0.126336	0.00976421	0.00762437	0.010466	0.014694	0.0197773	0.0759729	0.110168	0.167642	0.196798	0.158071	0.203898	0.00718666	0.00989334	0.0223588	0.0221922	0.0550467	0.0861912	0.120631	0.144605	0.219952	0.178571	0.107359	0.00654928
Tb927.10.2480	0.039956	0.0427576	0.0578008	0.106188	0.108133	0.159357	0.0942216	0.131949	0.139302	0.0729445	0.00655986	0.0188561	0.0295803	0.0367619	0.037583	0.118822	0.13146	0.170327	0.179579	0.131335	0.0959287	0.0192074	0.0286065	0.0407993	0.0399068	0.0711065	0.10636	0.174596	0.153464	0.176396	0.127128	0.0721886	0.00460439
Tb927.10.2490	0.158021	0.0943296	0.0689062	0.0979414	0.103488	0.130808	0.10524	0.0889439	0.0766582	0.0404634	0.0321565	0.0730308	0.119194	0.138588	0.113064	0.117613	0.102223	0.105111	0.0707764	0.0479331	0.0630815	0.0399683	0.0796253	0.134118	0.123696	0.132786	0.127879	0.105255	0.0927465	0.0672379	0.0419226	0.0442484	0.0382131
Tb927.10.250	0.0382914	0.0229996	0.0461206	0.108214	0.181201	0.202078	0.143289	0.104952	0.0737178	0.0295572	0.0245604	0.0624663	0.0526825	0.0356211	0.071136	0.210846	0.20679	0.150396	0.0814304	0.0441717	0.0493962	0.0301156	0.0682452	0.0597283	0.0484589	0.121931	0.172323	0.15978	0.14461	0.0870615	0.045447	0.0306645	0.0166784
Tb927.10.2520	0.190857	0.120805	0.0342604	0.059168	0.0927754	0.143541	0.0908328	0.0811479	0.08353	0.0456179	0.0391967	0.106327	0.132425	0.115625	0.0663234	0.0765014	0.0768157	0.102732	0.0792178	0.0469267	0.0528316	0.0961716	0.110607	0.119627	0.131176	0.108583	0.0824124	0.0921464	0.0933676	0.0670176	0.0444532	0.0434683	0.0765708
Tb927.10.2530	0.0458101	0.0250129	0.0325424	0.064425	0.101041	0.144257	0.140451	0.141096	0.17357	0.105507	0.0180946	0.0440461	0.0446856	0.0307931	0.0337083	0.0814852	0.109233	0.140311	0.123877	0.11943	0.222183	0.0236023	0.0539098	0.0501707	0.0323585	0.0564449	0.0893709	0.104285	0.149382	0.155683	0.128749	0.146998	0.0165669
Tb927.10.2540	0.0404357	0.0187612	0.0289051	0.0656899	0.0920143	0.139079	0.138051	0.157804	0.214122	0.0929802	0.00425829	0.025536	0.0262256	0.0296029	0.0308619	0.120262	0.178326	0.214117	0.149631	0.0982035	0.114704	0.00413877	0.0497073	0.0401273	0.0283754	0.0604386	0.110998	0.13028	0.182447	0.181719	0.131099	0.0778033	0.0190296
Tb927.10.2550	0.111132	0.0331651	0.0345457	0.0668586	0.115273	0.122864	0.085506	0.125829	0.119518	0.077437	0.129662	0.0563954	0.0838383	0.0518014	0.0378893	0.110912	0.148149	0.164715	0.122417	0.082387	0.0964494	0.0385481	0.0565622	0.0597883	0.0439928	0.0640133	0.0554163	0.0633472	0.0711848	0.084023	0.121741	0.090405	0.151274
Tb927.10.2560	0.0930974	0.0366468	0.0344193	0.0709041	0.0968205	0.142434	0.142284	0.133731	0.144896	0.0715191	0.0322275	0.0472603	0.0510172	0.037354	0.0362683	0.134253	0.170077	0.206507	0.12424	0.0724525	0.0786543	0.0161712	0.101173	0.0860352	0.0420405	0.0675534	0.121549	0.130661	0.166411	0.129367	0.0633284	0.0447221	0.0255699
Tb927.10.2570	0.187149	0.0510053	0.0379238	0.058121	0.0647146	0.09137	0.0942758	0.10373	0.160025	0.134503	0.00636742	0.0537497	0.0874806	0.0414516	0.0208762	0.0398827	0.0604761	0.119211	0.198087	0.191696	0.16869	0.0124121	0.0874512	0.0935523	0.0322171	0.0436563	0.0548916	0.049347	0.0963641	0.15351	0.193975	0.174794	0.00852152
Tb927.10.2580	0.263484	0.0422175	0.00277212	0.0313809	0.0556526	0.0654709	0.0652776	0.0459867	0.0356363	0.0377575	0.354364	0.26479	0.228279	0.0622123	0.028141	0.0507592	0.0635452	0.0647909	0.0514943	0.0332407	0.0376969	0.0818234	0.289511	0.200128	0.0198231	0.0287581	0.0576599	0.0408782	0.0795651	0.042834	0.0366854	0.0239047	0.0849377
Tb927.10.2610	0.116069	0.0674277	0.0538377	0.0603396	0.0563591	0.0776284	0.0657136	0.0618348	0.0587408	0.0511918	0.331654	0.0286336	0.0328785	0.0363308	0.0342767	0.0316573	0.0260589	0.0432529	0.0394349	0.0169768	0.0541877	0.656312	0.0431694	0.0302102	0.0189449	0.0176184	0.0120871	0.0267298	0.0169306	0.0180292	0.0221055	0.0276501	0.766525
Tb927.10.2620	0.0353731	0.0342757	0.0196585	0.0261994	0.038102	0.052702	0.0471179	0.0371535	0.0259104	0.0256699	0.657712	0.024776	0.0508337	0.0894968	0.0622844	0.077313	0.064759	0.0648102	0.0483545	0.029488	0.0516218	0.465174	0.0329813	0.0646547	0.053227	0.0472634	0.0613345	0.0503032	0.0559126	0.0512578	0.0278234	0.0498678	0.484564
Tb927.10.2630	0.0449427	0.0306724	0.0293806	0.0446839	0.0703483	0.103492	0.0947491	0.115897	0.222991	0.178339	0.026097	0.0575916	0.0541962	0.0366464	0.0229263	0.0408174	0.0474023	0.0916417	0.208968	0.194818	0.148058	0.0779319	0.0880492	0.0689799	0.0320857	0.0319878	0.049994	0.0487858	0.0658595	0.143336	0.208267	0.176484	0.0817171
Tb927.10.2640	0.317673	0.0621542	0.0331646	0.0664929	0.0774661	0.101903	0.0858669	0.0673975	0.0626518	0.0467644	0.076735	0.170643	0.229794	0.176319	0.0361525	0.0389642	0.0298144	0.0330256	0.0329064	0.0346485	0.0818791	0.135337	0.249865	0.270157	0.0562534	0.0414204	0.0521888	0.0416065	0.0390852	0.0409607	0.0356937	0.0584121	0.107878
Tb927.10.2650	0.0168909	0.0197797	0.0477689	0.106912	0.173271	0.229586	0.147719	0.112604	0.070556	0.0268003	0.0138373	0.231626	0.17808	0.0736853	0.0412289	0.10823	0.0991391	0.0882828	0.0501969	0.0360939	0.0436558	0.0156258	0.290207	0.132625	0.0364011	0.0708605	0.113288	0.10877	0.0954058	0.0662035	0.0339449	0.0306709	0.00953676
Tb927.10.2660	0.0945317	0.0714549	0.093102	0.104803	0.104902	0.153507	0.127296	0.0803728	0.0629767	0.0400014	0.0133844	0.11647	0.114981	0.0978493	0.139015	0.122637	0.102824	0.102973	0.0687852	0.0381472	0.0515092	0.0320556	0.134634	0.106026	0.12876	0.141846	0.131875	0.102015	0.0933528	0.06085	0.030064	0.0268163	0.0277754
Tb927.10.2670	0.0258348	0.199676	0.157673	0.171367	0.114903	0.107322	0.0840351	0.0608745	0.04197	0.0192229	0.017122	0.0224977	0.0873918	0.147769	0.27865	0.171988	0.0986252	0.0826982	0.0437801	0.0226883	0.0390611	0.0178137	0.0255455	0.087308	0.208583	0.246263	0.155371	0.110149	0.0831924	0.0382944	0.0177316	0.0177727	0.0140758
Tb927.10.2680	0.0117587	0.0185767	0.0245717	0.0756214	0.0838388	0.131481	0.123694	0.174277	0.202176	0.107355	0.0167277	0.0122512	0.00785096	0.0189018	0.0314434	0.124246	0.192173	0.216844	0.149695	0.112971	0.105179	0.00576682	0.0176566	0.0380006	0.0577865	0.0897521	0.125207	0.144489	0.144449	0.161025	0.141391	0.0736646	0.00339381
Tb927.10.2690	0.184437	0.0347369	0.0262936	0.0490391	0.0657848	0.0905456	0.075613	0.103763	0.144628	0.148278	0.0698206	0.174337	0.132207	0.0542765	0.0308132	0.0483207	0.0541293	0.0760248	0.104958	0.10749	0.0797914	0.0872583	0.242398	0.130829	0.0293602	0.0503525	0.0330803	0.080471	0.0863759	0.0656373	0.0979918	0.107258	0.0762459
Tb927.10.270	0.359908	0.0382538	0.0212755	0.0458514	0.0595772	0.081248	0.0868287	0.0799647	0.0889304	0.0447582	0.0925746	0.292272	0.195541	0.0433041	0.0221091	0.0498559	0.0567891	0.066064	0.065319	0.0364296	0.0447798	0.11777	0.359503	0.142544	0.026193	0.038201	0.0507407	0.0526489	0.0637322	0.0706653	0.0551318	0.0347275	0.111475
Tb927.10.2700	0.556306	0.106659	0.0168429	0.0357541	0.0455223	0.0624091	0.0440137	0.0318212	0.0298502	0.0179794	0.0591762	0.251402	0.319294	0.0995092	0.0369387	0.0502452	0.0514156	0.0509317	0.0332131	0.022934	0.0278144	0.0411082	0.242563	0.21768	0.0551834	0.056914	0.0641299	0.0720568	0.0690208	0.0504104	0.0317781	0.0203054	0.0886729
Tb927.10.2720	0.252941	0.0631111	0.023483	0.034742	0.0405719	0.070731	0.0390002	0.0423514	0.0597049	0.0583348	0.268894	0.0724349	0.0813444	0.0540078	0.0313059	0.0373783	0.0202313	0.0313438	0.0655236	0.0461046	0.0899184	0.470407	0.13665	0.0888955	0.0196455	0.0344439	0.0279134	0.042151	0.046743	0.0539556	0.046661	0.027385	0.44028
Tb927.10.2730	0.0388967	0.0311115	0.0400883	0.0524885	0.0315084	0.0400377	0.0348224	0.0356846	0.0456153	0.0429401	0.60306	0.024906	0.0364368	0.0355812	0.0220987	0.0297005	0.0210678	0.0264533	0.0258065	0.0178936	0.0534917	0.714322	0.0471008	0.092369	0.0518183	0.0556227	0.0613771	0.0493186	0.0481363	0.0485636	0.0372397	0.0467919	0.448427
Tb927.10.2760	0.0195739	0.0243655	0.0345052	0.0668263	0.0876563	0.137487	0.112062	0.158416	0.221669	0.113727	0.0099364	0.0179224	0.0276705	0.0263272	0.0284853	0.0765823	0.0925004	0.151496	0.18395	0.146296	0.184986	0.0141606	0.0238139	0.0328692	0.0389331	0.0607229	0.0853877	0.104333	0.138234	0.19239	0.167187	0.118671	0.00943199
Tb927.10.2780	0.391636	0.0820799	0.0334156	0.040094	0.0740866	0.116737	0.069628	0.0639137	0.0604216	0.0300918	0.0445782	0.248453	0.151501	0.0713491	0.0428989	0.061407	0.0754833	0.0909195	0.0678246	0.0446391	0.0489716	0.0702981	0.269246	0.133873	0.059784	0.0669002	0.0642535	0.0754693	0.0799833	0.0722821	0.0444065	0.0277019	0.0901058
Tb927.10.2790	0.16547	0.0378766	0.0311968	0.0630209	0.0771711	0.122941	0.0903392	0.104988	0.127622	0.132556	0.0352784	0.0636192	0.0954697	0.0780644	0.0494991	0.0786845	0.0649364	0.0882511	0.0912864	0.0752916	0.08301	0.231888	0.0796409	0.10744	0.0579949	0.0907606	0.0710642	0.0617546	0.0592684	0.0687671	0.056748	0.0712383	0.229611
Tb927.10.2800	0.116339	0.0198996	0.0267196	0.0748756	0.106549	0.149618	0.151313	0.134955	0.14859	0.0567579	0.0127091	0.148526	0.0479989	0.0267441	0.0278148	0.120585	0.152032	0.187643	0.115111	0.0662134	0.0773732	0.0129717	0.165629	0.0361266	0.0149589	0.0660182	0.130843	0.138655	0.175912	0.150686	0.0631826	0.0472149	0.0160787
Tb927.10.2810	0.100425	0.170757	0.132288	0.121308	0.0797859	0.0835748	0.0683664	0.0434806	0.0325471	0.0215581	0.121326	0.0627406	0.0987064	0.128564	0.156243	0.0984314	0.0560101	0.0482923	0.0318939	0.0171052	0.0358315	0.257198	0.0965973	0.122584	0.150578	0.147293	0.110762	0.0741324	0.0477848	0.0305472	0.0190449	0.0168883	0.186302
Tb927.10.2840	0.26184	0.0673869	0.0495594	0.0654722	0.0724618	0.098817	0.082867	0.0790379	0.0852329	0.0386258	0.0870019	0.217358	0.153734	0.0537365	0.0457091	0.0583489	0.0608346	0.0706725	0.0510457	0.035674	0.0477932	0.178473	0.208736	0.123213	0.0669775	0.0756793	0.070918	0.0702743	0.0725116	0.0689041	0.0477959	0.0313028	0.156885
Tb927.10.2860	0.0153848	0.0173521	0.0451165	0.115218	0.176346	0.234911	0.168606	0.11332	0.0720054	0.023963	0.0108746	0.111316	0.0815697	0.0514734	0.0833935	0.172951	0.12704	0.141936	0.0709748	0.0358903	0.0439814	0.0272066	0.0944847	0.0709454	0.0598443	0.124344	0.158578	0.165233	0.136808	0.0759217	0.0351026	0.0258489	0.0210105
Tb927.10.2880	0.0196836	0.109249	0.137778	0.144676	0.0953382	0.137638	0.0732971	0.0897596	0.0925294	0.0764223	0.00529481	0.0108163	0.0155948	0.0306612	0.0703174	0.110781	0.0920922	0.126781	0.149915	0.151767	0.216393	0.010458	0.0188676	0.0390728	0.0717964	0.124213	0.13209	0.143771	0.104599	0.117716	0.0954663	0.116329	0.011612
Tb927.10.290	0.310964	0.0199546	0.0168727	0.0156167	0.0219702	0.0295483	0.0261153	0.0262081	0.0275873	0.0302441	0.464456	0.21225	0.0797665	0.0191219	0.0130707	0.0150504	0.012613	0.0177633	0.0231944	0.0181297	0.0478894	0.536374	0.288783	0.0278232	0.0226772	0.0191782	0.0205557	0.0170218	0.0232317	0.0297588	0.0245541	0.0357763	0.461615
Tb927.10.2900	0.108621	0.0358294	0.0299876	0.0619849	0.0672403	0.122856	0.074299	0.0887751	0.07066	0.0429297	0.284269	0.0596681	0.0611104	0.0534283	0.0251157	0.0324669	0.02719	0.0287689	0.0311082	0.0214967	0.0461445	0.580759	0.077281	0.0821918	0.0363428	0.0426143	0.0463519	0.0377624	0.0385917	0.0386298	0.0212772	0.0264936	0.554682
Tb927.10.2910	0.403669	0.065128	0.038086	0.042151	0.0621115	0.072943	0.0625179	0.0500988	0.045643	0.0319733	0.0889292	0.248414	0.218084	0.109002	0.0314915	0.0605902	0.0665473	0.0548617	0.0403414	0.0305809	0.0406558	0.0869789	0.26574	0.166044	0.0537769	0.0425871	0.0575225	0.0533717	0.0616958	0.057153	0.0339309	0.0361315	0.147885
Tb927.10.2920	0.0256918	0.0206542	0.0479904	0.105146	0.188772	0.232313	0.151822	0.106622	0.0672555	0.0209696	0.0100117	0.113438	0.0770838	0.0499577	0.0653014	0.176263	0.152101	0.14735	0.0704428	0.039924	0.0474868	0.0133491	0.0837553	0.070339	0.0469803	0.108065	0.153993	0.161251	0.148884	0.0975672	0.041137	0.0316363	0.0310019
Tb927.10.2930	0.0331646	0.0467361	0.0431649	0.0594774	0.0768133	0.103356	0.0932204	0.0898928	0.143445	0.289139	0.0140077	0.0211366	0.0342745	0.0392399	0.0327146	0.0500494	0.0476569	0.0721568	0.140542	0.243332	0.288262	0.0183837	0.0274163	0.0502828	0.0459896	0.0642502	0.0680065	0.057656	0.0830679	0.112593	0.172463	0.299579	0.0111867
Tb927.10.2940	0.0466026	0.0309852	0.0316775	0.0521124	0.0610092	0.0849455	0.0794817	0.101257	0.18148	0.31747	0.012101	0.0299864	0.0335672	0.0326244	0.020505	0.0363915	0.0360812	0.0623953	0.16619	0.288596	0.252658	0.0326832	0.0390642	0.0358382	0.0286422	0.0372631	0.0496882	0.0431003	0.0642941	0.105043	0.193649	0.375112	0.0277659
Tb927.10.2950	0.0478216	0.179914	0.162284	0.140451	0.0954703	0.122848	0.0628292	0.0658957	0.051187	0.027035	0.0115178	0.0325887	0.0717394	0.127559	0.264099	0.168549	0.0967675	0.0923945	0.0510233	0.0273781	0.0381668	0.00880823	0.0341871	0.0773817	0.195034	0.221175	0.157126	0.114995	0.0839293	0.0475509	0.0229426	0.0167829	0.0085055
Tb927.10.2990	0.476667	0.0630815	0.0223929	0.0380354	0.062164	0.0996251	0.0533663	0.0479027	0.0479772	0.0245172	0.0774581	0.254675	0.217626	0.0874322	0.0273056	0.0483274	0.0446528	0.0510884	0.0424628	0.0298595	0.04329	0.146578	0.345703	0.166267	0.0258489	0.0336527	0.0385443	0.0480353	0.0367951	0.0358287	0.0266584	0.0267545	0.211449
Tb927.10.300	0.0263927	0.0161018	0.0317825	0.0682345	0.090891	0.14316	0.138535	0.147996	0.201133	0.110372	0.018189	0.0115914	0.00895148	0.0227809	0.025258	0.128966	0.145175	0.187127	0.177654	0.114552	0.152892	0.00956521	0.0149255	0.021074	0.0194693	0.0592951	0.115522	0.128862	0.172771	0.185193	0.141448	0.110123	0.0114549
Tb927.10.3000	0.0418109	0.0265966	0.0436815	0.109198	0.157189	0.213322	0.170101	0.103344	0.0728809	0.032039	0.0137296	0.143718	0.170134	0.102202	0.0667036	0.105499	0.0833116	0.0840155	0.0603483	0.0483304	0.0842362	0.0247287	0.130684	0.167641	0.0924653	0.0817929	0.106778	0.0948441	0.0798597	0.0722229	0.0652945	0.0517942	0.0225097
Tb927.10.3010	0.0253264	0.0213016	0.0479636	0.111954	0.175763	0.228249	0.161349	0.114584	0.0720353	0.0255369	0.00943478	0.154106	0.147368	0.0701431	0.0605437	0.133077	0.125115	0.117978	0.0687378	0.0387766	0.0427874	0.0143301	0.181889	0.129163	0.0519049	0.0881852	0.120383	0.120928	0.122574	0.07538	0.0372862	0.0275313	0.0145551
Tb927.10.3020	0.0225563	0.0203759	0.049563	0.104188	0.167512	0.228263	0.160504	0.110699	0.0823461	0.0344082	0.0115982	0.0685499	0.0648039	0.0471193	0.0833501	0.206152	0.19328	0.158254	0.0721468	0.0418424	0.0427586	0.0143106	0.0645968	0.0612669	0.0557134	0.127828	0.175999	0.178942	0.156028	0.0844178	0.0396178	0.0253966	0.00640901
Tb927.10.3030	0.32139	0.0697694	0.0314541	0.0518321	0.0486733	0.0566063	0.0538612	0.0446925	0.0525234	0.0466356	0.225299	0.115519	0.213038	0.104617	0.0450622	0.0484918	0.0372502	0.0367661	0.0250295	0.0169455	0.0372502	0.31348	0.15622	0.193694	0.0668414	0.0594055	0.0570324	0.0471277	0.0379019	0.027894	0.024044	0.0307428	0.29132
Tb927.10.3040	0.0278224	0.0245246	0.0283234	0.0738156	0.103756	0.143135	0.135584	0.150233	0.191915	0.074435	0.0124774	0.00753632	0.0127137	0.0252131	0.0384376	0.141748	0.222228	0.232585	0.154974	0.0964205	0.0795979	0.00131254	0.0537923	0.044026	0.0260421	0.0690788	0.125468	0.143216	0.178862	0.188379	0.113478	0.0614324	0.00977761
Tb927.10.3070	0.152448	0.0895376	0.0564311	0.058553	0.103794	0.143198	0.112441	0.0847191	0.0924658	0.0577997	0.0403056	0.118622	0.128115	0.0904138	0.0881658	0.100368	0.0808502	0.121107	0.0928499	0.046975	0.0734903	0.038415	0.164183	0.121397	0.090874	0.100193	0.0907688	0.0931941	0.0950862	0.0895211	0.0594831	0.0398727	0.0554275
Tb927.10.3080	0.0495226	0.0694805	0.0591307	0.0860397	0.106282	0.164002	0.145785	0.133045	0.121018	0.0532896	0.0105687	0.0114186	0.066765	0.171982	0.0920915	0.15062	0.139214	0.142375	0.0906996	0.0555169	0.0620504	0.00581368	0.0128777	0.0847891	0.0857569	0.105524	0.139569	0.172364	0.1406	0.128138	0.0654675	0.0518388	0.0078435
Tb927.10.3090	0.315359	0.0448717	0.0363539	0.0600783	0.0767655	0.106221	0.0785903	0.0813282	0.0807882	0.0595503	0.0468357	0.266598	0.19682	0.0678353	0.0223365	0.0553674	0.0480937	0.0593666	0.056546	0.0439945	0.0557381	0.112394	0.317297	0.158166	0.0374875	0.0425906	0.0634089	0.0625692	0.0581491	0.0627178	0.0387767	0.041591	0.105647
Tb927.10.310	0.368873	0.0576605	0.026008	0.0506872	0.0622072	0.076406	0.065801	0.0594959	0.0666231	0.0405174	0.148104	0.149467	0.141612	0.0728897	0.0239033	0.0404796	0.0435407	0.0454914	0.0422376	0.0307422	0.0552888	0.369912	0.195796	0.132745	0.0427204	0.0629073	0.0558297	0.0517221	0.0441204	0.0397098	0.0306518	0.0496872	0.281012
Tb927.10.3100	0.0268071	0.0262107	0.0466198	0.0930332	0.0826828	0.143596	0.107711	0.145767	0.205192	0.103299	0.0139145	0.0211686	0.0230583	0.0315826	0.0365931	0.101013	0.137197	0.178163	0.190883	0.142525	0.109794	0.0164599	0.0190013	0.0282249	0.0331146	0.0657328	0.0991462	0.118002	0.136943	0.200625	0.165827	0.0857293	0.022034
Tb927.10.3110	0.306118	0.0618153	0.0269296	0.0488485	0.0639086	0.0953178	0.0632553	0.0584509	0.063676	0.0427694	0.0999224	0.173339	0.174077	0.105372	0.0408911	0.0606574	0.0599913	0.0750398	0.0560179	0.0295495	0.0466548	0.143232	0.23538	0.171585	0.0547922	0.0334983	0.0463332	0.0399819	0.053853	0.0517251	0.0443902	0.0283347	0.240126
Tb927.10.3140	0.0933679	0.0277917	0.0414282	0.109419	0.141907	0.195353	0.123878	0.117373	0.0824193	0.0343532	0.0327095	0.108241	0.156272	0.0819357	0.028147	0.0719583	0.0700616	0.0839485	0.0566224	0.0407037	0.0708755	0.0474748	0.30727	0.212453	0.0303573	0.0360816	0.068905	0.0514399	0.0684995	0.066385	0.0459345	0.0438317	0.0688424
Tb927.10.3150	0.405876	0.0463359	0.0227524	0.0436754	0.0529346	0.0650929	0.0523305	0.0597352	0.066441	0.044374	0.127868	0.290103	0.215447	0.0616722	0.0269987	0.0371319	0.0370661	0.0373564	0.0385487	0.0249368	0.0392271	0.179287	0.341412	0.167317	0.0427014	0.0397413	0.0463067	0.0381373	0.0415409	0.0406674	0.0320347	0.0311587	0.169982
Tb927.10.3160	0.0449352	0.173341	0.14402	0.173196	0.112546	0.124504	0.0925091	0.0602316	0.0454897	0.0193225	0.00553149	0.0325207	0.0711575	0.123486	0.287057	0.17663	0.0934085	0.0893039	0.0420892	0.0204471	0.034015	0.00944793	0.0344789	0.0775387	0.20117	0.229212	0.153655	0.102488	0.0843617	0.0409261	0.0184623	0.0152804	0.00911842
Tb927.10.3170	0.431853	0.0365434	0.019914	0.0393346	0.0451655	0.0653029	0.0553516	0.0602691	0.0705044	0.0473581	0.11642	0.279994	0.193846	0.0434599	0.0180991	0.0442002	0.0448245	0.0475637	0.0419881	0.0311871	0.0452045	0.210142	0.324085	0.131995	0.0282181	0.0391267	0.0507759	0.0511274	0.0495172	0.0541335	0.044994	0.0404766	0.176014
Tb927.10.320	0.0248983	0.0166949	0.0588129	0.120203	0.172525	0.216362	0.179576	0.109208	0.0588961	0.0266408	0.0161827	0.0766278	0.0824373	0.0716189	0.1037	0.208784	0.181396	0.136975	0.0585792	0.0360432	0.0379247	0.00591406	0.0623009	0.0671084	0.0579935	0.135874	0.194134	0.186091	0.160262	0.0795381	0.0279769	0.0238248	0.00489596
Tb927.10.3200	0.360431	0.068276	0.0391635	0.049635	0.0833555	0.115146	0.0839222	0.059849	0.0549708	0.0323377	0.0663929	0.264257	0.208791	0.0700801	0.0384773	0.0550574	0.0638046	0.0695011	0.054891	0.0384911	0.0518719	0.0649251	0.288279	0.158834	0.0531095	0.0487031	0.052483	0.0530449	0.0600432	0.0606843	0.0442624	0.0348883	0.130408
Tb927.10.3210	0.0827279	0.0206347	0.0314159	0.0647019	0.0946157	0.14004	0.142686	0.142577	0.154786	0.0720809	0.0417982	0.137817	0.0975924	0.0422764	0.0219376	0.101012	0.13549	0.16748	0.108287	0.0672324	0.0708598	0.0246917	0.16745	0.0434404	0.015473	0.0574113	0.108536	0.12984	0.171775	0.142512	0.0664473	0.0463597	0.0397614
Tb927.10.3230	0.166414	0.0451476	0.035863	0.0372606	0.0422869	0.0542636	0.0508246	0.0480287	0.0581671	0.0479423	0.420282	0.062554	0.0431626	0.0669311	0.0442602	0.0759496	0.0369942	0.0582858	0.0390574	0.0308341	0.051194	0.386637	0.0687792	0.0736328	0.0495678	0.0581324	0.0625468	0.0500562	0.0486461	0.0503497	0.0448756	0.0539381	0.439475
Tb927.10.3250	0.101933	0.025686	0.0329091	0.0674521	0.107019	0.16062	0.13889	0.131604	0.140852	0.0696997	0.0141219	0.154423	0.0330959	0.0242856	0.041502	0.119434	0.154107	0.172007	0.104942	0.0678518	0.0806243	0.0187656	0.186009	0.0315533	0.00956937	0.0606113	0.113065	0.142838	0.174192	0.142675	0.0739749	0.0460661	0.0123022
Tb927.10.3260	0.0250825	0.0276998	0.0383441	0.0716992	0.0915681	0.14134	0.117957	0.134653	0.16574	0.162365	0.0194587	0.0128593	0.0158245	0.0193304	0.0234355	0.0657522	0.0819082	0.120697	0.139039	0.153582	0.31453	0.036642	0.0145057	0.0254283	0.0272703	0.0561588	0.0869369	0.10854	0.12838	0.157696	0.136162	0.202867	0.026137
Tb927.10.3280	0.346628	0.0552996	0.037315	0.0509937	0.0553567	0.0707418	0.0679675	0.0701391	0.0837753	0.0520776	0.107787	0.248006	0.186711	0.0652998	0.0424579	0.055812	0.0426194	0.065697	0.0477995	0.0335404	0.0426475	0.15319	0.25113	0.141017	0.0579595	0.0609923	0.0664561	0.0755211	0.0602099	0.0676104	0.0434137	0.0370366	0.153758
Tb927.10.3290	0.00690015	0.0159816	0.0356631	0.0670006	0.10078	0.153305	0.144294	0.17005	0.213292	0.0911539	0.00157891	0.036393	0.0346218	0.0509029	0.054456	0.117393	0.168339	0.172547	0.127173	0.0963386	0.0926064	0.0492293	0.0423735	0.057305	0.0629779	0.0894818	0.113937	0.139549	0.175681	0.150044	0.108228	0.0494785	0.010944
Tb927.10.3310	0.0341786	0.187302	0.155488	0.140324	0.101425	0.120776	0.0897994	0.067964	0.0549109	0.0294244	0.00513561	0.0327906	0.0767214	0.127935	0.281682	0.171993	0.0953406	0.0887083	0.0471342	0.0269733	0.0416386	0.00468443	0.0335998	0.0812114	0.196753	0.236188	0.161748	0.106313	0.0831692	0.0397697	0.0195277	0.0198684	0.0110998
Tb927.10.3320	0.0984844	0.0328492	0.0433479	0.0741561	0.105672	0.150286	0.13616	0.12885	0.136371	0.0664741	0.0273492	0.11176	0.0616018	0.0180813	0.0298721	0.127819	0.176663	0.188213	0.0901952	0.0727031	0.0768658	0.00969287	0.143671	0.0464001	0.00131981	0.0761879	0.147072	0.137463	0.183259	0.14656	0.0574582	0.0542537	0.00635506
Tb927.10.3330	0.0172911	0.0227197	0.0297954	0.0696219	0.0952246	0.132811	0.135788	0.161133	0.20288	0.116247	0.0111158	0.0233975	0.0233277	0.0258125	0.0254803	0.0692381	0.121576	0.163052	0.174633	0.14715	0.195567	0.0142749	0.0679002	0.0417451	0.0381086	0.0865823	0.0809519	0.088813	0.146079	0.148306	0.146568	0.11224	0.0225887
Tb927.10.3350	0.0757446	0.0363518	0.0637126	0.104718	0.0686177	0.134529	0.10851	0.135657	0.152323	0.096722	0.0231141	0.00943029	0.00907315	0.0213532	0.0216256	0.0590538	0.0973945	0.144608	0.171923	0.198174	0.262695	0.0126469	0.0333922	0.0390308	0.0333373	0.0509333	0.0842832	0.121734	0.125513	0.186721	0.151063	0.130979	0.0171931
Tb927.10.3370	0.249797	0.0655795	0.0357109	0.0347742	0.0498156	0.0727773	0.0710352	0.0770235	0.0833732	0.0568117	0.203128	0.186859	0.143845	0.0700961	0.038976	0.0580632	0.0706353	0.08446	0.0762862	0.0556816	0.0525583	0.152784	0.220069	0.106882	0.0450324	0.0493168	0.0488633	0.0574776	0.0809783	0.0916201	0.0687964	0.050958	0.178715
Tb927.10.3390	0.104737	0.0479354	0.0453532	0.0721951	0.0798873	0.115115	0.092152	0.110639	0.130695	0.114279	0.0784418	0.0966964	0.0930195	0.0705943	0.0344669	0.0487933	0.0528799	0.0696546	0.110859	0.104992	0.137784	0.186127	0.162934	0.100465	0.0520194	0.0548463	0.0649329	0.0697805	0.0838176	0.0833854	0.0740998	0.0854181	0.175997
Tb927.10.340	0.0687054	0.0433879	0.0449487	0.0899399	0.138659	0.182977	0.155615	0.113851	0.105154	0.0384028	0.0154725	0.0525403	0.0580035	0.0546569	0.0644445	0.197306	0.198186	0.165508	0.0847004	0.0532394	0.0527753	0.0109535	0.0669943	0.066361	0.0593169	0.111935	0.155807	0.162925	0.148518	0.100311	0.057895	0.0410319	0.017994
Tb927.10.3430	0.0149823	0.0245351	0.0422918	0.0761421	0.0907299	0.158634	0.105771	0.157621	0.189686	0.114342	0.00703728	0.0103507	0.0208724	0.0225871	0.0241427	0.0810643	0.130468	0.172815	0.201313	0.155793	0.182241	0.00468904	0.0120091	0.0272193	0.0229193	0.0524099	0.0860863	0.134287	0.153669	0.228014	0.16478	0.108939	0.00665268
Tb927.10.3470	0.0342593	0.0343703	0.0487756	0.0796163	0.0740276	0.132175	0.0810526	0.122676	0.165816	0.216358	0.0108733	0.00686399	0.00679591	0.0115875	0.0120278	0.0434569	0.0503839	0.0818618	0.19226	0.333916	0.233405	0.0189012	0.00576035	0.0145044	0.0169813	0.0347746	0.0624884	0.0699261	0.0751796	0.147503	0.195636	0.363161	0.0129275
Tb927.10.3480	0.0714304	0.102703	0.0770897	0.145966	0.095693	0.0954881	0.0817701	0.0994971	0.108557	0.0540764	0.0677302	0.00820502	0.0139826	0.0295373	0.0342249	0.102348	0.154052	0.193042	0.219611	0.142485	0.0971931	0.00700374	0.0360516	0.0374886	0.0316376	0.0617846	0.093189	0.129102	0.151526	0.202361	0.13308	0.0689836	0.0205871
Tb927.10.3500	0.408001	0.1721	0.0351992	0.0298745	0.0376779	0.0403381	0.0367817	0.0311745	0.0304811	0.0259942	0.15431	0.189966	0.253452	0.120227	0.0456378	0.0411655	0.0274159	0.033719	0.0329372	0.0264392	0.0358223	0.186379	0.198283	0.221378	0.0899074	0.0394783	0.0309084	0.0296243	0.0312086	0.0272077	0.0209203	0.0216406	0.272197
Tb927.10.3510	0.0950558	0.0280631	0.0379583	0.0754505	0.111774	0.170678	0.132671	0.125421	0.127971	0.0521746	0.0289259	0.112658	0.0513629	0.0363768	0.0368747	0.146391	0.173769	0.172359	0.0990431	0.0700798	0.0643572	0.0210909	0.120506	0.0455169	0.0267704	0.0813285	0.152157	0.155636	0.160723	0.126408	0.0654738	0.0458521	0.0189697
Tb927.10.3520	0.3128	0.0667577	0.0351432	0.0509883	0.0489583	0.0588789	0.0525062	0.0449043	0.0506859	0.0366628	0.230735	0.114829	0.212852	0.0997115	0.0471657	0.0506683	0.039254	0.0359221	0.0274835	0.021482	0.0420534	0.300439	0.149231	0.178149	0.0637984	0.0599593	0.0584079	0.0468791	0.0427593	0.0338197	0.0271398	0.0347289	0.293297
Tb927.10.3530	0.0164804	0.0516342	0.0624354	0.0884842	0.0862072	0.136011	0.100945	0.14571	0.18472	0.114802	0.00661829	0.0291763	0.032513	0.0404571	0.0451324	0.0935666	0.104489	0.156296	0.187036	0.15342	0.150182	0.00773108	0.0520915	0.0462787	0.0454111	0.0547662	0.0804524	0.103574	0.126177	0.144163	0.128226	0.0851357	0.0276059
Tb927.10.3540	0.26537	0.10447	0.0515955	0.0518383	0.0813186	0.11915	0.0936457	0.0653927	0.0638703	0.0344603	0.051835	0.170869	0.146708	0.0748333	0.0573724	0.0832967	0.090493	0.105669	0.083099	0.0467199	0.0686993	0.0681634	0.222853	0.147696	0.0721465	0.0707348	0.0620488	0.0648046	0.0754064	0.0730867	0.0549193	0.0351844	0.106506
Tb927.10.3560	0.263423	0.043519	0.0227092	0.0366795	0.0427331	0.0647727	0.0571669	0.0544733	0.0612761	0.0447243	0.305964	0.10703	0.0964556	0.0581142	0.0215597	0.0370362	0.0384279	0.0392288	0.0451796	0.026097	0.0474195	0.481358	0.192523	0.128062	0.0379208	0.0326134	0.0383103	0.0339331	0.0368673	0.0397399	0.0338994	0.0326664	0.396267
Tb927.10.3570	0.0832642	0.0232218	0.0353908	0.0684784	0.107316	0.162619	0.147323	0.138896	0.145211	0.0603105	0.0163629	0.078063	0.0831359	0.0448455	0.0306752	0.128138	0.16207	0.187987	0.108433	0.0704444	0.0689313	0.0146797	0.0973714	0.0769647	0.0286416	0.0684327	0.118904	0.144377	0.183335	0.130151	0.0665416	0.0429428	0.0296717
Tb927.10.3580	0.107794	0.0255304	0.032595	0.0732402	0.0963294	0.13522	0.139304	0.137122	0.14064	0.067779	0.0309779	0.14813	0.0547801	0.0219714	0.0245488	0.128637	0.158686	0.182248	0.107664	0.0678682	0.0697325	0.0159274	0.162663	0.0423128	0.0180405	0.0675292	0.120348	0.12998	0.164419	0.130754	0.0708806	0.04183	0.0269807
Tb927.10.3590	0.0801691	0.030422	0.0315184	0.0643195	0.104292	0.149903	0.138967	0.129404	0.139337	0.0613828	0.0395863	0.0837671	0.0797143	0.0802368	0.047971	0.0949949	0.134858	0.162616	0.0966342	0.0718357	0.0825117	0.0387036	0.0984388	0.0880235	0.0459865	0.0684494	0.108338	0.126144	0.160186	0.13123	0.0643018	0.0530214	0.0271255
Tb927.10.360	0.0456074	0.217316	0.163874	0.157557	0.104609	0.112671	0.0818031	0.0495998	0.0340743	0.022567	0.00414924	0.0316223	0.0750852	0.129977	0.292576	0.175664	0.0914728	0.078035	0.043996	0.0212873	0.0399034	0.00618874	0.043676	0.0819947	0.21554	0.246641	0.164871	0.097583	0.0699913	0.0371403	0.015764	0.0138344	0.00578392
Tb927.10.3610	0.105715	0.0274181	0.0402868	0.0798575	0.100263	0.156216	0.12869	0.149	0.136681	0.057346	0.0185261	0.0833333	0.0616409	0.040989	0.0444041	0.122108	0.148124	0.174648	0.110405	0.0730443	0.0835086	0.0336645	0.140836	0.0498034	0.0210934	0.0808537	0.114629	0.125716	0.152199	0.129719	0.089782	0.0412875	0.0540813
Tb927.10.3620	0.0391801	0.0249085	0.0235033	0.0582658	0.0542891	0.0827622	0.0847752	0.0868441	0.170163	0.339396	0.0117057	0.0337071	0.0315378	0.0216256	0.0147349	0.0492266	0.0458611	0.0789424	0.159488	0.282366	0.243944	0.016942	0.043826	0.0315568	0.0140584	0.0312068	0.0372202	0.0429146	0.0621844	0.117202	0.253549	0.337837	0.00483608
Tb927.10.3630	0.250613	0.0635902	0.0170954	0.0462209	0.0697619	0.0949352	0.064861	0.0617305	0.0921696	0.128362	0.11066	0.154473	0.140259	0.0628553	0.0489509	0.0616736	0.0470355	0.070322	0.0716769	0.0402187	0.0517235	0.141817	0.232484	0.139904	0.0477866	0.0553622	0.0655149	0.0627646	0.0659728	0.0537112	0.0436055	0.0309442	0.20195
Tb927.10.3640	0.00555865	0.0187334	0.0271796	0.0763945	0.112862	0.220797	0.157773	0.171618	0.135987	0.0698662	0.00323051	0.00601669	0.00586428	0.00871948	0.0167499	0.0850679	0.161867	0.255778	0.216922	0.135725	0.0965078	0.00382421	0.00197197	0.0128019	0.0148085	0.0376931	0.0793464	0.164598	0.236644	0.25846	0.125555	0.063733	0.00153893
Tb927.10.3650	0.0775974	0.0256451	0.0330398	0.0681199	0.097794	0.144317	0.131855	0.134885	0.143765	0.062863	0.0492605	0.0899022	0.0891769	0.0792954	0.0342099	0.0992038	0.132897	0.144585	0.105722	0.0739284	0.0806488	0.027292	0.114115	0.0846709	0.0332607	0.0700712	0.115758	0.121785	0.154939	0.128441	0.057403	0.0448918	0.0480641
Tb927.10.3660	0.144428	0.0483112	0.0357902	0.0456639	0.0439215	0.0544546	0.052832	0.0532446	0.0722863	0.0710176	0.37133	0.0682645	0.0683317	0.049416	0.0298585	0.0344255	0.03343	0.0385469	0.0349537	0.0294026	0.0675184	0.54886	0.0913769	0.0672213	0.0370636	0.0395114	0.0428079	0.0352757	0.0352641	0.0391908	0.0371582	0.0560094	0.518582
Tb927.10.3670	0.222377	0.0435645	0.0272277	0.0424078	0.0459645	0.0612002	0.0715534	0.0791165	0.121634	0.126171	0.163206	0.103331	0.108628	0.0793799	0.0209688	0.024728	0.0190127	0.0284004	0.0583597	0.0438301	0.0840932	0.43293	0.171179	0.127275	0.0441328	0.0250991	0.0339152	0.0239115	0.03017	0.0683668	0.0542918	0.0746979	0.354172
Tb927.10.3680	0.0406112	0.0118202	0.0517792	0.127873	0.142352	0.208674	0.172214	0.124159	0.0868643	0.0234099	0.0102423	0.189004	0.263581	0.0941656	0.0509076	0.104668	0.0911529	0.0711389	0.0389033	0.0187567	0.0641762	0.0135465	0.245365	0.142096	0.0665212	0.0948889	0.0924526	0.0813102	0.0861394	0.0511952	0.0295272	0.0416078	0.0678369
Tb927.10.370	0.127199	0.0473679	0.0278457	0.0659193	0.0904389	0.116734	0.111474	0.0965723	0.111994	0.10472	0.0989614	0.0693648	0.0704561	0.0583061	0.0482533	0.079856	0.0943859	0.114572	0.102955	0.0820113	0.142265	0.137575	0.110269	0.086382	0.0415415	0.0591769	0.0763404	0.0941157	0.105015	0.101172	0.0786037	0.110754	0.144397
Tb927.10.3700	0.136968	0.0400338	0.0338336	0.0561949	0.0667822	0.086315	0.0752921	0.0845806	0.105174	0.0904656	0.233302	0.0579481	0.0600708	0.0578943	0.0261512	0.0292809	0.0270105	0.0438227	0.0456258	0.0411926	0.0829902	0.366979	0.0765833	0.0828873	0.0422796	0.0437007	0.0430601	0.0388479	0.0429232	0.0568209	0.0496459	0.0737172	0.440227
Tb927.10.3710	0.183992	0.0369025	0.0116036	0.0200753	0.0191195	0.0271541	0.0243327	0.0249484	0.0286841	0.0284046	0.595364	0.152158	0.082461	0.0415357	0.0287192	0.0267855	0.0145289	0.0207481	0.0246985	0.023944	0.0536371	0.530846	0.201272	0.0905272	0.0398878	0.0231088	0.0196725	0.0138226	0.0184507	0.0243013	0.0227615	0.041249	0.503678
Tb927.10.3720	0.174299	0.0767018	0.0412638	0.0606078	0.0990202	0.150427	0.0984414	0.101793	0.0876096	0.0407469	0.045436	0.229104	0.184155	0.0719699	0.0571627	0.0743577	0.0823799	0.0897665	0.0677793	0.043807	0.0463588	0.0383769	0.263701	0.147419	0.0721015	0.0719767	0.0722845	0.0651344	0.0747317	0.0747777	0.0439753	0.0371497	0.0591993
Tb927.10.3730	0.0237282	0.031779	0.0409246	0.0673001	0.0911166	0.136727	0.126375	0.142311	0.18356	0.10647	0.022786	0.0200087	0.0218277	0.0283068	0.0439865	0.134346	0.164364	0.180002	0.139417	0.0963109	0.105371	0.0304381	0.0187602	0.027363	0.0270649	0.0617701	0.10207	0.133485	0.165724	0.199433	0.131988	0.104241	0.0135482
Tb927.10.3740	0.0398829	0.037007	0.0486073	0.0634406	0.0980886	0.113283	0.122462	0.151567	0.182765	0.10193	0.0409652	0.0150708	0.0131341	0.0184704	0.0322606	0.146503	0.161698	0.206263	0.158505	0.100158	0.118053	0.00408019	0.0374712	0.0471598	0.0456094	0.0662659	0.114148	0.143873	0.170541	0.181733	0.112269	0.0710189	0.0113032
Tb927.10.3750	0.0150623	0.0246632	0.0408638	0.0730032	0.0872901	0.137562	0.128212	0.165185	0.211046	0.111138	0.00458447	0.0182228	0.0186194	0.0281431	0.0306848	0.0907604	0.12265	0.158326	0.183498	0.131853	0.16177	0.0144828	0.0197411	0.0311416	0.0339978	0.0590999	0.091515	0.11717	0.147234	0.193148	0.161794	0.103507	0.0141814
Tb927.10.3760	0.142165	0.0296304	0.0261729	0.0434889	0.049832	0.0667569	0.0729124	0.0803168	0.145911	0.215921	0.128572	0.125886	0.107556	0.0484855	0.0115154	0.0384734	0.0302765	0.0509621	0.0998142	0.115178	0.153015	0.211795	0.159706	0.0709487	0.0177927	0.0379696	0.0468378	0.0440569	0.0512045	0.0833051	0.113046	0.13891	0.223896
Tb927.10.3770	0.0592326	0.0279345	0.0354263	0.0754582	0.103879	0.15117	0.151494	0.126525	0.14231	0.0689978	0.0341769	0.0900772	0.0999964	0.0880199	0.0321371	0.117726	0.13998	0.158304	0.114982	0.0592865	0.0655775	0.0257018	0.099717	0.0847433	0.0414726	0.0601477	0.107316	0.106357	0.134976	0.136741	0.0659076	0.048602	0.0805495
Tb927.10.3780	0.165459	0.0650996	0.0479659	0.0749247	0.109967	0.154266	0.123046	0.0931859	0.0830331	0.0497216	0.0165305	0.211175	0.197597	0.0762621	0.0592736	0.076337	0.0825425	0.100368	0.0678511	0.0455391	0.0501008	0.0199238	0.246385	0.171335	0.070834	0.0649926	0.0737675	0.0746014	0.0940579	0.0822022	0.0523937	0.0402822	0.0227138
Tb927.10.3790	0.57965	0.0559513	0.0157253	0.0420082	0.0469277	0.0801164	0.0418571	0.0573194	0.0473713	0.0223333	0.0297371	0.350677	0.314714	0.0405014	0.0176375	0.0399905	0.0459901	0.050452	0.0395832	0.0266359	0.0295788	0.0423384	0.377971	0.192435	0.0296879	0.0379417	0.0485316	0.0578855	0.0564749	0.0531532	0.028582	0.0236043	0.0727994
Tb927.10.380	0.115854	0.0181489	0.0289571	0.0726924	0.105605	0.154071	0.134055	0.144031	0.140995	0.0575181	0.0103253	0.142558	0.0371856	0.0217092	0.0281695	0.130403	0.153654	0.180655	0.121226	0.07537	0.0721279	0.0173863	0.165966	0.0383321	0.0233467	0.0673059	0.113788	0.15186	0.168571	0.126968	0.0664662	0.0458324	0.0199767
Tb927.10.3810	0.015004	0.0198965	0.0327161	0.0693027	0.108597	0.183307	0.14705	0.172046	0.167757	0.0800744	0.00547926	0.0157773	0.0203752	0.0248109	0.0264628	0.0938025	0.15019	0.205491	0.183636	0.138395	0.129781	0.00565233	0.0153015	0.0308433	0.0254104	0.0440675	0.0930618	0.143326	0.1931	0.213549	0.122316	0.0969438	0.00422331
Tb927.10.3820	0.0599577	0.185234	0.159651	0.141784	0.0981516	0.118859	0.0641519	0.0663627	0.0515431	0.0273874	0.0099207	0.0539028	0.0845132	0.12241	0.251256	0.153791	0.10108	0.0861861	0.0472832	0.0285015	0.0389466	0.0185014	0.0551702	0.0854035	0.19094	0.224775	0.156956	0.107256	0.0811637	0.0429604	0.0185863	0.0165752	0.0113863
Tb927.10.3860	0.0773153	0.0430118	0.033758	0.0444234	0.0658962	0.0823724	0.0949032	0.0935376	0.154415	0.112563	0.169993	0.0330407	0.0320599	0.0395764	0.0248668	0.0372825	0.0390846	0.0760639	0.149326	0.130059	0.122851	0.262626	0.0331227	0.0579306	0.0268336	0.0506695	0.0574734	0.0563753	0.0998125	0.127718	0.131403	0.130652	0.185146
Tb927.10.3870	0.062029	0.211492	0.163588	0.116816	0.0824665	0.0989483	0.0616343	0.07103	0.0514524	0.0348859	0.0268879	0.0482305	0.0848685	0.131691	0.236672	0.138319	0.0825755	0.0812395	0.0509543	0.0354641	0.0515615	0.0244055	0.0511937	0.0862208	0.187643	0.21793	0.138749	0.0958143	0.0778421	0.0462411	0.0269629	0.0222341	0.0195397
Tb927.10.3880	0.0426975	0.0331229	0.0427185	0.0654556	0.0929292	0.136177	0.12641	0.161332	0.177503	0.100943	0.021268	0.0135145	0.0258239	0.0506533	0.0384749	0.0878635	0.112354	0.157569	0.164408	0.128897	0.206829	0.016903	0.0233857	0.037859	0.0388512	0.0622993	0.0900872	0.121352	0.144621	0.185066	0.150091	0.113138	0.00991229
Tb927.10.390	0.0543306	0.0401692	0.0470881	0.0658979	0.0733596	0.103833	0.104277	0.1212	0.157733	0.191795	0.0259798	0.0381032	0.0379677	0.0460392	0.0322948	0.0591576	0.0522248	0.0941451	0.127729	0.127325	0.324376	0.0368134	0.0790227	0.0711585	0.0500991	0.0642646	0.0714368	0.0719264	0.091139	0.116889	0.120708	0.220633	0.0374944
Tb927.10.3900	0.170768	0.0564214	0.0406588	0.0741433	0.0782296	0.103915	0.0898886	0.0841815	0.0957849	0.0874919	0.107583	0.116662	0.114124	0.0841137	0.0334086	0.054887	0.054319	0.0673785	0.0770523	0.0679366	0.133869	0.188209	0.150594	0.129537	0.050986	0.0762684	0.0839253	0.0780982	0.0708334	0.0767842	0.0641993	0.0812255	0.137946
Tb927.10.3940	0.421187	0.0260761	0.0175056	0.0251114	0.0356576	0.0601284	0.0489763	0.0494232	0.0561678	0.0233321	0.236487	0.225154	0.203749	0.0522565	0.020505	0.0417433	0.0388665	0.0428167	0.0384307	0.0280755	0.0384055	0.264062	0.300322	0.159593	0.0289678	0.0266148	0.0365129	0.0417574	0.045892	0.0436054	0.031815	0.0246458	0.245448
Tb927.10.3950	0.294042	0.05194	0.0271917	0.0387157	0.0455615	0.0573008	0.0506053	0.0444163	0.0261791	0.0205191	0.306616	0.114242	0.0852969	0.0845377	0.0418144	0.0625694	0.0643814	0.0594343	0.0421044	0.0410484	0.0502441	0.354327	0.0712249	0.0705006	0.074701	0.0960068	0.0892827	0.101912	0.0861944	0.0549249	0.0209864	0.0196894	0.314577
Tb927.10.3970	0.152264	0.0739722	0.0285803	0.0395867	0.0578997	0.0525896	0.0431423	0.0447619	0.0441899	0.0379503	0.425063	0.0286299	0.0354295	0.0465318	0.0291578	0.0248213	0.0198865	0.0240291	0.0165529	0.0211456	0.0251742	0.728641	0.041023	0.0910472	0.0659675	0.0527825	0.0556767	0.0337726	0.0363654	0.0244446	0.0288415	0.022275	0.547804
Tb927.10.3990	0.326885	0.0500884	0.0300689	0.0492745	0.0544201	0.0722129	0.0651932	0.0652381	0.0747733	0.0527026	0.146331	0.209068	0.166993	0.0605712	0.0304408	0.0521167	0.0493274	0.0578072	0.0509637	0.0338518	0.0504631	0.227676	0.252522	0.138015	0.0407402	0.0399687	0.0511727	0.0466977	0.0478882	0.0531082	0.0417806	0.040581	0.223419
Tb927.10.4000	0.0913049	0.0287606	0.03049	0.0762529	0.104315	0.150574	0.14467	0.130266	0.139957	0.0624413	0.0165468	0.115364	0.102749	0.0482024	0.0327935	0.116186	0.147585	0.174247	0.111799	0.0619559	0.0672377	0.0159913	0.121452	0.0901663	0.036817	0.069198	0.112692	0.126327	0.163836	0.130441	0.0614887	0.0385269	0.0234199
Tb927.10.4010	0.100317	0.0459987	0.0291871	0.0378973	0.0615417	0.0683184	0.0657241	0.0577934	0.0737623	0.0582278	0.434851	0.0391014	0.0406758	0.0476433	0.0208652	0.035005	0.0340594	0.0379845	0.0372032	0.0232546	0.0516878	0.630883	0.0526757	0.0636843	0.0339639	0.0512798	0.0399415	0.0445633	0.0499847	0.0469633	0.031267	0.051095	0.511374
Tb927.10.4020	0.0303842	0.0293873	0.0613416	0.078611	0.0819574	0.145375	0.130307	0.143726	0.165289	0.117389	0.0162326	0.033207	0.0385721	0.0306604	0.0303643	0.111382	0.120017	0.159708	0.169474	0.121233	0.138838	0.0465447	0.0456596	0.0466961	0.0332662	0.0870507	0.0480132	0.201213	0.147578	0.129997	0.113978	0.0979781	0.04857
Tb927.10.4040	0.0208981	0.0293114	0.0384626	0.0812678	0.0840364	0.13617	0.105848	0.153933	0.211189	0.120516	0.00402795	0.00744153	0.011813	0.018733	0.029649	0.0798066	0.120469	0.159163	0.189421	0.163237	0.198673	0.00712574	0.0232645	0.036102	0.0331152	0.0664974	0.0913843	0.12194	0.129892	0.219344	0.155995	0.130463	0.00505195
Tb927.10.4060	0.292451	0.0598631	0.0474737	0.0508524	0.0598662	0.0806919	0.0738001	0.0724452	0.0778028	0.0619139	0.121442	0.13001	0.137668	0.0665864	0.0404544	0.0655593	0.0527215	0.0661725	0.0529243	0.0436648	0.0657425	0.258378	0.157196	0.136124	0.0735791	0.065174	0.0698298	0.0709686	0.0649971	0.0652256	0.0514502	0.0547989	0.162988
Tb927.10.4070	0.123722	0.0512763	0.0504608	0.0966561	0.125151	0.159744	0.134109	0.0985377	0.0879776	0.0505411	0.015238	0.16049	0.116041	0.0736381	0.107608	0.117847	0.105193	0.102575	0.0629874	0.0426627	0.0567015	0.0232584	0.157967	0.105851	0.0982206	0.135018	0.113731	0.0987284	0.096902	0.0638003	0.0416371	0.033142	0.0380497
Tb927.10.4080	0.0331164	0.0250616	0.0382946	0.0681893	0.0951537	0.147379	0.131072	0.159261	0.196934	0.0869151	0.01011	0.0349087	0.0341278	0.037255	0.0407784	0.13666	0.181435	0.180974	0.125869	0.091187	0.0861903	0.0241881	0.0275492	0.038267	0.0314499	0.0711899	0.123416	0.139622	0.174909	0.173441	0.112882	0.0700675	0.0138097
Tb927.10.4100	0.261856	0.0764285	0.0444509	0.0581157	0.0864081	0.107338	0.0704147	0.0623538	0.066293	0.0405569	0.0680476	0.104111	0.143604	0.0935866	0.0624587	0.0687861	0.0793415	0.0898121	0.0614363	0.0535812	0.0788604	0.0833752	0.201306	0.164486	0.0685064	0.0709511	0.0800067	0.06075	0.0683045	0.0698758	0.0416224	0.0630352	0.142612
Tb927.10.4120	0.321272	0.0551083	0.039596	0.0532127	0.0584828	0.0741695	0.0712218	0.074231	0.0929443	0.0555499	0.105548	0.231163	0.195375	0.063361	0.0407105	0.0532181	0.0492818	0.058358	0.0543896	0.0331593	0.0436222	0.159025	0.27548	0.146277	0.0428206	0.0521052	0.0607839	0.0605642	0.0571847	0.0645642	0.05089	0.0399029	0.149493
Tb927.10.4130	0.0525048	0.0285447	0.036996	0.0751082	0.115386	0.155118	0.15295	0.143609	0.149852	0.0653655	0.0230376	0.0489069	0.0505587	0.0518134	0.0475932	0.126047	0.154922	0.178974	0.106641	0.0800956	0.0772383	0.036824	0.0708251	0.0637386	0.0368902	0.0748983	0.117342	0.140684	0.174515	0.143869	0.0750424	0.0606997	0.0308684
Tb927.10.4160	0.103437	0.135179	0.109179	0.110951	0.0983458	0.115368	0.103528	0.0772685	0.0736155	0.0432071	0.0353614	0.0987393	0.105609	0.0808369	0.168006	0.135897	0.0837511	0.0949083	0.0643258	0.0335553	0.0568817	0.0555142	0.10286	0.0957906	0.119458	0.166989	0.115775	0.101479	0.083221	0.0642377	0.0356196	0.0346316	0.053063
Tb927.10.4170	0.0514705	0.0421614	0.05649	0.106423	0.161883	0.233792	0.104089	0.104001	0.0672465	0.0281741	0.0166704	0.167118	0.125502	0.0565271	0.0867305	0.131841	0.122956	0.102063	0.0627384	0.04447	0.0468825	0.0214001	0.161686	0.0791838	0.0611571	0.112782	0.13466	0.141989	0.117068	0.0742959	0.0367879	0.025226	0.0321178
Tb927.10.4180	0.129469	0.0490951	0.0384411	0.0455625	0.0479333	0.0645177	0.0566364	0.0507806	0.0623814	0.0502381	0.405946	0.0410807	0.0466766	0.04359	0.0316644	0.0424765	0.0337154	0.0389785	0.0310244	0.0266123	0.0446742	0.5659	0.0526837	0.0589428	0.0369925	0.0420256	0.0368257	0.0354898	0.0269472	0.0328145	0.0251701	0.0340333	0.62751
Tb927.10.420	0.150293	0.0365221	0.0491221	0.0988522	0.118911	0.178305	0.0955403	0.0970814	0.0756366	0.0536015	0.0378935	0.164236	0.13395	0.0866251	0.048027	0.0605133	0.0628493	0.0756552	0.0687554	0.0528909	0.0820389	0.143785	0.207266	0.154163	0.0394164	0.0477779	0.0750197	0.0713968	0.0670788	0.0684317	0.0619932	0.0552955	0.13428
Tb927.10.4200	0.0863392	0.044433	0.0429692	0.0683006	0.124955	0.192102	0.151691	0.129747	0.101452	0.037605	0.0146573	0.264244	0.241766	0.0675067	0.0301422	0.0513515	0.0499004	0.0634954	0.0519835	0.0329565	0.0450191	0.0587832	0.327747	0.179443	0.0550184	0.0421069	0.0525028	0.0508342	0.0651105	0.0604138	0.0338394	0.0289469	0.0866981
Tb927.10.4220	0.0513933	0.0332995	0.0433824	0.0886418	0.128899	0.173492	0.144239	0.124749	0.121438	0.0518767	0.0189635	0.0488384	0.0542113	0.0607739	0.0614706	0.171348	0.178887	0.185038	0.102748	0.0628036	0.0621055	0.00889224	0.0536751	0.0678185	0.0600989	0.102057	0.147943	0.16283	0.159924	0.121297	0.0586682	0.0425047	0.019566
Tb927.10.4250	0.214289	0.0523528	0.0307704	0.0390959	0.0394534	0.0726393	0.0614575	0.0744824	0.0674627	0.06273	0.285267	0.0954914	0.0821711	0.0494557	0.0239843	0.0413089	0.0388773	0.0496449	0.056354	0.0343245	0.0624443	0.465944	0.0949871	0.0745792	0.0713159	0.0525453	0.0513602	0.0521902	0.0387218	0.0708804	0.0484023	0.0569645	0.388053
Tb927.10.4260	0.106658	0.0801944	0.0911556	0.102668	0.103029	0.0922447	0.0792945	0.121128	0.100313	0.0857296	0.0375861	0.0136521	0.00987404	0.00940324	0.0227064	0.0477346	0.0645633	0.130111	0.152035	0.295668	0.221147	0.0123862	0.0178687	0.0133549	0.0179076	0.0376537	0.0638149	0.0918843	0.116811	0.184261	0.212999	0.244356	0.00573882
Tb927.10.4270	0.185124	0.0439415	0.0230731	0.0564739	0.0645622	0.094146	0.0870034	0.0921902	0.099631	0.0489417	0.209347	0.0572066	0.0719923	0.06364	0.0212738	0.0338565	0.0277554	0.0238112	0.0313065	0.0148846	0.0470762	0.607197	0.0844752	0.100289	0.0510546	0.0427288	0.0540595	0.0481548	0.0408634	0.0392092	0.0343457	0.0335996	0.47122
Tb927.10.4290	0.0574021	0.177983	0.150184	0.142368	0.108321	0.123493	0.088705	0.0549168	0.0520056	0.0273678	0.0215391	0.0647842	0.0828783	0.114545	0.252007	0.150442	0.0978911	0.0797186	0.0477995	0.0312424	0.0632602	0.015824	0.080486	0.0960691	0.181476	0.207228	0.13876	0.0911682	0.0818778	0.0415056	0.0227658	0.0173995	0.0119583
Tb927.10.430	0.0558471	0.035137	0.05382	0.0725761	0.105039	0.138997	0.118069	0.132805	0.161747	0.0872096	0.0387541	0.0453252	0.0296061	0.0336909	0.0224721	0.102057	0.134617	0.134663	0.146887	0.10456	0.09176	0.0308879	0.0538191	0.0495848	0.102059	0.160619	0.122202	0.102846	0.145045	0.0965791	0.0736677	0.064221	0.0293568
Tb927.10.4320	0.0411854	0.186963	0.158883	0.147891	0.104632	0.121139	0.075581	0.0631727	0.0474128	0.0253289	0.00686896	0.0402848	0.0732228	0.124981	0.285572	0.16919	0.10128	0.0822206	0.0458383	0.0235712	0.031643	0.00881067	0.0456906	0.078003	0.196442	0.234456	0.159348	0.108249	0.0756518	0.0376319	0.0184806	0.0166843	0.00845711
Tb927.10.440	0.187221	0.0573299	0.0424405	0.0404973	0.0847178	0.13011	0.10846	0.107357	0.100078	0.0726524	0.0691358	0.0716449	0.0718081	0.0580363	0.0692383	0.103265	0.0897459	0.116323	0.12906	0.0991552	0.134377	0.0573472	0.124985	0.0948811	0.093484	0.103093	0.0848812	0.0835113	0.103424	0.106765	0.087193	0.0618333	0.0559489
Tb927.10.4400	0.141934	0.0485071	0.038178	0.0850371	0.120998	0.148004	0.135778	0.0941443	0.0862546	0.0475558	0.0536084	0.0893877	0.0636086	0.0552622	0.0417057	0.052573	0.0651088	0.0944805	0.173492	0.172583	0.125721	0.0660771	0.173771	0.110926	0.0272582	0.0463937	0.0469156	0.116159	0.112153	0.0485305	0.0571574	0.126126	0.13461
Tb927.10.4440	0.0663123	0.0625304	0.0515813	0.0741206	0.0971872	0.165585	0.136427	0.109025	0.132637	0.0752661	0.020764	0.0274127	0.0427751	0.0674988	0.0599269	0.109612	0.159927	0.18966	0.134745	0.0872236	0.0852195	0.0197981	0.0292885	0.0595161	0.0798615	0.0878047	0.0943236	0.111022	0.162122	0.173628	0.110865	0.0668623	0.00580286
Tb927.10.450	0.317053	0.0876077	0.0427523	0.0651273	0.0750584	0.0935028	0.0809878	0.0594069	0.0558472	0.0423675	0.0781119	0.126027	0.169882	0.144668	0.0480631	0.0475398	0.0365581	0.0392528	0.0473264	0.0439884	0.1074	0.183929	0.211189	0.240144	0.0797194	0.0596924	0.0534702	0.0379693	0.0398949	0.0447793	0.0450601	0.0664396	0.119142
Tb927.10.4530	0.0162305	0.031331	0.0353069	0.074334	0.0876134	0.1348	0.131429	0.152053	0.203699	0.115531	0.00241673	0.0910746	0.0733013	0.023463	0.0218059	0.0684054	0.127117	0.168208	0.159959	0.120276	0.127695	0.0186956	0.00420187	0.0263045	0.0204327	0.0442766	0.0943798	0.11783	0.159449	0.233957	0.192817	0.103	0.00335109
Tb927.10.4550	0.00828991	0.0152737	0.0310518	0.0650592	0.0959224	0.140808	0.136446	0.156105	0.196351	0.111936	0.0205862	0.00683002	0.00824047	0.0160059	0.0259897	0.112564	0.164056	0.193862	0.149177	0.123045	0.195021	0.00520843	0.0133133	0.0181262	0.0215689	0.0664227	0.108679	0.123469	0.183783	0.181447	0.130245	0.124172	0.0116351
Tb927.10.4570	0.307659	0.0431601	0.0206807	0.029521	0.0302791	0.0370466	0.0347527	0.0387762	0.0458159	0.0388255	0.368914	0.0567521	0.0579294	0.0479979	0.0184928	0.0174156	0.0143598	0.0183567	0.0226813	0.0182829	0.0418036	0.68518	0.0830751	0.0707324	0.0310459	0.020211	0.0211077	0.0192287	0.0208178	0.0241928	0.022456	0.035634	0.64573
Tb927.10.4580	0.10335	0.0929202	0.0695438	0.0872196	0.085481	0.116873	0.0919452	0.079988	0.0885871	0.126987	0.0571058	0.143997	0.122458	0.0793513	0.0690043	0.0797389	0.101785	0.108803	0.083486	0.0558171	0.0692756	0.0895884	0.179887	0.101907	0.0840935	0.0706925	0.0725369	0.10298	0.0905622	0.0767678	0.0659507	0.0556949	0.0989282
Tb927.10.4590	0.0476248	0.0382728	0.0359669	0.0749826	0.0927262	0.11912	0.114118	0.13759	0.182081	0.116252	0.0212119	0.0295098	0.0141197	0.0320919	0.0356521	0.119748	0.159291	0.158325	0.155757	0.113484	0.178082	0.0039392	0.0206122	0.0385585	0.0269501	0.0573617	0.105727	0.129286	0.155187	0.198123	0.151751	0.10543	0.0110142
Tb927.10.460	0.218445	0.0730474	0.0624144	0.0775236	0.0903489	0.119448	0.0997912	0.0855541	0.0879903	0.0477612	0.0453627	0.265765	0.196741	0.0688492	0.0594109	0.0659433	0.0601791	0.0632888	0.0500105	0.03605	0.049534	0.0611289	0.277995	0.137865	0.0725535	0.0870645	0.0861195	0.0650891	0.0661933	0.0577996	0.0401519	0.0355855	0.0648238
Tb927.10.4610	0.0198486	0.0332625	0.0384694	0.0699248	0.0806221	0.131569	0.108945	0.146947	0.197188	0.132204	0.0105147	0.0115737	0.0221219	0.0242462	0.0246309	0.0751234	0.106309	0.154243	0.179544	0.164028	0.217507	0.0105695	0.0173893	0.0254986	0.0333023	0.0540173	0.0866313	0.114091	0.146621	0.204139	0.160418	0.124717	0.0131929
Tb927.10.4620	0.0579236	0.030901	0.0324097	0.040822	0.0503384	0.0753941	0.0672656	0.0605243	0.0730528	0.0688773	0.442491	0.0362981	0.0479808	0.0492281	0.0503066	0.0427212	0.042867	0.0595029	0.056627	0.0444199	0.0940645	0.482112	0.0504974	0.0493293	0.0259803	0.0316288	0.0321499	0.0341663	0.0513772	0.0739575	0.06402	0.0675956	0.519298
Tb927.10.4630	0.120426	0.0578658	0.0570272	0.102206	0.109712	0.162054	0.121248	0.101961	0.0959976	0.039809	0.0316939	0.230727	0.159014	0.0642024	0.0705968	0.0810127	0.0824901	0.0959957	0.0751737	0.0503312	0.0562681	0.0427135	0.290247	0.125605	0.0736203	0.0753339	0.0988112	0.0523029	0.0598349	0.0824815	0.0685508	0.0408166	0.0323959
Tb927.10.4640	0.449055	0.0567123	0.019251	0.0296663	0.0296964	0.0411742	0.0300992	0.0255232	0.0332743	0.0298106	0.229454	0.201844	0.218894	0.0818198	0.0270314	0.0229875	0.015423	0.0242575	0.0231945	0.0206743	0.0412259	0.321988	0.2968	0.208492	0.0359241	0.0191284	0.025287	0.0207156	0.0237839	0.0237881	0.021429	0.0272295	0.269207
Tb927.10.4660	0.0788293	0.0680554	0.0296393	0.0435978	0.0684619	0.0640143	0.0348519	0.0778928	0.0542584	0.0388888	0.44151	0.0368907	0.0744039	0.123897	0.0694191	0.0916247	0.086461	0.0730782	0.0442178	0.0285211	0.0448064	0.32668	0.0966343	0.0915499	0.0638738	0.0765735	0.0703572	0.06841	0.0745537	0.0554674	0.0487736	0.0662372	0.287569
Tb927.10.4690	0.149953	0.157441	0.110321	0.131977	0.0996515	0.120571	0.0708371	0.0569275	0.052348	0.0213116	0.0260739	0.116609	0.200672	0.204665	0.126846	0.0961148	0.0584096	0.0543672	0.0317659	0.021294	0.0399717	0.0239776	0.11323	0.211186	0.166853	0.144164	0.108855	0.0861542	0.0616136	0.0338499	0.0212725	0.0198968	0.0184423
Tb927.10.470	0.0529778	0.0244104	0.0386585	0.0826555	0.0914227	0.128318	0.134166	0.144166	0.17997	0.0886154	0.0163552	0.0675432	0.0536707	0.0427256	0.0306241	0.118863	0.147659	0.174673	0.10435	0.0791656	0.0861228	0.0113964	0.0583997	0.0515081	0.0332814	0.0791699	0.121135	0.114687	0.151734	0.156995	0.0949304	0.0803857	0.0259449
Tb927.10.4700	0.177502	0.0613154	0.0303905	0.0548811	0.0621656	0.0808961	0.0621186	0.0691064	0.0958666	0.0669735	0.238784	0.086933	0.102647	0.0799741	0.0463753	0.0645223	0.0638563	0.0710049	0.0628068	0.0523969	0.0707864	0.281869	0.171151	0.107805	0.094083	0.0708298	0.102846	0.0663184	0.0715949	0.0781781	0.0415813	0.0489829	0.146629
Tb927.10.4710	0.308573	0.0305276	0.02647	0.0376797	0.0337549	0.0450687	0.0345751	0.0257774	0.0326636	0.0210985	0.395448	0.225908	0.083826	0.00580853	0.00897048	0.0121741	0.0102031	0.0174256	0.0161418	0.0151712	0.0391073	0.535304	0.271786	0.0317111	0.027992	0.0307312	0.0264725	0.0390229	0.0222125	0.0158677	0.0243425	0.0329048	0.478244
Tb927.10.4720	0.0524692	0.0391619	0.0611762	0.106779	0.145294	0.17301	0.120383	0.0931936	0.0778912	0.035562	0.0391804	0.051364	0.0730079	0.0767319	0.122803	0.15611	0.113795	0.101501	0.0594173	0.0459312	0.0528357	0.0766158	0.065167	0.078396	0.0969304	0.174324	0.170276	0.139372	0.12762	0.0635694	0.0321557	0.0302131	0.0142595
Tb927.10.4730	0.0640497	0.0271893	0.0433416	0.0966162	0.150034	0.206129	0.146633	0.116698	0.100804	0.0467032	0.0133462	0.0952679	0.0766461	0.0517413	0.0617314	0.144345	0.14349	0.151601	0.0741442	0.0513318	0.0786796	0.0710216	0.0646178	0.0603261	0.0378598	0.122887	0.164459	0.196825	0.147992	0.110716	0.0516656	0.0386155	0.00403754
Tb927.10.4750	0.116738	0.172151	0.147337	0.116374	0.0964984	0.138449	0.0782644	0.0561684	0.0454386	0.010512	0.0220702	0.0765292	0.0897892	0.113149	0.209269	0.163095	0.106106	0.0969974	0.0564157	0.0282333	0.0395402	0.0158117	0.0814043	0.0893607	0.149132	0.158444	0.137594	0.0994279	0.09244	0.0599243	0.0399855	0.0388351	0.0461324
Tb927.10.4760	0.0273041	0.0212482	0.0282739	0.0684048	0.0944686	0.14996	0.137853	0.173626	0.195885	0.080686	0.01325	0.0284573	0.0219643	0.0234824	0.0266064	0.0884069	0.132886	0.195209	0.189547	0.146352	0.126473	0.00884329	0.0197207	0.0278842	0.0247387	0.0555746	0.0948237	0.130527	0.170361	0.226291	0.160645	0.0695754	0.014819
Tb927.10.4770	0.0146197	0.0252003	0.0338421	0.0802916	0.0963846	0.157304	0.119087	0.140907	0.134027	0.166362	0.0021271	0.0200598	0.0162775	0.0186319	0.0263916	0.0706231	0.107938	0.160119	0.158696	0.144639	0.230045	0.00390833	0.0316815	0.0468233	0.0363573	0.0702884	0.0931977	0.135319	0.124752	0.169401	0.107199	0.14857	0.0122345
Tb927.10.4780	0.0258267	0.0238796	0.0276964	0.0609139	0.0740155	0.108466	0.108873	0.117026	0.186124	0.256981	0.00960444	0.0155832	0.018553	0.0154568	0.0186955	0.040813	0.075993	0.103258	0.180092	0.239223	0.24477	0.018439	0.0240678	0.0312291	0.0202652	0.0441624	0.0667713	0.0834146	0.11386	0.164465	0.202296	0.237768	0.0107533
Tb927.10.4800	0.111534	0.0893087	0.0394339	0.0580049	0.110249	0.178536	0.142652	0.107021	0.0965259	0.0482642	0.0167329	0.0230013	0.0582797	0.135671	0.0782991	0.0939528	0.122415	0.17252	0.112866	0.0720346	0.0748285	0.0369066	0.0296666	0.12619	0.154319	0.0744559	0.0734347	0.0982877	0.150249	0.127828	0.0687437	0.0497278	0.0479322
Tb927.10.4820	0.0147618	0.0174084	0.047147	0.110041	0.1729	0.229799	0.162096	0.115171	0.0715513	0.0266953	0.00316891	0.214264	0.153754	0.0522028	0.0410838	0.122299	0.115827	0.112192	0.0681417	0.0409205	0.0476127	0.00928671	0.206488	0.103076	0.0318387	0.0822906	0.127013	0.130037	0.127257	0.0861498	0.0493729	0.0365882	0.00676523
Tb927.10.4840	0.241209	0.111799	0.0365164	0.0496036	0.0952972	0.126298	0.103092	0.0653659	0.0657565	0.0375977	0.0674645	0.0864873	0.124937	0.115677	0.0700249	0.0971813	0.0951845	0.122942	0.0779818	0.0513515	0.0617877	0.102563	0.122731	0.146655	0.120315	0.06661	0.0694078	0.0700836	0.0858533	0.0897245	0.0663034	0.0458941	0.116422
Tb927.10.4850	0.0815108	0.0290975	0.0325944	0.0714356	0.112712	0.167886	0.148194	0.131139	0.123669	0.0499637	0.0470824	0.0830589	0.087248	0.0778477	0.0512518	0.13386	0.151384	0.158105	0.0944225	0.0622113	0.0619905	0.0182354	0.108232	0.0980012	0.0440715	0.0712377	0.128667	0.143093	0.15753	0.117927	0.0509669	0.0381203	0.0297236
Tb927.10.4860	0.0472606	0.0318326	0.0478477	0.109768	0.15902	0.202845	0.168654	0.103832	0.0724317	0.0332417	0.0164206	0.243572	0.240675	0.0730837	0.0356666	0.0778654	0.0735842	0.0815718	0.057595	0.0457369	0.0378817	0.0327677	0.315033	0.205285	0.0450567	0.0683815	0.0755952	0.06619	0.0649185	0.0531442	0.041343	0.0301812	0.0348723
Tb927.10.4890	0.148751	0.0848323	0.0754635	0.0801516	0.099014	0.116092	0.0989894	0.0847704	0.0897739	0.0551124	0.0446242	0.215279	0.148969	0.077031	0.104739	0.0937029	0.0853158	0.0825128	0.058943	0.0378771	0.0503589	0.0531573	0.22824	0.122635	0.0983845	0.134305	0.100449	0.0833952	0.0728428	0.0576	0.0311894	0.0281111	0.0479443
Tb927.10.4900	0.209567	0.0671228	0.0467605	0.0671958	0.073787	0.101146	0.0848567	0.0801067	0.092641	0.0610274	0.109418	0.14205	0.144939	0.0823789	0.0514287	0.0783796	0.0701384	0.0653818	0.0577214	0.0438367	0.069582	0.185957	0.182736	0.126077	0.0680648	0.0719706	0.0822001	0.0692696	0.060508	0.0580499	0.0466313	0.0499338	0.177366
Tb927.10.4910	0.00935555	0.021729	0.0388104	0.071864	0.0949174	0.147273	0.124374	0.16695	0.217881	0.0967552	0.0100899	0.00971735	0.00906381	0.0180202	0.0265604	0.129274	0.202774	0.22666	0.156366	0.120664	0.0882807	0.0126185	0.0563702	0.0428428	0.0552781	0.0770383	0.107903	0.122523	0.145168	0.141821	0.128487	0.0648748	0.0238008
Tb927.10.4920	0.0899176	0.159042	0.134351	0.128724	0.109128	0.114593	0.081315	0.0598662	0.0647913	0.0302887	0.0209046	0.129413	0.140373	0.103881	0.169241	0.12264	0.0889262	0.0839652	0.0523421	0.0306553	0.040896	0.022785	0.161424	0.115783	0.129006	0.155069	0.121413	0.0830045	0.0712985	0.0499865	0.0285181	0.024789	0.0222182
Tb927.10.4950	0.458943	0.10905	0.0138729	0.0274596	0.0355934	0.0469086	0.0363531	0.027311	0.0223864	0.0122117	0.214922	0.198096	0.236496	0.11604	0.0354812	0.0283427	0.0266333	0.0338596	0.0211587	0.0166619	0.0347712	0.243931	0.141475	0.155209	0.0918946	0.1285	0.0679828	0.0661121	0.0366066	0.0299742	0.0134223	0.014532	0.22041
Tb927.10.4980	0.0297643	0.00744843	0.00788906	0.00815142	0.00913953	0.0112034	0.0189214	0.0172742	0.022183	0.0330589	0.834966	0.0358212	0.0381023	0.0373643	0.0179209	0.0228572	0.0192813	0.0226715	0.023284	0.0259005	0.0426659	0.702083	0.065819	0.0641121	0.0265115	0.0440464	0.0282569	0.027639	0.0333012	0.0369974	0.0444023	0.0478601	0.553141
Tb927.10.4990	0.194307	0.0546611	0.040746	0.0690744	0.0813931	0.114828	0.0923407	0.090362	0.102356	0.053591	0.0892177	0.216183	0.18814	0.0679069	0.0370313	0.0610188	0.0634229	0.064941	0.0618327	0.0433453	0.058975	0.135095	0.239032	0.13153	0.0431049	0.0648322	0.0654419	0.0692843	0.0676512	0.071544	0.0601897	0.0405325	0.130122
Tb927.10.5000	0.0326656	0.154407	0.137721	0.152743	0.118343	0.131437	0.103034	0.0676786	0.0526251	0.0247534	0.00937769	0.0426727	0.0842832	0.115025	0.256445	0.172334	0.105516	0.0867748	0.0450785	0.0255089	0.0381954	0.011068	0.0388464	0.0893262	0.176491	0.222644	0.168924	0.11461	0.0881842	0.0467957	0.0221167	0.0188344	0.00651138
Tb927.10.5010	0.0666813	0.0255793	0.0320431	0.0661893	0.100752	0.155275	0.145875	0.139153	0.147077	0.0597228	0.0464962	0.0800821	0.0884408	0.0793864	0.0349962	0.109939	0.151089	0.171617	0.105206	0.0644047	0.0686531	0.0217626	0.0919414	0.0879228	0.0381323	0.0589226	0.119501	0.136377	0.1709	0.134437	0.0633144	0.0471897	0.0357379
Tb927.10.5020	0.35417	0.0616961	0.0179011	0.0409358	0.0464931	0.0517011	0.0366949	0.037146	0.0623584	0.0403054	0.270612	0.164633	0.160056	0.0714757	0.0227108	0.0392846	0.0310312	0.0324131	0.0360295	0.0229202	0.0451059	0.366778	0.211694	0.162501	0.0461228	0.0358457	0.0451548	0.0383434	0.0369584	0.0348925	0.0276188	0.0323887	0.321582
Tb927.10.5050	0.0246884	0.0207531	0.0304471	0.080299	0.110717	0.136376	0.145488	0.173685	0.191517	0.076324	0.00697122	0.0284627	0.0299455	0.0272329	0.0336434	0.152869	0.177608	0.199562	0.169232	0.0904562	0.0773195	0.00583039	0.0286093	0.0348914	0.0235461	0.0703775	0.141887	0.134778	0.183184	0.195799	0.105117	0.0655251	0.00359855
Tb927.10.5080	0.0106594	0.0262088	0.0387851	0.0753613	0.08004	0.146527	0.102987	0.169418	0.21405	0.115301	0.00777399	0.0274212	0.0250552	0.0286537	0.031176	0.09047	0.117375	0.161135	0.173955	0.14469	0.163799	0.00857487	0.0162387	0.0456768	0.032696	0.0692825	0.0890399	0.126767	0.142263	0.19551	0.172443	0.0851258	0.00325698
Tb927.10.5090	0.0560926	0.0469559	0.0454008	0.0674586	0.091288	0.11354	0.118388	0.136497	0.175449	0.134981	0.0167818	0.0271862	0.0304608	0.0232999	0.0289174	0.0789156	0.0976155	0.155153	0.201346	0.146607	0.201799	0.00142984	0.0418412	0.0344616	0.0358221	0.0592239	0.0811048	0.0939707	0.139856	0.183319	0.192796	0.101846	0.0104828
Tb927.10.510	0.0103947	0.0225565	0.0297627	0.0662157	0.0970292	0.147185	0.129434	0.15193	0.208698	0.120893	0.00235246	0.0138302	0.016515	0.0178168	0.0209642	0.0875223	0.121986	0.186304	0.129205	0.123721	0.19657	0.0390018	0.0323844	0.0390987	0.0416302	0.0750904	0.10452	0.11285	0.134459	0.138584	0.134684	0.139648	0.0286712
Tb927.10.5110	0.0815051	0.0199369	0.0363026	0.0716396	0.113123	0.15731	0.128732	0.142092	0.154713	0.0492714	0.020464	0.0736353	0.103291	0.0330542	0.0232708	0.121917	0.164339	0.178737	0.1142	0.0729575	0.0720843	0.0168616	0.0841395	0.0599059	0.0165512	0.066469	0.133575	0.137595	0.179943	0.112638	0.0632702	0.0435534	0.0212956
Tb927.10.5120	0.0883983	0.0302029	0.0391178	0.0742107	0.106161	0.14326	0.15005	0.131604	0.139774	0.0633337	0.0216686	0.0750481	0.102681	0.0419526	0.0274744	0.136727	0.15485	0.16691	0.115266	0.0700523	0.0744426	0.018291	0.101282	0.0800244	0.021401	0.0702183	0.135883	0.140237	0.193065	0.12817	0.0694081	0.0470659	0.0224021
Tb927.10.5130	0.23444	0.0639419	0.0542032	0.078546	0.0894615	0.119408	0.0902025	0.0906397	0.0870983	0.0506029	0.0452915	0.245911	0.208506	0.0671294	0.0596248	0.0748271	0.0623996	0.0758949	0.056743	0.036444	0.0471926	0.0576343	0.304819	0.174499	0.0507605	0.0641976	0.0664211	0.063491	0.0638832	0.0578699	0.046111	0.038708	0.0568758
Tb927.10.5140	0.255866	0.0872491	0.055235	0.0785704	0.0827608	0.103235	0.0850882	0.0720848	0.0713165	0.0461912	0.0513436	0.190946	0.174189	0.0799769	0.100415	0.0816683	0.0766793	0.0818584	0.055233	0.0361619	0.0446269	0.0514698	0.200978	0.129732	0.105469	0.118621	0.1003	0.0806081	0.0768271	0.0561487	0.0412628	0.0325756	0.0455073
Tb927.10.5170	0.0825651	0.197108	0.17465	0.122669	0.0880367	0.0925969	0.0757257	0.0472329	0.0463088	0.0348624	0.0137604	0.0708846	0.138457	0.138051	0.241521	0.12932	0.0738216	0.0649722	0.0436513	0.0244485	0.0408364	0.0309481	0.0795706	0.113606	0.175048	0.218686	0.136195	0.0877968	0.0713114	0.0457983	0.0237685	0.0216383	0.0238867
Tb927.10.520	0.018347	0.0202784	0.0345205	0.0730583	0.0937052	0.143783	0.144157	0.161618	0.18657	0.0864135	0.0135508	0.0135216	0.0173949	0.0232966	0.0319127	0.147636	0.210312	0.216785	0.149219	0.0951764	0.081199	0.00789888	0.019928	0.0333549	0.0342429	0.0744577	0.125184	0.148226	0.180952	0.174184	0.103953	0.0716475	0.0162522
Tb927.10.5230	0.0830893	0.0895918	0.0792334	0.117392	0.11054	0.122094	0.0957946	0.0600289	0.0415088	0.0231367	0.171637	0.0938865	0.105067	0.105457	0.120464	0.105558	0.0684077	0.0649503	0.052036	0.031398	0.0390254	0.211635	0.128906	0.124115	0.113849	0.124838	0.110405	0.0874689	0.0707085	0.0455208	0.0303822	0.0207263	0.136641
Tb927.10.5240	0.120386	0.098087	0.0858044	0.0970983	0.0886959	0.125337	0.0868492	0.0911005	0.102346	0.060244	0.0363804	0.139872	0.142236	0.119189	0.113807	0.0947172	0.0748594	0.0778653	0.0516495	0.0360965	0.049445	0.0895159	0.153641	0.137327	0.112089	0.120608	0.108416	0.0861748	0.0709168	0.05207	0.0371904	0.0315067	0.081272
Tb927.10.5250	0.382003	0.038241	0.0260069	0.0470002	0.0576197	0.0780266	0.0685305	0.067043	0.0763438	0.0437675	0.114261	0.255696	0.187956	0.0605511	0.0157044	0.0471872	0.0429418	0.0449243	0.0430771	0.0284154	0.0417399	0.223922	0.344463	0.129525	0.0217564	0.0329971	0.0488781	0.0462806	0.0443723	0.0460812	0.0329324	0.0304472	0.219391
Tb927.10.5260	0.014345	0.0243354	0.0580187	0.109867	0.179672	0.249738	0.13631	0.110611	0.064713	0.0239169	0.00797382	0.0237563	0.0473603	0.0612978	0.181968	0.237082	0.173301	0.132334	0.0594883	0.0283259	0.0295908	0.00564801	0.0273299	0.0547587	0.0819102	0.159681	0.191964	0.179554	0.150995	0.0779735	0.02631	0.0210056	0.00611141
Tb927.10.5280	0.248989	0.0469369	0.0346312	0.0565319	0.062618	0.100158	0.0886581	0.090444	0.0922202	0.0444784	0.108042	0.133424	0.131575	0.0816293	0.0421542	0.0517951	0.0461568	0.0488633	0.0357867	0.0443027	0.0438698	0.205334	0.194772	0.134328	0.0761647	0.0623927	0.0521324	0.0682874	0.0777622	0.0738661	0.0565564	0.0445692	0.149755
Tb927.10.530	0.0125508	0.0516788	0.0568473	0.097816	0.101343	0.149084	0.0925665	0.122123	0.148341	0.145902	0.00638781	0.0212211	0.0240785	0.0328051	0.035224	0.0565668	0.0756213	0.124746	0.143344	0.15416	0.182602	0.0905109	0.0190706	0.0334293	0.0420571	0.0737873	0.0748267	0.149453	0.1139	0.182668	0.136038	0.133425	0.0102664
Tb927.10.5310	0.177293	0.0471574	0.0407927	0.0695748	0.0895914	0.128502	0.086753	0.0899335	0.101814	0.0762329	0.0861118	0.139233	0.124077	0.0614035	0.0597142	0.0780814	0.0834327	0.0721849	0.0550238	0.0594313	0.0760559	0.176745	0.158629	0.117117	0.0685073	0.0785884	0.0783172	0.0791622	0.0838248	0.0785258	0.0464077	0.0551941	0.148545
Tb927.10.5320	0.0840363	0.0415177	0.0409649	0.066865	0.104865	0.144102	0.138616	0.126958	0.136649	0.081989	0.0334363	0.0901633	0.121869	0.0578783	0.0362203	0.114975	0.0774751	0.169877	0.100556	0.0682485	0.0762464	0.022135	0.0932994	0.07666	0.0228775	0.0727971	0.1191	0.12377	0.157829	0.12612	0.071752	0.0406442	0.0358581
Tb927.10.5340	0.359114	0.0569374	0.0221378	0.0512243	0.0525703	0.0698274	0.0634303	0.0635546	0.0758884	0.0424033	0.130391	0.257002	0.205499	0.0602415	0.0260622	0.0487206	0.050634	0.0587292	0.0448244	0.0342048	0.0416691	0.153047	0.293542	0.166165	0.0430411	0.0495992	0.0588324	0.0510604	0.0538355	0.0555928	0.0389958	0.0332195	0.157516
Tb927.10.5350	0.051426	0.209895	0.181948	0.150216	0.0936852	0.116937	0.0580022	0.0581832	0.0405813	0.0195871	0.00659201	0.0468648	0.084127	0.134272	0.272904	0.164327	0.0942834	0.0837099	0.0447048	0.0231901	0.0331358	0.00845444	0.0523411	0.0867684	0.194069	0.230334	0.159658	0.108886	0.0784384	0.0397445	0.0173049	0.0155372	0.00729488
Tb927.10.5370	0.371579	0.0626646	0.0326092	0.043534	0.0456758	0.0609169	0.0620988	0.0609158	0.0748606	0.0502544	0.133374	0.252781	0.218332	0.0694967	0.02637	0.0449448	0.0426634	0.0511851	0.0437789	0.0304576	0.0389715	0.174785	0.303837	0.158098	0.0403381	0.0390089	0.0498508	0.044516	0.0494808	0.0507236	0.0428104	0.0366158	0.154217
Tb927.10.5380	0.444189	0.052517	0.0361167	0.0567353	0.06199	0.0840688	0.0541268	0.0582966	0.0531562	0.0356065	0.0694018	0.346391	0.258855	0.0667187	0.0191239	0.0306997	0.0241886	0.0268205	0.0290623	0.0275327	0.0532008	0.0983516	0.45978	0.120828	0.0398041	0.044137	0.0470249	0.0405681	0.0361644	0.0383281	0.0281237	0.0426503	0.0939433
Tb927.10.5390	0.0235876	0.0352647	0.0470383	0.0743858	0.0847885	0.130553	0.1126	0.155597	0.202079	0.108741	0.0102622	0.018332	0.016298	0.0209839	0.0248196	0.0865142	0.135256	0.180969	0.204492	0.149499	0.135402	0.0125878	0.0224969	0.0401154	0.0348183	0.0561133	0.0886427	0.118843	0.142625	0.195247	0.172398	0.0863564	0.0151991
Tb927.10.5400	0.00988867	0.0222309	0.0363572	0.0715253	0.0866004	0.139061	0.125454	0.173698	0.217891	0.104116	0.00553516	0.0136167	0.015254	0.0203327	0.0260436	0.0931729	0.140178	0.195605	0.207137	0.138083	0.0996375	0.0155941	0.0147217	0.0232891	0.0195002	0.053364	0.0883731	0.129669	0.173759	0.222792	0.174112	0.0773333	0.0128941
Tb927.10.5430	0.0494775	0.179363	0.146419	0.150114	0.100436	0.114939	0.0871884	0.0588577	0.050304	0.0269971	0.0195238	0.0384531	0.0707566	0.129134	0.27753	0.166907	0.0854573	0.0798425	0.0438308	0.022543	0.0362934	0.0309418	0.0411007	0.0797141	0.201571	0.237112	0.146847	0.109526	0.0811596	0.0370577	0.0181439	0.0142283	0.0187067
Tb927.10.5440	0.0905076	0.0240942	0.0363827	0.0693908	0.105997	0.148484	0.147806	0.140278	0.144418	0.0620699	0.0215291	0.0725462	0.0943228	0.0455372	0.0375589	0.126034	0.138115	0.16598	0.101199	0.0672797	0.0807777	0.0289208	0.108368	0.0749014	0.036634	0.0759852	0.110197	0.136644	0.157633	0.126198	0.0693922	0.0640319	0.0367513
Tb927.10.5450	0.0768026	0.14765	0.0761794	0.0529099	0.112936	0.154639	0.116639	0.0814117	0.0714069	0.0389423	0.0557754	0.0239416	0.0414111	0.0742242	0.0904298	0.107698	0.139482	0.177708	0.11925	0.0717421	0.0820056	0.0574411	0.0277075	0.0717216	0.122292	0.117848	0.0841334	0.0974844	0.138421	0.127005	0.0723842	0.0533796	0.0772999
Tb927.10.5460	0.40844	0.0274654	0.0252334	0.0351251	0.0589884	0.0788838	0.0767678	0.0880403	0.0924039	0.029511	0.0823575	0.240661	0.149897	0.0486652	0.029202	0.0531416	0.0637895	0.0693802	0.0667106	0.0506432	0.05368	0.131752	0.211949	0.109374	0.0525544	0.0691429	0.0593697	0.0676946	0.0643147	0.0829784	0.0615894	0.048061	0.127219
Tb927.10.5470	0.0742805	0.0569984	0.0518228	0.0629498	0.0861143	0.117918	0.100494	0.128818	0.138676	0.127964	0.0539641	0.0245515	0.0260101	0.032004	0.0308469	0.0641133	0.0789307	0.113364	0.144027	0.225018	0.175961	0.0220549	0.0307387	0.0405065	0.0424335	0.0499708	0.0810001	0.0795738	0.111419	0.156652	0.174689	0.207674	0.0253426
Tb927.10.550	0.00653716	0.0133341	0.0399589	0.0987683	0.13949	0.188191	0.118191	0.105831	0.126563	0.149217	0.0139187	0.022188	0.0308339	0.034842	0.0463188	0.100064	0.10495	0.13405	0.146709	0.159636	0.167019	0.0295572	0.0191143	0.0368387	0.0280399	0.0683178	0.122538	0.17588	0.142646	0.155002	0.0982884	0.129407	0.00809189
Tb927.10.5500	0.0128286	0.0156894	0.0302465	0.0644174	0.0944788	0.133465	0.149115	0.151923	0.222648	0.108486	0.00815667	0.024655	0.025452	0.0218935	0.0337466	0.13447	0.141844	0.168317	0.161947	0.105739	0.10423	0.0224739	0.0358769	0.0295638	0.0298144	0.0658468	0.114544	0.123292	0.168488	0.168392	0.159438	0.0960987	0.00957488
Tb927.10.5510	0.197587	0.100133	0.0739965	0.087574	0.0880237	0.106749	0.0890868	0.0773576	0.072928	0.0693551	0.0411703	0.21268	0.162821	0.0756147	0.0764371	0.0784798	0.0725102	0.081402	0.068623	0.0412682	0.0597252	0.0579922	0.220797	0.126424	0.0729885	0.104031	0.0921622	0.0841394	0.084175	0.0714744	0.0420875	0.0483378	0.0632789
Tb927.10.5520	0.213822	0.0651606	0.0446548	0.0539185	0.0562106	0.0647947	0.0599103	0.0596213	0.0666773	0.0581567	0.262311	0.157964	0.152102	0.127075	0.0931392	0.0774694	0.0481544	0.0478378	0.0446489	0.0383391	0.0596725	0.126183	0.234059	0.155656	0.0932618	0.0795555	0.0590421	0.0466662	0.0506659	0.0442783	0.0333632	0.0495196	0.147913
Tb927.10.5540	0.104684	0.035492	0.0371647	0.0831479	0.102579	0.142137	0.133265	0.128782	0.12894	0.0624584	0.0122707	0.0912893	0.083001	0.0502963	0.0445839	0.123165	0.146499	0.173648	0.108099	0.0636977	0.0635954	0.0330752	0.0989748	0.0792652	0.0400596	0.0863503	0.124955	0.137578	0.161884	0.129881	0.0593406	0.047035	0.0249993
Tb927.10.5560	0.024604	0.0285564	0.0411529	0.0815206	0.0880454	0.148369	0.0967477	0.176001	0.191083	0.100102	0.00583183	0.00546005	0.018296	0.025102	0.0271895	0.0943037	0.139203	0.198136	0.210973	0.146485	0.099376	0.00935213	0.0181482	0.0317532	0.0298296	0.0584131	0.0931327	0.138584	0.147398	0.200125	0.161237	0.076079	0.00668484
Tb927.10.5580	0.0856107	0.187745	0.149221	0.153593	0.101559	0.115239	0.0736011	0.0504976	0.0385215	0.0208254	0.0204602	0.131141	0.175578	0.180814	0.148714	0.103755	0.0688457	0.0632395	0.0409419	0.0285287	0.0430989	0.0138154	0.0943741	0.151463	0.175725	0.195176	0.13219	0.084368	0.0621985	0.0327468	0.0134678	0.0168171	0.0162436
Tb927.10.5590	0.0945591	0.0323579	0.0387896	0.0686878	0.0986085	0.161531	0.152224	0.127791	0.137632	0.0642693	0.0171963	0.0875478	0.0672554	0.0496219	0.037825	0.121528	0.151994	0.19146	0.111264	0.0745653	0.0720358	0.02935	0.0749701	0.0597632	0.0439656	0.0750374	0.114187	0.123807	0.14495	0.105496	0.0769288	0.0869377	0.0255836
Tb927.10.560	0.382156	0.0326612	0.0283051	0.0281344	0.0388551	0.0535878	0.0530127	0.0525859	0.0702122	0.0401175	0.196029	0.274672	0.208131	0.052676	0.020541	0.0333742	0.0343149	0.040476	0.041204	0.0264384	0.0301503	0.225984	0.337063	0.157345	0.0277928	0.033131	0.0351688	0.0450553	0.0401661	0.0440537	0.034534	0.0252194	0.21015
Tb927.10.5630	0.0796911	0.159592	0.126459	0.146467	0.10828	0.122657	0.0932832	0.063517	0.0676324	0.0262301	0.00869062	0.0657298	0.097884	0.116825	0.239472	0.155955	0.10119	0.0856228	0.048616	0.0263697	0.040248	0.0074557	0.0609417	0.0872579	0.185148	0.217546	0.135857	0.117925	0.0917765	0.0437604	0.0315549	0.0202591	0.00543057
Tb927.10.5640	0.305459	0.230806	0.0448398	0.0399054	0.067957	0.0932401	0.0671548	0.0522048	0.0495	0.0276916	0.0296854	0.046777	0.248465	0.366741	0.0849013	0.0457306	0.0383113	0.0444163	0.0340916	0.0203196	0.0303026	0.0443261	0.0568619	0.46508	0.224582	0.0282413	0.02849	0.0321724	0.0278895	0.0259229	0.020768	0.0124906	0.0523142
Tb927.10.5660	0.018999	0.0228904	0.0334196	0.0682555	0.0964561	0.147991	0.129893	0.153486	0.199223	0.107181	0.0091038	0.0129429	0.0141015	0.0220066	0.0339269	0.136419	0.178958	0.219179	0.151392	0.112016	0.0990059	0.00596186	0.0323041	0.0348584	0.0397912	0.0691156	0.117738	0.121429	0.153709	0.166835	0.127603	0.0889487	0.0446609
Tb927.10.5670	0.437074	0.0465064	0.0236607	0.0401859	0.0424977	0.0622398	0.0477892	0.0544354	0.059884	0.0360264	0.133089	0.302172	0.23262	0.056578	0.0286544	0.034618	0.0319452	0.0364869	0.034886	0.024178	0.0363535	0.168426	0.40715	0.162247	0.0274788	0.0282998	0.0367993	0.0319859	0.0342917	0.0387785	0.0295321	0.0303823	0.166538
Tb927.10.5680	0.0233154	0.0194776	0.0176858	0.0333995	0.0516356	0.0714083	0.0788372	0.0938127	0.191314	0.402108	0.0197219	0.0125691	0.0164947	0.0171607	0.0137356	0.0322047	0.0394481	0.0787682	0.205054	0.32134	0.223419	0.027168	0.0207677	0.0267878	0.0217121	0.030273	0.0446835	0.0479902	0.0738999	0.13792	0.230073	0.319546	0.0236438
Tb927.10.5690	0.0210849	0.0189402	0.0147919	0.0331599	0.0462077	0.0684215	0.0754649	0.0875942	0.190703	0.425971	0.0196922	0.0100062	0.0144342	0.0172259	0.0119709	0.0262636	0.0350812	0.0728978	0.222708	0.335924	0.231138	0.0177688	0.0192831	0.0259609	0.01969	0.0262616	0.0404453	0.0421418	0.0676054	0.131245	0.224052	0.360135	0.0199226
Tb927.10.570	0.121085	0.0387929	0.0558459	0.108862	0.12326	0.188853	0.0966763	0.10502	0.0854453	0.056052	0.0132343	0.165538	0.189101	0.105957	0.0383479	0.0653738	0.0603112	0.0645136	0.0550554	0.0431271	0.0796292	0.102003	0.126877	0.11261	0.109611	0.0990151	0.100815	0.0962221	0.0767454	0.0664805	0.0801006	0.0487215	0.0818646
Tb927.10.5740	0.10007	0.0281741	0.0414476	0.0672145	0.0872895	0.116028	0.109856	0.125544	0.14465	0.104551	0.0751751	0.147382	0.104087	0.0750077	0.0561119	0.0592395	0.0591356	0.0801819	0.0803014	0.0593142	0.0896191	0.18962	0.0414582	0.032319	0.0352811	0.0456854	0.0889103	0.105705	0.165582	0.188049	0.132912	0.138338	0.0675689
Tb927.10.5760	0.187712	0.0855303	0.0382894	0.0807882	0.0758934	0.0918431	0.0812676	0.0818679	0.0935624	0.0720099	0.111236	0.141867	0.151765	0.136691	0.0838265	0.0874883	0.0869052	0.0806315	0.0571682	0.0382403	0.0509614	0.0638021	0.188035	0.181432	0.0959795	0.0733484	0.082365	0.0925866	0.0740383	0.053957	0.0337561	0.0290973	0.0954048
Tb927.10.5770	0.225834	0.0413564	0.0208742	0.0351014	0.0415874	0.0598956	0.0556276	0.0536969	0.0574483	0.0476505	0.373094	0.0869723	0.111898	0.0946453	0.023129	0.0256065	0.0314756	0.0450537	0.0403192	0.034637	0.1106	0.396616	0.125746	0.135287	0.0310963	0.0261247	0.0364692	0.0342958	0.0458131	0.0488146	0.0426456	0.0686846	0.392423
Tb927.10.5780	0.0248408	0.0488833	0.0722209	0.0787069	0.0740134	0.126535	0.10684	0.105667	0.135673	0.209847	0.0167722	0.0113112	0.00632037	0.0125984	0.00988344	0.0341643	0.0457136	0.075956	0.185909	0.369409	0.238298	0.00627868	0.0514601	0.066724	0.0283676	0.0486105	0.0544757	0.0752838	0.0780102	0.140722	0.127189	0.239233	0.0277006
Tb927.10.5790	0.104665	0.186184	0.146721	0.13433	0.0827955	0.0972759	0.0657051	0.0516059	0.0457562	0.0369913	0.0219565	0.128816	0.137048	0.101961	0.150576	0.114167	0.075882	0.0721387	0.0566443	0.039722	0.0845477	0.0346805	0.108893	0.118608	0.171201	0.186579	0.12848	0.092085	0.0628951	0.0424791	0.0219924	0.0335915	0.0230393
Tb927.10.5810	0.0361261	0.0212242	0.0193991	0.0237838	0.019022	0.0260813	0.0279097	0.0254256	0.0270068	0.034167	0.725177	0.0212873	0.0285929	0.0278331	0.0218393	0.0202263	0.0163319	0.0193453	0.0202244	0.0152343	0.0445515	0.767244	0.0415262	0.0549567	0.0400571	0.0453795	0.0348537	0.0302254	0.0278737	0.0290112	0.0289785	0.0388948	0.632455
Tb927.10.5820	0.0693905	0.0199313	0.0327641	0.0791603	0.124179	0.177494	0.148169	0.136867	0.124408	0.0531757	0.0257598	0.0573273	0.0577298	0.032745	0.0362198	0.150044	0.156275	0.176384	0.114953	0.068333	0.0770869	0.0184387	0.0675077	0.0576221	0.02888	0.0887646	0.140298	0.166106	0.191004	0.129052	0.0538958	0.0407199	0.0273425
Tb927.10.5830	0.080686	0.0212778	0.03656	0.0754834	0.113932	0.160414	0.155564	0.139152	0.13629	0.0523297	0.0206316	0.0804778	0.0725195	0.0428763	0.0355933	0.130535	0.177152	0.191876	0.104602	0.0648671	0.069136	0.018032	0.0972102	0.066825	0.0280097	0.0744205	0.123726	0.141603	0.167909	0.132786	0.0590225	0.0427898	0.0290336
Tb927.10.5840	0.0376374	0.0166494	0.0085222	0.0091862	0.0086355	0.0170371	0.0168642	0.0146524	0.00941582	0.0317086	0.839073	0.0373412	0.038391	0.0397617	0.0324989	0.0373736	0.0297921	0.0346173	0.0453004	0.0250574	0.0488328	0.616911	0.029052	0.0426482	0.0320297	0.0195291	0.018912	0.015244	0.0208016	0.0203254	0.0205704	0.0448499	0.744672
Tb927.10.5860	0.0323532	0.133506	0.10008	0.145269	0.128609	0.147486	0.0983046	0.0779965	0.0526819	0.0196091	0.0364405	0.0283173	0.0777722	0.130444	0.283856	0.176741	0.0893053	0.0788627	0.0450499	0.0205762	0.0310401	0.0344478	0.0256632	0.0894173	0.201581	0.238669	0.160873	0.113171	0.086751	0.0374874	0.0137804	0.0110694	0.0216002
Tb927.10.5870	0.123962	0.0476469	0.0375211	0.06638	0.092801	0.130177	0.135875	0.122477	0.146702	0.0820006	0.0108285	0.175918	0.164517	0.0789329	0.0845554	0.0877383	0.0788783	0.0939636	0.0831557	0.0546595	0.0592966	0.0231046	0.213039	0.148077	0.081497	0.0995134	0.0977218	0.0798322	0.0953191	0.0736182	0.0559951	0.0398512	0.0193731
Tb927.10.5880	0.165885	0.091235	0.0622685	0.0665709	0.0932222	0.135742	0.123582	0.0976079	0.0944225	0.0514657	0.012268	0.12214	0.154999	0.0712796	0.0659256	0.094214	0.114364	0.145593	0.0955482	0.0588839	0.0634279	0.00651921	0.129794	0.123013	0.0871787	0.102984	0.0853809	0.0937915	0.12524	0.108782	0.0715493	0.0492901	0.00867699
Tb927.10.5890	0.0453891	0.172484	0.158861	0.150565	0.100413	0.127602	0.0765259	0.0636547	0.0487333	0.0269659	0.00662301	0.0429898	0.0722906	0.114467	0.249696	0.168563	0.104779	0.0913559	0.0462548	0.0313978	0.0451141	0.0294078	0.0505945	0.0822715	0.181444	0.228421	0.153489	0.105329	0.0760696	0.0428482	0.0242229	0.0177291	0.0192524
Tb927.10.5910	0.0378167	0.0259228	0.0478524	0.105239	0.148703	0.201195	0.154216	0.103218	0.0693686	0.0327347	0.0131128	0.17423	0.132536	0.0573887	0.0490516	0.115517	0.119903	0.121523	0.0758639	0.0444074	0.0488124	0.0133545	0.215028	0.122695	0.043905	0.0847549	0.120986	0.114895	0.12159	0.0808377	0.0412116	0.0276181	0.00763897
Tb927.10.5920	0.290842	0.0936142	0.0543397	0.0576202	0.0798625	0.121202	0.0783238	0.0616587	0.0599357	0.0322132	0.0594217	0.162049	0.149427	0.070984	0.0574565	0.0741103	0.107005	0.127083	0.0777715	0.0515873	0.0559591	0.0640899	0.215298	0.136842	0.0712032	0.0771073	0.0660789	0.0748136	0.0925202	0.077944	0.0445124	0.0346492	0.108242
Tb927.10.5940	0.263748	0.0749966	0.0516224	0.0605086	0.0597663	0.0928935	0.075051	0.0769944	0.0890501	0.0628855	0.092484	0.175371	0.117109	0.0823535	0.0273586	0.0906481	0.0336186	0.0962414	0.0897269	0.0600667	0.139819	0.0876866	0.199859	0.108553	0.0638121	0.0524496	0.0752783	0.0704644	0.0741322	0.0808441	0.0634143	0.0665008	0.144692
Tb927.10.5960	0.0132832	0.023072	0.0283566	0.0532874	0.0664059	0.09831	0.0815839	0.0942051	0.173987	0.336851	0.0158297	0.00800092	0.00683868	0.00980405	0.0157302	0.0434876	0.0562704	0.0831651	0.185585	0.278545	0.273926	0.0182371	0.01977	0.0185586	0.0238711	0.0557035	0.074861	0.0869543	0.0892383	0.105924	0.162758	0.326195	0.00681421
Tb927.10.5980	0.0427438	0.195488	0.169675	0.147411	0.100849	0.116091	0.0776039	0.0617402	0.0489682	0.024287	0.00761774	0.0373024	0.0728871	0.134702	0.288483	0.17011	0.0903869	0.0773037	0.0450515	0.025357	0.0397064	0.0146722	0.0440886	0.0882192	0.213378	0.238154	0.150227	0.105386	0.0759437	0.0372244	0.0148899	0.0139166	0.00852482
Tb927.10.600	0.117123	0.0349237	0.0283294	0.0724571	0.106334	0.137546	0.130208	0.121965	0.136746	0.0538629	0.018415	0.115336	0.0456447	0.0322627	0.0310059	0.118709	0.169442	0.180937	0.110121	0.0796147	0.0836904	0.017322	0.150967	0.0607811	0.0279516	0.0705018	0.119427	0.128796	0.160077	0.136023	0.0669868	0.0468384	0.020323
Tb927.10.6000	0.188396	0.0735384	0.035568	0.0568704	0.101298	0.159359	0.107719	0.0956261	0.0855606	0.0472011	0.0225707	0.214694	0.123716	0.0720964	0.0489665	0.0695147	0.0979831	0.114647	0.0928727	0.0661208	0.0548842	0.0278508	0.211926	0.116841	0.081331	0.0642487	0.0679882	0.103965	0.103387	0.0999668	0.055862	0.0402512	0.0339616
Tb927.10.6010	0.253889	0.105697	0.0431082	0.0515814	0.0883136	0.142276	0.0859869	0.0823867	0.0703655	0.0369562	0.0357564	0.199568	0.187283	0.0846648	0.0399277	0.0660059	0.0778813	0.0917021	0.0698258	0.0470036	0.0542874	0.0574098	0.254261	0.194163	0.0592303	0.0478641	0.0553036	0.0699303	0.0671522	0.0704079	0.0383589	0.0329239	0.0872048
Tb927.10.6020	0.41477	0.0955567	0.035306	0.0322803	0.0447197	0.0522355	0.0498093	0.0358346	0.0340069	0.0193618	0.193461	0.219024	0.229785	0.124227	0.0298558	0.0330457	0.0260191	0.0309184	0.0272253	0.022706	0.0351497	0.224596	0.288571	0.214951	0.053966	0.0217643	0.0281761	0.0149496	0.0235597	0.0213985	0.0168869	0.0165948	0.29265
Tb927.10.6050	0.0963401	0.0190728	0.0189464	0.0267438	0.0247959	0.0345524	0.0268356	0.0391592	0.0500461	0.057796	0.61373	0.0389542	0.0457037	0.0257243	0.0112992	0.0281257	0.0224588	0.0305177	0.043613	0.0423747	0.0692727	0.643675	0.0710334	0.044778	0.024562	0.0349525	0.0441339	0.0401944	0.0353728	0.047951	0.0436325	0.0619288	0.548252
Tb927.10.6070	0.208955	0.0989898	0.0649396	0.0796641	0.0867525	0.108953	0.0930484	0.0663962	0.0642825	0.0371969	0.0645881	0.150762	0.126694	0.0825704	0.123675	0.113937	0.0792133	0.0782073	0.0698688	0.0372496	0.0542542	0.0681292	0.17249	0.108685	0.116277	0.145371	0.103343	0.0776317	0.0788675	0.0515719	0.0331661	0.030401	0.0758011
Tb927.10.6090	0.10334	0.0358129	0.031076	0.0683875	0.113876	0.155	0.142088	0.137881	0.132524	0.0525142	0.0202857	0.132892	0.0547132	0.0267675	0.0322918	0.128763	0.151285	0.159177	0.111269	0.061006	0.0708644	0.0241693	0.130036	0.0586554	0.0303151	0.0735995	0.12627	0.13729	0.153544	0.136056	0.0612405	0.0402824	0.0249273
Tb927.10.6120	0.0302674	0.0280435	0.0266841	0.05634	0.0950586	0.136259	0.135049	0.148597	0.198632	0.115227	0.0164474	0.0249706	0.0289901	0.0360981	0.0307841	0.0941068	0.137252	0.172915	0.130607	0.115107	0.207973	0.0126219	0.0451353	0.0441893	0.0510941	0.0843136	0.103598	0.108955	0.131602	0.154282	0.134049	0.114736	0.0170857
Tb927.10.6130	0.122081	0.0248986	0.0270533	0.0651595	0.0855215	0.118103	0.116938	0.12706	0.169896	0.103236	0.0172201	0.0523945	0.0567248	0.0514662	0.0354173	0.102072	0.137102	0.130766	0.113082	0.0934899	0.136293	0.0858676	0.0559167	0.0561468	0.0377649	0.0578302	0.105742	0.121398	0.13359	0.162225	0.129047	0.0852563	0.0476091
Tb927.10.6150	0.161109	0.0495661	0.0455315	0.0726782	0.0810362	0.127558	0.0875796	0.107162	0.118045	0.0722189	0.0488736	0.207645	0.119995	0.0465886	0.0283563	0.0444345	0.0672515	0.0770054	0.0787283	0.0691624	0.081379	0.172378	0.245211	0.0988669	0.0314709	0.0619625	0.064961	0.0662655	0.0690135	0.0750544	0.059754	0.0593116	0.146914
Tb927.10.6160	0.176912	0.0344265	0.0386626	0.0620116	0.0817034	0.116919	0.0869661	0.10541	0.120092	0.118322	0.0411863	0.10877	0.0933761	0.0780621	0.0258235	0.0609983	0.0574573	0.0849459	0.0692916	0.0748383	0.0795581	0.284993	0.0840375	0.0880338	0.160492	0.19074	0.116418	0.0824457	0.0789	0.0368664	0.0214821	0.0291859	0.111399
Tb927.10.6170	0.108969	0.0267435	0.0330299	0.0699317	0.113109	0.17939	0.117891	0.12817	0.111477	0.0495795	0.0260597	0.0712905	0.0788115	0.057369	0.044515	0.147042	0.143796	0.148944	0.0921339	0.0651225	0.065908	0.0281874	0.0678191	0.06364	0.0436709	0.082491	0.141615	0.145554	0.149635	0.117706	0.0726583	0.053663	0.0296388
Tb927.10.6180	0.0207073	0.0276559	0.0350538	0.0575831	0.0701638	0.12104	0.108232	0.129118	0.199151	0.20684	0.0244547	0.0269786	0.0218158	0.0278821	0.0228391	0.0523887	0.0794728	0.122608	0.192408	0.201571	0.224643	0.00813346	0.0100193	0.0209751	0.0236186	0.0395887	0.0758233	0.121745	0.123733	0.224181	0.194695	0.16762	0.00336753
Tb927.10.6190	0.0889667	0.0778121	0.0890964	0.0798405	0.0968728	0.133967	0.117153	0.101012	0.103343	0.071238	0.0404124	0.0660423	0.0685365	0.0511174	0.0393037	0.10072	0.145186	0.164184	0.11367	0.0870861	0.123879	0.0355979	0.10959	0.0745849	0.0296398	0.0633122	0.109414	0.127689	0.165288	0.117525	0.0584212	0.0591573	0.0810946
Tb927.10.620	0.0303882	0.0286469	0.0448226	0.106466	0.148347	0.208514	0.153172	0.105323	0.0842548	0.0553884	0.031759	0.161821	0.12288	0.0623507	0.0809496	0.164726	0.128738	0.126973	0.0610665	0.0377548	0.0385997	0.00568609	0.158374	0.105844	0.0614073	0.102951	0.148333	0.152852	0.124873	0.0734176	0.0363643	0.0287978	0.0044421
Tb927.10.6210	0.0855151	0.155999	0.12418	0.113641	0.100005	0.123826	0.0782495	0.0741797	0.052695	0.0535748	0.0381348	0.0344826	0.0457599	0.067664	0.106301	0.0803615	0.0838292	0.0843532	0.0927796	0.0945225	0.171601	0.143592	0.0815207	0.0700682	0.0698748	0.12024	0.0975337	0.0871214	0.109559	0.113942	0.105805	0.0800961	0.0642387
Tb927.10.6220	0.445428	0.194003	0.04022	0.0319442	0.0421194	0.0535249	0.0390618	0.0331589	0.037814	0.0263465	0.0415364	0.167588	0.258977	0.160368	0.0509549	0.0687053	0.0666436	0.0580555	0.0439209	0.0296552	0.0338414	0.0545246	0.176078	0.269149	0.106482	0.0558934	0.0587139	0.0661679	0.0563611	0.0535429	0.0308001	0.0263395	0.0989321
Tb927.10.6230	0.066745	0.185123	0.160789	0.145993	0.101538	0.114298	0.0764472	0.0563959	0.043251	0.0237872	0.0263933	0.0474572	0.0831387	0.131728	0.268321	0.160921	0.0822436	0.071805	0.0404637	0.0216142	0.0358801	0.0507919	0.0567151	0.0809605	0.200087	0.234017	0.154744	0.100896	0.0683512	0.0320327	0.0149984	0.0140479	0.0313499
Tb927.10.6240	0.182546	0.0600307	0.0545522	0.0716793	0.0810391	0.119375	0.0946981	0.090125	0.103162	0.0776853	0.0722226	0.13518	0.14686	0.0628664	0.0538037	0.0795503	0.0794403	0.0822338	0.0726884	0.0529136	0.0689456	0.0938438	0.171874	0.112976	0.0604099	0.0765985	0.0769034	0.0793628	0.0856074	0.0817559	0.0618034	0.0593184	0.102105
Tb927.10.6250	0.0643786	0.0432197	0.0534049	0.0781166	0.0943731	0.159474	0.129709	0.133989	0.141487	0.0910243	0.0108241	0.0527852	0.0401834	0.0351071	0.0550662	0.0943659	0.116172	0.180393	0.146527	0.123973	0.102767	0.0526598	0.0651147	0.0329026	0.0646816	0.044962	0.0746942	0.135612	0.170034	0.210914	0.134193	0.0594386	0.0074536
Tb927.10.6260	0.522091	0.068117	0.0149205	0.0302223	0.0505952	0.0676862	0.0474004	0.0459818	0.0477091	0.0301223	0.0589989	0.343816	0.292427	0.0711278	0.0114195	0.0373785	0.0385597	0.0461184	0.0404766	0.0301789	0.0329576	0.0439835	0.385115	0.237282	0.0412951	0.0275459	0.0445697	0.0418689	0.0439978	0.0460845	0.0354052	0.0219602	0.079499
Tb927.10.630	0.0148872	0.0181389	0.0454478	0.120624	0.185717	0.230732	0.171705	0.115502	0.0676762	0.0193986	0.00649474	0.052309	0.0749172	0.0589361	0.0691232	0.187333	0.189893	0.172815	0.0844903	0.0421035	0.0378367	0.00746901	0.0528289	0.072128	0.049622	0.109758	0.17256	0.170606	0.170826	0.106025	0.040405	0.0288213	0.00988698
Tb927.10.6310	0.413844	0.0397985	0.0235823	0.0495753	0.068892	0.0902246	0.075516	0.0677567	0.0752017	0.0619407	0.0352493	0.260781	0.302501	0.0621109	0.0213611	0.0329978	0.0301211	0.0357474	0.0392754	0.0393458	0.0598441	0.0888012	0.390426	0.193197	0.0269505	0.0207814	0.028201	0.0263427	0.0299288	0.0408299	0.0464515	0.0583045	0.142578
Tb927.10.6330	0.0630444	0.0568734	0.0574134	0.0976129	0.106592	0.190511	0.102258	0.126271	0.10522	0.0507818	0.0162364	0.0436093	0.0600839	0.148781	0.0780032	0.0861638	0.129655	0.153945	0.111498	0.0679374	0.062167	0.0224414	0.0579609	0.146058	0.159812	0.0546829	0.077767	0.112857	0.122765	0.126345	0.0714786	0.040014	0.0129124
Tb927.10.6360	0.0664205	0.0230258	0.0251131	0.0570421	0.0970993	0.151489	0.150633	0.16292	0.160842	0.0748927	0.0223765	0.129145	0.146341	0.104283	0.0343413	0.0566308	0.0675613	0.0930103	0.0838368	0.0748091	0.113694	0.088627	0.189752	0.170502	0.0560008	0.0435142	0.0659504	0.0711749	0.081347	0.0903393	0.0681298	0.077157	0.0692827
Tb927.10.6380	0.0113567	0.0163621	0.0364222	0.0692343	0.0892158	0.127621	0.130714	0.159776	0.214228	0.139761	0.00530819	0.0218878	0.0313507	0.0353604	0.0334102	0.105281	0.122776	0.16835	0.177229	0.121197	0.130638	0.014014	0.0233545	0.0360672	0.0338427	0.0687857	0.0996055	0.120764	0.149112	0.202488	0.170415	0.0942061	0.00135983
Tb927.10.6400	0.0463849	0.0292333	0.032599	0.0660019	0.101022	0.14722	0.152621	0.145006	0.158593	0.0682307	0.0411556	0.0719665	0.0749426	0.0779755	0.0443848	0.103174	0.136351	0.168559	0.112323	0.0738261	0.0833208	0.0243057	0.0731979	0.0799127	0.0463645	0.0629823	0.107844	0.128319	0.178138	0.144978	0.0738518	0.0493523	0.0365498
Tb927.10.6410	0.27329	0.0808888	0.0414154	0.0524461	0.0870543	0.133491	0.084116	0.0696525	0.0630224	0.0363317	0.0592521	0.177801	0.151762	0.073837	0.0472821	0.0688668	0.0816304	0.0995522	0.0710792	0.0509429	0.0556855	0.0893496	0.208028	0.132295	0.0671449	0.0751236	0.0772183	0.0710191	0.0834623	0.0670432	0.049357	0.0415348	0.108994
Tb927.10.6440	0.0339746	0.0148643	0.0123303	0.0298153	0.0401312	0.0542056	0.054969	0.05678	0.0663582	0.0412867	0.595285	0.0365417	0.0394701	0.0375519	0.020623	0.026879	0.0242688	0.0341752	0.0280716	0.0131314	0.0503527	0.679315	0.0381285	0.0464708	0.0304276	0.0272744	0.0297287	0.0328834	0.0333454	0.0292652	0.0178287	0.0342887	0.679941
Tb927.10.6480	0.149243	0.119108	0.0854095	0.108147	0.0901183	0.117304	0.0921737	0.0835424	0.0754458	0.0485253	0.0308473	0.281215	0.217246	0.0633893	0.0585071	0.0733623	0.0652761	0.0665672	0.0537953	0.0333739	0.049169	0.0447087	0.306035	0.171866	0.0695151	0.0880283	0.0754197	0.0588782	0.0657652	0.052254	0.0368285	0.0250201	0.0431421
Tb927.10.6490	0.0634148	0.164686	0.134756	0.149495	0.109005	0.123356	0.0936735	0.0628464	0.0502491	0.0253853	0.00742235	0.0468998	0.0777437	0.110891	0.276772	0.166952	0.102427	0.0913347	0.0502915	0.0248304	0.0372416	0.00705025	0.049863	0.0787928	0.190788	0.230755	0.160634	0.110237	0.0867301	0.0439619	0.0231589	0.0159109	0.0063024
Tb927.10.650	0.0359443	0.177798	0.13165	0.155921	0.104618	0.129442	0.0916343	0.0657771	0.0560206	0.0231509	0.0166895	0.0248102	0.069548	0.132705	0.274019	0.147577	0.0953066	0.0858742	0.0532404	0.0205097	0.0403004	0.0200523	0.0275484	0.0875257	0.19385	0.213036	0.156716	0.106193	0.0846357	0.0427139	0.0210454	0.0151552	0.0195921
Tb927.10.6530	0.0109819	0.0322377	0.0432083	0.0912706	0.0936108	0.152222	0.102317	0.171417	0.202364	0.0956452	0.00472581	0.00708985	0.00701642	0.0189063	0.0320236	0.0964128	0.146127	0.208438	0.220112	0.157699	0.101275	0.00489929	0.0211194	0.0512412	0.0468134	0.0654749	0.0969108	0.15869	0.14744	0.170727	0.117336	0.0470265	0.0772211
Tb927.10.6550	0.118596	0.13234	0.0833985	0.0620678	0.0738669	0.0971797	0.0823012	0.0650736	0.0799778	0.0752218	0.139726	0.0477454	0.0737894	0.0926752	0.0884543	0.100645	0.0811204	0.0898846	0.0973524	0.0643267	0.0780241	0.139896	0.0653699	0.116976	0.133556	0.114711	0.0760486	0.0621376	0.0721922	0.0761174	0.0428894	0.0398435	0.167
Tb927.10.6570	0.133174	0.196379	0.14412	0.132906	0.0816041	0.0922881	0.0742226	0.0496083	0.0316968	0.0238902	0.0254171	0.0577203	0.092216	0.14247	0.236669	0.153364	0.0849685	0.0724078	0.0423877	0.0254081	0.0421786	0.0165914	0.0700377	0.0987905	0.204175	0.230945	0.151685	0.0897408	0.0672683	0.033681	0.0141414	0.0160148	0.00710663
Tb927.10.6580	0.0701793	0.152175	0.105011	0.130986	0.130612	0.151192	0.109139	0.0689181	0.0598214	0.0191528	0.00555368	0.0661508	0.105179	0.110622	0.232043	0.148925	0.112107	0.0949618	0.0488093	0.0217782	0.0341265	0.00623772	0.0666623	0.102191	0.170018	0.224549	0.144475	0.0994425	0.0854106	0.0432854	0.0206839	0.0126218	0.0147934
Tb927.10.6600	0.206712	0.100706	0.0336861	0.0484419	0.102528	0.133478	0.0974646	0.0866276	0.0709357	0.0453772	0.0740436	0.195207	0.159007	0.0762462	0.0553341	0.0749463	0.0769182	0.10704	0.0744446	0.0482382	0.0563379	0.0762801	0.204353	0.131863	0.0855047	0.0809116	0.0712223	0.0757427	0.0888557	0.0726571	0.0587506	0.0427428	0.102251
Tb927.10.6610	0.0173445	0.0260843	0.0406391	0.0599181	0.0961744	0.148956	0.142789	0.157811	0.206555	0.10278	0.00426007	0.0358686	0.0327031	0.0321753	0.0409265	0.101895	0.119843	0.16787	0.15482	0.114706	0.113774	0.0261602	0.0332785	0.0411797	0.0436705	0.0598218	0.0815086	0.111203	0.161003	0.154892	0.15746	0.0745352	0.038861
Tb927.10.6630	0.455863	0.0620296	0.0214699	0.0460374	0.0612145	0.0802788	0.0654791	0.0507737	0.0534425	0.0329922	0.06427	0.297927	0.225576	0.0699836	0.0404624	0.0601258	0.0601446	0.0654021	0.0517813	0.0324219	0.0395368	0.0476707	0.377362	0.187697	0.0404694	0.0476658	0.0536637	0.0482676	0.0526562	0.0464653	0.0325423	0.0261605	0.082118
Tb927.10.6640	0.0124566	0.0157737	0.0264206	0.0639127	0.0924518	0.130071	0.136059	0.143241	0.186059	0.165305	0.00398787	0.00875459	0.0102202	0.0172529	0.020081	0.0688423	0.0951741	0.149657	0.2023	0.204279	0.167999	0.0136425	0.0193497	0.028784	0.0210963	0.0459547	0.0726032	0.0931362	0.120742	0.16381	0.200464	0.178923	0.0130413
Tb927.10.6650	0.339185	0.0852527	0.045076	0.0475342	0.0508529	0.0672017	0.0644089	0.051078	0.0594606	0.0404182	0.149532	0.182742	0.163736	0.0741436	0.051234	0.0632401	0.0671131	0.0763875	0.0645353	0.0412112	0.0478611	0.15926	0.241613	0.163667	0.079512	0.0776174	0.0689186	0.0498221	0.0642507	0.0507343	0.0372679	0.0343653	0.13145
Tb927.10.6670	0.126349	0.141872	0.108883	0.129115	0.0960352	0.109375	0.0805019	0.0528659	0.0447548	0.0266567	0.0694895	0.107423	0.183452	0.178201	0.122606	0.1036	0.0585978	0.049769	0.0378459	0.0264974	0.0516553	0.0862883	0.107786	0.193064	0.154936	0.136409	0.107864	0.0808647	0.0692774	0.0374966	0.0290715	0.0251399	0.0663609
Tb927.10.6680	0.165738	0.0681662	0.0353816	0.0303008	0.0415419	0.0527043	0.0349628	0.0397756	0.0618298	0.0383359	0.448365	0.0464677	0.0541825	0.0478936	0.0329077	0.0535628	0.0304831	0.0440083	0.0435846	0.0402488	0.0547847	0.522614	0.0635135	0.0777267	0.0462803	0.0331227	0.0445179	0.0383711	0.0452558	0.0486019	0.040775	0.0432507	0.510483
Tb927.10.6690	0.173877	0.0477036	0.0258703	0.0550618	0.0834884	0.0846835	0.0887473	0.0916475	0.101364	0.0666404	0.180916	0.103983	0.0900455	0.0562881	0.0337943	0.0862286	0.096223	0.0909389	0.0928681	0.0421079	0.0764056	0.246986	0.134609	0.118312	0.0810709	0.0762403	0.0816187	0.0830176	0.0974617	0.0845082	0.0370805	0.0388272	0.175491
Tb927.10.670	0.0222972	0.0248376	0.0275625	0.0460228	0.0749346	0.163339	0.14567	0.159592	0.171379	0.119622	0.0447428	0.0193517	0.0196257	0.019055	0.0358883	0.135372	0.189258	0.234005	0.162325	0.097542	0.0801647	0.00741254	0.0280056	0.0555663	0.0278047	0.159731	0.118449	0.121842	0.150234	0.150779	0.110441	0.0648746	0.012273
Tb927.10.6700	0.359292	0.0560695	0.0210487	0.0475741	0.0873265	0.117827	0.0992434	0.0753668	0.059171	0.0326306	0.0262253	0.321284	0.286999	0.0625819	0.0190184	0.0409902	0.0469358	0.0560935	0.0362921	0.0262849	0.0313954	0.0540738	0.434495	0.195177	0.0329385	0.0299935	0.0460089	0.0407492	0.046254	0.0403707	0.0252842	0.0196099	0.0912483
Tb927.10.6710	0.245434	0.059129	0.0462952	0.0876181	0.120388	0.16561	0.0863322	0.0791295	0.0612012	0.0267121	0.0221509	0.222679	0.172749	0.0509822	0.0480076	0.0602884	0.0827913	0.100793	0.0539007	0.0558176	0.0688673	0.083124	0.272543	0.127131	0.0633271	0.0825745	0.0581818	0.0800931	0.0804627	0.0671463	0.0448428	0.0371925	0.0865054
Tb927.10.6740	0.00298521	0.0222314	0.0358336	0.0704504	0.0614669	0.126313	0.0664103	0.119919	0.174119	0.306465	0.013806	0.002713	0.0129068	0.00574217	0.0129235	0.0449925	0.0622137	0.107106	0.224067	0.293367	0.203709	0.03026	0.00810311	0.0191569	0.0278615	0.0467647	0.0601509	0.100899	0.0897144	0.15026	0.178297	0.272747	0.0460449
Tb927.10.6750	0.0570464	0.106249	0.0652468	0.0833046	0.0645879	0.0972858	0.0767323	0.0898763	0.161224	0.189879	0.00856708	0.00955837	0.018588	0.0294689	0.026723	0.0598338	0.0483514	0.0944566	0.220705	0.274571	0.201224	0.00681076	0.0123302	0.0444121	0.0556625	0.0765001	0.0925258	0.0848955	0.0803035	0.128493	0.192807	0.19755	0.00763558
Tb927.10.6780	0.0280203	0.0212009	0.0245719	0.0431968	0.0504772	0.0724885	0.0562129	0.0879138	0.194008	0.393056	0.0123453	0.0221163	0.0207642	0.0204409	0.0132536	0.0374902	0.0366702	0.0631981	0.189493	0.352437	0.189821	0.0311173	0.0293612	0.0260069	0.0186521	0.0298945	0.0426101	0.0459246	0.0572162	0.104678	0.206236	0.401666	0.0227435
Tb927.10.6790	0.406293	0.021824	0.0135605	0.0572297	0.0794218	0.131779	0.0699446	0.0636392	0.0535121	0.045667	0.0680049	0.269306	0.147123	0.0717746	0.0368353	0.0734876	0.0610142	0.0737353	0.0629991	0.0488304	0.0533669	0.109602	0.281468	0.128023	0.0423192	0.072205	0.058298	0.0805176	0.0612281	0.0567468	0.0375912	0.0369343	0.144669
Tb927.10.680	0.13557	0.024574	0.00533028	0.0833042	0.114752	0.165441	0.121955	0.124048	0.141155	0.0729976	0.0108721	0.0840189	0.078873	0.036756	0.0476823	0.146471	0.168501	0.194789	0.105611	0.0671494	0.0635177	0.00663074	0.083921	0.0664396	0.0397045	0.0874081	0.124528	0.147993	0.178001	0.149054	0.0695118	0.0347536	0.0186846
Tb927.10.6800	0.332635	0.0762327	0.0294294	0.0425237	0.043206	0.0505896	0.0416914	0.0433251	0.0496339	0.0397184	0.251374	0.181726	0.172114	0.0882536	0.0303918	0.0387403	0.0412003	0.044616	0.0392421	0.0278963	0.0400059	0.302411	0.221475	0.175635	0.0606782	0.0407388	0.0416578	0.0423382	0.0418142	0.043641	0.0364983	0.0319188	0.258222
Tb927.10.6810	0.126239	0.0832083	0.057742	0.0872213	0.100047	0.143644	0.123815	0.103962	0.0928155	0.0473413	0.0238469	0.132359	0.130135	0.127323	0.10341	0.105298	0.0840587	0.0880584	0.0625988	0.0379	0.0503649	0.0703885	0.1328	0.136905	0.109311	0.102446	0.104386	0.097605	0.0931619	0.0685981	0.0390735	0.0335949	0.0636594
Tb927.10.6820	0.180726	0.0412171	0.0261321	0.047102	0.0653905	0.0917798	0.07196	0.067056	0.0617287	0.0437107	0.288824	0.0383507	0.11416	0.0842621	0.0214491	0.0384642	0.0313939	0.0400558	0.0340619	0.0278534	0.0533407	0.463801	0.0741141	0.153153	0.0454471	0.0420875	0.0631163	0.0498291	0.0390374	0.0360436	0.0322796	0.0400774	0.35759
Tb927.10.6830	0.152986	0.0404574	0.0484561	0.0992255	0.114943	0.14572	0.0949258	0.0860996	0.0890269	0.0916293	0.0334532	0.246461	0.166397	0.0500692	0.0652477	0.0711139	0.0661344	0.0545589	0.0519119	0.044557	0.0663203	0.0961158	0.266747	0.12504	0.0603963	0.0766857	0.0755333	0.0774108	0.0661169	0.0600005	0.0569355	0.0557597	0.0640118
Tb927.10.6840	0.025066	0.0277538	0.0353712	0.0719381	0.0818379	0.140974	0.114981	0.155418	0.201703	0.103182	0.0179218	0.0142523	0.0167074	0.0194393	0.020465	0.0694279	0.097162	0.159568	0.178233	0.162161	0.210086	0.0126658	0.00693986	0.0208893	0.0175451	0.0483799	0.0819328	0.117802	0.156181	0.209847	0.180027	0.12031	0.00632404
Tb927.10.6850	0.124668	0.0156255	0.0308804	0.0768828	0.109186	0.149079	0.145451	0.140914	0.140571	0.0576914	0.00803513	0.158564	0.0304414	0.0260657	0.0316178	0.116537	0.142814	0.177787	0.111165	0.073854	0.0704041	0.0136435	0.173574	0.0372113	0.0176994	0.0776559	0.117798	0.1455	0.162252	0.126996	0.071809	0.0475109	0.0194561
Tb927.10.6870	0.00899154	0.0239151	0.0443174	0.0721717	0.0856545	0.141827	0.109319	0.159939	0.201774	0.119735	0.00648129	0.00924941	0.0157058	0.0231324	0.0308088	0.0857499	0.0984728	0.159021	0.191111	0.161298	0.197165	0.00918764	0.019167	0.0357304	0.0387644	0.0615151	0.096612	0.111195	0.128555	0.184075	0.15247	0.127854	0.0166554
Tb927.10.690	0.0374525	0.0186792	0.0442407	0.0775543	0.0925825	0.140371	0.0970094	0.125127	0.172134	0.176549	0.0183	0.00370665	0.00317214	0.0061148	0.0102617	0.0450763	0.0589194	0.0965949	0.181842	0.337343	0.227891	0.0290772	0.131303	0.0870547	0.0468372	0.0696499	0.0766107	0.0669085	0.0836966	0.0851803	0.0846254	0.0930337	0.1751
Tb927.10.6900	0.0742849	0.106654	0.0544019	0.0642884	0.112175	0.169779	0.127762	0.106446	0.100579	0.0505463	0.0255704	0.0313032	0.0468107	0.0852259	0.08337	0.0973782	0.148092	0.182677	0.12222	0.0773055	0.072271	0.0336833	0.0428415	0.0790076	0.135064	0.089731	0.0817799	0.0988959	0.149344	0.141595	0.0690055	0.0555	0.0415035
Tb927.10.6960	0.0539727	0.17965	0.143248	0.141917	0.106116	0.115273	0.0775322	0.0592332	0.0448034	0.0255079	0.0527473	0.0305543	0.0591224	0.0998139	0.202834	0.148556	0.109772	0.117662	0.0447869	0.0262631	0.0566422	0.0385072	0.0445953	0.0710811	0.216854	0.231828	0.14689	0.11006	0.0774092	0.0308347	0.0198078	0.0114232	0.0322626
Tb927.10.6970	0.130677	0.032601	0.0391378	0.0466548	0.0456608	0.0548429	0.0496588	0.045999	0.0448257	0.0485295	0.464641	0.0419678	0.0399674	0.0331864	0.0192534	0.0302211	0.0138843	0.0192549	0.0235201	0.0111738	0.0372787	0.751318	0.0655881	0.0388158	0.0142973	0.0212584	0.02944	0.0342998	0.0340159	0.0554187	0.0416925	0.0496028	0.561804
Tb927.10.6980	0.0791811	0.144505	0.0992849	0.152198	0.11701	0.129434	0.0974354	0.0706115	0.0565303	0.0205674	0.0319788	0.117782	0.134947	0.117607	0.189601	0.135482	0.0816073	0.0783654	0.0518373	0.0301574	0.0433284	0.0317386	0.0941041	0.108117	0.12665	0.177552	0.131235	0.105843	0.0921991	0.0588184	0.0324046	0.0301216	0.0260964
Tb927.10.6990	0.236272	0.0641543	0.0412444	0.0611272	0.0486403	0.0645706	0.083438	0.0738254	0.101014	0.103146	0.122567	0.145614	0.129767	0.0519658	0.0464799	0.0589468	0.0581591	0.071241	0.0905483	0.0861237	0.133692	0.11507	0.152287	0.101425	0.0552075	0.0569553	0.0665846	0.0546366	0.0751599	0.088909	0.094975	0.129406	0.120447
Tb927.10.7000	0.0213597	0.020856	0.0570207	0.132838	0.161761	0.230116	0.112386	0.110262	0.0805398	0.0554099	0.0106515	0.00951989	0.0185044	0.0380125	0.106486	0.186835	0.15298	0.152239	0.109603	0.0886821	0.133939	0.00590869	0.0239287	0.0565044	0.0571013	0.107331	0.144182	0.15921	0.147427	0.120766	0.0750271	0.0620089	0.0465118
Tb927.10.7020	0.0686713	0.0234617	0.0247293	0.0549131	0.0811869	0.125342	0.116796	0.128797	0.174651	0.183903	0.00677827	0.0764885	0.0607465	0.0368327	0.0221032	0.0557966	0.0633134	0.0898041	0.170268	0.15993	0.229746	0.0157818	0.0850989	0.0600266	0.0275983	0.0474915	0.0724334	0.0819834	0.110122	0.167866	0.163461	0.17069	0.00798985
Tb927.10.7050	0.245614	0.116294	0.0400084	0.0498449	0.0790113	0.132022	0.100896	0.0660783	0.073486	0.0351851	0.0743292	0.118735	0.145583	0.106024	0.0631878	0.0672633	0.0779085	0.0910106	0.06925	0.0454278	0.0602633	0.147655	0.174205	0.16092	0.0814768	0.0543646	0.0601614	0.0625128	0.0739924	0.059825	0.0450101	0.031828	0.197006
Tb927.10.7060	0.0607674	0.029105	0.0394855	0.0750119	0.10662	0.178899	0.125827	0.15684	0.136806	0.0683411	0.00820859	0.154659	0.123316	0.0615874	0.0310164	0.0909892	0.0942222	0.0938483	0.0752232	0.0659538	0.0850125	0.0769548	0.19078	0.0894898	0.0429181	0.0637016	0.0955519	0.103778	0.0940976	0.0958183	0.0665032	0.0651209	0.0895386
Tb927.10.7070	0.141244	0.0747298	0.0479025	0.070285	0.110705	0.152311	0.11187	0.090038	0.0858498	0.0383456	0.0767185	0.0490544	0.0768421	0.0936374	0.0894751	0.101952	0.109043	0.137576	0.0967037	0.0620731	0.0835586	0.100084	0.0724765	0.12297	0.128645	0.102543	0.0808146	0.0744347	0.108307	0.106229	0.0654431	0.0457507	0.0772234
Tb927.10.7080	0.12657	0.0216944	0.039519	0.0743442	0.107154	0.164485	0.126038	0.132938	0.117845	0.0588426	0.0215794	0.13374	0.0545428	0.0276253	0.0297476	0.119282	0.156353	0.166975	0.109182	0.0655096	0.0673365	0.0182254	0.126615	0.0440598	0.015677	0.0715291	0.135159	0.153355	0.182172	0.139411	0.0518434	0.0364321	0.0250107
Tb927.10.7090	0.0179565	0.0191071	0.0321293	0.0676598	0.0955108	0.134671	0.136273	0.149331	0.200452	0.118236	0.00919048	0.0120442	0.0136632	0.0196454	0.0302781	0.123962	0.15628	0.195256	0.156386	0.109631	0.12794	0.0130268	0.0131809	0.0267032	0.0267539	0.0627202	0.105864	0.133567	0.171914	0.176822	0.139547	0.105156	0.00948866
Tb927.10.710	0.0541261	0.0390385	0.0343909	0.0574746	0.070191	0.113304	0.135094	0.140392	0.212044	0.125048	0.0245482	0.039485	0.040518	0.0370669	0.0248407	0.0595971	0.0947108	0.140648	0.173589	0.140345	0.242802	0.00751171	0.0392211	0.0492287	0.0336788	0.0487742	0.0600234	0.0853554	0.142224	0.18024	0.19604	0.113639	0.017986
Tb927.10.7110	0.113565	0.0308271	0.0291013	0.0562533	0.081611	0.103404	0.078574	0.0600529	0.0653088	0.0420996	0.330688	0.0548488	0.0491704	0.0300512	0.0103458	0.0184633	0.0156426	0.0188103	0.0243852	0.019324	0.0506742	0.702797	0.0984009	0.0338816	0.0117791	0.0193046	0.0210421	0.0183851	0.0249516	0.0342948	0.0293314	0.0486177	0.669166
Tb927.10.7120	0.0443691	0.195502	0.168715	0.159624	0.103918	0.109573	0.0820595	0.0531464	0.0430454	0.0228867	0.00339356	0.0403418	0.0722577	0.12963	0.288562	0.174832	0.10019	0.0824637	0.043299	0.0196896	0.0367096	0.00789652	0.0364578	0.077711	0.208182	0.250911	0.164021	0.107665	0.0826261	0.0366262	0.0164638	0.0151104	0.00156567
Tb927.10.7130	0.279079	0.0882061	0.0394245	0.0595873	0.0771901	0.106763	0.0860504	0.0761944	0.0756165	0.0511114	0.0587866	0.182235	0.168315	0.0884384	0.0580603	0.0673623	0.0671743	0.0853697	0.0669774	0.0453116	0.0629415	0.0666495	0.177303	0.163309	0.0807689	0.0552698	0.0616222	0.0654822	0.0702855	0.068951	0.0392375	0.0434261	0.0978857
Tb927.10.7140	0.0532482	0.0397451	0.0331171	0.0540344	0.069525	0.104147	0.101819	0.121526	0.18337	0.228972	0.00922644	0.0212607	0.0252724	0.0279582	0.024978	0.0435937	0.066062	0.110878	0.20028	0.228631	0.227537	0.0091618	0.0363523	0.0541656	0.0408172	0.0450793	0.0617322	0.0757777	0.104864	0.162685	0.175907	0.207964	0.0131743
Tb927.10.720	0.113964	0.0585961	0.0392883	0.0627451	0.0970618	0.148501	0.124561	0.130715	0.127948	0.065667	0.0103468	0.115975	0.102085	0.0737401	0.0770606	0.0924277	0.118138	0.139603	0.0988912	0.0685337	0.0728966	0.0151744	0.117333	0.0919391	0.109999	0.0975702	0.0874356	0.107555	0.13033	0.120912	0.0659943	0.0530483	0.00972515
Tb927.10.7200	0.222239	0.0647406	0.052588	0.0673541	0.0662189	0.0850419	0.0634358	0.0770213	0.0890565	0.0599634	0.138638	0.0678443	0.0978771	0.0616131	0.0400956	0.0764036	0.0612008	0.063601	0.0505992	0.0482011	0.0700004	0.345528	0.060404	0.12062	0.0577343	0.0724155	0.0842982	0.0742264	0.061435	0.0663606	0.0581901	0.0911561	0.224563
Tb927.10.7210	0.0275776	0.0472453	0.0422025	0.0788159	0.135892	0.160726	0.151272	0.131439	0.14175	0.0798789	0.00320042	0.0506688	0.0491505	0.0480768	0.0462965	0.118954	0.124681	0.166654	0.147346	0.104621	0.120357	0.00805752	0.0587629	0.0658616	0.0442276	0.0845696	0.114341	0.116209	0.151478	0.140998	0.122235	0.0914906	0.00532514
Tb927.10.7230	0.0799388	0.205288	0.171687	0.147228	0.094988	0.109504	0.0626395	0.0454902	0.0312642	0.0161885	0.0216083	0.109006	0.14756	0.15378	0.198354	0.126039	0.0673357	0.0590875	0.0361515	0.0230424	0.0344101	0.0366336	0.127252	0.109619	0.164476	0.198709	0.138138	0.0870012	0.0592693	0.0306763	0.0178417	0.0178746	0.0317427
Tb927.10.7270	0.0399467	0.0266513	0.041697	0.0930684	0.117037	0.171736	0.110966	0.112952	0.106	0.163898	0.0160483	0.0210926	0.0241437	0.0277347	0.0337665	0.101712	0.136663	0.143244	0.150857	0.149648	0.15625	0.048615	0.0879717	0.0547386	0.0281784	0.0699994	0.101946	0.16084	0.117073	0.116041	0.103427	0.119952	0.0213347
Tb927.10.7280	0.512364	0.0560253	0.0243767	0.0328118	0.0546158	0.075027	0.0505293	0.0503074	0.0497725	0.0226599	0.0599035	0.268048	0.259498	0.0955992	0.0271625	0.0428234	0.040666	0.0449106	0.033837	0.0324906	0.0407398	0.0839777	0.32733	0.190918	0.0409751	0.043285	0.0513128	0.0464222	0.0451334	0.0345772	0.0274175	0.0203487	0.144683
Tb927.10.7290	0.0884092	0.153356	0.129365	0.131623	0.0936345	0.131404	0.0761945	0.0580844	0.0541569	0.0361256	0.0235742	0.186222	0.112255	0.103062	0.103161	0.11002	0.0700992	0.078304	0.0667884	0.04132	0.0880227	0.0407455	0.125123	0.0928327	0.128589	0.182905	0.137929	0.103016	0.0739874	0.0559826	0.0404011	0.0259323	0.0333026
Tb927.10.730	0.148163	0.0344989	0.0286854	0.0482706	0.0551474	0.0745344	0.0652676	0.088059	0.128057	0.157825	0.162252	0.103835	0.101334	0.0675838	0.0208983	0.040065	0.0316901	0.0512423	0.102793	0.111199	0.124769	0.23118	0.150901	0.0775732	0.0269318	0.041164	0.0557047	0.0465338	0.0466687	0.0838201	0.0929399	0.119146	0.26169
Tb927.10.7300	0.19501	0.0848089	0.0429465	0.0498949	0.0488028	0.0678675	0.0580728	0.0563852	0.0684404	0.0533282	0.252862	0.0603191	0.08485	0.0738463	0.0470399	0.0487342	0.0454805	0.0454912	0.0435003	0.0287204	0.0635192	0.458499	0.0963035	0.135078	0.0862166	0.0661127	0.0513282	0.0358789	0.0502931	0.0483285	0.0377992	0.0460007	0.355269
Tb927.10.7310	0.357325	0.0533193	0.0312061	0.0468069	0.0539597	0.0854135	0.0597472	0.0576065	0.0590145	0.0370735	0.150823	0.169893	0.127974	0.0649137	0.0259065	0.0509729	0.0618449	0.0572145	0.0610101	0.0607728	0.0695637	0.234339	0.256983	0.157687	0.0338086	0.0364835	0.0346108	0.0325035	0.0304853	0.0350028	0.00875405	0.0175014	0.306763
Tb927.10.7330	0.406109	0.0268743	0.00862732	0.0256736	0.0426532	0.0546319	0.0606026	0.0467638	0.055963	0.0196494	0.233818	0.23617	0.202371	0.0490201	0.0205818	0.0341025	0.0328017	0.0476656	0.0362825	0.020138	0.0252359	0.283155	0.322119	0.145549	0.0338987	0.0301613	0.0368066	0.0387262	0.0464405	0.0440604	0.0303314	0.0197568	0.252033
Tb927.10.7350	0.0670129	0.189423	0.160413	0.140092	0.0915136	0.115243	0.0633112	0.0613499	0.0522846	0.0291018	0.00988571	0.0594764	0.0910947	0.122302	0.254623	0.156583	0.0899913	0.0868139	0.0504838	0.0249921	0.0379744	0.0118231	0.057109	0.0911003	0.19464	0.221051	0.148095	0.104925	0.0780255	0.0413868	0.0219608	0.0165637	0.0121783
Tb927.10.7360	0.0315586	0.0274468	0.0444253	0.0732535	0.0735347	0.105599	0.0808547	0.110506	0.170577	0.225036	0.0551429	0.0101795	0.0215002	0.0154957	0.0144629	0.053998	0.0640589	0.0965129	0.202822	0.244373	0.204877	0.0201905	0.0210095	0.0162194	0.00726038	0.0338093	0.0624853	0.0958935	0.0981329	0.143744	0.200375	0.244291	0.0234844
Tb927.10.7380	0.110157	0.0259999	0.0383107	0.0757978	0.106733	0.15558	0.145656	0.134434	0.139317	0.0587713	0.00924347	0.12705	0.033072	0.0301486	0.0351845	0.135577	0.156929	0.191612	0.120832	0.0691362	0.0781085	0.0122343	0.118753	0.0589973	0.0609307	0.0877286	0.100513	0.114865	0.152508	0.117612	0.0774395	0.0495078	0.0266887
[truncated: 4,261 more rows]

## Sheet: SD2-b
	126_rep1	127N_rep1	127C_rep1	128N_rep1	128C_rep1	129N_rep1	129C_rep1	130N_rep1	130C_rep1	131N_rep1	131C_rep1	126_rep2	127N_rep2	127C_rep2	128N_rep2	128C_rep2	129N_rep2	129C_rep2	130N_rep2	130C_rep2	131N_rep2	131C_rep2	126_rep3	127N_rep3	127C_rep3	128N_rep3	128C_rep3	129N_rep3	129C_rep3	130N_rep3	130C_rep3	131N_rep3	131C_rep3
[truncated: 5,587 more rows]

[truncated: 2 more sheets: SD2-c, SD2-d]
