# Supplementary material for: Mapping diversity in African trypanosomes using high resolution spatial proteomics
Source: Nat Commun. 2023 Jul 21;14:4401. doi: 10.1038/s41467-023-40125-z (PMC10361982; doi:10.1038/s41467-023-40125-z)
Supplement: Supplementary file 5 — Supplementary Data 3 [file 41467_2023_40125_MOESM5_ESM.xlsx]

## Sheet: Legend
Supplementary Data 3: Descriptions and identifiers of functionally related proteins. (A) Descriptions of sets of functionally related proteins of interest. Proteins were used to visually assess spatial resolution in T. brucei BSF and PCF hyperLOPIT datasets. (B) Gene identifiers and set names for functionally related proteins of interest. Proteins were used to visually assess spatial resolution i…
Sheet	Name	Description	Column letter	Column names	Column description
1	SD3-a Descriptions of functionally related proteins sets	Descriptions of sets of functionally related proteins of interest. Proteins were used to visually assess spatial resolution in T. brucei BSF and PCF hyperLOPIT datasets.	A	set name	Name of functionally related protein set
			B	contents	Description of functionally related protein set
			C	source	Key source reference(s) for proteins
2	SD3-b Functionally related proteins of interest	Gene identifiers and set names for functionally related proteins of interest. Proteins were used to visually assess spatial resolution in T. brucei BSF and PCF hyperLOPIT datasets.	A	gene_ID	TriTrypDB based gene identifier
			B	set name	Name of functionally related protein set
			C	set feature	Common feature to groups of sets where applicable
			D	source	Key source reference(s) for protein
			E	comment	Relevant comments if gene IDs were edited

## Sheet: SD3-a
Set name	Contents	Source
OM import machinery	Mitochondrial outer membrane protein import machinery components (n = 11)	Harsman & Schneider 2017
IM import machinery	Mitochondrial inner membrane protein import machinery components (n = 19)	Harsman & Schneider 2017
Electron transport –complex I, II, III, IV, or FoF1 ATP synthase	Electron transport chain complexes – separated according to complex I, II, III, IV, and FoF1 ATP synthase (n = 124 total)	Zíková et al. 2017
MRB1 complex	Mitochondrial RNA Binding 1 (MRB1) complex – involved in RNA editing (n = 18)	Read et al. 2016
Editosome	RNA editing core complexes (n = 21)	McDermott et al. 2016
Mitochondrial ribosomal proteins	Mitochondrial ribosomal proteins – involved in translation of mitochondrial RNA (n= 40)	Aslett et al. 2010; Verner et al. 2015
Nucleoporins	Nucleoporins – nuclear pore complex proteins (n = 26)	Makarov et. al 2021; Aslett et al. 2010
Exosome complex	Exosome complex – involved in RNA degradation and quality control (n = 11)	Goos et al. 2017 referencing Clayton & Estevez 2010 (and references within)
Kinetochore - KKIP	Kinetochore complex subunits - KKIP (n = 12)	Goos et al. 2017 referencing D’Archivio & Wickstead 2017; then expanded with Brusini et al. 2021
Kinetochore - KKT	Kinetochore complex subunits - KKT (n = 24)	Goos et al. 2017 referencing Akiyoshi & Gull 2014; Nerusheva & Akiyoshi 2016; then expanded with Nerusheva et al. 2019
Spliceosome	Spliceosome complex – involved in RNA splicing (n = 59)	Goos et al. 2017 referencing Günzl 2010 (and references within)
CAF1-NOT complex	CAF1-NOT complex – involved in regulation of mRNA decay (n = 8)	Gazestani et al. 2016; Erben et al. 2014; Logan-Klumpler et al. 2012; Aslett et al. 2010
Coatomer	Coatomer complex – involved in vesicle trafficking (n = 7)	Gazestani et al. 2016; Maier et al. 2001
Prefoldin	Prefoldin complex – involved in protein folding (n = 8)	Gazestani et al. 2016
Proteasome core particle	Proteasome core particle alpha/ beta subunits (n = 18)	TriTrypDB - Aslett et al. 2010
Proteasome regulatory particle	Proteasome regulatory particle proteins (n = 14)	TriTrypDB - Aslett et al. 2010
40S ribosomes	40S ribosomal proteins (n = 55)	TriTrypDB - Aslett et al. 2010
60S ribosomes	60S ribosomal proteins (n = 75)	TriTrypDB - Aslett et al. 2010
Elongases	Endoplasmic reticulum resident fatty acid chain elongases (n = 4)	Aslett et al. 2010; Lee et al. 2007
Intraflagellar transport	Intraflagellar transport (IFT) dynein/ kinesin/ A/ B components (n = 29)	Subota et al. 2014; Morga & Bastin 2013
Glycolysis	The first 6 enzymes of glycolysis compartmentalised to the glycosomes in both stages (n = 6)	Allmann & Bringaud 2017; Durrani et al. 2020

## Sheet: SD3-b
gene_ID	set name	set feature	source	comment
Tb927.8.3320	IM import machinery	mitochondrion - IM	Harsman & Schneider 2017	also included in electron transport - FoF1 ATP synthase Zíková et al. 2017 but moved to here
Tb927.9.9660	OM import machinery	mitochondrion - OM	Harsman & Schneider 2017
Tb927.11.5600	OM import machinery	mitochondrion - OM	Harsman & Schneider 2017	Tb11.02.5660 gene ID in paper corrected based on TriTrypDB for ATOM14
Tb927.11.7780	OM import machinery	mitochondrion - OM	Harsman & Schneider 2017	Tb11.02.5660 gene ID in paper updated from TriTrypDB
Tb927.11.11460	OM import machinery	mitochondrion - OM	Harsman & Schneider 2017	Tb11.01.3290 gene ID in paper updated from TriTrypDB
Tb927.10.11030	OM import machinery	mitochondrion - OM	Harsman & Schneider 2017
Tb927.8.4380	OM import machinery	mitochondrion - OM	Harsman & Schneider 2017
Tb927.9.10560	OM import machinery	mitochondrion - OM	Harsman & Schneider 2017
Tb927.3.4380	OM import machinery	mitochondrion - OM	Harsman & Schneider 2017
Tb927.8.6600	OM import machinery	mitochondrion - OM	Harsman & Schneider 2017
Tb927.7.5700	OM import machinery	mitochondrion - OM	Harsman & Schneider 2017
Tb927.9.6060	OM import machinery	mitochondrion - OM	Harsman & Schneider 2017
Tb927.11.13290	IM import machinery	mitochondrion - IM	Harsman & Schneider 2017
Tb927.8.1740	IM import machinery	mitochondrion - IM	Harsman & Schneider 2017
Tb927.8.1420	IM import machinery	mitochondrion - IM	Harsman & Schneider 2017
Tb927.9.11220	IM import machinery	mitochondrion - IM	Harsman & Schneider 2017
Tb927.9.8260	IM import machinery	mitochondrion - IM	Harsman & Schneider 2017
Tb927.8.4150	IM import machinery	mitochondrion - IM	Harsman & Schneider 2017
Tb927.3.2110	IM import machinery	mitochondrion - IM	Harsman & Schneider 2017
Tb927.1.1310	IM import machinery	mitochondrion - IM	Harsman & Schneider 2017
Tb927.6.2470	IM import machinery	mitochondrion - IM	Harsman & Schneider 2017
Tb927.6.3740	IM import machinery	mitochondrion - IM	Harsman & Schneider 2017
Tb927.6.2170	IM import machinery	mitochondrion - IM	Harsman & Schneider 2017
Tb927.7.4620	IM import machinery	mitochondrion - IM	Harsman & Schneider 2017
Tb927.7.2200	IM import machinery	mitochondrion - IM	Harsman & Schneider 2017
Tb927.3.1600	IM import machinery	mitochondrion - IM	Harsman & Schneider 2017
Tb927.11.5390	IM import machinery	mitochondrion - IM	Harsman & Schneider 2017
Tb927.5.3340	IM import machinery	mitochondrion - IM	Harsman & Schneider 2017
Tb927.10.11520	IM import machinery	mitochondrion - IM	Harsman & Schneider 2017
Tb927.4.3430	IM import machinery	mitochondrion - IM	Harsman & Schneider 2017
Tb927.3.860	electron transport - complex I	electron transport chain	Zíková et al. 2017
Tb927.2.1680	electron transport - complex I	electron transport chain	Zíková et al. 2017
Tb927.10.12540	electron transport - complex I	electron transport chain	Zíková et al. 2017
Tb927.9.6710	electron transport - complex I	electron transport chain	Zíková et al. 2017
Tb927.11.6980	electron transport - complex I	electron transport chain	Zíková et al. 2017
Tb927.8.5560	electron transport - complex I	electron transport chain	Zíková et al. 2017
Tb927.10.7610	electron transport - complex I	electron transport chain	Zíková et al. 2017
Tb927.10.1160	electron transport - complex I	electron transport chain	Zíková et al. 2017
Tb927.3.3660	electron transport - complex I	electron transport chain	Zíková et al. 2017
Tb927.7.7330	electron transport - complex I	electron transport chain	Zíková et al. 2017
Tb927.8.4250	electron transport - complex I	electron transport chain	Zíková et al. 2017
Tb927.9.11660	electron transport - complex I	electron transport chain	Zíková et al. 2017
Tb927.8.6960	electron transport - complex I	electron transport chain	Zíková et al. 2017
Tb927.9.15010	electron transport - complex I	electron transport chain	Zíková et al. 2017
Tb927.11.13910	electron transport - complex I	electron transport chain	Zíková et al. 2017
Tb927.11.7212	electron transport - complex I	electron transport chain	Zíková et al. 2017
Tb927.10.5500	electron transport - complex I	electron transport chain	Zíková et al. 2017
Tb927.2.4380	electron transport - complex I	electron transport chain	Zíková et al. 2017
Tb927.4.4300	electron transport - complex I	electron transport chain	Zíková et al. 2017
Tb927.6.1410	electron transport - complex I	electron transport chain	Zíková et al. 2017
Tb927.7.3910	electron transport - complex I	electron transport chain	Zíková et al. 2017
Tb927.9.1950	electron transport - complex I	electron transport chain	Zíková et al. 2017
Tb927.8.2530	electron transport - complex I	electron transport chain	Zíková et al. 2017
Tb927.1.730	electron transport - complex I	electron transport chain	Zíková et al. 2017
Tb927.9.15270	electron transport - complex I	electron transport chain	Zíková et al. 2017
Tb927.11.3530	electron transport - complex I	electron transport chain	Zíková et al. 2017
Tb927.4.440	electron transport - complex I	electron transport chain	Zíková et al. 2017
Tb927.9.9700	electron transport - complex I	electron transport chain	Zíková et al. 2017
Tb927.9.8410	electron transport - complex I	electron transport chain	Zíková et al. 2017
Tb927.5.3350	electron transport - complex I	electron transport chain	Zíková et al. 2017
Tb927.9.1400	electron transport - complex I	electron transport chain	Zíková et al. 2017
Tb927.11.8910	electron transport - complex I	electron transport chain	Zíková et al. 2017
Tb927.11.15810	electron transport - complex I	electron transport chain	Zíková et al. 2017
Tb927.11.16870	electron transport - complex I	electron transport chain	Zíková et al. 2017
Tb927.11.1320	electron transport - complex I	electron transport chain	Zíková et al. 2017
Tb927.11.9930	electron transport - complex I	electron transport chain	Zíková et al. 2017
Tb927.9.15380	electron transport - complex I	electron transport chain	Zíková et al. 2017
Tb927.10.13620	electron transport - complex I	electron transport chain	Zíková et al. 2017
Tb927.7.6350	electron transport - complex I	electron transport chain	Zíková et al. 2017
Tb927.5.450	electron transport - complex I	electron transport chain	Zíková et al. 2017
Tb927.10.4130	electron transport - complex I	electron transport chain	Zíková et al. 2017
Tb927.11.15820	electron transport - complex I	electron transport chain	Zíková et al. 2017
Tb927.11.4020	electron transport - complex I	electron transport chain	Zíková et al. 2017	updated complex name from complex I (LYR) in paper
Tb927.8.1240	electron transport - complex II	electron transport chain	Zíková et al. 2017
Tb927.8.3380	electron transport - complex II	electron transport chain	Zíková et al. 2017
Tb927.8.5640	electron transport - complex II	electron transport chain	Zíková et al. 2017
Tb927.6.2490	electron transport - complex II	electron transport chain	Zíková et al. 2017
Tb927.3.3460	electron transport - complex II	electron transport chain	Zíková et al. 2017
Tb927.7.3590	electron transport - complex II	electron transport chain	Zíková et al. 2017
Tb927.10.3040	electron transport - complex II	electron transport chain	Zíková et al. 2017
Tb927.2.4700	electron transport - complex II	electron transport chain	Zíková et al. 2017
Tb927.6.4130	electron transport - complex II	electron transport chain	Zíková et al. 2017
Tb927.8.6890	electron transport - complex II	electron transport chain	Zíková et al. 2017
Tb927.10.11770	electron transport - complex II	electron transport chain	Zíková et al. 2017
Tb927.10.2680	electron transport - complex II	electron transport chain	Zíková et al. 2017
Tb927.8.6580	electron transport - complex II	electron transport chain	Zíková et al. 2017
Tb927.9.5960	electron transport - complex II	electron transport chain	Zíková et al. 2017
Tb927.8.1890	electron transport - complex III	electron transport chain	Zíková et al. 2017
Tb927.10.4280	electron transport - complex III	electron transport chain	Zíková et al. 2017
Tb927.11.3980	electron transport - complex III	electron transport chain	Zíková et al. 2017
Tb927.5.1060	electron transport - complex III	electron transport chain	Zíková et al. 2017
Tb927.9.14160	electron transport - complex III	electron transport chain	Zíková et al. 2017
Tb927.8.7430	electron transport - complex III	electron transport chain	Zíková et al. 2017
Tb927.11.6640	electron transport - complex III	electron transport chain	Zíková et al. 2017
Tb927.11.3750	electron transport - complex III	electron transport chain	Zíková et al. 2017
Tb927.9.8680	electron transport - complex IV	electron transport chain	Zíková et al. 2017
Tb927.1.1580	electron transport - complex IV	electron transport chain	Zíková et al. 2017
Tb927.10.3120	electron transport - complex IV	electron transport chain	Zíková et al. 2017
Tb927.11.11950	electron transport - complex IV	electron transport chain	Zíková et al. 2017
Tb927.1.4100	electron transport - complex IV	electron transport chain	Zíková et al. 2017
Tb927.10.8320	electron transport - complex IV	electron transport chain	Zíková et al. 2017
Tb927.9.3170	electron transport - complex IV	electron transport chain	Zíková et al. 2017
Tb927.10.280	electron transport - complex IV	electron transport chain	Zíková et al. 2017
Tb927.3.1410	electron transport - complex IV	electron transport chain	Zíková et al. 2017
Tb927.4.4620	electron transport - complex IV	electron transport chain	Zíková et al. 2017
Tb927.11.13140	electron transport - complex IV	electron transport chain	Zíková et al. 2017
Tb927.9.2450	electron transport - complex IV	electron transport chain	Zíková et al. 2017
Tb927.11.4680	electron transport - complex IV	electron transport chain	Zíková et al. 2017
Tb927.11.16220	electron transport - complex IV	electron transport chain	Zíková et al. 2017
Tb927.9.7830	electron transport - complex IV	electron transport chain	Zíková et al. 2017
Tb927.7.6990	electron transport - complex IV	electron transport chain	Zíková et al. 2017
Tb927.10.4880	electron transport - complex IV	electron transport chain	Zíková et al. 2017
Tb927.9.14200	electron transport - complex IV	electron transport chain	Zíková et al. 2017
Tb927.11.10140	electron transport - complex IV	electron transport chain	Zíková et al. 2017
Tb927.9.10520	electron transport - complex IV	electron transport chain	Zíková et al. 2017
Tb927.3.1940	electron transport - complex IV	electron transport chain	Zíková et al. 2017
Tb927.10.5220	electron transport - complex IV	electron transport chain	Zíková et al. 2017
Tb927.5.2580	electron transport - complex IV	electron transport chain	Zíková et al. 2017
Tb927.11.2010	electron transport - complex IV	electron transport chain	Zíková et al. 2017
Tb927.10.13600	electron transport - complex IV	electron transport chain	Zíková et al. 2017
Tb11.0400	electron transport - complex IV	electron transport chain	Zíková et al. 2017
Tb927.9.14420	electron transport - complex IV	electron transport chain	Zíková et al. 2017
Tb927.11.12040	electron transport - complex IV	electron transport chain	Zíková et al. 2017
Tb927.11.4850	electron transport - complex IV	electron transport chain	Zíková et al. 2017
Tb927.11.1010	electron transport - complex IV	electron transport chain	Zíková et al. 2017
Tb927.5.3040	electron transport - complex IV	electron transport chain	Zíková et al. 2017
Tb927.7.7420	electron transport - FoF1 ATP synthase	electron transport chain	Zíková et al. 2017
Tb927.7.7430	electron transport - FoF1 ATP synthase	electron transport chain	Zíková et al. 2017
Tb927.3.1380	electron transport - FoF1 ATP synthase	electron transport chain	Zíková et al. 2017
Tb927.10.180	electron transport - FoF1 ATP synthase	electron transport chain	Zíková et al. 2017
Tb927.6.4990	electron transport - FoF1 ATP synthase	electron transport chain	Zíková et al. 2017
Tb927.10.8030	electron transport - FoF1 ATP synthase	electron transport chain	Zíková et al. 2017
Tb927.2.3610	electron transport - FoF1 ATP synthase	electron transport chain	Zíková et al. 2017
Tb927.10.520	electron transport - FoF1 ATP synthase	electron transport chain	Zíková et al. 2017
Tb927.11.1270	electron transport - FoF1 ATP synthase	electron transport chain	Zíková et al. 2017
Tb927.5.2930	electron transport - FoF1 ATP synthase	electron transport chain	Zíková et al. 2017
Tb927.3.1690	electron transport - FoF1 ATP synthase	electron transport chain	Zíková et al. 2017
Tb927.11.6250	electron transport - FoF1 ATP synthase	electron transport chain	Zíková et al. 2017
Tb927.4.3450	electron transport - FoF1 ATP synthase	electron transport chain	Zíková et al. 2017
Tb927.7.840	electron transport - FoF1 ATP synthase	electron transport chain	Zíková et al. 2017
Tb927.10.9120	electron transport - FoF1 ATP synthase	electron transport chain	Zíková et al. 2017
Tb927.6.590	electron transport - FoF1 ATP synthase	electron transport chain	Zíková et al. 2017
Tb927.2.5930	electron transport - FoF1 ATP synthase	electron transport chain	Zíková et al. 2017
Tb927.5.1710	electron transport - FoF1 ATP synthase	electron transport chain	Zíková et al. 2017
Tb927.10.5050	electron transport - FoF1 ATP synthase	electron transport chain	Zíková et al. 2017
Tb927.3.2880	electron transport - FoF1 ATP synthase	electron transport chain	Zíková et al. 2017
Tb927.3.2180	electron transport - FoF1 ATP synthase	electron transport chain	Zíková et al. 2017
Tb927.5.3090	electron transport - FoF1 ATP synthase	electron transport chain	Zíková et al. 2017
Tb927.7.7440	electron transport - FoF1 ATP synthase	electron transport chain	Zíková et al. 2017
Tb927.11.600	electron transport - FoF1 ATP synthase	electron transport chain	Zíková et al. 2017
Tb927.4.720	electron transport - FoF1 ATP synthase	electron transport chain	Zíková et al. 2017
Tb927.9.15240	electron transport - FoF1 ATP synthase	electron transport chain	Zíková et al. 2017	updated complex name from FoF1 ATP synthase (ATP11) in paper
Tb927.10.13850	electron transport - FoF1 ATP synthase	electron transport chain	Zíková et al. 2017	updated complex name from FoF1 ATP synthase (ATP12) in paper
Tb927.2.3800	MRB1 complex	mitochondrion - matrix	Read et al. 2016
Tb927.7.2570	MRB1 complex	mitochondrion - matrix	Read et al. 2016
Tb927.5.3010	MRB1 complex	mitochondrion - matrix	Read et al. 2016
Tb11.02.5390	MRB1 complex	mitochondrion - matrix	Read et al. 2016
Tb927.11.16860	MRB1 complex	mitochondrion - matrix	Read et al. 2016
Tb927.10.11870	MRB1 complex	mitochondrion - matrix	Read et al. 2016
Tb927.11.9140	MRB1 complex	mitochondrion - matrix	Read et al. 2016
Tb927.5.2100	MRB1 complex	mitochondrion - matrix	Read et al. 2016
Tb927.9.1420	MRB1 complex	mitochondrion - matrix	Read et al. 2016
Tb927.10.10120	MRB1 complex	mitochondrion - matrix	Read et al. 2016
Tb927.10.10830	MRB1 complex	mitochondrion - matrix	Read et al. 2016
Tb927.2.1860	MRB1 complex	mitochondrion - matrix	Read et al. 2016
Tb927.4.4160	MRB1 complex	mitochondrion - matrix	Read et al. 2016
Tb927.7.800	MRB1 complex	mitochondrion - matrix	Read et al. 2016
Tb927.8.8170	MRB1 complex	mitochondrion - matrix	Read et al. 2016
Tb927.8.8180	MRB1 complex	mitochondrion - matrix	Read et al. 2016
Tb927.9.7260	MRB1 complex	mitochondrion - matrix	Read et al. 2016
Tb927.10.10130	MRB1 complex	mitochondrion - matrix	Read et al. 2016
Tb927.2.2470	editosome	mitochondrion - matrix	McDermott et al. 2016
Tb927.10.8210	editosome	mitochondrion - matrix	McDermott et al. 2016
Tb927.8.620	editosome	mitochondrion - matrix	McDermott et al. 2016
Tb927.10.5110	editosome	mitochondrion - matrix	McDermott et al. 2016
Tb927.8.680	editosome	mitochondrion - matrix	McDermott et al. 2016
Tb927.10.5120	editosome	mitochondrion - matrix	McDermott et al. 2016
Tb927.1.1690	editosome	mitochondrion - matrix	McDermott et al. 2016
Tb927.10.5440	editosome	mitochondrion - matrix	McDermott et al. 2016
Tb927.10.5320	editosome	mitochondrion - matrix	McDermott et al. 2016
Tb927.11.2990	editosome	mitochondrion - matrix	McDermott et al. 2016
Tb927.11.940	editosome	mitochondrion - matrix	McDermott et al. 2016
Tb927.3.3990	editosome	mitochondrion - matrix	McDermott et al. 2016
Tb927.9.5630	editosome	mitochondrion - matrix	McDermott et al. 2016
Tb927.8.5690	editosome	mitochondrion - matrix	McDermott et al. 2016
Tb927.9.4440	editosome	mitochondrion - matrix	McDermott et al. 2016
Tb927.8.5700	editosome	mitochondrion - matrix	McDermott et al. 2016
Tb927.7.1070	editosome	mitochondrion - matrix	McDermott et al. 2016
Tb927.10.3570	editosome	mitochondrion - matrix	McDermott et al. 2016
Tb927.7.1550	editosome	mitochondrion - matrix	McDermott et al. 2016
Tb927.9.4360	editosome	mitochondrion - matrix	McDermott et al. 2016
Tb927.1.3030	editosome	mitochondrion - matrix	McDermott et al. 2016
Tb927.1.1200	mitochondrial ribosome	mitochondrion - matrix	Aslett et al. 2010, Verner et al. 2015
Tb927.10.10400	mitochondrial ribosome	mitochondrion - matrix	Aslett et al. 2010, Verner et al. 2015
Tb927.10.13300	mitochondrial ribosome	mitochondrion - matrix	Aslett et al. 2010, Verner et al. 2015
Tb927.10.2800	mitochondrial ribosome	mitochondrion - matrix	Aslett et al. 2010, Verner et al. 2015
Tb927.10.600	mitochondrial ribosome	mitochondrion - matrix	Aslett et al. 2010, Verner et al. 2015
Tb927.10.6300	mitochondrial ribosome	mitochondrion - matrix	Aslett et al. 2010, Verner et al. 2015
Tb927.10.6850	mitochondrial ribosome	mitochondrion - matrix	Aslett et al. 2010, Verner et al. 2015
Tb927.11.10170	mitochondrial ribosome	mitochondrion - matrix	Aslett et al. 2010, Verner et al. 2015
Tb927.11.14980	mitochondrial ribosome	mitochondrion - matrix	Aslett et al. 2010, Verner et al. 2015
Tb927.11.3640	mitochondrial ribosome	mitochondrion - matrix	Aslett et al. 2010, Verner et al. 2015
Tb927.11.870	mitochondrial ribosome	mitochondrion - matrix	Aslett et al. 2010, Verner et al. 2015
Tb927.11.4650	mitochondrial ribosome	mitochondrion - matrix	Aslett et al. 2010, Verner et al. 2015
Tb927.11.6000	mitochondrial ribosome	mitochondrion - matrix	Aslett et al. 2010, Verner et al. 2015
Tb927.11.7790	mitochondrial ribosome	mitochondrion - matrix	Aslett et al. 2010, Verner et al. 2015
Tb927.2.4740	mitochondrial ribosome	mitochondrion - matrix	Aslett et al. 2010, Verner et al. 2015
Tb927.2.4890	mitochondrial ribosome	mitochondrion - matrix	Aslett et al. 2010, Verner et al. 2015
Tb927.3.1710	mitochondrial ribosome	mitochondrion - matrix	Aslett et al. 2010, Verner et al. 2015
Tb927.4.1070	mitochondrial ribosome	mitochondrion - matrix	Aslett et al. 2010, Verner et al. 2015
Tb927.3.5610	mitochondrial ribosome	mitochondrion - matrix	Aslett et al. 2010, Verner et al. 2015
Tb927.4.1800	mitochondrial ribosome	mitochondrion - matrix	Aslett et al. 2010, Verner et al. 2015
Tb927.4.1810	mitochondrial ribosome	mitochondrion - matrix	Aslett et al. 2010, Verner et al. 2015
Tb927.4.4600	mitochondrial ribosome	mitochondrion - matrix	Aslett et al. 2010, Verner et al. 2015
Tb927.4.930	mitochondrial ribosome	mitochondrion - matrix	Aslett et al. 2010, Verner et al. 2015
Tb927.5.3110	mitochondrial ribosome	mitochondrion - matrix	Aslett et al. 2010, Verner et al. 2015
Tb927.5.3360	mitochondrial ribosome	mitochondrion - matrix	Aslett et al. 2010, Verner et al. 2015
Tb927.5.3410	mitochondrial ribosome	mitochondrion - matrix	Aslett et al. 2010, Verner et al. 2015
Tb927.5.3980	mitochondrial ribosome	mitochondrion - matrix	Aslett et al. 2010, Verner et al. 2015
Tb927.7.2760	mitochondrial ribosome	mitochondrion - matrix	Aslett et al. 2010, Verner et al. 2015
Tb927.6.1250	mitochondrial ribosome	mitochondrion - matrix	Aslett et al. 2010, Verner et al. 2015
Tb927.6.4040	mitochondrial ribosome	mitochondrion - matrix	Aslett et al. 2010, Verner et al. 2015
Tb927.7.3960	mitochondrial ribosome	mitochondrion - matrix	Aslett et al. 2010, Verner et al. 2015
Tb927.7.4140	mitochondrial ribosome	mitochondrion - matrix	Aslett et al. 2010, Verner et al. 2015
Tb927.7.4550	mitochondrial ribosome	mitochondrion - matrix	Aslett et al. 2010, Verner et al. 2015
Tb927.7.4710	mitochondrial ribosome	mitochondrion - matrix	Aslett et al. 2010, Verner et al. 2015
Tb927.8.3110	mitochondrial ribosome	mitochondrion - matrix	Aslett et al. 2010, Verner et al. 2015
Tb927.8.5280	mitochondrial ribosome	mitochondrion - matrix	Aslett et al. 2010, Verner et al. 2015
Tb927.8.5860	mitochondrial ribosome	mitochondrion - matrix	Aslett et al. 2010, Verner et al. 2015
Tb927.9.11300	mitochondrial ribosome	mitochondrion - matrix	Aslett et al. 2010, Verner et al. 2015
Tb927.9.7170	mitochondrial ribosome	mitochondrion - matrix	Aslett et al. 2010, Verner et al. 2015
Tb927.9.8290	mitochondrial ribosome	mitochondrion - matrix	Aslett et al. 2010, Verner et al. 2015
Tb927.10.14180	nucleoporins	nucleus	Makarov et. al 2021; Aslett et al. 2010
Tb927.10.2320	nucleoporins	nucleus	Makarov et. al 2021; Aslett et al. 2010
Tb927.10.3810	nucleoporins	nucleus	Makarov et. al 2021; Aslett et al. 2010
Tb927.10.7060	nucleoporins	nucleus	Makarov et. al 2021; Aslett et al. 2010
Tb927.10.8170	nucleoporins	nucleus	Makarov et. al 2021; Aslett et al. 2010
Tb927.10.8910	nucleoporins	nucleus	Makarov et. al 2021; Aslett et al. 2010
Tb927.10.9650	nucleoporins	nucleus	Makarov et. al 2021; Aslett et al. 2010
Tb927.11.11080	nucleoporins	nucleus	Makarov et. al 2021; Aslett et al. 2010
Tb927.11.11090	nucleoporins	nucleus	Makarov et. al 2021; Aslett et al. 2010
Tb927.11.15560	nucleoporins	nucleus	Makarov et. al 2021; Aslett et al. 2010
Tb927.11.15990	nucleoporins	nucleus	Makarov et. al 2021; Aslett et al. 2010
Tb927.11.2950	nucleoporins	nucleus	Makarov et. al 2021; Aslett et al. 2010
Tb927.11.330	nucleoporins	nucleus	Makarov et. al 2021; Aslett et al. 2010
Tb927.11.9780	nucleoporins	nucleus	Makarov et. al 2021; Aslett et al. 2010
Tb927.11.980	nucleoporins	nucleus	Makarov et. al 2021; Aslett et al. 2010
Tb927.3.3180	nucleoporins	nucleus	Makarov et. al 2021; Aslett et al. 2010
Tb927.3.3540	nucleoporins	nucleus	Makarov et. al 2021; Aslett et al. 2010
Tb927.4.2880	nucleoporins	nucleus	Makarov et. al 2021; Aslett et al. 2010
Tb927.4.4310	nucleoporins	nucleus	Makarov et. al 2021; Aslett et al. 2010
Tb927.4.5200	nucleoporins	nucleus	Makarov et. al 2021; Aslett et al. 2010
Tb927.7.2300	nucleoporins	nucleus	Makarov et. al 2021; Aslett et al. 2010
Tb927.8.6250	nucleoporins	nucleus	Makarov et. al 2021; Aslett et al. 2010
Tb927.8.8050	nucleoporins	nucleus	Makarov et. al 2021; Aslett et al. 2010
Tb927.9.1340	nucleoporins	nucleus	Makarov et. al 2021; Aslett et al. 2010
Tb927.9.14240	nucleoporins	nucleus	Makarov et. al 2021; Aslett et al. 2010
Tb927.9.3760	nucleoporins	nucleus	Makarov et. al 2021; Aslett et al. 2010
Tb927.1.2580	exosome	nucleus	Goos et al. 2017 referencing Clayton & Estevez 2010 (and references within)
Tb927.10.7450	exosome	nucleus	Goos et al. 2017 referencing Clayton & Estevez 2010 (and references within)
Tb927.11.11030	exosome	nucleus	Goos et al. 2017 referencing Clayton & Estevez 2010 (and references within)
Tb927.11.16600	exosome	nucleus	Goos et al. 2017 referencing Clayton & Estevez 2010 (and references within)
Tb927.2.2180	exosome	nucleus	Goos et al. 2017 referencing Clayton & Estevez 2010 (and references within)
Tb927.4.1630	exosome	nucleus	Goos et al. 2017 referencing Clayton & Estevez 2010 (and references within)
Tb927.5.1200	exosome	nucleus	Goos et al. 2017 referencing Clayton & Estevez 2010 (and references within)
Tb927.6.670	exosome	nucleus	Goos et al. 2017 referencing Clayton & Estevez 2010 (and references within)
Tb927.7.4670	exosome	nucleus	Goos et al. 2017 referencing Clayton & Estevez 2010 (and references within)
Tb927.7.5460	exosome	nucleus	Goos et al. 2017 referencing Clayton & Estevez 2010 (and references within)
Tb927.9.7070	exosome	nucleus	Goos et al. 2017 referencing Clayton & Estevez 2010 (and references within)
Tb927.9.10250	spliceosome	nucleus	Goos et al. 2017 referencing Günzl 2010 (and references within)
Tb927.11.14310	spliceosome	nucleus	Goos et al. 2017 referencing Günzl 2010 (and references within)
Tb927.7.7380	spliceosome	nucleus	Goos et al. 2017 referencing Günzl 2010 (and references within)
Tb927.9.3530	spliceosome	nucleus	Goos et al. 2017 referencing Günzl 2010 (and references within)
Tb927.6.2700	spliceosome	nucleus	Goos et al. 2017 referencing Günzl 2010 (and references within)
Tb927.5.4030	spliceosome	nucleus	Goos et al. 2017 referencing Günzl 2010 (and references within)
Tb927.9.10850	spliceosome	nucleus	Goos et al. 2017 referencing Günzl 2010 (and references within)
Tb927.7.3120	spliceosome	nucleus	Goos et al. 2017 referencing Günzl 2010 (and references within)
Tb927.2.4540	spliceosome	nucleus	Goos et al. 2017 referencing Günzl 2010 (and references within)
Tb927.4.890	spliceosome	nucleus	Goos et al. 2017 referencing Günzl 2010 (and references within)
Tb927.2.5850	spliceosome	nucleus	Goos et al. 2017 referencing Günzl 2010 (and references within)
Tb927.10.7390	spliceosome	nucleus	Goos et al. 2017 referencing Günzl 2010 (and references within)
Tb927.6.4340	spliceosome	nucleus	Goos et al. 2017 referencing Günzl 2010 (and references within)
Tb927.8.5180	spliceosome	nucleus	Goos et al. 2017 referencing Günzl 2010 (and references within)
Tb927.10.7470	spliceosome	nucleus	Goos et al. 2017 referencing Günzl 2010 (and references within)
Tb927.9.5150	spliceosome	nucleus	Goos et al. 2017 referencing Günzl 2010 (and references within)
Tb927.3.3480	spliceosome	nucleus	Goos et al. 2017 referencing Günzl 2010 (and references within)
Tb927.3.1780	spliceosome	nucleus	Goos et al. 2017 referencing Günzl 2010 (and references within)
Tb927.11.13960	spliceosome	nucleus	Goos et al. 2017 referencing Günzl 2010 (and references within)
Tb927.10.4950	spliceosome	nucleus	Goos et al. 2017 referencing Günzl 2010 (and references within)
Tb927.10.8280/8300	spliceosome	nucleus	Goos et al. 2017 referencing Günzl 2010 (and references within)
Tb927.11.15000	spliceosome	nucleus	Goos et al. 2017 referencing Günzl 2010 (and references within)
Tb927.9.6870	spliceosome	nucleus	Goos et al. 2017 referencing Günzl 2010 (and references within)
Tb927.8.2560	spliceosome	nucleus	Goos et al. 2017 referencing Günzl 2010 (and references within)
Tb927.9.3480	spliceosome	nucleus	Goos et al. 2017 referencing Günzl 2010 (and references within)
Tb927.10.2120	spliceosome	nucleus	Goos et al. 2017 referencing Günzl 2010 (and references within)
Tb927.7.6380	spliceosome	nucleus	Goos et al. 2017 referencing Günzl 2010 (and references within)
Tb927.3.1090	spliceosome	nucleus	Goos et al. 2017 referencing Günzl 2010 (and references within)
Tb927.10.3200	spliceosome	nucleus	Goos et al. 2017 referencing Günzl 2010 (and references within)
Tb927.8.1930	spliceosome	nucleus	Goos et al. 2017 referencing Günzl 2010 (and references within)
Tb927.3.5280	spliceosome	nucleus	Goos et al. 2017 referencing Günzl 2010 (and references within)
Tb927.10.9400	spliceosome	nucleus	Goos et al. 2017 referencing Günzl 2010 (and references within)
Tb927.8.4830	spliceosome	nucleus	Goos et al. 2017 referencing Günzl 2010 (and references within)
Tb927.11.11150	spliceosome	nucleus	Goos et al. 2017 referencing Günzl 2010 (and references within)
Tb927.10.14360	spliceosome	nucleus	Goos et al. 2017 referencing Günzl 2010 (and references within)
Tb927.9.8740	spliceosome	nucleus	Goos et al. 2017 referencing Günzl 2010 (and references within)
Tb927.8.900	spliceosome	nucleus	Goos et al. 2017 referencing Günzl 2010 (and references within)
Tb927.10.10700	spliceosome	nucleus	Goos et al. 2017 referencing Günzl 2010 (and references within)
Tb927.2.4710	spliceosome	nucleus	Goos et al. 2017 referencing Günzl 2010 (and references within)
Tb927.6.2000	spliceosome	nucleus	Goos et al. 2017 referencing Günzl 2010 (and references within)
Tb927.3.1930	spliceosome	nucleus	Goos et al. 2017 referencing Günzl 2010 (and references within)
Tb927.2.5240	spliceosome	nucleus	Goos et al. 2017 referencing Günzl 2010 (and references within)
Tb927.11.14100	spliceosome	nucleus	Goos et al. 2017 referencing Günzl 2010 (and references within)
Tb927.10.5640	spliceosome	nucleus	Goos et al. 2017 referencing Günzl 2010 (and references within)
Tb927.6.3160	spliceosome	nucleus	Goos et al. 2017 referencing Günzl 2010 (and references within)
Tb927.9.4300	spliceosome	nucleus	Goos et al. 2017 referencing Günzl 2010 (and references within)
Tb927.10.960	spliceosome	nucleus	Goos et al. 2017 referencing Günzl 2010 (and references within)
Tb927.11.10750	spliceosome	nucleus	Goos et al. 2017 referencing Günzl 2010 (and references within)
Tb927.5.2060	spliceosome	nucleus	Goos et al. 2017 referencing Günzl 2010 (and references within)
Tb927.5.1150	spliceosome	nucleus	Goos et al. 2017 referencing Günzl 2010 (and references within)
Tb927.10.9660	spliceosome	nucleus	Goos et al. 2017 referencing Günzl 2010 (and references within)
Tb927.5.1340	spliceosome	nucleus	Goos et al. 2017 referencing Günzl 2010 (and references within)
Tb927.10.3500	spliceosome	nucleus	Goos et al. 2017 referencing Günzl 2010 (and references within)
Tb927.11.15430	spliceosome	nucleus	Goos et al. 2017 referencing Günzl 2010 (and references within)
Tb927.11.15690	spliceosome	nucleus	Goos et al. 2017 referencing Günzl 2010 (and references within)
Tb927.11.11850	spliceosome	nucleus	Goos et al. 2017 referencing Günzl 2010 (and references within)
Tb927.7.6980	spliceosome	nucleus	Goos et al. 2017 referencing Günzl 2010 (and references within)
Tb927.5.2290	spliceosome	nucleus	Goos et al. 2017 referencing Günzl 2010 (and references within)
Tb927.9.11110	spliceosome	nucleus	Goos et al. 2017 referencing Günzl 2010 (and references within)
Tb927.7.4180	fatty acid elongase	endoplasmic reticulum	Aslett et al. 2010, Lee et al. 2007
Tb927.7.4160	fatty acid elongase	endoplasmic reticulum	Aslett et al. 2010, Lee et al. 2007
Tb927.7.4170	fatty acid elongase	endoplasmic reticulum	Aslett et al. 2010, Lee et al. 2007
Tb927.5.4530	fatty acid elongase	endoplasmic reticulum	Aslett et al. 2010, Lee et al. 2007
Tb927.10.2010	glycolysis	glycosomes	Allmann & Bringaud 2017, Durrani et al. 2020
Tb927.10.2020	glycolysis	glycosomes	Allmann & Bringaud 2017, Durrani et al. 2020
Tb927.1.3830	glycolysis	glycosomes	Allmann & Bringaud 2017, Durrani et al. 2020
Tb927.3.3270	glycolysis	glycosomes	Allmann & Bringaud 2017, Durrani et al. 2020
Tb927.10.5620	glycolysis	glycosomes	Allmann & Bringaud 2017, Durrani et al. 2020
Tb927.11.5520	glycolysis	glycosomes	Allmann & Bringaud 2017, Durrani et al. 2020
Tb927.6.4280	glycolysis	glycosomes	Allmann & Bringaud 2017, Durrani et al. 2020
Tb927.6.4300	glycolysis	glycosomes	Allmann & Bringaud 2017, Durrani et al. 2020
Tb11.v5.0243	40S ribosome	cytosol	Aslett et al. 2010
Tb11.v5.0501	40S ribosome	cytosol	Aslett et al. 2010
Tb11.v5.1059	40S ribosome	cytosol	Aslett et al. 2010
Tb11.v5.1060	40S ribosome	cytosol	Aslett et al. 2010
Tb927.1.3180	40S ribosome	cytosol	Aslett et al. 2010
Tb927.10.1080	40S ribosome	cytosol	Aslett et al. 2010
Tb927.10.1090	40S ribosome	cytosol	Aslett et al. 2010
Tb927.10.11540	40S ribosome	cytosol	Aslett et al. 2010
Tb927.10.13517	40S ribosome	cytosol	Aslett et al. 2010
Tb927.10.14600	40S ribosome	cytosol	Aslett et al. 2010
Tb927.10.14710	40S ribosome	cytosol	Aslett et al. 2010
Tb927.10.15120	40S ribosome	cytosol	Aslett et al. 2010
Tb927.10.190	40S ribosome	cytosol	Aslett et al. 2010
Tb927.10.3930	40S ribosome	cytosol	Aslett et al. 2010
Tb927.10.3940	40S ribosome	cytosol	Aslett et al. 2010
Tb927.10.5330	40S ribosome	cytosol	Aslett et al. 2010
Tb927.10.5340	40S ribosome	cytosol	Aslett et al. 2010
Tb927.10.5360	40S ribosome	cytosol	Aslett et al. 2010
Tb927.10.5370	40S ribosome	cytosol	Aslett et al. 2010
Tb927.10.560	40S ribosome	cytosol	Aslett et al. 2010
Tb927.10.5610	40S ribosome	cytosol	Aslett et al. 2010
Tb927.10.7330	40S ribosome	cytosol	Aslett et al. 2010
Tb927.10.7340	40S ribosome	cytosol	Aslett et al. 2010
Tb927.10.7710	40S ribosome	cytosol	Aslett et al. 2010
Tb927.10.8430	40S ribosome	cytosol	Aslett et al. 2010
Tb927.11.10790	40S ribosome	cytosol	Aslett et al. 2010
Tb927.11.10910	40S ribosome	cytosol	Aslett et al. 2010
Tb927.11.11820	40S ribosome	cytosol	Aslett et al. 2010
Tb927.11.11830	40S ribosome	cytosol	Aslett et al. 2010
Tb927.11.3590	40S ribosome	cytosol	Aslett et al. 2010
Tb927.11.3600	40S ribosome	cytosol	Aslett et al. 2010
Tb927.11.4290	40S ribosome	cytosol	Aslett et al. 2010
Tb927.11.6140	40S ribosome	cytosol	Aslett et al. 2010
Tb927.11.6300	40S ribosome	cytosol	Aslett et al. 2010
Tb927.11.6500	40S ribosome	cytosol	Aslett et al. 2010
Tb927.11.6510	40S ribosome	cytosol	Aslett et al. 2010
Tb927.11.9720	40S ribosome	cytosol	Aslett et al. 2010
Tb927.2.5910	40S ribosome	cytosol	Aslett et al. 2010
Tb927.3.1370	40S ribosome	cytosol	Aslett et al. 2010
Tb927.3.4360	40S ribosome	cytosol	Aslett et al. 2010
Tb927.6.2100	40S ribosome	cytosol	Aslett et al. 2010
Tb927.6.2110	40S ribosome	cytosol	Aslett et al. 2010
Tb927.6.4980	40S ribosome	cytosol	Aslett et al. 2010
Tb927.6.720	40S ribosome	cytosol	Aslett et al. 2010
Tb927.7.230	40S ribosome	cytosol	Aslett et al. 2010
Tb927.7.1040	40S ribosome	cytosol	Aslett et al. 2010
Tb927.7.1050	40S ribosome	cytosol	Aslett et al. 2010
Tb927.7.2340	40S ribosome	cytosol	Aslett et al. 2010
Tb927.7.2370	40S ribosome	cytosol	Aslett et al. 2010
Tb927.7.240	40S ribosome	cytosol	Aslett et al. 2010
Tb927.8.1110	40S ribosome	cytosol	Aslett et al. 2010
Tb927.8.6150	40S ribosome	cytosol	Aslett et al. 2010
Tb927.8.6160	40S ribosome	cytosol	Aslett et al. 2010
Tb927.9.15360	40S ribosome	cytosol	Aslett et al. 2010
Tb927.9.6070	40S ribosome	cytosol	Aslett et al. 2010
Tb11.v5.0181	60S ribosome	cytosol	Aslett et al. 2010
Tb11.v5.0182	60S ribosome	cytosol	Aslett et al. 2010
Tb11.v5.0268	60S ribosome	cytosol	Aslett et al. 2010
Tb927.10.1100	60S ribosome	cytosol	Aslett et al. 2010
Tb927.10.11390	60S ribosome	cytosol	Aslett et al. 2010
Tb927.10.12680	60S ribosome	cytosol	Aslett et al. 2010
Tb927.10.13500	60S ribosome	cytosol	Aslett et al. 2010
Tb927.10.13730	60S ribosome	cytosol	Aslett et al. 2010
Tb927.10.14580	60S ribosome	cytosol	Aslett et al. 2010
Tb927.10.220	60S ribosome	cytosol	Aslett et al. 2010
Tb927.10.270	60S ribosome	cytosol	Aslett et al. 2010
Tb927.10.3280	60S ribosome	cytosol	Aslett et al. 2010
Tb927.10.3840	60S ribosome	cytosol	Aslett et al. 2010
Tb927.10.4110	60S ribosome	cytosol	Aslett et al. 2010
Tb927.10.4120	60S ribosome	cytosol	Aslett et al. 2010
Tb927.10.5460	60S ribosome	cytosol	Aslett et al. 2010
Tb927.10.5480	60S ribosome	cytosol	Aslett et al. 2010
Tb927.10.6370	60S ribosome	cytosol	Aslett et al. 2010
Tb927.10.9800	60S ribosome	cytosol	Aslett et al. 2010
Tb927.10.9880	60S ribosome	cytosol	Aslett et al. 2010
Tb927.11.10025	60S ribosome	cytosol	Aslett et al. 2010
Tb927.11.10030	60S ribosome	cytosol	Aslett et al. 2010
Tb927.11.10160	60S ribosome	cytosol	Aslett et al. 2010
Tb927.11.11230	60S ribosome	cytosol	Aslett et al. 2010
Tb927.11.15880	60S ribosome	cytosol	Aslett et al. 2010
Tb927.11.15900	60S ribosome	cytosol	Aslett et al. 2010
Tb927.11.16280	60S ribosome	cytosol	Aslett et al. 2010
Tb927.11.3000	60S ribosome	cytosol	Aslett et al. 2010
Tb927.11.3230	60S ribosome	cytosol	Aslett et al. 2010
Tb927.11.4300	60S ribosome	cytosol	Aslett et al. 2010
Tb927.11.4820	60S ribosome	cytosol	Aslett et al. 2010
Tb927.11.6180	60S ribosome	cytosol	Aslett et al. 2010
Tb927.11.6200	60S ribosome	cytosol	Aslett et al. 2010
Tb927.11.6360	60S ribosome	cytosol	Aslett et al. 2010
Tb927.11.9710	60S ribosome	cytosol	Aslett et al. 2010
Tb927.11.9730	60S ribosome	cytosol	Aslett et al. 2010
Tb927.2.6090	60S ribosome	cytosol	Aslett et al. 2010
Tb927.3.3310	60S ribosome	cytosol	Aslett et al. 2010
Tb927.3.3320	60S ribosome	cytosol	Aslett et al. 2010
Tb927.3.5050	60S ribosome	cytosol	Aslett et al. 2010
Tb927.4.2180	60S ribosome	cytosol	Aslett et al. 2010
Tb927.4.3550	60S ribosome	cytosol	Aslett et al. 2010
Tb927.5.1110	60S ribosome	cytosol	Aslett et al. 2010
Tb927.5.1610	60S ribosome	cytosol	Aslett et al. 2010
Tb927.6.4690	60S ribosome	cytosol	Aslett et al. 2010
Tb927.7.1730	60S ribosome	cytosol	Aslett et al. 2010
Tb927.7.1740	60S ribosome	cytosol	Aslett et al. 2010
Tb927.7.1750	60S ribosome	cytosol	Aslett et al. 2010
Tb927.7.5000	60S ribosome	cytosol	Aslett et al. 2010
Tb927.7.5020	60S ribosome	cytosol	Aslett et al. 2010
Tb927.7.5170	60S ribosome	cytosol	Aslett et al. 2010
Tb927.7.5180	60S ribosome	cytosol	Aslett et al. 2010
Tb927.7.970	60S ribosome	cytosol	Aslett et al. 2010
Tb927.8.1330	60S ribosome	cytosol	Aslett et al. 2010
Tb927.8.1340	60S ribosome	cytosol	Aslett et al. 2010
Tb927.8.5260	60S ribosome	cytosol	Aslett et al. 2010
Tb927.8.6030	60S ribosome	cytosol	Aslett et al. 2010
Tb927.8.6180	60S ribosome	cytosol	Aslett et al. 2010
Tb927.9.11380	60S ribosome	cytosol	Aslett et al. 2010
Tb927.9.11410	60S ribosome	cytosol	Aslett et al. 2010
Tb927.9.11470	60S ribosome	cytosol	Aslett et al. 2010
Tb927.9.11490	60S ribosome	cytosol	Aslett et al. 2010
Tb927.9.12200	60S ribosome	cytosol	Aslett et al. 2010
Tb927.9.12240	60S ribosome	cytosol	Aslett et al. 2010
Tb927.9.14000	60S ribosome	cytosol	Aslett et al. 2010
Tb927.9.14370	60S ribosome	cytosol	Aslett et al. 2010
Tb927.9.15110	60S ribosome	cytosol	Aslett et al. 2010
Tb927.9.15170	60S ribosome	cytosol	Aslett et al. 2010
Tb927.9.15420	60S ribosome	cytosol	Aslett et al. 2010
Tb927.9.1810	60S ribosome	cytosol	Aslett et al. 2010
Tb927.9.1850	60S ribosome	cytosol	Aslett et al. 2010
Tb927.9.2020	60S ribosome	cytosol	Aslett et al. 2010
Tb927.9.7590	60S ribosome	cytosol	Aslett et al. 2010
Tb927.9.7620	60S ribosome	cytosol	Aslett et al. 2010
Tb927.9.9210	60S ribosome	cytosol	Aslett et al. 2010
Tb927.3.5520	proteasome regulatory particle	cytosol	Aslett et al. 2010
Tb927.8.570	proteasome regulatory particle	cytosol	Aslett et al. 2010
Tb927.10.2980	proteasome regulatory particle	cytosol	Aslett et al. 2010
Tb927.10.3030	proteasome regulatory particle	cytosol	Aslett et al. 2010
Tb927.11.14430	proteasome regulatory particle	cytosol	Aslett et al. 2010
Tb927.11.9220	proteasome regulatory particle	cytosol	Aslett et al. 2010
Tb927.11.2130	proteasome regulatory particle	cytosol	Aslett et al. 2010
Tb927.10.1550	proteasome regulatory particle	cytosol	Aslett et al. 2010
Tb927.2.2440	proteasome regulatory particle	cytosol	Aslett et al. 2010
Tb927.11.16030	proteasome regulatory particle	cytosol	Aslett et al. 2010
Tb927.10.15720	proteasome regulatory particle	cytosol	Aslett et al. 2010
Tb927.11.3740	proteasome regulatory particle	cytosol	Aslett et al. 2010
Tb927.6.1090	proteasome regulatory particle	cytosol	Aslett et al. 2010
Tb927.7.2550	proteasome regulatory particle	cytosol	Aslett et al. 2010
Tb927.7.4790	proteasome core particle	cytosol	Aslett et al. 2010
Tb927.10.290	proteasome core particle	cytosol	Aslett et al. 2010
Tb927.7.4420	proteasome core particle	cytosol	Aslett et al. 2010
Tb927.9.11330	proteasome core particle	cytosol	Aslett et al. 2010
Tb11.v5.0256	proteasome core particle	cytosol	Aslett et al. 2010
Tb11.v5.0200	proteasome core particle	cytosol	Aslett et al. 2010
Tb11.v5.0162	proteasome core particle	cytosol	Aslett et al. 2010
Tb927.4.430	proteasome core particle	cytosol	Aslett et al. 2010
Tb11.v5.0742	proteasome core particle	cytosol	Aslett et al. 2010
Tb11.v5.0196	proteasome core particle	cytosol	Aslett et al. 2010
Tb927.10.230	proteasome core particle	cytosol	Aslett et al. 2010
Tb927.10.6080	proteasome core particle	cytosol	Aslett et al. 2010
Tb927.10.6030	proteasome core particle	cytosol	Aslett et al. 2010
Tb927.11.7020	proteasome core particle	cytosol	Aslett et al. 2010
Tb927.6.1260	proteasome core particle	cytosol	Aslett et al. 2010
Tb927.11.7270	proteasome core particle	cytosol	Aslett et al. 2010
Tb927.10.4710	proteasome core particle	cytosol	Aslett et al. 2010
Tb927.9.9670	proteasome core particle	cytosol	Aslett et al. 2010
Tb927.3.780	proteasome core particle	cytosol	Aslett et al. 2010
Tb927.2.4530	intraflagellar transport	IFTA	Morga & Bastin 2013, Subota et al. 2014
Tb927.5.3030	intraflagellar transport	IFTA	Morga & Bastin 2013, Subota et al. 2014
Tb927.10.5380	intraflagellar transport	IFTA	Morga & Bastin 2013, Subota et al. 2014
Tb927.9.7720	intraflagellar transport	IFTA	Morga & Bastin 2013, Subota et al. 2014
Tb927.10.14470	intraflagellar transport	IFTA	Morga & Bastin 2013, Subota et al. 2014
Tb927.11.260	intraflagellar transport	IFTA	Morga & Bastin 2013, Subota et al. 2014
Tb927.6.3290	intraflagellar transport	IFTB	Morga & Bastin 2013, Subota et al. 2014
Tb927.11.16830	intraflagellar transport	IFTB	Morga & Bastin 2013, Subota et al. 2014
Tb927.11.13300	intraflagellar transport	IFTB	Morga & Bastin 2013, Subota et al. 2014
Tb927.3.5550	intraflagellar transport	IFTB	Morga & Bastin 2013, Subota et al. 2014
Tb927.6.3100	intraflagellar transport	IFTB	Morga & Bastin 2013, Subota et al. 2014
Tb927.10.14980	intraflagellar transport	IFTB	Morga & Bastin 2013, Subota et al. 2014
Tb927.10.450	intraflagellar transport	IFTB	Morga & Bastin 2013, Subota et al. 2014
Tb927.10.11310	intraflagellar transport	IFTB	Morga & Bastin 2013, Subota et al. 2014
Tb927.3.5490	intraflagellar transport	IFTB	Morga & Bastin 2013, Subota et al. 2014
Tb927.7.3370	intraflagellar transport	IFTB	Morga & Bastin 2013, Subota et al. 2014
Tb927.10.14990	intraflagellar transport	IFTB	Morga & Bastin 2013, Subota et al. 2014
Tb927.10.2640	intraflagellar transport	IFTB	Morga & Bastin 2013, Subota et al. 2014
Tb927.11.1740	intraflagellar transport	IFTB	Morga & Bastin 2013, Subota et al. 2014
Tb927.10.1170	intraflagellar transport	IFTB	Morga & Bastin 2013, Subota et al. 2014
Tb927.3.1110	intraflagellar transport	IFTB	Morga & Bastin 2013, Subota et al. 2014
Tb927.3.3000	intraflagellar transport	IFTB	Morga & Bastin 2013, Subota et al. 2014
Tb927.5.2090	intraflagellar transport	IFT kinesin	Morga & Bastin 2013, Subota et al. 2014
Tb927.11.13920	intraflagellar transport	IFT kinesin	Morga & Bastin 2013, Subota et al. 2014
Tb927.11.2430	intraflagellar transport	IFT dynein	Morga & Bastin 2013, Subota et al. 2014
Tb927.4.560	intraflagellar transport	IFT dynein	Morga & Bastin 2013, Subota et al. 2014
Tb927.11.16810	intraflagellar transport	IFT dynein	Morga & Bastin 2013
Tb927.3.5540	intraflagellar transport	IFT dynein	Morga & Bastin 2013
Tb11.0845	intraflagellar transport	IFT dynein	Morga & Bastin 2013, Subota et al. 2014
Tb927.10.1510	CAF1-NOT complex		Gazestani et al. 2016, Erben et al. 2014, Aslett et al. 2010, Logan-Klumpler et al. 2012
Tb927.10.3990	CAF1-NOT complex		Gazestani et al. 2016, Erben et al. 2014, Aslett et al. 2010, Logan-Klumpler et al. 2012
Tb927.10.8720	CAF1-NOT complex		Gazestani et al. 2016, Erben et al. 2014, Aslett et al. 2010, Logan-Klumpler et al. 2012
Tb927.3.1920	CAF1-NOT complex		Gazestani et al. 2016, Erben et al. 2014, Aslett et al. 2010, Logan-Klumpler et al. 2012
Tb927.4.410	CAF1-NOT complex		Gazestani et al. 2016, Erben et al. 2014, Aslett et al. 2010, Logan-Klumpler et al. 2012
Tb927.6.600	CAF1-NOT complex		Gazestani et al. 2016, Erben et al. 2014, Aslett et al. 2010, Logan-Klumpler et al. 2012
Tb927.6.850	CAF1-NOT complex		Gazestani et al. 2016, Erben et al. 2014, Aslett et al. 2010, Logan-Klumpler et al. 2012
Tb927.8.1960	CAF1-NOT complex		Gazestani et al. 2016, Erben et al. 2014, Aslett et al. 2010, Logan-Klumpler et al. 2012
Tb927.11.12680	prefoldin complex		Gazestani et al. 2016
Tb927.11.12910	prefoldin complex		Gazestani et al. 2016
Tb927.11.16040	prefoldin complex		Gazestani et al. 2016
Tb927.11.800	prefoldin complex		Gazestani et al. 2016
Tb927.5.580	prefoldin complex		Gazestani et al. 2016
Tb927.6.2280	prefoldin complex		Gazestani et al. 2016
Tb927.7.2590	prefoldin complex		Gazestani et al. 2016
Tb927.7.570	prefoldin complex		Gazestani et al. 2016
Tb927.1.2570	coatomer complex		Gazestani et al. 2016, Maier et al. 2001
Tb927.10.4270	coatomer complex		Gazestani et al. 2016, Maier et al. 2001
Tb927.11.11900	coatomer complex		Gazestani et al. 2016, Maier et al. 2001
Tb927.11.14900	coatomer complex		Gazestani et al. 2016, Maier et al. 2001
Tb927.2.6050	coatomer complex		Gazestani et al. 2016, Maier et al. 2001
Tb927.4.450	coatomer complex		Gazestani et al. 2016, Maier et al. 2001
Tb927.8.5250	coatomer complex		Gazestani et al. 2016, Maier et al. 2001
Tb927.5.4520	kinetochore - KKIP		Goos et al. 2017 referencing D’Archivio & Wickstead 2017
Tb927.4.3150	kinetochore - KKIP		Brusini et al. 2021
Tb927.9.7820	kinetochore - KKIP		Brusini et al. 2021
Tb927.11.3340	kinetochore - KKIP		Brusini et al. 2021
Tb927.5.1320	kinetochore - KKIP		Goos et al. 2017 referencing D’Archivio & Wickstead 2017
Tb927.10.6700	kinetochore - KKIP		Goos et al. 2017 referencing D’Archivio & Wickstead 2017
Tb927.7.3080	kinetochore - KKIP		Goos et al. 2017 referencing D’Archivio & Wickstead 2017
Tb927.7.6630	kinetochore - KKIP		Goos et al. 2017 referencing D’Archivio & Wickstead 2017
Tb927.1.4680	kinetochore - KKIP		Goos et al. 2017 referencing D’Archivio & Wickstead 2017
Tb927.11.12480	kinetochore - KKIP		Goos et al. 2017 referencing D’Archivio & Wickstead 2017
Tb927.3.3160	kinetochore - KKIP		Brusini et al. 2021
Tb927.9.13970	kinetochore - KKIP		Brusini et al. 2021
Tb927.10.6330	kinetochore - KKT		Goos et al. 2017 referencing Akiyoshi & Gull 2014
Tb927.11.12410	kinetochore - KKT		Goos et al. 2017 referencing Akiyoshi & Gull 2014
Tb927.7.2110	kinetochore - KKT		Goos et al. 2017 referencing Akiyoshi & Gull 2014
Tb927.8.1680	kinetochore - KKT		Goos et al. 2017 referencing Akiyoshi & Gull 2014
Tb927.7.4860	kinetochore - KKT		Goos et al. 2017 referencing Akiyoshi & Gull 2014
Tb927.10.7240	kinetochore - KKT		Goos et al. 2017 referencing Akiyoshi & Gull 2014
Tb927.6.3760	kinetochore - KKT		Goos et al. 2017 referencing Akiyoshi & Gull 2014
Tb927.11.1000	kinetochore - KKT		Goos et al. 2017 referencing Akiyoshi & Gull 2014
Tb927.3.2330	kinetochore - KKT		Goos et al. 2017 referencing Akiyoshi & Gull 2014
Tb927.9.3800	kinetochore - KKT		Goos et al. 2017 referencing Akiyoshi & Gull 2014
Tb927.11.12420	kinetochore - KKT		Goos et al. 2017 referencing Akiyoshi & Gull 2014
Tb927.11.10520	kinetochore - KKT		Goos et al. 2017 referencing Akiyoshi & Gull 2014
Tb927.8.4760	kinetochore - KKT		Goos et al. 2017 referencing Nerusheva & Akiyoshi 2016
Tb927.9.6420	kinetochore - KKT		Nerusheva et al. 2019
Tb927.10.6600	kinetochore - KKT		Nerusheva et al. 2019
Tb927.10.4200	kinetochore - KKT		Nerusheva et al. 2019
Tb927.8.2830	kinetochore - KKT		Nerusheva et al. 2019
Tb927.9.10920	kinetochore - KKT		Goos et al. 2017 referencing Akiyoshi & Gull 2014
Tb927.8.3680	kinetochore - KKT		Goos et al. 2017 referencing Akiyoshi & Gull 2014
Tb927.7.4850	kinetochore - KKT		Goos et al. 2017 referencing Akiyoshi & Gull 2014
Tb927.6.1210	kinetochore - KKT		Goos et al. 2017 referencing Akiyoshi & Gull 2014
Tb927.11.1030	kinetochore - KKT		Goos et al. 2017 referencing Akiyoshi & Gull 2014
Tb927.4.5110	kinetochore - KKT		Goos et al. 2017 referencing Akiyoshi & Gull 2014
Tb927.8.1150	kinetochore - KKT		Goos et al. 2017 referencing Akiyoshi & Gull 2014
