# Supplementary material for: Mapping diversity in African trypanosomes using high resolution spatial proteomics
Source: Nat Commun. 2023 Jul 21;14:4401. doi: 10.1038/s41467-023-40125-z (PMC10361982; doi:10.1038/s41467-023-40125-z)
Supplement: Supplementary file 6 — Supplementary Data 4 [file 41467_2023_40125_MOESM6_ESM.xlsx]

## Sheet: Legend
Supplementary Data 4: Protein feature annotation (including biochemical properties, tSNE coordinates and unsupervised clustering) associated with spatial proteome data for (A) T. brucei BSF, (B) T. brucei PCF, (C) T. congolense BSF, and (D) T. congolense PCF.
Sheet	Name	Description	Column letter	Column names	Column description	References
1	SD4-a spatial proteome feature data for T. brucei BSF	Protein feature annotation (including biochemical properties, tSNE coordinates and unsupervised clustering) associated with spatial proteome data for T. brucei BSF.	A	gene ID	TriTrypDB based gene identifier	Aslett et al., 2010
			B	Dim.1	Coordinates for tSNE projection	Van der Maaten and Hinton, 2008
			C	Dim.2
			D	Product_Description	TriTrypDB based product description	Aslett et al., 2010
			E	name	TriTrypDB based protein name
			F	MW	TriTrypDB based molecular mass
			G	Signal_peptide	TriTrypDB based signal peptide prediction
			H	TM	TriTrypDB based predicted number of transmembrane domains
			I	Curated_GO_Processes	TriTrypDB based curated gene ontology biological process term
			J	Computed_GO_Processes	TriTrypDB based computed gene ontology biological process term
			K	Curated_GO_Components	TriTrypDB based curated gene ontology cellular component term
			L	Computed_GO_Components	TriTrypDB based computed gene ontology cellular component term
			M	PFam_Description	TriTrypDB based Pfam description
			N	HDBSCAN_cluster	Cluster number according to HDBSCAN unsupervised clustering	Campello et al., 2013
			O	HDBSCAN_cluster_probability	Probability of membership associated with HDBSCAN clustering
			P	NetGPI	Binary prediction of GPI anchor according to NetGPI	Gíslason et al., 2021
			Q	DeepLoc_location	Subcellular localisation predicted by DeepLoc	Almagro Armenteros et al., 2017
			R	computed_pI	pI computed by pIR	Perez-Riverol et al., 2012; Audain et al., 2016
2	SD4-b spatial proteome feature data for T. brucei PCF	Protein feature annotation (including biochemical properties, tSNE coordinates and unsupervised clustering) associated with spatial proteome data for T. brucei PCF.	A	gene ID	TriTrypDB based gene identifier	Aslett et al., 2010
			B	Dim.1	Coordinates for tSNE projection	Van der Maaten and Hinton, 2008
			C	Dim.2
			D	Product_Description	TriTrypDB based product description	Aslett et al., 2010
			E	name	TriTrypDB based protein name
			F	MW	TriTrypDB based molecular mass
			G	Signal_peptide	TriTrypDB based signal peptide prediction
			H	TM	TriTrypDB based predicted number of transmembrane domains
			I	Curated_GO_Processes	TriTrypDB based curated gene ontology biological process term
			J	Computed_GO_Processes	TriTrypDB based computed gene ontology biological process term
			K	Curated_GO_Components	TriTrypDB based curated gene ontology cellular component term
			L	Computed_GO_Components	TriTrypDB based computed gene ontology cellular component term
			M	PFam_Description	TriTrypDB based Pfam description
			N	HDBSCAN_cluster	Cluster number according to HDBSCAN unsupervised clustering	Campello et al., 2013
			O	HDBSCAN_cluster_probability	Probability of membership associated with HDBSCAN clustering
			P	NetGPI	Binary prediction of GPI anchor according to NetGPI	Gíslason et al., 2021
			Q	DeepLoc_location	Subcellular localisation predicted by DeepLoc	Almagro Armenteros et al., 2017
			R	computed_pI	pI computed by pIR	Perez-Riverol et al., 2012; Audain et al., 2016
3	SD4-c spatial proteome feature data for T. congolense BSF	Protein feature annotation (including biochemical properties, tSNE coordinates and unsupervised clustering) associated with spatial proteome data for T. congolense BSF.	A	gene ID	TriTrypDB based gene identifier	Aslett et al., 2010
			B	Dim.1	Coordinates for tSNE projection	Van der Maaten and Hinton, 2008
			C	Dim.2
			D	Product_Description	TriTrypDB based product description	Aslett et al., 2010
			E	name	TriTrypDB based protein name
			F	MW	TriTrypDB based molecular mass
			G	Signal_peptide	TriTrypDB based signal peptide prediction
			H	TM	TriTrypDB based predicted number of transmembrane domains
			I	Curated_GO_Processes	TriTrypDB based curated gene ontology biological process term of T. brucei ortholog
			J	Computed_GO_Processes	TriTrypDB based computed gene ontology biological process term of T. brucei ortholog
			K	Curated_GO_Components	TriTrypDB based curated gene ontology cellular component term of T. brucei ortholog
			L	Computed_GO_Components	TriTrypDB based computed gene ontology cellular component term of T. brucei ortholog
			M	PFam_Description	TriTrypDB based Pfam description
			N	HDBSCAN_cluster	Cluster number according to HDBSCAN unsupervised clustering	Campello et al., 2013
			O	HDBSCAN_cluster_probability	Probability of membership associated with HDBSCAN clustering
			P	NetGPI	Binary prediction of GPI anchor according to NetGPI	Gíslason et al., 2021
			Q	DeepLoc_location	Subcellular localisation predicted by DeepLoc	Almagro Armenteros et al., 2017
			R	computed_pI	pI computed by pIR	Perez-Riverol et al., 2012; Audain et al., 2016
4	SD4-d spatial proteome feature data for T. congolense PCF	Protein feature annotation (including biochemical properties, tSNE coordinates and unsupervised clustering) associated with spatial proteome data for T. congolense PCF.	A	gene ID	TriTrypDB based gene identifier	Aslett et al., 2010
			B	Dim.1	Coordinates for tSNE projection	Van der Maaten and Hinton, 2008
			C	Dim.2
			D	Product_Description	TriTrypDB based product description	Aslett et al., 2010
			E	name	TriTrypDB based protein name
			F	MW	TriTrypDB based molecular mass
			G	Signal_peptide	TriTrypDB based signal peptide prediction
			H	TM	TriTrypDB based predicted number of transmembrane domains
			I	Curated_GO_Processes	TriTrypDB based curated gene ontology biological process term of T. brucei ortholog
			J	Computed_GO_Processes	TriTrypDB based computed gene ontology biological process term of T. brucei ortholog
			K	Curated_GO_Components	TriTrypDB based curated gene ontology cellular component term of T. brucei ortholog
			L	Computed_GO_Components	TriTrypDB based computed gene ontology cellular component term of T. brucei ortholog
			M	PFam_Description	TriTrypDB based Pfam description
			N	HDBSCAN_cluster	Cluster number according to HDBSCAN unsupervised clustering	Campello et al., 2013
			O	HDBSCAN_cluster_probability	Probability of membership associated with HDBSCAN clustering
			P	NetGPI	Binary prediction of GPI anchor according to NetGPI	Gíslason et al., 2021
			Q	DeepLoc_location	Subcellular localisation predicted by DeepLoc	Almagro Armenteros et al., 2017
			R	computed_pI	pI computed by pIR	Perez-Riverol et al., 2012; Audain et al., 2016

## Sheet: SD4-a
	Dim.1	Dim.2	Product_Description	name	MW	Signal_peptide	TM	Curated_GO_Processes	Computed_GO_Processes	Curated_GO_Components	Computed_GO_Components	PFam_Description	HDBSCAN_cluster	HDBSCAN_cluster_probability	NetGPI	DeepLoc_location	computed_pI
Tb05.5K5.110	27.5747	76.7259	major vault protein, putative	N/A	94061	No signal peptide	0	N/A	N/A	N/A	N/A	Major vault protein repeat domain;Major vault protein, shoulder domain;Major vault protein repeat domain 2;Major vault protein repeat domain 3;Major vault protein repeat domain 4	0	0	Not GPI-Anchored	Cytoplasm	6.7
Tb05.5K5.120	-86.56	-7.8236	hypothetical protein, conserved	N/A	95765	No signal peptide	0	Golgi vesicle docking;endoplasmic reticulum to Golgi vesicle-mediated transport;intracellular protein transport;membrane fusion;transcytosis	cAMP biosynthetic process	ER to Golgi transport vesicle membrane;Golgi stack;ciliary transition zone;cilium;endoplasmic reticulum	N/A	N/A	0	0	Not GPI-Anchored	Cytoplasm	5.777
Tb05.5K5.130	-70.0096	76.7549	paraflagellar rod component par4, putative	N/A	68314	No signal peptide	0	N/A	N/A	N/A	motile cilium	N/A	8	0.328516	Not GPI-Anchored	Golgi_apparatus	5.206
Tb05.5K5.150	16.6537	-58.9552	small GTP-binding protein, putative	N/A	21771	No signal peptide	0	endoplasmic reticulum to Golgi vesicle-mediated transport;intracellular protein transport;membrane organization;positive regulation of protein exit from endoplasmic reticulum;regulation of COPII vesicle coating;vesicle organization	intracellular protein transport	COPII vesicle coat;endoplasmic reticulum;endoplasmic reticulum exit site	Golgi apparatus	Small GTPase superfamily, ARF/SAR type	0	0	Not GPI-Anchored	Endoplasmic_reticulum	7.149
Tb05.5K5.160	-1.64252	1.01201	hypothetical protein, conserved	N/A	108202	No signal peptide	0	N/A	N/A	kinetochore;nucleus;spindle pole	N/A	N/A	0	0	Not GPI-Anchored	Cytoplasm	5.695
Tb05.5K5.170	24.5788	-106.172	elongation of very long chain fatty acids protein, putative	N/A	29576	No signal peptide	7	N/A	N/A	N/A	integral component of membrane	ELO family	0	0	Not GPI-Anchored	Endoplasmic_reticulum	9.137
Tb05.5K5.200	83.7069	4.02121	guanine deaminase, putative	N/A	55322	No signal peptide	0	guanine metabolic process	guanine catabolic process	cytoplasm;glycosome	N/A	Amidohydrolase-related	0	0	Not GPI-Anchored	Cytoplasm	6.03
Tb05.5K5.210	36.3562	-67.3124	hypothetical protein	N/A	89001	No signal peptide	2	N/A	N/A	N/A	N/A	N/A	0	0	Not GPI-Anchored	Cell_membrane	5.522
Tb05.5K5.220	35.6886	-66.0987	hypothetical protein	N/A	88664	No signal peptide	2	N/A	N/A	N/A	N/A	N/A	0	0	Not GPI-Anchored	Cell_membrane	5.716
Tb05.5K5.40	-90.792	68.3151	hypothetical protein, conserved	N/A	15063	No signal peptide	0	N/A	N/A	N/A	N/A	N/A	8	0.467863	Not GPI-Anchored	Nucleus	5.423
Tb05.5K5.50	-97.1081	75.1236	hypothetical protein, conserved	N/A	47230	No signal peptide	0	N/A	N/A	axoneme;cytoplasm	N/A	Leucine-rich repeat	8	0.50165	Not GPI-Anchored	Nucleus	9.097
Tb05.5K5.70	25.5335	60.7653	nucleolar RNA helicase II, putative	N/A	68786	No signal peptide	0	nucleobase-containing compound metabolic process	N/A	nucleolus;nucleoplasm;nucleus	N/A	DEAD/DEAH box helicase domain;Helicase, C-terminal;GUCT	7	0.862531	Not GPI-Anchored	Nucleus	8.224
Tb05.5K5.80	33.3791	26.0522	calcium/calmodulin-dependent protein kinase, putative	N/A	39290	No signal peptide	0	N/A	protein phosphorylation	N/A	N/A	Protein kinase domain	0	0	Not GPI-Anchored	Cytoplasm	6.112
Tb06.3A7.960	32.792	-19.8191	hypothetical protein	N/A	34146	Signal peptide	0	N/A	N/A	N/A	N/A	N/A	0	0	Not GPI-Anchored	Endoplasmic_reticulum	5.713
Tb07.11L3.90	34.6248	48.7422	zinc finger protein family member, putative	ZC3H18	40865	No signal peptide	0	posttranscriptional regulation of gene expression	N/A	ciliary plasm;cytoplasm;nuclear lumen	N/A	N/A	0	0	Not GPI-Anchored	Nucleus	8.332
Tb08.27P2.110	52.674	-59.1849	PAP2 superfamily, putative	N/A	36814	No signal peptide	6	phospholipid metabolic process	phospholipid metabolic process	N/A	integral component of membrane	Phosphatidic acid phosphatase type 2/haloperoxidase	0	0	Not GPI-Anchored	Cell_membrane	8.937
Tb09.v4.0013	13.2422	32.3842	retrotransposon hot spot (RHS) protein, putative	N/A	67730	No signal peptide	0	N/A	N/A	N/A	N/A	Trypanosome RHS	0	0	Not GPI-Anchored	Cytoplasm	8.499
Tb09.v4.0018	11.5713	-97.0413	expression site-associated gene 3 (ESAG3) protein, putative	N/A	45498	No signal peptide	1	N/A	N/A	mitochondrion	integral component of membrane	N/A	0	0	Not GPI-Anchored	Endoplasmic_reticulum	8.316
Tb09.v4.0030	57.9246	-45.2099	variant surface glycoprotein (VSG), putative	N/A	53219	Signal peptide	0	N/A	N/A	N/A	plasma membrane	Trypanosome variant surface glycoprotein, C-terminal;Trypanosome variant surface glycoprotein, B-type, N-terminal domain	0	0	GPI-Anchored	Cell_membrane	8.143
Tb09.v4.0065	54.3395	-58.9115	expression site-associated gene 1 (ESAG 1), putative	N/A	35652	Signal peptide	0	N/A	N/A	N/A	N/A	ESAG protein	0	0	Not GPI-Anchored	Extracellular	5.266
Tb09.v4.0107	4.89959	-37.3929	expression site-associated gene 5 (ESAG5) protein, putative	N/A	53607	Signal peptide	1	N/A	N/A	N/A	N/A	N/A	0	0	Not GPI-Anchored	Endoplasmic_reticulum	5.155
Tb09.v4.0119	27.5784	-78.4569	variant surface glycoprotein (VSG, pseudogene), putative	N/A	N/A	No signal peptide	0	N/A	N/A	N/A	N/A	N/A	0	0	Not GPI-Anchored	Mitochondrion	8.059
Tb09.v4.0150	59.4327	-53.7876	variant surface glycoprotein (VSG, pseudogene), putative	N/A	N/A	No signal peptide	0	N/A	N/A	N/A	N/A	N/A	0	0	GPI-Anchored	Cell_membrane	5.342
Tb09.v4.0151	36.5121	-77.092	hypothetical protein	N/A	28951	Signal peptide	0	N/A	N/A	N/A	N/A	N/A	0	0	GPI-Anchored	Endoplasmic_reticulum	8.703
Tb10.v4.0033	50.8325	32.6853	pumillo RNA binding protein PUF1	PUF1	63852	No signal peptide	0	mRNA metabolic process;posttranscriptional regulation of gene expression	N/A	cytoplasm	N/A	Pumilio RNA-binding repeat	0	0	Not GPI-Anchored	Cytoplasm	5.793
Tb10.v4.0036	92.8879	20.3171	leucine carboxyl methyltransferase, putative	N/A	34222	No signal peptide	0	N/A	methylation	N/A	N/A	Methyltransferase Ppm1/Ppm2/Tcmp	0	0	Not GPI-Anchored	Plastid	5.71
Tb10.v4.0039	-86.6027	90.1653	hypothetical protein, conserved	N/A	115334	No signal peptide	0	N/A	N/A	N/A	N/A	N/A	8	0.76763	Not GPI-Anchored	Cytoplasm	5.546
Tb10.v4.0040	93.8029	42.7546	mRNA capping methyltransferase, putative	N/A	37007	No signal peptide	0	7-methylguanosine RNA capping;7-methylguanosine mRNA capping	N/A	mRNA cap binding complex;nucleus	N/A	mRNA (guanine-N(7))-methyltransferase domain	0	0	Not GPI-Anchored	Nucleus	7.135
Tb10.v4.0041	79.8071	19.9981	PUB domain containing protein, putative	N/A	40374	No signal peptide	0	N/A	N/A	N/A	N/A	PUB domain	4	0.444967	Not GPI-Anchored	Nucleus	6.657
Tb10.v4.0045	-12.9664	-73.5231	prohibitin, putative	N/A	32215	No signal peptide	1	proteolysis;regulation of mitochondrial translation	N/A	cytoplasm;mitochondrial inner membrane;mitochondrion	integral component of membrane;membrane;mitochondrial inner membrane	Band 7 domain	21	0.979479	Not GPI-Anchored	Mitochondrion	8.69
Tb10.v4.0066	35.5893	-86.427	expression site-associated gene 3 (ESAG3, pseudogene), putative	N/A	N/A	No signal peptide	0	N/A	N/A	N/A	N/A	N/A	0	0	Not GPI-Anchored	Mitochondrion	8.574
Tb10.v4.0217	62.9119	-50.5979	hypothetical protein	N/A	31378	Signal peptide	0	N/A	N/A	N/A	N/A	N/A	0	0	Not GPI-Anchored	Cell_membrane	5.388
Tb10.v4.0218	65.6109	-48.417	expression site-associated gene 3 (ESAG3) protein, putative	N/A	35957	Signal peptide	0	N/A	N/A	N/A	N/A	ESAG protein	0	0	Not GPI-Anchored	Extracellular	6.55
Tb10.v4.0247	26.2667	-63.988	s-adenosyl-L-methionine-c-24-delta-sterol-methyl transferase a, putative	N/A	40128	No signal peptide	0	sterol biosynthetic process	methylation;steroid biosynthetic process	cytoplasm;endoplasmic reticulum	N/A	Methyltransferase type 11;Sterol methyltransferase C-terminal	0	0	Not GPI-Anchored	Cytoplasm	5.357
Tb11.01.2730	-89.3705	-1.04533	hypothetical protein, conserved	N/A	311906	No signal peptide	0	N/A	N/A	N/A	N/A	N/A	0	0	Not GPI-Anchored	Cytoplasm	6.579
Tb11.01.6241	5.89752	-37.4423	expression site-associated gene (ESAG) protein, putative	N/A	50755	Signal peptide	0	N/A	N/A	N/A	plasma membrane	Trypanosome variant surface glycoprotein, B-type, N-terminal domain	0	0	GPI-Anchored	Cell_membrane	5.193
Tb11.01.6250	36.316	-77.4143	expression site-associated gene 11 (ESAG11) protein, putative	N/A	41837	Signal peptide	0	N/A	N/A	N/A	N/A	N/A	0	0	GPI-Anchored	Cell_membrane	8.287
Tb11.02.5100b	-63.6637	-44.7906	hypothetical protein, conserved	N/A	63575	No signal peptide	0	N/A	N/A	mitochondrion	N/A	N/A	0	0	Not GPI-Anchored	Mitochondrion	8.509
Tb11.02.5105b	-17.029	-55.5276	hypothetical protein, conserved	N/A	14971	No signal peptide	0	N/A	N/A	mitochondrial outer membrane;nucleus	N/A	N/A	0	0	Not GPI-Anchored	Cytoplasm	9.101
Tb11.02.5120b	-26.3691	-77.2405	mitochondrial edited mRNA stability factor 1 subunit, putative	N/A	104093	No signal peptide	0	RNA polyadenylation;mRNA stabilization;mitochondrial RNA processing	N/A	cytoplasm;mitochondrion	N/A	Pentatricopeptide repeat	0	0	Not GPI-Anchored	Plastid	9.308
Tb11.02.5360	13.1438	-95.0453	hypothetical protein, conserved	N/A	34266	No signal peptide	5	N/A	N/A	N/A	integral component of membrane	N/A	0	0	Not GPI-Anchored	Cell_membrane	8.663
Tb11.02.5380	29.2897	-4.0896	exosome complex exonuclease RRP44p homologue	RRP44	108885	No signal peptide	0	rRNA catabolic process;rRNA processing	N/A	cytoplasmic exosome (RNase complex);exosome (RNase complex);mitochondrion;nuclear exosome (RNase complex);nucleus	N/A	Ribonuclease II/R;Rrp44-like cold shock domain;Dis3-like cold-shock domain 2	0	0	Not GPI-Anchored	Mitochondrion	5.841
Tb11.02.5390b	-48.6724	-49.6086	mRNA processing protein, putative	N/A	120708	No signal peptide	0	mitochondrial RNA processing	N/A	mitochondrial mRNA editing complex;mitochondrion	N/A	N/A	24	1	Not GPI-Anchored	Mitochondrion	5.311
Tb11.02.5420	18.4541	-83.4623	NADPH-cytochrome p450 reductase, putative	CPR	69987	No signal peptide	1	obsolete oxidation-reduction process	obsolete oxidation-reduction process	cytosol;integral component of membrane;mitochondrial inner membrane;mitochondrion	N/A	Oxidoreductase FAD/NAD(P)-binding;Flavodoxin/nitric oxide synthase;Sulfite reductase [NADPH] flavoprotein alpha-component-like, FAD-binding	20	1	Not GPI-Anchored	Endoplasmic_reticulum	7.638
Tb11.02.5430	42.1151	36.8722	hypothetical protein, conserved	N/A	44408	No signal peptide	0	N/A	N/A	N/A	N/A	N/A	0	0	Not GPI-Anchored	Nucleus	9.79
Tb11.0320	-48.1535	-53.9583	hypothetical protein	N/A	104874	No signal peptide	0	N/A	N/A	N/A	N/A	N/A	0	0	Not GPI-Anchored	Mitochondrion	8.33
Tb11.0330	-88.7149	-13.3185	Cornifin (SPRR) family, putative	N/A	64707	No signal peptide	0	N/A	N/A	N/A	N/A	N/A	0	0	Not GPI-Anchored	Cytoplasm	5.352
Tb11.0350	70.2219	-52.3427	hypothetical protein	N/A	51596	No signal peptide	0	N/A	N/A	N/A	N/A	N/A	0	0	Not GPI-Anchored	Cytoplasm	5.697
Tb11.0390	28.0225	46.3604	chrXI additional, unordered contigs	RPS14	15513	No signal peptide	0	maturation of SSU-rRNA from tricistronic rRNA transcript (SSU-rRNA, 5.8S rRNA, LSU-rRNA);ribosomal small subunit assembly;translation	translation	cytoplasm;nucleolus;small ribosomal subunit	ribosome	Ribosomal protein S11	0	0	Not GPI-Anchored	Cytoplasm	9.967
Tb11.0550	-13.8522	-88.0258	hypothetical protein, conserved	N/A	17503	No signal peptide	0	N/A	N/A	NADH dehydrogenase complex;mitochondrion	N/A	N/A	0	0	Not GPI-Anchored	Mitochondrion	8.902
Tb11.0845	-94.2181	66.2868	dynein light chain LC8, putative	DYNLL2	10429	No signal peptide	0	microtubule-based process;positive regulation of ATP-dependent microtubule motor activity, plus-end-directed	microtubule-based process	axoneme;cell tip;ciliary basal body;dynein complex;microtubule associated complex;nucleus	dynein complex;microtubule;microtubule associated complex	Dynein light chain, type 1/2	8	0.339044	Not GPI-Anchored	Cytoplasm	6.314
Tb11.1040	25.8184	-75.6439	variant surface glycoprotein (VSG), putative	N/A	50676	Signal peptide	0	N/A	N/A	N/A	plasma membrane	Trypanosome variant surface glycoprotein, C-terminal;Trypanosome variant surface glycoprotein, B-type, N-terminal domain	0	0	Not GPI-Anchored	Extracellular	7.801
Tb11.1240	49.8128	33.8535	methionine aminopeptidase, type I, putative	N/A	43785	No signal peptide	0	N/A	protein initiator methionine removal;proteolysis	cytoplasm;nucleolus	N/A	Peptidase M24;MYND-like zinc finger	0	0	Not GPI-Anchored	Cytoplasm	6.175
Tb11.1790	-8.05367	41.5231	retrotransposon hot spot protein (RHS, pseudogene), putative	N/A	N/A	No signal peptide	0	N/A	N/A	nucleus	N/A	N/A	0	0	Not GPI-Anchored	Peroxisome	7.323
Tb11.v5.0126	27.3178	-81.8424	expression site-associated gene 3 (ESAG3) protein, putative	N/A	14398	No signal peptide	0	N/A	N/A	N/A	N/A	N/A	0	0	Not GPI-Anchored	Mitochondrion	8.623
Tb11.v5.0137	-70.795	63.5961	variant surface protein, atypical (VSG), putative	N/A	44328	No signal peptide	0	N/A	N/A	N/A	N/A	N/A	0	0	GPI-Anchored	Cell_membrane	9.347
Tb11.v5.0151	59.3004	-60.3668	hypothetical protein, conserved	N/A	35309	No signal peptide	1	N/A	N/A	N/A	N/A	N/A	0	0	Not GPI-Anchored	Golgi_apparatus	8.948
Tb11.v5.0152	49.9567	54.3345	ribosomal RNA processing protein 4, putative	N/A	36354	No signal peptide	1	N/A	N/A	N/A	exosome (RNase complex)	K Homology domain, type 1	0	0	Not GPI-Anchored	Endoplasmic_reticulum	8.165
Tb11.v5.0154	92.2199	25.9859	WD domain, G-beta repeat, putative	N/A	77690	No signal peptide	0	N/A	iron-sulfur cluster assembly	N/A	CIA complex	WD40 repeat	0	0	Not GPI-Anchored	Nucleus	5.973
Tb11.v5.0157	-65.2383	84.8334	hypothetical protein, conserved	N/A	36468	No signal peptide	0	N/A	N/A	N/A	N/A	N/A	0	0	Not GPI-Anchored	Nucleus	7.659
Tb11.v5.0161	-87.1474	66.0751	conserved hypothetical protein, putative	N/A	18275	No signal peptide	0	N/A	N/A	N/A	N/A	NADAR	8	0.319673	Not GPI-Anchored	Cytoplasm	7.319
Tb11.v5.0162	48.3282	74.0269	proteasome beta 6 subunit	N/A	28706	No signal peptide	0	N/A	proteolysis involved in cellular protein catabolic process	N/A	proteasome core complex	Proteasome, subunit alpha/beta	1	1	Not GPI-Anchored	Cytoplasm	6.53
Tb11.v5.0164	93.546	41.5807	Trm112p-like protein, putative	N/A	17899	No signal peptide	0	N/A	N/A	N/A	N/A	Trm112-like	0	0	Not GPI-Anchored	Mitochondrion	4.891
Tb11.v5.0165	-47.7088	79.8725	kinesin, putative	N/A	57005	No signal peptide	0	microtubule-based movement	microtubule-based movement	ciliary plasm;cytoplasm;kinesin complex;microtubule;microtubule associated complex	N/A	Kinesin motor domain	0	0	Not GPI-Anchored	Cytoplasm	8.25
Tb11.v5.0166	-105.56	85.1382	hypothetical protein, conserved	N/A	38168	No signal peptide	0	N/A	N/A	N/A	N/A	N/A	8	0.552525	Not GPI-Anchored	Cytoplasm	4.765
Tb11.v5.0169	-104.957	92.2737	hypothetical protein, conserved	N/A	30457	No signal peptide	0	N/A	N/A	axoneme	N/A	N/A	8	0.771841	Not GPI-Anchored	Cytoplasm	8.597
Tb11.v5.0170	-3.23621	-71.7625	hypothetical protein, conserved	N/A	92656	No signal peptide	1	N/A	N/A	mitochondrial outer membrane	N/A	N/A	0	0	Not GPI-Anchored	Cell_membrane	6.123
Tb11.v5.0172	-97.8063	90.3609	hypothetical protein, conserved	N/A	40483	No signal peptide	0	N/A	N/A	axoneme	N/A	N/A	8	0.910537	Not GPI-Anchored	Plastid	9.243
Tb11.v5.0175	-41.3976	-56.759	oligopeptidase B protein, putative	N/A	104346	No signal peptide	0	N/A	proteolysis	mitochondrion	N/A	Peptidase S9, prolyl oligopeptidase, catalytic domain;Peptidase S9A, N-terminal domain	0	0	Not GPI-Anchored	Cytoplasm	6.105
Tb11.v5.0177	1.74757	60.9651	hypothetical protein, conserved	N/A	50163	No signal peptide	0	N/A	N/A	nucleus	N/A	N/A	0	0	Not GPI-Anchored	Nucleus	5.679
Tb11.v5.0179	14.054	-64.1102	hypothetical protein, conserved	N/A	43431	No signal peptide	1	N/A	N/A	cytoplasm;mitochondrial outer membrane	N/A	E3 ligase, CCCH-type zinc finger	0	0	GPI-Anchored	Cell_membrane	7.578
Tb11.v5.0181	-3.13614	32.7955	60S ribosomal protein L19, putative	N/A	29409	No signal peptide	0	ribosome biogenesis;translation	translation	cytoplasm;cytosolic large ribosomal subunit;nucleolus	cytosolic large ribosomal subunit;ribosome	Ribosomal protein L19/L19e	0	0	Not GPI-Anchored	Nucleus	11.564
Tb11.v5.0183	-6.01503	10.5085	hypothetical protein, conserved	N/A	39565	No signal peptide	0	N/A	N/A	N/A	N/A	N/A	0	0	Not GPI-Anchored	Cytoplasm	10.894
Tb11.v5.0184	2.32832	2.81631	hypothetical protein, conserved	N/A	69790	No signal peptide	0	chromosome segregation;mitotic cytokinesis	N/A	chromosome passenger complex;nucleus;spindle;spindle midzone	N/A	N/A	0	0	Not GPI-Anchored	Cytoplasm	8.029
Tb11.v5.0185	-88.684	85.5015	hypothetical protein, conserved	N/A	105209	No signal peptide	0	N/A	N/A	cilium	N/A	N/A	8	0.916549	Not GPI-Anchored	Nucleus	7.197
Tb11.v5.0188	-46.2751	-36.9316	ATP-NAD kinase, putative	N/A	79823	No signal peptide	0	NADP biosynthetic process	NAD metabolic process;NADP biosynthetic process	N/A	N/A	NAD kinase	0	0	Not GPI-Anchored	Mitochondrion	5.82
Tb11.v5.0192	-16.9406	28.1988	B-box zinc finger, putative	N/A	64262	Signal peptide	0	N/A	N/A	N/A	N/A	B-box-type zinc finger	9	1	Not GPI-Anchored	Extracellular	7.011
Tb11.v5.0193	-74.3145	-6.18548	hypothetical protein, conserved	N/A	50769	No signal peptide	0	posttranscriptional regulation of gene expression	N/A	ciliary basal body	N/A	N/A	0	0	Not GPI-Anchored	Cytoplasm	9.375
Tb11.v5.0196	49.5742	73.6094	Proteasome subunit A N-terminal signature/Proteasome subunit, putative	N/A	29335	No signal peptide	0	N/A	proteolysis involved in cellular protein catabolic process;ubiquitin-dependent protein catabolic process	N/A	proteasome core complex;proteasome core complex, alpha-subunit complex	Proteasome, subunit alpha/beta;Proteasome alpha-subunit, N-terminal domain	1	1	Not GPI-Anchored	Cytoplasm	5.31
Tb11.v5.0199	-3.39469	20.3619	universal minicircle sequence binding protein, putative	N/A	21836	No signal peptide	0	mitochondrial DNA inheritance;mitotic cell cycle;negative regulation of histone phosphorylation;nuclear division;positive regulation of cytoplasmic translation;telomere maintenance	N/A	cytoplasm;nucleoplasm;nucleus	N/A	Zinc finger, CCHC-type	0	0	Not GPI-Anchored	Nucleus	8.756
Tb11.v5.0200	49.1147	74.0611	proteasome beta 5 subunit, putative	N/A	34416	No signal peptide	0	proteasomal protein catabolic process;proteasomal ubiquitin-independent protein catabolic process;proteasome-mediated ubiquitin-dependent protein catabolic process;ubiquitin-dependent protein catabolic process	proteolysis involved in cellular protein catabolic process	cytoplasm;nucleus;proteasome core complex	proteasome core complex	Proteasome, subunit alpha/beta	1	1	Not GPI-Anchored	Cytoplasm	6.19
Tb11.v5.0203	-75.019	95.784	hypothetical protein, conserved	N/A	81455	No signal peptide	0	N/A	N/A	cytoplasm	N/A	N/A	8	0.416174	Not GPI-Anchored	Nucleus	10.013
Tb11.v5.0209	-38.7243	-69.9954	Adenylate and Guanylate cyclase catalytic domain containing protein, putative	N/A	136521	Signal peptide	1	N/A	cyclic nucleotide biosynthetic process;intracellular signal transduction	N/A	N/A	Adenylyl cyclase class-3/4/guanylyl cyclase	0	0	Not GPI-Anchored	Cell_membrane	5.567
Tb11.v5.0213	61.2871	-52.3695	variant surface protein (VSG), putative	N/A	37464	Signal peptide	0	N/A	N/A	N/A	N/A	Trypanosome variant surface glycoprotein, B-type, N-terminal domain	0	0	GPI-Anchored	Endoplasmic_reticulum	8.054
Tb11.v5.0214	-50.593	-50.8813	retrotransposon hot spot (RHS) protein, putative	N/A	95128	No signal peptide	0	N/A	N/A	cytoplasm	N/A	Trypanosome RHS	24	1	Not GPI-Anchored	Mitochondrion	8.652
Tb11.v5.0215	-33.4164	54.8656	iron/ascorbate oxidoreductase family protein, putative	N/A	36741	No signal peptide	0	N/A	obsolete oxidation-reduction process	N/A	N/A	Oxoglutarate/iron-dependent dioxygenase;Non-haem dioxygenase N-terminal domain	0	0	Not GPI-Anchored	Cytoplasm	8.075
Tb11.v5.0216	46.0208	-55.1954	invariant surface glycoprotein, putative	N/A	43143	Signal peptide	1	N/A	N/A	plasma membrane	integral component of membrane	Trypanosome invariant surface glycoprotein	0	0	Not GPI-Anchored	Cell_membrane	5.553
Tb11.v5.0220	63.2432	-48.8881	hypothetical protein, conserved	N/A	26531	No signal peptide	0	N/A	N/A	N/A	N/A	N/A	0	0	Not GPI-Anchored	Nucleus	5.271
Tb11.v5.0222	-46.0594	-50.492	NADH dehydrogenase [ubiquinone] flavoprotein 1, mitochondrial, putative	N/A	55351	Signal peptide	0	N/A	obsolete oxidation-reduction process	N/A	mitochondrial inner membrane;respirasome	NADH-ubiquinone oxidoreductase 51kDa subunit, FMN-binding domain;Soluble ligand binding domain;NADH-ubiquinone oxidoreductase 51kDa subunit, iron-sulphur binding domain	0	0	Not GPI-Anchored	Extracellular	8.815
Tb11.v5.0226	51.9427	-54.0276	invariant surface glycoprotein, putative	N/A	43014	Signal peptide	1	N/A	N/A	N/A	integral component of membrane	Trypanosome invariant surface glycoprotein	0	0	Not GPI-Anchored	Cell_membrane	5.945
Tb11.v5.0228	70.8511	-52.0217	75 kDa invariant surface glycoprotein, putative	N/A	57893	Signal peptide	2	N/A	N/A	N/A	N/A	Trypanosome invariant surface glycoprotein	0	0	Not GPI-Anchored	Endoplasmic_reticulum	5.411
Tb11.v5.0230	70.6397	-54.9288	75 kDa invariant surface glycoprotein, putative	N/A	58646	Signal peptide	1	N/A	N/A	N/A	integral component of membrane	Trypanosome invariant surface glycoprotein	15	1	Not GPI-Anchored	Endoplasmic_reticulum	5.428
Tb11.v5.0231	70.6993	-53.0668	75 kDa invariant surface glycoprotein, putative	N/A	58226	Signal peptide	1	response to drug	N/A	cytoplasm;plasma membrane	integral component of membrane	Trypanosome invariant surface glycoprotein	0	0	Not GPI-Anchored	Endoplasmic_reticulum	5.503
Tb11.v5.0236	16.5467	51.1977	transcription factor Tfb2, putative	N/A	55957	No signal peptide	0	nucleotide-excision repair;phosphorylation of RNA polymerase II C-terminal domain	nucleotide-excision repair	nucleoplasm;nucleus;transcription factor TFIIH core complex;transcription factor TFIIH holo complex	transcription factor TFIIH core complex	Transcription factor TFIIH subunit p52/Tfb2	0	0	Not GPI-Anchored	Cytoplasm	6.857
Tb11.v5.0237	-8.70459	80.051	hypothetical protein, conserved	N/A	47713	No signal peptide	0	N/A	N/A	cytoplasm	N/A	N/A	0	0	Not GPI-Anchored	Cytoplasm	4.967
Tb11.v5.0246	24.9854	72.1192	eukaryotic translation initiation factor 6, putative	N/A	26925	No signal peptide	0	assembly of large subunit precursor of preribosome;maturation of 5.8S rRNA;maturation of LSU-rRNA;ribosomal subunit export from nucleus	mature ribosome assembly	cytosol;nucleolus;nucleus;preribosome, large subunit precursor	N/A	Translation initiation factor IF6	0	0	Not GPI-Anchored	Cytoplasm	5.017
Tb11.v5.0252	45.4764	51.5812	RNA binding protein, putative	N/A	33522	Signal peptide	1	N/A	N/A	nucleus	N/A	N/A	0	0	Not GPI-Anchored	Extracellular	9.61
Tb11.v5.0255	95.4293	51.0041	DNA-directed RNA polymerase II, subunit 9, putative	N/A	15426	No signal peptide	0	maintenance of transcriptional fidelity during DNA-templated transcription elongation from RNA polymerase II promoter;transcription initiation from RNA polymerase II promoter;transcription, DNA-templated;transcription-coupled nucleotide-excision repair	mRNA cleavage;transcription, DNA-templated	RNA polymerase II, core complex;cytoplasm;nucleoplasm;nucleus	N/A	DNA-directed RNA polymerase, M/15kDa subunit	0	0	Not GPI-Anchored	Nucleus	5.027
Tb11.v5.0257	-39.3704	-21.2912	hypothetical protein, conserved	N/A	53364	No signal peptide	0	N/A	N/A	cytoplasm	N/A	N/A	0	0	Not GPI-Anchored	Mitochondrion	5.762
Tb11.v5.0261	108.554	33.0881	adenosine 5'-monophosphoramidase, putative	N/A	15550	No signal peptide	0	nucleotide metabolic process	N/A	N/A	N/A	Histidine triad (HIT) protein	4	0.462357	Not GPI-Anchored	Cytoplasm	6.308
Tb11.v5.0265	104.051	34.2831	Thioredoxin-like, putative	N/A	22315	No signal peptide	0	posttranscriptional regulation of gene expression	N/A	ciliary plasm;cytoplasm;nucleoplasm	N/A	Thioredoxin-like fold	4	1	Not GPI-Anchored	Cytoplasm	4.634
Tb11.v5.0269	-14.0482	61.8815	histone acetyltransferase, putative	N/A	53519	No signal peptide	0	negative regulation of transcription, DNA-templated;positive regulation of transcription by RNA polymerase II	histone acetylation;regulation of transcription, DNA-templated	nucleus	N/A	Histone acetyltransferase domain, MYST-type;RNA binding activity-knot of a chromodomain	0	0	Not GPI-Anchored	Nucleus	6.378
Tb11.v5.0270	93.5353	44.7773	nucleoside hydrolase, putative	N/A	39391	No signal peptide	0	guanosine salvage;inosine salvage	N/A	cytoplasm;glycosome	N/A	Inosine/uridine-preferring nucleoside hydrolase domain	0	0	Not GPI-Anchored	Cytoplasm	4.768
Tb11.v5.0271	-102.16	78.3054	trypanin, putative	N/A	53924	No signal peptide	0	cellular protein localization	cell motility	Golgi apparatus;microtubule	motile cilium	Growth arrest-specific protein 8 domain	8	0.886341	Not GPI-Anchored	Cytoplasm	6.446
Tb11.v5.0272	-88.8339	74.5777	hypothetical protein, conserved	N/A	43267	No signal peptide	0	N/A	N/A	ciliary plasm;cytoplasm	N/A	N/A	8	0.413808	Not GPI-Anchored	Nucleus	9.893
Tb11.v5.0274	18.8513	70.2784	CBF/Mak21 family, putative	N/A	68143	No signal peptide	0	N/A	N/A	nucleus	nucleolus	CCAAT-binding factor;Nucleolar complex-associated protein 3, N-terminal	7	0.848616	Not GPI-Anchored	Nucleus	8.9
Tb11.v5.0276	-60.141	-71.963	Ribosomal protein S5, C-terminal domain containing protein, putative	N/A	50038	No signal peptide	0	N/A	translation	cytoplasm;mitochondrial small ribosomal subunit	ribosome	Ribosomal protein S5, C-terminal	22	0.944203	Not GPI-Anchored	Mitochondrion	9.704
Tb11.v5.0277	25.3547	60.56	ATP-dependent DEAD/H RNA helicase, putative	N/A	57578	No signal peptide	0	nucleobase-containing compound metabolic process;rRNA processing	N/A	nucleolus;nucleus	N/A	DEAD/DEAH box helicase domain;Helicase, C-terminal	7	0.947143	Not GPI-Anchored	Nucleus	9.226
Tb11.v5.0295	70.4356	25.1721	retrotransposon hot spot (RHS) protein, putative	N/A	46847	No signal peptide	0	N/A	N/A	N/A	N/A	Trypanosome RHS	0	0	Not GPI-Anchored	Cytoplasm	9.019
Tb11.v5.0303	-74.9347	-3.50988	pdz domain containing protein, putative	N/A	53571	No signal peptide	0	N/A	N/A	N/A	N/A	PDZ domain	0	0	Not GPI-Anchored	Cytoplasm	5.615
Tb11.v5.0305	-26.7558	37.6576	TFIID-like protein, putative	N/A	28822	No signal peptide	0	DNA-templated transcription, initiation	DNA-templated transcription, initiation	cytoplasm;nucleoplasm;nucleus	N/A	TATA-box binding protein	0	0	Not GPI-Anchored	Cytoplasm	5.234
Tb11.v5.0312	13.4844	-44.6802	variant surface protein, putative	N/A	53773	Signal peptide	1	N/A	N/A	N/A	N/A	N/A	0	0	Not GPI-Anchored	Cell_membrane	8.776
Tb11.v5.0325	-40.3764	-49.2169	retrotransposon hot spot (RHS) protein, putative	N/A	36986	No signal peptide	0	N/A	N/A	N/A	N/A	Trypanosome RHS	0	0	Not GPI-Anchored	Nucleus	7.854
Tb11.v5.0326	-48.1275	-41.6799	retrotransposon hot spot (RHS) protein, putative	N/A	34884	No signal peptide	0	N/A	N/A	N/A	N/A	Trypanosome RHS	0	0	Not GPI-Anchored	Nucleus	7.8
Tb11.v5.0330	47.2903	-79.0666	THT1 - hexose transporter, putative	N/A	56440	No signal peptide	12	N/A	transmembrane transport	N/A	integral component of membrane;membrane	Major facilitator, sugar transporter-like	0	0	Not GPI-Anchored	Cell_membrane	4.913
Tb11.v5.0331	53.2044	-76.3628	THT1 - hexose transporter, putative	N/A	56997	No signal peptide	12	N/A	transmembrane transport	N/A	integral component of membrane;membrane	Major facilitator, sugar transporter-like	16	1	Not GPI-Anchored	Cell_membrane	4.627
Tb11.v5.0340	4.61738	46.7475	ribonuclease HII, putative	N/A	38911	Signal peptide	0	N/A	RNA metabolic process	N/A	N/A	Ribonuclease HII/HIII domain	0	0	Not GPI-Anchored	Extracellular	8.717
Tb11.v5.0342	105.288	23.9086	chaperone protein DnaJ, putative	N/A	30863	No signal peptide	0	protein folding	N/A	N/A	N/A	DnaJ domain	0	0	Not GPI-Anchored	Nucleus	4.583
Tb11.v5.0365	3.55188	-89.568	hypothetical protein, conserved	N/A	82855	No signal peptide	0	N/A	N/A	N/A	N/A	N/A	0	0	Not GPI-Anchored	Nucleus	5.631
Tb11.v5.0366	3.55061	-89.574	hypothetical protein, conserved	N/A	120584	No signal peptide	0	N/A	N/A	N/A	N/A	N/A	0	0	Not GPI-Anchored	Golgi_apparatus	7.276
Tb11.v5.0372	6.25778	-96.3458	hypothetical protein, conserved	N/A	47017	No signal peptide	1	N/A	N/A	cytoplasm	integral component of membrane	N/A	0	0	Not GPI-Anchored	Cell_membrane	8.178
Tb11.v5.0391	17.1055	72.5948	rRNA biogenesis protein, putative	N/A	75103	No signal peptide	0	N/A	N/A	nucleolus;nucleus;small-subunit processome	N/A	N/A	7	0.99806	Not GPI-Anchored	Nucleus	6.239
Tb11.v5.0394	-87.0727	-1.4917	hypothetical protein, conserved	N/A	183783	No signal peptide	0	N/A	N/A	N/A	N/A	N/A	0	0	Not GPI-Anchored	Cytoplasm	5.724
Tb11.v5.0396	-36.2389	-37.7402	potassium voltage-gated channel, putative	N/A	38229	No signal peptide	1	potassium ion transport	protein homooligomerization	membrane;mitochondrion;voltage-gated potassium channel complex	N/A	Potassium channel tetramerisation-type BTB domain	0	0	Not GPI-Anchored	Endoplasmic_reticulum	6.37
Tb11.v5.0397	-12.1484	-69.9503	ATP-dependent zinc metallopeptidase, putative	N/A	62746	No signal peptide	1	N/A	proteolysis	N/A	N/A	ATPase, AAA-type, core;Peptidase M41	21	0.883147	Not GPI-Anchored	Mitochondrion	7.792
Tb11.v5.0402	26.0758	-84.7682	BarP protein, putative	N/A	34357	Signal peptide	0	N/A	N/A	N/A	N/A	Trypanosoma glutamic acid/alanine-rich protein	0	0	GPI-Anchored	Endoplasmic_reticulum	4.46
Tb11.v5.0406	7.20558	-107.266	glycerol uptake protein, putative	N/A	69749	No signal peptide	12	N/A	N/A	N/A	N/A	Membrane bound O-acyl transferase, MBOAT	0	0	Not GPI-Anchored	Endoplasmic_reticulum	9.405
Tb11.v5.0414	70.5503	19.3648	ATP-dependent DEAD/H RNA helicase, putative	N/A	49226	No signal peptide	0	mRNA metabolic process	N/A	nucleoplasm;nucleus	N/A	DEAD/DEAH box helicase domain;Helicase, C-terminal	0	0	Not GPI-Anchored	Cytoplasm	6.215
Tb11.v5.0420	-100.902	82.09	hypothetical protein, conserved	N/A	46241	No signal peptide	0	N/A	N/A	cilium	N/A	N/A	8	0.957139	Not GPI-Anchored	Nucleus	8.026
Tb11.v5.0421	68.8495	-54.7355	75 kDa invariant surface glycoprotein, putative	N/A	58708	Signal peptide	1	response to drug	N/A	plasma membrane	integral component of membrane	Trypanosome invariant surface glycoprotein	15	1	Not GPI-Anchored	Endoplasmic_reticulum	5.58
Tb11.v5.0422	-57.8627	73.9307	SET domain containing protein, putative	N/A	52622	No signal peptide	0	N/A	methylation	N/A	N/A	SET domain	0	0	Not GPI-Anchored	Cytoplasm	5.734
Tb11.v5.0426	5.12475	66.4319	hypothetical protein, conserved	N/A	37996	No signal peptide	0	N/A	N/A	cytoplasm;nucleoplasm	N/A	N/A	0	0	Not GPI-Anchored	Nucleus	8.111
Tb11.v5.0427	-54.1459	42.5696	peroxisome assembly protein, putative	N/A	43172	No signal peptide	0	protein import into peroxisome matrix;protein monoubiquitination	protein targeting to peroxisome	cytoplasm;glycosome;glycosome membrane;integral component of membrane;integral component of peroxisomal membrane;peroxisomal importomer complex	integral component of peroxisomal membrane	Pex, N-terminal	11	1	Not GPI-Anchored	Peroxisome	8.326
Tb11.v5.0434	-1.5842	8.09506	kinesin, putative	N/A	123564	No signal peptide	0	microtubule-based movement	microtubule-based movement	cytoplasm;cytoskeleton;kinesin complex;microtubule;microtubule associated complex	N/A	Kinesin motor domain	0	0	Not GPI-Anchored	Cytoplasm	9.259
Tb11.v5.0436	1.79016	75.7452	Leucine Rich Repeat, putative	N/A	49852	No signal peptide	0	N/A	N/A	ciliary plasm;cytoplasm;nucleolus;nucleoplasm;nucleus	N/A	Leucine-rich repeat	0	0	Not GPI-Anchored	Nucleus	7.234
Tb11.v5.0438	-24.625	-28.7888	hypothetical protein, conserved	N/A	38430	No signal peptide	0	N/A	N/A	N/A	N/A	N/A	0	0	Not GPI-Anchored	Mitochondrion	10.111
Tb11.v5.0446	-40.1348	-33.1101	hypothetical protein, conserved	N/A	53185	No signal peptide	0	N/A	N/A	N/A	N/A	Calcineurin-like phosphoesterase domain, ApaH type	0	0	Not GPI-Anchored	Mitochondrion	6.348
Tb11.v5.0463	32.9339	-80.3394	expression site-associated gene (ESAG) protein, putative	N/A	53586	No signal peptide	1	N/A	N/A	N/A	N/A	N/A	0	0	Not GPI-Anchored	Endoplasmic_reticulum	5.46
Tb11.v5.0465	-52.1693	-79.6072	tRNA pseudouridine synthase A-like protein, putative	N/A	65858	No signal peptide	0	N/A	RNA modification;pseudouridine synthesis	N/A	N/A	Pseudouridine synthase I, TruA, alpha/beta domain	0	0	Not GPI-Anchored	Mitochondrion	9.116
Tb11.v5.0468	-1.60295	-93.2083	alpha tubulin, putative	N/A	27963	No signal peptide	0	N/A	microtubule-based process	N/A	microtubule	Tubulin/FtsZ, 2-layer sandwich domain	0	0	Not GPI-Anchored	Cytoplasm	4.747
Tb11.v5.0474	23.1469	21.6106	protein kinase, putative	N/A	52419	No signal peptide	0	protein phosphorylation	protein phosphorylation	N/A	N/A	Protein kinase domain	0	0	Not GPI-Anchored	Nucleus	8.1
Tb11.v5.0477	-81.1106	77.8886	TPR repeat, putative	N/A	60726	No signal peptide	0	N/A	N/A	N/A	N/A	N/A	8	0.44577	Not GPI-Anchored	Nucleus	8.014
Tb11.v5.0480	-3.63802	40.5485	DNA-directed RNA polymerase, alpha subunit, putative	N/A	37329	No signal peptide	0	N/A	transcription, DNA-templated	nucleus	N/A	DNA-directed RNA polymerase, insert domain;DNA-directed RNA polymerase, RpoA/D/Rpb3-type	0	0	Not GPI-Anchored	Nucleus	6.567
Tb11.v5.0487	91.6523	23.9583	Programmed cell death protein 2, C-terminal putative domain containing protein, putative	N/A	38911	No signal peptide	0	N/A	N/A	N/A	cytoplasm	Programmed cell death protein 2, C-terminal	4	0.444582	Not GPI-Anchored	Cytoplasm	4.935
Tb11.v5.0489	-11.9772	40.3521	retrotransposon hot spot (RHS) protein, putative	N/A	65819	No signal peptide	0	N/A	N/A	nucleus	N/A	Trypanosome RHS	0	0	Not GPI-Anchored	Cytoplasm	6.384
Tb11.v5.0495	-48.8106	-37.9882	retrotransposon hot spot (RHS), putative	N/A	39649	No signal peptide	0	N/A	N/A	N/A	N/A	Trypanosome RHS	0	0	Not GPI-Anchored	Peroxisome	5.027
Tb11.v5.0500	-42.7603	-35.2725	2-oxoisovalerate dehydrogenase alpha subunit, putative	N/A	46370	No signal peptide	0	branched-chain amino acid catabolic process	branched-chain amino acid catabolic process	cytoplasm;mitochondrial alpha-ketoglutarate dehydrogenase complex;mitochondrion	N/A	Dehydrogenase, E1 component	0	0	Not GPI-Anchored	Mitochondrion	5.829
Tb11.v5.0502	-94.1437	75.6778	hypothetical protein, conserved	N/A	52969	No signal peptide	0	N/A	N/A	N/A	N/A	N/A	8	0.785798	Not GPI-Anchored	Nucleus	9.759
Tb11.v5.0507	58.7952	32.1092	hypothetical protein, conserved	N/A	54241	No signal peptide	0	N/A	N/A	N/A	N/A	N/A	0	0	Not GPI-Anchored	Nucleus	5.576
Tb11.v5.0512	79.8033	9.89808	Rtr1/RPAP2 family, putative	N/A	51557	No signal peptide	0	N/A	N/A	cytoplasm	N/A	Rtr1/RPAP2 domain	0	0	Not GPI-Anchored	Cytoplasm	4.884
Tb11.v5.0516	91.2188	27.2572	glyceraldehyde 3-phosphate dehydrogenase, cytosolic, putative	N/A	35611	No signal peptide	0	glycolytic process	glucose metabolic process;obsolete oxidation-reduction process	cytosol	N/A	Glyceraldehyde 3-phosphate dehydrogenase, NAD(P) binding domain;Glyceraldehyde 3-phosphate dehydrogenase, catalytic domain	0	0	Not GPI-Anchored	Cytoplasm	8.328
Tb11.v5.0519	-6.86205	-56.6334	hypothetical protein, conserved	N/A	53482	No signal peptide	2	N/A	N/A	mitochondrial proton-transporting ATP synthase complex	integral component of membrane	N/A	0	0	Not GPI-Anchored	Mitochondrion	9.537
Tb11.v5.0527	72.7221	19.6592	WD domain, G-beta repeat, putative	N/A	42991	No signal peptide	0	cilium-dependent cell motility	N/A	N/A	ribosome	WD40 repeat	4	0.422162	Not GPI-Anchored	Cytoplasm	6.784
Tb11.v5.0530	53.3786	-8.25217	BSD domain containing protein, putative	N/A	61844	No signal peptide	0	N/A	N/A	N/A	N/A	N/A	0	0	Not GPI-Anchored	Cytoplasm	4.921
Tb11.v5.0531	-50.7504	37.9398	fructose-bisphosphate aldolase, glycosomal, putative	N/A	41071	No signal peptide	0	fructose 1,6-bisphosphate metabolic process;glycolytic process	glycolytic process	cytosol	N/A	Fructose-bisphosphate aldolase, class-I	11	0.645842	Not GPI-Anchored	Cytoplasm	8.984
Tb11.v5.0533	65.8768	34.1096	retrotransposon hot spot (RHS) protein, putative	N/A	37211	No signal peptide	0	N/A	N/A	N/A	N/A	Trypanosome RHS	0	0	Not GPI-Anchored	Cytoplasm	5.586
Tb11.v5.0540	52.2421	-73.5324	amino acid transporter 8, putative	N/A	52652	No signal peptide	11	N/A	N/A	N/A	N/A	Amino acid transporter, transmembrane domain	0	0	Not GPI-Anchored	Cell_membrane	7.165
Tb11.v5.0544	-55.6166	-53.6378	methionyl-tRNA formyltransferase, putative	N/A	71338	No signal peptide	0	conversion of methionyl-tRNA to N-formyl-methionyl-tRNA;methionyl-tRNA aminoacylation	biosynthetic process	kinetoplast;mitochondrion	N/A	Formyl transferase, N-terminal	0	0	Not GPI-Anchored	Mitochondrion	8.922
Tb11.v5.0553	36.3889	63.468	ubiquitin hydrolase, putative	N/A	60133	No signal peptide	0	N/A	N/A	N/A	N/A	Exonuclease, RNase T/DNA polymerase III	0	0	Not GPI-Anchored	Mitochondrion	6.113
Tb11.v5.0563	7.53303	74.341	periodic tryptophan protein 2, putative	N/A	102916	No signal peptide	0	maturation of SSU-rRNA from tricistronic rRNA transcript (SSU-rRNA, 5.8S rRNA, LSU-rRNA);ribosomal small subunit assembly	N/A	Pwp2p-containing subcomplex of 90S preribosome;nucleus;small-subunit processome	ribosome	WD40 repeat;Small-subunit processome, Utp12	0	0	Not GPI-Anchored	Cytoplasm	6.543
Tb11.v5.0564	76.1201	19.3182	protein kinase, putative	N/A	58602	No signal peptide	0	N/A	protein phosphorylation	N/A	N/A	Protein kinase domain	4	0.430171	Not GPI-Anchored	Cytoplasm	5.32
Tb11.v5.0566	-15.067	28.4683	hypothetical protein, conserved	N/A	48444	No signal peptide	0	N/A	N/A	N/A	N/A	N/A	0	0	Not GPI-Anchored	Nucleus	9.63
Tb11.v5.0567	-11.6515	40.3229	retrotransposon hot spot (RHS) protein, putative	N/A	69442	No signal peptide	0	N/A	N/A	N/A	N/A	Trypanosome RHS	0	0	Not GPI-Anchored	Cytoplasm	6.531
Tb11.v5.0578	76.5671	-58.8201	Plasma-membrane choline transporter, putative	N/A	53449	No signal peptide	11	transmembrane transport	transmembrane transport	cytoplasm;membrane	integral component of membrane	Choline transporter-like	0	0	Not GPI-Anchored	Cell_membrane	7.186
Tb11.v5.0580	19.4308	-100.838	delta-6 fatty acid desaturase, putative	N/A	47986	No signal peptide	3	fatty acid biosynthetic process	lipid metabolic process	endoplasmic reticulum	integral component of membrane	Fatty acid desaturase domain	20	0.987832	Not GPI-Anchored	Endoplasmic_reticulum	8.663
Tb11.v5.0594	32.3868	-6.65905	retrotransposon hot spot (RHS) protein, putative	N/A	68785	No signal peptide	0	N/A	N/A	N/A	N/A	Trypanosome RHS	0	0	Not GPI-Anchored	Cytoplasm	5.888
Tb11.v5.0596	82.7546	22.6871	serine/threonine protein kinase, putative	N/A	53588	No signal peptide	0	N/A	protein phosphorylation	N/A	N/A	Protein kinase domain	4	0.446225	Not GPI-Anchored	Cytoplasm	6.112
Tb11.v5.0601	27.1911	-14.7964	major surface protease gp63, putative	N/A	63617	No signal peptide	1	cell adhesion;proteolysis	cell adhesion;proteolysis	cytoplasm;membrane	integral component of membrane;membrane;plasma membrane	Peptidase M8, leishmanolysin	0	0	GPI-Anchored	Cell_membrane	5.724
Tb11.v5.0611	-46.6648	-31.6092	hypothetical protein, conserved	N/A	52546	No signal peptide	0	mitochondrial RNA processing	N/A	kinetoplast;mitochondrion	N/A	N/A	0	0	Not GPI-Anchored	Mitochondrion	8.572
Tb11.v5.0616	-54.5577	83.2464	paraflagellar rod protein, putative	N/A	76145	No signal peptide	0	N/A	N/A	N/A	motile cilium	Paraflagellar rod	0	0	Not GPI-Anchored	Cytoplasm	5.984
Tb11.v5.0624	20.1045	49.3046	retrotransposon hot spot protein (PHS), putative	N/A	62493	No signal peptide	0	N/A	N/A	N/A	N/A	Trypanosome RHS	0	0	Not GPI-Anchored	Nucleus	8.592
Tb11.v5.0639	-105.321	74.5551	hypothetical protein, conserved	N/A	58564	No signal peptide	0	N/A	cilium assembly;cilium movement	axoneme	N/A	Trichohyalin-plectin-homology domain	8	0.870856	Not GPI-Anchored	Cytoplasm	9.375
Tb11.v5.0650	104.364	33.2787	enolase, putative	N/A	46592	No signal peptide	0	glycolytic process;regulation of vacuole fusion, non-autophagic	glycolytic process	ciliary plasm;cytoplasm;cytosol;phosphopyruvate hydratase complex	phosphopyruvate hydratase complex	Enolase, C-terminal TIM barrel domain;Enolase, N-terminal	4	1	Not GPI-Anchored	Cytoplasm	5.941
Tb11.v5.0652	-58.1413	86.41	protein kinase, putative	N/A	72284	No signal peptide	0	N/A	protein phosphorylation	N/A	N/A	Protein kinase domain	0	0	Not GPI-Anchored	Cytoplasm	9.412
Tb11.v5.0655	18.7139	9.37091	trypanosome RHS family, putative	N/A	48909	No signal peptide	0	N/A	N/A	N/A	N/A	Trypanosome RHS	0	0	Not GPI-Anchored	Nucleus	9.35
Tb11.v5.0668	31.2467	-81.9179	protein disulfide isomerase	N/A	55639	Signal peptide	0	N/A	N/A	N/A	N/A	Thioredoxin domain	18	1	Not GPI-Anchored	Endoplasmic_reticulum	5.353
Tb11.v5.0671	6.8316	14.0488	protein kinase A catalytic subunit, putative	N/A	39183	No signal peptide	0	peptidyl-serine phosphorylation;protein phosphorylation;signal transduction	protein phosphorylation	cAMP-dependent protein kinase complex;cell tip;cytoplasm	N/A	Protein kinase domain	0	0	Not GPI-Anchored	Cytoplasm	8.878
Tb11.v5.0672	-17.5348	-80.1096	cardiolipin synthetase, putative	N/A	79414	No signal peptide	1	N/A	N/A	N/A	N/A	Phospholipase D/Transphosphatidylase;Phospholipase D-like domain	0	0	Not GPI-Anchored	Mitochondrion	9.923
Tb11.v5.0684	38.2924	38.4141	eukaryotic translation initiation factor 5, putative	N/A	42946	No signal peptide	0	formation of cytoplasmic translation initiation complex;formation of translation preinitiation complex	translational initiation	cytoplasm;cytosol	N/A	Translation initiation factor IF2/IF5	0	0	Not GPI-Anchored	Cytoplasm	7.666
Tb11.v5.0686	-36.7408	-65.844	hypothetical protein, conserved	N/A	42586	No signal peptide	0	ubiquinone-6 biosynthetic process	N/A	cytoplasm;mitochondrion	N/A	N/A	0	0	Not GPI-Anchored	Mitochondrion	6.241
Tb11.v5.0692	-14.3065	-85.2346	Thiopurine S-methyltransferase (TPMT), putative	N/A	58310	No signal peptide	2	N/A	N/A	N/A	N/A	TPMT family	0	0	Not GPI-Anchored	Mitochondrion	9.19
Tb11.v5.0700	-42.1144	-8.03036	hypothetical protein, conserved	N/A	42288	No signal peptide	0	N/A	N/A	N/A	N/A	N/A	0	0	Not GPI-Anchored	Mitochondrion	9.351
Tb11.v5.0707	88.0913	14.8566	hypothetical protein, conserved	N/A	34879	No signal peptide	0	N/A	intracellular transport	N/A	N/A	N/A	0	0	Not GPI-Anchored	Nucleus	8.855
Tb11.v5.0710	-1.84607	-61.0619	Gp63-1 surface protease homolog, putative	N/A	62489	Signal peptide	0	N/A	cell adhesion;proteolysis	N/A	membrane	Peptidase M8, leishmanolysin	0	0	GPI-Anchored	Cell_membrane	8.611
Tb11.v5.0713	3.4188	46.6833	Retrotransposon hot spot protein 6 (RHS6), putative	RHS6	78343	No signal peptide	0	mRNA export from nucleus;mRNA transcription by RNA polymerase II;mitotic DNA replication;mitotic cell cycle arrest	N/A	nucleus	N/A	Trypanosome RHS	0	0	Not GPI-Anchored	Cytoplasm	6.434
Tb11.v5.0716	-74.4114	0.425615	hypothetical protein, conserved	N/A	45932	No signal peptide	0	N/A	N/A	N/A	N/A	N/A	0	0	Not GPI-Anchored	Nucleus	7.899
Tb11.v5.0725	17.6739	-51.9605	hypothetical protein, conserved	N/A	73736	No signal peptide	0	N/A	N/A	N/A	N/A	Diacylglycerol kinase, catalytic domain	0	0	Not GPI-Anchored	Cytoplasm	5.89
Tb11.v5.0731	49.6002	-53.2384	65 kDa invariant surface glycoprotein, putative	N/A	47628	Signal peptide	1	N/A	N/A	N/A	N/A	Trypanosome invariant surface glycoprotein	0	0	Not GPI-Anchored	Cell_membrane	6.664
Tb11.v5.0738	18.7548	22.2308	thymidylate kinase, putative	N/A	39571	No signal peptide	0	TTP biosynthetic process;dTDP biosynthetic process;dTTP biosynthetic process;dUDP biosynthetic process;pyrimidine-containing compound salvage	dTDP biosynthetic process	cytoplasm;cytosol;mitochondrion;nucleus	N/A	Thymidylate kinase-like domain	0	0	Not GPI-Anchored	Cytoplasm	5.775
Tb11.v5.0739	-73.8937	3.81087	SUMO-interacting motif-containing protein	N/A	84658	No signal peptide	0	N/A	N/A	N/A	N/A	N/A	0	0	Not GPI-Anchored	Cytoplasm	9.616
Tb11.v5.0741	-96.1624	80.633	hypothetical protein, conserved	N/A	31662	No signal peptide	0	N/A	N/A	N/A	N/A	N/A	8	0.667116	Not GPI-Anchored	Cytoplasm	4.776
Tb11.v5.0742	48.2262	72.6792	proteasome beta-1 subunit, putative	N/A	30441	No signal peptide	0	N/A	proteasome-mediated ubiquitin-dependent protein catabolic process;proteolysis involved in cellular protein catabolic process	N/A	proteasome core complex	Proteasome, subunit alpha/beta	1	0.934069	Not GPI-Anchored	Mitochondrion	7.031
Tb11.v5.0746	87.1201	25.5582	tatD related deoxyribonuclease, putative	N/A	37476	No signal peptide	0	N/A	N/A	N/A	N/A	TatD family	4	0.446225	Not GPI-Anchored	Cytoplasm	5.737
Tb11.v5.0752	28.6678	-80.1545	expression site-associated gene 3 (ESAG3) protein, putative	N/A	27482	No signal peptide	0	N/A	N/A	N/A	N/A	N/A	0	0	Not GPI-Anchored	Cytoplasm	5.73
Tb11.v5.0757	103.059	43.8683	stress-inducible protein STI1-like, putative	N/A	28412	No signal peptide	0	N/A	N/A	N/A	N/A	Tetratricopeptide repeat 1;Tetratricopeptide repeat	0	0	Not GPI-Anchored	Cytoplasm	8.43
Tb11.v5.0758	-2.48453	11.936	Protein of unknown function (DUF1448), putative	N/A	40974	No signal peptide	0	N/A	N/A	N/A	BBSome	Bardet-Biedl syndrome 5 protein	0	0	Not GPI-Anchored	Cytoplasm	7.188
Tb11.v5.0771	10.284	-60.0411	hypothetical protein, conserved	N/A	10980	No signal peptide	0	N/A	N/A	ciliary plasm;cytoplasm	N/A	N/A	0	0	Not GPI-Anchored	Mitochondrion	6.145
Tb11.v5.0814	69.0985	-78.0446	expression site-associated gene 3 (ESAG3)-like protein	N/A	47372	No signal peptide	1	N/A	N/A	integral component of membrane	N/A	N/A	0	0	Not GPI-Anchored	Endoplasmic_reticulum	9.446
Tb11.v5.0831	-2.11942	22.6538	kinesin motor domain containing protein, putative	N/A	63759	No signal peptide	0	N/A	microtubule-based movement	N/A	N/A	Kinesin motor domain	0	0	Not GPI-Anchored	Cytoplasm	5.836
Tb11.v5.0861	-29.9872	36.8668	hypothetical protein, conserved	N/A	25775	No signal peptide	0	N/A	N/A	nucleus	N/A	N/A	9	1	Not GPI-Anchored	Nucleus	5.235
Tb11.v5.0926	-65.4508	64.4295	variant surface glycoprotein (VSG, atypical), putative	N/A	51200	No signal peptide	1	N/A	N/A	N/A	N/A	Trypanosome variant surface glycoprotein, B-type, N-terminal domain	0	0	Not GPI-Anchored	Nucleus	8.446
Tb11.v5.0936	37.317	-77.0914	variant surface glycoprotein (VSG, atypical), putative	N/A	N/A	No signal peptide	0	N/A	N/A	N/A	N/A	N/A	0	0	Not GPI-Anchored	Nucleus	8.488
Tb11.v5.0953	45.802	-31.9012	variant surface glycoprotein (VSG, atypical), putative	N/A	50907	Signal peptide	0	N/A	N/A	N/A	N/A	Trypanosome variant surface glycoprotein, B-type, N-terminal domain	0	0	GPI-Anchored	Cell_membrane	8.488
Tb11.v5.0959	-66.7058	1.78031	hypothetical protein, conserved	N/A	101264	No signal peptide	0	N/A	N/A	N/A	N/A	N/A	0	0	Not GPI-Anchored	Nucleus	6.082
Tb11.v5.0965	-54.4922	-53.8737	ATP-dependent DEAH-box RNA helicase, putative	N/A	159236	No signal peptide	0	N/A	N/A	N/A	N/A	Double-stranded RNA-binding domain;DEAD/DEAH box helicase domain;Helicase, C-terminal;Helicase-associated domain	0	0	Not GPI-Anchored	Mitochondrion	8.787
Tb11.v5.0966	-10.0555	-62.931	hypothetical protein, conserved	N/A	24331	No signal peptide	1	N/A	N/A	N/A	integral component of membrane	N/A	0	0	Not GPI-Anchored	Mitochondrion	8.556
Tb11.v5.0970	-13.1124	45.0511	chaperone protein DnaJ, putative	N/A	37305	No signal peptide	0	chaperone cofactor-dependent protein refolding;protein folding;protein refolding	N/A	ciliary plasm;cytoplasm	N/A	DnaJ domain	0	0	Not GPI-Anchored	Nucleus	10.996
Tb11.v5.0991	-38.3655	-32.4128	protein phosphatase 2C, putative	N/A	36529	No signal peptide	0	N/A	N/A	mitochondrion	N/A	PPM-type phosphatase domain	0	0	Not GPI-Anchored	Mitochondrion	4.873
Tb11.v5.0996	-95.9982	80.0665	hypothetical protein, conserved	N/A	57800	No signal peptide	0	N/A	N/A	N/A	N/A	N/A	8	0.703912	Not GPI-Anchored	Nucleus	9.692
Tb11.v5.1012	-46.6717	-37.09	2-oxoisovalerate dehydrogenase beta subunit, mitochondrial precursor, putative	N/A	40222	No signal peptide	0	branched-chain amino acid catabolic process;response to nutrient	N/A	mitochondrial alpha-ketoglutarate dehydrogenase complex;mitochondrion	N/A	Transketolase-like, pyrimidine-binding domain;Transketolase, C-terminal domain	0	0	Not GPI-Anchored	Mitochondrion	7.664
Tb11.v5.1013	54.4838	15.8548	Protein prenyltransferase alpha subunit repeat, putative	N/A	56414	No signal peptide	0	N/A	protein geranylgeranylation;protein prenylation	N/A	Rab-protein geranylgeranyltransferase complex	Protein prenyltransferase, alpha subunit	0	0	Not GPI-Anchored	Cytoplasm	6.099
Tb11.v5.1022	31.8956	-62.2217	protein kinase, putative	N/A	98707	No signal peptide	0	protein phosphorylation	protein phosphorylation	cytoplasm	N/A	Protein kinase domain	0	0	Not GPI-Anchored	Cytoplasm	6.347
Tb11.v5.1026	65.682	-54.6356	procyclin-associated gene 2-like protein, putative	N/A	44594	Signal peptide	0	N/A	evasion of host immune response	N/A	N/A	Trypanosome variant surface glycoprotein, A-type, N-terminal domain	0	0	Not GPI-Anchored	Extracellular	8.118
Tb11.v5.1038	-37.0167	-1.17652	calpain-like cysteine peptidase, putative	N/A	179010	No signal peptide	1	N/A	N/A	N/A	N/A	N/A	0	0	GPI-Anchored	Golgi_apparatus	4.652
Tb11.v5.1055	-100.82	76.6406	73 kDa paraflagellar rod protein, putative	N/A	68683	No signal peptide	0	cilium-dependent cell motility;forward locomotion;motile cilium assembly;posttranscriptional regulation of gene expression	N/A	ciliary plasm;cilium;cytoplasm;nuclear lumen	motile cilium	Paraflagellar rod	8	0.838778	Not GPI-Anchored	Cytoplasm	5.775
Tb427.BES40.10	29.3813	-82.8805	expression site-associated gene 3 (ESAG3) protein, putative	N/A	42510	HMM: MKFGTSRALILLLLSHLVCVRAL, Signal peptide	0	N/A	N/A	N/A	N/A	N/A	18	1	Not GPI-Anchored	Endoplasmic_reticulum	6.659
Tb427.BES40.13	40.0511	-63.51	receptor-type adenylate cyclase, putative	N/A	139386	HMM: MNMLHLGDRNASLAPSGGEHSLPTGGAVCRAVMDTLPVILRAPVALLLLLVVVPQLSVGAEAN, Signal peptide	1	N/A	cyclic nucleotide biosynthetic process;intracellular signal transduction	N/A	N/A	Adenylate and Guanylate cyclase catalytic domain	0	0	Not GPI-Anchored	Cell_membrane	5.356
Tb427.BES40.15	20.274	54.7904	expression site-associated gene 8 (ESAG8) protein, putative	N/A	75314	No signal peptide	0	N/A	N/A	N/A	N/A	Zinc finger, C3HC4 type (RING finger)	0	0	Not GPI-Anchored	Nucleus	8.434
Tb427.BES40.16	28.8842	-82.825	expression site-associated gene 3 (ESAG3) protein, putative	N/A	42359	HMM: MKFGISRALILLLLSHLVCVRAL, Signal peptide	0	N/A	N/A	N/A	N/A	N/A	18	0.991448	Not GPI-Anchored	Endoplasmic_reticulum	6.42
Tb427.BES40.18	61.5341	-53.2994	expression site-associated gene 2 (ESAG2) protein, putative	N/A	52892	HMM: MRYEIVIAVGLFAAVLYSSSE, Signal peptide	0	N/A	N/A	N/A	N/A	Trypanosomal VSG domain	0	0	GPI-Anchored	Cell_membrane	4.966
Tb427.BES40.2	72.5536	-69.0238	transferrin-binding protein, putative	N/A	37697	HMM: MMKFWFVLLALLGKETHAY, Signal peptide	0	N/A	evasion of host immune response	N/A	N/A	Trypanosome variant surface glycoprotein (A-type)	0	0	Not GPI-Anchored	Extracellular	6.537
Tb427.BES40.20	30.7577	-81.6859	expression site-associated gene 1 (ESAG1) protein, putative	N/A	36603	HMM: MKVEIVELVVLLFSVTCVDAW, Signal peptide	0	N/A	N/A	N/A	N/A	ESAG protein	18	0.968872	Not GPI-Anchored	Extracellular	5.177
Tb427.BES40.22	45.625	-30.4727	variant surface glycoprotein (VSG)	VSG 427-2	51041	HMM: MPSNQEARLFLAVLVLAQVLPI, Signal peptide	0	N/A	evasion of host immune response	N/A	N/A	Trypanosome variant surface glycoprotein (A-type)	0	0	GPI-Anchored	Cell_membrane	6.797
Tb427.BES40.3	62.5483	-52.7631	transferrin-binding protein, putative	N/A	44314	HMM: MMKFWFVLLALLGKETHAY, Signal peptide	0	N/A	evasion of host immune response	N/A	N/A	Trypanosome variant surface glycoprotein (A-type)	0	0	GPI-Anchored	Cell_membrane	5.333
Tb427.BES40.4	58.4932	-56.2668	expression site-associated gene 5 (ESAG5, pseudogene), putative	N/A	52690	HMM: MSLVSSAPVLVFISVVTLLCCIIGSGQ, Signal peptide	1	N/A	N/A	N/A	N/A	N/A	17	1	Not GPI-Anchored	Endoplasmic_reticulum	8.892
Tb427.BES40.8	34.6151	-75.1464	hypothetical protein	N/A	26693	No signal peptide	0	N/A	N/A	N/A	N/A	N/A	0	0	Not GPI-Anchored	Cytoplasm	5.292
Tb927.1.1000	-37.7643	-61.3165	developmentally regulated phosphoprotein	N/A	47207	No signal peptide	0	glucose homeostasis;negative regulation of pyruvate dehydrogenase activity	N/A	kinetoplast;mitochondrion	mitochondrial matrix	Histidine kinase/HSP90-like ATPase;Branched-chain alpha-ketoacid dehydrogenase kinase/Pyruvate dehydrogenase kinase, N-terminal	0	0	Not GPI-Anchored	Mitochondrion	6.105
Tb927.1.1010	-81.7346	89.9766	E3 ubiquitin-protein ligase KCMF1, putative	N/A	79916	No signal peptide	0	N/A	N/A	ciliary plasm;cytoplasm;nuclear lumen;plasma membrane	N/A	Zinc finger, ZZ-type	8	0.427661	Not GPI-Anchored	Cytoplasm	5.93
Tb927.1.1020	31.8436	-49.5916	leucine-rich repeat-containing protein	N/A	47715	No signal peptide	0	N/A	N/A	bilobe structure;cytoplasm	N/A	N/A	0	0	Not GPI-Anchored	Cell_membrane	6.603
Tb927.1.1050	11.8254	-105.241	Metallo-dependent phosphatase-like domain-containing protein	N/A	126700	No signal peptide	9	N/A	N/A	cytoplasm;endoplasmic reticulum;nuclear envelope;nucleoplasm	integral component of membrane	N/A	20	0.954555	Not GPI-Anchored	Cell_membrane	7.6
Tb927.1.1060	-0.571932	49.7018	Cell cycle checkpoint protein RAD1-like, putative	N/A	33035	Signal peptide	0	DNA damage checkpoint;DNA repair	DNA damage checkpoint	checkpoint clamp complex;nucleus	N/A	Rad1/Rec1/Rad17	0	0	Not GPI-Anchored	Cytoplasm	6.482
Tb927.1.1080	7.54287	70.5015	TFIIH basal transcription factor subunit, putative	TSP1	53611	No signal peptide	0	N/A	N/A	cytoplasm;nucleoplasm;nucleus	N/A	N/A	0	0	Not GPI-Anchored	Nucleus	7.209
Tb927.1.1100	-73.858	-0.736304	Basal body protein	BBP109	108811	No signal peptide	0	N/A	N/A	ciliary basal body;ciliary pro-basal body	N/A	N/A	0	0	Not GPI-Anchored	Cytoplasm	8.366
Tb927.1.1120	10.9286	66.7281	ribosomal RNA-processing protein 8, putative	RRP8	41536	No signal peptide	0	N/A	methylation;rRNA processing	nucleolus;nucleoplasm;nucleus	N/A	Ribosomal RNA processing protein 8	0	0	Not GPI-Anchored	Nucleus	9.547
Tb927.1.1130	-6.84188	-75.1588	glycerol-3-phosphate dehydrogenase (FAD-dependent), putative	N/A	66175	No signal peptide	1	glycerol-3-phosphate metabolic process	glycerol-3-phosphate metabolic process;obsolete oxidation-reduction process	glycerol-3-phosphate dehydrogenase complex;mitochondrion	glycerol-3-phosphate dehydrogenase complex	FAD dependent oxidoreductase;Alpha-glycerophosphate oxidase, C-terminal	0	0	Not GPI-Anchored	Mitochondrion	8.579
Tb927.1.1160	17.7128	-15.0864	kinetoplast ribosomal PPR-repeat containing protein 3	KRIPP3	58513	No signal peptide	0	N/A	N/A	mitochondrial large ribosomal subunit;mitochondrion;transport vesicle	N/A	N/A	0	0	Not GPI-Anchored	Mitochondrion	8.294
Tb927.1.1170	-26.7271	42.4225	DNA-directed RNA polymerase 2, RPB12 subunit	RPB12	9111	No signal peptide	0	transcription, DNA-templated	N/A	ciliary plasm;cytoplasm;nucleoplasm	N/A	N/A	0	0	Not GPI-Anchored	Mitochondrion	5.167
Tb927.1.120	4.19723	41.9455	retrotransposon hot spot protein 4 (RHS4), putative	RHS4	98025	No signal peptide	0	mRNA export from nucleus;mRNA transcription by RNA polymerase II;mitotic cell cycle arrest	N/A	cytoplasm;nucleolus;nucleus	N/A	Trypanosome RHS	0	0	Not GPI-Anchored	Nucleus	8.869
Tb927.1.1200	-61.5843	-71.6221	Mitochondrial ribosomal protein S15	MRPS15	50308	No signal peptide	0	N/A	N/A	cytoplasm;kinetoplast;mitochondrial small ribosomal subunit;mitochondrion	N/A	N/A	22	0.961278	Not GPI-Anchored	Mitochondrion	10.071
Tb927.1.1210	-49.3552	-64.2536	conserved protein, unknown function	N/A	16902	No signal peptide	0	N/A	N/A	cytoplasm;mitochondrion	N/A	N/A	0	0	Not GPI-Anchored	Mitochondrion	10.053
Tb927.1.1220	85.8496	20.1261	RWD domain-containing protein	N/A	25965	No signal peptide	0	cytoplasmic translation	N/A	ciliary plasm;cytoplasm;polysome	N/A	RWD domain	4	0.460117	Not GPI-Anchored	Nucleus	4.253
Tb927.1.1240	84.3218	13.9746	cytidine triphosphate synthase, putative	N/A	65213	No signal peptide	0	CTP biosynthetic process;pyrimidine nucleobase biosynthetic process	'de novo' CTP biosynthetic process;CTP biosynthetic process;glutamine metabolic process;pyrimidine nucleotide biosynthetic process	ciliary basal body;cytoplasm;cytosol	N/A	Glutamine amidotransferase;CTP synthase, N-terminal	0	0	Not GPI-Anchored	Cytoplasm	6.687
Tb927.1.1270	88.0929	0.984099	homocysteine S-methyltransferase, putative	N/A	48278	No signal peptide	0	S-methylmethionine cycle;methionine biosynthetic process;sulfur amino acid metabolic process	methylation	ciliary plasm;cytoplasm	N/A	Homocysteine-binding domain	0	0	Not GPI-Anchored	Cytoplasm	5.098
Tb927.1.1330	-28.917	-33.1444	Mitochondrial Editosome-like Complex TUTase	MEAT1	46764	No signal peptide	0	mRNA processing;transcription, DNA-templated	N/A	ciliary plasm;cytoplasm;mitochondrion;nuclear lumen;nucleus	N/A	N/A	0	0	Not GPI-Anchored	Cytoplasm	6.498
Tb927.1.1380	33.0797	17.7393	serine/threonine protein phosphatase 2A regulatory subunit, putative	N/A	62615	No signal peptide	0	protein dephosphorylation	protein dephosphorylation	bilobe structure;cell tip;ciliary basal body;cilium;cytoplasm;protein phosphatase type 2A complex;protein serine/threonine phosphatase complex	N/A	N/A	0	0	Not GPI-Anchored	Cytoplasm	6.145
Tb927.1.1390	-54.0433	-66.3087	hypothetical protein, conserved	N/A	28394	No signal peptide	0	N/A	N/A	cytoplasm	N/A	N/A	0	0	Not GPI-Anchored	Mitochondrion	9.351
Tb927.1.1400	72.8656	25.0249	Overproducer of inositol protein 10 homolog, putative	N/A	21446	No signal peptide	1	protein import into nucleus	N/A	ciliary plasm;cytoplasm;cytosol;nuclear pore;nucleus	N/A	Domain of unknown function DUF775	0	0	Not GPI-Anchored	Cytoplasm	4.87
Tb927.1.1420	50.4991	35.4478	conserved protein, unknown function	N/A	70981	No signal peptide	0	N/A	N/A	cytoplasm	N/A	N/A	0	0	Not GPI-Anchored	Nucleus	8.108
Tb927.1.1500	70.8032	20.3115	conserved protein, unknown function	N/A	73619	No signal peptide	0	N/A	N/A	cytoplasm	N/A	N/A	0	0	Not GPI-Anchored	Nucleus	6.11
Tb927.1.1530	17.6446	41.9635	STE group serine/threonine-protein kinase, putative	N/A	191479	No signal peptide	0	protein phosphorylation	ion transport;protein phosphorylation	cytoplasm;transport vesicle	membrane	Protein kinase domain;PAS domain	0	0	Not GPI-Anchored	Cytoplasm	5.809
Tb927.1.1550	-20.8456	-20.6374	tubulin-tyrosine ligase, putative	N/A	76839	No signal peptide	0	microtubule cytoskeleton organization;protein polyglutamylation	cellular protein modification process	ciliary plasm;cilium;cytoplasm	N/A	Tubulin-tyrosine ligase/Tubulin polyglutamylase	0	0	Not GPI-Anchored	Nucleus	6.502
Tb927.1.1560	54.5778	-2.2923	vesicular-fusion protein nsf, putative	N/A	79954	No signal peptide	0	Golgi to plasma membrane protein transport;Golgi vesicle docking;exocytosis;intra-Golgi vesicle-mediated transport	SNARE complex disassembly	Golgi stack;transport vesicle	N/A	ATPase, AAA-type, core;AAA ATPase, AAA+ lid domain	0	0	Not GPI-Anchored	Cytoplasm	6.07
Tb927.1.1580	-14.3131	-73.7793	electron transport protein SCO1/2, putative	N/A	33578	No signal peptide	0	mitochondrial cytochrome c oxidase assembly;respiratory chain complex IV assembly	N/A	mitochondrion	N/A	Copper chaperone SCO1/SenC	21	0.867737	Not GPI-Anchored	Mitochondrion	6.673
Tb927.1.1600	-15.5988	-34.8543	pseudouridine synthase TruD, putative	N/A	168323	No signal peptide	0	pseudouridine synthesis;tRNA metabolic process	RNA modification;pseudouridine synthesis	antipodal site;cytoplasm;mitochondrion;nucleus	N/A	Pseudouridine synthase, TruD	0	0	Not GPI-Anchored	Nucleus	8.086
Tb927.1.1610	-37.1577	-51.5986	hypothetical protein, conserved	N/A	30679	No signal peptide	0	N/A	N/A	ciliary plasm;cytoplasm;kinetoplast;mitochondrion;nuclear lumen	N/A	N/A	0	0	Not GPI-Anchored	Mitochondrion	9.148
Tb927.1.1620	15.1729	65.6602	ATP-dependent DEAD/H RNA helicase, putative	N/A	81818	No signal peptide	0	RNA metabolic process	N/A	nucleolus;nucleus	N/A	DEAD/DEAH box helicase domain;Helicase, C-terminal	7	0.99806	Not GPI-Anchored	Nucleus	8.503
Tb927.1.1630	-22.3647	38.7713	transcription elongation factor 1 homolog	ELOF1	18088	No signal peptide	0	chromatin-mediated maintenance of transcription;transcription elongation from RNA polymerase II promoter	N/A	cytoplasm;nucleoplasm;nucleus;transcription elongation factor complex	N/A	Transcription elongation factor 1	0	0	Not GPI-Anchored	Nucleus	6.659
Tb927.1.1670	83.0735	8.50309	ARM-like helical domain-containing protein	N/A	120874	No signal peptide	0	N/A	N/A	cytoplasm	N/A	N/A	0	0	Not GPI-Anchored	Cytoplasm	6.557
Tb927.1.1680	-12.3908	1.70197	Transcription elongation factor 1 domain-containing protein	N/A	25724	No signal peptide	0	N/A	N/A	ciliary plasm;cytoplasm;nuclear lumen	N/A	Transcription elongation factor 1	0	0	Not GPI-Anchored	Nucleus	4.637
Tb927.1.1690	-41.0758	-42.8444	RNA-editing nuclease 1	KREN1	89887	No signal peptide	0	mRNA modification	RNA processing	cytoplasm;mRNA editing complex;mitochondrial mRNA editing complex;mitochondrion	N/A	N/A	0	0	Not GPI-Anchored	Mitochondrion	6.803
Tb927.1.1700	9.18022	78.432	AATF protein, putative	N/A	55094	No signal peptide	0	N/A	N/A	nucleolus;nucleus	N/A	AATF leucine zipper-containing domain	0	0	Not GPI-Anchored	Nucleus	7.861
Tb927.1.1710	4.33261	58.4896	transmembrane protein, conserved	N/A	195438	No signal peptide	0	N/A	N/A	nucleoplasm;nucleus	N/A	N/A	0	0	Not GPI-Anchored	Nucleus	5.492
Tb927.1.1720	13.6952	38.6313	cyclophilin 15, putative	N/A	43955	No signal peptide	0	N/A	protein peptidyl-prolyl isomerization	nucleus	N/A	Cyclophilin-type peptidyl-prolyl cis-trans isomerase domain	0	0	Not GPI-Anchored	Nucleus	9.692
Tb927.1.1730	-45.3389	-45.7486	Polyadenylation mediator complex protein PAMC1, putative	PAMC1	75066	No signal peptide	0	mRNA processing;mitochondrial mRNA processing	N/A	mitochondrial mRNA editing complex;mitochondrion	N/A	Probable Zinc-ribbon domain	24	1	Not GPI-Anchored	Mitochondrion	6.305
Tb927.1.1750	-25.8142	35.7943	conserved protein, unknown function	N/A	49619	No signal peptide	0	N/A	N/A	nucleus	N/A	N/A	0	0	Not GPI-Anchored	Nucleus	9.886
Tb927.1.1770	4.36858	-66.5603	Dithiol glutaredoxin 2	GRX2	12152	No signal peptide	0	cell morphogenesis;cell redox homeostasis;cellular response to oxidative stress;regulation of cellular response to heat;response to heat	N/A	antipodal site;cytoplasm;mitochondrial intermembrane space;mitochondrion	N/A	Glutaredoxin	0	0	Not GPI-Anchored	Cytoplasm	8.662
Tb927.1.1790	16.0645	34.661	hypothetical PIN domain-containing protein, conserved	N/A	25682	No signal peptide	0	N/A	N/A	nucleolus;nucleus	N/A	PIN domain	0	0	Not GPI-Anchored	Nucleus	6.735
Tb927.1.180	26.9471	38.1925	retrotransposon hot spot protein 1 (RHS1), putative	RHS1	94489	No signal peptide	0	N/A	N/A	nucleoplasm;nucleus	N/A	Trypanosome RHS	0	0	Not GPI-Anchored	Cytoplasm	5.802
Tb927.1.1820	-1.80639	51.3158	hypothetical PIN domain-containing protein	N/A	41985	No signal peptide	0	N/A	N/A	cytoplasm;transport vesicle	N/A	PIN domain	0	0	Not GPI-Anchored	Cytoplasm	8.172
Tb927.1.1880	32.3087	51.856	WD40 repeat-containing protein	N/A	157345	No signal peptide	0	N/A	N/A	cytoplasm	N/A	N/A	0	0	Not GPI-Anchored	Cytoplasm	7.075
Tb927.1.1890	-12.466	34.3654	Replication Factor C Subunit 1-related protein	N/A	129387	No signal peptide	0	N/A	N/A	cytoplasm;nucleoplasm;nucleus	N/A	N/A	0	0	Not GPI-Anchored	Nucleus	8.291
Tb927.1.1910	50.1767	-5.01472	MORN repeat-containing protein	N/A	136796	No signal peptide	0	N/A	N/A	cytoplasm;transport vesicle	N/A	MORN motif	0	0	Not GPI-Anchored	Cytoplasm	5.81
Tb927.1.1920	-55.4401	-3.52854	conserved protein, unknown function	N/A	48731	No signal peptide	0	N/A	N/A	bilobe structure;transport vesicle	N/A	N/A	0	0	Not GPI-Anchored	Nucleus	8.329
Tb927.1.1930	24.4331	6.19807	phosphatidylinositol 3-kinase, putative	TOR4	324213	No signal peptide	0	TORC1 signaling;cell population proliferation;negative regulation of autophagy;negative regulation of macroautophagy;phosphatidylinositol phosphorylation	N/A	TORC1 complex;TORC2 complex;cytoplasm;nucleus;transport vesicle	N/A	Phosphatidylinositol 3-/4-kinase, catalytic domain;PIK-related kinase, FAT;FATC domain	0	0	Not GPI-Anchored	Cytoplasm	6.603
Tb927.1.1960	54.838	37.3042	chaperone protein DnaJ, putative	J16	75711	No signal peptide	0	protein folding	N/A	cytoplasm	N/A	DnaJ domain	0	0	Not GPI-Anchored	Nucleus	6.469
Tb927.1.1980	79.5963	-72.9923	protein transport protein YIF1, putative	N/A	34251	No signal peptide	5	endoplasmic reticulum to Golgi vesicle-mediated transport	endoplasmic reticulum to Golgi vesicle-mediated transport;protein transport	COPII-coated ER to Golgi transport vesicle;endoplasmic reticulum membrane;endoplasmic reticulum-Golgi intermediate compartment;integral component of Golgi membrane;transport vesicle	endoplasmic reticulum membrane	Yif1 family	0	0	Not GPI-Anchored	Endoplasmic_reticulum	8.648
Tb927.1.2100	-73.5249	81.6724	Calpain-like protein 1.1	CALP1.1	126155	No signal peptide	0	N/A	proteolysis	ciliary tip;paraflagellar rod	N/A	Peptidase C2, calpain, catalytic domain;Domain of unknown function DUF1935	0	0	Not GPI-Anchored	Cytoplasm	4.717
Tb927.1.2120	38.4818	-61.6939	Calpain-like protein CALP1.3	CALP1.3	82621	No signal peptide	0	N/A	proteolysis	ciliary membrane;cytoplasm	N/A	Peptidase C2, calpain, catalytic domain;Domain of unknown function DUF1935	0	0	Not GPI-Anchored	Cell_membrane	5.287
Tb927.1.2190	23.0879	-10.7117	Raptor N-terminal CASPase like domain containing protein, putative	N/A	188001	No signal peptide	0	TOR signaling;cellular response to amino acid stimulus;cellular response to starvation;positive regulation of cell growth;positive regulation of protein serine/threonine kinase activity;regulation of autophagy	TOR signaling	TORC1 complex;cytoplasm;mitochondrion	TORC1 complex	Raptor, N-terminal CASPase-like domain	0	0	Not GPI-Anchored	Cytoplasm	6.455
Tb927.1.2210	81.1999	19.8744	nucleosome assembly protein (NAP), putative	N/A	35904	No signal peptide	0	nucleosome assembly	nucleosome assembly	ciliary plasm;cytoplasm;nuclear lumen;nucleus	nucleus	N/A	0	0	Not GPI-Anchored	Nucleus	4.302
Tb927.1.2230	34.5858	-55.8165	small myristoylated protein 1-1	SMP1-1	13535	No signal peptide	0	cilium assembly;entry into host	N/A	ciliary membrane	N/A	Domain of unknown function DUF1935	0	0	Not GPI-Anchored	Cell_membrane	5.682
Tb927.1.2260	35.7034	-58.1343	small myristoylated protein 1-2	SMP1-2	14030	No signal peptide	0	cilium assembly;entry into host	N/A	cell tip;ciliary membrane;ciliary pocket;pellicular membrane;plasma membrane	N/A	Domain of unknown function DUF1935	0	0	Not GPI-Anchored	Mitochondrion	9.054
Tb927.1.2320	-19.7213	-60.3663	Cardiolipin-dependent protein 35kDa	CLDP35	32511	No signal peptide	0	N/A	N/A	cytoplasm;mitochondrion	N/A	Thioredoxin-like fold	0	0	Not GPI-Anchored	Mitochondrion	8.98
Tb927.1.2330	-85.4391	69.4967	beta tubulin	N/A	49704	No signal peptide	0	microtubule cytoskeleton organization;microtubule-based process;mitotic cell cycle	microtubule-based process	cytoplasm;microtubule	microtubule	Tubulin/FtsZ, GTPase domain;Tubulin/FtsZ, 2-layer sandwich domain	8	0.326033	Not GPI-Anchored	Cytoplasm	4.724
Tb927.1.2380	-85.4522	69.5119	alpha tubulin	N/A	49787	No signal peptide	0	microtubule cytoskeleton organization;microtubule-based process;mitotic cell cycle	microtubule-based process	ciliary basal body;cortical cytoskeleton;cytoplasm;microtubule	microtubule	Tubulin/FtsZ, GTPase domain;Tubulin/FtsZ, 2-layer sandwich domain	8	0.350122	Not GPI-Anchored	Cytoplasm	4.932
Tb927.1.2450	-25.3905	27.3728	histone H3, putative	N/A	14750	No signal peptide	0	N/A	N/A	nucleoplasm;nucleus	nucleosome	Histone H2A/H2B/H3	6	1	Not GPI-Anchored	Nucleus	10.97
Tb927.1.2570	63.7013	3.90318	coatomer beta subunit	beta-coP	110051	No signal peptide	0	endoplasmic reticulum to Golgi vesicle-mediated transport;intra-Golgi vesicle-mediated transport;vesicle-mediated transport	intracellular protein transport;vesicle-mediated transport	COPI vesicle coat;Golgi apparatus;transport vesicle	COPI vesicle coat;Golgi membrane;cytoplasm;membrane coat	Clathrin/coatomer adaptor, adaptin-like, N-terminal;Coatomer beta subunit, C-terminal;Coatomer beta subunit, appendage platform domain	0	0	Not GPI-Anchored	Cytoplasm	5.569
Tb927.1.2580	0.267899	54.9066	exosome-associated protein 1	EAP1	42635	No signal peptide	0	U1 snRNA 3'-end processing;U4 snRNA 3'-end processing;U5 snRNA 3'-end processing;exonucleolytic catabolism of deadenylated mRNA;exonucleolytic trimming to generate mature 3'-end of 5.8S rRNA from tricistronic rRNA transcript (SSU-rRNA, 5.8S rRNA, LSU-rRNA);maturation of 5.8S rRNA;nuclear mRNA survei	N/A	cytoplasm;cytoplasmic exosome (RNase complex);nuclear exosome (RNase complex);nuclear lumen;nucleolus;nucleus	N/A	N/A	0	0	Not GPI-Anchored	Cytoplasm	5.148
Tb927.1.2600	35.1526	51.226	pumilio/PUF RNA binding protein 9	PUF9	74066	No signal peptide	0	posttranscriptional regulation of gene expression;regulation of mRNA stability	N/A	ciliary plasm;cytoplasm	N/A	Pumilio RNA-binding repeat	0	0	Not GPI-Anchored	Cytoplasm	8.453
Tb927.1.2640	-34.0767	47.7016	hypothetical protein, conserved	N/A	35744	No signal peptide	0	N/A	N/A	N/A	N/A	N/A	0	0	Not GPI-Anchored	Nucleus	9.337
Tb927.1.2670	-97.2371	78.1534	paralyzed flagella 16	PF16	56126	No signal peptide	0	axoneme assembly;cilium movement involved in cell motility;cilium-dependent cell motility;mitotic cytokinesis	N/A	axoneme	N/A	Armadillo;HEAT repeat	8	0.804949	Not GPI-Anchored	Cytoplasm	6.231
Tb927.1.2710	6.60501	19.9232	hypothetical protein, conserved	N/A	75955	No signal peptide	0	N/A	N/A	flagella connector	N/A	N/A	0	0	Not GPI-Anchored	Nucleus	8.727
Tb927.1.2730	-48.5627	-30.5159	conserved protein, unknown function	N/A	38735	No signal peptide	0	N/A	N/A	kinetoplast;mitochondrion	N/A	N/A	0	0	Not GPI-Anchored	Mitochondrion	6.195
Tb927.1.2750	49.5625	45.3086	hypothetical protein, conserved	N/A	18698	No signal peptide	0	N/A	N/A	ciliary plasm;cytoplasm;nuclear lumen;nucleoplasm;nucleus	N/A	N/A	0	0	Not GPI-Anchored	Cytoplasm	9.84
Tb927.1.2770	-84.103	-10.3689	hypothetical protein, conserved	TZP46	45913	No signal peptide	0	N/A	N/A	ciliary basal body;ciliary pro-basal body;ciliary transition zone	N/A	Ubiquitin-like domain	0	0	Not GPI-Anchored	Nucleus	8.707
Tb927.1.2970	74.6427	7.09767	hypothetical protein, conserved	N/A	27299	No signal peptide	0	N/A	N/A	N/A	N/A	N/A	0	0	Not GPI-Anchored	Mitochondrion	8.876
Tb927.1.2990	-58.5907	-62.3864	kinetoplast ribosomal PPR-repeat containing protein 2	KRIPP2	115951	No signal peptide	0	tRNA 5'-leader removal	N/A	antipodal site;cytoplasm;mitochondrial small ribosomal subunit;mitochondrion	N/A	Pentatricopeptide repeat;Pentatricopeptide repeat;Pentacotripeptide-repeat region of PRORP	0	0	Not GPI-Anchored	Mitochondrion	5.787
Tb927.1.3000	81.9585	7.4278	amidohydrolase, putative	N/A	42938	No signal peptide	0	proteolysis	N/A	ciliary plasm;cytoplasm;nucleoplasm	N/A	Peptidase M20;Peptidase M20, dimerisation domain	0	0	Not GPI-Anchored	Cytoplasm	5.953
Tb927.1.3010	-45.1323	-45.475	mRNA processing protein, putative	PAMC4	40814	No signal peptide	0	mRNA processing;mitochondrial mRNA processing	N/A	kinetoplast;mitochondrial mRNA editing complex;mitochondrion	N/A	N/A	24	1	Not GPI-Anchored	Mitochondrion	6.298
Tb927.1.3030	-42.7478	-43.6586	KREL2	KREL2	47577	No signal peptide	0	mRNA modification	N/A	kinetoplast;mRNA editing complex;mitochondrial mRNA editing complex;mitochondrion	N/A	RNA ligase domain, REL/Rln2;RNA ligase 2, C-terminal	0	0	Not GPI-Anchored	Mitochondrion	8.745
Tb927.1.3040	-45.1554	-18.9688	hypothetical protein, conserved	N/A	29227	No signal peptide	0	N/A	N/A	cytoplasm;kinetoplast;mitochondrion	N/A	N/A	0	0	Not GPI-Anchored	Mitochondrion	8.465
Tb927.1.3050	26.2436	28.6358	tRNA (Uracil-5-)-methyltransferase, putative	N/A	61591	No signal peptide	0	N/A	RNA processing	nucleus;transport vesicle	N/A	(Uracil-5)-methyltransferase family	0	0	Not GPI-Anchored	Nucleus	8.279
Tb927.1.3070	41.7722	39.2049	hypothetical protein, conserved	N/A	44990	No signal peptide	0	posttranscriptional regulation of gene expression	N/A	cytoplasm	N/A	N/A	0	0	Not GPI-Anchored	Nucleus	9.262
Tb927.1.3110	77.0031	-64.1422	soluble N-ethylmaleimide sensitive factor (NSF) attachment protein, putative	N/A	32136	No signal peptide	0	SNARE complex disassembly;intracellular protein transport	intracellular protein transport	SNARE complex;ciliary plasm;cytoplasm;endomembrane system;transport vesicle;vacuolar membrane	N/A	N/A	0	0	Not GPI-Anchored	Cytoplasm	5.497
Tb927.1.3150	50.2503	-67.6948	hypothetical protein, conserved	N/A	35613	No signal peptide	4	N/A	N/A	ciliary pocket collar;cytoplasm	integral component of membrane	N/A	0	0	Not GPI-Anchored	Cell_membrane	9.085
Tb927.1.3170	83.5727	2.3695	CHORD, putative	N/A	34260	No signal peptide	0	centrosome duplication	N/A	ciliary plasm;cytoplasm;nucleoplasm	N/A	CHORD domain	0	0	Not GPI-Anchored	Nucleus	6.491
Tb927.1.3180	33.8758	47.3592	40S ribosomal protein S11, putative	S11	20059	No signal peptide	0	translation	translation	cytoplasm;cytosolic small ribosomal subunit;nucleolus;ribosome	ribosome	Ribosomal protein S17/S11;40S ribosomal protein S11, N-terminal	0	0	Not GPI-Anchored	Cytoplasm	10.669
Tb927.1.3200	109.612	25.7655	Suppressor of G2 allele of SKP1, putative	SGT1	24493	No signal peptide	0	protein stabilization;regulation of protein stability;response to heat	N/A	ciliary plasm;cytoplasm;nucleoplasm;ubiquitin ligase complex	N/A	CS domain;SGS domain	0	0	Not GPI-Anchored	Cytoplasm	4.786
Tb927.1.3220	22.6373	-74.5897	TBC1 domain family member 20/GTPase, putative	N/A	59600	No signal peptide	1	endoplasmic reticulum to Golgi vesicle-mediated transport	N/A	cytoplasm;endoplasmic reticulum membrane	integral component of membrane	Rab-GTPase-TBC domain	0	0	Not GPI-Anchored	Nucleus	5.659
Tb927.1.3230	9.26778	24.9193	cell division cycle protein, putative	N/A	77315	No signal peptide	0	N/A	cell division	cytoplasm;nuclear pore	N/A	ATPase, AAA-type, core	0	0	Not GPI-Anchored	Mitochondrion	6.081
Tb927.1.3250	-85.9219	97.122	Domain of unknown function (DUF4456), putative	N/A	197643	No signal peptide	0	N/A	N/A	axoneme	N/A	Domain of unknown function DUF4456	8	0.780113	Not GPI-Anchored	Cytoplasm	6.586
Tb927.1.3260	54.9749	25.0588	hypothetical protein, conserved	N/A	203063	No signal peptide	0	N/A	N/A	cytoplasm;transport vesicle	N/A	N/A	0	0	Not GPI-Anchored	Cytoplasm	6.337
Tb927.1.3270	-13.6206	41.5991	hypothetical protein, conserved	N/A	98509	No signal peptide	0	N/A	N/A	nuclear lumen;nucleus	N/A	N/A	9	0.972107	Not GPI-Anchored	Nucleus	6.588
Tb927.1.3290	-51.9176	-4.76955	hypothetical protein, conserved	N/A	107318	No signal peptide	0	N/A	N/A	ciliary pocket;cytoplasm	N/A	N/A	0	0	Not GPI-Anchored	Cell_membrane	7.643
Tb927.1.3300	33.4054	39.6793	Myotubularin-related protein, putative	N/A	97544	No signal peptide	0	phosphatidylinositol dephosphorylation;response to drug	dephosphorylation	transport vesicle	cytoplasm;membrane	Myotubularin-like phosphatase domain	14	1	Not GPI-Anchored	Nucleus	6.648
Tb927.1.3310	-31.3328	57.592	hypothetical protein, conserved	N/A	28503	No signal peptide	0	N/A	N/A	cortical cytoskeleton	N/A	N/A	0	0	Not GPI-Anchored	Nucleus	6.547
Tb927.1.3390	91.6895	43.4391	Eukaryotic protein of unknown function (DUF866), putative	N/A	17880	No signal peptide	0	response to heat	N/A	ciliary plasm;cytoplasm;nuclear lumen	N/A	CXXC motif containing zinc binding protein, eukaryotic	0	0	Not GPI-Anchored	Cytoplasm	4.595
Tb927.1.3400	-23.3005	32.9794	hypothetical protein, conserved	N/A	38215	No signal peptide	0	N/A	N/A	cytoplasm;nucleoplasm;nucleus	N/A	N/A	0	0	Not GPI-Anchored	Nucleus	8.845
Tb927.1.3410	15.1336	64.667	hypothetical protein, conserved	N/A	54264	No signal peptide	2	N/A	N/A	nucleolus;nucleus	integral component of membrane	N/A	7	0.770098	Not GPI-Anchored	Nucleus	9.993
Tb927.1.3450	23.0755	-89.26	hypothetical protein, conserved	N/A	84884	No signal peptide	0	N/A	N/A	cytoplasm;nuclear lumen;nucleolus;nucleus;spindle	N/A	N/A	0	0	Not GPI-Anchored	Nucleus	5.153
Tb927.1.3560	-73.006	-9.29545	Centrosomal protein of 164 kDa, putative	CEP164C	97705	No signal peptide	0	N/A	N/A	ciliary basal body	N/A	WW domain	0	0	Not GPI-Anchored	Cytoplasm	6.74
Tb927.1.3670	-51.3748	-2.40293	expression site-associated gene 8 (ESAG8) protein, putative	N/A	79370	No signal peptide	0	N/A	N/A	cytoplasm;transport vesicle	N/A	N/A	0	0	Not GPI-Anchored	Nucleus	5.43
Tb927.1.3800	-22.3253	-44.7882	Present in the outer mitochondrial membrane proteome 18	POMP18	19907	No signal peptide	0	N/A	N/A	mitochondrial outer membrane;mitochondrion	N/A	N/A	0	0	Not GPI-Anchored	Mitochondrion	9.505
Tb927.1.3810	-16.4437	44.5023	hypothetical protein, conserved	N/A	13375	No signal peptide	0	N/A	N/A	N/A	N/A	N/A	0	0	Not GPI-Anchored	Nucleus	4.525
Tb927.1.3820	41.9053	-20.7912	ATP synthase subunit, putative	N/A	14198	No signal peptide	0	proton transmembrane transport;response to drug	ion transmembrane transport;proton transmembrane transport	ciliary plasm;cytoplasm;membrane;nuclear lumen	proton-transporting V-type ATPase, V1 domain	ATPase, V1 complex, subunit F	2	1	Not GPI-Anchored	Cytoplasm	4.903
Tb927.1.3830	-52.5248	45.2996	glucose-6-phosphate isomerase, glycosomal	PGI	67615	No signal peptide	0	gluconeogenesis;glucose 6-phosphate metabolic process;glycolytic process	gluconeogenesis;glycolytic process	cytoplasm;cytosol;glycosome	N/A	Phosphoglucose isomerase (PGI)	0	0	Not GPI-Anchored	Peroxisome	7.134
Tb927.1.3860	-6.18192	48.5636	hypothetical protein, conserved	N/A	131444	No signal peptide	0	transcription by RNA polymerase III	transcription by RNA polymerase III	transcription factor TFIIIC complex	N/A	N/A	0	0	Not GPI-Anchored	Nucleus	5.676
Tb927.1.3880	50.5017	-73.016	Fusaric acid resistance protein-like, putative	N/A	188008	No signal peptide	8	transmembrane transport	N/A	ciliary pocket;plasma membrane	integral component of membrane	N/A	0	0	Not GPI-Anchored	Cell_membrane	8.201
Tb927.1.3910	40.6857	68.2163	Anaphase-promoting complex subunit CDC23	CDC23	99783	No signal peptide	0	anaphase-promoting complex-dependent catabolic process;cell cycle;cell division;metaphase/anaphase transition of mitotic cell cycle;positive regulation of mitotic metaphase/anaphase transition;protein ubiquitination	N/A	anaphase-promoting complex;cytoplasm	N/A	Tetratricopeptide repeat	0	0	Not GPI-Anchored	Cytoplasm	8.09
Tb927.1.3940	-60.2565	1.95282	hypothetical protein, conserved	N/A	101752	No signal peptide	0	N/A	N/A	ciliary basal body;ciliary pro-basal body	N/A	N/A	0	0	Not GPI-Anchored	Cytoplasm	6.823
Tb927.1.3950	-33.6603	-19.9103	alanine aminotransferase	ALAT	55705	No signal peptide	0	alanine catabolic process;proline metabolic process	biosynthetic process	ciliary plasm;cytoplasm;cytosol;kinetoplast;mitochondrion	N/A	Aminotransferase, class I/classII	0	0	Not GPI-Anchored	Peroxisome	6.617
Tb927.1.4010	-83.7405	-25.8405	primase 2	N/A	129415	No signal peptide	0	DNA replication	N/A	cytoplasm;mitochondrion	N/A	Primase, C-terminal 2;Prim-pol family 5	0	0	Not GPI-Anchored	Cytoplasm	11.101
Tb927.1.4040	-48.3731	17.1291	hypothetical protein, conserved	N/A	57405	No signal peptide	0	N/A	protein K48-linked deubiquitination	ciliary basal body;cytoplasm	N/A	N/A	0	0	Not GPI-Anchored	Nucleus	9.004
Tb927.1.4050	43.4203	-58.4473	ser/thr protein phosphatase, putative	N/A	105754	No signal peptide	0	protein dephosphorylation	N/A	cytoplasm;cytosol;nucleoplasm;nucleus;pellicular membrane;protein serine/threonine phosphatase complex	N/A	Calcineurin-like phosphoesterase domain, ApaH type	0	0	Not GPI-Anchored	Cytoplasm	8.053
Tb927.1.4100	-12.4333	-61.9049	cytochrome oxidase subunit IV	COXIV	40534	No signal peptide	0	obsolete oxidation-reduction process	N/A	mitochondrial respiratory chain complex IV;mitochondrion	N/A	N/A	0	0	Not GPI-Anchored	Mitochondrion	5.529
Tb927.1.4180	-88.3473	84.3516	leucine-rich repeat protein (LRRP), putative	N/A	81989	No signal peptide	0	N/A	N/A	axoneme	N/A	Leucine-rich repeat	8	0.919298	Not GPI-Anchored	Cytoplasm	8.292
Tb927.1.4220	46.4344	14.1046	Ydr279p protein family (RNase H2 complex component), putative	RH2B	45243	Signal peptide	0	RNA catabolic process;ribonucleotide metabolic process	N/A	mitochondrion;nucleoplasm;nucleus;ribonuclease H2 complex	ribonuclease H2 complex	Ribonuclease H2 subunit B, wHTH domain	0	0	Not GPI-Anchored	Nucleus	5.52
Tb927.1.4230	-23.0497	-59.1955	hypothetical protein, conserved	N/A	49860	No signal peptide	0	N/A	N/A	cytoplasm;kinetoplast;mitochondrion	N/A	N/A	0	0	Not GPI-Anchored	Mitochondrion	5.606
Tb927.1.4280	-10.7539	11.6741	hypothetical protein, conserved	N/A	75278	No signal peptide	0	posttranscriptional regulation of gene expression	N/A	cortical cytoskeleton;flagellum attachment zone	N/A	N/A	0	0	Not GPI-Anchored	Cytoplasm	10.126
Tb927.1.4310	21.0812	-18.4319	Flagellum attachment zone protein 2	FAZ2	183764	No signal peptide	0	N/A	N/A	cell tip;cytoskeleton;flagellum attachment zone;protein-containing complex	N/A	N/A	0	0	Not GPI-Anchored	Cytoplasm	9.23
Tb927.1.4340	-89.0871	-10.9523	hypothetical protein, conserved	N/A	77650	No signal peptide	0	N/A	N/A	axoneme	N/A	N/A	0	0	Not GPI-Anchored	Nucleus	9.304
Tb927.1.4370	-3.12936	-72.9279	Putative integral membrane protein conserved region (DUF2404), putative	N/A	67000	No signal peptide	1	N/A	lipid transport	endoplasmic reticulum	integral component of membrane	N/A	0	0	Not GPI-Anchored	Golgi_apparatus	6.164
Tb927.1.4380	20.0408	-97.3764	Putative integral membrane protein conserved region (DUF2404), putative	N/A	59834	Signal peptide	1	N/A	lipid transport	endoplasmic reticulum	N/A	N/A	0	0	Not GPI-Anchored	Endoplasmic_reticulum	6.231
Tb927.1.4400	-65.3618	0.0947744	hypothetical protein, conserved	N/A	30868	No signal peptide	0	N/A	N/A	bilobe structure	N/A	N/A	0	0	Not GPI-Anchored	Cytoplasm	9.501
Tb927.1.4420	18.1541	-67.0244	ABC transporter, putative	N/A	104677	No signal peptide	0	transmembrane transport;transport	N/A	ATP-binding cassette (ABC) transporter complex;endoplasmic reticulum;flagellum attachment zone;mitochondrial outer membrane	integral component of membrane	ABC transporter-like	0	0	Not GPI-Anchored	Peroxisome	6.913
Tb927.1.4450	50.9629	-75.3727	calcium-activated potassium channel, putative	N/A	130887	No signal peptide	7	N/A	N/A	cytoplasm;integral component of membrane;plasma membrane	N/A	Potassium channel domain	0	0	Not GPI-Anchored	Cell_membrane	7.592
Tb927.1.4470	-90.7358	-14.0764	hypothetical protein, conserved	TZP48	47677	No signal peptide	0	N/A	N/A	ciliary basal body;ciliary transition zone	N/A	N/A	0	0	Not GPI-Anchored	Nucleus	7.63
Tb927.1.4480	-5.65376	82.1549	WD repeat and HMG-box DNA-binding protein, putative	N/A	158448	No signal peptide	0	DNA repair;DNA-dependent DNA replication;cellular response to DNA damage stimulus;mitotic cell cycle	N/A	cytoplasm;nuclear replication fork;nucleoplasm;nucleus;replication fork protection complex	N/A	Minichromosome loss protein Mcl1, middle region	0	0	Not GPI-Anchored	Nucleus	5.83
Tb927.1.4490	19.4164	27.9867	acetyltransferase, putative	N/A	19682	No signal peptide	0	N/A	N/A	cytoplasm;glycosome	N/A	GNAT domain	0	0	Not GPI-Anchored	Cytoplasm	9.564
Tb927.1.4500	21.1867	-87.423	SNARE associated Golgi protein, putative	N/A	32526	No signal peptide	6	N/A	N/A	ciliary plasm;cytoplasm;nucleoplasm	integral component of membrane	SNARE associated Golgi protein	0	0	Not GPI-Anchored	Cell_membrane	8.413
Tb927.1.4650	29.3942	5.81098	cyclin-like F-box protein 2	CFB2	52285	No signal peptide	0	cilium organization;mitochondrial DNA replication;regulation of mitotic cytokinesis	N/A	cytoplasm	mitochondrion	N/A	0	0	Not GPI-Anchored	Cytoplasm	5.846
Tb927.1.4680	11.0717	57.8586	Kinetochore interacting protein 6	KKIP6	37288	No signal peptide	0	N/A	N/A	kinetochore;nucleoplasm;nucleus	N/A	N/A	0	0	Not GPI-Anchored	Cytoplasm	6.528
Tb927.1.4690	51.6128	36.3313	Protein arginine N-methyltransferase 1 catalytic subunit	PRMT1-ENZ	39206	No signal peptide	0	cellular response to starvation;negative regulation of proline catabolic process to glutamate;peptidyl-arginine methylation, to asymmetrical-dimethyl arginine;positive regulation of glycolytic process;protein methylation;regulation of metabolic process	peptidyl-arginine methylation	cytoplasm;nucleolus;nucleus	N/A	N/A	0	0	Not GPI-Anchored	Cytoplasm	5.213
Tb927.1.4700	-1.54311	25.4025	hypothetical protein, conserved	N/A	33636	No signal peptide	0	N/A	N/A	cytoplasm	N/A	N/A	0	0	Not GPI-Anchored	Cytoplasm	7.889
Tb927.1.4720	65.277	-0.817348	SET domain containing protein, putative	N/A	69335	No signal peptide	0	histone lysine methylation	N/A	cytoplasm;nucleus	N/A	SET domain	0	0	Not GPI-Anchored	Cytoplasm	5.705
Tb927.1.4740	68.8247	14.3359	FAM91 N-terminus/FAM91 C-terminus, putative	N/A	116565	No signal peptide	0	N/A	N/A	ciliary plasm;cytoplasm;transport vesicle	N/A	FAM91, N-terminal domain;FAM91, C-terminal domain	0	0	Not GPI-Anchored	Cytoplasm	5.026
Tb927.1.4760	28.1161	16.9131	Vacuolar sorting protein 39 domain 1/Vacuolar sorting protein 39 domain 2, putative	N/A	114708	No signal peptide	0	autophagy;endosomal vesicle fusion	vesicle-mediated transport	cytoplasm;membrane;transport vesicle	N/A	Citron homology (CNH) domain;Vacuolar sorting protein 39/Transforming growth factor beta receptor-associated domain 1;Vacuolar sorting protein 39/Transforming growth factor beta receptor-associated domain 2	0	0	Not GPI-Anchored	Cytoplasm	5.558
Tb927.1.4800	-69.1429	-26.1638	hypothetical protein, conserved	N/A	51502	No signal peptide	0	N/A	N/A	bilobe structure	N/A	N/A	0	0	Not GPI-Anchored	Nucleus	9.736
Tb927.1.4830	74.9618	32.274	phospholipase A1	PLA1	32404	No signal peptide	0	CDP-choline pathway	N/A	ciliary plasm;cytoplasm;nucleoplasm	N/A	N/A	0	0	Not GPI-Anchored	Peroxisome	5.998
Tb927.1.4870	64.6422	-76.3291	expression site-associated gene 1 (ESAG1) protein, putative	N/A	36188	Signal peptide	0	N/A	N/A	cytoplasm;integral component of membrane	N/A	ESAG protein	0	0	Not GPI-Anchored	Extracellular	5.873
Tb927.1.4890	63.7272	-72.9803	expression site-associated gene 2 (ESAG2) protein, putative	N/A	50522	Signal peptide	0	N/A	N/A	integral component of membrane	plasma membrane	Trypanosome variant surface glycoprotein, B-type, N-terminal domain	0	0	GPI-Anchored	Cell_membrane	5.047
Tb927.1.4900	35.1217	-83.4881	expression site-associated gene 11 (ESAG11) protein, putative	N/A	40662	Signal peptide	0	N/A	N/A	integral component of membrane	N/A	N/A	0	0	GPI-Anchored	Endoplasmic_reticulum	8.35
Tb927.1.5000	-50.9412	40.7733	hypothetical protein, conserved	N/A	30459	No signal peptide	0	posttranscriptional regulation of gene expression	N/A	mitochondrion	N/A	N/A	11	0.728544	Not GPI-Anchored	Endoplasmic_reticulum	5.742
Tb927.1.5030	7.95002	-85.113	Flagellum attachment zone protein 37	FAZ37	80774	No signal peptide	0	N/A	N/A	cytoplasm;flagellum attachment zone	N/A	N/A	0	0	Not GPI-Anchored	Cytoplasm	6.205
Tb927.1.5060	62.8579	-56.4383	variant surface glycoprotein (VSG)-related, putative	N/A	38177	Signal peptide	0	N/A	N/A	N/A	plasma membrane	Trypanosome variant surface glycoprotein, B-type, N-terminal domain	0	0	GPI-Anchored	Cell_membrane	6.123
Tb927.1.5110	31.0894	-80.5574	expression site-associated gene 11 (ESAG11) protein, putative	N/A	39983	Signal peptide	0	N/A	N/A	integral component of membrane;transport vesicle	N/A	N/A	0	0	GPI-Anchored	Endoplasmic_reticulum	8.532
Tb927.1.5170	65.5809	-53.1248	variant surface glycoprotein (VSG)-related, putative	N/A	51069	Signal peptide	0	antigenic variation;biological process involved in symbiotic interaction	N/A	integral component of membrane	plasma membrane	Trypanosome variant surface glycoprotein, B-type, N-terminal domain	0	0	GPI-Anchored	Cell_membrane	5.811
Tb927.1.5200	1.03857	-32.0778	expression site-associated gene 1 (ESAG1) protein, putative	N/A	36007	Signal peptide	0	N/A	N/A	integral component of membrane	N/A	ESAG protein	0	0	Not GPI-Anchored	Extracellular	5.111
Tb927.1.5240	35.5281	-81.5813	expression site-associated gene 1 (ESAG1) protein, putative	N/A	36006	Signal peptide	0	N/A	N/A	integral component of membrane	N/A	ESAG protein	0	0	Not GPI-Anchored	Endoplasmic_reticulum	5.234
Tb927.1.540	-4.31786	42.7605	DNA-directed RNA polymerase III, putative	RPC128	126583	No signal peptide	0	transcription by RNA polymerase III	transcription, DNA-templated	RNA polymerase III complex;ciliary plasm;cytoplasm;nuclear lumen;nucleoplasm;nucleus	N/A	DNA-directed RNA polymerase, subunit 2, hybrid-binding domain;RNA polymerase Rpb2, domain 7;RNA polymerase Rpb2, domain 2;RNA polymerase, beta subunit, protrusion;RNA polymerase Rpb2, domain 3;RNA polymerase Rpb2, domain 4;RNA polymerase Rpb2, domain 5	0	0	Not GPI-Anchored	Cytoplasm	8.674
Tb927.1.560	9.10163	19.5525	WD domain, G-beta repeat, putative	N/A	48027	No signal peptide	0	rRNA processing;regulation of DNA-dependent DNA replication initiation	N/A	Rix1 complex;nuclear pre-replicative complex;nucleolus;nucleus	N/A	WD40 repeat	0	0	Not GPI-Anchored	Nucleus	8.752
Tb927.1.600	52.7663	-73.1256	phosphate-repressible phosphate permease, putative	N/A	54701	No signal peptide	10	phosphate ion transmembrane transport	phosphate ion transport	cytoplasm;integral component of plasma membrane;transport vesicle	membrane	Phosphate transporter	0	0	Not GPI-Anchored	Cell_membrane	6.122
Tb927.1.610	-79.1743	-13.9303	hypothetical protein, conserved	N/A	35481	No signal peptide	0	N/A	N/A	ciliary microtubule quartet	N/A	N/A	0	0	Not GPI-Anchored	Nucleus	9.967
Tb927.1.640	-4.67845	30.4237	BRCA2	BRCA2	176314	No signal peptide	0	DNA repair;antigenic variation;double-strand break repair via homologous recombination;interstrand cross-link repair;mitotic cell cycle;regulation of transcription, DNA-templated	DNA repair;double-strand break repair via homologous recombination	nucleoplasm;nucleus	N/A	BRCA2, OB1	0	0	Not GPI-Anchored	Cytoplasm	7.295
Tb927.1.650	-16.7973	33.0896	conserved protein, unknown function	N/A	22435	No signal peptide	0	chromatin organization	N/A	nucleoplasm;nucleus	N/A	N/A	0	0	Not GPI-Anchored	Nucleus	7.744
Tb927.1.670	25.6742	49.1612	conserved protein, unknown function	N/A	65782	No signal peptide	0	posttranscriptional regulation of gene expression	N/A	cytoplasm;nucleus	N/A	N/A	0	0	Not GPI-Anchored	Nucleus	8.128
Tb927.1.690	-104.631	86.4212	hypothetical protein, conserved	N/A	27397	No signal peptide	0	N/A	N/A	axoneme;cytoplasm	N/A	N/A	8	0.675291	Not GPI-Anchored	Nucleus	9.41
Tb927.1.700	-31.8119	55.8532	phosphoglycerate kinase	PGKC	47246	No signal peptide	0	gluconeogenesis;glycolytic process;positive regulation of oxidative phosphorylation	glycolytic process	cytosol;glycosome	N/A	Phosphoglycerate kinase	0	0	Not GPI-Anchored	Peroxisome	9.25
Tb927.1.710	-31.6473	56.1844	phosphoglycerate kinase	PGKB	45247	No signal peptide	0	gluconeogenesis;glycolytic process;positive regulation of oxidative phosphorylation	glycolytic process	ciliary plasm;cytoplasm;cytosol;nucleoplasm	N/A	Phosphoglycerate kinase	0	0	Not GPI-Anchored	Cytoplasm	7.238
Tb927.1.720	-50.7527	39.9132	phosphoglycerate kinase	PGKA	55747	No signal peptide	0	gluconeogenesis;glycolytic process;positive regulation of oxidative phosphorylation	glycolytic process	cytosol;glycosome	N/A	Phosphoglycerate kinase	11	0.712344	Not GPI-Anchored	Peroxisome	8.849
Tb927.1.730	-44.5453	-51.0732	NADH-ubiquinone oxidoreductase complex I subunit, putative	N/A	62841	No signal peptide	0	apoptotic process	N/A	mitochondrial respiratory chain complex I;mitochondrion	N/A	N/A	0	0	Not GPI-Anchored	Mitochondrion	6.381
Tb927.1.740	-43.7937	-38.5192	phosphatidylinositol-4-phosphate 5-kinase related	N/A	48865	No signal peptide	0	N/A	N/A	kinetoplast;mitochondrion	N/A	MORN motif	0	0	Not GPI-Anchored	Mitochondrion	5.499
Tb927.1.750	-60.2385	83.8596	Metal-binding domain-containing protein	N/A	132691	No signal peptide	0	N/A	cell differentiation	paraflagellar rod	N/A	N/A	0	0	Not GPI-Anchored	Cytoplasm	6.498
Tb927.1.780	-57.6928	78.0994	leucine-rich repeat-containing protein	N/A	43459	No signal peptide	0	N/A	N/A	cytoplasm;nuclear lumen;paraflagellar rod	N/A	N/A	0	0	Not GPI-Anchored	Cytoplasm	6.031
Tb927.1.790	-71.1912	-27.0668	hypothetical transmembrane protein, conserved	N/A	87660	Signal peptide	0	N/A	N/A	antipodal site;mitochondrion	N/A	N/A	0	0	Not GPI-Anchored	Mitochondrion	7.334
Tb927.1.840	-13.5304	-63.5499	transmembrane protein, putative	N/A	21180	No signal peptide	1	N/A	N/A	mitochondrion;transport vesicle	N/A	N/A	0	0	Not GPI-Anchored	Mitochondrion	9.097
Tb927.1.860	27.6253	-98.1001	transmembrane protein, putative	N/A	29563	Signal peptide	1	N/A	N/A	N/A	N/A	N/A	20	0.881481	Not GPI-Anchored	Endoplasmic_reticulum	5.903
Tb927.1.880	3.77994	74.6195	Midasin, putative	MDN1	512603	No signal peptide	0	N/A	ribosomal large subunit assembly	nucleolus;nucleoplasm;nucleus	nucleus	ATPase, dynein-related, AAA domain;Midasin AAA lid domain 5;Midasin, AAA lid domain 7	0	0	Not GPI-Anchored	Nucleus	5.162
Tb927.1.990	-100.976	90.787	Enkuring domain-containig protein	N/A	42208	No signal peptide	0	N/A	N/A	axoneme	N/A	Enkurin domain	8	0.794686	Not GPI-Anchored	Nucleus	9.288
Tb927.10.10000	36.0978	-74.7683	hypothetical protein, conserved	N/A	44084	Signal peptide	0	N/A	N/A	cytoplasm;nucleoplasm;transport vesicle	N/A	N/A	0	0	Not GPI-Anchored	Extracellular	8.649
Tb927.10.10010	31.1939	55.8023	mRNA turnover protein 4 homolog, putative	MRT4	25629	No signal peptide	0	nuclear-transcribed mRNA catabolic process;rRNA processing;ribosomal large subunit biogenesis;translation	ribosomal large subunit assembly;ribosome biogenesis	nucleolus;nucleus;preribosome, large subunit precursor;ribosome	cytoplasm	Ribosomal protein L10P;60S ribosomal protein L10P, insertion domain	0	0	Not GPI-Anchored	Nucleus	9.472
Tb927.10.10020	67.3844	-50.8253	Rab5 GDP/GTP exchange factor (Rabex-5), putative	RABEX5	66592	No signal peptide	0	cytokinesis;endocytosis;posttranscriptional regulation of gene expression	N/A	Golgi apparatus;ciliary pocket;cytoplasm;endosome;transport vesicle	N/A	VPS9 domain	0	0	Not GPI-Anchored	Cytoplasm	5.623
Tb927.10.10030	98.3813	41.7122	hypothetical protein, conserved	N/A	11380	No signal peptide	0	N/A	N/A	cytoplasm	N/A	N/A	0	0	Not GPI-Anchored	Cytoplasm	5.28
Tb927.10.10050	16.7495	-101.879	hypothetical protein, conserved	N/A	132740	No signal peptide	8	posttranscriptional regulation of gene expression	N/A	cytoplasm	integral component of membrane	N/A	0	0	Not GPI-Anchored	Cell_membrane	7.21
Tb927.10.10070	18.9548	62.597	hypothetical protein, conserved	N/A	61886	No signal peptide	0	N/A	N/A	nucleolus	ribosome	WD40 repeat	0	0	Not GPI-Anchored	Nucleus	6.032
Tb927.10.10080	-102.164	94.6365	hypothetical protein, conserved	N/A	16419	No signal peptide	0	N/A	N/A	axoneme;cytoplasm;nuclear lumen;nucleolus	N/A	N/A	8	0.468623	Not GPI-Anchored	Nucleus	9.506
Tb927.10.10090	-81.1045	-2.44523	Component of motile flagella 14	CMF14	121480	No signal peptide	0	cilium-dependent cell motility	N/A	centrosome;ciliary basal body;ciliary pro-basal body	N/A	N/A	0	0	Not GPI-Anchored	Cytoplasm	8.733
Tb927.10.10120	-50.1193	-39.2118	hypothetical protein, conserved	N/A	63237	Signal peptide	0	N/A	N/A	kinetoplast;mitochondrion	N/A	N/A	0	0	Not GPI-Anchored	Mitochondrion	6.756
Tb927.10.10130	-31.4305	-36.9287	RNA editing mediator complex protein 1	REMC1	61047	Signal peptide	0	cytidine to uridine editing;mRNA stabilization;mitochondrial mRNA processing	N/A	kinetoplast;mitochondrial mRNA editing complex;mitochondrion	N/A	N/A	0	0	Not GPI-Anchored	Mitochondrion	5.307
Tb927.10.10140	-71.7883	71.97	paraflagellar rod component, putative	PFC19	37014	No signal peptide	0	N/A	N/A	paraflagellar rod	N/A	Fusarinine C esterase SidJ	0	0	Not GPI-Anchored	Cytoplasm	5.286
Tb927.10.10150	-63.3076	-0.650458	hypothetical protein, conserved	N/A	76356	No signal peptide	0	N/A	N/A	cytoplasm	N/A	N/A	0	0	Not GPI-Anchored	Cytoplasm	9.613
Tb927.10.10160	-30.9816	-32.8956	Kinetoplast polyadenylation factor 4	KPAF4	31781	No signal peptide	0	N/A	N/A	kinetoplast;mitochondrial matrix;mitochondrion	N/A	Pentatricopeptide repeat;Pentatricopeptide repeat	0	0	Not GPI-Anchored	Mitochondrion	5.088
Tb927.10.10170	13.0392	62.1046	pre-mRNA splicing factor 46, putative	PRP46	48744	No signal peptide	0	mRNA splicing, via spliceosome	N/A	Cul4-RING E3 ubiquitin ligase complex;Prp19 complex;catalytic step 2 spliceosome;nucleoplasm;nucleus	ribosome	WD40 repeat	7	0.816801	Not GPI-Anchored	Nucleus	9.115
Tb927.10.10180	22.6921	-81.6581	Miro-like protein, putative	N/A	33301	No signal peptide	0	N/A	N/A	cytoplasm;transport vesicle	N/A	N/A	0	0	Not GPI-Anchored	Peroxisome	8.386
Tb927.10.10200	18.3402	6.30576	hypothetical protein, conserved	N/A	52841	No signal peptide	0	N/A	N/A	cytoplasm	N/A	N/A	0	0	Not GPI-Anchored	Plastid	7.055
Tb927.10.10280	-17.6747	67.598	Microtubule-associated repetitive protein 2	MARP2	267600	No signal peptide	0	N/A	N/A	ciliary basal body;cortical cytoskeleton;cytoplasm;cytoskeleton	N/A	N/A	0	0	Not GPI-Anchored	Cytoplasm	5.267
Tb927.10.10320	-46.6101	77.1912	dynein light chain Tctex-type, putative	N/A	12161	No signal peptide	0	microtubule-based process	N/A	axoneme;ciliary tip;cilium;cytoplasm;flagella connector;microtubule associated complex	N/A	Dynein light chain Tctex-1 like	0	0	Not GPI-Anchored	Cytoplasm	7.808
Tb927.10.10330	35.5093	57.9659	Anaphase-promoting complex subunit CDC27	CDC27	62877	No signal peptide	0	anaphase-promoting complex-dependent catabolic process;cell cycle;cell division;metaphase/anaphase transition of mitotic cell cycle;mitotic anaphase;positive regulation of mitotic metaphase/anaphase transition;protein ubiquitination	N/A	anaphase-promoting complex;cell tip;cytoplasm	N/A	Tetratricopeptide repeat	0	0	Not GPI-Anchored	Cytoplasm	7.633
Tb927.10.10340	-6.23213	30.4543	structural maintenance of chromosome 2, putative	SMC2	134005	No signal peptide	0	mitotic cell cycle;mitotic sister chromatid segregation	chromosome condensation;chromosome organization	cohesin complex;cytoplasm;nucleolus;nucleoplasm;nucleus	chromosome	RecF/RecN/SMC, N-terminal;SMCs flexible hinge	0	0	Not GPI-Anchored	Cytoplasm	6.454
Tb927.10.10350	95.245	12.4934	STE/STE11 serine/threonine-protein kinase, putative	N/A	66763	No signal peptide	0	protein phosphorylation	protein phosphorylation	ciliary basal body;cytoplasm	N/A	Protein kinase domain;MORN motif	0	0	Not GPI-Anchored	Cytoplasm	4.927
Tb927.10.10360	-17.675	67.5996	Microtubule-associated repetitive protein	MARP	373539	No signal peptide	0	N/A	N/A	ciliary basal body;cortical cytoskeleton;cytoplasm;intraciliary transport particle B	N/A	N/A	0	0	Not GPI-Anchored	Nucleus	5.549
Tb927.10.10370	-94.6792	92.7144	hypothetical protein, conserved	N/A	20152	No signal peptide	0	N/A	N/A	axoneme	N/A	N/A	8	0.597511	Not GPI-Anchored	Cytoplasm	9.253
Tb927.10.10380	13.8949	76.996	ATP-dependent DEAD/H RNA helicase, putative	N/A	56624	No signal peptide	0	nucleobase-containing compound metabolic process;rRNA processing	N/A	nucleolus;nucleus	N/A	DEAD/DEAH box helicase domain;Helicase, C-terminal	7	0.834681	Not GPI-Anchored	Cytoplasm	9.415
Tb927.10.10390	95.0941	40.7497	trypanothione reductase	TR	53157	No signal peptide	0	cell redox homeostasis	cell redox homeostasis;obsolete oxidation-reduction process	ciliary plasm;cytoplasm;glycosome;kinetoplast;nuclear lumen;nucleoplasm	N/A	Pyridine nucleotide-disulphide oxidoreductase, dimerisation domain;FAD/NAD(P)-binding domain	0	0	Not GPI-Anchored	Cytoplasm	6.255
Tb927.10.1040	35.9916	-98.4267	serine peptidase, Clan SC, Family S10	CBP1	51510	Signal peptide	0	proteolysis;response to drug	proteolysis	N/A	N/A	Peptidase S10, serine carboxypeptidase	0	0	Not GPI-Anchored	Extracellular	4.399
Tb927.10.10400	-64.9284	-70.9886	Mitochondrial ribosomal protein S11	MRPS11	37868	No signal peptide	0	N/A	translation	mitochondrial small ribosomal subunit;mitochondrion	ribosome	N/A	22	0.821783	Not GPI-Anchored	Mitochondrion	9.655
Tb927.10.10410	-8.87385	37.611	DNA replication licensing factor MCM8, putative	MCM8	77531	No signal peptide	0	DNA replication initiation	DNA duplex unwinding	MCM complex;cytoplasm;nucleoplasm;nucleus	N/A	MCM domain;MCM OB domain;MCM, AAA-lid domain	0	0	Not GPI-Anchored	Cytoplasm	8.519
Tb927.10.10420	-37.9818	-24.2207	monothiol glutaredoxin, putative	N/A	14888	No signal peptide	0	obsolete oxidation-reduction process	N/A	ciliary plasm;cytoplasm;mitochondrial matrix;mitochondrion;nuclear lumen	N/A	Glutaredoxin	0	0	Not GPI-Anchored	Mitochondrion	5.836
Tb927.10.10440	-7.15359	-38.8659	mitochondrial carrier protein	MCP8	42446	No signal peptide	2	phosphate ion transmembrane transport;transport	N/A	cytoplasm;integral component of mitochondrial inner membrane;mitochondrial inner membrane;mitochondrion;transport vesicle	N/A	Mitochondrial substrate/solute carrier	0	0	Not GPI-Anchored	Endoplasmic_reticulum	9.197
Tb927.10.10445	-28.5008	26.1529	Core histone H2A/H2B/H3/H4, putative	N/A	12598	No signal peptide	0	N/A	N/A	N/A	nucleosome	Histone H2A/H2B/H3	0	0	Not GPI-Anchored	Cytoplasm	11.841
Tb927.10.1050	68.2898	-55.749	serine peptidase, Clan SC, Family S10	CBP1	51818	No signal peptide	1	proteolysis;response to drug	proteolysis	N/A	N/A	Peptidase S10, serine carboxypeptidase	0	0	Not GPI-Anchored	Lysosome/Vacuole	5.048
Tb927.10.1060	81.1718	27.946	T-complex protein 1, delta subunit, putative	TCP-1-delta	58362	No signal peptide	0	protein folding;regulation of cell cycle	protein folding	chaperonin-containing T-complex;cytoplasm	N/A	Chaperonin Cpn60/TCP-1 family	4	0.430463	Not GPI-Anchored	Cytoplasm	6.701
Tb927.10.10600	101.939	48.9231	ARP2/3 complex 16kDa subunit, putative	N/A	12712	No signal peptide	0	Arp2/3 complex-mediated actin nucleation;cytoskeleton organization	Arp2/3 complex-mediated actin nucleation;regulation of actin filament polymerization	Arp2/3 protein complex;cytoplasm	Arp2/3 protein complex;actin cytoskeleton	Actin-related protein 2/3 complex subunit 5	0	0	Not GPI-Anchored	Cytoplasm	8.996
Tb927.10.10610	8.27797	-99.8253	protein tyrosine phosphatase, putative	N/A	25449	No signal peptide	6	N/A	N/A	glycosome;membrane;mitochondrial inner membrane	N/A	Protein-tyrosine phosphatase-like, PTPLA	0	0	Not GPI-Anchored	Endoplasmic_reticulum	9.732
Tb927.10.10620	34.2944	31.4383	hypothetical protein, conserved	N/A	33272	No signal peptide	0	N/A	N/A	N/A	N/A	N/A	0	0	Not GPI-Anchored	Nucleus	5.338
Tb927.10.10630	-92.0766	93.889	hypothetical protein, conserved	N/A	29656	No signal peptide	0	N/A	N/A	axoneme	N/A	Hepatitis TT virus, Orf2/Gyrovirus Vp2	8	0.572653	Not GPI-Anchored	Nucleus	4.605
Tb927.10.10690	-69.1382	-7.75169	CEP19-like protein, putative	CEP19	43207	No signal peptide	0	microtubule anchoring at centrosome;vesicle targeting, trans-Golgi to periciliary membrane compartment	N/A	centriole;centrosome;ciliary basal body;ciliary pro-basal body;spindle pole	cytoplasm	Centrosomal protein of 19kDa	0	0	Not GPI-Anchored	Cytoplasm	5.217
Tb927.10.1070	20.1518	-57.6459	cdc2-related kinase 1	CRK1	34351	No signal peptide	0	cell cycle;mitotic cell cycle;protein phosphorylation;regulation of transcription involved in G1/S transition of mitotic cell cycle	cell division;protein phosphorylation	cytoplasm;cytosol;mitochondrial chromosome;mitochondrial outer membrane;mitochondrion;nucleus	N/A	Protein kinase domain	0	0	Not GPI-Anchored	Cytoplasm	6.373
Tb927.10.10700	5.44146	56.5587	splicing factor Prp31	N/A	39686	No signal peptide	0	RNA splicing;mRNA splicing, via spliceosome	mRNA splicing, via spliceosome;spliceosomal tri-snRNP complex assembly	U4 snRNP;nucleoplasm;nucleus;precatalytic spliceosome;spliceosomal tri-snRNP complex	U4/U6 x U5 tri-snRNP complex	Nop domain	0	0	Not GPI-Anchored	Nucleus	6.068
Tb927.10.10710	-51.9248	42.4925	hypothetical protein, conserved	N/A	40623	No signal peptide	0	N/A	N/A	cytoplasm	N/A	N/A	0	0	Not GPI-Anchored	Plastid	4.434
Tb927.10.10720	68.7867	-80.3307	Tetraspanin family, putative	N/A	33625	No signal peptide	4	N/A	N/A	transport vesicle	integral component of membrane	Tetraspanin/Peripherin	0	0	Not GPI-Anchored	Cell_membrane	5.635
Tb927.10.10730	50.3264	27.0762	RNA Interference Factor 5	RIF5	166056	No signal peptide	0	N/A	N/A	cytoplasm	N/A	TbRIF5 SNase domain 1;TbRIF5 SNase domain 2	0	0	Not GPI-Anchored	Cytoplasm	5.779
Tb927.10.10740	26.5235	-58.2477	hypothetical protein, conserved	N/A	61064	No signal peptide	0	N/A	N/A	cytoplasm;mitochondrion	N/A	N/A	0	0	Not GPI-Anchored	Mitochondrion	6.211
Tb927.10.10780	-39.5843	-26.5304	hypothetical protein, conserved	N/A	23300	No signal peptide	0	N/A	N/A	kinetoplast;mitochondrion	N/A	N/A	0	0	Not GPI-Anchored	Mitochondrion	4.977
Tb927.10.1080	35.9065	49.5634	40S ribosomal protein S23, putative	RPS23	15929	No signal peptide	0	translation	translation	cytoplasm;cytosolic small ribosomal subunit;nucleolus;ribosome	ribosome;small ribosomal subunit	Ribosomal protein S12/S23	0	0	Not GPI-Anchored	Cytoplasm	10.583
Tb927.10.10800	46.7848	-75.7754	palmitoyl acyltransferase 2, putative	N/A	49905	No signal peptide	4	endocytosis;peptidyl-L-cysteine S-palmitoylation;protein palmitoylation;protein targeting to membrane;transport	N/A	Golgi apparatus;acidocalcisome;cytoplasm;endoplasmic reticulum;integral component of membrane	integral component of membrane	Palmitoyltransferase, DHHC domain	0	0	Not GPI-Anchored	Cell_membrane	8.766
Tb927.10.10830	-44.2492	-52.6918	RGG-containing protein 2	RGG2	32404	No signal peptide	0	RNA processing;mitochondrial mRNA processing	N/A	cytoplasm;cytoplasmic side of mitochondrial outer membrane;kinetoplast;mitochondrial mRNA editing complex;mitochondrion;nucleus	N/A	RNA recognition motif domain	24	1	Not GPI-Anchored	Nucleus	7.993
Tb927.10.10840	10.8665	-86.9878	Enriched in surface-labeled proteome protein 15	ESP15	60057	Signal peptide	1	N/A	N/A	endosome;transport vesicle	integral component of membrane	N/A	0	0	Not GPI-Anchored	Cell_membrane	5.895
Tb927.10.10850	34.1622	42.0647	Protein argonaute-1	AGO1	99185	No signal peptide	0	RNA interference;production of siRNA involved in RNA interference	N/A	cytoplasm;cytoplasmic stress granule	N/A	PAZ domain;Piwi domain	0	0	Not GPI-Anchored	Cytoplasm	9.322
Tb927.10.10870	46.5711	4.03946	CMGC family protein kinase, putative	N/A	64472	No signal peptide	0	intracellular signal transduction;protein phosphorylation;regulation of gene expression	protein phosphorylation	cell tip;cytoplasm;nucleus	N/A	Protein kinase domain	0	0	Not GPI-Anchored	Cytoplasm	5.706
Tb927.10.10880	34.2202	34.7041	ATP-binding cassette sub-family F member 1, putative	ABCF1	77698	No signal peptide	0	posttranscriptional regulation of gene expression;transport	N/A	ATP-binding cassette (ABC) transporter complex;ciliary plasm;cytoplasm;cytoplasmic side of plasma membrane;integral component of membrane	N/A	ABC transporter-like	0	0	Not GPI-Anchored	Cytoplasm	6.503
Tb927.10.10940	101.913	33.6192	heat shock protein, putative	N/A	80763	No signal peptide	0	cellular response to heat;protein folding;protein stabilization	protein folding	cell surface;cytoplasm;cytosol;nucleoplasm;perinuclear region of cytoplasm;plasma membrane;protein-containing complex	N/A	Heat shock protein Hsp90 family;Histidine kinase/HSP90-like ATPase	4	0.824393	Not GPI-Anchored	Cytoplasm	5.077
Tb927.10.1100	29.8011	51.5438	60S ribosomal protein L9, putative	N/A	21857	No signal peptide	0	cytoplasmic translation;ribosome biogenesis;translation	translation	cytoplasm;cytosolic large ribosomal subunit;nucleolus;ribosome	ribosome	Ribosomal protein L6, alpha-beta domain	13	0.838704	Not GPI-Anchored	Cytoplasm	9.919
Tb927.10.11020	-11.6362	37.0988	DNA mismatch repair protein MSH2, putative	MSH2	105344	No signal peptide	0	DNA metabolic process;DNA recombination;maintenance of DNA repeat elements;mismatch repair;negative regulation of DNA recombination;postreplication repair	mismatch repair	MutSalpha complex;MutSbeta complex;cytoplasm;mismatch repair complex;nucleoplasm;nucleus	mismatch repair complex	DNA mismatch repair protein MutS, C-terminal;DNA mismatch repair protein MutS, clamp;DNA mismatch repair protein MutS, core	0	0	Not GPI-Anchored	Cytoplasm	6.239
Tb927.10.11050	-51.6645	-67.9741	LSU ribosomal protein, mitochondrial, putative	N/A	35313	No signal peptide	0	N/A	N/A	cytoplasm;kinetoplast;mitochondrial large ribosomal subunit;mitochondrion	N/A	N/A	0	0	Not GPI-Anchored	Mitochondrion	9.235
Tb927.10.11060	-5.29499	-80.0031	hypothetical protein, conserved	N/A	23179	No signal peptide	0	N/A	N/A	cilium;cytoplasm;mitochondrion	N/A	N/A	0	0	Not GPI-Anchored	Mitochondrion	8.93
Tb927.10.11070	-85.0202	-11.8838	hypothetical protein, conserved	N/A	45549	No signal peptide	0	N/A	N/A	ciliary pocket;cytoplasm;mitochondrion;transport vesicle	N/A	N/A	0	0	Not GPI-Anchored	Nucleus	6.387
Tb927.10.11080	-76.4181	59.1146	paraflagellar rod protein	N/A	134449	No signal peptide	0	posttranscriptional regulation of gene expression	N/A	ciliary basal body;paraflagellar rod	N/A	N/A	0	0	Not GPI-Anchored	Nucleus	4.258
Tb927.10.11090	-25.7384	-79.0764	hypothetical protein, conserved	N/A	76030	No signal peptide	0	N/A	N/A	cytoplasm;kinetoplast;mitochondrion	N/A	N/A	0	0	Not GPI-Anchored	Mitochondrion	6.678
Tb927.10.11130	89.8767	6.38711	SET domain containing protein, putative	N/A	107617	No signal peptide	0	N/A	N/A	cytoplasm	N/A	SET domain	0	0	Not GPI-Anchored	Nucleus	5.163
Tb927.10.11140	64.6221	-54.9455	hypothetical protein, conserved	N/A	169259	No signal peptide	2	N/A	N/A	ciliary plasm;cytoplasm;nuclear lumen	N/A	N/A	0	0	Not GPI-Anchored	Cell_membrane	6.757
Tb927.10.11150	-14.7961	52.3527	hypothetical protein, conserved	N/A	25436	No signal peptide	0	N/A	N/A	nucleolus	N/A	N/A	0	0	Not GPI-Anchored	Cytoplasm	4.778
Tb927.10.11170	1.76471	57.9822	hypothetical protein, conserved	N/A	198944	No signal peptide	0	N/A	N/A	nucleolus;nucleoplasm;nucleus	N/A	N/A	0	0	Not GPI-Anchored	Cytoplasm	6.19
Tb927.10.11180	37.0394	-7.73494	Ubiquitin-like modifier-activating enzyme ATG7, putative	ATG7	83426	No signal peptide	0	C-terminal protein lipidation;autophagosome assembly;autophagy;autophagy of mitochondrion;cellular response to nitrogen starvation;late nucleophagy;piecemeal microautophagy of the nucleus;protein modification by small protein conjugation;protein targeting to vacuole	N/A	ciliary plasm;cytoplasm;nuclear lumen;phagophore assembly site	N/A	THIF-type NAD/FAD binding fold;Ubiquitin-like modifier-activating enzyme Atg7, N-terminal	0	0	Not GPI-Anchored	Cytoplasm	6.126
Tb927.10.11190	-46.8056	-55.1724	tRNA-splicing ligase RtcB, putative	N/A	52562	No signal peptide	0	DNA repair;RNA repair	RNA processing;tRNA processing	cytoplasm;mitochondrion	N/A	RNA-splicing ligase, RtcB	0	0	Not GPI-Anchored	Mitochondrion	7.377
Tb927.10.1120	-56.2101	84.9729	hypothetical protein, conserved	N/A	67057	No signal peptide	0	N/A	N/A	ciliary tip;cytoplasm	N/A	N/A	0	0	Not GPI-Anchored	Nucleus	7.804
Tb927.10.11200	21.4682	-60.3351	hypothetical protein, conserved	N/A	13515	No signal peptide	0	N/A	N/A	ciliary plasm;cytoplasm;endoplasmic reticulum	N/A	N/A	0	0	Not GPI-Anchored	Extracellular	7.647
Tb927.10.11220	77.4331	-71.8054	procyclic form surface phosphoprotein	PSSA-2	46041	No signal peptide	2	N/A	plant-type cell wall organization	cell surface;ciliary pocket;cytoplasm;transport vesicle	integral component of membrane	Extensin domain	0	0	Not GPI-Anchored	Cell_membrane	7.5
Tb927.10.11230	12.388	61.6219	Ras-induced vulval development antagonist, putative	N/A	34707	No signal peptide	0	regulation of gene expression	N/A	cytoplasm;nucleoplasm;nucleus	N/A	NF-kappa-B-activating protein, C-terminal	0	0	Not GPI-Anchored	Nucleus	6.044
Tb927.10.11250	-106.308	73.9851	Coiled-coil domain-containing protein 40 homolog	CCDC40	101136	No signal peptide	0	N/A	axoneme assembly	axoneme;cytoplasm	N/A	N/A	8	0.768277	Not GPI-Anchored	Golgi_apparatus	5.397
Tb927.10.11260	-58.5954	-60.3193	SSU ribosomal protein, mitochondrial, putative	mS41	22384	No signal peptide	0	N/A	N/A	kinetoplast;mitochondrial small ribosomal subunit;mitochondrion	N/A	N/A	0	0	Not GPI-Anchored	Mitochondrion	9.449
Tb927.10.1130	-101.082	75.1838	dynein arm light chain, axonemal, putative	N/A	31177	No signal peptide	0	N/A	N/A	axonemal dynein complex;axoneme;cytoplasm	N/A	Axonemal dynein light chain	8	0.769526	Not GPI-Anchored	Nucleus	9.278
Tb927.10.11300	-71.6412	69.5608	paraflagellar rod component, putative	PFC16	14328	No signal peptide	0	N/A	N/A	ciliary plasm;cytoplasm;eukaryotic translation initiation factor 4F complex;nuclear lumen;paraflagellar rod	N/A	N/A	0	0	Not GPI-Anchored	Cytoplasm	5.527
Tb927.10.11310	-31.5496	64.253	intraflagellar transport protein 57/55	IFT57/55	46367	No signal peptide	0	intraciliary transport;intraciliary transport involved in cilium assembly;non-motile cilium assembly	N/A	Golgi apparatus;centrosome;cilium;intraciliary transport particle;intraciliary transport particle B	N/A	Intra-flagellar transport protein 57	3	1	Not GPI-Anchored	Cytoplasm	4.639
Tb927.10.11330	-86.8824	79.6397	EF-hand domain pair, putative	N/A	25084	No signal peptide	0	calcium-mediated signaling;microtubule cytoskeleton organization	N/A	axoneme	N/A	EF-hand domain	8	0.473557	Not GPI-Anchored	Nucleus	5.009
Tb927.10.11340	-81.1948	-27.9167	hypothetical protein, conserved	N/A	155727	No signal peptide	0	N/A	N/A	cytoplasm	N/A	N/A	0	0	Not GPI-Anchored	Nucleus	5.701
Tb927.10.11350	-63.1269	-60.6825	LSU ribosomal protein, mitochondrial, putative	N/A	18897	No signal peptide	0	N/A	N/A	kinetoplast;mitochondrial large ribosomal subunit;mitochondrion	N/A	N/A	0	0	Not GPI-Anchored	Mitochondrion	9.517
Tb927.10.11360	8.71631	2.93051	Flagellum attachment zone protein 33	FAZ33	73252	No signal peptide	0	protein dephosphorylation	N/A	flagellum attachment zone;protein phosphatase type 2A complex;transport vesicle	protein phosphatase type 2A complex	N/A	0	0	Not GPI-Anchored	Cytoplasm	8.788
Tb927.10.11380	93.8541	12.089	hypothetical protein, conserved	N/A	44732	No signal peptide	0	N/A	N/A	cytoplasm	N/A	Cns1/TTC4, wheel domain	0	0	Not GPI-Anchored	Cytoplasm	5.079
Tb927.10.11390	30.4697	54.0011	60S ribosomal protein L6, putative	N/A	21185	No signal peptide	0	cytoplasmic translation;ribosomal large subunit assembly;translation	translation	cytoplasm;cytosolic large ribosomal subunit;intracellular anatomical structure;nucleolus;organellar large ribosomal subunit	ribosome	60S ribosomal protein L6E	13	1	Not GPI-Anchored	Cytoplasm	10.325
Tb927.10.1140	19.9754	24.4584	epsilon tubulin	TUBE1	53168	No signal peptide	0	microtubule cytoskeleton organization;microtubule polymerization;microtubule-based movement;microtubule-based process;mitotic cell cycle	microtubule-based process	cytoplasm;microtubule	microtubule	Tubulin/FtsZ, GTPase domain;Tubulin/FtsZ, 2-layer sandwich domain	0	0	Not GPI-Anchored	Cytoplasm	5.67
Tb927.10.11400	90.4394	4.20851	WD domain, G-beta repeat, putative	N/A	52726	No signal peptide	0	N/A	N/A	cytoplasm;nucleoplasm;nucleus	N/A	WD40 repeat	0	0	Not GPI-Anchored	Nucleus	5.891
Tb927.10.11410	8.69728	39.8298	hypothetical protein, conserved	N/A	40369	No signal peptide	0	N/A	N/A	nucleoplasm	N/A	N/A	0	0	Not GPI-Anchored	Nucleus	6.958
Tb927.10.11420	-1.97501	-82.7234	hypothetical protein, conserved	N/A	80890	No signal peptide	0	N/A	N/A	cytoplasm;mitochondrion	N/A	N/A	0	0	Not GPI-Anchored	Mitochondrion	9.002
Tb927.10.11450	13.6286	7.6596	TFIIF-stimulated CTD phosphatase, putative	N/A	79215	No signal peptide	0	N/A	N/A	cytoplasm	N/A	FCP1 homology domain	0	0	Not GPI-Anchored	Nucleus	9.667
Tb927.10.11480	12.8249	-26.1821	hypothetical protein, conserved	N/A	71301	No signal peptide	0	N/A	N/A	ciliary plasm;cytoplasm;kinetoplast;mitochondrion;nuclear lumen	N/A	N/A	0	0	Not GPI-Anchored	Nucleus	8.395
Tb927.10.1150	-66.0993	3.52759	hypothetical protein, conserved	N/A	106169	No signal peptide	0	N/A	N/A	bilobe structure	N/A	N/A	0	0	Not GPI-Anchored	Cytoplasm	5.769
Tb927.10.11500	-10.4178	-68.9588	conserved protein	N/A	37276	Signal peptide	0	N/A	N/A	mitochondrion	N/A	Sulfotransferase, S. mansonii-type	0	0	Not GPI-Anchored	Mitochondrion	8.337
Tb927.10.11510	-18.6252	32.632	hypothetical protein, conserved	N/A	46872	No signal peptide	0	N/A	N/A	cytoplasm;nucleus;transport vesicle	N/A	N/A	0	0	Not GPI-Anchored	Nucleus	8.658
Tb927.10.11520	-10.1403	-55.4992	mitochondrial import inner membrane translocase subunit tim13	TIM13	13421	No signal peptide	0	N/A	N/A	TIM23 mitochondrial import inner membrane translocase complex;cytoplasm;mitochondrion	N/A	N/A	0	0	Not GPI-Anchored	Mitochondrion	8.844
Tb927.10.11530	110.187	23.2278	hypothetical protein, conserved	N/A	11033	No signal peptide	0	N/A	N/A	ciliary plasm;cytoplasm;nuclear lumen	N/A	N/A	0	0	Not GPI-Anchored	Cytoplasm	4.967
Tb927.10.11550	-73.65	93.7239	hypothetical protein, conserved	N/A	83368	No signal peptide	0	N/A	N/A	ciliary plasm;cytoplasm;transport vesicle	N/A	N/A	8	0.35722	Not GPI-Anchored	Nucleus	9.371
Tb927.10.11570	29.6889	2.52773	hypothetical protein, conserved	N/A	80206	No signal peptide	0	N/A	N/A	cytoplasm;transport vesicle	N/A	N/A	0	0	Not GPI-Anchored	Cytoplasm	6.378
Tb927.10.11580	-78.4199	93.5657	predicted WD40 repeat protein	N/A	183713	No signal peptide	0	N/A	N/A	transport vesicle	N/A	N/A	8	0.493245	Not GPI-Anchored	Cytoplasm	6.884
Tb927.10.11590	34.2322	25.5623	nicotinate phosphoribosyltransferase, putative	N/A	48918	No signal peptide	0	NAD biosynthetic process;NAD salvage;nicotinate nucleotide salvage	NAD biosynthetic process	ciliary plasm;cytoplasm;cytosol;nucleoplasm	N/A	Nicotinate/nicotinamide phosphoribosyltransferase;Nicotinate phosphoribosyltransferase, N-terminal domain	0	0	Not GPI-Anchored	Cytoplasm	6.196
Tb927.10.11600	10.7918	58.0405	hypothetical protein, conserved	N/A	66002	No signal peptide	0	negative regulation of transcription, DNA-templated;positive regulation of transcription, DNA-templated;posttranscriptional regulation of gene expression	N/A	nucleoplasm;nucleus	N/A	N/A	0	0	Not GPI-Anchored	Nucleus	10.462
Tb927.10.11610	20.4673	5.76728	SKP1-like protein	N/A	25460	No signal peptide	0	N/A	ubiquitin-dependent protein catabolic process	ciliary plasm;cytoplasm;transport vesicle	N/A	SKP1 component, dimerisation	0	0	Not GPI-Anchored	Cytoplasm	5.075
Tb927.10.11650	30.9934	-51.1715	hypothetical protein, conserved	N/A	17393	No signal peptide	0	N-terminal protein myristoylation	N/A	bilobe structure;flagellum attachment zone;intraciliary transport particle	N/A	N/A	0	0	Not GPI-Anchored	Cell_membrane	4.33
Tb927.10.11660	2.57715	77.1807	hypothetical protein, conserved	N/A	50099	No signal peptide	0	N/A	N/A	nucleolus;nucleoplasm;nucleus	N/A	N/A	0	0	Not GPI-Anchored	Nucleus	4.891
Tb927.10.11670	76.3376	-71.9749	hypothetical protein, conserved	N/A	40681	No signal peptide	0	N/A	N/A	cytoplasm	N/A	N/A	0	0	Not GPI-Anchored	Cytoplasm	6.228
Tb927.10.11680	73.8005	-73.2667	Voltage-gated Chloride channel Like 2	VCL2	108731	No signal peptide	11	chloride transport	chloride transport;transmembrane transport	cytoplasm;endoplasmic reticulum;endosome;extracellular region;membrane;transport vesicle	membrane	Chloride channel, voltage gated	0	0	Not GPI-Anchored	Cell_membrane	7.636
Tb927.10.11690	42.8029	-4.5202	YEATS family, putative	N/A	53585	No signal peptide	1	N/A	regulation of transcription, DNA-templated	nucleoplasm;nucleus	N/A	YEATS	0	0	Not GPI-Anchored	Cytoplasm	6.209
Tb927.10.1170	23.5153	41.8202	intraflagellar transport protein 172	IFT172	196600	No signal peptide	0	intraciliary transport;intraciliary transport involved in cilium assembly	N/A	axoneme;ciliary basal body;intraciliary transport particle;intraciliary transport particle B;motile cilium	N/A	WD40 repeat	0	0	Not GPI-Anchored	Cytoplasm	5.759
Tb927.10.11700	85.5721	35.8138	guanylate kinase, putative	N/A	22894	No signal peptide	0	nucleobase-containing small molecule interconversion	purine nucleotide metabolic process	ciliary plasm;cytoplasm;nucleoplasm	N/A	Guanylate kinase/L-type calcium channel beta subunit	4	0.422065	Not GPI-Anchored	Cytoplasm	7.129
Tb927.10.11720	-23.586	30.1419	CW-type Zinc Finger, putative	N/A	83887	No signal peptide	0	N/A	N/A	nucleoplasm;nucleus	N/A	Zinc finger, CW-type	0	0	Not GPI-Anchored	Nucleus	9.134
Tb927.10.11730	20.4251	20.641	zinc finger protein family member, putative	ZC3H33	83079	No signal peptide	0	N/A	N/A	cytoplasm	N/A	N/A	0	0	Not GPI-Anchored	Cytoplasm	5.992
Tb927.10.11760	40.7511	48.1498	pumilio/PUF RNA binding protein 6	PUF6	93063	No signal peptide	0	mRNA metabolic process;posttranscriptional regulation of gene expression	N/A	cytoplasm	N/A	Pumilio RNA-binding repeat	0	0	Not GPI-Anchored	Cytoplasm	5.913
Tb927.10.11780	-80.8915	94.2685	hypothetical protein, conserved	N/A	131274	No signal peptide	0	N/A	N/A	axoneme;cytoplasm;transport vesicle	N/A	N/A	8	0.54485	Not GPI-Anchored	Nucleus	4.687
Tb927.10.1180	-53.4954	-33.9073	hypothetical protein, conserved	N/A	52863	No signal peptide	0	N/A	N/A	nucleolus	N/A	N/A	0	0	Not GPI-Anchored	Plastid	5.819
Tb927.10.11800	-96.6911	89.4094	Axonemal inner arm dynein light chain, putative	N/A	42092	No signal peptide	0	microtubule-based movement	N/A	axoneme;cytoplasm	N/A	Axonemal dynein light chain	8	0.899295	Not GPI-Anchored	Cytoplasm	8.216
Tb927.10.11810	-58.2064	39.0966	hypothetical protein, conserved	N/A	69988	No signal peptide	0	N/A	N/A	acidocalcisome;transport vesicle	N/A	N/A	11	0.821519	Not GPI-Anchored	Peroxisome	8.967
Tb927.10.11820	-27.71	-42.1778	kinetoplast ribosomal PPR-repeat containing protein 17	KRIPP17	39073	No signal peptide	0	N/A	N/A	cytoplasm;mitochondrial small ribosomal subunit;mitochondrion	N/A	N/A	0	0	Not GPI-Anchored	Mitochondrion	9.984
Tb927.10.11840	-67.5891	-3.3699	WD domain, G-beta repeat, putative	TZP50	50309	No signal peptide	0	N/A	N/A	ciliary transition zone	N/A	WD40 repeat	0	0	Not GPI-Anchored	Cytoplasm	8.033
Tb927.10.11850	-85.8886	-11.4703	WD domain, G-beta repeat, putative	TZP112	111799	No signal peptide	0	N/A	N/A	ciliary transition zone	N/A	WD40 repeat	0	0	Not GPI-Anchored	Nucleus	7.716
Tb927.10.11860	-84.2342	-9.44954	Cornifin (SPRR) family, putative	N/A	55350	No signal peptide	0	N/A	N/A	ciliary transition zone	N/A	N/A	0	0	Not GPI-Anchored	Nucleus	9.993
Tb927.10.11870	-48.808	-51.9567	Guide RNA binding complex protein 5	GRBC5	34684	No signal peptide	0	RNA metabolic process;RNA modification;mitochondrial mRNA processing	N/A	cytoplasm;kinetoplast;mitochondrial mRNA editing complex;mitochondrion	N/A	N/A	0	0	Not GPI-Anchored	Mitochondrion	6.739
Tb927.10.11880	-75.7465	-7.60336	hypothetical protein, conserved	N/A	76361	No signal peptide	0	N/A	N/A	bilobe structure;cell tip	N/A	N/A	0	0	Not GPI-Anchored	Cytoplasm	9.332
Tb927.10.11890	-25.3363	-73.2159	hypothetical protein, conserved	N/A	36839	No signal peptide	0	N/A	N/A	cytoplasm;mitochondrion	N/A	N/A	0	0	Not GPI-Anchored	Mitochondrion	9.42
Tb927.10.11900	-22.9722	-66.9264	MICOS complex subunit MIC20	MIC20	19531	No signal peptide	0	N/A	N/A	MICOS complex;ciliary plasm;cytoplasm;mitochondrion	N/A	Thioredoxin domain	0	0	Not GPI-Anchored	Mitochondrion	7.853
Tb927.10.11930	-41.4399	-38.6561	beta-D-hydroxybutyrate dehydrogenase	N/A	27646	No signal peptide	0	ketone body biosynthetic process	obsolete oxidation-reduction process	kinetoplast;mitochondrion	N/A	Short-chain dehydrogenase/reductase SDR	0	0	Not GPI-Anchored	Cytoplasm	8.283
Tb927.10.11940	2.70278	-99.4266	ABC1 protein, putative	N/A	75383	No signal peptide	1	N/A	N/A	cytoplasm;mitochondrion	integral component of membrane	UbiB domain	0	0	Not GPI-Anchored	Mitochondrion	8.95
Tb927.10.11960	-17.345	44.4207	Serine/threonine-protein phosphatase 1 regulatory subunit, putative	PNUTS	35477	No signal peptide	0	positive regulation of chromatin silencing at telomere;termination of RNA polymerase II transcription	N/A	cytoplasm	N/A	N/A	0	0	Not GPI-Anchored	Nucleus	6.297
Tb927.10.11990	17.4359	78.6524	60S ribosome subunit biogenesis protein NIP7, putative	N/A	23952	No signal peptide	0	ribosomal large subunit biogenesis	ribosome assembly	nucleolus;nucleus;preribosome, large subunit precursor	nucleus	UPF0113, PUA domain;UPF0113, pre-PUA domain	7	0.976125	Not GPI-Anchored	Peroxisome	8.932
Tb927.10.12000	-40.8851	-51.8424	iron-sulfur cluster assembly protein, putative	N/A	11773	No signal peptide	0	iron-sulfur cluster assembly;tRNA thio-modification	N/A	L-cysteine desulfurase complex;cytoplasm;kinetoplast;mitochondrion	N/A	Complex 1 LYR protein	0	0	Not GPI-Anchored	Mitochondrion	9.748
Tb927.10.12010	25.8158	-79.7986	hypothetical protein, conserved	N/A	16195	Signal peptide	0	N/A	N/A	endoplasmic reticulum;nuclear envelope	N/A	N/A	0	0	Not GPI-Anchored	Endoplasmic_reticulum	4.751
Tb927.10.12030	-20.1434	33.1956	hypothetical protein, conserved	N/A	27190	No signal peptide	0	N/A	N/A	nucleolus;nucleoplasm;nucleus	N/A	N/A	0	0	Not GPI-Anchored	Nucleus	7.272
Tb927.10.12040	101.504	23.4257	mitogen-activated protein kinase 11, putative	MAPK11	47390	No signal peptide	0	intracellular signal transduction;protein phosphorylation;regulation of gene expression;response to drug	protein phosphorylation	ciliary plasm;cytoplasm;nuclear lumen;nucleoplasm;nucleus	N/A	Protein kinase domain	4	0.526166	Not GPI-Anchored	Cytoplasm	5.712
Tb927.10.12050	-61.0274	-66.977	LSU ribosomal protein, mitochondrial, putative	N/A	33571	No signal peptide	0	N/A	N/A	kinetoplast;mitochondrial large ribosomal subunit;mitochondrion	N/A	N/A	0	0	Not GPI-Anchored	Mitochondrion	5.461
Tb927.10.12090	88.9564	16.2178	RNA-binding protein, putative	RBP7A	13272	No signal peptide	0	RNA processing;modulation of development of symbiont involved in interaction with host;posttranscriptional regulation of gene expression;quorum sensing	N/A	cytoplasm	N/A	RNA recognition motif domain	0	0	Not GPI-Anchored	Nucleus	5.789
Tb927.10.1210	1.60976	14.4722	katanin, putative	N/A	75359	No signal peptide	0	endosomal transport	microtubule severing	cytoplasm;katanin complex	N/A	ATPase, AAA-type, core;AAA ATPase, AAA+ lid domain	10	1	Not GPI-Anchored	Cytoplasm	8.893
Tb927.10.12100	16.4771	8.47884	RNA-binding protein 7B	RBP7B	13219	No signal peptide	0	RNA processing;modulation of development of symbiont involved in interaction with host;quorum sensing	N/A	cytoplasm;nucleus	N/A	RNA recognition motif domain	0	0	Not GPI-Anchored	Nucleus	8.007
Tb927.10.12120	43.0935	16.7981	hypothetical protein, conserved	N/A	240837	No signal peptide	0	N/A	N/A	cytoplasm;transport vesicle	N/A	N/A	0	0	Not GPI-Anchored	Cytoplasm	5.284
Tb927.10.12130	-67.3332	-1.41442	Ubiquitin family, putative	TZP88	87530	No signal peptide	0	N/A	N/A	ciliary transition zone	N/A	Ubiquitin-like domain	0	0	Not GPI-Anchored	Cytoplasm	6.645
Tb927.10.12170	9.37875	-86.9824	RAB-interacting protein, putative	N/A	25920	No signal peptide	4	N/A	N/A	Golgi apparatus;ciliary plasm;cytoplasm;nuclear lumen	integral component of membrane	Prenylated rab acceptor PRA1	0	0	Not GPI-Anchored	Endoplasmic_reticulum	8.809
Tb927.10.12180	-78.5211	-22.1186	hypothetical protein, conserved	N/A	77895	No signal peptide	0	N/A	N/A	kinetoplast;mitochondrion	N/A	N/A	0	0	Not GPI-Anchored	Cytoplasm	5.493
Tb927.10.12190	81.3642	-64.3182	RAB-interacting protein, putative	N/A	23819	No signal peptide	2	N/A	N/A	Golgi apparatus	integral component of membrane	Prenylated rab acceptor PRA1	0	0	Not GPI-Anchored	Endoplasmic_reticulum	6.157
Tb927.10.12220	-60.4885	-59.4136	hypothetical protein, conserved	N/A	41134	No signal peptide	0	N/A	N/A	ciliary plasm;cytoplasm;kinetoplast;mitochondrion;nuclear lumen	N/A	N/A	0	0	Not GPI-Anchored	Mitochondrion	9.456
Tb927.10.12240	26.3467	-96.8442	3-ketoacyl-CoA reductase, putative	N/A	36076	No signal peptide	1	metabolic process	obsolete oxidation-reduction process	cytoplasm;endoplasmic reticulum;nuclear envelope	integral component of membrane	Short-chain dehydrogenase/reductase SDR	20	0.965353	Not GPI-Anchored	Endoplasmic_reticulum	9.199
Tb927.10.12250	-60.3897	-56.2733	hypothetical protein, conserved	N/A	86471	No signal peptide	0	pseudouridine synthesis	RNA modification;pseudouridine synthesis	cytoplasm;kinetoplast;mitochondrion;nucleus	N/A	N/A	0	0	Not GPI-Anchored	Mitochondrion	9.358
Tb927.10.12260	108.657	24.1946	cytosolic nonspecific dipeptidase, putative	N/A	51579	No signal peptide	0	proteolysis	N/A	ciliary plasm;cytoplasm	N/A	Peptidase M20;Peptidase M20, dimerisation domain	0	0	Not GPI-Anchored	Peroxisome	5.88
Tb927.10.12290	74.9079	-64.9275	UDP-Gal or UDP-GlcNAc-dependent glycosyltransferase, putative	N/A	43514	No signal peptide	1	GPI anchor biosynthetic process	protein glycosylation	Golgi apparatus	Golgi membrane;integral component of membrane;membrane	N/A	0	0	Not GPI-Anchored	Golgi_apparatus	9.689
Tb927.10.1230	16.1661	-93.5745	Enriched in surface-labeled proteome protein 23	ESP23	37683	No signal peptide	5	N/A	N/A	cell surface;cytoplasm;flagellum attachment zone;mitochondrion	integral component of membrane	N/A	0	0	Not GPI-Anchored	Lysosome/Vacuole	6.029
Tb927.10.12320	-80.4611	-31.4192	hypothetical protein	TZP44	44498	No signal peptide	0	N/A	N/A	ciliary transition zone	N/A	N/A	0	0	Not GPI-Anchored	Cytoplasm	6.46
Tb927.10.12330	41.3316	45.0166	zinc finger protein family member, putative	ZC3H34	22365	No signal peptide	0	posttranscriptional regulation of gene expression	N/A	cytoplasm	N/A	N/A	0	0	Not GPI-Anchored	Nucleus	9.218
Tb927.10.12360	47.1944	45.907	hypothetical protein, conserved	N/A	18601	No signal peptide	0	N/A	N/A	ciliary plasm;cytoplasm;flagella connector;nuclear lumen	N/A	N/A	0	0	Not GPI-Anchored	Cytoplasm	9.264
Tb927.10.12390	-105.345	72.9505	hypothetical protein, conserved	N/A	29659	No signal peptide	0	N/A	N/A	axoneme	N/A	N/A	8	0.64968	Not GPI-Anchored	Cytoplasm	4.83
Tb927.10.12410	-110.678	86.1071	hypothetical protein, conserved	N/A	24659	No signal peptide	0	N/A	N/A	axoneme	N/A	N/A	8	0.424796	Not GPI-Anchored	Cytoplasm	5.28
Tb927.10.12430	19.7187	80.3341	Noc2p family, putative	N/A	73018	No signal peptide	0	ribosomal large subunit biogenesis	N/A	Noc1p-Noc2p complex;Noc2p-Noc3p complex;nucleolus;nucleoplasm;nucleus	N/A	Nucleolar complex protein 2	7	0.846773	Not GPI-Anchored	Nucleus	8.711
Tb927.10.12450	18.5893	-99.0032	SNARE domain-containing protein, putative	N/A	22907	No signal peptide	1	endoplasmic reticulum to Golgi vesicle-mediated transport;retrograde vesicle-mediated transport, Golgi to endoplasmic reticulum;vesicle fusion with Golgi apparatus	N/A	ER to Golgi transport vesicle membrane;Golgi apparatus;Golgi membrane;SNARE complex;contractile vacuole;endoplasmic reticulum;endoplasmic reticulum membrane;endoplasmic reticulum-Golgi intermediate compartment	integral component of membrane	Longin domain	0	0	GPI-Anchored	Cell_membrane	8.554
Tb927.10.12470	9.30122	-5.65932	Flagellum attachment zone protein 40	FAZ40	58387	No signal peptide	0	N/A	N/A	cell tip;flagellum attachment zone	N/A	N/A	0	0	Not GPI-Anchored	Cytoplasm	6.102
Tb927.10.12490	-0.49193	9.55746	kinesin, putative	N/A	127095	No signal peptide	0	response to drug	microtubule-based movement	cell tip;cytoplasm;microtubule associated complex	N/A	Kinesin motor domain	0	0	Not GPI-Anchored	Cytoplasm	7.618
Tb927.10.1250	83.3217	32.7394	Aminoacyl-tRNA editing domain containing protein, putative	N/A	29382	No signal peptide	0	posttranscriptional regulation of gene expression	N/A	cytoplasm	N/A	YbaK/aminoacyl-tRNA synthetase-associated domain	4	0.423496	Not GPI-Anchored	Cytoplasm	6.588
Tb927.10.12500	47.6634	-74.9754	P-type H+-ATPase, putative	N/A	100228	No signal peptide	7	proton transmembrane transport;regulation of intracellular pH;response to drug	proton export across plasma membrane	pellicular membrane;plasma membrane	integral component of membrane	Cation-transporting P-type ATPase, N-terminal	0	0	Not GPI-Anchored	Cell_membrane	5.922
Tb927.10.12510	50.594	-76.4402	P-type H+-ATPase, putative	N/A	100636	No signal peptide	7	proton transmembrane transport;regulation of intracellular pH;response to drug	proton export across plasma membrane	ciliary pocket;pellicular membrane;plasma membrane	integral component of membrane	Cation-transporting P-type ATPase, N-terminal	16	1	Not GPI-Anchored	Cell_membrane	5.921
Tb927.10.12520	-51.5487	-37.1257	hypothetical protein, conserved	N/A	94524	No signal peptide	0	N/A	N/A	cytoplasm;mitochondrion;nuclear lumen;transport vesicle	N/A	N/A	0	0	Not GPI-Anchored	Mitochondrion	7.239
Tb927.10.12530	96.4239	20.4147	chaperone protein DnaJ, putative	J13	18537	No signal peptide	0	protein folding	N/A	ciliary plasm;cytoplasm;nuclear lumen;nucleoplasm	N/A	DnaJ domain;DPH-type metal-binding domain	0	0	Not GPI-Anchored	Cytoplasm	4.976
Tb927.10.12540	-41.8697	-73.0038	NADH-ubiquinone oxidoreductase complex I subunit, putative	NDUFS1	33754	No signal peptide	0	obsolete oxidation-reduction process	ATP synthesis coupled electron transport;obsolete oxidation-reduction process	mitochondrion	membrane;mitochondrial inner membrane	NADH:ubiquinone oxidoreductase, subunit G, iron-sulphur binding	0	0	Not GPI-Anchored	Mitochondrion	5.255
Tb927.10.12590	77.7491	38.5614	hypothetical protein, conserved	N/A	105848	No signal peptide	0	cilium movement;microtubule-based movement	N/A	axonemal dynein complex;ciliary basal body;cilium;cytoplasm;intraciliary transport particle	ribosome	N/A	0	0	Not GPI-Anchored	Nucleus	6.002
Tb927.10.1260	-36.3928	-57.7926	aspartyl-tRNA synthetase, putative	N/A	60843	No signal peptide	0	asparaginyl-tRNA aminoacylation;aspartyl-tRNA aminoacylation	aspartyl-tRNA aminoacylation;tRNA aminoacylation for protein translation	aminoacyl-tRNA synthetase multienzyme complex;cytoplasm;cytosol;kinetoplast;mitochondrion	cytoplasm	Aminoacyl-tRNA synthetase, class II (D/K/N);OB-fold nucleic acid binding domain, AA-tRNA synthetase-type	0	0	Not GPI-Anchored	Mitochondrion	6.185
Tb927.10.12600	16.3336	5.48306	Small RNA 2'-O-methyltransferase	HEN1	65986	No signal peptide	0	piRNA metabolic process;production of siRNA involved in RNA interference	RNA methylation	cortical cytoskeleton;cytoplasm;nucleus;plasma membrane	N/A	N/A	0	0	Not GPI-Anchored	Cytoplasm	7.717
Tb927.10.12620	17.6503	9.48547	Protein of unknown function (DUF3648), putative	N/A	121243	No signal peptide	0	N/A	N/A	cytoplasm	N/A	Protein of unknown function DUF3648	0	0	Not GPI-Anchored	Cytoplasm	6.478
Tb927.10.12630	36.5802	-63.8416	Flagellum attachment zone protein 34	FAZ34	25138	No signal peptide	0	N/A	N/A	cell tip;flagellum attachment zone	N/A	EF-hand domain;EF-hand domain	0	0	Not GPI-Anchored	Lysosome/Vacuole	4.867
Tb927.10.12640	2.13266	3.60967	chaperone protein DnaJ, putative	J37	72955	No signal peptide	0	protein folding	N/A	N/A	N/A	DnaJ domain	0	0	Not GPI-Anchored	Cytoplasm	10.358
Tb927.10.12660	31.3855	39.5447	pumilio/PUF RNA binding protein 2	PUF2	92246	No signal peptide	0	mRNA metabolic process;posttranscriptional regulation of gene expression	N/A	cytoplasm	N/A	Pumilio RNA-binding repeat	0	0	Not GPI-Anchored	Cytoplasm	6.155
Tb927.10.12670	-6.62237	14.3979	hypothetical protein, conserved	N/A	58466	No signal peptide	0	N/A	N/A	cleavage furrow;cytoplasm;flagellum attachment zone	N/A	N/A	10	0.978357	Not GPI-Anchored	Nucleus	9.758
Tb927.10.12680	14.2199	69.1714	60S ribosomal protein L34, putative	N/A	19366	No signal peptide	0	ribosome biogenesis;translation	translation	cytoplasm;cytosolic large ribosomal subunit;ribosome	ribosome	Ribosomal protein L34Ae	0	0	Not GPI-Anchored	Nucleus	11.987
Tb927.10.12690	-22.4189	-74.1829	hypothetical protein, conserved	N/A	39900	No signal peptide	2	N/A	N/A	cytoplasm;mitochondrion	integral component of membrane	N/A	0	0	Not GPI-Anchored	Mitochondrion	9.919
Tb927.10.12700	-11.8252	87.3312	pyruvate dehydrogenase E1 alpha subunit, putative	N/A	42512	No signal peptide	0	acetyl-CoA biosynthetic process from pyruvate	N/A	cytoplasm;mitochondrial pyruvate dehydrogenase complex;mitochondrion	N/A	Dehydrogenase, E1 component	0	0	Not GPI-Anchored	Mitochondrion	7.665
Tb927.10.12710	104.8	34.9721	heat shock protein 110, putative	HSP110	90864	No signal peptide	0	response to heat	N/A	cytoplasm;cytosol;nucleus	N/A	Heat shock protein 70 family	4	1	Not GPI-Anchored	Cytoplasm	5.298
Tb927.10.12720	-78.2186	-15.1455	Bait On Hook 1	BOH1	104641	No signal peptide	0	cytokinesis;flagellum attachment zone organization;posttranscriptional regulation of gene expression	N/A	bilobe structure	N/A	N/A	0	0	Not GPI-Anchored	Cytoplasm	6.546
Tb927.10.12810	20.498	-102.802	cholinephosphate cytidylyltransferase A, putative	N/A	56300	No signal peptide	4	phosphatidylcholine biosynthetic process	biosynthetic process;phospholipid biosynthetic process	cytosol;nucleus	integral component of membrane;membrane	CDP-alcohol phosphatidyltransferase;Cytidyltransferase-like domain	0	0	Not GPI-Anchored	Cell_membrane	8.152
Tb927.10.12820	46.6624	40.0946	hypothetical protein, conserved	N/A	110244	No signal peptide	0	N/A	N/A	paraflagellar rod	N/A	N/A	0	0	Not GPI-Anchored	Cytoplasm	6.408
Tb927.10.12840	-0.0139071	-69.1376	mitochondrial carrier protein	MCP12	33132	No signal peptide	4	C4-dicarboxylate transport;malate transmembrane transport;oxaloacetate transport;phosphate ion transmembrane transport;response to oxidative stress;succinate transmembrane transport;sulfate transport;thiosulfate transport;transport	N/A	ciliary plasm;cytoplasm;kinetoplast;membrane;mitochondrial inner membrane;mitochondrion;nucleoplasm	integral component of membrane	Mitochondrial substrate/solute carrier	0	0	Not GPI-Anchored	Mitochondrion	9.876
Tb927.10.12850	-26.5903	22.2629	ttaggg binding factor	TRF	41513	No signal peptide	0	N/A	N/A	nucleoplasm;nucleus;telomere-telomerase complex	N/A	Microspherule protein, N-terminal domain	0	0	Not GPI-Anchored	Nucleus	6.034
Tb927.10.12860	70.8704	11.5549	pre-RNA processing PIH1/Nop17, putative	N/A	77741	No signal peptide	0	N/A	N/A	N/A	N/A	PIH1, N-terminal;PIH1D1/2/3, CS-like domain	0	0	Not GPI-Anchored	Cytoplasm	5.201
Tb927.10.12870	-83.3287	83.4694	Basal body protein	BBP120	118834	No signal peptide	0	N/A	N/A	ciliary basal body;ciliary plasm;cytoplasm	N/A	N/A	8	0.439134	Not GPI-Anchored	Nucleus	8.849
Tb927.10.12890	89.8949	22.4765	bifunctional aminoacyl-tRNA synthetase, putative	N/A	80556	No signal peptide	0	N/A	prolyl-tRNA aminoacylation;tRNA aminoacylation for protein translation	cytoplasm;mitochondrion	cytoplasm	Aminoacyl-tRNA synthetase, class II (G/ P/ S/T);Anticodon-binding;YbaK/aminoacyl-tRNA synthetase-associated domain;Proline-tRNA ligase, class II, C-terminal	0	0	Not GPI-Anchored	Cytoplasm	6.572
Tb927.10.12920	-9.97616	-7.01148	Flagellum attachment zone protein 18	FAZ18	112870	No signal peptide	0	N/A	N/A	cilium;cleavage furrow;flagellum attachment zone;protein-containing complex	N/A	N/A	0	0	Not GPI-Anchored	Cytoplasm	5.864
Tb927.10.12930	1.7361	-61.9628	hypothetical protein, conserved	N/A	23985	No signal peptide	0	N/A	N/A	mitochondrion	N/A	N/A	0	0	Not GPI-Anchored	Cytoplasm	5.988
Tb927.10.12940	44.6344	-54.9052	predicted zinc finger protein	N/A	34477	No signal peptide	0	protein ubiquitination	N/A	cytoplasm;lysosome;transport vesicle	N/A	N/A	0	0	Not GPI-Anchored	Nucleus	6.259
Tb927.10.12950	-78.0347	-1.1708	Basal body protein	BBP110	109168	No signal peptide	0	N/A	N/A	ciliary basal body;ciliary pro-basal body	N/A	N/A	0	0	Not GPI-Anchored	Cytoplasm	6.628
Tb927.10.12960	33.9332	-23.355	Ras-related protein Rab5A	RAB5A	24485	No signal peptide	0	intracellular protein transport;small GTPase mediated signal transduction	N/A	endocytic vesicle;endomembrane system;endosome;transport vesicle	N/A	Small GTPase	0	0	Not GPI-Anchored	Golgi_apparatus	7.854
Tb927.10.12970	34.5323	-50.132	AN1-like zinc finger, putative	N/A	33081	No signal peptide	0	N/A	N/A	ciliary plasm;cytoplasm;nuclear lumen	N/A	Zinc finger, AN1-type	0	0	Not GPI-Anchored	Nucleus	8.52
Tb927.10.12980	1.79362	36.0336	Multisite-specific tRNA:(cytosine-C(5))-methyltransferase, putative	N/A	88800	No signal peptide	0	RNA methylation;tRNA methylation	RNA methylation	mitochondrion;nuclear lumen;nucleolus;nucleus	N/A	SAM-dependent methyltransferase RsmB/NOP2-type	0	0	Not GPI-Anchored	Mitochondrion	6.548
Tb927.10.12990	40.1426	25.8297	predicted ankyrin repeat family protein	N/A	32827	No signal peptide	0	N/A	N/A	ciliary plasm;cytoplasm;nucleoplasm	N/A	Ankyrin repeat	0	0	Not GPI-Anchored	Cytoplasm	5.902
Tb927.10.13020	25.9841	4.35983	Vacuolar protein sorting-associated protein 16 homolog, putative	N/A	102692	No signal peptide	0	endosomal transport;intracellular protein transport;regulation of SNARE complex assembly;regulation of vacuole fusion, non-autophagic	intracellular protein transport;vacuole organization	HOPS complex;cytoplasm;endosome;transport vesicle	cytoplasm	Vps16, C-terminal;Vps16, N-terminal	0	0	Not GPI-Anchored	Cytoplasm	8.6
Tb927.10.13030	-51.5057	81.8202	cysteine peptidase, Clan CA, family C2, putative	N/A	83511	No signal peptide	0	proteolysis	proteolysis	cytoplasm	N/A	Peptidase C2, calpain, catalytic domain	0	0	Not GPI-Anchored	Cytoplasm	5.679
Tb927.10.13070	13.5963	29.6034	hypothetical protein, conserved	N/A	141182	No signal peptide	3	protein import into mitochondrial matrix	N/A	PAM complex, Tim23 associated import motor;cytoplasm	N/A	N/A	0	0	Not GPI-Anchored	Nucleus	6.181
Tb927.10.13090	19.1996	-85.6963	PhoD-like phosphatase, putative	N/A	65922	No signal peptide	2	N/A	N/A	endoplasmic reticulum;nuclear envelope	integral component of membrane	PhoD-like phosphatase, metallophosphatase domain	20	0.828742	Not GPI-Anchored	Cell_membrane	8.835
Tb927.10.1310	52.884	37.9452	Domain of unknown function (DUF4042), putative	N/A	102738	No signal peptide	0	N/A	N/A	cytoplasm	N/A	Domain of unknown function DUF4042	0	0	Not GPI-Anchored	Cytoplasm	6.211
Tb927.10.13100	-8.24232	-6.92676	Cytokinesis initiation factor 3	CIF3	50915	No signal peptide	0	mitotic cytokinesis;regulation of cytokinesis	N/A	cleavage furrow;flagellum attachment zone	N/A	N/A	0	0	Not GPI-Anchored	Cytoplasm	5.667
Tb927.10.13110	-66.0674	68.2021	Outer arm dynein light chain 7	LC7	12826	No signal peptide	0	microtubule-based movement	microtubule-based movement	axoneme;cytoplasm;cytoplasmic dynein complex	cytoplasmic dynein complex;microtubule	Roadblock/LAMTOR2 domain	0	0	Not GPI-Anchored	Cytoplasm	6.06
Tb927.10.13120	-0.63116	-65.4293	mitochondrial carrier protein	MCP14	43449	No signal peptide	4	proline transport;transport	N/A	cytoplasm;membrane;mitochondrion	N/A	Mitochondrial substrate/solute carrier	0	0	Not GPI-Anchored	Mitochondrion	9.794
Tb927.10.13130	89.4095	44.2432	UTP-glucose-1-phosphate uridylyltransferase	UGP	54507	No signal peptide	0	UDP-glucose metabolic process;glycogen metabolic process	UDP-glucose metabolic process	ciliary plasm;cytoplasm;glycosome;nuclear lumen	N/A	UDPGP family	0	0	Not GPI-Anchored	Cytoplasm	6.019
Tb927.10.13150	-61.3453	86.0227	hypothetical protein, conserved	N/A	96381	No signal peptide	1	N/A	N/A	cytoplasm;paraflagellar rod	integral component of membrane	N/A	0	0	Not GPI-Anchored	Nucleus	10.089
Tb927.10.13160	14.9024	-104.37	gpi mannosyltransferase 2	gpi18	60352	No signal peptide	8	N/A	GPI anchor biosynthetic process	cytoplasm;glycosome	N/A	GPI mannosyltransferase 2	0	0	Not GPI-Anchored	Endoplasmic_reticulum	9.371
Tb927.10.13180	17.5136	70.4026	Nrap protein, putative	N/A	136669	No signal peptide	0	rRNA processing;tRNA export from nucleus	N/A	CURI complex;UTP-C complex;nucleolus;nucleus;small-subunit processome	N/A	Nrap protein, domain 3;Nrap protein, domain 4;Nrap protein, domain 5	7	0.902914	Not GPI-Anchored	Nucleus	8.612
Tb927.10.1320	12.6354	19.288	hypothetical protein, conserved	N/A	77891	No signal peptide	0	N/A	protein phosphorylation	Golgi apparatus;cytoplasm;transport vesicle	N/A	N/A	0	0	Not GPI-Anchored	Nucleus	6.698
Tb927.10.13200	-59.3708	-49.6958	kinetoplast ribosomal PPR-repeat containing protein 4	KRIPP4	102153	No signal peptide	0	N/A	N/A	ciliary plasm;cytoplasm;mitochondrion;nuclear lumen;transport vesicle	N/A	N/A	0	0	Not GPI-Anchored	Mitochondrion	7.997
Tb927.10.13210	9.64004	-104.07	dolichyl-P-Man:GDP-ManGlcNAc2-PP-dolichyl beta-1,4-mannosyltransferase, putative	N/A	68516	No signal peptide	2	protein glycosylation;protein mannosylation	N/A	endoplasmic reticulum;endoplasmic reticulum membrane	integral component of membrane	N/A	20	0.954555	Not GPI-Anchored	Endoplasmic_reticulum	8.772
Tb927.10.13230	-1.09526	-70.7755	hypothetical protein, conserved	N/A	50454	No signal peptide	0	N/A	N/A	cell tip;mitochondrion	N/A	N/A	0	0	Not GPI-Anchored	Mitochondrion	8.25
Tb927.10.13240	-56.2881	42.7604	hypothetical protein, conserved	N/A	69156	No signal peptide	0	N/A	N/A	ciliary basal body;cytoplasm;transport vesicle	N/A	N/A	11	0.876057	Not GPI-Anchored	Peroxisome	8.715
Tb927.10.13250	53.2789	25.2081	hypothetical protein, conserved	N/A	206301	No signal peptide	0	N/A	N/A	N/A	N/A	N/A	0	0	Not GPI-Anchored	Cytoplasm	5.474
Tb927.10.13260	48.7832	61.1068	hypothetical protein, conserved	N/A	124010	No signal peptide	0	N/A	N/A	cytoplasm	N/A	N/A	0	0	Not GPI-Anchored	Cytoplasm	5.899
Tb927.10.13280	38.0958	50.4931	hypothetical protein, conserved	N/A	286199	No signal peptide	0	N/A	positive regulation of kinase activity;regulation of translation	cytoplasm	N/A	N/A	0	0	Not GPI-Anchored	Cytoplasm	6.416
Tb927.10.13290	20.9269	-117.671	ethanolamine phosphotransferase (EPT)	N/A	45284	No signal peptide	8	phosphatidylethanolamine biosynthetic process;phospholipid biosynthetic process	phospholipid biosynthetic process	mitochondrion;nuclear envelope;nucleus	integral component of membrane;membrane	CDP-alcohol phosphatidyltransferase	0	0	Not GPI-Anchored	Cell_membrane	7.896
Tb927.10.13300	-47.8295	-72.0602	Mitochondrial ribosomal protein S8	MRPS8	32681	No signal peptide	0	translation	translation	cytosolic small ribosomal subunit;kinetoplast;mitochondrial small ribosomal subunit;mitochondrion;organellar small ribosomal subunit	ribosome	Ribosomal protein S8	0	0	Not GPI-Anchored	Mitochondrion	9.19
Tb927.10.13310	-15.8029	32.16	DNA-directed RNA polymerase I subunit RPB5z, putative	RPB5z	33820	No signal peptide	0	transcription, DNA-templated	transcription, DNA-templated	RNA polymerase I complex;RNA polymerase II, core complex;RNA polymerase III complex;ciliary plasm;cytoplasm;nuclear lumen;nucleolus;nucleus	N/A	RNA polymerase, subunit H/Rpb5 C-terminal	12	1	Not GPI-Anchored	Mitochondrion	8.988
Tb927.10.13320	-23.3952	37.1712	DNA-directed RNA polymerase II/III subunit, putative	RPB5	25210	No signal peptide	0	posttranscriptional regulation of gene expression;transcription, DNA-templated	transcription, DNA-templated	RNA polymerase I complex;RNA polymerase II, core complex;RNA polymerase III complex;nucleoplasm;nucleus	N/A	RNA polymerase, subunit H/Rpb5 C-terminal;RNA polymerase, Rpb5, N-terminal	12	1	Not GPI-Anchored	Cytoplasm	6.36
Tb927.10.13330	-77.0401	4.86974	paraflagellar rod component, putative	PFC20	148051	No signal peptide	0	N/A	N/A	bilobe structure;ciliary pocket collar	N/A	N/A	0	0	Not GPI-Anchored	Cytoplasm	6.687
Tb927.10.13350	-5.61428	37.7048	hypothetical protein, conserved	N/A	121496	No signal peptide	0	N/A	N/A	N/A	N/A	N/A	0	0	Not GPI-Anchored	Cytoplasm	6.471
Tb927.10.13360	-41.459	-48.8876	Elongation factor Tu, mitochondrial	EF-Tu	51849	No signal peptide	0	mitochondrial translation;mitochondrial translational elongation;oxidative phosphorylation;translational elongation	N/A	cytoplasm;kinetoplast;mitochondrion	N/A	Translational (tr)-type GTP-binding domain;Translation elongation factor EFTu/EF1A, C-terminal	0	0	Not GPI-Anchored	Mitochondrion	7.653
Tb927.10.13370	-83.9179	75.7024	dynein light chain Tctex-type, putative	N/A	20850	No signal peptide	0	microtubule-based process;posttranscriptional regulation of gene expression	N/A	axoneme;cytoplasm;cytoplasmic dynein complex	N/A	Dynein light chain Tctex-1 like	8	0.40769	Not GPI-Anchored	Cytoplasm	4.479
Tb927.10.1340	-30.724	-77.0774	hypothetical protein, conserved	N/A	60644	No signal peptide	0	N/A	N/A	antipodal site;cytoplasm;mitochondrion	N/A	N/A	0	0	Not GPI-Anchored	Mitochondrion	8.698
Tb927.10.13430	-38.8183	-54.0035	citrate synthase, putative	N/A	53585	No signal peptide	0	carbohydrate metabolic process;tricarboxylic acid cycle	N/A	kinetoplast;mitochondrial matrix;mitochondrion	N/A	Citrate synthase	0	0	Not GPI-Anchored	Mitochondrion	8.677
Tb927.10.13450	85.926	15.2579	hypothetical protein, conserved	N/A	67207	No signal peptide	0	N/A	protein dephosphorylation	ciliary plasm;cytoplasm;protein serine/threonine phosphatase complex	N/A	N/A	4	0.466045	Not GPI-Anchored	Cytoplasm	4.88
Tb927.10.13480	36.8824	24.8571	CAMK/CAMKL family protein kinase, putative	N/A	31042	No signal peptide	0	intracellular signal transduction;protein phosphorylation	protein phosphorylation	ciliary plasm;cytoplasm;mitochondrion;nuclear lumen;nucleus	N/A	Protein kinase domain	0	0	Not GPI-Anchored	Cytoplasm	7.814
Tb927.10.1350	39.6681	-54.3082	hypothetical protein, conserved	N/A	70261	No signal peptide	0	N/A	N/A	cytoplasm	N/A	N/A	0	0	Not GPI-Anchored	Cell_membrane	5.125
Tb927.10.13510	-12.9037	-72.7051	zinc metallopeptidase, putative	N/A	62780	No signal peptide	1	cristae formation;mitochondrial fusion;mitochondrial protein processing;protein-containing complex assembly	proteolysis	kinetoplast;mitochondrial inner membrane	integral component of membrane	ATPase, AAA-type, core;Peptidase M41	21	0.987357	Not GPI-Anchored	Mitochondrion	5.99
Tb927.10.13513	-108.631	70.202	Dpy-30 motif containing protein, putative	N/A	12923	No signal peptide	0	N/A	N/A	axoneme;cytoplasm	MLL3/4 complex;Set1C/COMPASS complex	Dpy-30 motif	0	0	Not GPI-Anchored	Cytoplasm	5.655
Tb927.10.13517	31.0187	42.9063	40S ribosomal protein S27-like, putative	N/A	9630	No signal peptide	0	N/A	translation	cytoplasm	ribosome	Ribosomal protein S27e	0	0	Not GPI-Anchored	Extracellular	9.607
Tb927.10.13520	26.0862	-3.29037	Zn-finger in Ran binding protein and others/FYVE zinc finger, putative	N/A	57373	No signal peptide	0	N/A	N/A	transport vesicle	N/A	Zinc finger, RanBP2-type;FYVE zinc finger	0	0	Not GPI-Anchored	Nucleus	7.908
Tb927.10.13540	43.3368	46.6608	RNA-binding protein, putative	RBP12	40160	No signal peptide	0	RNA processing;posttranscriptional regulation of gene expression	N/A	cytoplasm;nucleus;ribonucleoprotein complex	N/A	RNA recognition motif domain	0	0	Not GPI-Anchored	Nucleus	7.886
Tb927.10.13550	-84.8696	99.2712	hypothetical protein, conserved	N/A	115673	No signal peptide	0	N/A	N/A	axoneme;cytoplasm	N/A	N/A	8	0.493984	Not GPI-Anchored	Nucleus	6.271
Tb927.10.13580	53.22	-80.1292	major facilitator superfamily protein (MFS), putative	N/A	51550	No signal peptide	11	transport	transmembrane transport	integral component of membrane	N/A	Major facilitator superfamily	0	0	Not GPI-Anchored	Cell_membrane	7.61
Tb927.10.13610	4.41182	21.0698	zinc-finger of a C2HC-type/Double zinc ribbon, putative	N/A	78792	No signal peptide	0	posttranscriptional regulation of gene expression	N/A	ciliary basal body;ciliary plasm;cytoplasm	N/A	Double zinc ribbon	0	0	Not GPI-Anchored	Nucleus	9.265
Tb927.10.13620	-27.3868	-57.0146	nadh-ubiquinone oxidoreductase 39 kda subunit	NDUFA9	54791	No signal peptide	0	ubiquinone-6 biosynthetic process	obsolete oxidation-reduction process;steroid biosynthetic process	NADH dehydrogenase complex;kinetoplast;mitochondrion	N/A	3-beta hydroxysteroid dehydrogenase/isomerase	0	0	Not GPI-Anchored	Mitochondrion	8.612
Tb927.10.13630	29.5388	-81.6037	glucosidase, putative	N/A	91490	Signal peptide	0	carbohydrate metabolic process	carbohydrate metabolic process	N/A	N/A	Glycoside hydrolase family 31;Glycoside hydrolase family 31, N-terminal domain	18	0.812458	Not GPI-Anchored	Extracellular	5.78
Tb927.10.13640	-28.3966	34.5681	hypothetical protein, conserved	N/A	49758	No signal peptide	0	N/A	N/A	ciliary plasm;cytoplasm;nuclear lumen;nucleus	N/A	N/A	0	0	Not GPI-Anchored	Cytoplasm	8.149
Tb927.10.13650	92.3828	48.3159	ADP-ribosylation factor-like protein 2-binding protein, putative	N/A	14601	No signal peptide	0	N/A	N/A	ciliary plasm;cytoplasm;nucleoplasm	N/A	N/A	0	0	Not GPI-Anchored	Cytoplasm	4.255
Tb927.10.13660	61.4374	-68.2519	Domain of unknown function DUF21, putative	N/A	81142	Signal peptide	5	N/A	N/A	transport vesicle	N/A	CNNM, transmembrane domain	0	0	Not GPI-Anchored	Cell_membrane	5.512
Tb927.10.13670	101.644	28.161	serine/threonine protein phosphatase 5	PP5	53313	No signal peptide	0	N/A	protein dephosphorylation	cytoplasm;cytosol;nucleus	N/A	Calcineurin-like phosphoesterase domain, ApaH type;Tetratricopeptide repeat 1;PPP domain;Tetratricopeptide repeat	4	0.64966	Not GPI-Anchored	Cytoplasm	6.175
Tb927.10.13680	52.2372	-85.0873	lipase domain protein, putative	N/A	77507	No signal peptide	5	lipid metabolic process	lipid metabolic process	mitochondrion	integral component of membrane	Fungal lipase-like domain	0	0	Not GPI-Anchored	Cell_membrane	8.051
Tb927.10.13710	94.5051	30.9608	Activator of Hsp90 ATPase, N-terminal/Activator of Hsp90 ATPase homolog 1-like protein, putative	N/A	37612	No signal peptide	0	positive regulation of ATPase activity;protein folding	N/A	cytoplasm;cytosol;nucleoplasm	N/A	Activator of Hsp90 ATPase homologue 1-like;Activator of Hsp90 ATPase, N-terminal	4	0.534074	Not GPI-Anchored	Cytoplasm	5.565
Tb927.10.13720	89.3226	46.052	RNA-binding protein 29, putative	RBP29	40678	No signal peptide	0	RNA processing;posttranscriptional regulation of gene expression	N/A	nucleoplasm;nucleus	N/A	RNA recognition motif domain	0	0	Not GPI-Anchored	Nucleus	4.933
Tb927.10.13730	20.4898	81.4805	60S ribosomal protein L7, putative	N/A	34502	No signal peptide	0	maturation of LSU-rRNA from tricistronic rRNA transcript (SSU-rRNA, 5.8S rRNA, LSU-rRNA);translation	N/A	cytosolic large ribosomal subunit;nucleolus;ribosome	N/A	N/A	7	0.885037	Not GPI-Anchored	Nucleus	10.279
Tb927.10.13740	13.8775	-100.878	Flagellum attachment zone protein 35	FAZ35	67309	No signal peptide	3	N/A	lipid transport	endoplasmic reticulum;flagellum attachment zone	integral component of membrane	C2 domain;Synaptotagmin, SMP domain	20	0.846651	Not GPI-Anchored	Endoplasmic_reticulum	8.061
Tb927.10.13760	-29.6797	-29.696	hypothetical protein, conserved	N/A	25129	No signal peptide	0	N/A	N/A	transport vesicle	N/A	N/A	0	0	Not GPI-Anchored	Mitochondrion	6.145
Tb927.10.13770	-64.8606	-66.9547	hypothetical protein, conserved	N/A	12946	No signal peptide	0	N/A	N/A	kinetoplast;mitochondrion	N/A	N/A	0	0	Not GPI-Anchored	Mitochondrion	9.466
Tb927.10.13780	27.7748	41.4926	Glycogen synthase kinase 3 short	GSK3s	40321	No signal peptide	0	mitotic cell cycle;mitotic cytokinesis;protein phosphorylation;signal transduction	protein phosphorylation	axoneme;ciliary basal body;ciliary plasm;ciliary tip;cilium;cytoplasm;kinetoplast;nuclear lumen;nucleus	N/A	Protein kinase domain	0	0	Not GPI-Anchored	Cytoplasm	8.292
Tb927.10.13790	60.6298	21.0722	hypothetical protein, conserved	N/A	74675	No signal peptide	0	cell cycle arrest;cilium organization;cytokinesis	N/A	cytoplasm;transport vesicle	N/A	N/A	0	0	Not GPI-Anchored	Cytoplasm	8.326
Tb927.10.13800	41.4024	37.3051	hypothetical protein, conserved	N/A	46282	No signal peptide	0	posttranscriptional regulation of gene expression	N/A	axoneme;cytoplasm	N/A	Nuclear transport factor 2	0	0	Not GPI-Anchored	Cytoplasm	9.075
Tb927.10.13810	-44.3277	-66.2115	hypothetical protein, conserved	N/A	12955	No signal peptide	0	N/A	N/A	cytoplasm;kinetoplast;mitochondrion	N/A	N/A	0	0	Not GPI-Anchored	Mitochondrion	8.949
Tb927.10.13820	-56.8573	-80.501	Mitochondrial SSU ribosomal protein, putative	N/A	29914	No signal peptide	0	N/A	N/A	cytoplasm;kinetoplast;mitochondrial small ribosomal subunit;mitochondrion	N/A	Probable Zinc-ribbon domain	0	0	Not GPI-Anchored	Mitochondrion	9.772
Tb927.10.13830	-19.1858	-75.1176	Presequence translocase-associated motor 27	PAM27	27234	No signal peptide	1	protein folding;protein targeting to mitochondrion	N/A	integral component of membrane;mitochondrial inner membrane;mitochondrion	integral component of membrane	DnaJ domain	21	0.81134	Not GPI-Anchored	Mitochondrion	10.004
Tb927.10.13840	-49.4512	81.3154	Domain of unknown function (DUF4475), putative	N/A	37882	No signal peptide	0	N/A	N/A	cytoplasm;paraflagellar rod	N/A	Protein FAM221A/B	0	0	Not GPI-Anchored	Nucleus	8.724
Tb927.10.13850	-36.549	-30.9513	ATP12 chaperone protein, putative	N/A	43008	No signal peptide	0	N/A	proton-transporting ATP synthase complex assembly	mitochondrion	N/A	ATP12, ATP synthase F1-assembly protein	0	0	Not GPI-Anchored	Mitochondrion	5.682
Tb927.10.13860	26.4513	-87.0188	GPI-anchor transamidase subunit 8 (GPI8)	N/A	36799	Signal peptide	0	attachment of GPI anchor to protein;protein localization to cell surface	attachment of GPI anchor to protein;proteolysis	GPI-anchor transamidase complex;endoplasmic reticulum;nuclear envelope	GPI-anchor transamidase complex	Peptidase C13, legumain	20	1	Not GPI-Anchored	Extracellular	5.593
Tb927.10.13870	-66.358	88.4246	tubulin tyrosine ligase protein, putative	N/A	50357	No signal peptide	0	cellular protein modification process;microtubule cytoskeleton organization;protein polyglutamylation	cellular protein modification process	cilium;cytoplasm;nuclear lumen	N/A	Tubulin-tyrosine ligase/Tubulin polyglutamylase	0	0	Not GPI-Anchored	Nucleus	8.773
Tb927.10.1390	-0.557177	22.4134	Hypoxanthine-guanine-xanthine phosphoribosyltransferase	HGXPRT	26360	No signal peptide	0	GMP salvage;IMP salvage;adenine salvage;guanine salvage;hypoxanthine metabolic process;purine ribonucleoside salvage	nucleoside metabolic process	acidocalcisome;cytoplasm;glycosome;nuclear lumen	N/A	Phosphoribosyltransferase domain	0	0	Not GPI-Anchored	Cytoplasm	9.417
Tb927.10.13900	83.0663	-66.2193	Nucleotide sugar transporter 1	NST1	39084	No signal peptide	7	UDP-galactose transmembrane transport	pyrimidine nucleotide-sugar transmembrane transport	Golgi apparatus;Golgi membrane;cytoplasm;integral component of Golgi membrane	Golgi membrane;integral component of membrane	Nucleotide-sugar transporter	0	0	Not GPI-Anchored	Endoplasmic_reticulum	9.367
Tb927.10.13930	42.6079	-65.7199	phosphatidic acid phosphatase, putative	ESP21	37360	No signal peptide	6	phospholipid metabolic process	phospholipid metabolic process	ciliary pocket;endosome;transport vesicle	integral component of membrane	Phosphatidic acid phosphatase type 2/haloperoxidase	0	0	Not GPI-Anchored	Cell_membrane	9.424
Tb927.10.13950	102.854	40.4632	tubulin-specific chaperone, putative	N/A	26460	No signal peptide	0	N/A	N/A	ciliary plasm;cytoplasm;nuclear lumen	N/A	CAP Gly-rich domain;Ubiquitin-like domain	4	0.553017	Not GPI-Anchored	Cytoplasm	5.196
Tb927.10.13960	-87.1323	85.4372	paralyzed flagella protein 20	PF20	65569	No signal peptide	0	cilium movement involved in cell motility;cilium-dependent cell motility;microtubule-based movement	N/A	axoneme;cytoplasm	ribosome	WD40 repeat	8	0.551937	Not GPI-Anchored	Cytoplasm	7.923
Tb927.10.13970	7.63559	36.0227	uracil-DNA glycosylase, putative	N/A	32694	No signal peptide	0	base-excision repair, AP site formation via deaminated base removal	DNA repair;base-excision repair	nuclear lumen;nucleoplasm	mitochondrion	Uracil-DNA glycosylase-like	12	1	Not GPI-Anchored	Nucleus	9.136
Tb927.10.13980	-32.4831	60.7497	btb/poz domain containing protein, putative	N/A	23794	No signal peptide	0	posttranscriptional regulation of gene expression	protein homooligomerization	Golgi apparatus;cytoplasm	N/A	Potassium channel tetramerisation-type BTB domain	0	0	Not GPI-Anchored	Cytoplasm	4.916
Tb927.10.13990	-28.068	-32.796	Pentatricopeptide repeat protein (PPR), putative	N/A	39633	No signal peptide	0	N/A	N/A	mitochondrion	N/A	Pentatricopeptide repeat	0	0	Not GPI-Anchored	Cytoplasm	5.887
Tb927.10.1400	-44.4328	41.2832	hypoxanthine-guanine phosphoribosyltransferase	HGPRT	23360	No signal peptide	0	GMP salvage;IMP salvage;adenine salvage;guanine salvage;hypoxanthine metabolic process;purine ribonucleoside salvage	nucleoside metabolic process;purine ribonucleoside salvage	ciliary plasm;cytoplasm;cytosol;glycosome;nuclear lumen;nucleoplasm	cytoplasm	Phosphoribosyltransferase domain	0	0	Not GPI-Anchored	Cytoplasm	6.386
Tb927.10.14000	-37.9065	-25.5468	aconitase	ACO	98315	No signal peptide	0	citrate metabolic process;tricarboxylic acid cycle	N/A	ciliary plasm;cytoplasm;cytosol;mitochondrion;nuclear lumen	N/A	Aconitase/3-isopropylmalate dehydratase large subunit, alpha/beta/alpha domain;Aconitase A/isopropylmalate dehydratase small subunit, swivel domain	0	0	Not GPI-Anchored	Mitochondrion	6.077
Tb927.10.14010	-69.2961	-8.08079	tubulin cofactor C domain-containing protein RP2	rp2	50631	No signal peptide	0	cell morphogenesis;motile cilium assembly;post-Golgi vesicle-mediated transport;spindle assembly	cell morphogenesis;microtubule anchoring	Y-shaped link;ciliary basal body;cilium;periciliary membrane compartment	microtubule organizing center	Tubulin binding cofactor C-like domain;FGFR1 oncogene partner (FOP), N-terminal dimerisation domain	0	0	Not GPI-Anchored	Cytoplasm	4.834
Tb927.10.14020	-57.913	41.6005	hypothetical protein, conserved	N/A	48069	No signal peptide	3	N/A	N/A	cytoplasm;glycosome	integral component of membrane	N/A	11	0.921705	Not GPI-Anchored	Cell_membrane	9.361
Tb927.10.14030	32.1557	-82.1519	hypothetical protein, conserved	N/A	50474	Signal peptide	0	N/A	N/A	Golgi apparatus;endoplasmic reticulum	N/A	N/A	18	1	Not GPI-Anchored	Endoplasmic_reticulum	5.334
Tb927.10.14040	41.8081	-19.7687	vacuolar ATP synthase subunit c, putative	N/A	43415	Signal peptide	0	ATP synthesis coupled proton transport	proton transmembrane transport	cytoplasm;proton-transporting two-sector ATPase complex;transport vesicle;vacuolar proton-transporting V-type ATPase, V1 domain	proton-transporting V-type ATPase, V1 domain	ATPase, V1 complex, subunit C	2	1	Not GPI-Anchored	Cytoplasm	6.455
Tb927.10.14080	88.3317	-0.00547641	RNA-binding protein 27, putative	RBP27	37094	No signal peptide	0	N/A	N/A	nucleoplasm;nucleus	N/A	RNA recognition motif domain	0	0	Not GPI-Anchored	Cytoplasm	5.148
Tb927.10.1410	-23.1163	-81.9313	hypothetical protein, conserved	N/A	28149	No signal peptide	0	N/A	N/A	mitochondrion	N/A	N/A	0	0	Not GPI-Anchored	Mitochondrion	9.398
Tb927.10.14110	-65.3705	2.48201	13 kDa deflagellation-inducible protein, putative	DIP13	13205	No signal peptide	0	posttranscriptional regulation of gene expression	N/A	cell tip;ciliary basal body;ciliary pro-basal body	N/A	N/A	0	0	Not GPI-Anchored	Nucleus	8.25
Tb927.10.14130	40.2475	22.8203	SRP19 protein, putative	N/A	17117	No signal peptide	0	SRP-dependent cotranslational protein targeting to membrane, signal sequence recognition	SRP-dependent cotranslational protein targeting to membrane	endoplasmic reticulum;nuclear envelope;signal recognition particle, endoplasmic reticulum targeting	signal recognition particle	Signal recognition particle, SRP19 subunit	4	0.412256	Not GPI-Anchored	Cytoplasm	9.493
Tb927.10.14140	17.396	29.4629	pyruvate kinase 1	PYK1	54424	No signal peptide	0	glycolytic process	glycolytic process	cytoplasm	N/A	Pyruvate kinase, barrel;Pyruvate kinase, C-terminal	0	0	Not GPI-Anchored	Cytoplasm	8.11
Tb927.10.14150	26.771	-97.4507	EnigmRBP1	ERBP1	55311	No signal peptide	0	chromosome segregation;intracellular mRNA localization;meiotic cell cycle;posttranscriptional regulation of gene expression;regulation of mitotic nuclear division	N/A	endoplasmic reticulum;nuclear outer membrane-endoplasmic reticulum membrane network;polysome;ribonucleoprotein complex	N/A	N/A	20	0.97277	Not GPI-Anchored	Cytoplasm	5.764
Tb927.10.14160	52.4679	-77.9126	Aquaglyceroporin 3	AQP3	32752	No signal peptide	6	glycerol transport;response to drug	transmembrane transport	ciliary plasm;cytoplasm;nuclear lumen;plasma membrane	integral component of membrane;membrane	Major intrinsic protein	0	0	Not GPI-Anchored	Cell_membrane	5.662
Tb927.10.14170	52.6875	-77.2319	aquaglyceroporin 2	AQP2	33594	No signal peptide	6	glycerol transport;response to drug	transmembrane transport	ciliary plasm;ciliary pocket;cytoplasm;nuclear lumen;plasma membrane	integral component of membrane;membrane	Major intrinsic protein	0	0	Not GPI-Anchored	Lysosome/Vacuole	4.972
Tb927.10.14180	3.37522	-8.06935	protein transport protein SEC13	SEC13	41675	No signal peptide	0	COPII-coated vesicle budding;intracellular protein transport;vesicle budding from membrane	N/A	COPII vesicle coat;Golgi apparatus;cytosol;nuclear pore;nuclear pore outer ring;nucleus	Golgi membrane	WD40 repeat	0	0	Not GPI-Anchored	Nucleus	6.127
Tb927.10.14190	-22.8666	30.0455	hypothetical protein, conserved	N/A	49993	No signal peptide	0	N/A	N/A	cytoplasm;nucleoplasm;nucleus	N/A	N/A	0	0	Not GPI-Anchored	Nucleus	6.429
Tb927.10.1420	49.7591	19.1026	metallo-peptidase, Clan MG, Family M24	MetAP2	51383	No signal peptide	0	proteolysis	protein initiator methionine removal;proteolysis	cytoplasm	N/A	Peptidase M24	0	0	Not GPI-Anchored	Cytoplasm	6.106
Tb927.10.14200	76.6696	-77.4112	syntaxin 5	N/A	37294	No signal peptide	1	endoplasmic reticulum to Golgi vesicle-mediated transport;intracellular protein transport;membrane fusion;vesicle docking;vesicle fusion	vesicle-mediated transport	Golgi membrane;SNARE complex;ciliary plasm;cytoplasm;endomembrane system;integral component of membrane;membrane;nucleoplasm;transport vesicle	membrane	Target SNARE coiled-coil homology domain	0	0	GPI-Anchored	Golgi_apparatus	8.231
Tb927.10.14220	-70.2076	71.2414	hypothetical protein, conserved	N/A	40348	No signal peptide	0	N/A	N/A	paraflagellar rod	N/A	N/A	0	0	Not GPI-Anchored	Cytoplasm	5.209
Tb927.10.14230	-80.1953	87.1639	hypothetical protein, conserved	N/A	151193	No signal peptide	0	N/A	N/A	axoneme;cilium;cytoplasm;transport vesicle	ribosome	WD40 repeat	8	0.50033	Not GPI-Anchored	Cytoplasm	7.08
Tb927.10.14240	77.6033	22.5627	N-myristoyltransferase	NMT	50529	No signal peptide	0	N-terminal peptidyl-glycine N-myristoylation	N-terminal protein myristoylation	cytoplasm	N/A	Myristoyl-CoA:protein N-myristoyltransferase, N-terminal;Myristoyl-CoA:protein N-myristoyltransferase, C-terminal	0	0	Not GPI-Anchored	Cytoplasm	6.215
Tb927.10.1430	19.9264	-53.9017	hypothetical protein, conserved	N/A	27339	No signal peptide	0	N/A	N/A	ciliary plasm;cytoplasm;endoplasmic reticulum;nuclear lumen;transport vesicle	N/A	Domain of unknown function DUF4833	2	1	Not GPI-Anchored	Cytoplasm	8.306
Tb927.10.14300	5.83258	20.9329	MEKK-related kinase 1, putative	MRK1	116114	No signal peptide	0	activation of MAPK activity;protein phosphorylation	protein phosphorylation	ciliary plasm;cytoplasm;paraflagellar rod	N/A	Protein kinase domain	0	0	Not GPI-Anchored	Cytoplasm	8.104
Tb927.10.14310	41.4681	-57.5773	hypothetical protein, conserved	N/A	37719	No signal peptide	0	N/A	N/A	bilobe structure;cytoplasm;pellicular membrane	N/A	N/A	0	0	Not GPI-Anchored	Cytoplasm	5.534
Tb927.10.14320	3.83298	-0.912077	Flagellum attachment zone protein 9	FAZ9	121803	No signal peptide	0	N/A	N/A	cilium;cytoskeleton;flagellum attachment zone;protein-containing complex	N/A	Armadillo	0	0	Not GPI-Anchored	Cytoplasm	6.814
Tb927.10.14330	13.807	80.2796	Utp14 protein, putative	N/A	115953	No signal peptide	0	N/A	rRNA processing	ciliary plasm;cytoplasm;nucleolus;nucleus;small-subunit processome	small-subunit processome	N/A	7	0.964732	Not GPI-Anchored	Nucleus	6.544
Tb927.10.14340	-88.3733	87.5353	hypothetical protein, conserved	N/A	126882	No signal peptide	0	N/A	N/A	axoneme;cytoplasm;nuclear lumen	N/A	N/A	8	0.830949	Not GPI-Anchored	Nucleus	7.879
Tb927.10.14350	-46.6741	-25.9946	hypothetical protein, conserved	N/A	10907	No signal peptide	0	N/A	N/A	kinetoplast;mitochondrion	N/A	N/A	0	0	Not GPI-Anchored	Mitochondrion	8.982
Tb927.10.14360	7.47079	51.5132	U2 small nuclear ribonucleoprotein 40K	U2_40K	36492	No signal peptide	0	mRNA cis splicing, via spliceosome	N/A	U2 snRNP;nucleus	N/A	N/A	0	0	Not GPI-Anchored	Nucleus	6.314
Tb927.10.14380	46.7651	27.7088	Hsp70 protein, putative	N/A	92771	No signal peptide	0	N/A	N/A	ciliary plasm;cytoplasm;nuclear lumen	N/A	Heat shock protein 70 family	4	0.412256	Not GPI-Anchored	Plastid	5.859
Tb927.10.14390	-24.5615	40.9021	FACT complex subunit POB3	POB3	60760	No signal peptide	0	N/A	N/A	FACT complex;nucleoplasm;nucleus	N/A	Domain of unknown function DUF1747	0	0	Not GPI-Anchored	Nucleus	5.094
Tb927.10.1440	-60.9186	-78.1452	hypothetical protein, conserved	N/A	24717	No signal peptide	0	N/A	N/A	cytoplasm;kinetoplast;mitochondrion	N/A	N/A	0	0	Not GPI-Anchored	Nucleus	9.678
Tb927.10.14400	56.3898	-69.3439	hypothetical protein, conserved	N/A	125265	No signal peptide	1	N/A	N/A	bilobe structure;flagellum attachment zone	integral component of membrane	N/A	0	0	Not GPI-Anchored	Endoplasmic_reticulum	6.921
Tb927.10.14410	0.726343	3.02663	leucine-rich repeat protein (LRRP), putative	N/A	142210	No signal peptide	0	N/A	N/A	ciliary basal body;cytoplasm	N/A	Leucine-rich repeat	0	0	Not GPI-Anchored	Cytoplasm	7.158
Tb927.10.14420	-70.7616	82.8418	Serine/threonine-protein kinase NEK16, putative	NEK16	166776	No signal peptide	0	protein phosphorylation	protein phosphorylation	ciliary tip;cytoplasm	N/A	Protein kinase domain	8	0.334607	Not GPI-Anchored	Nucleus	8.959
Tb927.10.14430	26.6845	-89.9904	hypothetical protein, conserved	N/A	100659	No signal peptide	2	N/A	N/A	cytoplasm;pellicular membrane;transport vesicle	integral component of membrane	N/A	0	0	Not GPI-Anchored	Cell_membrane	9.488
Tb927.10.14460	-89.4421	96.8967	leucine-rich repeat protein (LRRP), putative	N/A	111609	No signal peptide	0	N/A	response to X-ray	axoneme;cytoplasm;transport vesicle	N/A	Leucine-rich repeat	8	0.671416	Not GPI-Anchored	Nucleus	6.299
Tb927.10.14470	35.4756	67.3998	intraflagellar transport protein 140	IFT140	186611	No signal peptide	0	intraciliary retrograde transport;intraciliary transport;intraciliary transport involved in cilium assembly	N/A	axoneme;ciliary basal body;intraciliary transport particle;intraciliary transport particle A	N/A	N/A	0	0	Not GPI-Anchored	Cytoplasm	6.101
Tb927.10.14480	2.94211	30.5738	hypothetical protein, conserved	N/A	92816	No signal peptide	0	N/A	N/A	axoneme;cytoplasm	N/A	N/A	0	0	Not GPI-Anchored	Cytoplasm	6.648
Tb927.10.1450	-17.8037	-9.70428	Centrin arm-associated protein 1	CAAP1	329646	No signal peptide	0	N/A	N/A	Golgi apparatus;bilobe structure;ciliary centrin arm;cytoskeleton	N/A	N/A	0	0	Not GPI-Anchored	Cytoplasm	4.579
Tb927.10.14500	-95.7486	89.9377	hypothetical protein, conserved	N/A	37028	No signal peptide	0	N/A	N/A	axoneme;intraciliary transport particle	N/A	N/A	8	1	Not GPI-Anchored	Nucleus	7.702
Tb927.10.14510	19.1996	-87.748	root hair defective 3 GTP-binding protein (RHD3), putative	N/A	95106	No signal peptide	1	endoplasmic reticulum membrane fusion;endoplasmic reticulum organization	N/A	cytoplasm;endoplasmic reticulum;mitochondrion	endoplasmic reticulum membrane;integral component of membrane	RHD3/Sey1	20	0.962039	Not GPI-Anchored	Endoplasmic_reticulum	5.478
Tb927.10.14520	-83.7847	-6.15569	Basal body protein	BBP52	51566	No signal peptide	0	N/A	N/A	ciliary basal body;ciliary pro-basal body	N/A	N/A	0	0	Not GPI-Anchored	Nucleus	9.565
Tb927.10.14530	-0.156958	85.919	19S proteasome non-atpase subunit 8	Rpn8	42351	No signal peptide	0	cell growth;proteasome-mediated ubiquitin-dependent protein catabolic process;ubiquitin-dependent protein catabolic process	N/A	cytoplasm;nucleoplasm;proteasome complex;proteasome regulatory particle	N/A	JAB1/MPN/MOV34 metalloenzyme domain;Rpn11/EIF3F, C-terminal	5	1	Not GPI-Anchored	Cytoplasm	5.419
Tb927.10.14550	34.0797	56.9628	ATP-dependent RNA helicase HEL67	HEL67	66589	No signal peptide	0	nucleobase-containing compound metabolic process	N/A	cytoplasm;cytoplasmic stress granule;nuclear periphery;nuclear stress granule;nucleus	N/A	DEAD/DEAH box helicase domain;Helicase, C-terminal	0	0	Not GPI-Anchored	Nucleus	9.142
Tb927.10.14560	-84.1406	102.172	TPR repeat, putative	N/A	75127	No signal peptide	0	N/A	N/A	cytoplasm	N/A	N/A	8	0.582715	Not GPI-Anchored	Nucleus	8.294
Tb927.10.14570	-98.59	87.042	kinesin motor domain containing protein, putative	N/A	81139	No signal peptide	0	N/A	microtubule-based movement	axoneme	N/A	Kinesin motor domain;MORN motif	8	0.926246	Not GPI-Anchored	Cytoplasm	6.001
Tb927.10.14590	-15.1412	-74.3772	Protein of unknown function (DUF1279), putative	N/A	33674	No signal peptide	2	N/A	N/A	endoplasmic reticulum;mitochondrion	integral component of membrane	Domain of unknown function DUF1279	21	0.798016	Not GPI-Anchored	Cell_membrane	9.56
Tb927.10.14610	-77.7436	83.8315	leucine-rich repeat protein (LRRP), putative	N/A	121486	No signal peptide	0	N/A	N/A	N/A	N/A	Leucine-rich repeat	0	0	Not GPI-Anchored	Nucleus	4.5
Tb927.10.14680	13.4099	75.6863	ribosome biogenesis protein, putative	N/A	35673	No signal peptide	0	ribosomal large subunit assembly	N/A	nucleolus;nucleus	N/A	Brix domain	7	0.901628	Not GPI-Anchored	Nucleus	9.599
Tb927.10.14690	44.3586	-59.6415	syntaxin, putative	N/A	36556	No signal peptide	1	intracellular protein transport;vesicle docking;vesicle fusion;vesicle-mediated transport	N/A	SNARE complex;ciliary plasm;cytoplasm;endomembrane system;integral component of membrane;membrane;nuclear lumen	N/A	N/A	0	0	Not GPI-Anchored	Endoplasmic_reticulum	8.887
Tb927.10.14700	58.9033	50.248	hypothetical protein, conserved	N/A	37701	No signal peptide	0	N/A	N/A	cytoplasm;nuclear lumen;nucleolus;nucleoplasm	N/A	N/A	0	0	Not GPI-Anchored	Nucleus	5.013
Tb927.10.14710	32.3859	41.6925	40S ribosomal protein S2, putative	RPS2	28642	No signal peptide	0	translation	translation	cytoplasm;cytosolic small ribosomal subunit;intracellular anatomical structure;ribosome	ribosome;small ribosomal subunit	Ribosomal protein S5, N-terminal;Ribosomal protein S5, C-terminal	14	1	Not GPI-Anchored	Nucleus	10.04
Tb927.10.14720	-54.9495	46.1484	peroxin 13	PEX13	42143	No signal peptide	0	peroxisomal membrane transport;peroxisome organization;posttranscriptional regulation of gene expression	N/A	Golgi apparatus;endoplasmic reticulum;glycosome;glycosome membrane	N/A	SH3 domain	11	0.70587	Not GPI-Anchored	Nucleus	6.692
Tb927.10.14730	3.74972	25.995	chaperone protein DnaJ, putative	J15	52530	No signal peptide	0	cellular response to misfolded protein;chaperone cofactor-dependent protein refolding;protein folding;ubiquitin-dependent ERAD pathway	N/A	endoplasmic reticulum membrane	N/A	DnaJ domain	0	0	Not GPI-Anchored	Cytoplasm	7.254
Tb927.10.14740	25.4404	-97.3873	hypothetical protein, conserved	N/A	44178	No signal peptide	0	N/A	N/A	endoplasmic reticulum;nuclear envelope	N/A	N/A	20	0.97277	Not GPI-Anchored	Endoplasmic_reticulum	5.577
Tb927.10.14750	-9.50518	59.9946	fibrillarin, putative	N/A	31673	No signal peptide	0	box C/D RNA 3'-end processing;histone glutamine methylation;rRNA methylation;rRNA processing	rRNA processing	Cajal body;box C/D RNP complex;nucleus;small-subunit processome	N/A	Fibrillarin	0	0	Not GPI-Anchored	Nucleus	9.974
Tb927.10.14760	98.221	30.7075	clathrin light chain, putative	N/A	20510	No signal peptide	0	N/A	intracellular protein transport;vesicle-mediated transport	N/A	clathrin coat of coated pit;clathrin coat of trans-Golgi network vesicle	Clathrin light chain	4	0.418918	Not GPI-Anchored	Cytoplasm	6.837
Tb927.10.14770	-8.47005	11.3066	Associated kinase of Tb14-3-3	AKB1	70532	No signal peptide	0	intracellular signal transduction;peptidyl-serine phosphorylation;posttranscriptional regulation of gene expression;protein autophosphorylation;protein phosphorylation	protein phosphorylation	ciliary basal body;ciliary pro-basal body;cytoplasm;flagellum attachment zone;nucleus	N/A	Protein kinase domain;CAP Gly-rich domain	10	0.978357	Not GPI-Anchored	Cytoplasm	9.254
Tb927.10.14780	86.6507	34.6959	Canertinib-binding protein kinase 1	CBPK1	31375	No signal peptide	0	protein phosphorylation	protein phosphorylation	cilium;cytoplasm	N/A	Protein kinase domain	4	0.50574	Not GPI-Anchored	Cytoplasm	6.079
Tb927.10.14790	22.2873	36.6219	metallo-peptidase, Clan MG, Family M24	N/A	42690	No signal peptide	0	N/A	N/A	cytoplasm	N/A	Peptidase M24	0	0	Not GPI-Anchored	Nucleus	6.013
Tb927.10.14800	67.0669	21.6204	mitogen-activated protein kinase 9, putative	MPK9	42750	No signal peptide	0	intracellular signal transduction;protein phosphorylation;regulation of gene expression	protein phosphorylation	ciliary plasm;cytoplasm;nuclear lumen;nucleus	N/A	Protein kinase domain	0	0	Not GPI-Anchored	Nucleus	8.854
Tb927.10.14810	4.86842	21.8381	multiprotein-bridging factor 1, putative	mbf1	17975	No signal peptide	0	positive regulation of transcription by RNA polymerase II;posttranscriptional regulation of gene expression	N/A	ciliary plasm;cytoplasm;nuclear lumen;nucleoplasm;nucleus	N/A	Cro/C1-type helix-turn-helix domain;Multiprotein bridging factor 1, N-terminal	0	0	Not GPI-Anchored	Cytoplasm	10.423
Tb927.10.14820	1.12202	-78.4654	Mitochondrial ADP/ATP carrier protein 5c	MCP5c	34075	No signal peptide	3	transport	mitochondrial ADP transmembrane transport;mitochondrial ATP transmembrane transport;transmembrane transport	mitochondrial inner membrane;mitochondrion	integral component of membrane;mitochondrial inner membrane	Mitochondrial substrate/solute carrier	21	0.862488	Not GPI-Anchored	Mitochondrion	9.718
Tb927.10.14860	-47.93	-61.2496	NADH-ubiquinone oxidoreductase B14 subunit	NDUFA6	83435	No signal peptide	0	response to oxidative stress	obsolete oxidation-reduction process	NADH dehydrogenase complex;mitochondrial respiratory chain complex I;mitochondrion	N/A	Complex 1 LYR protein	0	0	Not GPI-Anchored	Mitochondrion	8.578
Tb927.10.14870	19.4251	68.5657	hypothetical protein, conserved	N/A	75915	No signal peptide	0	N/A	N/A	ciliary plasm;cytoplasm;nuclear lumen;nucleus	N/A	N/A	0	0	Not GPI-Anchored	Nucleus	8.236
Tb927.10.14880	-56.9547	81.6667	centrosomal protein of 104 kDa	CEP104	92734	No signal peptide	0	N/A	N/A	ciliary tip;cilium;cytoplasm	N/A	N/A	0	0	Not GPI-Anchored	Cytoplasm	6.244
Tb927.10.14890	57.5708	-2.59832	C-terminal motor kinesin, putative	KIFC1	90801	No signal peptide	0	cytoskeleton-dependent intracellular transport;microtubule-based movement;response to drug	intracellular protein transport;microtubule-based movement	cytoplasm;cytoplasmic microtubule;kinesin complex;microtubule;pellicular membrane	N/A	Kinesin motor domain;VHS domain	0	0	Not GPI-Anchored	Cytoplasm	7.233
Tb927.10.1490	31.8259	62.1623	Temperature dependent protein affecting M2 dsRNA replication, putative	MKT1L	134815	No signal peptide	0	response to drug	N/A	interchromatin granule	N/A	Post-transcriptional regulator MKT1, C-terminal;Post-transcriptional regulator MKT1, N-terminal	0	0	Not GPI-Anchored	Cytoplasm	5.964
Tb927.10.14910	28.7413	14.0607	Sarcalumenin, putative	N/A	59421	No signal peptide	0	endocytosis;endosomal transport	N/A	cytoplasm;intracellular membrane-bounded organelle;sarcoplasmic reticulum	N/A	Dynamin superfamily;Domain of unknown function DUF5600	0	0	Not GPI-Anchored	Cytoplasm	8.614
Tb927.10.14930	43.6867	38.1267	Zinc finger CCCH domain-containing protein 39	ZC3H39	31519	No signal peptide	0	posttranscriptional regulation of gene expression	N/A	acidocalcisome;cytoplasm	N/A	N/A	0	0	Not GPI-Anchored	Nucleus	6.119
Tb927.10.14950	43.5536	38.8396	Zinc finger CCCH domain-containing protein 40	ZC3H40	46194	No signal peptide	0	posttranscriptional regulation of gene expression	N/A	cytoplasm;cytoplasmic stress granule	N/A	N/A	0	0	Not GPI-Anchored	Nucleus	7.641
Tb927.10.14980	-30.5997	65.1228	intraflagellar transport protein 52	IFT52	72378	No signal peptide	0	cilium assembly;cilium organization;intraciliary transport;intraciliary transport involved in cilium assembly	N/A	centriole;ciliary basal body;cilium;intraciliary transport particle;intraciliary transport particle B;motile cilium	N/A	N/A	3	1	Not GPI-Anchored	Cytoplasm	5.278
Tb927.10.14990	-29.4827	64.4913	intraflagellar transport protein 80	IFT80	86677	No signal peptide	0	cilium assembly;intraciliary transport involved in cilium assembly	N/A	centrosome;cilium;intraciliary transport particle;intraciliary transport particle B	N/A	WD40 repeat	3	0.743688	Not GPI-Anchored	Cytoplasm	6.243
Tb927.10.1500	100.212	35.6265	methionyl-tRNA synthetase, putative	MetRS	86911	No signal peptide	0	methionyl-tRNA aminoacylation	methionyl-tRNA aminoacylation;tRNA aminoacylation for protein translation	ciliary plasm;cytoplasm	N/A	Methionyl/Leucyl tRNA synthetase	4	0.688487	Not GPI-Anchored	Mitochondrion	5.836
Tb927.10.15000	-98.6782	91.0129	hypothetical protein, conserved	N/A	48003	No signal peptide	0	N/A	N/A	axoneme	nucleus	Protein of unknown function DUF1143	8	0.978074	Not GPI-Anchored	Nucleus	6.978
Tb927.10.15010	-46.6548	-28.3495	lipoic acid synthetase, mitochondrial precursor, putative	N/A	45476	Signal peptide	0	lipoate biosynthetic process	lipoate biosynthetic process;protein lipoylation	cytoplasm;kinetoplast;mitochondrion	N/A	Radical SAM;Lipoyl synthase, N-terminal	0	0	Not GPI-Anchored	Mitochondrion	8.028
Tb927.10.15020	67.5358	24.0964	CMGC/DYRK protein kinase, putative	DYRK	120489	No signal peptide	0	modulation of development of symbiont involved in interaction with host;peptidyl-serine phosphorylation;peptidyl-threonine phosphorylation;protein phosphorylation;quorum sensing	protein phosphorylation	ciliary plasm;cytoplasm;nuclear lumen	N/A	Protein kinase domain	0	0	Not GPI-Anchored	Cytoplasm	6.777
Tb927.10.15040	26.374	-46.6207	hypothetical protein, conserved	N/A	56074	No signal peptide	0	N/A	N/A	cytoplasm	N/A	N/A	0	0	Not GPI-Anchored	Nucleus	7.199
Tb927.10.15080	-14.0933	17.6213	WD40 Repeat 1	WDR1	180205	No signal peptide	0	N/A	N/A	bilobe structure;ciliary basal body;cullin-RING ubiquitin ligase complex;cytoplasm	N/A	WD40 repeat	10	0.970246	Not GPI-Anchored	Nucleus	9.81
Tb927.10.1510	35.9065	62.0833	CCR4-NOT transcription complex subunit 1	NOT1	259128	No signal peptide	0	negative regulation of translation;nuclear-transcribed mRNA catabolic process, deadenylation-dependent decay	regulation of translation	CCR4-NOT core complex;P-body;cytoplasm;cytoplasmic stress granule	CCR4-NOT core complex	CCR4-Not complex component, Not1, C-terminal;CCR4-Not complex, Not1 subunit, domain of unknown function DUF3819;CCR4-NOT transcription complex subunit 1, CAF1-binding domain;CCR4-NOT transcription complex subunit 1, TTP binding domain	0	0	Not GPI-Anchored	Cytoplasm	8.064
Tb927.10.15120	35.5047	53.9746	40S ribosomal protein S13, putative	N/A	17309	No signal peptide	0	translation	translation	ciliary transition zone;cytoplasm;cytosolic small ribosomal subunit;nucleolus	ribosome	Ribosomal protein S15;Ribosomal protein S13/S15, N-terminal	0	0	Not GPI-Anchored	Mitochondrion	10.787
Tb927.10.15130	19.3174	-94.7919	Vesicle-trafficking protein SEC22, putative	SEC22	29481	No signal peptide	1	endoplasmic reticulum to Golgi vesicle-mediated transport;retrograde vesicle-mediated transport, Golgi to endoplasmic reticulum;vesicle fusion with Golgi apparatus;vesicle targeting	vesicle-mediated transport	ER to Golgi transport vesicle membrane;Golgi membrane;SNARE complex;ciliary plasm;cytoplasm;endoplasmic reticulum;endoplasmic reticulum membrane;endoplasmic reticulum-Golgi intermediate compartment;integral component of membrane;nuclear lumen;transport vesicle	integral component of membrane	Synaptobrevin	0	0	GPI-Anchored	Golgi_apparatus	8.335
Tb927.10.15150	7.20039	27.4564	DNA-directed RNA polymerase III subunit C11, putative	RPC11	14487	Signal peptide	0	DNA-templated transcription, elongation;regulation of transcription, DNA-templated;termination of RNA polymerase III transcription	tRNA 3'-trailer cleavage;transcription, DNA-templated	RNA polymerase III complex;glycosome	nucleolus	Zinc finger, TFIIS-type;DNA-directed RNA polymerase, M/15kDa subunit	0	0	Not GPI-Anchored	Extracellular	6.143
Tb927.10.15160	54.8831	39.0484	hypothetical protein, conserved	N/A	97381	No signal peptide	0	autophagy;endosomal vesicle fusion	vesicle-mediated transport	cytoplasm;membrane	N/A	N/A	0	0	Not GPI-Anchored	Cytoplasm	5.214
Tb927.10.15170	11.6854	71.5162	hypothetical protein, conserved	N/A	77348	No signal peptide	0	N/A	N/A	ciliary plasm;cytoplasm;nuclear lumen;nucleolus;nucleus	N/A	N/A	7	0.905977	Not GPI-Anchored	Nucleus	9.355
Tb927.10.15180	90.464	42.6953	nucleosome assembly protein, putative	N/A	41302	No signal peptide	0	nucleosome assembly	nucleosome assembly	cytoplasm;nucleus	nucleus	Nucleosome assembly protein (NAP)	0	0	Not GPI-Anchored	Nucleus	4.734
Tb927.10.15190	-71.8726	-1.37964	Basal body protein	BBP72	72672	No signal peptide	0	N/A	N/A	ciliary basal body;ciliary pro-basal body	N/A	N/A	0	0	Not GPI-Anchored	Cytoplasm	6.734
Tb927.10.1520	34.7468	-23.7338	ras-related protein Rab21, putative	RAB21	28640	No signal peptide	0	intracellular protein transport;small GTPase mediated signal transduction	Rab protein signal transduction	early endosome;endomembrane system;transport vesicle	N/A	Small GTPase	0	0	Not GPI-Anchored	Nucleus	8.467
Tb927.10.15200	43.3092	-12.64	Predicted coiled-coil domain-containing protein (DUF2360), putative	N/A	25784	No signal peptide	0	actin filament polymerization;exocytosis	N/A	WASH complex;ciliary plasm;cytoplasm;mitochondrion;nuclear lumen	WASH complex	WASH complex subunit 3	0	0	Not GPI-Anchored	Nucleus	9.238
Tb927.10.15210	7.36994	42.3866	nuclear cap binding complex subunit CBP30	CBP30	30192	No signal peptide	0	N/A	N/A	mitochondrion;nuclear cap binding complex;nucleolus;nucleoplasm;nucleus	nuclear cap binding complex	Nuclear cap-binding complex subunit CBP30	0	0	Not GPI-Anchored	Nucleus	5.689
Tb927.10.15230	-92.7254	71.0225	hypothetical protein, conserved	N/A	30905	No signal peptide	0	N/A	N/A	axoneme	N/A	N/A	8	0.570301	Not GPI-Anchored	Mitochondrion	9.823
Tb927.10.15280	-73.3335	87.3775	Domain of Unknown Function (DUF1042), putative	N/A	131301	No signal peptide	0	regulation of cytoskeleton organization	N/A	axoneme;cytoplasm	N/A	CH-like domain in sperm protein	8	0.420674	Not GPI-Anchored	Nucleus	6.266
Tb927.10.15290	77.2	2.60421	tubulin binding cofactor c, putative	N/A	181965	No signal peptide	0	N/A	cell morphogenesis;protein phosphorylation	ciliary basal body;ciliary pro-basal body	N/A	Tubulin binding cofactor C-like domain	0	0	Not GPI-Anchored	Cytoplasm	4.819
Tb927.10.15310	-3.86373	23.394	hypothetical protein, conserved	N/A	47655	No signal peptide	0	posttranscriptional regulation of gene expression;response to drug	N/A	cytoplasm	N/A	N/A	0	0	Not GPI-Anchored	Nucleus	6.648
Tb927.10.15330	2.62014	46.7683	CYTH domain containing protein, putative	N/A	68479	No signal peptide	0	N/A	N/A	nucleoplasm	N/A	CYTH domain	0	0	Not GPI-Anchored	Nucleus	6.949
Tb927.10.15350	-25.5931	23.9458	histone H3 variant V	H3V	16022	No signal peptide	0	chromosome organization;termination of RNA polymerase II transcription	N/A	chromosome, telomeric region;cytoplasm;nucleus	nucleosome	Histone H2A/H2B/H3	6	0.962597	Not GPI-Anchored	Nucleus	11.232
Tb927.10.15360	5.99214	58.6034	hypothetical protein, conserved	N/A	191992	No signal peptide	0	N/A	RNA processing	nucleoplasm;nucleus	N/A	N/A	0	0	Not GPI-Anchored	Cytoplasm	5.648
Tb927.10.15380	14.5724	82.192	U3 snoRNA-associated protein UTP11, putative	N/A	40446	No signal peptide	0	rRNA processing	rRNA processing	nucleolus;ribonucleoprotein complex;small-subunit processome	small-subunit processome	Small-subunit processome, Utp11	0	0	Not GPI-Anchored	Nucleus	10.207
Tb927.10.1540	39.4344	47.433	zinc finger protein family member, putative	ZC3H30	60137	No signal peptide	0	cellular response to dithiothreitol;cellular response to ethanol;cellular response to heat;cellular response to sodium arsenite;cellular response to starvation;mRNA catabolic process;posttranscriptional regulation of gene expression	N/A	cytoplasm;cytoplasmic stress granule	N/A	N/A	0	0	Not GPI-Anchored	Nucleus	8.341
Tb927.10.15400	0.750037	-16.3319	kinesin, putative	N/A	187500	No signal peptide	0	posttranscriptional regulation of gene expression	microtubule-based movement	cell tip;cytoplasm;kinesin complex;microtubule associated complex	N/A	Kinesin motor domain	0	0	Not GPI-Anchored	Cytoplasm	7.162
Tb927.10.15410	-48.2239	39.7775	glycosomal malate dehydrogenase	gMDH	33710	No signal peptide	0	tricarboxylic acid cycle	carbohydrate metabolic process;carboxylic acid metabolic process;obsolete oxidation-reduction process;tricarboxylic acid cycle	ciliary plasm;cytoplasm;glycosome	N/A	Lactate/malate dehydrogenase, N-terminal;Lactate/malate dehydrogenase, C-terminal	11	0.684341	Not GPI-Anchored	Peroxisome	9.513
Tb927.10.15420	-42.8232	-48.7993	NADH dehydrogenase [ubiquinone] 1 alpha subcomplex assembly factor 5, putative	N/A	44361	No signal peptide	0	mitochondrial respiratory chain complex I assembly	N/A	mitochondrion	N/A	Methyltransferase type 11	0	0	Not GPI-Anchored	Nucleus	5.893
Tb927.10.15430	9.76009	-87.6429	Ankyrin repeats (3 copies), putative	N/A	59611	No signal peptide	1	N/A	N/A	endoplasmic reticulum;nuclear envelope;nucleus	N/A	Ankyrin repeat-containing domain	0	0	GPI-Anchored	Endoplasmic_reticulum	5.316
Tb927.10.15440	-71.9822	-4.39152	hypothetical protein, conserved	N/A	32728	No signal peptide	0	N/A	N/A	bilobe structure	N/A	N/A	0	0	Not GPI-Anchored	Cytoplasm	6.045
Tb927.10.15450	-75.8339	84.2794	hypothetical protein, conserved	N/A	51917	No signal peptide	0	N/A	N/A	N/A	N/A	N/A	8	0.331096	Not GPI-Anchored	Nucleus	6.614
Tb927.10.15480	52.6184	-85.2461	transporter, putative	N/A	51114	No signal peptide	8	N/A	N/A	ciliary plasm;cytoplasm;nuclear lumen	integral component of membrane	N/A	0	0	Not GPI-Anchored	Cell_membrane	7.568
Tb927.10.15490	-43.1616	-33.5249	GDP-mannose 4,6 dehydratase	GMD	40548	No signal peptide	0	'de novo' GDP-L-fucose biosynthetic process;GDP-mannose metabolic process;polysaccharide biosynthetic process	GDP-mannose metabolic process	cytoplasm;glycosome	N/A	NAD(P)-binding domain	0	0	Not GPI-Anchored	Cytoplasm	7.821
Tb927.10.1550	-1.53317	87.029	proteasome regulatory non-ATP-ase subunit 5	RPN5	54896	No signal peptide	0	proteasome-mediated ubiquitin-dependent protein catabolic process;ubiquitin-dependent protein catabolic process	N/A	cytoplasm;nuclear proteasome complex;nucleoplasm;proteasome regulatory particle;proteasome regulatory particle, lid subcomplex	N/A	Proteasome component (PCI) domain	5	1	Not GPI-Anchored	Cytoplasm	6.141
Tb927.10.15500	74.5548	-81.5004	SNARE protein, putative	N/A	26528	No signal peptide	1	N/A	N/A	Golgi apparatus;ciliary plasm;cytoplasm;nucleoplasm	N/A	N/A	0	0	GPI-Anchored	Golgi_apparatus	6.268
Tb927.10.15510	-13.9013	-79.3713	hypothetical protein, conserved	N/A	29661	No signal peptide	4	N/A	N/A	kinetoplast;mitochondrion	N/A	N/A	0	0	Not GPI-Anchored	Endoplasmic_reticulum	10.097
Tb927.10.15520	40.2672	22.3414	signal recognition particle protein, putative	N/A	76263	No signal peptide	0	SRP-dependent cotranslational protein targeting to membrane	SRP-dependent cotranslational protein targeting to membrane	cytoplasm;signal recognition particle, endoplasmic reticulum targeting	signal recognition particle	Signal recognition particle, SRP72 subunit, RNA-binding;Putative TPR-like repeat	4	0.412256	Not GPI-Anchored	Nucleus	9.079
Tb927.10.15530	34.7654	39.34	ABC transport system ATP-binding protein, putative	N/A	67523	No signal peptide	0	regulation of ribosome biogenesis;ribosomal small subunit export from nucleus;transport	N/A	ciliary plasm;cytoplasm;cytoplasmic side of plasma membrane;integral component of membrane	N/A	ABC transporter-like;ABC-transporter extension domain	14	1	Not GPI-Anchored	Cytoplasm	5.811
Tb927.10.15540	58.5658	3.35963	predicted VPS53-like domain protein	N/A	93631	No signal peptide	0	retrograde transport, endosome to Golgi	retrograde transport, endosome to Golgi	GARP complex;transport vesicle	GARP complex;cytosol;endosome membrane	Vps53-like, N-terminal	0	0	Not GPI-Anchored	Cytoplasm	5.965
Tb927.10.15570	-30.2746	33.5918	transcription factor IIa, putative	TFIIA-1	62706	No signal peptide	0	N/A	N/A	nuclear lumen	N/A	N/A	0	0	Not GPI-Anchored	Nucleus	5.934
Tb927.10.15580	-107.429	77.9137	dynein light chain, putative	N/A	14625	No signal peptide	0	microtubule-based process;positive regulation of ATP-dependent microtubule motor activity, plus-end-directed	microtubule-based process	axoneme;dynein complex;microtubule associated complex	cytoplasm;dynein complex;microtubule	Dynein light chain, type 1/2	8	0.395575	Not GPI-Anchored	Cytoplasm	5.222
Tb927.10.15590	31.4311	-83.7187	macrophage infectivity potentiator, precursor, putative	MIP	21395	Signal peptide	0	chaperone-mediated protein folding;protein folding;protein peptidyl-prolyl isomerization	N/A	cytoplasm	N/A	FKBP-type peptidyl-prolyl cis-trans isomerase domain	18	1	Not GPI-Anchored	Extracellular	7.953
Tb927.10.1560	18.0853	82.8239	Nucleolar protein 91	NOP91	91597	No signal peptide	0	N/A	N/A	mitochondrion;nucleolus;nucleus;spindle	N/A	N/A	7	0.994161	Not GPI-Anchored	Mitochondrion	7.173
Tb927.10.15640	27.3796	13.6787	WD domain, G-beta repeat, putative	N/A	73509	No signal peptide	0	TOR signaling;regulation of actin cytoskeleton organization	TOR signaling	TORC1 complex;TORC2 complex;cytoplasm;transport vesicle	TORC1 complex;TORC2 complex;ribosome	WD40 repeat	0	0	Not GPI-Anchored	Nucleus	5.355
Tb927.10.15660	-81.3509	-24.7334	hypothetical protein, conserved	N/A	85609	No signal peptide	0	N/A	N/A	kinetoplast;mitochondrion	N/A	N/A	19	1	Not GPI-Anchored	Nucleus	9.425
Tb927.10.15680	13.6831	-104.368	hypothetical protein, conserved	N/A	260900	No signal peptide	3	N/A	N/A	cytoplasm	integral component of membrane	N/A	0	0	Not GPI-Anchored	Cell_membrane	9.16
Tb927.10.15700	-73.0321	77.7773	hypothetical protein, conserved	N/A	377235	No signal peptide	0	N/A	N/A	ciliary membrane;ciliary tip	N/A	N/A	0	0	Not GPI-Anchored	Cytoplasm	5.76
Tb927.10.15710	2.04446	-76.9808	mitochondrial carrier protein	MCP7	35876	No signal peptide	0	transport	transmembrane transport	cytoplasm;mitochondrial inner membrane;mitochondrion	integral component of membrane	Mitochondrial substrate/solute carrier	0	0	Not GPI-Anchored	Mitochondrion	9.789
Tb927.10.15720	-2.08743	87.7907	proteasome regulatory non-ATP-ase subunit 9	RPN9	45990	No signal peptide	0	proteasome assembly;ubiquitin-dependent protein catabolic process	N/A	cilium;cytoplasm;cytosol;nucleoplasm;nucleus;proteasome regulatory particle;proteasome regulatory particle, lid subcomplex	N/A	Proteasome component (PCI) domain	5	0.99552	Not GPI-Anchored	Cytoplasm	5.666
Tb927.10.15730	-80.4341	98.9496	SPRY domain/Ankyrin repeats (3 copies), putative	N/A	383414	No signal peptide	0	N/A	N/A	axoneme;cytoplasm;paraflagellar rod;transport vesicle	N/A	SPRY domain;Ankyrin repeat-containing domain	8	0.802963	Not GPI-Anchored	Cytoplasm	6.817
Tb927.10.15740	-2.96101	43.5848	hypothetical protein, conserved	N/A	55845	No signal peptide	0	N/A	N/A	mRNA cleavage stimulating factor complex;nucleoplasm;nucleus	ribosome	WD40 repeat	0	0	Not GPI-Anchored	Cytoplasm	6.932
Tb927.10.15750	-83.7733	-3.81714	Tripartite attachment complex protein 197	p197	197740	No signal peptide	0	mitochondrial DNA inheritance;mitochondrial genome maintenance;protein localization	N/A	ciliary basal body;ciliary pro-basal body;tripartite attachment complex	N/A	N/A	0	0	Not GPI-Anchored	Cytoplasm	7.319
Tb927.10.15760	30.1043	-50.8855	hypothetical protein, conserved	N/A	36412	No signal peptide	0	posttranscriptional regulation of gene expression	N/A	cortical cytoskeleton	N/A	N/A	0	0	Not GPI-Anchored	Nucleus	4.916
Tb927.10.15770	-89.0168	-13.7291	hypothetical protein, conserved	TZP51	50591	No signal peptide	0	N/A	N/A	ciliary transition zone	N/A	N/A	0	0	Not GPI-Anchored	Nucleus	9.552
Tb927.10.1580	-16.3535	-77.7467	MICOS complex subunit MIC10-1	MIC10-1	12232	No signal peptide	0	N/A	N/A	MICOS complex;mitochondrion	MICOS complex;mitochondrial inner membrane	MICOS complex subunit Mic10	0	0	Not GPI-Anchored	Mitochondrion	9.252
Tb927.10.15800	-115.367	83.044	actin related protein 2, putative	N/A	45024	No signal peptide	0	Arp2/3 complex-mediated actin nucleation;cytoskeleton organization	N/A	Arp2/3 protein complex;actin cytoskeleton;cytoplasm;mitochondrion	N/A	Actin family	0	0	Not GPI-Anchored	Cytoplasm	5.989
Tb927.10.15810	9.96337	73.8046	Fcf1, putative	N/A	23865	No signal peptide	0	N/A	rRNA processing	nucleolus;small-subunit processome	small-subunit processome	rRNA-processing protein Fcf1/Utp23	0	0	Not GPI-Anchored	Nucleus	9.648
Tb927.10.15830	-62.7598	-79.1802	SUMO-interacting motif-containing protein	N/A	29207	Signal peptide	0	N/A	N/A	cytoplasm;mitochondrion;transport vesicle	N/A	N/A	0	0	Not GPI-Anchored	Nucleus	10.25
Tb927.10.15840	8.03301	-76.5779	hypothetical protein, conserved	N/A	95530	No signal peptide	0	N/A	N/A	cytoplasm;nucleolus;nucleoplasm;nucleus;transport vesicle	N/A	N/A	0	0	Not GPI-Anchored	Cytoplasm	6.578
Tb927.10.15860	-7.92324	5.42262	Mitoribosomal LSU assembly factor 7	mt-LAF7	18609	No signal peptide	0	N/A	N/A	kinetoplast;mitochondrion;nucleolus	N/A	N/A	0	0	Not GPI-Anchored	Mitochondrion	10.346
Tb927.10.15940	6.98903	-84.7865	cation transporter, putative	N/A	51354	No signal peptide	3	cation transport	cation transport;transmembrane transport	kinetoplast;membrane;mitochondrion	integral component of membrane	Cation efflux protein	0	0	Not GPI-Anchored	Cell_membrane	6.826
Tb927.10.15960	73.5666	30.789	hypothetical protein, conserved	N/A	26162	No signal peptide	0	N/A	N/A	ciliary plasm;cytoplasm;nuclear lumen	N/A	N/A	0	0	Not GPI-Anchored	Cytoplasm	5.658
Tb927.10.15970	-1.13074	19.6011	Triglyceride lipase, putative	N/A	62461	No signal peptide	0	lipid metabolic process	lipid metabolic process	cytoplasm;endoplasmic reticulum	N/A	Fungal lipase-like domain	0	0	Not GPI-Anchored	Nucleus	8.281
Tb927.10.16050	80.7067	-71.1365	hypothetical protein, conserved	N/A	20001	No signal peptide	3	N/A	N/A	N/A	integral component of membrane	N/A	0	0	Not GPI-Anchored	Golgi_apparatus	8.554
Tb927.10.16090	-38.7146	-32.8599	Mitochondrial SSU ribosomal protein, putative	N/A	89563	No signal peptide	0	N/A	N/A	mitochondrial small ribosomal subunit;mitochondrion	N/A	N/A	0	0	Not GPI-Anchored	Mitochondrion	7.943
Tb927.10.1610	36.977	-8.11644	hypothetical protein, conserved	N/A	16359	No signal peptide	0	N/A	N/A	cytoplasm	N/A	N/A	0	0	Not GPI-Anchored	Mitochondrion	8.154
Tb927.10.16100	106.32	34.7094	FK506-binding protein (FKBP)-type peptidyl-prolyl isomerase, putative	N/A	47604	No signal peptide	0	chaperone-mediated protein folding;protein peptidyl-prolyl isomerization;response to heat	N/A	cytoplasm	N/A	FKBP-type peptidyl-prolyl cis-trans isomerase domain	4	0.790942	Not GPI-Anchored	Cytoplasm	5.78
Tb927.10.16120	-52.7045	40.8259	inosine-5'-monophosphate dehydrogenase	IMPDH1	55695	No signal peptide	0	purine ribonucleotide biosynthetic process	obsolete oxidation-reduction process;purine nucleotide biosynthetic process	ciliary plasm;cytoplasm;glycosome	N/A	IMP dehydrogenase/GMP reductase;CBS domain	11	0.67175	Not GPI-Anchored	Peroxisome	8.69
Tb927.10.1620	-6.57018	15.1281	phosphoserine/threonine/tyrosine-binding protein, putative	N/A	59944	No signal peptide	0	protein dephosphorylation	dephosphorylation;protein dephosphorylation	ciliary basal body;cytoplasm;flagellum attachment zone	N/A	N/A	10	0.950661	Not GPI-Anchored	Cytoplasm	9.902
Tb927.10.1630	28.7827	40.8887	atp-binding cassette sub-family e member 1	ABCE1	71079	No signal peptide	0	nuclear-transcribed mRNA catabolic process, exonucleolytic;ribosomal subunit export from nucleus;translational initiation;translational termination	N/A	ciliary plasm;cytoplasm	N/A	ABC transporter-like;4Fe-4S ferredoxin-type, iron-sulphur binding domain;RNase L inhibitor RLI, possible metal-binding domain	0	0	Not GPI-Anchored	Nucleus	7.203
Tb927.10.1690	73.0957	26.9599	cytosolic Fe-S cluster assembly factor NBP35, putative	NBP35	33284	No signal peptide	0	iron-sulfur cluster assembly	iron-sulfur cluster assembly	ciliary plasm;cytoplasm;cytosol;nuclear lumen	N/A	Flagellum site-determining protein YlxH/ Fe-S cluster assembling factor NBP35	0	0	Not GPI-Anchored	Cytoplasm	5.694
Tb927.10.170	-11.5429	79.716	pseudouridine synthase, Cbf5p	N/A	48286	No signal peptide	0	box H/ACA RNA 3'-end processing;mRNA pseudouridine synthesis;rRNA modification;rRNA pseudouridine synthesis;snRNA pseudouridine synthesis;tRNA modification	RNA modification;RNA processing;pseudouridine synthesis	box H/ACA snoRNP complex;nucleolus;nucleus	N/A	PUA domain;Pseudouridine synthase II, N-terminal;Dyskerin-like;tRNA pseudouridylate synthase B, C-terminal	0	0	Not GPI-Anchored	Nucleus	9.055
Tb927.10.1720	14.7542	76.1585	ATP-dependent DEAD/H RNA helicase, putative	N/A	66419	No signal peptide	0	nucleobase-containing compound metabolic process;rRNA processing	N/A	nucleus	N/A	DEAD/DEAH box helicase domain;Helicase, C-terminal	7	0.964487	Not GPI-Anchored	Nucleus	9.462
Tb927.10.1730	-43.5075	-52.9183	Polyadenylation mediator complex protein PAMC3, putative	PAMC3	39265	No signal peptide	0	mRNA processing;mitochondrial mRNA processing	N/A	mitochondrial mRNA editing complex;mitochondrion	N/A	N/A	0	0	Not GPI-Anchored	Mitochondrion	5.418
Tb927.10.1740	28.876	31.0586	hypothetical protein, conserved	N/A	42369	No signal peptide	0	N/A	N/A	nucleoplasm;nucleus	N/A	N/A	0	0	Not GPI-Anchored	Nucleus	9.254
Tb927.10.1770	100.241	25.8494	hypothetical protein	N/A	28189	No signal peptide	0	N/A	N/A	ciliary plasm;cytoplasm	N/A	N/A	4	0.620741	Not GPI-Anchored	Cytoplasm	5.404
Tb927.10.180	-20.2468	-63.4372	ATP synthase F1 subunit gamma protein, putative	ATPF1G	34370	No signal peptide	0	ATP biosynthetic process;ATP synthesis coupled proton transport	ATP synthesis coupled proton transport	mitochondrial proton-transporting ATP synthase complex, catalytic sector F(1);mitochondrion;proton-transporting two-sector ATPase complex	proton-transporting ATP synthase complex, catalytic core F(1)	ATP synthase, F1 complex, gamma subunit	21	0.840289	Not GPI-Anchored	Mitochondrion	9.45
Tb927.10.1800	-1.92315	36.7105	methyltransferase domain containing protein, putative	N/A	38251	No signal peptide	0	N/A	methylation	N/A	N/A	N/A	0	0	Not GPI-Anchored	Cytoplasm	8.667
Tb927.10.1830	74.1649	-58.702	syntaxin, putative	N/A	25824	No signal peptide	1	exocytosis;intracellular protein transport;vesicle docking;vesicle fusion;vesicle-mediated transport	N/A	SNARE complex;endomembrane system;integral component of membrane;membrane;plasma membrane;transport vesicle	N/A	N/A	0	0	GPI-Anchored	Golgi_apparatus	4.676
Tb927.10.1850	13.8182	-57.4733	WD domain, G-beta repeat, putative	N/A	46845	No signal peptide	0	N/A	N/A	ciliary plasm;cytoplasm	ribosome	WD40 repeat	0	0	Not GPI-Anchored	Cell_membrane	5.132
Tb927.10.1860	-54.3682	41.9456	hypothetical protein, conserved	N/A	39134	No signal peptide	0	posttranscriptional regulation of gene expression	N/A	cytoplasm;endoplasmic reticulum;glycosome;nucleus	N/A	N/A	11	1	Not GPI-Anchored	Peroxisome	9.327
Tb927.10.1870	-59.497	-76.8882	LSU ribosomal protein, mitochondrial, putative	N/A	21648	No signal peptide	0	posttranscriptional regulation of gene expression	N/A	cytoplasm;mitochondrial large ribosomal subunit;mitochondrion	N/A	N/A	0	0	Not GPI-Anchored	Mitochondrion	10.834
Tb927.10.1890	-76.1316	96.1235	cysteine peptidase, Clan CA, family C2, putative	N/A	178088	No signal peptide	0	proteolysis	proteolysis	axoneme;cytoplasm;paraflagellar rod	N/A	Peptidase C2, calpain, catalytic domain	8	0.466444	Not GPI-Anchored	Cytoplasm	5.503
Tb927.10.1900	-74.935	-25.2457	DNA topoisomerase IA, putative	N/A	88926	No signal peptide	0	DNA modification;DNA topological change	DNA topological change	antipodal site;cytoplasm	N/A	DNA topoisomerase, type IA, central;TOPRIM domain	0	0	Not GPI-Anchored	Cytoplasm	9.237
Tb927.10.1910	65.0083	-68.4406	STE/STE11 serine/threonine-protein kinase, putative	N/A	168191	No signal peptide	1	protein phosphorylation;response to drug	cAMP biosynthetic process;cyclic nucleotide biosynthetic process;intracellular signal transduction;protein phosphorylation	N/A	integral component of membrane	Protein kinase domain;Adenylyl cyclase class-3/4/guanylyl cyclase	0	0	Not GPI-Anchored	Cell_membrane	5.842
Tb927.10.1930	-32.3619	-35.0011	hypothetical protein, conserved	N/A	74392	No signal peptide	0	N/A	N/A	mitochondrion	N/A	N/A	0	0	Not GPI-Anchored	Mitochondrion	6.488
Tb927.10.1950	-48.8924	-33.2962	leucine-rich repeat protein (LRRP), putative	N/A	77027	No signal peptide	0	N/A	N/A	cytoplasm;kinetoplast;mitochondrion	N/A	Leucine-rich repeat;Leucine-rich repeat	0	0	Not GPI-Anchored	Mitochondrion	6.557
Tb927.10.1960	16.1085	73.5193	hypothetical protein, conserved	N/A	83439	No signal peptide	0	endonucleolytic cleavage in 5'-ETS of tricistronic rRNA transcript (SSU-rRNA, 5.8S rRNA, LSU-rRNA);endonucleolytic cleavage in ITS1 to separate SSU-rRNA from 5.8S rRNA and LSU-rRNA from tricistronic rRNA transcript (SSU-rRNA, 5.8S rRNA, LSU-rRNA);endonucleolytic cleavage to generate mature 5'-end of	N/A	90S preribosome;nucleolus;nucleus;preribosome, small subunit precursor	N/A	N/A	7	0.790141	Not GPI-Anchored	Nucleus	6.789
Tb927.10.1970	-57.5348	82.811	CHAT domain containing protein, putative	N/A	156617	No signal peptide	0	N/A	N/A	cytoplasm;paraflagellar rod	N/A	CHAT domain	0	0	Not GPI-Anchored	Cytoplasm	6.371
Tb927.10.1980	-60.1797	75.1795	hypothetical protein, conserved	N/A	77636	No signal peptide	0	N/A	N/A	cilium;cytoplasm;paraflagellar rod	N/A	N/A	0	0	Not GPI-Anchored	Cytoplasm	5.668
Tb927.10.1990	27.4614	76.7399	major vault protein, putative	MVP	95063	No signal peptide	0	N/A	N/A	cytoplasm;nucleus	N/A	Major vault protein repeat domain;Major vault protein, shoulder domain;Major vault protein repeat domain 2;Major vault protein repeat domain 3;Major vault protein repeat domain 4	0	0	Not GPI-Anchored	Cytoplasm	6.028
Tb927.10.200	77.3491	-73.403	vacuolar ATP synthase, putative	N/A	19380	Signal peptide	5	proton transmembrane transport;response to drug	proton transmembrane transport	integral component of membrane;vacuolar proton-transporting V-type ATPase complex	proton-transporting V-type ATPase, V0 domain;proton-transporting two-sector ATPase complex, proton-transporting domain;vacuolar membrane	V-ATPase proteolipid subunit C-like domain	0	0	Not GPI-Anchored	Lysosome/Vacuole	8.48
Tb927.10.2000	-10.4296	57.4333	actin-like protein, putative	N/A	61936	No signal peptide	1	histone exchange	chromatin remodeling	Swr1 complex;mitochondrion;nucleus;transport vesicle	integral component of membrane;nucleus	Actin family	0	0	Not GPI-Anchored	Peroxisome	9.354
Tb927.10.2010	-52.0458	39.8158	hexokinase	HK1	51295	No signal peptide	0	carbohydrate metabolic process;cellular glucose homeostasis;glucose 6-phosphate metabolic process;glycolytic process;protein hexamerization	carbohydrate metabolic process;cellular glucose homeostasis;glycolytic process	cytosol;glycosome;mitochondrion	N/A	Hexokinase, N-terminal;Hexokinase, C-terminal	11	0.712344	Not GPI-Anchored	Cytoplasm	9.122
Tb927.10.2020	-53.3183	37.2616	hexokinase	HK2	51149	No signal peptide	0	carbohydrate metabolic process;cellular glucose homeostasis;glucose 6-phosphate metabolic process;glycolytic process	carbohydrate metabolic process;cellular glucose homeostasis;glycolytic process	cilium;cytosol;glycosome;mitochondrion	N/A	Hexokinase, N-terminal;Hexokinase, C-terminal	11	0.712344	Not GPI-Anchored	Peroxisome	9.122
Tb927.10.2030	-50.3701	-53.2049	Pentatricopeptide repeat protein (PPR), putative	N/A	69059	No signal peptide	0	N/A	N/A	mitochondrion	N/A	Pentatricopeptide repeat	0	0	Not GPI-Anchored	Mitochondrion	8.008
Tb927.10.2040	47.3319	23.6051	STE group serine/threonine-protein kinase, putative	N/A	93875	No signal peptide	0	protein phosphorylation	protein phosphorylation	cilium;cortical cytoskeleton	N/A	Protein kinase domain	0	0	Not GPI-Anchored	Cytoplasm	5.829
Tb927.10.2050	-60.1131	-42.2561	hypothetical protein, conserved	N/A	44300	No signal peptide	0	N/A	N/A	kinetoplast;mitochondrion	N/A	N/A	0	0	Not GPI-Anchored	Mitochondrion	6.834
Tb927.10.2060	14.3253	67.8355	hypothetical protein, conserved	N/A	107882	No signal peptide	0	poly(A)+ mRNA export from nucleus	N/A	mitochondrion;nucleolus;nucleoplasm;nucleus	N/A	N/A	0	0	Not GPI-Anchored	Nucleus	8.515
Tb927.10.2080	76.431	-67.9582	hypothetical protein, conserved	N/A	28529	Signal peptide	1	N/A	N/A	ciliary plasm;cytoplasm;nuclear lumen	integral component of membrane	N/A	0	0	Not GPI-Anchored	Endoplasmic_reticulum	9.676
Tb927.10.2090	28.6308	40.0465	elongation factor 1-alpha	EEF1A	49106	No signal peptide	0	calcium-mediated signaling;microtubule-based process;translation;translational elongation	translational elongation	cytoplasm	N/A	Translational (tr)-type GTP-binding domain;Translation elongation factor EFTu/EF1A, C-terminal;Translation elongation factor EFTu-like, domain 2	0	0	Not GPI-Anchored	Cytoplasm	9.016
Tb927.10.210	7.23173	-101.605	GPI transamidase component GAA1	TbGAA1	51314	Signal peptide	6	GPI anchor biosynthetic process	N/A	GPI-anchor transamidase complex;anchored component of plasma membrane;endoplasmic reticulum	GPI-anchor transamidase complex;integral component of membrane	N/A	0	0	Not GPI-Anchored	Endoplasmic_reticulum	7.984
Tb927.10.2130	69.5832	13.2655	Vps51/Vps67, putative	N/A	92350	No signal peptide	0	N/A	N/A	Golgi apparatus;transport vesicle	N/A	N/A	0	0	Not GPI-Anchored	Cytoplasm	6.496
Tb927.10.2150	-4.58914	-56.5592	mitochondrial calcium uniporter	MCUd	24719	No signal peptide	2	calcium import into the mitochondrion;calcium ion transport;mitochondrial calcium ion homeostasis	mitochondrial calcium ion homeostasis	cytoplasm;integral component of mitochondrial inner membrane;mitochondrion;uniplex complex	N/A	Calcium uniporter protein, C-terminal	0	0	Not GPI-Anchored	Mitochondrion	8.739
Tb927.10.2190	-92.5096	79.6246	Protein of unknown function (DUF667), putative	N/A	34553	No signal peptide	0	cilium assembly;positive regulation of cell motility;posttranscriptional regulation of gene expression;regulation of cilium beat frequency involved in ciliary motility	N/A	axoneme;ciliary basal body;ciliary plasm;cytoplasm;motile cilium;nuclear lumen	N/A	CFA20 domain	8	0.64896	Not GPI-Anchored	Nucleus	6.71
Tb927.10.220	28.3789	51.2319	60S ribosomal protein L37a, putative	N/A	10458	No signal peptide	0	translation	translation	cytoplasm;nucleolus;ribosome	ribosome	Ribosomal protein L37ae	13	0.840707	Not GPI-Anchored	Cytoplasm	11.231
Tb927.10.2200	-71.0339	-20.9742	hypothetical protein, conserved	N/A	37968	No signal peptide	0	N/A	N/A	cytoplasm	N/A	N/A	0	0	Not GPI-Anchored	Nucleus	8.886
Tb927.10.2230	-39.7215	-46.618	NADPH:adrenodoxin oxidoreductase, mitochondrial, putative	N/A	65602	No signal peptide	0	obsolete oxidation-reduction process	obsolete oxidation-reduction process	cytoplasm;mitochondrial respiratory chain complex I;mitochondrion;transport vesicle	N/A	FAD/NAD(P)-binding domain	24	1	Not GPI-Anchored	Mitochondrion	8.613
Tb927.10.2240	58.9092	50.2506	RNA binding protein	N/A	66352	No signal peptide	0	posttranscriptional regulation of gene expression	N/A	cytoplasm;cytosol;ribonucleoprotein complex	N/A	Nuclear transport factor 2	0	0	Not GPI-Anchored	Nucleus	8.649
Tb927.10.2250	14.2875	-107.045	ubiquitin-conjugating enzyme variant Kua homologue, putative	N/A	33782	No signal peptide	3	N/A	fatty acid metabolic process	endoplasmic reticulum;nuclear envelope	integral component of membrane	B domain of TMEM189, localisation domain	0	0	Not GPI-Anchored	Endoplasmic_reticulum	7.833
Tb927.10.2260	82.4116	16.7232	Ubiquitin family, putative	N/A	86188	No signal peptide	0	N/A	N/A	cytoplasm;nucleoplasm	N/A	N/A	0	0	Not GPI-Anchored	Nucleus	5.503
Tb927.10.2270	54.6129	-6.55105	vacuolar protein sorting-associated protein 35, putative	N/A	104363	No signal peptide	0	intracellular protein transport;retrograde transport, endosome to Golgi	protein transport;retrograde transport, endosome to Golgi	cytoplasm;late endosome;membrane;retromer complex;transport vesicle	cytosol;retromer, cargo-selective complex	N/A	0	0	Not GPI-Anchored	Cytoplasm	5.148
Tb927.10.2290	18.0736	22.4436	chaperone protein DnaJ, putative	J3	46796	No signal peptide	0	protein folding	protein folding;response to heat	ciliary basal body;ciliary plasm;cytoplasm;cytosol;nucleolus;nucleoplasm	N/A	DnaJ domain;Heat shock protein DnaJ, cysteine-rich domain;Chaperone DnaJ, C-terminal	0	0	Not GPI-Anchored	Cytoplasm	6.575
Tb927.10.230	46.808	74.5353	proteasome subunit alpha type-5, putative	N/A	27177	No signal peptide	0	proteasomal protein catabolic process;proteasomal ubiquitin-independent protein catabolic process;proteasome-mediated ubiquitin-dependent protein catabolic process;ubiquitin-dependent protein catabolic process	proteasome-mediated ubiquitin-dependent protein catabolic process;proteolysis involved in cellular protein catabolic process;ubiquitin-dependent protein catabolic process	cytoplasm;cytosol;nucleoplasm;nucleus;proteasome core complex;proteasome core complex, alpha-subunit complex	proteasome core complex;proteasome core complex, alpha-subunit complex	Proteasome, subunit alpha/beta;Proteasome alpha-subunit, N-terminal domain	0	0	Not GPI-Anchored	Cytoplasm	4.902
Tb927.10.2300	-32.6089	-38.8596	hypothetical protein, conserved	N/A	21425	No signal peptide	0	N/A	N/A	antipodal site;cytoplasm;mitochondrion	N/A	Thioesterase domain	0	0	Not GPI-Anchored	Mitochondrion	8.406
Tb927.10.2310	25.8799	64.1699	hypothetical protein, conserved	N/A	52146	No signal peptide	0	N/A	N/A	nucleolus;nucleoplasm;nucleus	N/A	N/A	7	0.79277	Not GPI-Anchored	Nucleus	5.447
Tb927.10.2320	-2.26602	-10.1925	Nucleoporin NUP41	NUP41	41179	No signal peptide	0	N/A	N/A	nuclear pore;nuclear pore outer ring;nucleus	N/A	N/A	0	0	Not GPI-Anchored	Nucleus	5.166
Tb927.10.2340	72.93	-71.6815	SNARE domain containing protein, putative	N/A	11194	No signal peptide	1	N/A	N/A	transport vesicle	integral component of membrane	N/A	0	0	GPI-Anchored	Endoplasmic_reticulum	4.249
Tb927.10.2350	-11.927	87.2115	pyruvate dehydrogenase complex E3 binding protein, putative	N/A	27335	No signal peptide	0	generation of precursor metabolites and energy	N/A	ciliary plasm;cytoplasm;kinetoplast;mitochondrion;nuclear lumen;pyruvate dehydrogenase complex	N/A	Biotin/lipoyl attachment	0	0	Not GPI-Anchored	Extracellular	7.801
Tb927.10.2370	97.5464	34.9798	Lupus La protein homolog, putative	LA	37660	No signal peptide	0	RNA processing;maturation of 5S rRNA;ribosome biogenesis	RNA processing	cytoplasm;nuclear lumen;nucleoplasm;nucleus	nucleus;ribonucleoprotein complex	RNA recognition motif domain;La-type HTH domain	4	0.411041	Not GPI-Anchored	Nucleus	8.985
Tb927.10.2380	-83.1832	92.3678	Tetratricopeptide repeat, putative	N/A	102454	No signal peptide	0	N/A	N/A	axoneme	N/A	N/A	8	0.841372	Not GPI-Anchored	Nucleus	5.232
Tb927.10.240	-53.2295	43.1697	peroxin 14, putative	PEX14	39937	No signal peptide	0	posttranscriptional regulation of gene expression;protein import into peroxisome matrix, docking;protein targeting to vacuole	protein import into peroxisome matrix, docking	glycosome;glycosome membrane;peroxisomal importomer complex;peroxisomal membrane	peroxisomal membrane	Peroxisome membrane anchor protein Pex14p, N-terminal	11	0.944524	Not GPI-Anchored	Mitochondrion	6.084
Tb927.10.2410	35.9387	-73.117	MSP-C, putative	MSP-C	65689	Signal peptide	0	cell adhesion;proteolysis	cell adhesion;proteolysis	cytoplasm;membrane;transport vesicle	membrane;plasma membrane	Peptidase M8, leishmanolysin	0	0	Not GPI-Anchored	Extracellular	9.116
Tb927.10.2440	34.8214	-54.6825	Metacaspase-4	MCA4	38969	No signal peptide	0	proteolysis	N/A	ciliary membrane;cytoplasm;extracellular vesicle;nucleus	N/A	N/A	0	0	Not GPI-Anchored	Cell_membrane	4.886
Tb927.10.2460	13.0932	-106.011	DnaJ domain containing protein, putative	J62	83203	No signal peptide	1	N/A	N/A	N/A	N/A	DnaJ domain	20	0.801667	GPI-Anchored	Cell_membrane	8.188
Tb927.10.2470	18.3938	-85.1499	Cleft lip and palate transmembrane protein 1 (CLPTM1), putative	N/A	64234	No signal peptide	7	N/A	N/A	cytoplasm;endomembrane system;membrane	integral component of membrane;membrane	Cleft lip and palate transmembrane 1	20	1	Not GPI-Anchored	Endoplasmic_reticulum	8.291
Tb927.10.2480	14.4406	-108.741	hypothetical protein, conserved	N/A	105081	No signal peptide	3	N/A	N/A	ciliary pocket collar;cortical cytoskeleton	integral component of membrane	N/A	0	0	Not GPI-Anchored	Cell_membrane	8.889
Tb927.10.2490	-44.2364	44.8823	glucose-6-phosphate 1-dehydrogenase	G6PD	63504	No signal peptide	0	cell population proliferation;pentose-phosphate shunt;pentose-phosphate shunt, oxidative branch;response to drug;response to reactive oxygen species	glucose metabolic process;obsolete oxidation-reduction process	cytoplasm;glycosome;nucleoplasm	N/A	Glucose-6-phosphate dehydrogenase, NAD-binding;Glucose-6-phosphate dehydrogenase, C-terminal	0	0	Not GPI-Anchored	Cytoplasm	6.736
Tb927.10.250	-79.7176	-7.17946	hypothetical protein, conserved	N/A	81825	No signal peptide	0	N/A	N/A	ciliary microtubule quartet;cilium	N/A	N/A	0	0	Not GPI-Anchored	Nucleus	9.664
Tb927.10.2520	-19.5541	22.8038	PrimPol-like protein 2	ppl2	81852	No signal peptide	0	regulation of G2/M transition of mitotic cell cycle;response to UV;response to oxidative stress;translesion synthesis	DNA replication, synthesis of RNA primer	nucleoplasm;nucleus;site of double-strand break;telomere-telomerase complex	N/A	N/A	0	0	Not GPI-Anchored	Cytoplasm	6.316
Tb927.10.2530	24.6966	-61.9159	adenylate kinase, putative	ADKF	24941	No signal peptide	0	nucleoside diphosphate metabolic process;purine nucleotide metabolic process;purine ribonucleotide biosynthetic process	nucleobase-containing compound metabolic process	ciliary plasm;cytoplasm;mitochondrion;nuclear lumen;nucleoplasm	N/A	Adenylate kinase, active site lid domain	0	0	Not GPI-Anchored	Cytoplasm	9.315
Tb927.10.2540	-18.8384	-69.305	adenylate kinase, putative	ADKC	25656	No signal peptide	0	nucleoside diphosphate metabolic process;purine nucleotide metabolic process	nucleobase-containing compound metabolic process	cytoplasm;cytosol;glycosome;mitochondrion;transport vesicle	N/A	Adenylate kinase, active site lid domain	0	0	Not GPI-Anchored	Cytoplasm	5.838
Tb927.10.2550	-18.6242	-81.997	malate dehydrogenase-related	N/A	38999	No signal peptide	0	N/A	carbohydrate metabolic process;carboxylic acid metabolic process;obsolete oxidation-reduction process	cytoplasm;mitochondrion	N/A	Lactate/malate dehydrogenase, N-terminal;Lactate/malate dehydrogenase, C-terminal	0	0	Not GPI-Anchored	Mitochondrion	6.111
Tb927.10.2560	-48.8637	-44.3102	mitochondrial malate dehydrogenase	mMDH	33188	No signal peptide	0	tricarboxylic acid cycle	carbohydrate metabolic process;carboxylic acid metabolic process;malate metabolic process;obsolete oxidation-reduction process;tricarboxylic acid cycle	cytoplasm;kinetoplast;mitochondrial inner membrane;mitochondrion	N/A	Lactate/malate dehydrogenase, N-terminal;Lactate/malate dehydrogenase, C-terminal	0	0	Not GPI-Anchored	Mitochondrion	8.416
Tb927.10.2570	75.6804	-78.8616	lysosomal alpha-mannosidase precursor, putative	N/A	111749	Signal peptide	0	carbohydrate metabolic process	carbohydrate metabolic process;mannose metabolic process	ciliary pocket;cytoplasm;lysosome;transport vesicle;vacuolar membrane	N/A	Glycoside hydrolase family 38, N-terminal domain;Glycosyl hydrolase family 38, C-terminal;Glycoside hydrolase family 38, central domain	0	0	Not GPI-Anchored	Extracellular	6.527
Tb927.10.2580	104.299	47.7367	Nucleolar protein 12 (25kDa), putative	N/A	33250	No signal peptide	0	N/A	N/A	nucleolus;nucleus	N/A	Nucleolar protein 12	0	0	Not GPI-Anchored	Nucleus	9.979
Tb927.10.2610	87.7828	5.0605	Domain of unknown function (DUF1935), putative	N/A	54358	No signal peptide	0	N/A	N/A	cell tip;cilium;flagellum attachment zone	N/A	Domain of unknown function DUF1935	0	0	Not GPI-Anchored	Cytoplasm	4.923
Tb927.10.2620	111.605	34.4783	CS domain containing protein, putative	ACDP23B	21809	No signal peptide	0	chaperone-mediated protein complex assembly;protein folding	N/A	ciliary plasm;cytoplasm;cytosol;nuclear lumen;nucleoplasm;nucleus	N/A	CS domain	0	0	Not GPI-Anchored	Cytoplasm	4.408
Tb927.10.2630	72.9666	-84.5417	Regulator of Vps4 activity in the MVB pathway, putative	N/A	30445	No signal peptide	0	protein localization	protein transport	cytoplasm;transport vesicle	N/A	Vacuolar protein sorting-associated protein Ist1	0	0	Not GPI-Anchored	Mitochondrion	6.065
Tb927.10.2640	-30.9622	64.4984	intraflagellar transport protein 81	IFT81	87397	No signal peptide	0	intraciliary retrograde transport	cilium assembly;intraciliary transport	cilium;intraciliary transport particle;intraciliary transport particle B	intraciliary transport particle B	IFT81, calponin homology domain	3	1	Not GPI-Anchored	Cytoplasm	5.482
Tb927.10.2650	-76.7514	3.6383	hypothetical protein, conserved	N/A	132996	No signal peptide	0	N/A	N/A	bilobe structure	N/A	N/A	0	0	Not GPI-Anchored	Cytoplasm	5.606
Tb927.10.2660	-1.98899	16.8576	hypothetical protein, conserved	N/A	20788	No signal peptide	0	N/A	N/A	axoneme;cell tip;ciliary basal body;ciliary plasm;ciliary transition zone;cytoplasm;nuclear lumen;spindle	N/A	N/A	0	0	Not GPI-Anchored	Nucleus	9.937
Tb927.10.2670	-94.6176	70.6587	hypothetical protein, conserved	N/A	13766	No signal peptide	0	N/A	N/A	cytoplasm;transport vesicle	N/A	N/A	8	0.633187	Not GPI-Anchored	Cytoplasm	5.297
Tb927.10.2680	-21.8346	-83.0146	pyridine nucleotide-disulphide oxidoreductase, putative	N/A	64612	No signal peptide	1	sulfide oxidation, using sulfide:quinone oxidoreductase	obsolete oxidation-reduction process	cytoplasm;mitochondrion	integral component of membrane	FAD/NAD(P)-binding domain	0	0	Not GPI-Anchored	Mitochondrion	9.12
Tb927.10.2690	24.4141	-0.224301	Trafficking protein Mon1, putative	N/A	74003	No signal peptide	0	N/A	protein targeting to vacuole;vesicle-mediated transport	cytoplasm	N/A	FUZ/MON1/HPS1, first Longin domain	0	0	Not GPI-Anchored	Nucleus	6.49
Tb927.10.270	30.9593	54.4539	60S ribosomal protein L32, putative	N/A	15396	No signal peptide	0	N/A	translation	cytoplasm;cytosolic large ribosomal subunit;nucleolus;ribosome	ribosome	Ribosomal protein L32e	13	1	Not GPI-Anchored	Cytoplasm	11.323
Tb927.10.2700	6.45189	76.7868	predicted WD40 repeat protein	N/A	75239	No signal peptide	0	N/A	rRNA processing	nucleolus;nucleus;small-subunit processome	N/A	WD40 repeat	0	0	Not GPI-Anchored	Nucleus	7.69
Tb927.10.2720	55.3819	35.6973	hypothetical protein, conserved	N/A	64117	No signal peptide	0	N/A	RNA modification;pseudouridine synthesis;tRNA pseudouridine synthesis	cytoplasm;nuclear lumen	N/A	Pseudouridine synthase I, TruA, alpha/beta domain	0	0	Not GPI-Anchored	Nucleus	6.286
Tb927.10.2730	75.8237	32.644	START domain containing protein, putative	N/A	32833	No signal peptide	0	N/A	N/A	ciliary plasm;cytoplasm;nuclear lumen	N/A	START domain	0	0	Not GPI-Anchored	Mitochondrion	5.178
Tb927.10.2760	18.6482	-86.6965	ATPase family associated with various cellular activities (AAA), putative	N/A	81154	No signal peptide	0	N/A	N/A	cytoplasm;transport vesicle	N/A	ATPase, AAA-type, core	20	0.847189	Not GPI-Anchored	Cytoplasm	5.621
Tb927.10.2780	-5.77768	42.679	DNA-directed RNA polymerase III subunit C1	RPC1	170288	No signal peptide	0	transcription, DNA-templated	transcription, DNA-templated	RNA polymerase III complex;cytoplasm;nucleoplasm;nucleus	N/A	RNA polymerase, alpha subunit;RNA polymerase Rpb1, domain 3;RNA polymerase Rpb1, domain 1;RNA polymerase Rpb1, domain 5;RNA polymerase Rpb1, domain 4	0	0	Not GPI-Anchored	Nucleus	9.008
Tb927.10.2790	58.7976	2.23891	Conserved oligomeric complex COG6, putative	N/A	115482	No signal peptide	0	intra-Golgi vesicle-mediated transport	intra-Golgi vesicle-mediated transport;protein transport	Golgi apparatus;Golgi transport complex;ciliary plasm;cytoplasm;nuclear lumen	Golgi membrane;Golgi transport complex	Conserved oligomeric Golgi complex subunit 6	0	0	Not GPI-Anchored	Cytoplasm	5.433
Tb927.10.2800	-65.5081	-71.785	mitochondrial ribosomal protein s6	MRPS6	18839	No signal peptide	0	N/A	N/A	cytoplasm;mitochondrial small ribosomal subunit;mitochondrion;transport vesicle	N/A	N/A	22	0.848116	Not GPI-Anchored	Mitochondrion	8.932
Tb927.10.2810	-75.749	82.3349	hypothetical protein, conserved	N/A	38589	No signal peptide	0	N/A	N/A	N/A	N/A	N/A	0	0	Not GPI-Anchored	Cytoplasm	4.945
Tb927.10.2840	23.541	22.5054	ribosomal protein S25, putative	N/A	12560	No signal peptide	0	translation	N/A	cytoplasm;cytosolic small ribosomal subunit;ribosome	N/A	Ribosomal protein S25	0	0	Not GPI-Anchored	Cytoplasm	10.441
Tb927.10.2860	-81.86	-10.925	POC1 centriolar protein homolog	POC1	84322	No signal peptide	0	N/A	N/A	ciliary basal body;ciliary pro-basal body	ribosome	WD40 repeat	0	0	Not GPI-Anchored	Cytoplasm	7.228
Tb927.10.2880	43.9223	-67.5742	Voltage-dependent calcium channel subunit, putative	FAZ26	303776	No signal peptide	22	cilium organization;ion transport	ion transport;transmembrane transport	ciliary plasm;cilium;contractile vacuole;cytoplasm;flagellum attachment zone;nuclear lumen;voltage-gated sodium channel complex	membrane;plasma membrane	Ion transport domain	0	0	Not GPI-Anchored	Cell_membrane	8.9
Tb927.10.290	48.2996	73.2891	proteasome alpha 2 subunit, putative	N/A	25355	No signal peptide	0	proteasomal protein catabolic process;proteasomal ubiquitin-independent protein catabolic process;proteasome-mediated ubiquitin-dependent protein catabolic process;ubiquitin-dependent protein catabolic process	proteolysis involved in cellular protein catabolic process;ubiquitin-dependent protein catabolic process	ciliary plasm;cytoplasm;nucleoplasm;nucleus;proteasome core complex;proteasome core complex, alpha-subunit complex	proteasome core complex;proteasome core complex, alpha-subunit complex	Proteasome, subunit alpha/beta;Proteasome alpha-subunit, N-terminal domain	1	1	Not GPI-Anchored	Cytoplasm	5.985
Tb927.10.2900	81.094	8.78099	importin beta-1 subunit, putative	KAP95	95069	No signal peptide	0	import into nucleus;protein import into nucleus	intracellular protein transport;protein import into nucleus	cytoplasm;nuclear pore;nucleoplasm;nucleus	N/A	Importin-beta, N-terminal domain	0	0	Not GPI-Anchored	Cytoplasm	4.689
Tb927.10.2910	3.96873	52.5213	splicing factor PTSR1 interacting protein	TSR1IP	43653	No signal peptide	0	mRNA cis splicing, via spliceosome;mRNA splicing, via spliceosome;mRNA trans splicing, via spliceosome;rRNA processing	N/A	nuclear speck;nucleoplasm;nucleus	N/A	N/A	0	0	Not GPI-Anchored	Nucleus	10.331
Tb927.10.2920	-80.6513	-3.8839	SUMO-interacting motif-containing protein	N/A	114972	No signal peptide	0	N/A	N/A	ciliary pocket collar	N/A	N/A	0	0	Not GPI-Anchored	Cytoplasm	8.981
Tb927.10.2930	57.0018	-53.7773	hypothetical protein, conserved	N/A	80867	No signal peptide	0	N/A	N/A	ciliary pocket;cytoplasm;transport vesicle	N/A	N/A	0	0	Not GPI-Anchored	Cell_membrane	4.39
Tb927.10.2940	77.4477	-61.7548	Soluble NSF attachment protein, SNAP, putative	N/A	38469	No signal peptide	0	intracellular protein transport	intracellular protein transport	SNARE complex;cytoplasm;transport vesicle;vacuolar membrane	N/A	N/A	0	0	Not GPI-Anchored	Cytoplasm	5.566
Tb927.10.2950	-83.8355	99.8592	hypothetical protein, conserved	N/A	196947	No signal peptide	0	N/A	N/A	axoneme	N/A	N/A	8	0.704657	Not GPI-Anchored	Cytoplasm	6.696
Tb927.10.2990	-4.80223	44.904	nuclear cap binding complex subunit CBP110	CBP110	110489	No signal peptide	0	N/A	N/A	ciliary plasm;cytoplasm;nuclear cap binding complex;nucleoplasm;nucleus	nuclear cap binding complex	Nuclear cap-binding complex subunit CBP110	0	0	Not GPI-Anchored	Cytoplasm	6.131
Tb927.10.300	1.49172	-76.6403	mitochondrial calcium uniporter	MCUb	28473	No signal peptide	2	calcium import into the mitochondrion;mitochondrial calcium ion homeostasis	mitochondrial calcium ion homeostasis	cytoplasm;integral component of mitochondrial inner membrane;mitochondrion;uniplex complex	N/A	Calcium uniporter protein, C-terminal	21	0.800771	Not GPI-Anchored	Cell_membrane	8.051
Tb927.10.3000	-68.4001	2.94644	Orofaciodigital syndrome 1-like protein, putative	OFD1	87096	No signal peptide	0	cilium assembly	N/A	ciliary basal body;ciliary pro-basal body	N/A	N/A	0	0	Not GPI-Anchored	Cytoplasm	5.93
Tb927.10.3010	-73.2112	-1.61386	hook complex protein, conserved	N/A	133388	No signal peptide	0	N/A	N/A	bilobe structure	N/A	N/A	0	0	Not GPI-Anchored	Cytoplasm	6.596
Tb927.10.3020	-79.7988	-17.1634	hypothetical protein, conserved	N/A	86708	No signal peptide	0	N/A	N/A	ciliary basal body;ciliary pro-basal body	N/A	N/A	0	0	Not GPI-Anchored	Nucleus	8.742
Tb927.10.3030	-3.14255	86.839	proteasome regulatory non-ATPase subunit 11	RPN11	33848	No signal peptide	0	cell growth;proteasome-mediated ubiquitin-dependent protein catabolic process;protein deubiquitination;ubiquitin-dependent protein catabolic process	N/A	ciliary plasm;cytoplasm;nucleoplasm;proteasome regulatory particle;proteasome regulatory particle, lid subcomplex	N/A	JAB1/MPN/MOV34 metalloenzyme domain	5	1	Not GPI-Anchored	Cytoplasm	6.095
Tb927.10.3040	-21.0212	-74.4873	succinate dehydrogenase subunit	SDH9	15505	No signal peptide	1	N/A	N/A	kinetoplast;mitochondrial inner membrane;mitochondrion	integral component of membrane	N/A	0	0	Not GPI-Anchored	Mitochondrion	9.3
Tb927.10.3070	-9.52773	27.9624	hypothetical protein, conserved	N/A	26753	No signal peptide	0	N/A	N/A	nucleus	N/A	N/A	0	0	Not GPI-Anchored	Nucleus	9.678
Tb927.10.3080	-58.3775	40.3038	methionine biosynthetic protein, putative	N/A	44445	No signal peptide	0	tRNA methylation	N/A	cytoplasm;glycosome;mitochondrial inner membrane	N/A	SAM-dependent methyltransferase TRM5/TYW2-type	11	0.995336	Not GPI-Anchored	Endoplasmic_reticulum	9.444
Tb927.10.3090	23.9849	41.9832	hypothetical protein, conserved	N/A	94962	No signal peptide	0	N/A	N/A	ciliary pocket;cytoplasm;transport vesicle	N/A	N/A	0	0	Not GPI-Anchored	Cytoplasm	7.307
Tb927.10.310	54.1404	28.5811	pumillio/PUF RNA binding protein 3	PUF3	61061	No signal peptide	0	mRNA metabolic process;posttranscriptional regulation of gene expression	N/A	cytoplasm;nucleolus	N/A	Pumilio RNA-binding repeat	0	0	Not GPI-Anchored	Cytoplasm	5.912
Tb927.10.3100	13.915	-102.598	glycerol-3-phosphate acyltransferase, putative	N/A	78195	No signal peptide	3	phospholipid biosynthetic process	N/A	cytoplasm;integral component of endoplasmic reticulum membrane	N/A	Phospholipid/glycerol acyltransferase	20	0.872361	Not GPI-Anchored	Cell_membrane	9.052
Tb927.10.3110	7.8862	46.8972	DNA primase large subunit, putative	pril	65313	No signal peptide	0	DNA replication, synthesis of RNA primer;cell cycle DNA replication	DNA replication, synthesis of RNA primer	alpha DNA polymerase:primase complex;mitochondrion;nucleoplasm;nucleus	N/A	DNA primase large subunit, eukaryotic/archaeal	0	0	Not GPI-Anchored	Cytoplasm	8.508
Tb927.10.3140	-63.7246	4.31974	Basal body protein	BBP68	68541	No signal peptide	0	posttranscriptional regulation of gene expression	N/A	axoneme;ciliary basal body;cytoplasm	N/A	Leucine-rich repeat	0	0	Not GPI-Anchored	Cytoplasm	6.673
Tb927.10.3150	29.5718	47.1783	N-acetyltransferase, putative	N/A	23621	No signal peptide	0	histone acetylation;metabolic process;mitotic sister chromatid cohesion	N/A	NatA complex;cytoplasm	N/A	GNAT domain	0	0	Not GPI-Anchored	Nucleus	8.549
Tb927.10.3160	-109.338	73.4431	hypothetical protein, conserved	N/A	14605	No signal peptide	0	N/A	N/A	axoneme;cytoplasm	N/A	N/A	8	0.74053	Not GPI-Anchored	Nucleus	6.336
Tb927.10.3170	30.5889	50.4193	GCN20-type ATP-binding cassette protein, putative	GCN20	82426	No signal peptide	0	transport	N/A	cytoplasm;cytoplasmic side of plasma membrane;integral component of membrane	N/A	ABC transporter-like;ABC-transporter extension domain	0	0	Not GPI-Anchored	Cytoplasm	6.285
Tb927.10.320	-77.1263	-15.346	hypothetical protein, conserved	N/A	15007	No signal peptide	0	N/A	N/A	ciliary basal body	N/A	N/A	0	0	Not GPI-Anchored	Mitochondrion	6.956
Tb927.10.3200	1.40125	42.6699	U2 splicing auxiliary factor, putative	U2AF35	29114	No signal peptide	0	RNA splicing;RNA splicing, via transesterification reactions;mRNA processing;mRNA splicing, via spliceosome	mRNA splicing, via spliceosome	U2AF complex;nuclear speck;nucleoplasm;nucleus;spliceosomal complex	U2AF complex	Zinc finger, CCHC-type	0	0	Not GPI-Anchored	Nucleus	9.536
Tb927.10.3210	-43.9578	-33.1543	delta-1-pyrroline-5-carboxylate dehydrogenase, putative	N/A	62037	No signal peptide	0	proline catabolic process;proline catabolic process to glutamate;proline metabolic process	obsolete oxidation-reduction process;proline catabolic process to glutamate	cytoplasm;kinetoplast;mitochondrial matrix;mitochondrion;nucleoplasm	N/A	Aldehyde dehydrogenase domain	0	0	Not GPI-Anchored	Mitochondrion	7.643
Tb927.10.3230	87.5267	23.1272	CMGC/MAPK protein kinase, putative	N/A	42206	No signal peptide	0	intracellular signal transduction;protein phosphorylation;regulation of gene expression	protein phosphorylation	ciliary plasm;cytoplasm;nucleus	N/A	Protein kinase domain	0	0	Not GPI-Anchored	Cytoplasm	5.274
Tb927.10.3250	-67.0901	-70.673	Mitochondrial SSU ribosomal protein, putative	mS59	35310	No signal peptide	0	N/A	N/A	mitochondrial small ribosomal subunit;mitochondrion	N/A	N/A	22	0.786044	Not GPI-Anchored	Mitochondrion	10.163
Tb927.10.3260	31.8945	-57.4513	Long-chain-fatty-acid--CoA ligase 5 (EC 6.2.1.3) (Long-chain acyl-CoA synthetase 5) (LACS 5), putative	LACS5	78984	No signal peptide	0	fatty acid elongation	N/A	ciliary plasm;ciliary pocket membrane;cytoplasm;endoplasmic reticulum;membrane;nucleoplasm;pellicular membrane	N/A	AMP-dependent synthetase/ligase	0	0	Not GPI-Anchored	Cell_membrane	6.236
Tb927.10.3280	26.0798	47.5741	60S ribosomal proteins L38, putative	N/A	9567	No signal peptide	0	ribonucleoprotein complex assembly;translation	translation	ciliary plasm;cytoplasm;cytosolic large ribosomal subunit;nuclear lumen;ribosome	ribosome	Ribosomal protein L38e	0	0	Not GPI-Anchored	Cytoplasm	10.438
Tb927.10.3290	-16.3551	-53.3449	hypothetical protein, conserved	N/A	30830	No signal peptide	1	N/A	N/A	mitochondrion	N/A	N/A	0	0	Not GPI-Anchored	Mitochondrion	9.081
Tb927.10.3310	-92.714	91.6313	Component of motile flagella 76b	CMF76b	110240	No signal peptide	0	cilium-dependent cell motility	N/A	axoneme;cytoskeleton	N/A	N/A	8	1	Not GPI-Anchored	Cytoplasm	9.106
Tb927.10.3320	-46.7749	-61.378	hypothetical protein, conserved	N/A	60549	No signal peptide	0	N/A	biosynthetic process	cytoplasm;mitochondrion	N/A	Aminotransferase, class I/classII	0	0	Not GPI-Anchored	Mitochondrion	8.528
Tb927.10.3330	5.41412	-59.8832	DDRGK domain containing protein, putative	N/A	40092	No signal peptide	1	N/A	N/A	endoplasmic reticulum;nuclear envelope	N/A	DDRGK domain containing protein	0	0	Not GPI-Anchored	Endoplasmic_reticulum	5.399
Tb927.10.3350	42.5868	-73.6443	major facilitator superfamily, putative	N/A	60284	No signal peptide	12	N/A	transmembrane transport	ciliary pocket;endoplasmic reticulum;nuclear envelope;transport vesicle	integral component of membrane	Major facilitator superfamily	0	0	Not GPI-Anchored	Cell_membrane	5.201
Tb927.10.3370	20.7389	40.2181	60S acidic ribosomal protein P2, putative	N/A	11535	No signal peptide	0	cytoplasmic translation;translation;translational elongation	translational elongation	cytoplasm;cytosolic large ribosomal subunit;intracellular anatomical structure;mitochondrion;ribosome	ribosome	N/A	0	0	Not GPI-Anchored	Cytoplasm	4.114
Tb927.10.3390	37.289	9.7403	predicted TLD domain protein	N/A	141186	No signal peptide	0	N/A	N/A	cytoplasm;transport vesicle	N/A	TLDc domain	0	0	Not GPI-Anchored	Cytoplasm	5.497
Tb927.10.340	-77.8015	-23.3183	mitochondrial structure specific endonuclease I (SSE-1), putative	N/A	33568	No signal peptide	0	DNA catabolic process;DNA-dependent DNA replication	DNA replication, Okazaki fragment processing	antipodal site;cytoplasm;mitochondrion	N/A	DNA polymerase I-like, H3TH domain;5'-3' exonuclease, alpha-helical arch, N-terminal	0	0	Not GPI-Anchored	Mitochondrion	9.287
Tb927.10.3430	16.1294	-83.3856	hypothetical protein, conserved	N/A	68707	Signal peptide	4	N/A	N/A	cytoplasm;mitochondrion;nuclear envelope;nucleus;spindle	integral component of membrane	N/A	20	0.841982	Not GPI-Anchored	Cell_membrane	6.956
Tb927.10.3470	82.9019	-64.5346	Ankyrin repeats (3 copies), putative	N/A	89784	No signal peptide	5	N/A	N/A	Golgi apparatus	N/A	Ankyrin repeat-containing domain	0	0	Not GPI-Anchored	Cell_membrane	7.875
Tb927.10.3480	2.16676	-108.005	hypothetical protein, conserved	N/A	76271	No signal peptide	6	N/A	N/A	cytoplasm;endoplasmic reticulum	integral component of membrane	N/A	0	0	Not GPI-Anchored	Cell_membrane	8.136
Tb927.10.3500	-9.23231	60.5315	splicing factor u2af 65 kda subunit	RBSR4	96561	No signal peptide	0	RNA processing;mRNA splicing, via spliceosome;mRNA trans splicing, SL addition	N/A	U2-type prespliceosome;U2AF complex;commitment complex;nuclear speck;nucleoplasm;nucleus	N/A	RNA recognition motif domain	0	0	Not GPI-Anchored	Nucleus	5.18
Tb927.10.3510	-62.6783	-58.5648	tRNA pseudouridine synthase D (TruD), putative	N/A	197818	No signal peptide	0	pseudouridine synthesis	RNA modification;pseudouridine synthesis	kinetoplast;mitochondrion;nucleus	N/A	Pseudouridine synthase, TruD	0	0	Not GPI-Anchored	Mitochondrion	7.727
Tb927.10.3520	-2.59138	87.4316	protease regulatory ATPase subunit 4	RPT4	44856	No signal peptide	0	positive regulation of RNA polymerase II transcription preinitiation complex assembly;ubiquitin-dependent ERAD pathway;ubiquitin-dependent protein catabolic process	protein catabolic process	cytosolic proteasome complex;proteasome regulatory particle;proteasome regulatory particle, base subcomplex	cytoplasm	ATPase, AAA-type, core;Proteasomal ATPase OB C-terminal domain;AAA ATPase, AAA+ lid domain	5	1	Not GPI-Anchored	Cytoplasm	7.233
Tb927.10.3530	16.1863	-89.0348	hypothetical protein, conserved	N/A	41572	No signal peptide	0	N/A	N/A	ciliary plasm;cytoplasm;nuclear lumen	N/A	N/A	0	0	Not GPI-Anchored	Nucleus	7.565
Tb927.10.3540	-17.7624	38.6418	DNA-directed RNA polymerase I subunit RPA31	RPA31	24292	No signal peptide	0	transcription by RNA polymerase I	N/A	RNA polymerase I complex;nucleolus;nucleus	N/A	N/A	12	1	Not GPI-Anchored	Nucleus	9.691
Tb927.10.3560	48.464	35.0761	Protein arginine N-methyltransferase 1, prozyme	PRMT1-PRO	42122	No signal peptide	0	histone methylation	N/A	cytoplasm;histone methyltransferase complex	N/A	Methyltransferase domain 25	0	0	Not GPI-Anchored	Cytoplasm	7.709
Tb927.10.3570	-43.6895	-45.6535	RNA editing exonuclease 2	KREX2	99417	No signal peptide	0	RNA modification;double-strand break repair	N/A	PML body;cytoplasm;kinetoplast;mitochondrial mRNA editing complex;mitochondrion;nucleoplasm	N/A	Endonuclease/exonuclease/phosphatase	24	1	Not GPI-Anchored	Mitochondrion	6.576
Tb927.10.3580	-60.554	-75.6694	Mitochondrial SSU ribosomal protein, putative	mS58	35612	No signal peptide	0	N/A	N/A	mitochondrial small ribosomal subunit;mitochondrion;transport vesicle	N/A	N/A	22	0.786394	Not GPI-Anchored	Mitochondrion	6.803
Tb927.10.3590	-35.9726	-28.5646	hypothetical protein, conserved	N/A	62825	No signal peptide	0	N/A	N/A	cytoplasm;kinetoplast;mitochondrion	N/A	N/A	0	0	Not GPI-Anchored	Mitochondrion	7.05
Tb927.10.360	-95.712	82.585	hypothetical protein, conserved	N/A	33792	No signal peptide	0	N/A	N/A	axoneme;cytoplasm	N/A	N/A	8	0.692763	Not GPI-Anchored	Cytoplasm	5.162
Tb927.10.3610	-53.7517	-59.089	hypothetical protein, conserved	N/A	53985	No signal peptide	0	N/A	N/A	mitochondrion	N/A	N/A	0	0	Not GPI-Anchored	Mitochondrion	7.145
Tb927.10.3620	71.3725	-50.3579	Laminin-like protein, putative	N/A	34002	Signal peptide	0	N/A	N/A	cytoplasm;transport vesicle	N/A	N/A	0	0	GPI-Anchored	Endoplasmic_reticulum	9.328
Tb927.10.3630	44.6551	-5.21479	hypothetical protein, conserved	N/A	23637	No signal peptide	0	tRNA modification	tRNA modification	cytoplasm;nuclear lumen;nucleus	N/A	N/A	0	0	Not GPI-Anchored	Cytoplasm	6.853
Tb927.10.3640	20.4548	-114.969	nuclear transmembrane protein, putative	NP	31534	No signal peptide	6	N/A	N/A	nuclear envelope;nuclear lumen;nuclear membrane;nucleus	integral component of membrane	N/A	0	0	Not GPI-Anchored	Endoplasmic_reticulum	10.035
Tb927.10.3650	-33.8495	-30.2625	NADH-dependent fumarate reductase	FRDm1	133528	No signal peptide	0	N/A	obsolete oxidation-reduction process;protein flavinylation	glycosome;kinetoplast;mitochondrion	N/A	Oxidoreductase FAD/NAD(P)-binding;FAD-dependent oxidoreductase 2, FAD binding domain;Flavoprotein pyridine nucleotide cytochrome reductase-like, FAD-binding domain;Flavin transferase ApbE	0	0	Not GPI-Anchored	Mitochondrion	6.432
Tb927.10.3660	85.7672	17.5515	aspartate aminotransferase	cASAT	44788	No signal peptide	0	L-methionine salvage from methylthioadenosine;biosynthetic process	biosynthetic process;cellular amino acid metabolic process	ciliary plasm;cytoplasm	N/A	Aminotransferase, class I/classII	4	0.423634	Not GPI-Anchored	Peroxisome	8.769
Tb927.10.3670	52.2899	-2.92695	hypothetical protein, conserved	N/A	52231	No signal peptide	0	N/A	N/A	ciliary plasm;ciliary pocket;cytoplasm;nuclear lumen;transport vesicle	N/A	N/A	0	0	Not GPI-Anchored	Nucleus	4.528
Tb927.10.3680	-69.1631	7.62185	hypothetical protein, conserved	N/A	31825	No signal peptide	0	N/A	N/A	N/A	N/A	N/A	0	0	Not GPI-Anchored	Nucleus	9.645
Tb927.10.370	41.696	-59.3567	calcineurin B subunit, putative	CNB	19873	No signal peptide	0	posttranscriptional regulation of gene expression;response to heat	N/A	cytoplasm;cytosol;transport vesicle	N/A	EF-hand domain	0	0	Not GPI-Anchored	Cytoplasm	4.822
Tb927.10.3700	63.8196	1.63201	AMP-activated protein kinase, gamma regulatory subunit	AMPKG	55222	No signal peptide	0	cellular response to glucose starvation;protein phosphorylation;regulation of catalytic activity	N/A	cytoplasm;nucleotide-activated protein kinase complex;nucleus;transport vesicle	N/A	CBS domain	0	0	Not GPI-Anchored	Cytoplasm	5.133
Tb927.10.3710	100.49	44.6323	proteasome activator protein PA26	PA26	25258	No signal peptide	0	proteolysis;regulation of proteasomal protein catabolic process	N/A	proteasome activator complex	proteasome activator complex	Proteasome activator PA28, C-terminal domain	0	0	Not GPI-Anchored	Cytoplasm	5.912
Tb927.10.3720	4.37586	10.9536	hypothetical protein, conserved	N/A	55725	No signal peptide	0	N/A	N/A	cytoplasm;nucleolus;nucleus	N/A	Forkhead-associated (FHA) domain	0	0	Not GPI-Anchored	Nucleus	8.962
Tb927.10.3730	-16.0154	-72.7615	SET domain containing protein, putative	N/A	75396	No signal peptide	1	histone lysine methylation	N/A	cytoplasm;nucleus	integral component of membrane	SET domain	0	0	Not GPI-Anchored	Cell_membrane	5.787
Tb927.10.3740	-14.3609	-65.9805	hypothetical protein, conserved	N/A	54376	Signal peptide	0	N/A	N/A	endoplasmic reticulum	N/A	N/A	0	0	Not GPI-Anchored	Mitochondrion	8.388
Tb927.10.3750	20.1391	-89.2693	Endonuclease/Exonuclease/phosphatase family, putative	N/A	58819	No signal peptide	1	N/A	N/A	cytoplasm	integral component of membrane	Endonuclease/exonuclease/phosphatase	20	0.987832	GPI-Anchored	Endoplasmic_reticulum	6.544
Tb927.10.3760	43.3592	-20.7452	vacuolar ATP synthase subunit d, putative	N/A	31286	No signal peptide	0	proton transmembrane transport;response to drug	N/A	cytoplasm;mitochondrion;proton-transporting V-type ATPase complex;transport vesicle;vacuolar membrane;vacuolar proton-transporting V-type ATPase complex	N/A	ATPase, V1 complex, subunit D	0	0	Not GPI-Anchored	Nucleus	9.816
Tb927.10.3770	-47.602	-28.0319	predicted TPR repeat protein	N/A	78605	No signal peptide	0	N/A	N/A	cytoplasm;kinetoplast;mitochondrion	N/A	N/A	0	0	Not GPI-Anchored	Mitochondrion	6.748
Tb927.10.3780	-3.17929	10.6686	hypothetical protein, conserved	N/A	111047	No signal peptide	0	N/A	N/A	ciliary plasm;cortical cytoskeleton;cytoplasm;nuclear lumen;transport vesicle	N/A	N/A	10	0.977114	Not GPI-Anchored	Nucleus	9.24
Tb927.10.3790	12.3418	73.0106	hypothetical protein, conserved	N/A	432896	No signal peptide	0	N/A	N/A	nucleolus;nucleus	N/A	Down-regulated-in-metastasis protein	7	0.852659	Not GPI-Anchored	Nucleus	7.162
Tb927.10.380	-61.1699	-70.1031	kinetoplast ribosomal PPR-repeat containing protein 5	KRIPP5	39683	No signal peptide	0	RNA polyadenylation;mitochondrial RNA processing	N/A	cytoplasm;kinetoplast;mitochondrial large ribosomal subunit;mitochondrial mRNA editing complex;mitochondrion	N/A	N/A	22	0.937172	Not GPI-Anchored	Mitochondrion	9.623
Tb927.10.3810	17.4976	-113.314	Nucleoporin NUP65	NUP65	64889	No signal peptide	0	N/A	N/A	cytoplasm;nuclear pore;nuclear pore inner ring	N/A	N/A	0	0	Not GPI-Anchored	Cell_membrane	8.947
Tb927.10.3820	-82.3121	98.8851	hypothetical protein, conserved	N/A	233136	No signal peptide	0	N/A	N/A	axoneme	N/A	N/A	8	0.902745	Not GPI-Anchored	Cytoplasm	6.827
Tb927.10.3860	34.8744	-94.9339	SNF-7-like protein, putative	N/A	25011	No signal peptide	0	late endosome to vacuole transport via multivesicular body sorting pathway;vesicle budding from membrane;vesicle-mediated transport	vacuolar transport	ciliary pocket;cytoplasm;multivesicular body;transport vesicle	N/A	Snf7 family	0	0	Not GPI-Anchored	Nucleus	4.828
Tb927.10.3870	-77.8723	100.274	hypothetical protein, conserved	N/A	237134	No signal peptide	0	microtubule depolymerization	N/A	cilium;katanin complex	ribosome	WD40 repeat	8	0.417886	Not GPI-Anchored	Cytoplasm	8.018
Tb927.10.3880	21.2958	-75.7823	hypothetical protein, conserved	N/A	84660	No signal peptide	1	N/A	N/A	cytoplasm	integral component of membrane	N/A	0	0	Not GPI-Anchored	Endoplasmic_reticulum	6.593
Tb927.10.390	31.1526	-58.7359	DUF2407 ubiquitin-like domain containing protein, putative	N/A	16343	No signal peptide	0	N/A	N/A	cytoplasm	N/A	Domain of unknown function DUF2407 N-terminal	0	0	Not GPI-Anchored	Cell_membrane	5.617
Tb927.10.3900	33.0962	17.9025	CAMK/CAMKL family protein kinase, putative	N/A	83219	No signal peptide	0	protein phosphorylation	protein phosphorylation	ciliary plasm;cytoplasm	N/A	Protein kinase domain	0	0	Not GPI-Anchored	Cytoplasm	5.732
Tb927.10.3940	35.0721	44.4049	40S ribosomal protein S3A, putative	N/A	29422	No signal peptide	0	translation	translation	cytosol;nucleoplasm;ribosome	cytosolic small ribosomal subunit;ribosome	Ribosomal protein S3Ae	0	0	Not GPI-Anchored	Nucleus	10.101
Tb927.10.3950	-3.30023	61.8923	hypothetical protein, conserved	N/A	53001	No signal peptide	0	posttranscriptional regulation of gene expression	N/A	cytoplasm;nucleoplasm	N/A	N/A	0	0	Not GPI-Anchored	Plastid	6.196
Tb927.10.3970	72.7044	22.6975	hypothetical protein, conserved	N/A	55387	No signal peptide	0	N/A	N/A	nucleoplasm	N/A	N/A	0	0	Not GPI-Anchored	Nucleus	5.383
Tb927.10.3990	30.4197	40.2636	DHH1	DHH1	46468	No signal peptide	0	P-body assembly;nucleobase-containing compound metabolic process;stress granule assembly	N/A	P-body;cytoplasm;cytoplasmic stress granule	N/A	DEAD/DEAH box helicase domain;Helicase, C-terminal	0	0	Not GPI-Anchored	Cytoplasm	7.312
Tb927.10.4000	-37.7249	-48.5806	methylglutaconyl-CoA hydratase, mitochondrial precursor, putative	N/A	29196	No signal peptide	0	fatty acid beta-oxidation;metabolic process	N/A	mitochondrion;nucleoplasm	N/A	Enoyl-CoA hydratase/isomerase	0	0	Not GPI-Anchored	Peroxisome	8.129
Tb927.10.4010	79.7518	18.8803	hypothetical protein, conserved	N/A	73757	No signal peptide	0	N/A	N/A	cytoplasm	N/A	N/A	4	0.450656	Not GPI-Anchored	Mitochondrion	5.348
Tb927.10.4020	54.371	-77.5747	hypothetical protein, conserved	N/A	22973	No signal peptide	0	N/A	N/A	mitochondrion	N/A	N/A	0	0	Not GPI-Anchored	Mitochondrion	7.856
Tb927.10.4040	15.1352	-84.1774	3-keto-dihydrosphingosine reductase	N/A	38046	Signal peptide	1	3-keto-sphinganine metabolic process;fatty acid biosynthetic process;sphingolipid biosynthetic process	obsolete oxidation-reduction process	endoplasmic reticulum;endoplasmic reticulum membrane;nuclear envelope	N/A	Short-chain dehydrogenase/reductase SDR	20	0.916989	Not GPI-Anchored	Endoplasmic_reticulum	8.302
Tb927.10.4060	44.4442	30.018	Ankyrin repeats (3 copies), putative	N/A	39938	No signal peptide	0	positive regulation of DNA-binding transcription factor activity;regulation of apoptotic process	N/A	ciliary plasm;cytoplasm;nuclear lumen;nucleus	N/A	Ankyrin repeat-containing domain	0	0	Not GPI-Anchored	Nucleus	6.815
Tb927.10.4070	-65.5658	-3.94404	hypothetical protein, conserved	N/A	36601	No signal peptide	0	N/A	N/A	bilobe structure;cell tip;ciliary basal body;ciliary pro-basal body;cytoplasm;nucleus	N/A	N/A	0	0	Not GPI-Anchored	Nucleus	9.646
Tb927.10.4080	-9.39391	-70.5048	hypothetical protein, conserved	N/A	127097	No signal peptide	0	fatty acid beta-oxidation	obsolete oxidation-reduction process	kinetoplast;mitochondrial fatty acid beta-oxidation multienzyme complex;mitochondrion	N/A	N/A	0	0	Not GPI-Anchored	Mitochondrion	8.113
Tb927.10.4100	-9.61396	45.6609	hypothetical protein, conserved	N/A	74654	No signal peptide	0	N/A	N/A	nucleoplasm;nucleus	N/A	N/A	0	0	Not GPI-Anchored	Cytoplasm	6.747
Tb927.10.4120	27.5945	42.7491	60S ribosomal protein L30	RPL30	12348	No signal peptide	0	N/A	N/A	cytosolic large ribosomal subunit	cytosolic large ribosomal subunit	Ribosomal protein L7Ae/L30e/S12e/Gadd45	13	0.836797	Not GPI-Anchored	Mitochondrion	9.66
Tb927.10.4130	-38.1086	-40.0676	NADH-ubiquinone oxidoreductase B13 subunit	NDUFA5	31032	No signal peptide	0	respiratory electron transport chain	respiratory electron transport chain	NADH dehydrogenase complex;kinetoplast;mitochondrial respiratory chain complex I;mitochondrion	N/A	N/A	0	0	Not GPI-Anchored	Mitochondrion	8.853
Tb927.10.4160	-84.0745	79.6059	predicted zinc finger protein	N/A	42497	No signal peptide	0	N/A	N/A	cytoplasm	N/A	Zinc finger, RING-type	0	0	Not GPI-Anchored	Nucleus	9.52
Tb927.10.4170	-83.0587	0.0896875	hypothetical protein, conserved	TZP292	291823	No signal peptide	0	N/A	Golgi to plasma membrane protein transport	ciliary basal body;ciliary pro-basal body;ciliary transition zone	N/A	N/A	0	0	Not GPI-Anchored	Cytoplasm	6.104
Tb927.10.4180	89.9788	11.0962	TFIIF-stimulated CTD phosphatase, putative	N/A	28189	No signal peptide	0	N/A	N/A	ciliary plasm;cytoplasm	N/A	FCP1 homology domain	0	0	Not GPI-Anchored	Nucleus	6.657
Tb927.10.420	-58.6459	7.1233	Exocyst complex component EXO99	EXO99	99074	No signal peptide	0	endocytosis	N/A	ciliary pocket;exocyst	ribosome	N/A	0	0	Not GPI-Anchored	Cytoplasm	5.952
Tb927.10.4200	2.08912	-1.66933	Kinetoplastid kinetochore protein 24	KKT24	99872	No signal peptide	0	N/A	N/A	kinetochore;nucleus	N/A	N/A	0	0	Not GPI-Anchored	Cytoplasm	5.402
Tb927.10.4220	-72.752	-26.9825	hypothetical protein, conserved	N/A	34243	No signal peptide	0	N/A	N/A	N/A	N/A	N/A	0	0	Not GPI-Anchored	Mitochondrion	6.633
Tb927.10.4250	80.5444	23.0099	ADP-ribosylation factor-like 2, arl2	ARL2	20796	No signal peptide	0	mitotic cytokinesis;positive regulation of microtubule polymerization;small GTPase mediated signal transduction	N/A	cytoplasm;microtubule cytoskeleton	N/A	Small GTPase superfamily, ARF/SAR type	0	0	Not GPI-Anchored	Nucleus	8.945
Tb927.10.4260	82.8428	-69.9151	hypothetical protein, conserved	N/A	52328	No signal peptide	10	N/A	N/A	transport vesicle	integral component of membrane	LMBR1-like membrane protein	0	0	Not GPI-Anchored	Cell_membrane	7.922
Tb927.10.4270	70.8585	9.76653	coatomer subunit zeta, putative	N/A	20569	No signal peptide	0	intra-Golgi vesicle-mediated transport;intracellular protein transport;retrograde vesicle-mediated transport, Golgi to endoplasmic reticulum	retrograde vesicle-mediated transport, Golgi to endoplasmic reticulum	COPI vesicle coat;Golgi apparatus	COPI vesicle coat;Golgi membrane	AP complex, mu/sigma subunit	0	0	Not GPI-Anchored	Cytoplasm	5.077
Tb927.10.4290	-99.0852	83.0504	hypothetical protein, conserved	N/A	31775	No signal peptide	0	N/A	N/A	axoneme	N/A	N/A	8	0.504607	Not GPI-Anchored	Nucleus	9.443
Tb927.10.430	-13.8941	-41.9941	peroxidase, putative	N/A	41585	No signal peptide	0	cellular response to oxidative stress;hydrogen peroxide catabolic process;response to reactive oxygen species	obsolete oxidation-reduction process;response to oxidative stress	mitochondrion	N/A	Haem peroxidase	0	0	Not GPI-Anchored	Mitochondrion	8.665
Tb927.10.4320	-86.8697	96.6675	hypothetical protein, conserved	N/A	77597	No signal peptide	0	N/A	N/A	axoneme;cytoplasm	N/A	N/A	8	0.887588	Not GPI-Anchored	Cytoplasm	8.913
Tb927.10.440	-9.25484	27.0503	hypothetical protein, conserved	N/A	15008	No signal peptide	0	N/A	N/A	nucleoplasm	N/A	N/A	0	0	Not GPI-Anchored	Mitochondrion	9.798
Tb927.10.4400	67.4503	-72.3544	hypothetical protein, conserved	N/A	19192	No signal peptide	0	N/A	N/A	mitochondrion	N/A	N/A	0	0	Not GPI-Anchored	Nucleus	8.996
Tb927.10.4440	-18.9916	27.3389	predicted SAP domain protein	N/A	30903	No signal peptide	0	N/A	N/A	nuclear envelope;nucleus	N/A	SAP domain	0	0	Not GPI-Anchored	Nucleus	8.883
Tb927.10.450	-29.6922	63.0686	Component of motile flagella 62	CMF62	71879	No signal peptide	0	cilium-dependent cell motility;posttranscriptional regulation of gene expression	N/A	ciliary basal body;intraciliary transport particle B	N/A	TRAF3-interacting protein 1, N-terminal;TRAF3-interacting protein 1, C-terminal domain	0	0	Not GPI-Anchored	Nucleus	7.412
Tb927.10.4530	8.28604	-90.5502	hypothetical protein, conserved	N/A	32354	Signal peptide	3	N/A	N/A	cytoplasm	integral component of membrane	N/A	0	0	Not GPI-Anchored	Endoplasmic_reticulum	9.277
Tb927.10.4550	5.66429	-62.6698	hypothetical protein, conserved	N/A	18658	No signal peptide	0	N/A	N/A	cytoplasm;mitochondrion	N/A	N/A	0	0	Not GPI-Anchored	Mitochondrion	9.144
Tb927.10.4570	82.9378	10.1207	elongation factor 2	N/A	94334	No signal peptide	0	translation;translational elongation	N/A	ciliary plasm;cytoplasm;ribonucleoprotein complex	N/A	Translational (tr)-type GTP-binding domain;Elongation factor EFG, domain V-like;Translation elongation factor EFTu-like, domain 2;Translation elongation factor EFG/EF2, domain IV;Elongation Factor G, domain II	0	0	Not GPI-Anchored	Cytoplasm	5.829
Tb927.10.4580	3.39033	15.2735	hypothetical protein, conserved	N/A	42576	No signal peptide	0	N/A	N/A	cytoplasm;nuclear lumen;nucleus	N/A	N/A	0	0	Not GPI-Anchored	Cytoplasm	7.318
Tb927.10.4590	4.09572	-68.9941	mitochondrial inner membrane signal peptidase, putative	N/A	22944	No signal peptide	0	protein processing involved in protein targeting to mitochondrion;proteolysis;signal peptide processing	N/A	kinetoplast;mitochondrial inner membrane peptidase complex;mitochondrion	N/A	Peptidase S26	0	0	Not GPI-Anchored	Mitochondrion	6.118
Tb927.10.460	7.74537	14.5165	NIMA-related protein kinase	NRKC	87209	No signal peptide	0	protein phosphorylation;regulation of cytokinesis	protein phosphorylation	ciliary basal body;cytoplasm	N/A	Protein kinase domain	0	0	Not GPI-Anchored	Cytoplasm	8.897
Tb927.10.4610	20.0393	-81.8722	dolicholphosphate-mannose synthase, putative	DPMS	29086	No signal peptide	1	GPI anchor biosynthetic process;dolichol metabolic process;protein O-linked mannosylation	N/A	endoplasmic reticulum;endoplasmic reticulum membrane;glycosome;nuclear envelope	integral component of membrane	Glycosyltransferase 2-like	20	0.951122	GPI-Anchored	Endoplasmic_reticulum	8.286
Tb927.10.4620	99.7952	20.9868	peptidyl-prolyl cis-trans isomerase, putative	PPIase	11669	No signal peptide	0	chaperone-mediated protein folding;protein folding;protein peptidyl-prolyl isomerization	N/A	ciliary plasm;cytoplasm;nuclear lumen	N/A	FKBP-type peptidyl-prolyl cis-trans isomerase domain	0	0	Not GPI-Anchored	Cytoplasm	5.315
Tb927.10.4630	8.23554	4.48181	hypothetical protein, conserved	N/A	24299	No signal peptide	0	N/A	N/A	cytoplasm	N/A	N/A	0	0	Not GPI-Anchored	Cytoplasm	6.791
Tb927.10.4640	40.8533	39.4024	eukaryotic translation initiation factor 3 subunit l	EIF3L	55650	No signal peptide	0	translational initiation	formation of cytoplasmic translation initiation complex	cytoplasm;eukaryotic translation initiation factor 3 complex	cytoplasm;eukaryotic 43S preinitiation complex;eukaryotic 48S preinitiation complex;eukaryotic translation initiation factor 3 complex	Translation initiation factor 3 complex subunit L	0	0	Not GPI-Anchored	Cytoplasm	6.308
Tb927.10.4660	91.7876	47.5503	Transcription factor S-II (TFIIS), central domain containing protein, putative	N/A	20909	No signal peptide	0	N/A	transcription, DNA-templated	nuclear lumen;nucleolus	N/A	Transcription elongation factor S-II, central domain	0	0	Not GPI-Anchored	Nucleus	7.761
Tb927.10.4690	-64.6085	67.5421	dynein light chain, putative	N/A	13029	No signal peptide	0	microtubule-based process;positive regulation of ATP-dependent microtubule motor activity, plus-end-directed	microtubule-based process	axoneme;dynein complex;microtubule associated complex	dynein complex;microtubule	Dynein light chain, type 1/2	0	0	Not GPI-Anchored	Cytoplasm	5.498
Tb927.10.470	-25.2884	-70.1887	choline dehydrogenase, putative	N/A	56922	No signal peptide	1	glycine betaine biosynthetic process from choline	obsolete oxidation-reduction process	cytoplasm;mitochondrion	integral component of membrane	Glucose-methanol-choline oxidoreductase, N-terminal	0	0	Not GPI-Anchored	Mitochondrion	7.99
Tb927.10.4700	50.0941	17.4085	dolicholphosphate-mannose synthase, putative	N/A	26105	No signal peptide	0	dolichol-linked oligosaccharide biosynthetic process;protein transport to vacuole involved in ubiquitin-dependent protein catabolic process via the multivesicular body sorting pathway	multivesicular body sorting pathway	ESCRT II complex;ciliary plasm;cytoplasm;endoplasmic reticulum membrane;nucleoplasm;transport vesicle	ESCRT II complex	ESCRT-II complex, Vps25 subunit	0	0	Not GPI-Anchored	Cytoplasm	6.187
Tb927.10.4710	47.3619	71.8929	proteasome subunit beta type-2, putative	PSB4	22776	No signal peptide	0	proteasomal protein catabolic process;proteasomal ubiquitin-independent protein catabolic process;proteasome-mediated ubiquitin-dependent protein catabolic process;ubiquitin-dependent protein catabolic process	proteolysis involved in cellular protein catabolic process	cytoplasm;nucleoplasm;nucleus;proteasome core complex;proteasome core complex, beta-subunit complex	proteasome core complex	Proteasome, subunit alpha/beta	1	0.855445	Not GPI-Anchored	Cytoplasm	6.327
Tb927.10.4720	-90.9342	-7.37039	Ankyrin repeats (many copies), putative	N/A	39545	No signal peptide	0	N/A	N/A	axoneme;ciliary inversin compartment;ciliary transition zone	N/A	N/A	0	0	Not GPI-Anchored	Cytoplasm	5.076
Tb927.10.4730	-71.623	-31.192	ribonuclease HII, putative	N/A	53914	No signal peptide	0	DNA replication, removal of RNA primer;RNA catabolic process;mismatch repair	N/A	antipodal site;cytoplasm;ribonuclease H2 complex	N/A	Ribonuclease HII/HIII domain	0	0	Not GPI-Anchored	Mitochondrion	8.967
Tb927.10.4750	-87.3133	104.239	hypothetical protein, conserved	N/A	45512	No signal peptide	0	N/A	N/A	ciliary basal body;ciliary plasm;cytoplasm;nuclear lumen	N/A	N/A	0	0	Not GPI-Anchored	Mitochondrion	9.801
Tb927.10.4760	17.9477	-96.0246	Integral membrane protein DUF106, putative	N/A	27159	No signal peptide	3	N/A	N/A	EMC complex;endoplasmic reticulum	membrane	Integral membrane protein EMC3/TMCO1-like	0	0	Not GPI-Anchored	Endoplasmic_reticulum	7.007
Tb927.10.4770	46.9066	-71.8554	phosphatidylinositol-4-phosphate 5-kinase, putative	N/A	51173	No signal peptide	0	phosphatidylinositol metabolic process	phosphatidylinositol metabolic process	ciliary plasm;cytoplasm;nuclear lumen;pellicular membrane	N/A	Phosphatidylinositol-4-phosphate 5-kinase, core	0	0	Not GPI-Anchored	Cell_membrane	8.896
Tb927.10.4780	60.0274	-56.9408	GPI inositol deacylase precursor	GPIdeAc	61431	Signal peptide	0	GPI anchor biosynthetic process;lipopolysaccharide catabolic process;negative regulation of inflammatory response	N/A	cytoplasm;membrane	N/A	N/A	17	1	Not GPI-Anchored	Extracellular	5.064
Tb927.10.4800	-25.3497	20.581	J binding protein 3, putative	JBP3	65512	No signal peptide	0	termination of RNA polymerase II transcription	N/A	cytoplasm;nucleus	N/A	N/A	0	0	Not GPI-Anchored	Cytoplasm	9.108
Tb927.10.4820	-74.5879	-0.312356	hypothetical protein, conserved	N/A	38392	No signal peptide	0	N/A	N/A	bilobe structure	N/A	N/A	0	0	Not GPI-Anchored	Cytoplasm	7.204
Tb927.10.4840	-26.8278	37.2648	transcription factor IIa, putative	TFIIA-2	19794	No signal peptide	0	N/A	N/A	cytoplasm;nuclear lumen	N/A	N/A	0	0	Not GPI-Anchored	Extracellular	5.31
Tb927.10.4850	-50.7567	-33.0672	hypothetical protein, conserved	N/A	51340	No signal peptide	0	N/A	N/A	cytoplasm;mitochondrion	N/A	N/A	0	0	Not GPI-Anchored	Mitochondrion	6.031
Tb927.10.4860	-70.171	4.94979	hypothetical protein, conserved	N/A	41605	No signal peptide	0	N/A	N/A	ciliary basal body;ciliary pro-basal body	N/A	N/A	0	0	Not GPI-Anchored	Cytoplasm	8.025
Tb927.10.4890	7.34131	15.4725	zinc-finger of a C2HC-type, putative	N/A	32142	No signal peptide	0	N/A	N/A	ciliary basal body;cilium;cytoplasm	N/A	N/A	0	0	Not GPI-Anchored	Nucleus	10.667
Tb927.10.4900	30.8379	24.3671	TPR-repeat-containing chaperone protein DNAJ, putative	J52	55927	No signal peptide	0	protein folding	N/A	ciliary plasm;cytoplasm;nucleoplasm	N/A	DnaJ domain;Tetratricopeptide repeat	0	0	Not GPI-Anchored	Nucleus	8.028
Tb927.10.4910	-20.4804	-81.9437	mitochondrial carrier protein	MCP4	77980	No signal peptide	3	transport	transmembrane transport	cytoplasm;mitochondrial inner membrane;mitochondrion	integral component of membrane	Mitochondrial substrate/solute carrier	0	0	Not GPI-Anchored	Mitochondrion	9.491
Tb927.10.4920	-65.7671	85.2727	hypothetical protein, conserved	N/A	50377	No signal peptide	0	N/A	N/A	transport vesicle	N/A	N/A	8	0.313198	Not GPI-Anchored	Cytoplasm	8.401
Tb927.10.4950	-4.92792	65.1349	U2 small nuclear ribonucleoprotein 16.5K	SSm2-2	14743	No signal peptide	0	alternative mRNA splicing, via spliceosome;mRNA trans splicing, via spliceosome;spliceosomal snRNP assembly	RNA processing	SMN-Sm protein complex;U1 snRNP;U12-type spliceosomal complex;U2 snRNP;U4 snRNP;U5 snRNP;catalytic step 2 spliceosome;commitment complex;nuclear speck;nucleus;pICln-Sm protein complex;precatalytic spliceosome;spliceosomal snRNP complex;spliceosomal tri-snRNP complex	N/A	N/A	0	0	Not GPI-Anchored	Nucleus	9.678
Tb927.10.4980	101.972	42.2966	ubiquitin-like protein DSK2, putative	DSK2	32186	No signal peptide	0	DNA replication;chromosome organization;chromosome segregation;ubiquitin-dependent protein catabolic process	N/A	cytosol	N/A	Ubiquitin-like domain;Ubiquitin-associated domain	0	0	Not GPI-Anchored	Nucleus	5.187
Tb927.10.4990	12.0861	18.5338	cdc2-related kinase 3	CRK3	35017	No signal peptide	0	mitotic cell cycle;protein phosphorylation;regulation of cell cycle	cell division;protein phosphorylation	cytoplasm;mediator complex;mitochondrion;nucleus	N/A	Protein kinase domain	0	0	Not GPI-Anchored	Cytoplasm	6.593
Tb927.10.5000	-98.5965	73.9735	hypothetical protein, conserved	N/A	28733	No signal peptide	0	N/A	N/A	axoneme	N/A	N/A	8	0.67246	Not GPI-Anchored	Cytoplasm	6.319
Tb927.10.5010	-37.9429	-28.1285	Elongation factor G1, mitochondrial, putative	EF-G1	83983	No signal peptide	0	mitochondrial translational elongation;oxidative phosphorylation	translational elongation	cytoplasm;mitochondrion	N/A	Translational (tr)-type GTP-binding domain;Elongation factor EFG, domain V-like;Translation elongation factor EFG/EF2, domain IV;Elongation Factor G, domain II	23	1	Not GPI-Anchored	Mitochondrion	6.405
Tb927.10.5020	42.1176	32.6457	Eukaryotic translation initiation factor 4E type 5	eif4e5	21980	No signal peptide	0	cell motility;translation	translational initiation	ciliary plasm;cytoplasm;eukaryotic translation initiation factor 4F complex;nuclear lumen	N/A	Translation Initiation factor eIF- 4e	0	0	Not GPI-Anchored	Cytoplasm	5.735
Tb927.10.5050	-26.098	-60.5141	mitochondrial ATP synthase epsilon chain	N/A	8691	No signal peptide	0	N/A	ATP synthesis coupled proton transport	cytoplasm;mitochondrial inner membrane;mitochondrial proton-transporting ATP synthase complex, catalytic sector F(1);mitochondrion	mitochondrial proton-transporting ATP synthase complex, catalytic sector F(1)	ATP synthase, F1 complex, epsilon subunit, mitochondrial	0	0	Not GPI-Anchored	Mitochondrion	9.334
Tb927.10.5080	14.2243	-85.3453	GPI transamidase component Tta2	TTA2	45619	No signal peptide	6	N/A	N/A	GPI-anchor transamidase complex;endoplasmic reticulum;nuclear envelope	integral component of membrane	N/A	20	0.814273	Not GPI-Anchored	Endoplasmic_reticulum	8.204
Tb927.10.5090	34.5269	-89.3635	Enriched in surface-labeled proteome protein 18	ESP18	20826	Signal peptide	1	N/A	N/A	cell surface;endosome	N/A	N/A	0	0	Not GPI-Anchored	Extracellular	9.586
Tb927.10.510	11.0358	-62.186	Present in the outer mitochondrial membrane proteome 19	POMP19	37060	No signal peptide	0	protein targeting to mitochondrion	N/A	cytoplasm;mitochondrial outer membrane;mitochondrion	N/A	N/A	0	0	Not GPI-Anchored	Cytoplasm	5.282
Tb927.10.5110	-52.7605	-53.5672	KREPA4	KREPA4	23697	No signal peptide	0	RNA modification	N/A	mitochondrial mRNA editing complex;mitochondrion	N/A	N/A	0	0	Not GPI-Anchored	Mitochondrion	7.747
Tb927.10.5120	-43.7864	-41.9028	KREPA6	KREPA6	18091	No signal peptide	0	RNA modification	N/A	kinetoplast;mitochondrial mRNA editing complex;mitochondrion;nucleus	N/A	Primosome PriB/single-strand DNA-binding	0	0	Not GPI-Anchored	Mitochondrion	6.71
Tb927.10.5130	14.6521	7.94613	Protein C21orf2 homolog, putative	N/A	30646	No signal peptide	0	cilium assembly;cytoskeleton organization;posttranscriptional regulation of gene expression;regulation of cell shape	N/A	cell tip;ciliary basal body;ciliary pro-basal body;mitochondrion	N/A	N/A	0	0	Not GPI-Anchored	Cytoplasm	7.848
Tb927.10.5140	2.32165	22.8972	Mitogen-activated protein kinase 6	MPK6	49741	No signal peptide	0	intracellular signal transduction;mitotic cytokinesis;protein phosphorylation;regulation of gene expression	protein phosphorylation	cell tip;ciliary plasm;cortical cytoskeleton;cytoplasm;cytosol;nuclear lumen;nucleus	N/A	Protein kinase domain	0	0	Not GPI-Anchored	Cytoplasm	9.575
Tb927.10.5170	-88.5948	90.1949	XPC-binding domain containing protein, putative	N/A	121665	No signal peptide	0	N/A	nucleotide-excision repair;proteasome-mediated ubiquitin-dependent protein catabolic process	N/A	N/A	XPC-binding domain	8	0.371218	Not GPI-Anchored	Cytoplasm	6.776
Tb927.10.520	-15.4755	-77.2645	Mitochondrial ATP synthase subunit, putative	N/A	46782	No signal peptide	1	N/A	N/A	cytoplasm;mitochondrial inner membrane;mitochondrion	integral component of membrane	N/A	21	0.818888	Not GPI-Anchored	Mitochondrion	5.736
Tb927.10.5230	-61.8949	-0.906448	ADP-ribosylation factor-like protein 13, putative	ARL13	30328	No signal peptide	0	cilium assembly;protein transport	N/A	axoneme;cilium	N/A	Small GTPase superfamily, ARF/SAR type	0	0	Not GPI-Anchored	Cytoplasm	5.663
Tb927.10.5240	21.2004	13.9464	cAMP binding protein, putative	N/A	188209	No signal peptide	0	N/A	N/A	cytoplasm;flagella connector;flagellum attachment zone	N/A	Cyclic nucleotide-binding domain;C2 domain	0	0	Not GPI-Anchored	Cytoplasm	6.475
Tb927.10.5250	36.7404	56.1552	zinc finger protein family member, putative	ZC3H32	72041	No signal peptide	0	N/A	N/A	cytoplasm	N/A	N/A	0	0	Not GPI-Anchored	Nucleus	8.502
Tb927.10.5260	-86.8404	-6.11683	C2 domain containing protein, putative	TZP125	125065	No signal peptide	0	N/A	N/A	ciliary transition zone	N/A	C2 domain	0	0	Not GPI-Anchored	Cytoplasm	7.743
Tb927.10.5280	45.7778	31.5116	pre-mRNA splicing factor ATP-dependent RNA helicase, putative	N/A	98060	No signal peptide	0	RNA splicing;RNA splicing, via transesterification reactions	N/A	nucleoplasm;nucleus;spliceosomal complex	N/A	DEAD/DEAH box helicase domain;Helicase, C-terminal;Helicase-associated domain;Domain of unknown function DUF1605	0	0	Not GPI-Anchored	Nucleus	7.055
Tb927.10.530	48.2617	-78.8872	Plasma-membrane choline transporter, putative	ESP22	76325	No signal peptide	10	transmembrane transport	transmembrane transport	ciliary pocket;endosome;membrane	integral component of membrane	Choline transporter-like	0	0	Not GPI-Anchored	Cell_membrane	8.676
Tb927.10.5310	19.1082	15.4091	AMP-activated kinase, alpha 1	AMPKa1	80620	No signal peptide	0	intracellular signal transduction;protein phosphorylation	protein phosphorylation	cytoplasm;nucleus;transport vesicle	N/A	Protein kinase domain	0	0	Not GPI-Anchored	Cytoplasm	8.61
Tb927.10.5320	-29.1306	-42.1098	RNA editing endoribonuclease	KREN3	66639	No signal peptide	0	mRNA modification	RNA processing	cytoplasm;mitochondrial mRNA editing complex;mitochondrion	N/A	N/A	0	0	Not GPI-Anchored	Cytoplasm	9.414
Tb927.10.5340	29.4531	42.3313	40S ribosomal protein S18, putative	RPS18	17510	No signal peptide	0	translation	translation	cytoplasm;cytosol;intracellular anatomical structure;nuclear lumen;organellar small ribosomal subunit;ribosome;small ribosomal subunit	ribosome	Ribosomal protein S13	13	0.836797	Not GPI-Anchored	Cytoplasm	10.785
Tb927.10.5350	-80.0895	98.2181	dynein heavy chain, putative	N/A	474705	No signal peptide	0	microtubule-based movement	microtubule-based movement	axoneme;cytoplasm;dynein complex;intraciliary transport particle	dynein complex;microtubule	Dynein heavy chain region D6 P-loop domain;Dynein heavy chain, domain-2;Dynein heavy chain, hydrolytic ATP-binding dynein motor region;Dynein heavy chain, coiled coil stalk;Dynein heavy chain, AAA module D4;Dynein heavy chain, ATP-binding dynein motor region;Dynein heavy chain, AAA 5 extension domain;Dynein heavy chain 3, AAA+ lid domain;Dynein heavy chain AAA lid domain;Dynein heavy chain, C-ter…	8	0.917868	Not GPI-Anchored	Cytoplasm	5.68
Tb927.10.5370	27.1811	42.591	40S ribosomal protein S10, putative	N/A	19286	No signal peptide	0	ribosomal small subunit assembly;translation	N/A	cytoplasm;cytosolic small ribosomal subunit	N/A	Plectin/S10, N-terminal	13	0.793121	Not GPI-Anchored	Nucleus	10.264
Tb927.10.5380	35.4797	66.9366	intraflagellar transport protein 122	IFT122	139428	No signal peptide	0	intraciliary retrograde transport;intraciliary transport involved in cilium assembly;non-motile cilium assembly;protein localization to cilium	cilium assembly	ciliary basal body;intraciliary transport particle;intraciliary transport particle A;non-motile cilium	N/A	WD40 repeat	0	0	Not GPI-Anchored	Cytoplasm	6.843
Tb927.10.5390	14.2764	-99.849	hypothetical protein, conserved	N/A	154530	Signal peptide	0	N/A	N/A	cytoplasm	N/A	N/A	20	0.902398	Not GPI-Anchored	Extracellular	7.855
Tb927.10.5400	17.6761	-103.607	hypothetical protein, conserved	N/A	63397	Signal peptide	3	N/A	N/A	endoplasmic reticulum;mitochondrion;nucleus;transport vesicle	N/A	N/A	20	0.924666	Not GPI-Anchored	Endoplasmic_reticulum	9.807
Tb927.10.5430	-104.688	77.9446	Flagellar C1a complex subunit C1a-32, putative	N/A	32617	No signal peptide	0	N/A	N/A	axoneme	N/A	Flagellar C1a complex subunit C1a-32	8	0.677528	Not GPI-Anchored	Nucleus	6.714
Tb927.10.5440	-51.9596	-42.2722	RNA editing endoribonuclease	KREN2	60839	No signal peptide	0	mRNA modification	RNA processing	cytoplasm;mitochondrial mRNA editing complex;mitochondrion	N/A	N/A	0	0	Not GPI-Anchored	Mitochondrion	8.965
Tb927.10.5450	-26.7868	28.3844	ISWI complex protein	NLP	107293	No signal peptide	0	chromatin remodeling;negative regulation of transcription, DNA-templated;nucleosome assembly;positive regulation of transcription, DNA-templated;regulation of chromatin silencing;transcriptional attenuation	N/A	CAF-1 complex;ISWI-type complex;nucleolus;nucleoplasm;nucleus	N/A	WHIM2 domain	6	1	Not GPI-Anchored	Nucleus	5.098
Tb927.10.5460	23.9264	54.9397	60S ribosomal protein L24, putative	N/A	14625	No signal peptide	0	assembly of large subunit precursor of preribosome;ribosomal large subunit assembly;translation	N/A	cytoplasm;cytosolic large ribosomal subunit;intracellular anatomical structure;ribosome	N/A	Ribosomal protein L24e-related	0	0	Not GPI-Anchored	Mitochondrion	11.547
Tb927.10.5470	79.0221	-69.5994	hypothetical protein, conserved	N/A	51961	No signal peptide	2	N/A	N/A	N/A	integral component of membrane	N/A	0	0	Not GPI-Anchored	Endoplasmic_reticulum	8.554
Tb927.10.550	48.6927	-68.6818	hypothetical protein, conserved	N/A	40949	No signal peptide	4	posttranscriptional regulation of gene expression	N/A	bilobe structure;ciliary pocket collar	integral component of membrane	N/A	0	0	Not GPI-Anchored	Cell_membrane	9.352
Tb927.10.5500	-1.82584	-77.8301	NADH-ubiquinone oxidoreductase complex I subunit, putative	N/A	41420	No signal peptide	0	N/A	N/A	NADH dehydrogenase complex;mitochondrion	N/A	N/A	0	0	Not GPI-Anchored	Mitochondrion	8.413
Tb927.10.5510	7.03506	18.0353	endonuclease/exonuclease/phosphatase, putative	IP5Pase	63059	No signal peptide	0	N/A	phosphatidylinositol dephosphorylation	N/A	N/A	N/A	0	0	Not GPI-Anchored	Nucleus	9.539
Tb927.10.5520	90.2045	46.8543	AmmeMemoRadiSam system protein B, putative	N/A	36138	No signal peptide	0	N/A	N/A	ciliary plasm;cytoplasm;nuclear lumen	N/A	MEMO1 family	0	0	Not GPI-Anchored	Mitochondrion	7.019
Tb927.10.5540	-38.0335	-47.7276	hypothetical protein, conserved	N/A	30445	No signal peptide	0	N/A	N/A	mitochondrion	N/A	N/A	0	0	Not GPI-Anchored	Mitochondrion	8.775
Tb927.10.5560	9.94965	-105.187	GPI alpha-mannosyltransferase III	GPI10	67587	No signal peptide	9	GPI anchor biosynthetic process	GPI anchor biosynthetic process	endoplasmic reticulum;nuclear envelope	N/A	GPI mannosyltransferase	20	0.95114	Not GPI-Anchored	Endoplasmic_reticulum	9.648
Tb927.10.5580	-65.165	74.198	hypothetical protein, conserved	N/A	38851	No signal peptide	0	N/A	N/A	axoneme;cilium;cytoplasm	N/A	N/A	0	0	Not GPI-Anchored	Nucleus	9.563
Tb927.10.5590	-22.5497	-49.1589	protein phosphatase 2C, putative	N/A	66751	No signal peptide	0	dephosphorylation	protein dephosphorylation	cytoplasm;kinetoplast;mitochondrion	N/A	PPM-type phosphatase domain	0	0	Not GPI-Anchored	Mitochondrion	6.811
Tb927.10.560	32.1792	47.1738	40S ribosomal proteins S11, putative	N/A	20087	No signal peptide	0	translation	translation	cytoplasm;cytosolic small ribosomal subunit;intracellular anatomical structure;organellar small ribosomal subunit;ribosome	ribosome	Ribosomal protein S17/S11;40S ribosomal protein S11, N-terminal	0	0	Not GPI-Anchored	Cytoplasm	10.763
Tb927.10.5630	-102.467	73.655	hypothetical protein, conserved	N/A	21709	No signal peptide	0	N/A	N/A	axoneme	N/A	N/A	8	0.467258	Not GPI-Anchored	Nucleus	9.281
Tb927.10.5640	-40.7132	52.2815	Gem-associated protein 2, putative	TbGEMIN2	55428	No signal peptide	0	RNA splicing;mRNA cis splicing, via spliceosome;spliceosomal snRNP assembly	N/A	SL snRNP;SmD-containing SMN-Sm protein complex;nucleoplasm;nucleus;spliceosomal complex;transport vesicle	N/A	N/A	0	0	Not GPI-Anchored	Nucleus	6.225
Tb927.10.5660	-18.3202	-79.8249	heat shock protein, putative	J5	37874	No signal peptide	2	chaperone cofactor-dependent protein refolding;protein folding;protein refolding	N/A	cytoplasm;mitochondrion	integral component of membrane	DnaJ domain	0	0	Not GPI-Anchored	Mitochondrion	8.931
Tb927.10.5670	33.8773	53.2685	N-acetyltransferase subunit Nat1, putative	NAT1	82190	No signal peptide	0	N-terminal peptidyl-methionine acetylation;cellular protein modification process	N/A	cytoplasm	N/A	N-terminal acetyltransferase A, auxiliary subunit	0	0	Not GPI-Anchored	Cytoplasm	7.147
Tb927.10.5680	67.8703	-53.3751	procyclin-associated gene 1 (PAG1) protein, putative	N/A	44022	Signal peptide	0	N/A	evasion of host immune response	transport vesicle	N/A	Trypanosome variant surface glycoprotein, A-type, N-terminal domain	15	1	GPI-Anchored	Endoplasmic_reticulum	4.637
Tb927.10.5690	68.6859	-53.7848	procyclin-associated gene 2 (PAG2) protein, putative	N/A	43075	Signal peptide	0	N/A	evasion of host immune response	transport vesicle	anchored component of membrane;plasma membrane	Trypanosome variant surface glycoprotein, A-type, N-terminal domain	0	0	Not GPI-Anchored	Endoplasmic_reticulum	8.506
Tb927.10.570	-54.4594	5.92547	Sec8 exocyst complex component specific domain containing protein, putative	N/A	185762	No signal peptide	0	meiotic chromosome segregation;regulation of chromosome condensation;regulation of cohesin loading	vesicle docking involved in exocytosis	ciliary pocket;cytoplasm	exocyst	Sec8 exocyst complex component specific domain	0	0	Not GPI-Anchored	Cytoplasm	5.611
Tb927.10.5740	1.77934	-36.126	Protein of unknown function (DUF778), putative	N/A	22485	No signal peptide	0	N/A	N/A	transport vesicle	N/A	TMEM222/RTE1	0	0	Not GPI-Anchored	Peroxisome	9.298
Tb927.10.5760	17.4666	32.2815	adenylate kinase, putative	ADKD	24310	No signal peptide	0	nucleobase-containing small molecule interconversion;nucleoside diphosphate phosphorylation;nucleoside triphosphate biosynthetic process;purine nucleotide metabolic process	nucleobase-containing compound metabolic process	cytoplasm;glycosome	N/A	N/A	0	0	Not GPI-Anchored	Mitochondrion	9.564
Tb927.10.5770	40.0645	26.903	Valosin-containing protein	VCP	85826	No signal peptide	0	ER-associated misfolded protein catabolic process;autophagosome maturation;macroautophagy;mitotic spindle disassembly;retrograde protein transport, ER to cytosol;ubiquitin-dependent ERAD pathway	N/A	VCP-NPL4-UFD1 AAA ATPase complex;cytoplasm;cytoplasmic side of endoplasmic reticulum membrane;cytosol;membrane;nucleoplasm;nucleus	N/A	ATPase, AAA-type, core;CDC48, N-terminal subdomain;CDC48, domain 2;AAA ATPase, AAA+ lid domain	0	0	Not GPI-Anchored	Cytoplasm	5.26
Tb927.10.5780	67.7481	-71.9683	amino acid tansporter, putative	N/A	62654	No signal peptide	10	amino acid transmembrane transport;amino acid transport	N/A	ciliary plasm;cytoplasm;membrane;nuclear lumen;transport vesicle;vacuolar membrane	integral component of membrane	Amino acid transporter, transmembrane domain	0	0	Not GPI-Anchored	Cell_membrane	5.853
Tb927.10.5790	-69.8121	82.4701	hypothetical protein, conserved	N/A	59194	No signal peptide	0	N/A	N/A	mitochondrion	N/A	N/A	0	0	Not GPI-Anchored	Plastid	7.013
Tb927.10.5810	92.4732	35.4182	The ARF-like 2 binding protein BART, putative	N/A	48258	No signal peptide	0	response to drug	N/A	axoneme;ciliary base;ciliary plasm;cytoplasm	N/A	BART domain	4	0.544854	Not GPI-Anchored	Cytoplasm	5.578
Tb927.10.5820	-46.324	-41.1773	predicted RanGDP binding protein	N/A	109236	No signal peptide	0	N/A	N/A	kinetoplast;mitochondrion	N/A	N/A	0	0	Not GPI-Anchored	Nucleus	6.035
Tb927.10.5830	-41.781	-50.403	hypothetical protein, conserved	N/A	59942	No signal peptide	0	posttranscriptional regulation of gene expression	N/A	mitochondrial mRNA editing complex;transport vesicle	N/A	Zinc finger, RanBP2-type	24	1	Not GPI-Anchored	Nucleus	8.401
Tb927.10.5840	110.868	28.3823	translation elongation factor 1-beta, putative	N/A	21959	No signal peptide	0	translational elongation	translational elongation	cytoplasm;cytosol;eukaryotic translation elongation factor 1 complex	eukaryotic translation elongation factor 1 complex	Translation elongation factor EF1B, beta/delta subunit, guanine nucleotide exchange domain	0	0	Not GPI-Anchored	Cytoplasm	4.959
Tb927.10.5860	-107.246	70.03	hypothetical protein, conserved	N/A	16310	No signal peptide	0	N/A	N/A	axoneme;cytoplasm	N/A	N/A	8	0.372058	Not GPI-Anchored	Cytoplasm	5.277
Tb927.10.5870	7.51316	0.262937	Flagellum attachment zone protein 25	FAZ25	49468	No signal peptide	0	N/A	N/A	cell tip;ciliary tip;flagellum attachment zone	N/A	N/A	0	0	Not GPI-Anchored	Cytoplasm	9.824
Tb927.10.5880	-11.7646	11.9573	Proteophosphoglycan, putative	N/A	66775	No signal peptide	0	posttranscriptional regulation of gene expression	N/A	cortical cytoskeleton	N/A	N/A	0	0	Not GPI-Anchored	Cytoplasm	9.97
Tb927.10.5890	-86.2367	91.8534	Galactose oxidase, central domain containing protein, putative	N/A	100833	No signal peptide	0	N/A	N/A	axoneme;cytoplasm	N/A	Kelch repeat type 2	8	0.655174	Not GPI-Anchored	Cytoplasm	9.533
Tb927.10.5910	-72.3335	-2.41301	Basal body protein	BBP86	90250	No signal peptide	0	N/A	N/A	bilobe structure;ciliary basal body	N/A	N/A	0	0	Not GPI-Anchored	Nucleus	9.789
Tb927.10.5920	-13.361	32.8382	hypothetical protein, conserved	N/A	85744	No signal peptide	0	N/A	N/A	nucleolus;nucleoplasm;nucleus	N/A	N/A	12	1	Not GPI-Anchored	Nucleus	7.572
Tb927.10.5940	42.5073	11.8296	NEK family Serine/threonine-protein kinase, putative	NEK17-2	55111	No signal peptide	0	modulation of development of symbiont involved in interaction with host;protein phosphorylation;quorum sensing	protein phosphorylation	ciliary plasm;cytoplasm;nuclear lumen	N/A	Protein kinase domain	0	0	Not GPI-Anchored	Cytoplasm	8.468
Tb927.10.5960	68.2459	-57.7114	engulfment and cell motility domain 2, putative	N/A	51656	No signal peptide	0	N/A	N/A	cytoplasm;transport vesicle	N/A	ELMO domain	0	0	Not GPI-Anchored	Nucleus	5.802
Tb927.10.5980	-87.5843	95.5431	leucine-rich repeat protein (LRRP), putative	N/A	46794	No signal peptide	0	N/A	N/A	axoneme;cytoplasm	N/A	Leucine-rich repeat	8	0.804292	Not GPI-Anchored	Cytoplasm	5.521
Tb927.10.600	-56.7168	-68.1919	Mitochondrial ribosomal protein L29	MRPL29	62775	No signal peptide	0	N/A	N/A	cytoplasm;mitochondrial large ribosomal subunit;mitochondrion;transport vesicle	N/A	N/A	0	0	Not GPI-Anchored	Mitochondrion	7.758
Tb927.10.6000	-17.2931	17.2113	hypothetical protein, conserved	N/A	171850	No signal peptide	0	N/A	N/A	N/A	N/A	N/A	0	0	Not GPI-Anchored	Cytoplasm	9.778
Tb927.10.6010	-16.89	42.025	Cohesin subunit SCC3, putative	SCC3	128011	No signal peptide	0	sister chromatid cohesion	N/A	chromatin;cohesin complex;nucleoplasm;nucleus	N/A	STAG	0	0	Not GPI-Anchored	Cytoplasm	6.121
Tb927.10.6020	4.63881	50.55	hypothetical protein, conserved	N/A	18564	No signal peptide	0	N/A	N/A	nucleoplasm;nucleus	N/A	N/A	0	0	Not GPI-Anchored	Nucleus	4.709
Tb927.10.6050	94.0634	33.8272	clathrin heavy chain	CHC	190626	No signal peptide	0	receptor-mediated endocytosis	intracellular protein transport;vesicle-mediated transport	cell tip;clathrin complex;transport vesicle	clathrin coat of coated pit;clathrin coat of trans-Golgi network vesicle;clathrin complex	Clathrin, heavy chain/VPS, 7-fold repeat;Clathrin, heavy chain, linker, core motif	4	0.45244	Not GPI-Anchored	Cytoplasm	5.624
Tb927.10.6070	1.01277	20.9227	universal minicircle sequence binding protein 1	UMSBP1	14566	No signal peptide	0	mitochondrial DNA inheritance;mitotic cell cycle;positive regulation of cytoplasmic translation	N/A	cytoplasm;nuclear lumen;nucleolus	N/A	Zinc finger, CCHC-type	0	0	Not GPI-Anchored	Cytoplasm	8.794
Tb927.10.6090	-61.0735	-61.985	tRNA pseudouridine synthase A, putative	N/A	76906	No signal peptide	0	N/A	RNA modification;pseudouridine synthesis	kinetoplast;mitochondrial large ribosomal subunit;mitochondrion	N/A	N/A	0	0	Not GPI-Anchored	Mitochondrion	8.938
Tb927.10.6120	11.1747	-61.5357	Peptidase M76 family, putative	N/A	27226	No signal peptide	0	mitochondrial protein processing;mitochondrial proton-transporting ATP synthase complex assembly	N/A	cytoplasm;extrinsic component of mitochondrial inner membrane	N/A	Peptidase M76, ATP23	0	0	Not GPI-Anchored	Cytoplasm	5.51
Tb927.10.6130	4.18378	-68.3535	hypothetical protein, conserved	N/A	43988	No signal peptide	0	N/A	N/A	cytoplasm	N/A	N/A	0	0	Not GPI-Anchored	Nucleus	5.371
Tb927.10.6150	22.9286	9.64858	neurobeachin/beige protein, putative	N/A	361043	No signal peptide	0	N/A	N/A	cytoplasm;glycosome;transport vesicle	N/A	BEACH domain;PH-BEACH domain	0	0	Not GPI-Anchored	Cytoplasm	6.077
Tb927.10.6160	53.5447	12.0545	Sec34-like family, putative	N/A	81541	No signal peptide	0	Golgi organization;intra-Golgi vesicle-mediated transport	intracellular protein transport	Golgi apparatus;Golgi transport complex	cis-Golgi network;membrane	Conserved oligomeric Golgi complex, subunit 3	0	0	Not GPI-Anchored	Cytoplasm	5.558
Tb927.10.6170	-74.5053	-32.3573	hypothetical protein, conserved	N/A	163957	No signal peptide	0	N/A	N/A	cytoplasm;mitochondrion;transport vesicle	N/A	N/A	0	0	Not GPI-Anchored	Mitochondrion	5.513
Tb927.10.6180	43.9317	-84.4995	FLA1-like protein	N/A	54878	Signal peptide	1	N/A	N/A	acidocalcisome	integral component of membrane	N/A	0	0	Not GPI-Anchored	Cell_membrane	6.18
Tb927.10.6190	-30.3132	-43.9102	aldehyde dehydrogenase, putative	ALDH	54034	No signal peptide	0	gamma-aminobutyric acid catabolic process	obsolete oxidation-reduction process	kinetoplast;transport vesicle	N/A	Aldehyde dehydrogenase domain	0	0	Not GPI-Anchored	Mitochondrion	7.106
Tb927.10.620	-82.1723	-12.2026	hypothetical protein, conserved	N/A	60743	No signal peptide	0	N/A	N/A	ciliary basal body;ciliary pro-basal body;cytoplasm	centrosome;spindle pole	N/A	0	0	Not GPI-Anchored	Nucleus	7.17
Tb927.10.6210	-47.9652	87.4263	TPR repeat, putative	N/A	68640	No signal peptide	0	N/A	N/A	cilium;cytoplasm;transport vesicle	N/A	Tetratricopeptide repeat	0	0	Not GPI-Anchored	Cytoplasm	7.641
Tb927.10.6220	-12.974	79.3859	5'-3' exoribonuclease D	XRND	90942	No signal peptide	0	RNA processing;nuclear-transcribed mRNA catabolic process	N/A	nucleolus;nucleus	N/A	Putative 5-3 exonuclease;Xrn1, helical domain	0	0	Not GPI-Anchored	Nucleus	7.305
Tb927.10.6230	-91.7037	86.7607	MORN repeat containing protein	N/A	77026	No signal peptide	0	N/A	N/A	axoneme;cytoplasm	N/A	MORN motif	8	0.55944	Not GPI-Anchored	Cytoplasm	5.542
Tb927.10.6240	16.0739	21.1248	ras-like small GTPase, putative	TbRHP	44026	No signal peptide	0	N/A	signal transduction	cytoplasm;plasma membrane	membrane	Small GTPase	0	0	Not GPI-Anchored	Nucleus	9.35
Tb927.10.6250	19.5024	-114.339	hypothetical protein, conserved	N/A	63390	No signal peptide	1	N/A	N/A	cytoplasm;nucleus	integral component of membrane	N/A	0	0	Not GPI-Anchored	Nucleus	9.533
Tb927.10.6260	19.6359	72.5002	ATP-dependent DEAD/H RNA helicase, putative	N/A	68679	No signal peptide	0	maturation of LSU-rRNA from tricistronic rRNA transcript (SSU-rRNA, 5.8S rRNA, LSU-rRNA);nucleobase-containing compound metabolic process	N/A	nucleolus;nucleus	N/A	DEAD/DEAH box helicase domain;Helicase, C-terminal;Domain of unknown function DUF4217	7	0.976541	Not GPI-Anchored	Nucleus	9.121
Tb927.10.630	-76.5288	-10.0762	hypothetical protein, conserved	N/A	74172	No signal peptide	0	N/A	N/A	bilobe structure;cilium	N/A	N/A	0	0	Not GPI-Anchored	Nucleus	9.095
Tb927.10.6310	27.4969	76.7466	major vault protein, putative	MVP	96199	No signal peptide	0	negative regulation of signaling	N/A	cytoplasm;nucleus	N/A	Major vault protein repeat domain;Major vault protein, shoulder domain;Major vault protein repeat domain 2;Major vault protein repeat domain 3;Major vault protein repeat domain 4	0	0	Not GPI-Anchored	Cytoplasm	5.814
Tb927.10.6330	-24.9242	17.4179	kinetoplastid kinetochore protein 1	KKT1	174202	No signal peptide	0	chromosome segregation	N/A	cytoplasm;kinetochore	N/A	N/A	0	0	Not GPI-Anchored	Cytoplasm	6.284
Tb927.10.6360	-6.43803	-8.25169	FAZ-tip-localizing protein required for cytokinesis	FPRC	55525	No signal peptide	0	cellular protein localization;cytokinesis	N/A	ciliary plasm;cleavage furrow;cytoplasm;flagellum attachment zone	N/A	N/A	0	0	Not GPI-Anchored	Cytoplasm	5.012
Tb927.10.6380	22.679	-97.1769	ring finger containing protein	N/A	23985	No signal peptide	0	ER-associated misfolded protein catabolic process;ubiquitin-dependent protein catabolic process	N/A	N/A	N/A	N/A	0	0	GPI-Anchored	Endoplasmic_reticulum	8.563
Tb927.10.6400	-36.5677	-26.9233	chaperonin HSP60, mitochondrial precursor	HSP60	59503	No signal peptide	0	protein folding;protein import into mitochondrial matrix;protein-containing complex assembly	protein folding;protein refolding	cilium;mitochondrion	N/A	Chaperonin Cpn60/TCP-1 family	0	0	Not GPI-Anchored	Mitochondrion	5.306
Tb927.10.6410	-8.43122	36.1989	DNA mismatch repair protein MSH6	MSH6	110320	No signal peptide	0	mismatch repair	mismatch repair	cytoplasm;mismatch repair complex;nucleus	N/A	DNA mismatch repair protein MutS, C-terminal;DNA mismatch repair protein MutS-like, N-terminal;DNA mismatch repair protein MutS, clamp;DNA mismatch repair protein MutS, core	12	1	Not GPI-Anchored	Peroxisome	6.411
Tb927.10.6440	99.1515	23.3056	phosphomannomutase	PMM	27885	No signal peptide	0	mannose biosynthetic process;mannose metabolic process;protein N-linked glycosylation;protein targeting to ER	GDP-mannose biosynthetic process	ciliary plasm;cytoplasm;cytosol;glycosome;nucleoplasm	N/A	Phosphomannomutase	4	0.470214	Not GPI-Anchored	Cytoplasm	5.254
Tb927.10.6480	-51.6141	76.9432	hypothetical protein, conserved	N/A	38857	No signal peptide	0	N/A	N/A	cytoplasm	N/A	N/A	0	0	Not GPI-Anchored	Cytoplasm	8.824
Tb927.10.6490	-105.541	75.0747	KIAA1430 homologue, putative	N/A	19530	No signal peptide	0	N/A	N/A	axoneme;cilium	N/A	Hemingway/CFA97	8	0.708247	Not GPI-Anchored	Nucleus	9.993
Tb927.10.650	-103.748	74.0935	Component of motile flagella 17	CMF17	25589	No signal peptide	0	N/A	N/A	axoneme	N/A	Cytochrome b5-like heme/steroid binding domain	8	0.581719	Not GPI-Anchored	Nucleus	4.85
Tb927.10.6530	9.8561	-109.563	Dolichyl-P-Man:Man(5)GlcNAc(2)-PP-dolichyl alpha-1,3-mannosyltransferase	ALG3	46640	No signal peptide	8	protein glycosylation	N/A	ciliary plasm;cytoplasm;endoplasmic reticulum;endoplasmic reticulum membrane;nuclear lumen	integral component of membrane	Glycosyltransferase, ALG3	0	0	Not GPI-Anchored	Endoplasmic_reticulum	9.611
Tb927.10.6550	-19.8231	37.921	Poly(ADP-ribose) polymerase and DNA-Ligase Zn-finger region/Zinc-finger (CX5CX6HX5H) motif containing protein, putative	N/A	26172	No signal peptide	0	N/A	N/A	ciliary plasm;cytoplasm;nuclear lumen	N/A	Zinc finger, PARP-type;Aprataxin and PNK-like factor, PBZ domain	0	0	Not GPI-Anchored	Nucleus	7.774
Tb927.10.6570	-89.0394	78.5949	TPR repeat, putative	N/A	36092	No signal peptide	0	N/A	N/A	ciliary plasm;cilium;cytoplasm;nucleoplasm;paraflagellar rod	N/A	Tetratricopeptide repeat	8	0.381762	Not GPI-Anchored	Nucleus	6.63
Tb927.10.6580	-103.431	68.9474	hypothetical protein	N/A	59555	No signal peptide	0	N/A	N/A	ciliary plasm;cytoplasm;transport vesicle	N/A	N/A	8	0.342174	Not GPI-Anchored	Nucleus	10.406
Tb927.10.6600	-9.58169	29.8007	Kinetoplastid kinetochore protein 23	KKT23	39221	No signal peptide	0	N/A	N/A	cytoplasm;kinetochore;nucleus	N/A	N/A	0	0	Not GPI-Anchored	Cytoplasm	6.378
Tb927.10.6610	22.2174	-93.4642	chaperone protein DnaJ, putative	J22	31198	No signal peptide	1	cellular response to misfolded protein;chaperone cofactor-dependent protein refolding;protein folding;ubiquitin-dependent ERAD pathway	N/A	endoplasmic reticulum membrane	integral component of membrane	DnaJ domain;Domain of unknown function DUF1977, DnaJ-like	0	0	Not GPI-Anchored	Endoplasmic_reticulum	9.489
Tb927.10.6630	26.0562	60.2129	ATP-dependent RNA helicase DBP2A, putative	DBP2A	64083	No signal peptide	0	nucleobase-containing compound metabolic process	N/A	cytoplasm;cytosol;nucleolus;nucleus;ribonucleoprotein complex	N/A	DEAD/DEAH box helicase domain;Helicase, C-terminal	7	0.899736	Not GPI-Anchored	Nucleus	9.205
Tb927.10.6640	76.3803	-77.6916	transmembrane emp24 domain-containing protein	N/A	28189	Signal peptide	2	Golgi organization;endoplasmic reticulum to Golgi vesicle-mediated transport;intracellular protein transport;posttranscriptional regulation of gene expression	N/A	COPII-coated ER to Golgi transport vesicle;Golgi apparatus;endoplasmic reticulum;endoplasmic reticulum-Golgi intermediate compartment;transport vesicle	integral component of membrane	GOLD domain	0	0	Not GPI-Anchored	Endoplasmic_reticulum	9.594
Tb927.10.6650	25.2848	36.771	G10 protein homologue, putative	N/A	27099	No signal peptide	0	mRNA splicing, via spliceosome	N/A	nucleus;spliceosomal complex	nucleus	G10 protein	0	0	Not GPI-Anchored	Nucleus	8.738
Tb927.10.6670	-65.7084	68.2411	dynein light chain, putative	N/A	14101	No signal peptide	0	microtubule-based process;positive regulation of ATP-dependent microtubule motor activity, plus-end-directed	microtubule-based process	axoneme;cytoplasm;dynein complex;microtubule associated complex	cytoplasm;dynein complex;microtubule	Dynein light chain, type 1/2	0	0	Not GPI-Anchored	Cytoplasm	4.774
Tb927.10.6680	87.8557	21.3334	member of the NOL1/NOP2/sun family of proteins	N/A	82377	No signal peptide	0	RNA methylation	RNA methylation	ciliary plasm;cytoplasm;nuclear lumen	N/A	SAM-dependent methyltransferase RsmB/NOP2-type	4	0.415314	Not GPI-Anchored	Nucleus	6.678
Tb927.10.6690	50.2072	17.984	protein tyrosine phosphatase 1	PTP1	34132	No signal peptide	0	protein dephosphorylation	dephosphorylation;protein dephosphorylation	ciliary plasm;cytoplasm;nuclear lumen	N/A	PTP type protein phosphatase	0	0	Not GPI-Anchored	Peroxisome	6.787
Tb927.10.670	-7.95186	-57.5286	hypothetical protein, conserved	N/A	26877	No signal peptide	0	N/A	N/A	mitochondrion	N/A	N/A	0	0	Not GPI-Anchored	Mitochondrion	10.012
Tb927.10.6700	12.1039	10.8745	Kinetochore interacting protein 3	KKIP3	56110	No signal peptide	0	N/A	N/A	kinetochore;nucleoplasm;nucleus	N/A	N/A	0	0	Not GPI-Anchored	Nucleus	7.698
Tb927.10.6710	-55.8515	9.25986	hypothetical protein, conserved	N/A	43696	No signal peptide	0	N/A	N/A	cytoplasm;nucleus;transport vesicle	N/A	N/A	0	0	Not GPI-Anchored	Nucleus	9.159
Tb927.10.6740	63.8948	-65.8211	Plasma-membrane choline transporter, putative	N/A	54224	No signal peptide	11	transmembrane transport	transmembrane transport	membrane	integral component of membrane	Choline transporter-like	0	0	Not GPI-Anchored	Cell_membrane	8.15
Tb927.10.6750	68.9503	-79.9831	Plasma-membrane choline transporter, putative	N/A	55337	No signal peptide	10	transmembrane transport	transmembrane transport	cytoplasm;membrane	integral component of membrane	Choline transporter-like	0	0	Not GPI-Anchored	Cell_membrane	6.272
Tb927.10.6780	75.8381	-56.8921	vacuolar protein sorting-associated protein 45, putative	VPS45	64975	No signal peptide	0	intracellular protein transport;vesicle-mediated transport	vesicle docking involved in exocytosis;vesicle-mediated transport	Golgi membrane;transport vesicle	N/A	Sec1-like protein	0	0	Not GPI-Anchored	Cytoplasm	6.372
Tb927.10.6790	39.7609	63.3276	Gamma-tubulin complex component 3-like protein	GCP3L	188657	No signal peptide	0	cytoplasmic microtubule organization;meiotic cell cycle;microtubule nucleation by interphase microtubule organizing center;mitotic cell cycle;spindle assembly	microtubule cytoskeleton organization;microtubule nucleation	centrosome;equatorial microtubule organizing center;gamma-tubulin complex;gamma-tubulin small complex	microtubule organizing center;spindle pole	Gamma tubulin complex component protein, N-terminal	0	0	Not GPI-Anchored	Nucleus	6.377
Tb927.10.680	-36.9377	-59.453	Protein of unknown function (DUF971), putative	N/A	33466	No signal peptide	0	N/A	N/A	kinetoplast;mitochondrion;transport vesicle	N/A	Gamma-butyrobetaine hydroxylase-like, N-terminal	0	0	Not GPI-Anchored	Mitochondrion	10.059
Tb927.10.6800	40.696	32.4609	developmentally regulated GTP-binding protein, putative	N/A	41268	No signal peptide	0	cellular process;cytoplasmic translation	N/A	cytoplasm	N/A	GTP binding domain;TGS;GTP binding protein, second domain	0	0	Not GPI-Anchored	Cytoplasm	9.038
Tb927.10.6810	-47.5737	36.0385	guanylate kinase, putative	N/A	29956	No signal peptide	0	nucleobase-containing small molecule interconversion	N/A	cytoplasm;cytosol;glycosome	N/A	Guanylate kinase/L-type calcium channel beta subunit	0	0	Not GPI-Anchored	Nucleus	8.931
Tb927.10.6820	58.7821	19.1745	hypothetical protein, conserved	N/A	34820	No signal peptide	0	N/A	N/A	cytoplasm	N/A	N/A	0	0	Not GPI-Anchored	Cell_membrane	5.421
Tb927.10.6830	19.6334	3.5231	bardet-biedl syndrome 4 protein	BBS4	51895	No signal peptide	0	cilium assembly;cilium-dependent cell motility;transferrin transport	N/A	BBSome;ciliary pocket membrane;ciliary transition zone;clathrin-coated vesicle membrane	N/A	N/A	0	0	Not GPI-Anchored	Cytoplasm	9.061
Tb927.10.6840	18.458	-81.5499	hypothetical protein, conserved	N/A	34255	No signal peptide	3	N/A	N/A	cytoplasm;endoplasmic reticulum;nuclear envelope;transport vesicle	integral component of membrane	N/A	20	0.94146	Not GPI-Anchored	Endoplasmic_reticulum	5.18
Tb927.10.6850	-64.5528	-73.0697	Mitochondrial ribosomal protein S18, putative	MRPS18	36919	No signal peptide	0	RNA polyadenylation;mRNA stabilization	N/A	cytoplasm;mitochondrial small ribosomal subunit;mitochondrion;transport vesicle	N/A	N/A	22	0.856302	Not GPI-Anchored	Nucleus	9.924
Tb927.10.6870	16.6796	-86.5985	short-chain dehydrogenase, putative	N/A	40178	No signal peptide	1	metabolic process	obsolete oxidation-reduction process	cytoplasm;lipid droplet	N/A	Short-chain dehydrogenase/reductase SDR	20	0.877807	Not GPI-Anchored	Endoplasmic_reticulum	8.615
Tb927.10.690	65.6118	-74.1193	palmitoyl acyltransferase 3, putative	N/A	37711	No signal peptide	5	endocytosis;peptidyl-L-cysteine S-palmitoylation;protein palmitoylation;protein targeting to membrane;transport	N/A	Golgi apparatus;endoplasmic reticulum;integral component of membrane;transport vesicle	integral component of membrane	Palmitoyltransferase, DHHC domain	0	0	Not GPI-Anchored	Cell_membrane	9.105
Tb927.10.6900	-25.1768	23.1623	base J-associated glucosyltransferase	JGT	71800	No signal peptide	0	DNA modification	N/A	nuclear lumen;nucleus	N/A	N/A	6	1	Not GPI-Anchored	Cytoplasm	9.194
Tb927.10.6960	-89.1081	69.0225	hypothetical protein, conserved	N/A	36056	No signal peptide	0	N/A	N/A	axoneme	N/A	N/A	8	0.322489	Not GPI-Anchored	Cytoplasm	5.948
Tb927.10.6970	77.7955	17.6258	serine peptidase, Clan SC, Family S9B	N/A	93684	No signal peptide	0	N/A	proteolysis	ciliary plasm;cytoplasm	N/A	Peptidase S9, prolyl oligopeptidase, catalytic domain;Dipeptidylpeptidase IV, N-terminal domain	0	0	Not GPI-Anchored	Cytoplasm	6.028
Tb927.10.6980	-87.4775	65.9554	caltractin, putative	N/A	20681	No signal peptide	0	N/A	N/A	axoneme;cytoplasm	N/A	EF-hand domain;EF-hand domain	0	0	Not GPI-Anchored	Cytoplasm	4.782
Tb927.10.6990	30.8526	20.0312	hypothetical protein, conserved	N/A	16639	No signal peptide	0	N/A	N/A	ciliary plasm;ciliary pocket membrane;cytoplasm	N/A	N/A	0	0	Not GPI-Anchored	Cytoplasm	9.319
Tb927.10.7000	-89.3651	-3.5718	hypothetical protein, conserved	TZP37	36547	No signal peptide	1	N/A	N/A	ciliary transition zone	N/A	N/A	0	0	Not GPI-Anchored	Cell_membrane	7.173
Tb927.10.7020	39.4872	-84.2329	acid phosphatase, putative	AP	49918	Signal peptide	1	dephosphorylation	N/A	cell tip;cytoplasm;endoplasmic reticulum	N/A	Histidine phosphatase superfamily, clade-2	0	0	Not GPI-Anchored	Endoplasmic_reticulum	8.533
Tb927.10.7050	-20.2525	41.2477	Chromatin assembly factor 1 subunit B	CAF1B	60345	No signal peptide	0	DNA replication-independent nucleosome assembly;chromatin assembly;chromatin assembly or disassembly;mitotic sister chromatid segregation;nucleosome assembly;regulation of chromatin silencing	chromatin organization;transcription, DNA-templated	HIR complex;cytoplasm;nucleoplasm;nucleus	nucleus;ribosome	WD40 repeat	0	0	Not GPI-Anchored	Nucleus	5.853
Tb927.10.7060	7.51949	-15.9804	Nucleoporin NUP96	NUP96	96512	No signal peptide	0	poly(A)+ mRNA export from nucleus;protein import into nucleus	N/A	cytoplasm;nuclear pore;nuclear pore linkers;nucleus	membrane;nuclear pore	Nucleoporin interacting component Nup93/Nic96	0	0	Not GPI-Anchored	Cytoplasm	6.272
Tb927.10.7070	-19.9456	25.5275	small nuclear RNA-activating protein	SNAP3	26054	No signal peptide	0	N/A	N/A	nuclear lumen;nucleoplasm;nucleus	N/A	Small nuclear RNA activating complex (SNAPc), subunit SNAP43	0	0	Not GPI-Anchored	Cytoplasm	5.547
Tb927.10.7080	-59.174	-54.9969	ATP-dependent DEAD/H RNA helicase, putative	N/A	62116	No signal peptide	0	mitochondrial large ribosomal subunit assembly;nucleobase-containing compound metabolic process	N/A	cytoplasm;kinetoplast;mitochondrion	N/A	DEAD/DEAH box helicase domain;Helicase, C-terminal	0	0	Not GPI-Anchored	Cytoplasm	9.398
Tb927.10.7090	-15.7987	-70.5459	Alternative oxidase, mitochondrial	AOX	37590	No signal peptide	1	alternative respiration;obsolete oxidation-reduction process	obsolete oxidation-reduction process	cytoplasm;mitochondrial inner membrane;mitochondrion	integral component of membrane;respirasome	Alternative oxidase	21	1	Not GPI-Anchored	Mitochondrion	9.51
Tb927.10.710	33.0927	-81.5012	hypothetical protein, conserved	N/A	30975	Signal peptide	1	N/A	N/A	cytoplasm;mitochondrion	N/A	N/A	18	0.992751	Not GPI-Anchored	Extracellular	6.539
Tb927.10.7110	83.92	5.47721	Myo-inositol 1-phosphate synthase	INO1	58275	No signal peptide	0	GPI anchor biosynthetic process;inositol biosynthetic process	inositol biosynthetic process;phospholipid biosynthetic process	cytoplasm	N/A	Myo-inositol-1-phosphate synthase, GAPDH-like;Myo-inositol-1-phosphate synthase	0	0	Not GPI-Anchored	Cytoplasm	5.997
Tb927.10.7120	-97.8179	79.0673	hypothetical protein, conserved	N/A	37269	No signal peptide	0	N/A	N/A	axoneme	N/A	N/A	8	0.81357	Not GPI-Anchored	Nucleus	9.179
Tb927.10.7130	6.5113	39.0559	hypothetical protein, conserved	N/A	83022	No signal peptide	0	N/A	N/A	cortical cytoskeleton	N/A	N/A	0	0	Not GPI-Anchored	Cytoplasm	6.385
Tb927.10.7140	61.2016	-61.1804	membrane-bound acid phosphatase 2	MBAP2	56678	Signal peptide	1	dephosphorylation	N/A	cytoplasm;integral component of membrane;lysosomal membrane	integral component of membrane	N/A	0	0	Not GPI-Anchored	Cell_membrane	8.614
Tb927.10.720	-11.8615	15.1973	Flagellum attachment zone protein 24	FAZ24	118088	No signal peptide	0	posttranscriptional regulation of gene expression	N/A	cell tip;ciliary basal body;cleavage furrow;flagellum attachment zone	N/A	PB1 domain	0	0	Not GPI-Anchored	Cytoplasm	9.329
Tb927.10.7200	64.9339	19.7591	TPR repeat, putative	N/A	93196	No signal peptide	0	protein targeting to mitochondrion	N/A	cytoplasm;cytosol;mitochondrion	N/A	N/A	0	0	Not GPI-Anchored	Cytoplasm	5.932
Tb927.10.7210	35.4037	-92.8704	Flagellum attachment zone protein 17	FAZ17	26256	No signal peptide	0	N/A	N/A	cell tip;flagellum attachment zone;transport vesicle	N/A	N/A	0	0	Not GPI-Anchored	Nucleus	9.453
Tb927.10.7230	-67.8776	83.1127	Flagellar Member 1	FLAM1	284704	No signal peptide	0	N/A	N/A	axoneme;motile cilium;paraflagellar rod	N/A	N/A	8	0.313586	Not GPI-Anchored	Cytoplasm	5.336
Tb927.10.7270	49.941	-67.6561	hypothetical protein, conserved	N/A	56815	No signal peptide	5	N/A	N/A	ciliary plasm;cytoplasm;nuclear lumen	integral component of membrane	N/A	0	0	Not GPI-Anchored	Cell_membrane	5.336
Tb927.10.7280	6.65276	56.5313	pre-mRNA splicing factor ATP-dependent RNA helicase, putative	N/A	121244	No signal peptide	0	RNA splicing;RNA splicing, via transesterification reactions	N/A	cytoplasm;nucleoplasm;nucleus;spliceosomal complex	N/A	DEAD/DEAH box helicase domain;Helicase, C-terminal;Helicase-associated domain;Domain of unknown function DUF1605	0	0	Not GPI-Anchored	Nucleus	5.733
Tb927.10.7290	-66.9427	81.1319	Flagellar Member 2	FLAM2	129878	No signal peptide	0	N/A	N/A	axoneme;cytoplasm;motile cilium;paraflagellar rod	N/A	N/A	0	0	Not GPI-Anchored	Cytoplasm	6.103
Tb927.10.730	41.924	-19.2605	ATP synthase, putative	N/A	52901	No signal peptide	0	ATP synthesis coupled proton transport;response to drug	proton transmembrane transport	acidocalcisome;cytoplasm;glycosome;proton-transporting two-sector ATPase complex;transport vesicle	vacuolar proton-transporting V-type ATPase, V1 domain	ATPase, V1 complex, subunit H;ATPase, V1 complex, subunit H, C-terminal	2	1	Not GPI-Anchored	Cytoplasm	5.61
Tb927.10.7300	60.4927	20.9915	hypothetical protein, conserved	N/A	10695	No signal peptide	0	N/A	N/A	ciliary plasm;cytoplasm	N/A	N/A	0	0	Not GPI-Anchored	Nucleus	7.972
Tb927.10.7310	53.7074	45.7171	terminal uridylyltransferase 3, putative	TUT3	91992	No signal peptide	0	N/A	N/A	cytoplasm;mitochondrion;nucleus	N/A	PAP/25A-associated	0	0	Not GPI-Anchored	Cytoplasm	6.462
Tb927.10.7330	34.5133	46.2677	40S ribosomal protein S24E, putative	N/A	15684	No signal peptide	0	translation	translation	cytoplasm;ribosome	ribosome	Ribosomal protein S24e	0	0	Not GPI-Anchored	Cytoplasm	11.073
Tb927.10.7350	-83.2907	97.9034	hypothetical protein, conserved	N/A	197825	No signal peptide	0	N/A	N/A	axoneme;ciliary plasm;cytoplasm	N/A	N/A	8	0.796978	Not GPI-Anchored	Nucleus	6.122
Tb927.10.7360	68.461	-66.2837	ATP-binding cassette protein, putative	N/A	70663	No signal peptide	6	transport	N/A	cytoplasm;cytoplasmic side of plasma membrane;integral component of membrane;transport vesicle	integral component of membrane;membrane	ABC transporter-like;ABC-2 type transporter;ABC transporter family G domain	0	0	GPI-Anchored	Cell_membrane	8.148
Tb927.10.7380	-53.2193	-79.3128	LSU ribosomal protein, mitochondrial, putative	N/A	39706	No signal peptide	0	N/A	N/A	ciliary plasm;cytoplasm;mitochondrial large ribosomal subunit;mitochondrion;transport vesicle	N/A	N/A	0	0	Not GPI-Anchored	Mitochondrion	9.663
Tb927.10.7390	21.1408	66.3292	PHF5-like protein, putative	N/A	12747	No signal peptide	0	mRNA splicing, via spliceosome	mRNA splicing, via spliceosome	U2 snRNP;nucleoplasm;precatalytic spliceosome	N/A	PHF5-like	0	0	Not GPI-Anchored	Nucleus	8.066
Tb927.10.740	-6.10495	30.4989	structural maintenance of chromosome 4, putative	SMC4	154703	No signal peptide	0	chromosome segregation;mitotic cell cycle;mitotic chromosome condensation	chromosome organization	ciliary plasm;condensin complex;cytoplasm;nuclear lumen;nucleus	chromosome	RecF/RecN/SMC, N-terminal;SMCs flexible hinge	0	0	Not GPI-Anchored	Cytoplasm	6.141
Tb927.10.7400	7.21763	-111.461	predicted zinc finger protein	N/A	56367	No signal peptide	6	ubiquitin-dependent protein catabolic process	N/A	nuclear envelope;nucleoplasm;nucleus;spindle	integral component of membrane	Zinc finger, RING-type	0	0	Not GPI-Anchored	Cell_membrane	8.939
Tb927.10.7410	-38.8729	-27.8253	succinyl-CoA ligase [GDP-forming] beta-chain, putative	N/A	44906	No signal peptide	0	N/A	tricarboxylic acid cycle	mitochondrion	N/A	ATP-citrate lyase/succinyl-CoA ligase;ATP-grasp fold, succinyl-CoA synthetase-type	23	1	Not GPI-Anchored	Mitochondrion	7.603
Tb927.10.7420	-43.6064	40.5728	bromodomain factor 2 protein, putative	BDF2	25531	No signal peptide	0	chromatin remodeling;histone modification	N/A	nucleus	N/A	Bromodomain	0	0	Not GPI-Anchored	Nucleus	4.26
Tb927.10.7430	-43.4196	-54.6721	GTP-binding protein, putative	N/A	51560	No signal peptide	0	N/A	N/A	cytoplasm;kinetoplast;mitochondrion	N/A	GTP1/OBG domain;GTP binding domain	0	0	Not GPI-Anchored	Mitochondrion	8.733
Tb927.10.7440	2.20639	57.2155	ATP-dependent RNA helicase MTR4	MTR4	107350	No signal peptide	0	RNA catabolic process;maturation of 5.8S rRNA;rRNA processing	RNA catabolic process	nucleoplasm;nucleus	N/A	DEAD/DEAH box helicase domain;Helicase, C-terminal;ATP-dependent RNA helicase Ski2, C-terminal;rRNA-processing arch domain	0	0	Not GPI-Anchored	Cytoplasm	5.894
Tb927.10.7450	0.546985	61.667	Ribosomal RNA processing protein 41A	RRP41A	27511	No signal peptide	0	U4 snRNA 3'-end processing;nuclear mRNA surveillance;nuclear-transcribed mRNA catabolic process, exonucleolytic, 3'-5';polyadenylation-dependent snoRNA 3'-end processing;rRNA catabolic process;rRNA processing	N/A	ciliary plasm;cytoplasm;cytoplasmic exosome (RNase complex);nuclear exosome (RNase complex);nuclear lumen;nucleolus;nucleus	N/A	Exoribonuclease, phosphorolytic domain 1	0	0	Not GPI-Anchored	Cytoplasm	5.324
Tb927.10.7470	26.0504	68.101	RNA-binding protein, putative	RBP15	13338	No signal peptide	0	RNA processing;mRNA splicing, via spliceosome	N/A	U2 snRNP;U2-type spliceosomal complex;catalytic step 2 spliceosome;ciliary plasm;cytoplasm;nuclear lumen;nucleus;precatalytic spliceosome	N/A	RNA recognition motif domain	0	0	Not GPI-Anchored	Cytoplasm	8.502
Tb927.10.7480	23.1505	-83.927	hypothetical protein, conserved	N/A	22140	No signal peptide	1	N/A	peroxisome organization	ciliary plasm;cytoplasm;nuclear lumen	integral component of membrane	N/A	0	0	Not GPI-Anchored	Golgi_apparatus	7.892
Tb927.10.7490	59.5151	41.6418	cullin 2, putative	CUL2	79035	No signal peptide	0	mitotic cell cycle;protein ubiquitination;ubiquitin-dependent protein catabolic process	ubiquitin-dependent protein catabolic process	cullin-RING ubiquitin ligase complex;nucleus	N/A	Cullin, N-terminal;Cullin protein, neddylation domain	0	0	Not GPI-Anchored	Cytoplasm	6.404
Tb927.10.750	29.3536	-87.7646	hypothetical protein, conserved	N/A	14182	Signal peptide	1	N/A	N/A	cytoplasm;transport vesicle	N/A	N/A	0	0	Not GPI-Anchored	Extracellular	5.253
Tb927.10.7500	-9.5257	59.7319	fibrillarin	NOP1	31643	No signal peptide	0	box C/D RNA 3'-end processing;histone glutamine methylation;rRNA methylation;rRNA processing	rRNA processing	Cajal body;box C/D RNP complex;nucleolus;nucleus;small-subunit processome	N/A	Fibrillarin	0	0	Not GPI-Anchored	Nucleus	9.944
Tb927.10.7510	-91.0997	91.3954	chromatin binding protein, putative	N/A	52287	No signal peptide	0	chromosome organization	N/A	axoneme;cytoplasm	N/A	Regulator of chromosome condensation, RCC1	8	0.754655	Not GPI-Anchored	Cytoplasm	7.237
Tb927.10.7520	-55.2724	-51.141	folylpolyglutamate synthase, putative	FPGS	54677	No signal peptide	0	folic acid-containing compound biosynthetic process;tetrahydrofolylpolyglutamate biosynthetic process	biosynthetic process;folic acid-containing compound biosynthetic process;one-carbon metabolic process	cytoplasm;cytosol;mitochondrion	N/A	N/A	0	0	Not GPI-Anchored	Mitochondrion	5.812
Tb927.10.7540	-7.67117	33.4643	VRR-NUC domain containing protein, putative	N/A	110799	No signal peptide	0	interstrand cross-link repair	interstrand cross-link repair	cytoplasm;nuclear lumen;nucleus	N/A	VRR-NUC domain	0	0	Not GPI-Anchored	Cytoplasm	6.571
Tb927.10.7550	24.3148	58.637	hypothetical protein, conserved	N/A	62611	No signal peptide	0	nuclear retention of pre-mRNA at the site of transcription;poly(A)+ mRNA export from nucleus;posttranscriptional tethering of RNA polymerase II gene DNA at nuclear periphery;transcription elongation from RNA polymerase II promoter	N/A	nucleoplasm;nucleus;transcription export complex 2	N/A	N/A	0	0	Not GPI-Anchored	Nucleus	9.236
Tb927.10.7570	-11.6108	87.0726	dihydrolipoamide acetyltransferase E2 subunit, putative	PDH-E2	48107	No signal peptide	0	acetyl-CoA biosynthetic process from pyruvate;cytokinesis;mitochondrial genome maintenance	N/A	ciliary basal body;cytoplasm;kinetoplast;mitochondrial inner membrane;mitochondrial matrix;mitochondrial pyruvate dehydrogenase complex;mitochondrion	N/A	2-oxoacid dehydrogenase acyltransferase, catalytic domain;Biotin/lipoyl attachment;Peripheral subunit-binding domain	0	0	Not GPI-Anchored	Mitochondrion	7.153
Tb927.10.7580	70.1061	7.47598	Exportin-5, putative	Xpo-5	111595	No signal peptide	0	RNA export from nucleus;regulation of protein export from nucleus	nuclear export	RNA nuclear export complex;cytoplasm;nuclear pore;nucleus	N/A	N/A	0	0	Not GPI-Anchored	Cytoplasm	5.712
Tb927.10.7590	-40.3682	-64.7807	hypothetical protein, conserved	N/A	30482	No signal peptide	0	N/A	N/A	cytoplasm;kinetoplast;mitochondrion	N/A	Pentapeptide repeat	0	0	Not GPI-Anchored	Mitochondrion	8.42
Tb927.10.760	-54.0717	-30.3062	hypothetical protein, conserved	N/A	38898	No signal peptide	0	N/A	N/A	mitochondrion	N/A	N/A	0	0	Not GPI-Anchored	Mitochondrion	6.82
Tb927.10.7600	-79.2476	-16.2514	Centrosomal protein POC5, putative	POC5	41021	No signal peptide	0	N/A	cell cycle	centrosome;ciliary basal body;ciliary pro-basal body	centriole;cytoplasm	N/A	19	1	Not GPI-Anchored	Nucleus	9.728
Tb927.10.7610	-45.567	-52.5933	NADH-ubiquinone oxidoreductase complex I subunit, putative	N/A	165097	No signal peptide	0	N/A	N/A	NADH dehydrogenase complex;cytoplasm;mitochondrion	N/A	N/A	24	1	Not GPI-Anchored	Mitochondrion	5.867
Tb927.10.7620	-14.3008	-75.705	mitochondrial ATP-dependent zinc metallopeptidase, putative	N/A	71088	No signal peptide	1	mitotic cell cycle;proteolysis	proteolysis	cytoplasm;mitochondrion;transport vesicle	integral component of membrane;membrane	ATPase, AAA-type, core;Peptidase M41;AAA ATPase, AAA+ lid domain	0	0	Not GPI-Anchored	Mitochondrion	7.722
Tb927.10.7630	74.9905	4.59819	transportin2- like protein	KAP104	103874	No signal peptide	0	protein import into nucleus	protein import into nucleus	cytoplasm;nuclear pore;nucleus	N/A	N/A	0	0	Not GPI-Anchored	Cytoplasm	4.826
Tb927.10.7670	-2.08349	35.726	Protein of unknown function (DUF2962), putative	N/A	27444	No signal peptide	0	N/A	N/A	cytoplasm;nucleolus;nucleoplasm;nucleus	N/A	Translation machinery-associated protein 16	0	0	Not GPI-Anchored	Nucleus	10.768
Tb927.10.7680	4.34453	-5.59724	GTPase activating protein, putative	N/A	60166	No signal peptide	0	activation of GTPase activity;intracellular protein transport	N/A	nuclear pore;nucleus	N/A	Rab-GTPase-TBC domain	0	0	Not GPI-Anchored	Cytoplasm	5.998
Tb927.10.7690	-100.008	86.1396	Component of motile flagella 4	CMF4	82838	No signal peptide	0	cilium-dependent cell motility;mitotic cytokinesis;mitotic spindle organization	N/A	axoneme;mitotic spindle	N/A	Domain of unknown function DUF1126	8	0.951859	Not GPI-Anchored	Cytoplasm	6.437
Tb927.10.770	-14.0677	-71.3683	RF-1 domain containing protein, putative	N/A	69122	No signal peptide	0	N/A	translational termination	cytoplasm;kinetoplast;mitochondrion	N/A	Peptide chain release factor class I	21	0.811077	Not GPI-Anchored	Mitochondrion	9.069
Tb927.10.7700	49.3641	-76.4961	ATP-binding cassette protein subfamily G	ABCG	75052	No signal peptide	5	pathogenesis;transport	N/A	cytoplasmic side of plasma membrane;integral component of membrane;pellicular membrane;plasma membrane;transport vesicle	integral component of membrane;membrane	ABC transporter-like;ABC-2 type transporter;ABC transporter family G domain	16	1	Not GPI-Anchored	Cell_membrane	8.094
Tb927.10.7710	26.2671	68.0738	40S ribosomal protein S8, putative	N/A	29838	No signal peptide	0	maturation of 5.8S rRNA;maturation of LSU-rRNA;translation	N/A	nucleolus;preribosome, large subunit precursor;ribosome	N/A	Ribosomal protein S8e/ribosomal biogenesis NSA2	0	0	Not GPI-Anchored	Nucleus	10.431
Tb927.10.7730	-68.7552	-2.22108	Domain of unknown function (DUF4496), putative	N/A	43473	No signal peptide	0	N/A	N/A	ciliary basal body;ciliary pro-basal body	N/A	CCDC81, HU domain 2	0	0	Not GPI-Anchored	Cytoplasm	7.736
Tb927.10.7740	11.4839	-14.1853	protein transport protein SEC23	SEC23.2	83309	No signal peptide	0	COPII-coated vesicle cargo loading;endoplasmic reticulum to Golgi vesicle-mediated transport	endoplasmic reticulum to Golgi vesicle-mediated transport;intracellular protein transport	COPII vesicle coat;Golgi apparatus;endoplasmic reticulum exit site	COPII vesicle coat;Golgi membrane;endoplasmic reticulum membrane	Gelsolin-like domain;Zinc finger, Sec23/Sec24-type;Sec23/Sec24, trunk domain;Sec23/Sec24, helical domain;Sec23/Sec24 beta-sandwich	0	0	Not GPI-Anchored	Cytoplasm	5.295
Tb927.10.7750	0.650507	50.594	hypothetical protein, conserved	N/A	26919	No signal peptide	1	N/A	N/A	cytoplasm;nucleoplasm;nucleus	N/A	CID domain	0	0	Not GPI-Anchored	Peroxisome	5.406
Tb927.10.7770	-87.9507	-14.4297	hypothetical protein	N/A	25760	No signal peptide	0	N/A	N/A	axoneme;mitochondrion	N/A	N/A	0	0	Not GPI-Anchored	Nucleus	10.023
Tb927.10.7790	80.9717	7.25138	ubiquitin fusion degradation protein, putative	UFD1	33574	No signal peptide	0	ER-associated misfolded protein catabolic process;posttranscriptional regulation of gene expression;ubiquitin-dependent ERAD pathway	ubiquitin-dependent protein catabolic process	VCP-NPL4-UFD1 AAA ATPase complex;cytoplasm;nucleoplasm	N/A	Ubiquitin fusion degradation protein Ufd1-like	0	0	Not GPI-Anchored	Mitochondrion	6.291
Tb927.10.7800	54.6712	12.2659	cop9 signalosome complex subunit, putative	N/A	42668	No signal peptide	0	signal transduction	N/A	COP9 signalosome	COP9 signalosome	Proteasome component (PCI) domain	0	0	Not GPI-Anchored	Cytoplasm	5.297
Tb927.10.7810	2.26531	52.8645	Pre-rRNA-processing protein ESF1, putative	ESF1	80306	No signal peptide	0	rRNA processing	rRNA processing	nucleolus;nucleus	N/A	N/A	0	0	Not GPI-Anchored	Nucleus	5.101
Tb927.10.7820	15.3157	-92.3543	hypothetical protein, conserved	N/A	15753	No signal peptide	4	N/A	N/A	cytoplasm;transport vesicle	integral component of membrane	N/A	0	0	Not GPI-Anchored	Golgi_apparatus	10.026
Tb927.10.7830	-91.2192	88.4674	hypothetical protein, conserved	N/A	55984	No signal peptide	0	N/A	N/A	axoneme;cytoplasm	N/A	N/A	8	0.823868	Not GPI-Anchored	Nucleus	6.968
Tb927.10.7870	-4.59116	-78.3327	hypothetical protein, conserved	N/A	22785	No signal peptide	0	N/A	N/A	cytoplasm;mitochondrion	N/A	N/A	0	0	Not GPI-Anchored	Mitochondrion	9.355
Tb927.10.7880	-99.4382	86.8052	Sperm tail/Sperm tail C-terminal domain containing protein, putative	N/A	76814	No signal peptide	0	axonemal dynein complex assembly;cilium-dependent cell motility;regulation of cilium movement	axonemal dynein complex assembly	axoneme	axonemal dynein complex	Dynein regulatory complex protein 1/2, N-terminal;Dynein regulatory complex protein 1, C-terminal	8	1	Not GPI-Anchored	Nucleus	5.421
Tb927.10.790	75.7981	-56.349	vesicle-associated membrane protein, putative	N/A	26490	No signal peptide	1	synaptic vesicle exocytosis	vesicle-mediated transport	cytoplasm;integral component of membrane;transport vesicle	integral component of membrane	Synaptobrevin	0	0	Not GPI-Anchored	Endoplasmic_reticulum	9.219
Tb927.10.7910	-42.2637	-51.4864	RNA editing complex protein, putative	MERS3	21451	No signal peptide	0	mitochondrial mRNA modification	N/A	cytoplasm;mitochondrial mRNA editing complex;mitochondrion	N/A	N/A	0	0	Not GPI-Anchored	Mitochondrion	7.159
Tb927.10.7920	-85.5745	-13.3884	hypothetical protein, conserved	N/A	26008	No signal peptide	0	N/A	N/A	N/A	N/A	Spindle assembly abnormal protein 6, N-terminal	0	0	Not GPI-Anchored	Cytoplasm	5.464
Tb927.10.7925	6.81311	-78.1405	hypothetical protein	N/A	10500	No signal peptide	1	N/A	N/A	N/A	N/A	N/A	0	0	Not GPI-Anchored	Mitochondrion	9.67
Tb927.10.7930	102.095	31.771	2,3-bisphosphoglycerate-independent phosphoglycerate mutase	PGAM	60604	No signal peptide	0	cellular carbohydrate metabolic process;gluconeogenesis;glycolytic process	glucose catabolic process	ciliary plasm;cytoplasm;cytosol;nucleoplasm	cytoplasm	Metalloenzyme;BPG-independent PGAM, N-terminal	4	0.686614	Not GPI-Anchored	Cytoplasm	5.559
Tb927.10.7940	-28.19	66.661	methyltransferase, putative	MTR1	40896	No signal peptide	0	7-methylguanosine mRNA capping;RNA methylation;cap1 mRNA methylation;mRNA methylation	7-methylguanosine mRNA capping;mRNA methylation;methylation	cytoplasm;nucleoplasm;nucleus	N/A	Ribosomal RNA methyltransferase FtsJ domain	0	0	Not GPI-Anchored	Cytoplasm	6.595
Tb927.10.7960	-111.298	82.0579	hypothetical protein, conserved	N/A	17630	No signal peptide	0	N/A	N/A	axoneme;cytoplasm	N/A	N/A	0	0	Not GPI-Anchored	Nucleus	7.927
Tb927.10.7970	77.9674	-68.1449	Organic solute transporter Ostalpha, putative	N/A	41743	No signal peptide	7	N/A	N/A	integral component of membrane;transport vesicle	N/A	Organic solute transporter subunit alpha/Transmembrane protein 184	0	0	Not GPI-Anchored	Golgi_apparatus	7.106
Tb927.10.7990	-17.8648	29.586	replication factor C subunit 3, putative	N/A	38734	No signal peptide	0	DNA repair;DNA-dependent DNA replication	DNA replication	DNA replication factor C complex;nucleoplasm;nucleus	N/A	N/A	9	1	Not GPI-Anchored	Cytoplasm	9.271
Tb927.10.800	-81.2505	89.9439	hypothetical protein, conserved	N/A	44761	No signal peptide	0	N/A	N/A	cilium;cytoplasm;paraflagellar rod	N/A	N/A	8	0.418296	Not GPI-Anchored	Nucleus	8.78
Tb927.10.8000	-81.4269	99.76	hypothetical protein, conserved	N/A	151014	No signal peptide	0	N/A	N/A	axoneme	N/A	N/A	8	0.649708	Not GPI-Anchored	Cytoplasm	5.349
Tb927.10.8010	-15.7773	-75.5999	hypothetical protein, conserved	N/A	28355	No signal peptide	1	N/A	N/A	ciliary plasm;cytoplasm;mitochondrion	integral component of membrane	N/A	0	0	Not GPI-Anchored	Endoplasmic_reticulum	9.566
Tb927.10.8020	96.3196	26.0442	prolyl endopeptidase	POP	77625	No signal peptide	0	proteolysis	proteolysis	ciliary plasm;cytoplasm;cytosol;nucleus	N/A	Peptidase S9, prolyl oligopeptidase, catalytic domain;Peptidase S9A, N-terminal domain	4	0.520393	Not GPI-Anchored	Mitochondrion	5.804
Tb927.10.8030	-21.7312	-64.9053	Mitochondrial ATP synthase subunit 5	ATP5	28834	No signal peptide	0	ATP synthesis coupled proton transport;mitochondrial ATP synthesis coupled proton transport	ATP synthesis coupled proton transport	ciliary plasm;cytoplasm;mitochondrial proton-transporting ATP synthase complex;mitochondrial proton-transporting ATP synthase, stator stalk;mitochondrion;nuclear lumen;nucleolus;nucleoplasm;proton-transporting ATP synthase complex, catalytic core F(1)	N/A	ATPase, OSCP/delta subunit	0	0	Not GPI-Anchored	Mitochondrion	5.762
Tb927.10.8040	37.5883	35.2804	beta adaptin, putative	BAD1	76280	No signal peptide	0	intracellular protein transport;response to drug;vesicle-mediated transport	intracellular protein transport;protein transport;vesicle-mediated transport	Golgi apparatus;clathrin coat of trans-Golgi network vesicle;clathrin-coated pit;trans-Golgi network;transport vesicle	membrane coat	Clathrin/coatomer adaptor, adaptin-like, N-terminal	0	0	Not GPI-Anchored	Cytoplasm	5.471
Tb927.10.8060	77.2477	8.18868	SET domain containing protein, putative	N/A	51643	No signal peptide	0	histone lysine methylation	N/A	ciliary plasm;cytoplasm;nucleus	N/A	SET domain	0	0	Not GPI-Anchored	Cytoplasm	5.662
Tb927.10.8080	19.857	-90.2203	Uncharacterized conserved protein (DUF2042), putative	N/A	82381	No signal peptide	0	protein K69-linked ufmylation;regulation of proteasomal ubiquitin-dependent protein catabolic process;response to endoplasmic reticulum stress	N/A	cytoplasm;endoplasmic reticulum membrane	N/A	E3 UFM1-protein ligase 1	0	0	Not GPI-Anchored	Cytoplasm	5.504
Tb927.10.8090	-57.4875	-40.3579	hypothetical protein, conserved	N/A	17195	No signal peptide	0	N/A	N/A	ciliary plasm;cytoplasm;kinetoplast;mitochondrion;nuclear lumen	N/A	N/A	0	0	Not GPI-Anchored	Mitochondrion	8.317
Tb927.10.810	36.6694	29.2602	Pentatricopeptide repeat protein (PPR), putative	N/A	67489	No signal peptide	0	N/A	N/A	cytoplasm;mitochondrion	N/A	Pentatricopeptide repeat	0	0	Not GPI-Anchored	Cytoplasm	6.106
Tb927.10.8100	-22.6947	31.7033	hypothetical protein, conserved	N/A	40287	No signal peptide	0	N/A	N/A	nucleoplasm	N/A	SET domain	0	0	Not GPI-Anchored	Mitochondrion	8.271
Tb927.10.8110	-2.43684	-62.4771	Protein of unknown function (DUF2453), putative	N/A	30410	No signal peptide	3	N/A	N/A	cytoplasm;mitochondrion	integral component of membrane	Transmembrane protein 65	0	0	Not GPI-Anchored	Cell_membrane	5.818
Tb927.10.8120	-48.9741	71.764	RNA ligase/AAA domain containing protein, putative	N/A	97704	No signal peptide	0	N/A	N/A	nuclear lumen;nucleus	N/A	T4 RNA ligase 1, N-terminal	0	0	Not GPI-Anchored	Cytoplasm	8.668
Tb927.10.8130	-68.449	4.31278	hypothetical protein, conserved	TZP43	42640	No signal peptide	0	N/A	N/A	ciliary transition zone	N/A	N/A	0	0	Not GPI-Anchored	Nucleus	9.176
Tb927.10.8140	-10.6125	24.0761	EVE domain containing protein, putative	N/A	18489	No signal peptide	0	N/A	N/A	nuclear lumen;nucleus	N/A	EVE domain	0	0	Not GPI-Anchored	Mitochondrion	9.577
Tb927.10.8160	38.5626	-94.2293	hypothetical protein, conserved	N/A	12267	No signal peptide	1	N/A	N/A	cytoplasm;mitochondrion;nuclear pore;nucleus	N/A	N/A	0	0	GPI-Anchored	Golgi_apparatus	9.101
Tb927.10.8170	8.26652	-18.7074	Nucleoporin NUP144	NUP144	144367	No signal peptide	0	RNA export from nucleus;protein import into nucleus;protein localization to nuclear inner membrane;transcription-dependent tethering of RNA polymerase II gene DNA at nuclear periphery	nucleocytoplasmic transport	nuclear pore;nuclear pore inner ring;nucleus	nuclear pore	Nucleoporin, Nup133/Nup155-like, N-terminal	0	0	Not GPI-Anchored	Peroxisome	6.267
Tb927.10.8180	-55.807	-3.61447	hypothetical protein, conserved	N/A	128520	No signal peptide	0	N/A	N/A	ciliary pocket collar;cytoplasm	N/A	N/A	0	0	Not GPI-Anchored	Cytoplasm	7.734
Tb927.10.8190	95.2028	32.9342	T-complex protein 1, theta subunit, putative	N/A	58081	No signal peptide	0	protein folding;regulation of cell cycle	protein folding	chaperonin-containing T-complex;cytoplasm	N/A	Chaperonin Cpn60/TCP-1 family	4	0.654209	Not GPI-Anchored	Cytoplasm	5.332
Tb927.10.820	-55.6486	76.0601	hypothetical protein, conserved	N/A	37602	No signal peptide	0	N/A	N/A	cytoplasm;paraflagellar rod	N/A	Leucine-rich repeat	0	0	Not GPI-Anchored	Nucleus	4.458
Tb927.10.8200	12.0156	80.5383	Ribosomal protein L1p/L10e family, putative	N/A	30839	No signal peptide	0	N/A	N/A	nucleolus;nucleus	N/A	Ribosomal protein L1/ribosomal biogenesis protein	7	0.99806	Not GPI-Anchored	Nucleus	9.239
Tb927.10.8210	-43.5203	-43.3477	KREPA2	KREPA2	62912	No signal peptide	0	mRNA modification	N/A	mRNA editing complex;mitochondrial mRNA editing complex;mitochondrion	N/A	N/A	0	0	Not GPI-Anchored	Mitochondrion	6.663
Tb927.10.8220	3.66107	67.0523	hypothetical protein, conserved	N/A	18995	No signal peptide	0	N/A	N/A	kinetoplast;mitochondrion	N/A	N/A	0	0	Not GPI-Anchored	Plastid	8.642
Tb927.10.8240	-7.10964	-7.55006	Cytokinesis initiation factor 4	CIF4	42845	No signal peptide	0	cellular protein localization;cleavage furrow formation;cytokinesis	N/A	cell tip;cleavage furrow;cytoplasm;flagellum attachment zone	N/A	N/A	0	0	Not GPI-Anchored	Cytoplasm	5.846
Tb927.10.8270	36.9681	40.0823	eukaryotic translation initiation factor 3 subunit c	EIF3C-2	84340	No signal peptide	0	translational initiation	translational initiation	cytoplasm;eukaryotic translation initiation factor 3 complex	eukaryotic translation initiation factor 3 complex	Eukaryotic translation initiation factor 3 subunit C, N-terminal domain	0	0	Not GPI-Anchored	Nucleus	5.513
Tb927.10.830	-109.606	74.323	adenylate kinase, putative	ADKB	29765	No signal peptide	0	nucleoside diphosphate phosphorylation;nucleoside triphosphate biosynthetic process;purine nucleotide metabolic process	nucleobase-containing compound metabolic process	cilium;cytoplasm;cytosol;glycosome;paraflagellar rod	N/A	N/A	8	0.45376	Not GPI-Anchored	Cytoplasm	4.999
Tb927.10.8330	43.3003	45.7819	S. cerevisiae PSP1 homologue, putative	N/A	26822	No signal peptide	0	N/A	N/A	cytoplasm	N/A	PSP1, C-terminal	0	0	Not GPI-Anchored	Plastid	8.198
Tb927.10.8390	-68.8779	90.8586	Concanavalin A-like lectin/glucanases superfamily/SPRY domain/HECT-domain (ubiquitin-transferase), putative	N/A	415938	No signal peptide	0	N/A	N/A	N/A	N/A	SPRY domain;HECT domain	0	0	Not GPI-Anchored	Cytoplasm	5.887
Tb927.10.840	6.78292	-1.44938	Flagellum attachment zone protein 6	FAZ6	195479	No signal peptide	0	N/A	N/A	cell tip;cilium;cytoskeleton;flagellum attachment zone;protein-containing complex	N/A	WD40 repeat	0	0	Not GPI-Anchored	Cytoplasm	5.768
Tb927.10.8410	-59.9324	40.7817	hypothetical protein, conserved	N/A	27798	No signal peptide	0	N/A	N/A	glycosome	N/A	N/A	0	0	Not GPI-Anchored	Endoplasmic_reticulum	9.285
Tb927.10.8420	25.2393	14.4074	Phosphatidylinositol 3-kinase tor1	TOR1	271394	No signal peptide	0	TORC1 signaling;intracellular signal transduction;negative regulation of autophagy;negative regulation of macroautophagy;regulation of TORC1 signaling;regulation of cell size	N/A	TORC1 complex;TORC2 complex;cytoplasm;nucleus;transport vesicle	N/A	Phosphatidylinositol 3-/4-kinase, catalytic domain;PIK-related kinase, FAT;FATC domain;FKBP12-rapamycin binding domain;Domain of unknown function DUF3385, target of rapamycin protein	0	0	Not GPI-Anchored	Cytoplasm	6.88
Tb927.10.8430	104.659	46.451	40S ribosomal protein S12, putative	N/A	16061	No signal peptide	0	translation	translation	ciliary plasm;cytoplasm;cytosolic small ribosomal subunit;intracellular anatomical structure;nucleolus;nucleoplasm;ribosome	ribosome	Ribosomal protein L7Ae/L30e/S12e/Gadd45	0	0	Not GPI-Anchored	Cytoplasm	4.942
Tb927.10.850	-77.4443	5.36291	hook complex protein, conserved	N/A	168299	No signal peptide	0	histone H3-K4 methylation	N/A	Set1C/COMPASS complex;bilobe structure;nucleus	ribosome	WD40 repeat	0	0	Not GPI-Anchored	Cytoplasm	6.116
Tb927.10.8540	29.2068	24.0007	chaperone protein DnaJ, putative	J6	36435	No signal peptide	0	chaperone cofactor-dependent protein refolding;posttranscriptional regulation of gene expression;protein folding;protein refolding;response to heat;response to unfolded protein	protein folding	ciliary plasm;cytoplasm;cytosol;nuclear lumen	N/A	DnaJ domain;Chaperone DnaJ, C-terminal	0	0	Not GPI-Anchored	Cytoplasm	8.471
Tb927.10.8560	-48.3736	13.3949	small GTPase, putative	RAB23	24280	No signal peptide	0	autophagosome assembly;intracellular protein transport;small GTPase mediated signal transduction	N/A	autophagosome;ciliary basal body;ciliary plasm;ciliary pro-basal body;ciliary transition zone;cilium;cytoplasm;endomembrane system;endosome membrane;nucleus	N/A	Small GTPase	0	0	Not GPI-Anchored	Cell_membrane	9.441
Tb927.10.8570	11.3497	30.0136	hypothetical protein, conserved	N/A	67521	No signal peptide	0	N/A	N/A	N/A	N/A	N/A	0	0	Not GPI-Anchored	Nucleus	5.498
Tb927.10.8590	-89.5501	-12.9173	flagellum transition zone component	FTZC	134453	No signal peptide	0	N/A	N/A	axoneme;ciliary basal body;ciliary transition zone	N/A	N/A	0	0	Not GPI-Anchored	Cytoplasm	5.347
Tb927.10.8600	67.4965	14.35	Vps54-like protein, putative	N/A	119843	No signal peptide	0	Golgi to vacuole transport;retrograde transport, endosome to Golgi	protein transport;retrograde transport, endosome to Golgi	GARP complex;Golgi apparatus;mitochondrion	GARP complex;cytosol	Vacuolar protein sorting-associated protein 54, C-terminal	0	0	Not GPI-Anchored	Cytoplasm	5.171
Tb927.10.8610	-22.1044	-72.1152	hypothetical protein, conserved	N/A	96328	No signal peptide	0	N/A	obsolete oxidation-reduction process	kinetoplast;mitochondrion	N/A	N/A	0	0	Not GPI-Anchored	Mitochondrion	5.307
Tb927.10.8620	-64.1393	-71.8862	hypothetical protein, conserved	N/A	21046	No signal peptide	0	N/A	N/A	mitochondrion;transport vesicle	N/A	N/A	22	0.851747	Not GPI-Anchored	Mitochondrion	10.059
Tb927.10.8630	-47.5754	38.3071	Sucrase/ferredoxin-like, putative	N/A	27968	No signal peptide	0	N/A	N/A	ciliary plasm;cytoplasm;mitochondrion;nuclear lumen;nucleoplasm	N/A	Thioredoxin-like ferredoxin	0	0	Not GPI-Anchored	Cytoplasm	5.917
Tb927.10.8640	-73.1765	70.1045	Galactose oxidase, central domain containing protein, putative	N/A	39201	No signal peptide	0	N/A	N/A	axoneme;cytoplasm;nuclear lumen	N/A	N/A	0	0	Not GPI-Anchored	Cytoplasm	6.915
Tb927.10.8660	11.7361	-27.0973	Fis1 C-terminal tetratricopeptide repeat, putative	N/A	26812	No signal peptide	1	autophagy of mitochondrion;mitochondrial fission;peroxisome fission	mitochondrial fission	cytoplasm;integral component of mitochondrial outer membrane;integral component of peroxisomal membrane;mitochondrial outer membrane;mitochondrion;peroxisome	N/A	Fis1, C-terminal tetratricopeptide repeat	0	0	Not GPI-Anchored	Mitochondrion	6.726
Tb927.10.8670	-83.3502	-23.7269	hypothetical protein, conserved	N/A	15331	Signal peptide	0	N/A	N/A	kinetoplast	N/A	N/A	0	0	Not GPI-Anchored	Mitochondrion	12.276
Tb927.10.8690	58.1195	40.155	TIGR00269 family protein, putative	N/A	37924	No signal peptide	0	tRNA wobble position uridine thiolation	protein urmylation;tRNA processing;tRNA thio-modification;tRNA wobble uridine modification	cytoplasm;cytosolic tRNA wobble base thiouridylase complex;nucleoplasm	N/A	tRNA(Ile)-lysidine/2-thiocytidine synthase, N-terminal;Cytoplasmic tRNA 2-thiolation protein 1, C-terminal	0	0	Not GPI-Anchored	Nucleus	8.414
Tb927.10.870	-9.00844	10.9131	Furrow 1 protein	FRW1	151853	No signal peptide	0	cytokinesis;mitotic cytokinesis	N/A	ciliary basal body;cilium;cleavage furrow;flagellum attachment zone	N/A	N/A	10	0.978357	Not GPI-Anchored	Cytoplasm	6.622
Tb927.10.8710	-105.865	69.4213	centrin-3	CETN3	18801	No signal peptide	0	cellular protein localization;cilium-dependent cell motility;cytokinesis;inner dynein arm assembly;protein destabilization	N/A	axoneme;cilium;cytoplasm	N/A	EF-hand domain	8	0.363747	Not GPI-Anchored	Cytoplasm	4.67
Tb927.10.8720	35.0378	60.8635	CCR4-NOT transcription complex subunit 10, putative	N/A	61501	No signal peptide	0	mRNA catabolic process;negative regulation of translation;posttranscriptional regulation of gene expression	N/A	CCR4-NOT complex;ciliary plasm;cytoplasm;nuclear lumen	CCR4-NOT complex	N/A	0	0	Not GPI-Anchored	Cytoplasm	5.928
Tb927.10.8730	-11.4582	-75.2561	ABC1 family, putative	N/A	60621	No signal peptide	2	N/A	protein phosphorylation	mitochondrial inner membrane;mitochondrion	integral component of membrane	UbiB domain	21	0.871845	Not GPI-Anchored	Mitochondrion	8.087
Tb927.10.8780	-82.4147	96.0267	AAA domain containing protein, putative	N/A	244899	No signal peptide	0	nucleoside diphosphate phosphorylation;nucleoside triphosphate biosynthetic process;purine nucleotide metabolic process	nucleobase-containing compound metabolic process	axoneme;cilium;cytoplasm	N/A	N/A	8	0.713437	Not GPI-Anchored	Nucleus	4.779
Tb927.10.880	-14.4035	35.6732	thymidine kinase	TK	50844	No signal peptide	0	nucleobase-containing small molecule interconversion;pyrimidine deoxyribonucleotide salvage;pyrimidine nucleotide metabolic process;thymidine metabolic process	DNA biosynthetic process	cytosol;mitochondrion;nucleoplasm;nucleus	N/A	Thymidine kinase	0	0	Not GPI-Anchored	Nucleus	6.389
Tb927.10.8800	-87.8425	78.2774	SUMO-interacting motif-containing protein	N/A	67096	No signal peptide	0	N/A	N/A	cilium;cytoplasm;paraflagellar rod	N/A	N/A	8	0.385209	Not GPI-Anchored	Cytoplasm	5.979
Tb927.10.8810	-63.7529	2.1081	hypothetical protein, conserved	N/A	100755	No signal peptide	0	N/A	N/A	ciliary basal body;ciliary pro-basal body;cilium;cytoplasm	N/A	N/A	0	0	Not GPI-Anchored	Cytoplasm	6.112
Tb927.10.8820	-67.7114	0.380259	hook complex protein, conserved	SMEE1	84702	No signal peptide	0	bilobe structure assembly	N/A	bilobe structure	N/A	N/A	0	0	Not GPI-Anchored	Cytoplasm	8.958
Tb927.10.8830	56.6137	-69.3743	Flagellum attachment zone protein 5	FAZ5	66660	No signal peptide	7	N/A	N/A	cytoskeleton;flagellum attachment zone	integral component of membrane	N/A	0	0	Not GPI-Anchored	Cell_membrane	5.031
Tb927.10.8850	30.9062	34.1505	A distinct subfamily of CDD/CDA-like deaminases, putative	N/A	65888	No signal peptide	0	N/A	N/A	cytoplasm	N/A	Deaminase, LmjF36.5940-like	0	0	Not GPI-Anchored	Cytoplasm	6.766
Tb927.10.8860	9.78105	-95.617	hypothetical protein, conserved	N/A	59806	No signal peptide	6	N/A	N/A	cytoplasm	integral component of membrane	N/A	0	0	Not GPI-Anchored	Cell_membrane	8.343
Tb927.10.8870	48.7283	19.9735	Paraflagellar rod (PFR) assembly factor 1	PFR-AF1	33851	No signal peptide	0	cytokinesis	N/A	cytoplasm	N/A	Taxilin family	0	0	Not GPI-Anchored	Golgi_apparatus	5.692
Tb927.10.8890	-81.2781	-21.6886	kinetoplast DNA-associated protein, putative	N/A	23504	Signal peptide	0	DNA packaging	N/A	kinetoplast;mitochondrion	N/A	N/A	19	1	Not GPI-Anchored	Mitochondrion	10.612
Tb927.10.890	-48.3479	47.6317	kinesin, putative	FCP4	323350	No signal peptide	0	microtubule-based movement	microtubule-based movement	flagella connector;kinesin complex;microtubule;microtubule associated complex	N/A	Kinesin motor domain	0	0	Not GPI-Anchored	Cytoplasm	5.396
Tb927.10.8910	6.33036	-16.7961	Nucleoporin NUP181	NUP181	181539	No signal peptide	0	intracellular transport	N/A	nuclear pore;nuclear pore inner ring;nucleus	N/A	N/A	0	0	Not GPI-Anchored	Cytoplasm	5.548
Tb927.10.8920	24.5351	-51.4889	ras-like small GTPase, putative	TbGRP	38396	No signal peptide	0	cellular response to amino acid stimulus;cellular response to starvation;positive regulation of TOR signaling;regulation of autophagy	N/A	EGO complex;Gtr1-Gtr2 GTPase complex;ciliary plasm;cytoplasm;lysosome;nuclear lumen;nucleus;transport vesicle	N/A	Gtr1/RagA G protein	0	0	Not GPI-Anchored	Cytoplasm	5.266
Tb927.10.8930	-87.7638	92.3701	paraflagellar rod component, putative	PFC18	80015	No signal peptide	0	N/A	N/A	paraflagellar rod	N/A	N/A	8	0.718579	Not GPI-Anchored	Cytoplasm	5.166
Tb927.10.8940	1.90949	19.5744	flagellum targeting protein kharon1, putative	KH1	45399	No signal peptide	0	protein targeting	N/A	ciliary pocket;cortical cytoskeleton	N/A	N/A	0	0	Not GPI-Anchored	Nucleus	9.104
Tb927.10.8960	-76.2796	-19.1393	hypothetical protein, conserved	N/A	26871	No signal peptide	0	N/A	N/A	antipodal site;nucleolus	N/A	N/A	0	0	Not GPI-Anchored	Mitochondrion	10.901
Tb927.10.8970	-81.2143	-23.9562	kinetoplast-associated protein 4 isoform 2	KAP4-2	14271	No signal peptide	0	DNA packaging	N/A	kinetoplast;mitochondrion;nuclear lumen	N/A	N/A	19	1	Not GPI-Anchored	Mitochondrion	10.772
Tb927.10.8980	-82.258	-22.1737	hypothetical protein, conserved	N/A	17598	No signal peptide	0	N/A	N/A	cytoplasm;kinetoplast;mitochondrion;nucleolus;nucleoplasm	N/A	N/A	0	0	Not GPI-Anchored	Mitochondrion	11.738
Tb927.10.8990	-6.13216	37.4783	hypothetical protein, conserved	N/A	45362	No signal peptide	0	N/A	N/A	cytoplasm;nucleoplasm;nucleus;transport vesicle	N/A	N/A	0	0	Not GPI-Anchored	Nucleus	9.226
Tb927.10.900	-79.5761	-22.0093	hypothetical protein, conserved	N/A	19158	No signal peptide	0	N/A	N/A	ciliary plasm;cytoplasm;kinetoplast;mitochondrion;nuclear lumen	N/A	N/A	0	0	Not GPI-Anchored	Mitochondrion	10.291
Tb927.10.9000	-75.7174	-29.8418	Mitochondrial processome subunit 2	MPSS2	181548	No signal peptide	0	mitochondrial RNA processing	N/A	mitochondrion	N/A	N/A	0	0	Not GPI-Anchored	Mitochondrion	6.185
Tb927.10.9010	-72.9537	72.6783	leucine-rich repeat protein (LRRP), putative	N/A	24928	No signal peptide	0	N/A	N/A	ciliary plasm;cytoplasm;nuclear lumen	N/A	N/A	0	0	Not GPI-Anchored	Cytoplasm	4.841
Tb927.10.9025	13.6087	39.186	hypothetical protein	N/A	5375	No signal peptide	0	N/A	N/A	ciliary plasm;cytoplasm;nuclear lumen;nucleolus	N/A	N/A	0	0	Not GPI-Anchored	Extracellular	9.743
Tb927.10.9040	25.266	19.1216	hypothetical protein, conserved	N/A	168226	No signal peptide	0	regulation of GTPase activity	regulation of GTPase activity	cytoplasm;transport vesicle	N/A	N/A	0	0	Not GPI-Anchored	Cytoplasm	6.342
Tb927.10.9050	16.5506	42.4792	pseudouridine synthase TruD, putative	pus7	73609	No signal peptide	0	N/A	RNA modification;pseudouridine synthesis	nuclear lumen;nucleus	N/A	Pseudouridine synthase, TruD	0	0	Not GPI-Anchored	Cytoplasm	7.127
Tb927.10.9060	-56.5984	-1.78833	hypothetical protein, conserved	N/A	51558	No signal peptide	0	N/A	N/A	ciliary basal body	N/A	N/A	0	0	Not GPI-Anchored	Nucleus	6.409
Tb927.10.9070	-38.6581	-52.5818	hypothetical protein, conserved	N/A	65928	No signal peptide	0	N/A	N/A	cytoplasm;kinetoplast;mitochondrion	N/A	N/A	0	0	Not GPI-Anchored	Cytoplasm	7.633
Tb927.10.9100	16.7184	51.2156	hypothetical protein, conserved	N/A	82592	No signal peptide	0	N/A	N/A	cytoplasm	N/A	N/A	0	0	Not GPI-Anchored	Nucleus	5.24
Tb927.10.9130	13.3398	78.179	pre-mRNA splicing factor ATP-dependent RNA helicase, putative	N/A	76739	No signal peptide	0	RNA splicing;RNA splicing, via transesterification reactions	N/A	nucleolus;nucleus;spliceosomal complex	N/A	DEAD/DEAH box helicase domain;Helicase, C-terminal;Helicase-associated domain;Domain of unknown function DUF1605	7	0.93015	Not GPI-Anchored	Peroxisome	8.175
Tb927.10.9140	-8.27639	-68.9189	FAD dependent oxidoreductase, putative	POMP20	71859	No signal peptide	0	N/A	obsolete oxidation-reduction process	cytoplasm;mitochondrial outer membrane;mitochondrion	N/A	FAD dependent oxidoreductase	0	0	Not GPI-Anchored	Mitochondrion	6.564
Tb927.10.9150	30.189	-83.2147	hypothetical protein, conserved	N/A	33243	Signal peptide	0	posttranscriptional regulation of gene expression	N/A	cytoplasm;transport vesicle	N/A	N/A	18	0.976285	Not GPI-Anchored	Endoplasmic_reticulum	5.114
Tb927.10.9190	99.2001	38.1665	isoleucyl-tRNA synthetase, putative	IleRS	130604	No signal peptide	0	isoleucyl-tRNA aminoacylation	isoleucyl-tRNA aminoacylation;tRNA aminoacylation for protein translation	ciliary plasm;cytoplasm;mitochondrion	N/A	Aminoacyl-tRNA synthetase, class Ia;Methionyl/Valyl/Leucyl/Isoleucyl-tRNA synthetase, anticodon-binding	4	0.59646	Not GPI-Anchored	Cytoplasm	6.452
Tb927.10.920	10.9086	70.8509	Ribosomal protein L1p/L10e family, putative	N/A	32532	No signal peptide	0	N/A	N/A	nucleolus;nucleus	N/A	Ribosomal protein L1/ribosomal biogenesis protein	0	0	Not GPI-Anchored	Cytoplasm	9.665
Tb927.10.9200	26.3261	-102.252	Nuclease-related domain containing protein, putative	N/A	48022	No signal peptide	1	N/A	N/A	cytoplasm;endoplasmic reticulum;nuclear envelope	integral component of membrane	Nuclease-related domain, NERD	0	0	Not GPI-Anchored	Endoplasmic_reticulum	9.717
Tb927.10.9210	-26.5331	-85.3713	hypothetical protein, conserved	N/A	58724	No signal peptide	0	N/A	N/A	cytoplasm;mitochondrion;nucleolus;transport vesicle	N/A	N/A	0	0	Not GPI-Anchored	Mitochondrion	9.172
Tb927.10.9240	-56.1426	3.17963	Tir chaperone protein (CesT) family, putative	N/A	39756	No signal peptide	0	posttranscriptional regulation of gene expression	protein secretion by the type III secretion system	bilobe structure;cell tip;ciliary basal body;ciliary pro-basal body	N/A	Tir chaperone protein (CesT) family	0	0	Not GPI-Anchored	Cytoplasm	5.648
Tb927.10.9250	105.622	34.9899	adenylyl cyclase-associated protein, putative	N/A	29333	No signal peptide	0	activation of adenylate cyclase activity;posttranscriptional regulation of gene expression	actin filament organization;cell morphogenesis;cytoskeleton organization	ciliary plasm;cytoplasm;nuclear lumen	N/A	Adenylate cyclase-associated CAP, C-terminal	4	1	Not GPI-Anchored	Cytoplasm	6.027
Tb927.10.9260	60.5217	56.4975	hypothetical protein, conserved	N/A	35618	No signal peptide	0	N/A	N/A	mitochondrion	N/A	N/A	0	0	Not GPI-Anchored	Mitochondrion	5.486
Tb927.10.9280	-75.0978	-32.5201	hypothetical protein, conserved	N/A	107845	No signal peptide	0	N/A	N/A	kinetoplast;mitochondrion	N/A	N/A	0	0	Not GPI-Anchored	Cytoplasm	8.484
Tb927.10.9310	42.8991	-44.0796	Haemolysin-III related, putative	N/A	38710	No signal peptide	7	N/A	N/A	ciliary plasm;cytoplasm;integral component of membrane;nuclear envelope;nuclear lumen	integral component of membrane	AdipoR/Haemolysin-III-related	0	0	Not GPI-Anchored	Cell_membrane	6.719
Tb927.10.9330	38.1561	55.911	hypothetical protein, conserved	N/A	66032	No signal peptide	0	posttranscriptional regulation of gene expression	N/A	cytoplasm;glycosome	N/A	N/A	0	0	Not GPI-Anchored	Nucleus	6.542
Tb927.10.9350	-58.382	-38.972	hypothetical protein, conserved	N/A	94281	No signal peptide	0	N/A	N/A	cytoplasm;kinetoplast;mitochondrion	N/A	N/A	0	0	Not GPI-Anchored	Nucleus	9.465
Tb927.10.9360	-9.57352	-72.0095	L-2-hydroxyglutarate dehydrogenase, mitochondrial, putative	N/A	57475	No signal peptide	0	N/A	obsolete oxidation-reduction process	kinetoplast;mitochondrion	N/A	FAD dependent oxidoreductase	21	0.848897	Not GPI-Anchored	Mitochondrion	9.075
Tb927.10.9370	29.6512	-94.495	hypothetical protein, conserved	N/A	39970	Signal peptide	0	N/A	N/A	cytoplasm	N/A	N/A	0	0	Not GPI-Anchored	Golgi_apparatus	8.8
Tb927.10.9380	-55.1674	76.3763	SEP domain/UBX domain containing protein, putative	N/A	60061	No signal peptide	0	proteasome-mediated ubiquitin-dependent protein catabolic process	N/A	cilium	N/A	UBX domain;SEP domain	0	0	Not GPI-Anchored	Cytoplasm	6.139
Tb927.10.9390	-42.763	-57.0965	Macrocin-O-methyltransferase (TylF), putative	N/A	36684	No signal peptide	0	N/A	N/A	kinetoplast;mitochondrion	N/A	Macrocin-O-methyltransferase	0	0	Not GPI-Anchored	Mitochondrion	5.485
Tb927.10.9400	-8.06365	59.7597	splicing factor 1	SF1	31631	No signal peptide	0	mRNA splicing, via spliceosome;regulation of alternative mRNA splicing, via spliceosome;spliceosomal complex assembly	mRNA splicing, via spliceosome	nucleoplasm;nucleus	N/A	N/A	0	0	Not GPI-Anchored	Nucleus	5.43
Tb927.10.9420	-5.23201	-73.6596	mitochondrial chaperone BCS1, putative	N/A	59563	No signal peptide	1	aerobic respiration;protein insertion into mitochondrial inner membrane from matrix	N/A	mitochondrion;transport vesicle	integral component of membrane;mitochondrial inner membrane	ATPase, AAA-type, core;BCS1, N-terminal	0	0	Not GPI-Anchored	Mitochondrion	9.24
Tb927.10.9430	86.7492	23.8885	phosphoribosylpyrophosphate synthetase, putative	PRS	40478	No signal peptide	0	5-phosphoribose 1-diphosphate biosynthetic process;nucleoside metabolic process;nucleotide biosynthetic process;purine nucleotide biosynthetic process;purine ribonucleotide biosynthetic process	nucleoside metabolic process;nucleotide biosynthetic process	cytoplasm;ribose phosphate diphosphokinase complex	N/A	Ribose-phosphate pyrophosphokinase, N-terminal domain;Ribose-phosphate pyrophosphokinase	0	0	Not GPI-Anchored	Plastid	6.634
Tb927.10.9440	-12.7695	-77.5015	NADH dehydrogenase	NDH2	54351	No signal peptide	0	mitochondrial electron transport, NADH to ubiquinone	obsolete oxidation-reduction process	cytoplasm;kinetoplast;mitochondrion	N/A	FAD/NAD(P)-binding domain	21	0.943034	Not GPI-Anchored	Mitochondrion	9.266
Tb927.10.9450	35.1316	-61.8001	invariant surface glycoprotein, putative	N/A	27549	Signal peptide	1	N/A	N/A	cytoplasm;endoplasmic reticulum	N/A	Trypanosome invariant surface glycoprotein	0	0	Not GPI-Anchored	Extracellular	5.662
Tb927.10.9490	76.4618	-66.2663	expression site-associated gene 3 (ESAG3)-like protein	N/A	45313	No signal peptide	2	N/A	N/A	integral component of membrane	N/A	N/A	17	1	Not GPI-Anchored	Golgi_apparatus	9.801
Tb927.10.950	81.7587	-65.7958	hypothetical protein, conserved	N/A	51900	No signal peptide	1	Golgi organization;retrograde transport, vesicle recycling within Golgi	Golgi organization	Golgi apparatus;Golgi cisterna;Golgi membrane	integral component of membrane	N/A	0	0	GPI-Anchored	Golgi_apparatus	5.695
Tb927.10.9510	64.413	-51.2686	hypothetical protein	N/A	21589	Signal peptide	0	N/A	N/A	N/A	N/A	N/A	0	0	Not GPI-Anchored	Extracellular	5.418
Tb927.10.9560	-54.0861	-48.4075	oxidoreductase, putative	N/A	36100	No signal peptide	0	metabolic process	obsolete oxidation-reduction process	acidocalcisome	N/A	Alcohol dehydrogenase, C-terminal;Alcohol dehydrogenase, N-terminal	0	0	Not GPI-Anchored	Mitochondrion	8.286
Tb927.10.9570	-89.4078	88.6271	paraflagellar rod component, putative	PFC14	118666	No signal peptide	0	N/A	N/A	paraflagellar rod	N/A	Leucine-rich repeat	8	0.606115	Not GPI-Anchored	Cytoplasm	5.089
Tb927.10.960	52.4137	54.0366	U4/U6-specific protein PRP4	N/A	65489	No signal peptide	0	RNA splicing;mRNA splicing, via spliceosome	N/A	U4/U6 x U5 tri-snRNP complex;cytoplasm;nucleoplasm;nucleus	ribosome	WD40 repeat;Pre-mRNA processing factor 4 (PRP4)-like	0	0	Not GPI-Anchored	Nucleus	5.411
Tb927.10.9640	-100.496	77.7388	hypothetical protein, conserved	N/A	39290	No signal peptide	0	N/A	N/A	paraflagellar rod	N/A	N/A	8	0.837252	Not GPI-Anchored	Nucleus	7.836
Tb927.10.9650	5.86749	-14.1911	Nucleoporin NUP152	NUP152	152970	No signal peptide	0	N/A	N/A	nuclear pore;nuclear pore outer ring;nucleus	N/A	N/A	0	0	Not GPI-Anchored	Cytoplasm	5.115
Tb927.10.9670	5.265	7.77634	ADP-ribosylation factor family, putative	N/A	110464	No signal peptide	0	intracellular protein transport;vesicle-mediated transport	N/A	Golgi apparatus;bilobe structure;cytoplasm	N/A	Small GTPase superfamily, ARF/SAR type	0	0	Not GPI-Anchored	Cytoplasm	8.029
Tb927.10.970	-78.104	98.7633	Tetratricopeptide repeat, putative	N/A	203606	No signal peptide	0	N/A	N/A	paraflagellar rod	N/A	IQ motif, EF-hand binding site	8	0.65937	Not GPI-Anchored	Cytoplasm	10.527
Tb927.10.9700	11.0937	-4.98061	Flagellum attachment zone protein 22	FAZ22	132578	No signal peptide	0	N/A	N/A	flagellum attachment zone	N/A	C2 domain	0	0	Not GPI-Anchored	Cytoplasm	8.946
Tb927.10.9720	7.48067	-0.344373	RNA-editing-associated protein 1	REAP-1	64377	No signal peptide	0	RNA modification	N/A	flagellum attachment zone;mitochondrial mRNA editing complex	N/A	N/A	0	0	Not GPI-Anchored	Cytoplasm	10.666
Tb927.10.9740	-2.67303	86.3549	Regulatory particle triple-A ATPase subunit 6	RPT6	45700	No signal peptide	0	ubiquitin-dependent protein catabolic process	protein catabolic process	cytoplasm;nucleoplasm;proteasome regulatory particle	cytoplasm	ATPase, AAA-type, core;Proteasomal ATPase OB C-terminal domain;AAA ATPase, AAA+ lid domain	5	1	Not GPI-Anchored	Cytoplasm	8.584
Tb927.10.9750	42.9426	-69.229	ubiquitin-protein ligase, putative	upl3	206664	No signal peptide	0	N/A	DNA repair	cytoplasm;intracellular anatomical structure;transport vesicle	nucleoplasm	HECT domain;WWE domain	0	0	Not GPI-Anchored	Cytoplasm	5.805
Tb927.10.9760	1.50023	-82.2668	alternative oxidase	AOX2	39674	No signal peptide	2	alternative respiration	obsolete oxidation-reduction process	kinetoplast;mitochondrion	integral component of membrane;respirasome	Alternative oxidase	0	0	Not GPI-Anchored	Mitochondrion	6.728
Tb927.10.9770	40.2043	59.1556	gamma-tubulin complex component 2	GCP2	87084	No signal peptide	0	axonemal central apparatus assembly;cortical microtubule organization;cytoplasmic microtubule organization;meiotic cell cycle;microtubule nucleation by interphase microtubule organizing center;mitotic cell cycle;mitotic spindle organization;spindle assembly	microtubule cytoskeleton organization;microtubule nucleation	centrosome;ciliary basal body;ciliary pro-basal body;cytoplasm;equatorial microtubule organizing center;gamma-tubulin complex;gamma-tubulin small complex;spindle pole	cytoplasm;microtubule;microtubule organizing center;spindle pole	Gamma tubulin complex component, C-terminal;Gamma tubulin complex component protein, N-terminal	0	0	Not GPI-Anchored	Cytoplasm	6.181
Tb927.10.9780	10.5796	80.7152	ATP-dependent DEAD/H RNA helicase, putative	N/A	97495	No signal peptide	0	nucleobase-containing compound metabolic process	N/A	nucleolus;nucleus	N/A	DEAD/DEAH box helicase domain;Helicase, C-terminal	0	0	Not GPI-Anchored	Nucleus	9.637
Tb927.10.9790	-42.4916	-28.219	hypothetical protein, conserved	N/A	21035	No signal peptide	0	N/A	N/A	ciliary plasm;cytoplasm;kinetoplast;mitochondrion;nuclear lumen	N/A	N/A	0	0	Not GPI-Anchored	Mitochondrion	6.684
Tb927.10.980	-30.603	35.9018	RNA polymerase III transcription factor (TF)IIIC subunit, putative	N/A	67437	No signal peptide	0	N/A	transcription initiation from RNA polymerase III promoter	cytoplasm;nucleoplasm;transport vesicle	transcription factor TFIIIC complex	Transcription factor IIIC subunit 5, HTH domain	0	0	Not GPI-Anchored	Nucleus	4.952
Tb927.10.9800	37.7544	30.7667	60S ribosomal protein L22	N/A	15271	No signal peptide	0	cytoplasmic translation;translation	translation	cytoplasm;nucleolus;ribosome	ribosome	Ribosomal protein L22e	0	0	Not GPI-Anchored	Mitochondrion	10.198
Tb927.10.9820	-50.5087	-48.1732	mitochondrial intermediate peptidase	MIP	76733	No signal peptide	0	mitochondrial protein processing;peptide metabolic process;proteolysis	protein processing involved in protein targeting to mitochondrion;proteolysis	mitochondrion	mitochondrial matrix	Peptidase M3A/M3B catalytic domain	0	0	Not GPI-Anchored	Mitochondrion	6.032
Tb927.10.9830	-20.7508	-64.1413	Mitochondrial ATP synthase subunit, putative	N/A	17194	No signal peptide	0	N/A	N/A	kinetoplast;mitochondrial proton-transporting ATP synthase complex;mitochondrion	N/A	N/A	0	0	Not GPI-Anchored	Mitochondrion	9.187
Tb927.10.9840	-20.3838	28.5378	chaperone protein DnaJ, putative	J33	29824	No signal peptide	0	protein folding	N/A	cytoplasm;nucleolus;nucleoplasm;nucleus	N/A	DnaJ domain	0	0	Not GPI-Anchored	Nucleus	9.469
Tb927.10.9850	51.1478	-84.6994	amino acid transporter, putative	N/A	61644	No signal peptide	10	amino acid transmembrane transport;amino acid transport	N/A	cytoplasm;membrane;transport vesicle	integral component of membrane	Amino acid transporter, transmembrane domain	0	0	GPI-Anchored	Lysosome/Vacuole	6.482
Tb927.10.9860	-38.4672	-65.4879	Mitochondrial N(5)-glutamine methyltransferase MTQ1, putative	N/A	47494	No signal peptide	0	translational readthrough	methylation;protein methylation	cytoplasm;kinetoplast;mitochondrion	N/A	Methyltransferase small domain	0	0	Not GPI-Anchored	Mitochondrion	5.354
Tb927.10.9870	111.489	25.9486	Component of motile flagella 12	CMF12	29794	No signal peptide	0	cilium-dependent cell motility	regulation of cilium movement	ciliary plasm;cytoplasm;nucleoplasm	N/A	Cilia- and flagella-associated protein 298	0	0	Not GPI-Anchored	Cytoplasm	5.677
Tb927.10.9880	39.7518	72.1847	60S ribosomal protein L18, putative	TbL18LP	21874	No signal peptide	0	translation	translation	cytoplasm;cytosolic large ribosomal subunit;intracellular anatomical structure;nucleolus;ribosome	ribosome	Ribosomal protein L18e/L15P	0	0	Not GPI-Anchored	Cytoplasm	11.781
Tb927.10.9890	-56.7659	41.6682	hypothetical protein, conserved	N/A	97193	No signal peptide	0	N/A	N/A	cytoplasm;glycosome	N/A	N/A	11	0.852736	Not GPI-Anchored	Cytoplasm	8.496
Tb927.10.990	62.9334	-54.4076	Enriched in surface-labeled proteome protein 6	ESP6	41882	Signal peptide	0	N/A	N/A	ciliary pocket;transport vesicle	N/A	N/A	0	0	GPI-Anchored	Endoplasmic_reticulum	5.555
Tb927.10.9900	-21.6326	-66.0868	ABC1 protein, putative	N/A	57215	No signal peptide	0	response to drug	N/A	cytoplasm;kinetoplast;mitochondrion	N/A	UbiB domain	21	0.831515	Not GPI-Anchored	Plastid	9.192
Tb927.10.9910	55.5348	27.8183	PSP1 C-terminal conserved region, putative	N/A	48987	No signal peptide	0	N/A	N/A	cytoplasm	N/A	PSP1, C-terminal	0	0	Not GPI-Anchored	Cytoplasm	5.019
Tb927.10.9920	15.8089	78.9985	hypothetical protein, conserved	N/A	44149	No signal peptide	0	N/A	N/A	Pwp2p-containing subcomplex of 90S preribosome;cytoplasm;nucleolus;nucleoplasm;nucleus;small-subunit processome	N/A	N/A	7	0.862539	Not GPI-Anchored	Cytoplasm	9.344
Tb927.10.9930	-17.7564	-7.61045	PHD-zinc-finger like domain containing protein, putative	N/A	66091	No signal peptide	0	N/A	N/A	nuclear lumen;nucleoplasm	N/A	N/A	0	0	Not GPI-Anchored	Nucleus	7.773
Tb927.10.9950	27.1087	-100.301	hypothetical protein, conserved	N/A	44060	No signal peptide	1	N/A	N/A	cytoplasm;transport vesicle	N/A	N/A	0	0	GPI-Anchored	Endoplasmic_reticulum	7.123
Tb927.10.9960	-62.6681	-49.9672	hypothetical protein, conserved	N/A	50169	No signal peptide	0	N/A	N/A	kinetoplast;mitochondrion	N/A	N/A	0	0	Not GPI-Anchored	Plastid	5.687
Tb927.10.9970	-51.5764	-51.2584	hypothetical protein, conserved	N/A	109998	No signal peptide	0	N/A	N/A	mitochondrion	N/A	N/A	24	1	Not GPI-Anchored	Mitochondrion	6.024
Tb927.10.9980	-69.7912	6.53904	hypothetical protein, conserved	N/A	36971	No signal peptide	0	N/A	N/A	ciliary basal body;ciliary plasm;ciliary pro-basal body;cytoplasm;nuclear lumen	N/A	N/A	0	0	Not GPI-Anchored	Nucleus	5.941
Tb927.11.10000	74.238	-81.6575	Charged multivesicular body protein 3, putative	N/A	25146	No signal peptide	0	endosome transport via multivesicular body sorting pathway;late endosome to vacuole transport;protein transport;vesicle-mediated transport	vacuolar transport	ESCRT III complex;cytoplasm;membrane;multivesicular body	N/A	Snf7 family	0	0	Not GPI-Anchored	Nucleus	5.634
Tb927.11.10010	53.7882	-8.84594	vacuolar sorting-associated protein-like, putative	N/A	41363	No signal peptide	0	intracellular protein transport;retrograde transport, endosome to Golgi	intracellular protein transport	endosome;retromer complex;transport vesicle	cytosol	Vacuolar protein sorting protein 26 related	0	0	Not GPI-Anchored	Cytoplasm	6.416
Tb927.11.10020	20.9588	-73.5864	short-chain dehydrogenase, putative	N/A	33959	No signal peptide	2	metabolic process;posttranscriptional regulation of gene expression	obsolete oxidation-reduction process	glycosome;integral component of membrane;mitochondrial outer membrane	integral component of membrane	Short-chain dehydrogenase/reductase SDR	0	0	Not GPI-Anchored	Endoplasmic_reticulum	9.529
Tb927.11.10030	23.7623	45.2566	60S ribosomal protein L29, putative	N/A	8223	No signal peptide	0	cytoplasmic translation;translation	translation	cytoplasm;cytosolic large ribosomal subunit;ribosome	ribosome	Ribosomal protein L29e	0	0	Not GPI-Anchored	Nucleus	12.113
Tb927.11.10040	1.24692	-74.8322	hypothetical protein, conserved	N/A	13539	No signal peptide	1	N/A	N/A	cytoplasm	N/A	N/A	0	0	Not GPI-Anchored	Mitochondrion	9.442
Tb927.11.10060	103.407	30.3421	Biotin--acetyl-CoA-carboxylase ligase, putative	N/A	26488	No signal peptide	0	biotin biosynthetic process;protein biotinylation	cellular protein modification process	ciliary plasm;cytoplasm;nucleoplasm	N/A	Biotinyl protein ligase (BPL) and lipoyl protein ligase (LPL), catalytic domain	4	0.701126	Not GPI-Anchored	Cytoplasm	5.539
Tb927.11.10070	-31.033	40.7464	Bromodomain, putative	BDF3	25415	No signal peptide	0	N/A	N/A	nucleoplasm;nucleus	N/A	Bromodomain	0	0	Not GPI-Anchored	Cytoplasm	4.993
Tb927.11.10080	-66.2296	-76.5979	LSU ribosomal protein, mitochondrial, putative	N/A	21565	No signal peptide	0	N/A	N/A	mitochondrial large ribosomal subunit;mitochondrion;transport vesicle	N/A	N/A	0	0	Not GPI-Anchored	Mitochondrion	11.405
Tb927.11.10090	-99.1929	75.2871	hypothetical protein, conserved	N/A	46367	No signal peptide	0	N/A	N/A	axoneme;cytoplasm	N/A	N/A	8	0.836081	Not GPI-Anchored	Plastid	8.895
Tb927.11.1010	-20.6039	-68.2971	chaperone protein DnaJ, putative	J18	41740	No signal peptide	1	protein folding	N/A	cytoplasm;integral component of membrane;mitochondrial inner membrane;mitochondrion	integral component of membrane	DnaJ domain	21	0.878877	Not GPI-Anchored	Mitochondrion	9.753
Tb927.11.10110	-90.4552	79.7599	actin-like protein, putative	N/A	43483	No signal peptide	0	cytoskeleton organization	N/A	actin cytoskeleton;actin filament;axoneme;cytoplasm	N/A	Actin family	8	0.691995	Not GPI-Anchored	Cytoplasm	5.683
Tb927.11.10120	-105.503	89.8977	hypothetical protein, conserved	N/A	92378	No signal peptide	0	N/A	N/A	axoneme;cilium	N/A	N/A	8	0.718989	Not GPI-Anchored	Cytoplasm	9.645
Tb927.11.10130	72.5238	30.1093	hypothetical protein, conserved	N/A	34304	No signal peptide	0	N/A	N/A	ciliary plasm;cytoplasm;nuclear lumen;nucleoplasm	N/A	N/A	0	0	Not GPI-Anchored	Nucleus	5.527
Tb927.11.10140	-19.4841	-71.7992	hypothetical protein, conserved	N/A	30301	No signal peptide	1	N/A	N/A	mitochondrial inner membrane;mitochondrion	N/A	N/A	21	0.797112	Not GPI-Anchored	Mitochondrion	9.255
Tb927.11.10150	-59.5032	-70.711	Enoyl-CoA hydratase/isomerase family, putative	N/A	137639	No signal peptide	0	fatty acid beta-oxidation	N/A	cytoplasm;mitochondrial small ribosomal subunit;mitochondrion	N/A	Enoyl-CoA hydratase/isomerase, HIBYL-CoA-H type	22	0.942023	Not GPI-Anchored	Mitochondrion	5.807
Tb927.11.10160	37.2641	31.4449	60S ribosomal protein L22, putative	N/A	15259	No signal peptide	0	cytoplasmic translation;translation	translation	cytoplasm;ribosome	ribosome	Ribosomal protein L22e	0	0	Not GPI-Anchored	Mitochondrion	10.198
Tb927.11.10170	-65.0359	-68.4435	Mitochondrial ribosomal protein L20	MRPL20	24353	No signal peptide	0	ribosomal large subunit assembly	translation	cytoplasm;kinetoplast;mitochondrial large ribosomal subunit;mitochondrion	ribosome	N/A	22	0.871173	Not GPI-Anchored	Mitochondrion	10.078
Tb927.11.10180	26.2069	-0.719629	hypothetical protein, conserved	N/A	65021	No signal peptide	0	N/A	vesicle-mediated transport	cytoplasm;transport vesicle	N/A	CCZ1/INTU/HSP4, first Longin domain	0	0	Not GPI-Anchored	Cytoplasm	6.874
Tb927.11.1020	-51.6968	44.7457	ribokinase, putative	N/A	35288	No signal peptide	0	D-ribose metabolic process	D-ribose catabolic process;D-ribose metabolic process	glycosome	nucleus	Carbohydrate kinase PfkB	0	0	Not GPI-Anchored	Cytoplasm	5.453
Tb927.11.10200	-81.3253	75.3051	hypothetical protein, conserved	N/A	53432	No signal peptide	0	N/A	N/A	paraflagellar rod	N/A	N/A	8	0.351318	Not GPI-Anchored	Nucleus	10.074
Tb927.11.10210	-89.9289	98.7088	hypothetical protein, conserved	N/A	107262	No signal peptide	0	N/A	N/A	axoneme;cilium;cytoplasm	N/A	N/A	8	0.764508	Not GPI-Anchored	Cytoplasm	9.624
Tb927.11.10220	29.583	-100.323	hypothetical protein, conserved	N/A	12738	No signal peptide	1	N/A	N/A	cytoplasm;endoplasmic reticulum;nuclear envelope	integral component of membrane	N/A	0	0	GPI-Anchored	Mitochondrion	9.656
Tb927.11.10230	-32.0688	-84.5576	RNA polymerase-associated protein CDC73, putative	N/A	40487	No signal peptide	0	positive regulation of transcription elongation from RNA polymerase II promoter	histone modification;transcription elongation from RNA polymerase II promoter	Cdc73/Paf1 complex;nucleoplasm;nucleus	Cdc73/Paf1 complex	Cell division control protein 73, C-terminal	0	0	Not GPI-Anchored	Cytoplasm	5.97
Tb927.11.10240	-38.7111	-23.3268	ATP-dependent protease subunit HslV	HsIV	22684	No signal peptide	0	mitochondrial DNA inheritance;mitochondrial DNA replication;protein catabolic process;rolling circle DNA replication	proteolysis;proteolysis involved in cellular protein catabolic process	HslUV protease complex;ciliary plasm;cytoplasm;mitochondrial nucleoid;mitochondrion;nuclear lumen	HslUV protease complex;kinetoplast;proteasome core complex	Proteasome, subunit alpha/beta	0	0	Not GPI-Anchored	Mitochondrion	6.253
Tb927.11.10260	-56.3855	44.0734	Peroxin 3, putative	PEX3	51855	No signal peptide	0	protein localization to organelle	N/A	cytoplasm;glycosome	N/A	N/A	0	0	Not GPI-Anchored	Peroxisome	5.208
Tb927.11.10270	77.7752	-63.3741	Golgi SNAP receptor complex member 1, putative	N/A	30555	No signal peptide	1	endoplasmic reticulum to Golgi vesicle-mediated transport;regulation of vesicle targeting, to, from or within Golgi;vesicle fusion	endoplasmic reticulum to Golgi vesicle-mediated transport;protein transport	Golgi apparatus;Golgi medial cisterna;Golgi membrane;SNARE complex;cis-Golgi network	Golgi membrane;cis-Golgi network;integral component of membrane	N/A	0	0	GPI-Anchored	Golgi_apparatus	6.751
Tb927.11.10280	2.83368	11.1672	metallo-peptidase, Clan MC, Family M14, putative	N/A	131164	No signal peptide	0	proteolysis	proteolysis	cytoplasm	N/A	Peptidase M14, carboxypeptidase A	10	1	Not GPI-Anchored	Nucleus	8.889
Tb927.11.1030	-23.7281	17.8939	kinetoplastid kinetochore protein 7	kkt7	70954	No signal peptide	0	chromosome segregation	N/A	kinetochore;nucleus	N/A	N/A	0	0	Not GPI-Anchored	Nucleus	8.805
Tb927.11.10300	89.3025	5.34143	hypothetical protein, conserved	N/A	46701	No signal peptide	0	CENP-A containing nucleosome assembly;DNA replication-dependent nucleosome assembly	N/A	nuclear lumen;nucleoplasm;nucleus	N/A	N/A	0	0	Not GPI-Anchored	Nucleus	4.691
Tb927.11.10330	-26.4671	31.5017	regulator of chromosome condensation 1-like protein	RCCP	70393	No signal peptide	0	N/A	N/A	ISWI-type complex;nucleolus;nucleoplasm;nucleus	N/A	Regulator of chromosome condensation, RCC1	0	0	Not GPI-Anchored	Cytoplasm	5.739
Tb927.11.10340	24.5089	-60.0613	Serine/threonine-protein phosphatase PGAM5, mitochondrial, putative	pgam5	33784	Signal peptide	0	regulation of mitochondrion organization	N/A	cytoplasm;nucleus	N/A	Histidine phosphatase superfamily, clade-1	0	0	Not GPI-Anchored	Mitochondrion	8.561
Tb927.11.10350	-90.2564	92.2705	hypothetical protein, conserved	N/A	38941	No signal peptide	0	N/A	N/A	axoneme;cytoplasm	N/A	IQ motif, EF-hand binding site	8	0.777193	Not GPI-Anchored	Nucleus	9.496
Tb927.11.10360	-110.985	92.6324	hypothetical protein, conserved	N/A	49465	No signal peptide	0	N/A	N/A	cilium;transport vesicle	N/A	N/A	0	0	Not GPI-Anchored	Cytoplasm	8.798
Tb927.11.10370	73.0516	-65.4057	glycosyl hydrolase-like protein	N/A	118829	No signal peptide	1	carbohydrate metabolic process	carbohydrate metabolic process	Golgi apparatus	integral component of membrane	Glycoside hydrolase family 31	17	1	Not GPI-Anchored	Golgi_apparatus	7.745
Tb927.11.10380	-74.2682	79.166	hypothetical protein, conserved	N/A	43177	No signal peptide	0	N/A	N/A	axoneme;cytoplasm	N/A	N/A	8	0.452837	Not GPI-Anchored	Cytoplasm	6.071
Tb927.11.10390	-54.5645	-43.9152	hypothetical protein, conserved	N/A	85627	No signal peptide	0	N/A	N/A	cytoplasm;kinetoplast;mitochondrion	N/A	N/A	0	0	Not GPI-Anchored	Mitochondrion	5.725
Tb927.11.1040	-18.4987	33.912	TFIIF-like transcription factor subunit 1	TFL1	57049	No signal peptide	0	N/A	N/A	nucleoplasm;nucleus	N/A	N/A	0	0	Not GPI-Anchored	Cytoplasm	7.469
Tb927.11.10410	5.33708	-107.52	Cornichon protein, putative	N/A	22235	No signal peptide	4	N/A	vesicle-mediated transport	Golgi apparatus;cytoplasm;endoplasmic reticulum;nuclear envelope	integral component of membrane	Cornichon	0	0	GPI-Anchored	Endoplasmic_reticulum	9.1
Tb927.11.10420	-16.3712	31.8706	DNA-directed RNA polymerase I subunit, putative	RPA12	16864	No signal peptide	0	DNA-templated transcription, elongation;regulation of transcription, DNA-templated;termination of RNA polymerase I transcription	transcription, DNA-templated	RNA polymerase I complex;nuclear lumen;nucleolus;nucleoplasm;nucleus	N/A	Zinc finger, TFIIS-type	0	0	Not GPI-Anchored	Cytoplasm	5.773
Tb927.11.10430	-100.557	79.8158	hypothetical protein, conserved	N/A	63676	No signal peptide	0	cilium organization	N/A	axoneme;cytoplasm;motile cilium	N/A	N/A	8	1	Not GPI-Anchored	Cytoplasm	9.729
Tb927.11.10450	4.70149	-45.5174	UDP-N-acetylglucosamine-dolichyl-phosphate N-acetylglucosaminephosphotransferase, putative	N/A	43114	No signal peptide	10	dolichol-linked oligosaccharide biosynthetic process;dolichyl diphosphate biosynthetic process;protein N-linked glycosylation	dolichol-linked oligosaccharide biosynthetic process;protein N-linked glycosylation	cytoplasm;endoplasmic reticulum;integral component of membrane;nuclear envelope	endoplasmic reticulum membrane;integral component of membrane	Glycosyl transferase, family 4	0	0	Not GPI-Anchored	Endoplasmic_reticulum	9.243
Tb927.11.10480	7.3193	74.6803	PQQ-like domain/WD domain, G-beta repeat/Utp21 specific WD40 associated putative domain containing protein, putative	N/A	106943	No signal peptide	0	rRNA processing	rRNA processing	Pwp2p-containing subcomplex of 90S preribosome;nucleolus;nucleus;small-subunit processome	ribosome;small-subunit processome	WD40 repeat;Small-subunit processome, Utp21;Pyrrolo-quinoline quinone repeat	0	0	Not GPI-Anchored	Cytoplasm	5.952
Tb927.11.10490	-67.1807	-37.5784	hypothetical protein, conserved	N/A	66219	No signal peptide	0	N/A	N/A	bilobe structure	N/A	N/A	0	0	Not GPI-Anchored	Nucleus	10.05
Tb927.11.1050	21.1865	62.4352	ribosome production factor 1, putative	N/A	39646	No signal peptide	0	RNA processing;maturation of 5.8S rRNA;maturation of LSU-rRNA;rRNA processing	N/A	nucleolus;nucleus;preribosome, large subunit precursor	N/A	Brix domain	7	0.804894	Not GPI-Anchored	Nucleus	9.682
Tb927.11.10510	-17.3902	-63.5056	ubiquinone biosynthesis methyltransferase, putative	N/A	32095	No signal peptide	0	ubiquinone biosynthetic process;ubiquinone metabolic process	methylation	ciliary plasm;cytoplasm;kinetoplast;mitochondrion;nuclear lumen	extrinsic component of mitochondrial inner membrane	UbiE/COQ5 methyltransferase	21	0.959389	Not GPI-Anchored	Mitochondrion	5.3
Tb927.11.10520	-23.2982	17.4315	kinetoplastid kinetochore protein 2	kkt2	139201	No signal peptide	0	chromosome segregation;intracellular signal transduction;peptidyl-serine phosphorylation;protein phosphorylation	protein phosphorylation	kinetochore;nucleoplasm;nucleus	N/A	Protein kinase domain	0	0	Not GPI-Anchored	Cytoplasm	9.347
Tb927.11.10540	-58.4107	75.3449	hypothetical protein, conserved	N/A	99444	No signal peptide	0	N/A	N/A	paraflagellar rod	N/A	N/A	0	0	Not GPI-Anchored	Cytoplasm	5.556
Tb927.11.10560	30.1462	37.5043	eukaryotic translation initiation factor 4 gamma 4	EIF4G4	79700	No signal peptide	0	RNA metabolic process;nucleobase-containing compound metabolic process;posttranscriptional regulation of gene expression;translation	N/A	cytoplasm;cytoplasmic stress granule;cytosol;eukaryotic translation initiation factor 4F complex;polysome	N/A	MIF4G-like, type 3	0	0	Not GPI-Anchored	Cytoplasm	6.165
Tb927.11.10570	-57.5174	-71.6534	LSU ribosomal protein, mitochondrial, putative	N/A	39514	No signal peptide	0	N/A	N/A	mitochondrial large ribosomal subunit;mitochondrion	N/A	N/A	0	0	Not GPI-Anchored	Mitochondrion	9.462
Tb927.11.10580	55.9905	0.224604	COG (conserved oligomeric Golgi) complex component, COG2/Domain of unknown function (DUF3510), putative	N/A	99088	No signal peptide	0	Golgi organization;intra-Golgi vesicle-mediated transport	Golgi organization;protein transport	Golgi apparatus;Golgi transport complex	membrane	Conserved oligomeric Golgi complex, subunit 2, N-terminal;COG complex component, COG2, C-terminal	0	0	Not GPI-Anchored	Nucleus	5.067
Tb927.11.10590	-14.9522	-67.2882	Glutathione S-transferase, C-terminal domain containing protein, putative	N/A	62805	No signal peptide	0	N/A	N/A	cytoplasm;mitochondrion;transport vesicle	N/A	N/A	0	0	Not GPI-Anchored	Mitochondrion	6.328
Tb927.11.10620	-77.5019	75.4377	hypothetical protein, conserved	N/A	22449	No signal peptide	0	N/A	N/A	axoneme	N/A	N/A	8	0.442426	Not GPI-Anchored	Nucleus	8.779
Tb927.11.10640	22.9304	28.4976	DNA-(apurinic or apyrimidinic site) lyase, putative	N/A	63762	No signal peptide	0	DNA repair;base-excision repair	DNA repair	nuclear lumen;nucleoplasm;nucleus;transport vesicle	N/A	Endonuclease/exonuclease/phosphatase	0	0	Not GPI-Anchored	Mitochondrion	6.184
Tb927.11.10650	39.1835	7.95826	Adaptor protein complex AP-3 subunit beta-3	AP3B3	100360	No signal peptide	0	cellular response to osmotic stress;intracellular protein transport;pathogenesis;response to drug;vesicle-mediated transport	intracellular protein transport;vesicle-mediated transport	Golgi apparatus;clathrin-coated pit	AP-3 adaptor complex;membrane coat	Clathrin/coatomer adaptor, adaptin-like, N-terminal	0	0	Not GPI-Anchored	Cytoplasm	5.784
Tb927.11.10660	-87.0947	4.84748	Basal body protein	BBP590	590092	No signal peptide	0	N/A	N/A	ciliary basal body;ciliary pocket collar;ciliary transition zone;cytoplasm	N/A	N/A	0	0	Not GPI-Anchored	Cytoplasm	5.016
Tb927.11.10690	25.3546	-98.4194	hypothetical protein, conserved	N/A	45230	No signal peptide	1	N/A	N/A	cytoplasm;endoplasmic reticulum;nuclear envelope	integral component of membrane	N/A	20	0.89053	Not GPI-Anchored	Golgi_apparatus	8.907
Tb927.11.1070	-54.7811	40.3684	glycosomal transporter (GAT3), putative	gat3	75511	No signal peptide	3	fatty acid beta-oxidation;long-chain fatty acid import into peroxisome;peroxisome organization;transport;very long-chain fatty acid catabolic process	transmembrane transport	ATP-binding cassette (ABC) transporter complex;acidocalcisome;glycosome;integral component of membrane;peroxisomal membrane	integral component of membrane	ABC transporter-like;ABC transporter type 1, transmembrane domain	11	0.958596	Not GPI-Anchored	Endoplasmic_reticulum	8.13
Tb927.11.10700	30.7161	-90.8476	glucosidase II beta subunit-like protein, putative	OS-9	29716	Signal peptide	0	retrograde protein transport, ER to cytosol;ubiquitin-dependent ERAD pathway	N/A	cytoplasm;endoplasmic reticulum lumen;transport vesicle	N/A	Protein OS9-like	20	0.972554	Not GPI-Anchored	Extracellular	5.823
Tb927.11.10720	-62.1721	-35.457	hypothetical protein, conserved	N/A	101248	No signal peptide	0	N/A	N/A	mitochondrion;transport vesicle	N/A	N/A	0	0	Not GPI-Anchored	Mitochondrion	8.672
Tb927.11.10730	-2.91918	58.5783	SWI/SNF-related helicase, putative	N/A	139633	No signal peptide	0	ATP-dependent chromatin remodeling;chromatin remodeling;gene silencing;histone exchange	N/A	Swr1 complex;cytoplasm;nucleoplasm;nucleus	N/A	SNF2-related domain;Helicase, C-terminal	0	0	Not GPI-Anchored	Nucleus	6.662
Tb927.11.10740	41.1314	0.0307927	vacuolar sorting-associated protein-like, putative	N/A	25189	No signal peptide	0	protein targeting to vacuole;protein transport to vacuole involved in ubiquitin-dependent protein catabolic process via the multivesicular body sorting pathway	endosome transport via multivesicular body sorting pathway	ESCRT I complex;endosome;transport vesicle	ESCRT I complex	Vacuolar protein sorting-associated Vps28	0	0	Not GPI-Anchored	Cytoplasm	5.171
Tb927.11.10750	4.3162	56.2598	pre-mRNA-splicing factor CWC22, putative	CWC22	66830	No signal peptide	0	mRNA splicing, via spliceosome;translation	N/A	catalytic step 2 spliceosome;nuclear lumen	N/A	Initiation factor eIF-4 gamma, MA3	0	0	Not GPI-Anchored	Nucleus	5.353
Tb927.11.10760	-13.7296	7.08487	kinesin-D	KIN-D	69885	No signal peptide	0	cell morphogenesis;cortical microtubule organization;microtubule-based movement	microtubule-based movement	cell tip;ciliary plasm;cortical cytoskeleton;cytoplasm;kinesin complex;microtubule;microtubule associated complex;microtubule cytoskeleton	N/A	Kinesin motor domain	0	0	Not GPI-Anchored	Cytoplasm	8.114
Tb927.11.10770	60.9989	11.2598	VHS domain containing protein, putative	N/A	48944	No signal peptide	0	N/A	intracellular protein transport	cytoplasm;transport vesicle	N/A	VHS domain	0	0	Not GPI-Anchored	Cytoplasm	5.674
Tb927.11.10780	19.3264	-60.6781	Voltage-dependent anion channel, putative	N/A	30902	No signal peptide	0	N/A	N/A	cytoplasm;mitochondrial outer membrane;mitochondrion	N/A	N/A	0	0	Not GPI-Anchored	Peroxisome	9.039
Tb927.11.10790	33.1133	42.511	40S ribosomal protein SA, putative	N/A	27610	No signal peptide	0	cytoplasmic translation;ribosomal small subunit assembly;translation	translation	cytoplasm;cytosolic small ribosomal subunit;intracellular anatomical structure;organellar small ribosomal subunit	ribosome;small ribosomal subunit	Ribosomal protein S2	14	1	Not GPI-Anchored	Cytoplasm	6.729
Tb927.11.10800	-101.06	87.5794	Domain of unknown function (DUF4496), putative	N/A	29847	No signal peptide	0	N/A	N/A	axoneme;cilium;cytoplasm	N/A	CCDC81, HU domain 1;CCDC81, HU domain 2	8	0.896347	Not GPI-Anchored	Cytoplasm	8.516
Tb927.11.10820	39.2106	14.6031	Casein kinase II subunit beta, putative	N/A	33520	No signal peptide	0	N/A	N/A	cell tip;ciliary basal body;ciliary plasm;cytoplasm;nuclear lumen;protein kinase CK2 complex	protein kinase CK2 complex	Casein kinase II, regulatory subunit	0	0	Not GPI-Anchored	Nucleus	4.99
Tb927.11.10840	-7.92121	84.7469	hypothetical protein, conserved	N/A	55517	No signal peptide	0	N/A	N/A	nucleolus;nucleoplasm;nucleus	N/A	N/A	0	0	Not GPI-Anchored	Cytoplasm	9.111
Tb927.11.10850	-46.5727	-71.9877	hypothetical protein, conserved	N/A	47222	No signal peptide	0	N/A	N/A	kinetoplast;mitochondrion;transport vesicle	N/A	N/A	0	0	Not GPI-Anchored	Mitochondrion	10.114
Tb927.11.10860	28.767	36.2889	20S-pre-rRNA D-site endonuclease NOB1	NOB1	47301	No signal peptide	0	endonucleolytic cleavage involved in rRNA processing;maturation of SSU-rRNA	cleavage involved in rRNA processing;ribosomal small subunit biogenesis	cytoplasm;nucleolus;preribosome, small subunit precursor	N/A	Nin one binding (NOB1) Zn-ribbon-like;Ribonuclease, PIN domain	0	0	Not GPI-Anchored	Nucleus	6.796
Tb927.11.10870	-8.15578	-82.4069	32 kDa ER-associated protein	ERAP32	27318	No signal peptide	1	N/A	N/A	endoplasmic reticulum;mitochondrion	N/A	N/A	0	0	Not GPI-Anchored	Mitochondrion	9.428
Tb927.11.10880	-19.0664	-61.2392	hypothetical protein, conserved	N/A	48493	No signal peptide	0	N/A	N/A	kinetoplast;mitochondrion	N/A	N/A	21	0.871622	Not GPI-Anchored	Mitochondrion	5.811
Tb927.11.1090	-77.413	59.5987	calpain-like protein, putative	ClpGM6	662976	No signal peptide	0	proteolysis	proteolysis	cilium;flagellum attachment zone	N/A	Peptidase C2, calpain, catalytic domain;Peptidase C2, calpain, large subunit, domain III	0	0	Not GPI-Anchored	Cytoplasm	4.73
Tb927.11.10900	-102.793	86.0638	Component of motile flagella 9	CMF9	99793	No signal peptide	0	cilium-dependent cell motility	N/A	axoneme;cytoplasm;cytoskeleton	N/A	N/A	8	0.820119	Not GPI-Anchored	Cytoplasm	6.451
Tb927.11.10920	20.7625	-105.023	hypothetical protein, conserved	N/A	36520	No signal peptide	0	N/A	N/A	cytoplasm	N/A	N/A	0	0	Not GPI-Anchored	Endoplasmic_reticulum	6.709
Tb927.11.10930	21.3664	-12.096	tubulin delta chain	TUBD1	52955	No signal peptide	0	cell growth;microtubule cytoskeleton organization;microtubule-based movement;microtubule-based process;mitotic cell cycle	cell projection organization;microtubule-based process	cytoplasm;microtubule;transport vesicle	centriole;cilium;microtubule;nucleus	Tubulin/FtsZ, GTPase domain	0	0	Not GPI-Anchored	Cytoplasm	6.029
Tb927.11.10950	-53.2888	-38.8988	DnaJ domain containing protein, putative	J69	36848	No signal peptide	0	N/A	N/A	kinetoplast;mitochondrion;transport vesicle	N/A	DnaJ domain	0	0	Not GPI-Anchored	Mitochondrion	9.979
Tb927.11.10960	-46.2933	-37.7203	2OG-Fe(II) oxygenase superfamily, putative	N/A	71773	No signal peptide	0	N/A	obsolete oxidation-reduction process	kinetoplast;mitochondrion	N/A	N/A	0	0	Not GPI-Anchored	Mitochondrion	5.989
Tb927.11.10980	77.6396	-60.741	Got1/Sft2-like family, putative	N/A	19343	No signal peptide	4	N/A	protein transport;vesicle-mediated transport	integral component of membrane;transport vesicle	Golgi membrane;integral component of membrane	Vesicle transport protein, Got1/SFT2-like	0	0	Not GPI-Anchored	Endoplasmic_reticulum	9.479
Tb927.11.10990	108.574	24.5194	methylthioribose-1-phosphate isomerase, putative	N/A	42136	No signal peptide	0	L-methionine salvage from methylthioadenosine;translational initiation	L-methionine salvage from S-adenosylmethionine;cellular biosynthetic process;cellular metabolic process	ciliary plasm;cytoplasm;eukaryotic translation initiation factor 2B complex;nuclear lumen;nucleoplasm	nucleus	Initiation factor 2B-related	0	0	Not GPI-Anchored	Cytoplasm	6.237
Tb927.11.11000	86.1534	23.5353	Calponin homology (CH) domain containing protein, putative	N/A	54824	No signal peptide	0	N/A	N/A	cell cortex;ciliary plasm;cilium;cytoplasm;nuclear lumen	N/A	Calponin homology domain	0	0	Not GPI-Anchored	Cytoplasm	5.34
Tb927.11.11010	-108.321	73.543	hypothetical protein, conserved	N/A	41653	No signal peptide	0	N/A	N/A	axoneme;ciliary plasm;cytoplasm;intraciliary transport particle	N/A	N/A	8	0.688521	Not GPI-Anchored	Nucleus	9.379
Tb927.11.11020	21.2521	-3.89258	hypothetical protein, conserved	N/A	187589	No signal peptide	0	endosomal vesicle fusion;protein targeting to vacuole	N/A	HOPS complex;late endosome;transport vesicle	N/A	N/A	0	0	Not GPI-Anchored	Cytoplasm	5.63
Tb927.11.11050	-60.1499	-40.2706	hypothetical protein, conserved	N/A	37475	No signal peptide	0	N/A	N/A	bilobe structure;cell cortex;mitochondrion	N/A	N/A	0	0	Not GPI-Anchored	Cytoplasm	8.165
Tb927.11.11080	3.76389	-5.25929	Nucleoporin NUP149	NUP149	149234	No signal peptide	0	mRNA export from nucleus	N/A	cytoplasm;nuclear pore;nucleus	N/A	N/A	0	0	Not GPI-Anchored	Cytoplasm	8.806
Tb927.11.11090	-0.312822	-3.46298	Nucleoporin NUP140	NUP140	140357	No signal peptide	0	mRNA export from nucleus	N/A	ciliary plasm;cytoplasm;nuclear lumen;nuclear pore;nucleus	N/A	N/A	0	0	Not GPI-Anchored	Nucleus	9.041
Tb927.11.1110	-77.3921	59.3947	calpain, putative	N/A	171466	No signal peptide	0	N/A	proteolysis	ciliary basal body;cytoplasm;flagellum attachment zone	N/A	Peptidase C2, calpain, catalytic domain	0	0	Not GPI-Anchored	Cytoplasm	5.218
Tb927.11.11100	105.287	43.8699	glucosamine 6-phosphate N-acetyltransferase	GNA1	16148	No signal peptide	0	N-acetylglucosamine metabolic process;UDP-N-acetylglucosamine biosynthetic process	UDP-N-acetylglucosamine biosynthetic process	Golgi apparatus;ciliary plasm;cytoplasm;endoplasmic reticulum;endoplasmic reticulum-Golgi intermediate compartment;glycosome;nuclear lumen	N/A	GNAT domain	0	0	Not GPI-Anchored	Cytoplasm	6.225
Tb927.11.11120	-32.1755	-23.5357	hypothetical protein, conserved	N/A	22452	No signal peptide	0	N/A	N/A	mitochondrion	N/A	N/A	0	0	Not GPI-Anchored	Mitochondrion	5.628
Tb927.11.11130	-61.5689	-73.7598	hypothetical protein, conserved	mS71	20053	No signal peptide	0	N/A	N/A	cytoplasm;mitochondrion	N/A	N/A	0	0	Not GPI-Anchored	Mitochondrion	9.916
Tb927.11.11140	1.76286	8.81816	hypothetical protein	N/A	108848	No signal peptide	0	cytoskeleton-dependent intracellular transport;microtubule-based movement	microtubule-based movement	cortical cytoskeleton;cytoplasm;kinesin complex;microtubule	N/A	N/A	0	0	Not GPI-Anchored	Cytoplasm	6.917
Tb927.11.11150	16.7364	57.2125	U5 snRNP-specific 40 kDa protein	U5-40K	35003	No signal peptide	0	RNA splicing	N/A	cytosol;nucleoplasm;nucleus	ribosome	N/A	0	0	Not GPI-Anchored	Cytoplasm	6.265
Tb927.11.11160	48.7425	-85.2761	Low-affinity phosphate transporter PHO91 (fragment)	PHO91	81451	No signal peptide	9	anion transmembrane transport;cellular phosphate ion homeostasis;phosphate ion transport;polyphosphate metabolic process	transmembrane transport	acidocalcisome;ciliary plasm;contractile vacuole;cytoplasm;glycosome;integral component of membrane;nuclear lumen	integral component of membrane	Citrate transporter-like domain	0	0	Not GPI-Anchored	Lysosome/Vacuole	6.61
Tb927.11.11170	-91.1699	73.923	hypothetical protein, conserved	N/A	19424	No signal peptide	0	N/A	N/A	cytoplasm;nucleoplasm;paraflagellar rod	N/A	N/A	0	0	Not GPI-Anchored	Cytoplasm	5.181
Tb927.11.11210	-94.9628	71.7335	paraflagellar rod component, putative	PFC17	41941	No signal peptide	0	N/A	N/A	paraflagellar rod	N/A	N/A	8	0.622102	Not GPI-Anchored	Nucleus	5.381
Tb927.11.11220	-80.3396	96.9938	dynein heavy chain, putative	N/A	480258	No signal peptide	0	microtubule-based movement	microtubule-based movement	axoneme;cytoplasm;dynein complex	dynein complex;microtubule	Dynein heavy chain region D6 P-loop domain;Dynein heavy chain, domain-2;Dynein heavy chain, hydrolytic ATP-binding dynein motor region;Dynein heavy chain, coiled coil stalk;Dynein heavy chain, AAA module D4;Dynein heavy chain, ATP-binding dynein motor region;Dynein heavy chain, AAA 5 extension domain;Dynein heavy chain 3, AAA+ lid domain;Dynein heavy chain AAA lid domain;Dynein heavy chain, C-ter…	8	0.861024	Not GPI-Anchored	Cytoplasm	5.784
Tb927.11.11240	-4.89428	-7.78675	hypothetical protein, conserved	N/A	23004	No signal peptide	0	N/A	N/A	cleavage furrow;flagellum attachment zone	N/A	N/A	0	0	Not GPI-Anchored	Cytoplasm	5.274
Tb927.11.11250	104.098	37.7428	cytosolic malate dehydrogenase	cMDH	35151	No signal peptide	0	NADH metabolic process;malate metabolic process;oxaloacetate metabolic process;tricarboxylic acid cycle	carbohydrate metabolic process;carboxylic acid metabolic process;malate metabolic process;obsolete oxidation-reduction process	ciliary plasm;cytoplasm;cytosol;nucleoplasm	N/A	Lactate/malate dehydrogenase, N-terminal;Lactate/malate dehydrogenase, C-terminal	4	0.751794	Not GPI-Anchored	Peroxisome	7.112
Tb927.11.11260	-73.95	88.6701	hypothetical protein, conserved	N/A	49478	No signal peptide	0	N/A	N/A	ciliary plasm;cytoplasm;nuclear lumen	N/A	N/A	8	0.509357	Not GPI-Anchored	Cytoplasm	9.773
Tb927.11.11280	-63.7984	77.715	hypothetical protein, conserved	N/A	120857	No signal peptide	0	N/A	N/A	mitochondrion;paraflagellar rod	N/A	N/A	0	0	Not GPI-Anchored	Cytoplasm	7.833
Tb927.11.11290	105.363	22.216	heat shock protein 70, putative	HSP70.c	73631	No signal peptide	0	cellular response to unfolded protein;chaperone cofactor-dependent protein refolding;protein folding;protein refolding;response to unfolded protein	N/A	cytoplasm;nucleoplasm;nucleus	N/A	Heat shock protein 70 family	0	0	Not GPI-Anchored	Cytoplasm	5.105
Tb927.11.11300	-0.956073	79.8782	hypothetical protein, conserved	N/A	21201	No signal peptide	0	N/A	N/A	nucleolus;nucleus	N/A	N/A	0	0	Not GPI-Anchored	Nucleus	10.069
Tb927.11.11310	-33.1601	-55.9748	hypothetical protein, conserved	N/A	55612	No signal peptide	0	N/A	N/A	mitochondrion	N/A	Beta-lactamase-related	0	0	Not GPI-Anchored	Peroxisome	8.465
Tb927.11.11320	34.7015	-19.0442	hypothetical protein, conserved	N/A	29663	No signal peptide	0	N/A	N/A	bilobe structure	N/A	N/A	0	0	Not GPI-Anchored	Nucleus	5.751
Tb927.11.11330	102.341	36.6255	heat shock protein 70	HSP70	71409	No signal peptide	0	protein folding;response to heat	N/A	ciliary plasm;cytoplasm;glycosome	N/A	Heat shock protein 70 family	4	0.68249	Not GPI-Anchored	Cytoplasm	5.293
Tb927.11.11340	38.3922	61.4122	gamma-tubulin complex component 3	GCP3	87878	No signal peptide	0	axonemal central apparatus assembly;cortical microtubule organization;mitotic spindle organization	microtubule cytoskeleton organization;microtubule nucleation	ciliary basal body;ciliary pro-basal body;cytoplasm;gamma-tubulin complex;gamma-tubulin small complex;nucleoplasm;spindle pole	microtubule organizing center;spindle pole	Gamma tubulin complex component, C-terminal;Gamma tubulin complex component protein, N-terminal	0	0	Not GPI-Anchored	Cytoplasm	6.762
Tb927.11.11350	24.3065	-90.8713	hypothetical protein, conserved	N/A	62810	No signal peptide	1	N/A	N/A	ciliary plasm;cytoplasm;nuclear lumen	integral component of membrane	ATPase, AAA-type, core	20	1	Not GPI-Anchored	Endoplasmic_reticulum	6.016
Tb927.11.11370	82.5952	9.69352	receptor for activated C kinase 1	RACK1	34690	No signal peptide	0	apoptotic process;positive regulation of protein phosphorylation;rescue of stalled ribosome	N/A	cytoplasm;cytosol;cytosolic small ribosomal subunit;nucleus;ribosome	N/A	WD40 repeat	0	0	Not GPI-Anchored	Cytoplasm	5.992
Tb927.11.11380	-34.8914	-25.5134	SUMO-interacting motif-containing protein	N/A	61505	No signal peptide	0	N/A	N/A	kinetoplast;mitochondrion	N/A	Protein of unknown function UPF0301	0	0	Not GPI-Anchored	Mitochondrion	5.985
Tb927.11.11390	-53.8721	-45.5729	2OG-Fe(II) oxygenase superfamily, putative	N/A	30964	No signal peptide	0	N/A	cellular response to DNA damage stimulus;regulation of mitochondrial membrane permeability involved in programmed necrotic cell death	ciliary plasm;cytoplasm;kinetoplast;mitochondrion;nuclear lumen	mitochondrial matrix	Alpha-ketoglutarate-dependent dioxygenase AlkB-like	0	0	Not GPI-Anchored	Mitochondrion	8.171
Tb927.11.11410	77.1704	-56.8607	trans-sialidase, putative	N/A	75153	Signal peptide	0	ganglioside catabolic process;oligosaccharide catabolic process	pathogenesis	cytoplasm;intracellular membrane-bounded organelle;membrane	N/A	Sialidase	0	0	GPI-Anchored	Cell_membrane	6.059
Tb927.11.11430	66.5323	23.3545	cullin 1, putative	CUL1	91937	No signal peptide	0	cell population proliferation;protein ubiquitination;response to drug;ubiquitin-dependent protein catabolic process	ubiquitin-dependent protein catabolic process	SCF ubiquitin ligase complex;cullin-RING ubiquitin ligase complex;cytoplasm;nucleoplasm	N/A	Cullin, N-terminal;Cullin protein, neddylation domain	0	0	Not GPI-Anchored	Cytoplasm	5.37
Tb927.11.11435	-63.1259	67.3397	dynein light chain type 1, putative	N/A	10549	No signal peptide	0	N/A	microtubule-based process	axoneme	dynein complex	Dynein light chain, type 1/2	0	0	Not GPI-Anchored	Mitochondrion	8.858
Tb927.11.11460	25.8574	-59.6524	Mitochondrial import receptor subunit ATOM69	ATOM69	68999	No signal peptide	0	protein import into mitochondrial matrix;protein targeting to mitochondrion	N/A	mitochondrial outer membrane;mitochondrial outer membrane translocase complex;mitochondrion	N/A	N/A	0	0	Not GPI-Anchored	Peroxisome	5.398
Tb927.11.11470	-63.895	-67.0483	kinetoplast ribosomal PPR-repeat containing protein 14	KRIPP14	32022	No signal peptide	0	modulation of development of symbiont involved in interaction with host;quorum sensing	N/A	mitochondrial small ribosomal subunit;mitochondrion	N/A	N/A	22	0.836194	Not GPI-Anchored	Mitochondrion	6.69
Tb927.11.11475	27.1597	44.7264	ribosomal protein S14p/S29e	N/A	6730	No signal peptide	0	N/A	translation	N/A	ribosome	Ribosomal protein S14	13	0.833556	Not GPI-Anchored	Mitochondrion	10.316
Tb927.11.11480	-4.3448	12.6528	Trichohyalin, putative	N/A	78967	No signal peptide	0	modulation of development of symbiont involved in interaction with host;quorum sensing	N/A	cytoplasm;flagellum attachment zone	N/A	N/A	0	0	Not GPI-Anchored	Nucleus	9.792
Tb927.11.1150	-102.947	76.4986	radial spoke protein 3	RSP3	39378	No signal peptide	0	cilium-dependent cell motility	N/A	axoneme;cytoplasm	N/A	Radial spoke 3	8	0.846135	Not GPI-Anchored	Nucleus	5.841
Tb927.11.11500	11.0696	-22.3782	cyclin dependent kinase-binding protein, putative	N/A	61673	No signal peptide	0	N/A	regulation of cell cycle	transport vesicle	N/A	Cyclin, N-terminal	0	0	Not GPI-Anchored	Cytoplasm	6.579
Tb927.11.11520	-55.672	38.5677	glycosomal membrane protein	PEX11	24027	No signal peptide	2	peroxisome fission;regulation of peroxisome size	peroxisome fission	endoplasmic reticulum;glycosome;glycosome membrane;peroxisomal membrane	integral component of peroxisomal membrane	Peroxisomal biogenesis factor 11	11	0.912434	Not GPI-Anchored	Mitochondrion	9.953
Tb927.11.11530	-29.1998	30.2201	histone acetyltransferase, putative	HAT2	67667	No signal peptide	0	histone acetylation;negative regulation of transcription, DNA-templated;positive regulation of transcription by RNA polymerase II	histone acetylation;regulation of transcription, DNA-templated	nucleoplasm;nucleus	N/A	Histone acetyltransferase domain, MYST-type	0	0	Not GPI-Anchored	Cytoplasm	6.736
Tb927.11.11550	-25.6358	30.2092	DNA topoisomerase II alpha, putative	TOP2A	164649	No signal peptide	0	N/A	DNA topological change	ciliary plasm;cytoplasm;nuclear lumen;nucleus	N/A	DNA topoisomerase, type IIA, subunit B, domain 2;DNA topoisomerase, type IIA, subunit A/C-terminal;Histidine kinase/HSP90-like ATPase;C-terminal associated domain of TOPRIM	0	0	Not GPI-Anchored	Nucleus	6.152
Tb927.11.11570	53.4538	32.0569	Translation initiation factor eIF-2B subunit epsilon, putative	EIF2BE	87633	No signal peptide	0	N/A	N/A	ciliary plasm;cytoplasm;eukaryotic translation initiation factor 2B complex;nuclear lumen	N/A	N/A	0	0	Not GPI-Anchored	Cytoplasm	4.974
Tb927.11.11580	-81.0452	-14.7761	hypothetical protein, conserved	N/A	47872	No signal peptide	0	N/A	N/A	ciliary basal body	N/A	N/A	0	0	Not GPI-Anchored	Cytoplasm	6.942
Tb927.11.11590	52.6529	29.8709	Eukaryotic translation initiation factor 3 subunit E	EIF3E	46677	No signal peptide	0	translational initiation	formation of cytoplasmic translation initiation complex	cytoplasm;eukaryotic translation initiation factor 3 complex;nucleus	cytoplasm;eukaryotic 43S preinitiation complex;eukaryotic 48S preinitiation complex;eukaryotic translation initiation factor 3 complex;eukaryotic translation initiation factor 3 complex, eIF3e	Proteasome component (PCI) domain	0	0	Not GPI-Anchored	Cytoplasm	5.278
Tb927.11.1160	27.6884	17.8766	Region in Clathrin and VPS, putative	N/A	122831	No signal peptide	0	N/A	intracellular protein transport;vesicle-mediated transport	transport vesicle	N/A	Clathrin, heavy chain/VPS, 7-fold repeat;Pep3/Vps18/deep orange	0	0	Not GPI-Anchored	Cytoplasm	5.707
Tb927.11.11600	-90.7796	-7.44784	hypothetical protein, conserved	N/A	221404	No signal peptide	0	N/A	N/A	N/A	N/A	N/A	0	0	Not GPI-Anchored	Nucleus	8.591
Tb927.11.11610	17.4015	11.8118	Cactus-binding C-terminus of cactin protein, putative	N/A	64588	No signal peptide	0	mRNA cis splicing, via spliceosome;regulation of gene expression	N/A	cytoplasm;nuclear envelope;nucleoplasm;nucleus;spliceosomal complex	N/A	Cactin, C-terminal	0	0	Not GPI-Anchored	Nucleus	5.598
Tb927.11.11620	-54.0894	33.494	hypothetical protein, conserved	N/A	27684	No signal peptide	0	N/A	N/A	cytoplasm;mitochondrion	N/A	N/A	0	0	Not GPI-Anchored	Mitochondrion	9.633
Tb927.11.11630	-68.0416	-74.1247	LSU ribosomal protein, mitochondrial, putative	N/A	28476	No signal peptide	0	N/A	N/A	kinetoplast;mitochondrial large ribosomal subunit;mitochondrion	N/A	N/A	0	0	Not GPI-Anchored	Mitochondrion	10.181
Tb927.11.11650	-66.5262	9.26599	Centrosomal protein of 164 kDa, putative	CEP164B	111172	No signal peptide	0	N/A	N/A	ciliary basal body	N/A	WW domain	0	0	Not GPI-Anchored	Cytoplasm	8.111
Tb927.11.11670	6.40621	-103.197	dolichyl-lipid chaperone, putative	RFT1	65509	No signal peptide	6	dolichol-linked oligosaccharide biosynthetic process;glycolipid translocation	dolichol-linked oligosaccharide biosynthetic process	endoplasmic reticulum;endoplasmic reticulum membrane;nuclear envelope	integral component of membrane	RFT1	0	0	Not GPI-Anchored	Cell_membrane	9.37
Tb927.11.11680	-33.0099	-45.4567	2-oxoglutarate dehydrogenase E2 component, putative	N/A	41143	No signal peptide	0	N/A	N/A	ciliary basal body;cytoplasm;mitochondrion	N/A	2-oxoacid dehydrogenase acyltransferase, catalytic domain;Biotin/lipoyl attachment	0	0	Not GPI-Anchored	Mitochondrion	8.386
[truncated: 3,939 more rows]

## Sheet: SD4-b
	Dim.1	Dim.2	Product_Description	name	MW	Signal_peptide	TM	Curated_GO_Processes	Computed_GO_Processes	Curated_GO_Components	Computed_GO_Components	PFam_Description	HDBSCAN_cluster	HDBSCAN_cluster_probability	NetGPI	DeepLoc_location	computed_pI
[truncated: 5,587 more rows]

## Sheet: SD4-c
	Dim.1	Dim.2	Product_Description	name	MW	Signal_peptide	TM	PFam_Description	Curated_GO_Processes	Computed_GO_Processes	Curated_GO_Components	Computed_GO_Components	HDBSCAN_cluster	HDBSCAN_cluster_probability	NetGPI	DeepLoc_location	computed_pI
[truncated: 5,644 more rows]

[truncated: 1 more sheets: SD4-d]
