# Supplementary material for: Mapping diversity in African trypanosomes using high resolution spatial proteomics
Source: Nat Commun. 2023 Jul 21;14:4401. doi: 10.1038/s41467-023-40125-z (PMC10361982; doi:10.1038/s41467-023-40125-z)
Supplement: Supplementary file 7 — Supplementary Data 5 [file 41467_2023_40125_MOESM7_ESM.xlsx]

## Sheet: Legend
Supplementary Data 5: Marker proteins for (A) T. brucei BSF and PCF TAGM-MAP and TAGM-MCMC classifications, (B) T. congolense BSF Novelty TAGM classification, (C) T. congolense PCF Novelty TAGM classification, (D) T. congolense BSF TAGM-MAP and TAGM-MCMC classifications, (C) T. congolense PCF TAGM-MAP and TAGM-MCMC classifications.
Sheet	Name	Description	Column letter	Column names	Column description
1	SD5-a marker proteins for T. brucei BSF and PCF TAGM-MAP and TAGM-MCMC classifications	The marker proteins used for TAGM-MAP and TAGM-MCMC classification of protein subcellular localisation in T. brucei BSF and PCF.	A	gene ID	TriTrypDB based gene identifier
			B	compartment	Subcellular compartment represented by marker protein.
2	SD5-b marker proteins for T. congolense BSF Novelty TAGM classification	The initial marker proteins used for Novelty TAGM classification of protein subcellular localisation in T. congolense BSF.	A	gene ID	TriTrypDB based gene identifier
			B	compartment	Subcellular compartment represented by marker protein.
3	SD5-c marker proteins for T. congolense PCF Novelty TAGM classification	The initial marker proteins used for Novelty TAGM classification of protein subcellular localisation in T. congolense PCF.	A	gene ID	TriTrypDB based gene identifier
			B	compartment	Subcellular compartment represented by marker protein.
4	SD5-d marker proteins for T. congolense BSF TAGM-MAP and TAGM-MCMC classifications	The marker proteins used for TAGM-MAP and TAGM-MCMC classification of protein subcellular localisation in T. congolense BSF.	A	gene ID	TriTrypDB based gene identifier
			B	compartment	Subcellular compartment represented by marker protein.
5	SD5-e marker proteins for T. congolense PCF TAGM-MAP and TAGM-MCMC classifications	The marker proteins used for TAGM-MAP and TAGM-MCMC classification of protein subcellular localisation in T. congolense PCF.	A	gene ID	TriTrypDB based gene identifier
			B	compartment	Subcellular compartment represented by marker protein.

## Sheet: SD5-a
gene ID	compartment
Tb927.11.12490	acidocalcisomes
Tb927.7.3900	acidocalcisomes
Tb927.10.6180	acidocalcisomes
Tb927.8.1160	acidocalcisomes
Tb927.11.11160	acidocalcisomes
Tb927.4.4380	acidocalcisomes
Tb927.4.4960	acidocalcisomes
Tb927.11.12220	acidocalcisomes
Tb927.8.2770	acidocalcisomes
Tb927.3.800	acidocalcisomes
Tb927.6.4630	acidocalcisomes
Tb927.8.6200	cytosol
Tb927.8.5740	cytosol
Tb927.8.6430	cytosol
Tb927.11.14870	cytosol
Tb927.8.4430	cytosol
Tb927.8.4210	cytosol
Tb927.8.5600	cytosol
Tb927.8.6850	cytosol
Tb927.8.690	cytosol
Tb927.8.3500	cytosol
Tb927.10.10940	cytosol
Tb927.11.13870	cytosol
Tb927.11.13780	cytosol
Tb927.11.14140	cytosol
Tb927.11.1370	cytosol
Tb927.11.14200	cytosol
Tb927.9.10490	cytosol
Tb927.11.16340	cytosol
Tb927.11.1900	cytosol
Tb927.7.4000	cytosol
Tb927.7.4290	cytosol
Tb927.11.16970	cytosol
Tb927.9.12650	cytosol
Tb927.7.5580	cytosol
Tb927.10.6440	cytosol
Tb927.11.16760	cytosol
Tb927.7.5910	cytosol
Tb927.8.3150	cytosol
Tb927.7.7040	cytosol
Tb927.11.14250	cytosol
Tb927.7.710	cytosol
Tb927.11.16160	cytosol
Tb927.11.16150	cytosol
Tb927.8.1950	cytosol
Tb927.8.2210	cytosol
Tb927.8.2520	cytosol
Tb927.11.1560	cytosol
Tb927.11.15480	cytosol
Tb927.11.9910	cytosol
Tb927.11.15370	cytosol
Tb927.7.6770	cytosol
Tb927.10.14780	cytosol
Tb927.11.3650	cytosol
Tb927.10.9870	cytosol
Tb927.10.12090	cytosol
Tb927.10.12210	cytosol
Tb927.10.12260	cytosol
Tb927.10.12710	cytosol
Tb927.10.9250	cytosol
Tb927.10.13560	cytosol
Tb927.10.13670	cytosol
Tb927.10.11970	cytosol
Tb927.10.13710	cytosol
Tb927.11.10060	cytosol
Tb927.10.15520	cytosol
Tb927.10.8190	cytosol
Tb927.10.8060	cytosol
Tb927.10.2370	cytosol
Tb927.10.8020	cytosol
Tb927.10.7930	cytosol
Tb927.10.3560	cytosol
Tb927.10.5810	cytosol
Tb927.10.5840	cytosol
Tb927.10.6680	cytosol
Tb927.10.8790	cytosol
Tb927.9.5650	cytosol
Tb927.7.2980	cytosol
Tb927.11.1330	cytosol
Tb927.7.4390	cytosol
Tb927.9.11270	cytosol
Tb927.9.12320	cytosol
Tb927.9.13490	cytosol
Tb927.9.1520	cytosol
Tb927.11.12680	cytosol
Tb927.9.1960	cytosol
Tb927.10.12040	cytosol
Tb927.9.4680	cytosol
Tb927.11.14280	cytosol
Tb927.9.6040	cytosol
Tb927.9.6290	cytosol
Tb927.9.7520	cytosol
Tb927.11.11250	cytosol
Tb927.9.7770	cytosol
Tb927.9.8000	cytosol
Tb927.9.8450	cytosol
Tb927.9.9020	cytosol
Tb927.10.1060	cytosol
Tb927.10.11700	cytosol
Tb927.9.2010	cytosol
Tb927.11.7520	cytosol
Tb927.3.3560	cytosol
Tb927.11.8230	cytosol
Tb927.3.4040	cytosol
Tb927.3.4500	cytosol
Tb927.3.4680	cytosol
Tb927.11.7890	cytosol
Tb927.3.5180	cytosol
Tb927.11.760	cytosol
Tb927.4.4340	cytosol
Tb927.3.5340	cytosol
Tb927.3.2220	cytosol
Tb927.11.740	cytosol
Tb927.4.1270	cytosol
Tb927.4.2000	cytosol
Tb927.4.2040	cytosol
Tb927.11.6870	cytosol
Tb927.4.2240	cytosol
Tb927.4.2350	cytosol
Tb927.4.3590	cytosol
Tb927.11.6590	cytosol
Tb927.11.7570	cytosol
Tb927.3.1170	cytosol
Tb927.1.1220	cytosol
Tb927.1.1240	cytosol
Tb927.1.1420	cytosol
Tb927.1.3200	cytosol
Tb927.1.4720	cytosol
Tb927.2.4850	cytosol
Tb927.2.5150	cytosol
Tb927.11.9590	cytosol
Tb927.11.9530	cytosol
Tb927.3.3450	cytosol
Tb927.3.1150	cytosol
Tb927.3.2960	cytosol
Tb927.3.2680	cytosol
Tb927.11.9130	cytosol
Tb927.2.1890	cytosol
Tb927.2.4370	cytosol
Tb927.11.9040	cytosol
Tb927.2.4580	cytosol
Tb927.11.8970	cytosol
Tb927.11.880	cytosol
Tb927.4.1220	cytosol
Tb927.2.5160	cytosol
Tb927.6.400	cytosol
Tb927.5.3830	cytosol
Tb927.11.4860	cytosol
Tb927.5.3960	cytosol
Tb927.5.950	cytosol
Tb927.6.1800	cytosol
Tb927.6.2270	cytosol
Tb927.6.2740	cytosol
Tb927.11.4210	cytosol
Tb927.5.3820	cytosol
Tb927.6.4000	cytosol
Tb927.6.1990	cytosol
Tb927.6.4650	cytosol
Tb927.11.3310	cytosol
Tb927.6.4760	cytosol
Tb927.6.4840	cytosol
Tb927.7.1110	cytosol
Tb927.7.1120	cytosol
Tb927.7.1500	cytosol
Tb927.7.1780	cytosol
Tb927.7.2100	cytosol
Tb927.6.2860	cytosol
Tb927.5.2260	cytosol
Tb927.5.1140	cytosol
Tb927.5.1460	cytosol
Tb927.5.3170	cytosol
Tb927.11.5440	cytosol
Tb927.5.2520	cytosol
Tb927.5.2720	cytosol
Tb927.5.2940	cytosol
Tb927.4.1920	endoplasmic reticulum
Tb927.5.1210	endoplasmic reticulum
Tb927.2.4090	endoplasmic reticulum
Tb927.10.210	endoplasmic reticulum
Tb927.8.650	endoplasmic reticulum
Tb927.10.14150	endoplasmic reticulum
Tb927.10.14030	endoplasmic reticulum
Tb927.5.1930	endoplasmic reticulum
Tb927.2.3080	endoplasmic reticulum
Tb927.10.13860	endoplasmic reticulum
Tb927.10.4040	endoplasmic reticulum
Tb927.2.1780	endoplasmic reticulum
Tb927.10.4610	endoplasmic reticulum
Tb927.10.4760	endoplasmic reticulum
Tb927.10.5080	endoplasmic reticulum
Tb927.7.1300	endoplasmic reticulum
Tb927.4.590	endoplasmic reticulum
Tb927.4.5010	endoplasmic reticulum
Tb927.9.12700	endoplasmic reticulum
Tb927.7.5840	endoplasmic reticulum
Tb927.5.3710	endoplasmic reticulum
Tb927.3.4630	endoplasmic reticulum
Tb927.3.4570	endoplasmic reticulum
Tb927.3.5130	endoplasmic reticulum
Tb927.9.9550	endoplasmic reticulum
Tb927.9.9630	endoplasmic reticulum
Tb927.9.5260	endoplasmic reticulum
Tb927.4.4350	endoplasmic reticulum
Tb927.6.4500	endoplasmic reticulum
Tb927.3.5430	endoplasmic reticulum
Tb927.7.6260	endoplasmic reticulum
Tb927.10.12240	endoplasmic reticulum
Tb927.7.2190	endoplasmic reticulum
Tb927.10.13210	endoplasmic reticulum
Tb927.9.15090	endoplasmic reticulum
Tb927.10.13290	endoplasmic reticulum
Tb927.5.3680	endoplasmic reticulum
Tb927.6.4210	endoplasmic reticulum
Tb927.8.1570	endoplasmic reticulum
Tb927.4.1020	endoplasmic reticulum
Tb927.11.5220	endoplasmic reticulum
Tb927.11.15760	endoplasmic reticulum
Tb927.10.6610	endoplasmic reticulum
Tb927.11.6230	endoplasmic reticulum
Tb927.11.7460	endoplasmic reticulum
Tb927.3.2310	flagellum 1
Tb927.10.11800	flagellum 1
Tb927.7.2320	flagellum 1
Tb927.11.13690	flagellum 1
Tb927.10.11580	flagellum 1
Tb927.11.4350	flagellum 1
Tb927.10.1130	flagellum 1
Tb927.10.11250	flagellum 1
Tb927.10.13960	flagellum 1
Tb927.6.3150	flagellum 1
Tb927.3.1770	flagellum 1
Tb927.11.7240	flagellum 1
Tb927.6.3670	flagellum 1
Tb927.11.13500	flagellum 1
Tb927.11.1430	flagellum 1
Tb927.11.3880	flagellum 1
Tb927.8.2620	flagellum 1
Tb927.11.15190	flagellum 1
Tb927.11.3500	flagellum 1
Tb927.11.5510	flagellum 1
Tb927.8.1550	flagellum 1
Tb927.4.2600	flagellum 1
Tb927.10.8780	flagellum 1
Tb927.10.8930	flagellum 1
Tb927.8.1050	flagellum 1
Tb927.5.1940	flagellum 1
Tb927.11.16090	flagellum 1
Tb927.11.6050	flagellum 1
Tb927.11.4480	flagellum 1
Tb927.8.2130	flagellum 1
Tb927.11.14210	flagellum 1
Tb927.3.4970	flagellum 1
Tb927.6.2720	flagellum 1
Tb927.10.12870	flagellum 1
Tb927.8.1560	flagellum 1
Tb927.10.9570	flagellum 1
Tb927.5.2850	flagellum 1
Tb927.11.7180	flagellum 1
Tb927.4.1740	flagellum 1
Tb927.10.12410	flagellum 1
Tb927.10.970	flagellum 1
Tb927.9.3440	flagellum 1
Tb927.2.1850	flagellum 1
Tb927.4.2140	flagellum 1
Tb927.11.7560	flagellum 1
Tb927.8.4580	flagellum 1
Tb927.7.3580	flagellum 1
Tb927.3.2890	flagellum 1
Tb927.8.4640	flagellum 1
Tb927.11.12430	flagellum 1
Tb927.9.1880	flagellum 1
Tb927.3.2950	flagellum 1
Tb927.8.4870	flagellum 1
Tb927.11.12840	flagellum 1
Tb927.9.9940	flagellum 1
Tb927.8.5010	flagellum 1
Tb927.11.11880	flagellum 1
Tb927.11.12860	flagellum 1
Tb927.7.1920	flagellum 1
Tb927.9.12480	flagellum 1
Tb927.8.6240	flagellum 1
Tb927.3.3200	flagellum 1
Tb927.3.5020	flagellum 1
Tb927.6.5030	flagellum 1
Tb927.9.11260	flagellum 1
Tb927.7.1560	flagellum 1
Tb927.9.15050	flagellum 1
Tb927.6.4610	flagellum 1
Tb927.8.6660	flagellum 1
Tb927.5.2270	flagellum 1
Tb927.11.3710	flagellum 1
Tb927.11.14440	flagellum 1
Tb927.11.10900	flagellum 1
Tb927.11.15100	flagellum 1
Tb927.2.2090	flagellum 1
Tb927.11.11210	flagellum 1
Tb927.11.11220	flagellum 1
Tb927.11.13900	flagellum 1
Tb927.6.4520	flagellum 1
Tb927.8.4460	flagellum 1
Tb927.8.3790	flagellum 1
Tb927.8.640	flagellum 1
Tb927.3.1900	flagellum 1
Tb927.11.2140	flagellum 1
Tb927.11.1150	flagellum 1
Tb927.8.4400	flagellum 1
Tb927.11.3360	flagellum 1
Tb927.9.5410	flagellum 1
Tb927.11.2270	flagellum 1
Tb927.8.3250	flagellum 1
Tb927.2.2160	flagellum 1
Tb927.3.3750	flagellum 1
Tb927.10.2190	flagellum 1
Tb927.10.7880	flagellum 1
Tb927.1.3250	flagellum 1
Tb927.7.4460	flagellum 1
Tb927.7.4510	flagellum 1
Tb927.11.16880	flagellum 1
Tb927.11.8160	flagellum 1
Tb927.7.5660	flagellum 1
Tb927.1.4180	flagellum 1
Tb927.8.8200	flagellum 1
Tb927.7.1430	flagellum 1
Tb927.10.7510	flagellum 1
Tb927.1.990	flagellum 1
Tb927.9.10370	flagellum 1
Tb927.7.6280	flagellum 1
Tb927.7.6290	flagellum 1
Tb927.3.3690	flagellum 1
Tb927.6.1660	flagellum 1
Tb927.10.2380	flagellum 1
Tb927.7.6640	flagellum 1
Tb927.2.3020	flagellum 1
Tb927.5.1900	flagellum 1
Tb927.10.3310	flagellum 1
Tb927.11.6370	flagellum 1
Tb927.10.650	flagellum 1
Tb927.11.4740	flagellum 1
Tb927.4.870	flagellum 1
Tb927.7.3740	flagellum 1
Tb927.5.4150	flagellum 1
Tb927.10.6230	flagellum 1
Tb927.4.670	flagellum 1
Tb927.1.2670	flagellum 1
Tb927.10.5890	flagellum 1
Tb927.10.7690	flagellum 1
Tb927.7.4100	flagellum 1
Tb927.9.10950	flagellum 1
Tb927.8.810	flagellum 1
Tb927.7.3560	flagellum 1
Tb927.11.4880	flagellum 1
Tb927.10.5430	flagellum 1
Tb927.10.5350	flagellum 1
Tb927.5.1690	flagellum 1
Tb927.11.2790	flagellum 1
Tb927.4.4700	flagellum 1
Tb927.11.16890	flagellum 1
Tb927.10.7230	flagellum 1
Tb927.7.4020	flagellum 1
Tb927.10.14460	flagellum 1
Tb927.10.15000	flagellum 1
Tb927.10.14220	flagellum 1
Tb927.5.1680	flagellum 1
Tb927.2.5270	flagellum 1
Tb927.11.6710	flagellum 1
Tb927.2.4330	flagellum 1
Tb927.2.5660	flagellum 1
Tb927.7.7240	flagellum 1
Tb927.2.4060	flagellum 1
Tb927.11.9440	flagellum 1
Tb927.10.14560	flagellum 1
Tb927.10.14570	flagellum 1
Tb927.2.4810	flagellum 1
Tb927.7.2730	flagellum 1
Tb927.7.7250	flagellum 1
Tb927.10.830	flagellum 1
Tb927.11.16210	flagellum 1
Tb927.11.4550	flagellum 1
Tb927.10.1890	flagellum 1
Tb927.11.7940	flagellum 1
Tb927.7.2790	flagellum 1
Tb927.10.15580	flagellum 1
Tb927.3.1060	flagellum 1
Tb927.10.15730	flagellum 1
Tb927.7.920	flagellum 1
Tb927.5.2950	flagellum 1
Tb927.9.10890	flagellum 1
Tb927.3.3270	glycosomes
Tb927.8.590	glycosomes
Tb927.9.11580	glycosomes
Tb927.9.11600	glycosomes
Tb927.9.11640	glycosomes
Tb927.10.14020	glycosomes
Tb927.9.1720	glycosomes
Tb927.4.3160	glycosomes
Tb927.10.14720	glycosomes
Tb927.11.12060	glycosomes
Tb927.8.6640	glycosomes
Tb927.2.5800	glycosomes
Tb927.11.3130	glycosomes
Tb927.8.3530	glycosomes
Tb927.3.2410	glycosomes
Tb927.10.1860	glycosomes
Tb927.10.240	glycosomes
Tb927.6.4300	glycosomes
Tb927.10.16120	glycosomes
Tb927.10.13240	glycosomes
Tb927.9.8720	glycosomes
Tb927.6.1500	glycosomes
Tb927.10.3080	glycosomes
Tb927.5.2080	glycosomes
Tb927.2.4130	glycosomes
Tb927.11.11520	glycosomes
Tb927.11.1070	glycosomes
Tb927.4.1600	glycosomes
Tb927.4.4050	glycosomes
Tb927.3.4420	glycosomes
Tb927.8.4370	glycosomes
Tb927.10.9890	glycosomes
Tb927.10.11310	intraflagellar transport
Tb927.11.1740	intraflagellar transport
Tb927.3.3000	intraflagellar transport
Tb927.10.2640	intraflagellar transport
Tb927.6.3100	intraflagellar transport
Tb927.10.14980	intraflagellar transport
Tb927.10.14990	intraflagellar transport
Tb927.7.3370	intraflagellar transport
Tb927.3.5490	intraflagellar transport
Tb927.11.13700	microtubule structures 1
Tb927.10.14010	microtubule structures 1
Tb927.10.630	microtubule structures 1
Tb927.1.2770	microtubule structures 1
Tb927.5.4340	microtubule structures 1
Tb927.10.5260	microtubule structures 1
Tb927.6.1220	microtubule structures 1
Tb927.7.3130	microtubule structures 1
Tb927.11.6560	microtubule structures 1
Tb927.10.2860	microtubule structures 1
Tb927.10.250	microtubule structures 1
Tb927.11.16640	microtubule structures 1
Tb927.10.15770	microtubule structures 1
Tb927.10.8590	microtubule structures 1
Tb927.8.6070	microtubule structures 1
Tb927.10.11850	microtubule structures 1
Tb927.3.5160	microtubule structures 1
Tb927.11.5750	microtubule structures 1
Tb927.9.8490	microtubule structures 1
Tb927.1.3560	microtubule structures 1
Tb927.7.7270	microtubule structures 1
Tb927.8.2590	microtubule structures 1
Tb927.4.2400	microtubule structures 1
Tb927.3.1420	microtubule structures 1
Tb927.10.12320	microtubule structures 1
Tb927.10.12720	microtubule structures 1
Tb927.6.3970	microtubule structures 1
Tb927.11.6400	microtubule structures 2
Tb927.11.15140	microtubule structures 2
Tb927.8.6830	microtubule structures 2
Tb927.8.2030	microtubule structures 2
Tb927.11.6810	microtubule structures 2
Tb927.9.5380	microtubule structures 2
Tb927.10.8940	microtubule structures 2
Tb927.11.9290	microtubule structures 2
Tb927.10.870	microtubule structures 2
Tb927.5.2500	microtubule structures 2
Tb927.9.15470	microtubule structures 2
Tb927.11.3280	microtubule structures 2
Tb927.10.15080	microtubule structures 2
Tb927.9.11540	microtubule structures 2
Tb927.10.15400	microtubule structures 2
Tb927.11.8350	microtubule structures 2
Tb927.10.12490	microtubule structures 2
Tb927.5.3860	microtubule structures 2
Tb927.9.9960	microtubule structures 2
Tb927.10.5870	microtubule structures 2
Tb927.10.720	microtubule structures 2
Tb927.10.3780	microtubule structures 2
Tb927.10.1210	microtubule structures 2
Tb927.10.9700	microtubule structures 2
Tb927.3.1690	mitochondrion - IM
Tb927.8.1740	mitochondrion - IM
Tb927.8.1420	mitochondrion - IM
Tb927.3.2880	mitochondrion - IM
Tb927.6.2490	mitochondrion - IM
Tb927.11.600	mitochondrion - IM
Tb927.10.11770	mitochondrion - IM
Tb927.6.4130	mitochondrion - IM
Tb927.7.7420	mitochondrion - IM
Tb927.10.12840	mitochondrion - IM
Tb927.5.3090	mitochondrion - IM
Tb927.7.3590	mitochondrion - IM
Tb927.4.720	mitochondrion - IM
Tb927.10.7090	mitochondrion - IM
Tb927.11.6250	mitochondrion - IM
Tb927.10.520	mitochondrion - IM
Tb927.10.3040	mitochondrion - IM
Tb927.7.840	mitochondrion - IM
Tb927.10.8030	mitochondrion - IM
Tb927.10.9440	mitochondrion - IM
Tb927.2.3610	mitochondrion - IM
Tb927.10.180	mitochondrion - IM
Tb927.10.14820	mitochondrion - IM
Tb927.4.3450	mitochondrion - IM
Tb927.3.1380	mitochondrion - IM
Tb927.5.2930	mitochondrion - IM
Tb927.10.13620	mitochondrion - IM
Tb927.4.4300	mitochondrion - IM
Tb927.11.1270	mitochondrion - IM
Tb927.8.3380	mitochondrion - IM
Tb927.6.4990	mitochondrion - IM
Tb927.8.5640	mitochondrion - IM
Tb927.11.13290	mitochondrion - IM
Tb927.8.5560	mitochondrion - IM
Tb927.3.3460	mitochondrion - IM
Tb927.9.11220	mitochondrion - IM
Tb927.9.15010	mitochondrion - IM
Tb927.9.5960	mitochondrion - IM
Tb927.6.590	mitochondrion - IM
Tb927.3.2180	mitochondrion - IM
Tb927.5.1710	mitochondrion - IM
Tb927.8.6890	mitochondrion - IM
Tb927.10.3250	mitochondrion - matrix 1
Tb927.4.930	mitochondrion - matrix 1
Tb927.5.4040	mitochondrion - matrix 1
Tb927.9.11120	mitochondrion - matrix 1
Tb927.10.6300	mitochondrion - matrix 1
Tb927.7.3050	mitochondrion - matrix 1
Tb927.5.3110	mitochondrion - matrix 1
Tb927.10.6850	mitochondrion - matrix 1
Tb927.10.2800	mitochondrion - matrix 1
Tb927.5.3410	mitochondrion - matrix 1
Tb927.11.3640	mitochondrion - matrix 1
Tb927.11.6000	mitochondrion - matrix 1
Tb927.7.3240	mitochondrion - matrix 1
Tb927.6.1250	mitochondrion - matrix 1
Tb927.10.3580	mitochondrion - matrix 1
Tb927.5.1790	mitochondrion - matrix 1
Tb927.1.1200	mitochondrion - matrix 1
Tb927.2.4890	mitochondrion - matrix 1
Tb927.4.4600	mitochondrion - matrix 1
Tb927.11.4650	mitochondrion - matrix 1
Tb927.7.4140	mitochondrion - matrix 1
Tb927.11.13890	mitochondrion - matrix 1
Tb927.5.3980	mitochondrion - matrix 1
Tb927.10.600	mitochondrion - matrix 1
Tb927.8.5280	mitochondrion - matrix 1
Tb927.11.14980	mitochondrion - matrix 1
Tb927.9.6510	mitochondrion - matrix 1
Tb927.3.1710	mitochondrion - matrix 1
Tb927.11.11470	mitochondrion - matrix 1
Tb927.9.7170	mitochondrion - matrix 1
Tb927.3.5610	mitochondrion - matrix 1
Tb927.11.870	mitochondrion - matrix 1
Tb927.11.5500	mitochondrion - matrix 1
Tb927.11.10170	mitochondrion - matrix 1
Tb927.4.1810	mitochondrion - matrix 1
Tb927.8.5200	mitochondrion - matrix 1
Tb927.4.1070	mitochondrion - matrix 1
Tb927.10.10400	mitochondrion - matrix 1
Tb927.6.4930	mitochondrion - matrix 1
Tb927.3.5240	mitochondrion - matrix 1
Tb927.6.4040	mitochondrion - matrix 1
Tb927.6.2080	mitochondrion - matrix 1
Tb927.7.2760	mitochondrion - matrix 1
Tb927.7.4710	mitochondrion - matrix 1
Tb927.2.4400	mitochondrion - matrix 1
Tb927.5.1510	mitochondrion - matrix 1
Tb927.8.3110	mitochondrion - matrix 1
Tb927.11.7790	mitochondrion - matrix 1
Tb927.9.8290	mitochondrion - matrix 1
Tb927.9.11300	mitochondrion - matrix 1
Tb927.10.13300	mitochondrion - matrix 1
Tb927.7.1550	mitochondrion - matrix 2
Tb927.11.2990	mitochondrion - matrix 2
Tb927.11.5050	mitochondrion - matrix 2
Tb927.6.1200	mitochondrion - matrix 2
Tb927.6.2230	mitochondrion - matrix 2
Tb927.6.2140	mitochondrion - matrix 2
Tb927.6.1680	mitochondrion - matrix 2
Tb927.5.3010	mitochondrion - matrix 2
Tb927.7.1720	mitochondrion - matrix 2
Tb927.5.2100	mitochondrion - matrix 2
Tb927.10.10130	mitochondrion - matrix 2
Tb927.10.13360	mitochondrion - matrix 2
Tb927.11.940	mitochondrion - matrix 2
Tb927.3.1180	mitochondrion - matrix 2
Tb927.10.11870	mitochondrion - matrix 2
Tb927.3.1820	mitochondrion - matrix 2
Tb927.10.11160	mitochondrion - matrix 2
Tb927.9.1420	mitochondrion - matrix 2
Tb927.10.10160	mitochondrion - matrix 2
Tb927.2.3800	mitochondrion - matrix 2
Tb927.10.10120	mitochondrion - matrix 2
Tb927.2.1860	mitochondrion - matrix 2
Tb927.9.7260	mitochondrion - matrix 2
Tb927.11.8980	mitochondrion - matrix 2
Tb927.9.5630	mitochondrion - matrix 2
Tb927.9.4360	mitochondrion - matrix 2
Tb927.3.2670	mitochondrion - matrix 2
Tb927.10.5010	mitochondrion - matrix 2
Tb927.1.1690	mitochondrion - matrix 2
Tb927.10.6400	mitochondrion - matrix 2
Tb927.1.1730	mitochondrion - matrix 2
Tb927.1.3010	mitochondrion - matrix 2
Tb927.10.5440	mitochondrion - matrix 2
Tb927.10.5290	mitochondrion - matrix 2
Tb927.2.6070	mitochondrion - matrix 2
Tb927.10.5110	mitochondrion - matrix 2
Tb927.10.8210	mitochondrion - matrix 2
Tb927.1.3030	mitochondrion - matrix 2
Tb927.10.3570	mitochondrion - matrix 2
Tb927.10.7910	mitochondrion - matrix 2
Tb927.2.2470	mitochondrion - matrix 2
Tb927.2.3180	mitochondrion - matrix 2
Tb927.10.1730	mitochondrion - matrix 2
Tb927.11.9140	mitochondrion - matrix 2
Tb927.10.5120	mitochondrion - matrix 2
Tb927.3.3990	mitochondrion - matrix 2
Tb927.8.680	mitochondrion - matrix 2
Tb927.11.7960	mitochondrion - matrix 2
Tb927.11.7900	mitochondrion - matrix 2
Tb927.8.5690	mitochondrion - matrix 2
Tb927.8.8170	mitochondrion - matrix 2
Tb927.11.14380	mitochondrion - matrix 2
Tb927.8.8180	mitochondrion - matrix 2
Tb927.8.620	mitochondrion - matrix 2
Tb927.11.15640	mitochondrion - matrix 2
Tb927.11.16730	mitochondrion - matrix 2
Tb927.11.1710	mitochondrion - matrix 2
Tb927.11.13280	mitochondrion - matrix 2
Tb927.11.16860	mitochondrion - matrix 2
Tb927.4.1500	mitochondrion - matrix 2
Tb927.10.10830	mitochondrion - matrix 2
Tb927.4.4160	mitochondrion - matrix 2
Tb927.7.800	mitochondrion - matrix 2
Tb927.9.12770	mitochondrion - matrix 2
Tb927.2.2510	mitochondrion - OM
Tb927.8.4380	mitochondrion - OM
Tb927.9.9660	mitochondrion - OM
Tb927.3.4640	mitochondrion - OM
Tb927.11.13180	mitochondrion - OM
Tb927.11.540	mitochondrion - OM
Tb927.11.7780	mitochondrion - OM
Tb927.6.3630	mitochondrion - OM
Tb927.9.2650	mitochondrion - OM
Tb927.11.11460	mitochondrion - OM
Tb927.3.4380	mitochondrion - OM
Tb927.10.11030	mitochondrion - OM
Tb927.9.10560	mitochondrion - OM
Tb927.11.5600	mitochondrion - OM
Tb927.11.6790	nucleus
Tb927.11.9080	nucleus
Tb927.4.2630	nucleus
Tb927.4.3670	nucleus
Tb927.4.3840	nucleus
Tb927.4.4950	nucleus
Tb927.4.3850	nucleus
Tb927.3.3590	nucleus
Tb927.11.8270	nucleus
Tb927.11.4980	nucleus
Tb927.2.5130	nucleus
Tb927.3.3670	nucleus
Tb927.3.1350	nucleus
Tb927.1.560	nucleus
Tb927.3.2750	nucleus
Tb927.2.2950	nucleus
Tb927.3.620	nucleus
Tb927.2.3400	nucleus
Tb927.2.4980	nucleus
Tb927.5.2530	nucleus
Tb927.11.8050	nucleus
Tb927.3.1800	nucleus
Tb927.1.3410	nucleus
Tb927.7.6980	nucleus
Tb927.11.14960	nucleus
Tb927.8.4290	nucleus
Tb927.10.9130	nucleus
Tb927.8.2600	nucleus
Tb927.8.1980	nucleus
Tb927.10.14330	nucleus
Tb927.8.1510	nucleus
Tb927.8.1270	nucleus
Tb927.7.4220	nucleus
Tb927.7.700	nucleus
Tb927.10.12430	nucleus
Tb927.10.15170	nucleus
Tb927.7.650	nucleus
Tb927.7.4450	nucleus
Tb927.10.1560	nucleus
Tb927.10.1720	nucleus
Tb927.7.4340	nucleus
Tb927.10.1960	nucleus
Tb927.10.8200	nucleus
Tb927.10.2310	nucleus
Tb927.7.7280	nucleus
Tb927.11.13930	nucleus
Tb927.9.6580	nucleus
Tb927.11.12030	nucleus
Tb927.9.7670	nucleus
Tb927.9.2900	nucleus
Tb927.9.15330	nucleus
Tb927.9.8200	nucleus
Tb927.9.13350	nucleus
Tb927.9.13280	nucleus
Tb927.9.11250	nucleus
Tb927.8.4450	nucleus
Tb927.9.9010	nucleus
Tb927.10.13180	nucleus
Tb927.11.1050	nucleus
Tb927.10.10170	nucleus
Tb927.10.10380	nucleus
Tb927.10.9920	nucleus
Tb927.11.14560	nucleus
Tb927.10.11990	nucleus
Tb927.10.9780	nucleus
Tb927.8.5490	nucleus
Tb927.10.14680	nucleus
Tb927.11.13360	nucleus
Tb927.7.270	nucleus
Tb927.11.230	nucleus
Tb927.11.3840	nucleus
Tb927.11.4190	nucleus
Tb927.6.2780	nucleus
Tb927.6.2650	nucleus
Tb927.10.3790	nucleus
Tb927.6.630	nucleus
Tb927.7.7450	nucleus
Tb927.11.2510	nucleus
Tb927.6.1830	nucleus
Tb927.6.2050	nucleus
Tb927.11.460	nucleus
Tb927.10.6260	nucleus
Tb927.10.6630	nucleus
Tb927.7.3640	nucleus
Tb927.5.4270	nucleus
Tb927.7.3780	nucleus
Tb927.6.2000	nucleus
Tb927.11.7350	nucleus - chromatin
Tb927.2.2670	nucleus - chromatin
Tb927.10.5450	nucleus - chromatin
Tb927.4.1330	nucleus - chromatin
Tb927.11.750	nucleus - chromatin
Tb927.10.10445	nucleus - chromatin
Tb927.2.1810	nucleus - chromatin
Tb927.3.3490	nucleus - chromatin
Tb927.1.2450	nucleus - chromatin
Tb927.5.4250	nucleus - chromatin
Tb927.7.6360	nucleus - chromatin
Tb927.11.1410	nucleus - chromatin
Tb927.9.6940	nucleus - chromatin
Tb927.10.15350	nucleus - chromatin
Tb927.7.1060	nucleus - chromatin
Tb927.7.2910	nucleus - chromatin
Tb11.v5.0742	proteasome
Tb927.3.780	proteasome
Tb927.4.430	proteasome
Tb927.10.290	proteasome
Tb927.11.7270	proteasome
Tb927.10.4710	proteasome
Tb11.v5.0162	proteasome
Tb927.9.9670	proteasome
Tb927.7.4420	proteasome
Tb11.v5.0200	proteasome
Tb11.v5.0196	proteasome
Tb927.9.11330	proteasome
Tb927.11.7020	proteasome
Tb927.10.230	proteasome
Tb927.10.3030	proteasome regulatory particle
Tb927.11.14430	proteasome regulatory particle
Tb927.7.2550	proteasome regulatory particle
Tb927.11.9220	proteasome regulatory particle
Tb927.2.2440	proteasome regulatory particle
Tb927.10.15720	proteasome regulatory particle
Tb927.6.1090	proteasome regulatory particle
Tb927.11.2130	proteasome regulatory particle
Tb927.10.1550	proteasome regulatory particle
Tb927.10.9740	proteasome regulatory particle
Tb927.11.3740	proteasome regulatory particle
Tb927.3.5520	proteasome regulatory particle
Tb927.11.16030	proteasome regulatory particle
Tb927.10.14530	proteasome regulatory particle
Tb927.10.3520	proteasome regulatory particle
Tb927.8.570	proteasome regulatory particle
Tb927.10.15120	ribonucleoproteins 1
Tb927.11.6300	ribonucleoproteins 1
Tb927.8.1340	ribonucleoproteins 1
Tb927.11.16280	ribonucleoproteins 1
Tb927.9.11470	ribonucleoproteins 1
Tb927.8.6180	ribonucleoproteins 1
Tb927.11.10790	ribonucleoproteins 1
Tb927.10.270	ribonucleoproteins 1
Tb927.10.11390	ribonucleoproteins 1
Tb927.4.1100	ribonucleoproteins 1
Tb927.10.560	ribonucleoproteins 1
Tb927.2.6090	ribonucleoproteins 1
Tb927.11.6510	ribonucleoproteins 1
Tb927.11.4820	ribonucleoproteins 1
Tb927.5.2570	ribonucleoproteins 1
Tb927.6.720	ribonucleoproteins 1
Tb927.8.1110	ribonucleoproteins 1
Tb927.11.14130	ribonucleoproteins 1
Tb927.10.2340	secretory/endocytic 1
Tb927.11.9070	secretory/endocytic 1
Tb427.BES40.3	secretory/endocytic 1
Tb427.BES40.18	secretory/endocytic 1
Tb11.v5.1026	secretory/endocytic 1
Tb927.2.5120	secretory/endocytic 1
Tb927.11.10270	secretory/endocytic 1
Tb927.10.14200	secretory/endocytic 1
Tb927.2.1920	secretory/endocytic 1
Tb927.1.4890	secretory/endocytic 1
Tb927.11.3470	secretory/endocytic 1
Tb927.8.1940	secretory/endocytic 1
Tb927.11.7213	secretory/endocytic 1
Tb927.7.950	secretory/endocytic 1
Tb927.6.440	secretory/endocytic 1
Tb927.11.16690	secretory/endocytic 1
Tb927.6.1040	secretory/endocytic 1
Tb927.11.14620	secretory/endocytic 1
Tb11.v5.0421	secretory/endocytic 1
Tb927.8.7270	secretory/endocytic 1
Tb927.4.1090	secretory/endocytic 1
Tb927.4.4490	secretory/endocytic 1
Tb927.3.4190	secretory/endocytic 1
Tb427.BES40.4	secretory/endocytic 1
Tb927.11.1910	secretory/endocytic 1
Tb927.9.3820	secretory/endocytic 1
Tb927.4.5100	secretory/endocytic 1
Tb927.5.430	secretory/endocytic 1
Tb927.10.10840	secretory/endocytic 1
Tb927.5.1810	secretory/endocytic 1
Tb927.6.560	secretory/endocytic 1
Tb927.5.610	secretory/endocytic 1
Tb927.6.1020	secretory/endocytic 1
Tb927.7.5940	secretory/endocytic 2
Tb11.v5.0540	secretory/endocytic 2
Tb927.4.4730	secretory/endocytic 2
Tb927.10.14170	secretory/endocytic 2
Tb11.v5.0330	secretory/endocytic 2
Tb927.7.6850	secretory/endocytic 2
Tb927.8.6730	secretory/endocytic 2
Tb927.9.7470	secretory/endocytic 2
Tb927.4.4870	secretory/endocytic 2
Tb927.11.15840	secretory/endocytic 2
Tb927.7.6830	secretory/endocytic 2
Tb927.10.11220	secretory/endocytic 2
Tb927.9.6310	secretory/endocytic 2
Tb927.11.840	secretory/endocytic 2
Tb927.8.8300	secretory/endocytic 2
Tb927.8.8290	secretory/endocytic 2
Tb927.8.8230	secretory/endocytic 2
Tb927.3.4070	secretory/endocytic 2
Tb927.3.4080	secretory/endocytic 2
Tb927.8.7650	secretory/endocytic 2
Tb927.10.14160	secretory/endocytic 2
Tb927.8.7600	secretory/endocytic 2
Tb927.8.2160	secretory/endocytic 2
Tb927.8.6010	secretory/endocytic 2
Tb927.8.5450	secretory/endocytic 2
Tb927.10.12500	secretory/endocytic 2
Tb927.8.4720	secretory/endocytic 2
Tb927.6.1520	secretory/endocytic 2
Tb11.v5.0331	secretory/endocytic 2
Tb927.4.3040	secretory/endocytic 2
Tb927.2.6280	secretory/endocytic 2
Tb11.v5.0281	secretory/endocytic 3
Tb927.6.800	secretory/endocytic 3
Tb927.6.940	secretory/endocytic 3
Tb927.6.200	secretory/endocytic 3
Tb11.v5.0731	secretory/endocytic 3
Tb927.6.930	secretory/endocytic 3
Tb927.11.3220	secretory/endocytic 3
Tb927.4.4430	secretory/endocytic 3
Tb927.11.13740	secretory/endocytic 3
Tb927.2.1700	secretory/endocytic 3
Tb927.10.10230	secretory/endocytic 3
Tb927.5.4020	secretory/endocytic 3
Tb927.11.1470	secretory/endocytic 3
Tb927.10.13040	secretory/endocytic 3
Tb927.8.4060	secretory/endocytic 3
Tb927.11.16560	secretory/endocytic 3
Tb927.7.7470	secretory/endocytic 3
Tb927.5.1430	secretory/endocytic 3
Tb927.4.4440	secretory/endocytic 3
Tb927.2.3320	secretory/endocytic 3
Tb927.7.4260	secretory/endocytic 3
Tb927.7.4230	secretory/endocytic 3
Tb927.10.2440	secretory/endocytic 3
Tb927.5.1390	secretory/endocytic 3
Tb927.5.1410	secretory/endocytic 3
Tb927.2.6000	secretory/endocytic 3

## Sheet: SD5-b
gene ID	compartment
TcIL3000.A.H_000311900	acidocalcisomes
TcIL3000.A.H_000405100	acidocalcisomes
TcIL3000.A.H_000523400	acidocalcisomes
TcIL3000.A.H_000661500	acidocalcisomes
TcIL3000.A.H_000769500	acidocalcisomes
TcIL3000.A.H_000814200	acidocalcisomes
TcIL3000.A.H_000984900	acidocalcisomes
TcIL3000.A.H_001032500	acidocalcisomes
TcIL3000.A.H_000304400	cytosol
TcIL3000.A.H_000304800	cytosol
TcIL3000.A.H_000306300	cytosol
TcIL3000.A.H_000309300	cytosol
TcIL3000.A.H_000315500	cytosol
TcIL3000.A.H_000323800	cytosol
TcIL3000.A.H_000328400	cytosol
TcIL3000.A.H_000331100	cytosol
TcIL3000.A.H_000335700	cytosol
TcIL3000.A.H_000337500	cytosol
TcIL3000.A.H_000343200	cytosol
TcIL3000.A.H_000348800	cytosol
TcIL3000.A.H_000365500	cytosol
TcIL3000.A.H_000368500	cytosol
TcIL3000.A.H_000371300	cytosol
TcIL3000.A.H_000372500	cytosol
TcIL3000.A.H_000405000	cytosol
TcIL3000.A.H_000430300	cytosol
TcIL3000.A.H_000430400	cytosol
TcIL3000.A.H_000454800	cytosol
TcIL3000.A.H_000467900	cytosol
TcIL3000.A.H_000475600	cytosol
TcIL3000.A.H_000492000	cytosol
TcIL3000.A.H_000497800	cytosol
TcIL3000.A.H_000504100	cytosol
TcIL3000.A.H_000506100	cytosol
TcIL3000.A.H_000511500	cytosol
TcIL3000.A.H_000517400	cytosol
TcIL3000.A.H_000527800	cytosol
TcIL3000.A.H_000549700	cytosol
TcIL3000.A.H_000552200:pseudogene	cytosol
TcIL3000.A.H_000557300	cytosol
TcIL3000.A.H_000580300	cytosol
TcIL3000.A.H_000586600:pseudogene	cytosol
TcIL3000.A.H_000599900	cytosol
TcIL3000.A.H_000616000	cytosol
TcIL3000.A.H_000617400	cytosol
TcIL3000.A.H_000645300	cytosol
TcIL3000.A.H_000661600	cytosol
TcIL3000.A.H_000663300:pseudogene	cytosol
TcIL3000.A.H_000666000	cytosol
TcIL3000.A.H_000667300	cytosol
TcIL3000.A.H_000667800	cytosol
TcIL3000.A.H_000670100	cytosol
TcIL3000.A.H_000677700	cytosol
TcIL3000.A.H_000681100:pseudogene	cytosol
TcIL3000.A.H_000684700:pseudogene	cytosol
TcIL3000.A.H_000686500	cytosol
TcIL3000.A.H_000697200:pseudogene	cytosol
TcIL3000.A.H_000751100	cytosol
TcIL3000.A.H_000765700:pseudogene	cytosol
TcIL3000.A.H_000771900	cytosol
TcIL3000.A.H_000784200	cytosol
TcIL3000.A.H_000788600	cytosol
TcIL3000.A.H_000790000	cytosol
TcIL3000.A.H_000790800	cytosol
TcIL3000.A.H_000791200	cytosol
TcIL3000.A.H_000796800	cytosol
TcIL3000.A.H_000802900	cytosol
TcIL3000.A.H_000824900	cytosol
TcIL3000.A.H_000832700	cytosol
TcIL3000.A.H_000838500	cytosol
TcIL3000.A.H_000842800	cytosol
TcIL3000.A.H_000843200	cytosol
TcIL3000.A.H_000867100	cytosol
TcIL3000.A.H_000868200	cytosol
TcIL3000.A.H_000875100	cytosol
TcIL3000.A.H_000876800	cytosol
TcIL3000.A.H_000878600	cytosol
TcIL3000.A.H_000882000	cytosol
TcIL3000.A.H_000885400:pseudogene	cytosol
TcIL3000.A.H_000886100	cytosol
TcIL3000.A.H_000894300	cytosol
TcIL3000.A.H_000896900	cytosol
TcIL3000.A.H_000906500	cytosol
TcIL3000.A.H_000907600:pseudogene	cytosol
TcIL3000.A.H_000913500	cytosol
TcIL3000.A.H_000941800	cytosol
TcIL3000.A.H_000952700	cytosol
TcIL3000.A.H_000957900	cytosol
TcIL3000.A.H_000972300	cytosol
TcIL3000.A.H_000974800:pseudogene	cytosol
TcIL3000.A.H_000989300	cytosol
TcIL3000.A.H_001005700	cytosol
TcIL3000.A.H_001009100	cytosol
TcIL3000.A.H_001009600	cytosol
TcIL3000.A.H_001010400	cytosol
TcIL3000.A.H_001020200	cytosol
TcIL3000.A.H_001021100	cytosol
TcIL3000.A.H_001023100	cytosol
TcIL3000.A.H_001035700	cytosol
TcIL3000.A.H_000012100	cytosol
TcIL3000.A.H_000012200	cytosol
TcIL3000.A.H_000046600	cytosol
TcIL3000.A.H_000047000	cytosol
TcIL3000.A.H_000276400	endoplasmic reticulum
TcIL3000.A.H_000295600:pseudogene	endoplasmic reticulum
TcIL3000.A.H_000299600:pseudogene	endoplasmic reticulum
TcIL3000.A.H_000320100	endoplasmic reticulum
TcIL3000.A.H_000335900	endoplasmic reticulum
TcIL3000.A.H_000359000	endoplasmic reticulum
TcIL3000.A.H_000367700	endoplasmic reticulum
TcIL3000.A.H_000371200	endoplasmic reticulum
TcIL3000.A.H_000372200	endoplasmic reticulum
TcIL3000.A.H_000404600	endoplasmic reticulum
TcIL3000.A.H_000411700	endoplasmic reticulum
TcIL3000.A.H_000414600:pseudogene	endoplasmic reticulum
TcIL3000.A.H_000425900	endoplasmic reticulum
TcIL3000.A.H_000465000	endoplasmic reticulum
TcIL3000.A.H_000478500	endoplasmic reticulum
TcIL3000.A.H_000489700:pseudogene	endoplasmic reticulum
TcIL3000.A.H_000515600	endoplasmic reticulum
TcIL3000.A.H_000526100	endoplasmic reticulum
TcIL3000.A.H_000529400:pseudogene	endoplasmic reticulum
TcIL3000.A.H_000542900	endoplasmic reticulum
TcIL3000.A.H_000545300	endoplasmic reticulum
TcIL3000.A.H_000563800:pseudogene	endoplasmic reticulum
TcIL3000.A.H_000576400	endoplasmic reticulum
TcIL3000.A.H_000607500	endoplasmic reticulum
TcIL3000.A.H_000617600	endoplasmic reticulum
TcIL3000.A.H_000619600	endoplasmic reticulum
TcIL3000.A.H_000623200:pseudogene	endoplasmic reticulum
TcIL3000.A.H_000674200	endoplasmic reticulum
TcIL3000.A.H_000676600:pseudogene	endoplasmic reticulum
TcIL3000.A.H_000677300	endoplasmic reticulum
TcIL3000.A.H_000682300	endoplasmic reticulum
TcIL3000.A.H_000685600	endoplasmic reticulum
TcIL3000.A.H_000697600	endoplasmic reticulum
TcIL3000.A.H_000706800	endoplasmic reticulum
TcIL3000.A.H_000736200	endoplasmic reticulum
TcIL3000.A.H_000741700	endoplasmic reticulum
TcIL3000.A.H_000750000	endoplasmic reticulum
TcIL3000.A.H_000754600	endoplasmic reticulum
TcIL3000.A.H_000756000:pseudogene	endoplasmic reticulum
TcIL3000.A.H_000763600	endoplasmic reticulum
TcIL3000.A.H_000781700	endoplasmic reticulum
TcIL3000.A.H_000784700:pseudogene	endoplasmic reticulum
TcIL3000.A.H_000800800:pseudogene	endoplasmic reticulum
TcIL3000.A.H_000827500	endoplasmic reticulum
TcIL3000.A.H_000832200	endoplasmic reticulum
TcIL3000.A.H_000841300	endoplasmic reticulum
TcIL3000.A.H_000878200:pseudogene	endoplasmic reticulum
TcIL3000.A.H_000893900	endoplasmic reticulum
TcIL3000.A.H_000905200	endoplasmic reticulum
TcIL3000.A.H_000911100:pseudogene	endoplasmic reticulum
TcIL3000.A.H_000912800	endoplasmic reticulum
TcIL3000.A.H_000921600	endoplasmic reticulum
TcIL3000.A.H_000957100	endoplasmic reticulum
TcIL3000.A.H_000991100:pseudogene	endoplasmic reticulum
TcIL3000.A.H_000999800	endoplasmic reticulum
TcIL3000.A.H_001016000	endoplasmic reticulum
TcIL3000.A.H_000046700	endoplasmic reticulum
TcIL3000.A.H_000276700	flagellum
TcIL3000.A.H_000299500	flagellum
TcIL3000.A.H_000304100	flagellum
TcIL3000.A.H_000307400:pseudogene	flagellum
TcIL3000.A.H_000325800	flagellum
TcIL3000.A.H_000330400	flagellum
TcIL3000.A.H_000331000	flagellum
TcIL3000.A.H_000333400	flagellum
TcIL3000.A.H_000339800	flagellum
TcIL3000.A.H_000366000	flagellum
TcIL3000.A.H_000370200:pseudogene	flagellum
TcIL3000.A.H_000419900	flagellum
TcIL3000.A.H_000421200:pseudogene	flagellum
TcIL3000.A.H_000463000:pseudogene	flagellum
TcIL3000.A.H_000481300:pseudogene	flagellum
TcIL3000.A.H_000485400	flagellum
TcIL3000.A.H_000509700:pseudogene	flagellum
TcIL3000.A.H_000510200	flagellum
TcIL3000.A.H_000520300	flagellum
TcIL3000.A.H_000521900	flagellum
TcIL3000.A.H_000525400	flagellum
TcIL3000.A.H_000545500:pseudogene	flagellum
TcIL3000.A.H_000545600	flagellum
TcIL3000.A.H_000554300	flagellum
TcIL3000.A.H_000559400	flagellum
TcIL3000.A.H_000563700	flagellum
TcIL3000.A.H_000568100:pseudogene	flagellum
TcIL3000.A.H_000576300	flagellum
TcIL3000.A.H_000586400	flagellum
TcIL3000.A.H_000593800:pseudogene	flagellum
TcIL3000.A.H_000606100	flagellum
TcIL3000.A.H_000606600	flagellum
TcIL3000.A.H_000607700:pseudogene	flagellum
TcIL3000.A.H_000644600	flagellum
TcIL3000.A.H_000653300:pseudogene	flagellum
TcIL3000.A.H_000661200	flagellum
TcIL3000.A.H_000684200	flagellum
TcIL3000.A.H_000687000	flagellum
TcIL3000.A.H_000688900	flagellum
TcIL3000.A.H_000708900:pseudogene	flagellum
TcIL3000.A.H_000717200:pseudogene	flagellum
TcIL3000.A.H_000720100:pseudogene	flagellum
TcIL3000.A.H_000733100	flagellum
TcIL3000.A.H_000734800	flagellum
TcIL3000.A.H_000743700	flagellum
TcIL3000.A.H_000762300	flagellum
TcIL3000.A.H_000766500:pseudogene	flagellum
TcIL3000.A.H_000786200	flagellum
TcIL3000.A.H_000789500:pseudogene	flagellum
TcIL3000.A.H_000796700:pseudogene	flagellum
TcIL3000.A.H_000818100	flagellum
TcIL3000.A.H_000821000:pseudogene	flagellum
TcIL3000.A.H_000823000	flagellum
TcIL3000.A.H_000840400	flagellum
TcIL3000.A.H_000848500:pseudogene	flagellum
TcIL3000.A.H_000853100	flagellum
TcIL3000.A.H_000858400	flagellum
TcIL3000.A.H_000873300:pseudogene	flagellum
TcIL3000.A.H_000876100	flagellum
TcIL3000.A.H_000882500	flagellum
TcIL3000.A.H_000883700	flagellum
TcIL3000.A.H_000896300:pseudogene	flagellum
TcIL3000.A.H_000899800	flagellum
TcIL3000.A.H_000903600	flagellum
TcIL3000.A.H_000904600	flagellum
TcIL3000.A.H_000905300	flagellum
TcIL3000.A.H_000906800	flagellum
TcIL3000.A.H_000907800	flagellum
TcIL3000.A.H_000923100:pseudogene	flagellum
TcIL3000.A.H_000936000:pseudogene	flagellum
TcIL3000.A.H_000939300	flagellum
TcIL3000.A.H_000952300	flagellum
TcIL3000.A.H_000971300	flagellum
TcIL3000.A.H_000986900	flagellum
TcIL3000.A.H_000997400	flagellum
TcIL3000.A.H_001006000	flagellum
TcIL3000.A.H_001009200	flagellum
TcIL3000.A.H_001011600	flagellum
TcIL3000.A.H_001018700	flagellum
TcIL3000.A.H_001028200	flagellum
TcIL3000.A.H_001034800	flagellum
TcIL3000.A.H_000299800	glycosomes
TcIL3000.A.H_000326800	glycosomes
TcIL3000.A.H_000364600	glycosomes
TcIL3000.A.H_000665200	glycosomes
TcIL3000.A.H_000690800:pseudogene	glycosomes
TcIL3000.A.H_000741500:pseudogene	glycosomes
TcIL3000.A.H_000823100	glycosomes
TcIL3000.A.H_000871600	glycosomes
TcIL3000.A.H_000884800	glycosomes
TcIL3000.A.H_000892200:pseudogene	glycosomes
TcIL3000.A.H_000978000	glycosomes
TcIL3000.A.H_000983500	glycosomes
TcIL3000.A.H_000314900:pseudogene	intraflagellar transport
TcIL3000.A.H_000331500	intraflagellar transport
TcIL3000.A.H_000466700:pseudogene	intraflagellar transport
TcIL3000.A.H_000468600	intraflagellar transport
TcIL3000.A.H_000518400	intraflagellar transport
TcIL3000.A.H_000720800:pseudogene	intraflagellar transport
TcIL3000.A.H_000737800	intraflagellar transport
TcIL3000.A.H_000781100:pseudogene	intraflagellar transport
TcIL3000.A.H_000818600	intraflagellar transport
TcIL3000.A.H_000852900	intraflagellar transport
TcIL3000.A.H_000853000	intraflagellar transport
TcIL3000.A.H_000878800:pseudogene	intraflagellar transport
TcIL3000.A.H_000274500	microtubule structures 1
TcIL3000.A.H_000313800	microtubule structures 1
TcIL3000.A.H_000356700	microtubule structures 1
TcIL3000.A.H_000450300:pseudogene	microtubule structures 1
TcIL3000.A.H_000630400	microtubule structures 1
TcIL3000.A.H_000716900	microtubule structures 1
TcIL3000.A.H_000831700	microtubule structures 1
TcIL3000.A.H_000874000	microtubule structures 1
TcIL3000.A.H_000915300	microtubule structures 1
TcIL3000.A.H_000297700:pseudogene	mitochondrion - IM
TcIL3000.A.H_000317600	mitochondrion - IM
TcIL3000.A.H_000320000	mitochondrion - IM
TcIL3000.A.H_000324600:pseudogene	mitochondrion - IM
TcIL3000.A.H_000330300	mitochondrion - IM
TcIL3000.A.H_000337600	mitochondrion - IM
TcIL3000.A.H_000382800	mitochondrion - IM
TcIL3000.A.H_000422600	mitochondrion - IM
TcIL3000.A.H_000442100	mitochondrion - IM
TcIL3000.A.H_000461100	mitochondrion - IM
TcIL3000.A.H_000476600	mitochondrion - IM
TcIL3000.A.H_000485000	mitochondrion - IM
TcIL3000.A.H_000494900	mitochondrion - IM
TcIL3000.A.H_000513300	mitochondrion - IM
TcIL3000.A.H_000520600	mitochondrion - IM
TcIL3000.A.H_000574800	mitochondrion - IM
TcIL3000.A.H_000594900	mitochondrion - IM
TcIL3000.A.H_000615600	mitochondrion - IM
TcIL3000.A.H_000616400	mitochondrion - IM
TcIL3000.A.H_000663100:pseudogene	mitochondrion - IM
TcIL3000.A.H_000688600	mitochondrion - IM
TcIL3000.A.H_000708500:pseudogene	mitochondrion - IM
TcIL3000.A.H_000712700	mitochondrion - IM
TcIL3000.A.H_000715800:pseudogene	mitochondrion - IM
TcIL3000.A.H_000718200	mitochondrion - IM
TcIL3000.A.H_000741300	mitochondrion - IM
TcIL3000.A.H_000786600	mitochondrion - IM
TcIL3000.A.H_000790900	mitochondrion - IM
TcIL3000.A.H_000803000	mitochondrion - IM
TcIL3000.A.H_000822800	mitochondrion - IM
TcIL3000.A.H_000832500	mitochondrion - IM
TcIL3000.A.H_000839100	mitochondrion - IM
TcIL3000.A.H_000843700	mitochondrion - IM
TcIL3000.A.H_000869900	mitochondrion - IM
TcIL3000.A.H_000874500	mitochondrion - IM
TcIL3000.A.H_000921800	mitochondrion - IM
TcIL3000.A.H_001000500	mitochondrion - IM
TcIL3000.A.H_001005300	mitochondrion - IM
TcIL3000.A.H_000015900	mitochondrion - IM
TcIL3000.A.H_000046900	mitochondrion - IM
TcIL3000.A.H_000278500	mitochondrion - matrix 1
TcIL3000.A.H_000301500:pseudogene	mitochondrion - matrix 1
TcIL3000.A.H_000432100	mitochondrion - matrix 1
TcIL3000.A.H_000457600	mitochondrion - matrix 1
TcIL3000.A.H_000507300	mitochondrion - matrix 1
TcIL3000.A.H_000612600	mitochondrion - matrix 1
TcIL3000.A.H_000665500	mitochondrion - matrix 1
TcIL3000.A.H_000688200	mitochondrion - matrix 1
TcIL3000.A.H_000739200	mitochondrion - matrix 1
TcIL3000.A.H_000743000	mitochondrion - matrix 1
TcIL3000.A.H_000746000:pseudogene	mitochondrion - matrix 1
TcIL3000.A.H_000775500	mitochondrion - matrix 1
TcIL3000.A.H_000783600	mitochondrion - matrix 1
TcIL3000.A.H_000810900	mitochondrion - matrix 1
TcIL3000.A.H_000837200	mitochondrion - matrix 1
TcIL3000.A.H_000959800	mitochondrion - matrix 1
TcIL3000.A.H_000977500:pseudogene	mitochondrion - matrix 1
TcIL3000.A.H_000292800:pseudogene	mitochondrion - matrix 2
TcIL3000.A.H_000320200	mitochondrion - matrix 2
TcIL3000.A.H_000363600	mitochondrion - matrix 2
TcIL3000.A.H_000431800	mitochondrion - matrix 2
TcIL3000.A.H_000494400	mitochondrion - matrix 2
TcIL3000.A.H_000525700	mitochondrion - matrix 2
TcIL3000.A.H_000558300	mitochondrion - matrix 2
TcIL3000.A.H_000563500:pseudogene	mitochondrion - matrix 2
TcIL3000.A.H_000680100:pseudogene	mitochondrion - matrix 2
TcIL3000.A.H_000716600	mitochondrion - matrix 2
TcIL3000.A.H_000727600	mitochondrion - matrix 2
TcIL3000.A.H_000779800	mitochondrion - matrix 2
TcIL3000.A.H_000837800	mitochondrion - matrix 2
TcIL3000.A.H_000867200:pseudogene	mitochondrion - matrix 2
TcIL3000.A.H_000897600	mitochondrion - matrix 2
TcIL3000.A.H_000906000	mitochondrion - matrix 2
TcIL3000.A.H_000919400	mitochondrion - matrix 2
TcIL3000.A.H_000960000	mitochondrion - matrix 2
TcIL3000.A.H_000274100	nucleus
TcIL3000.A.H_000305300	nucleus
TcIL3000.A.H_000306100	nucleus
TcIL3000.A.H_000310300	nucleus
TcIL3000.A.H_000317300	nucleus
TcIL3000.A.H_000329000	nucleus
TcIL3000.A.H_000339600:pseudogene	nucleus
TcIL3000.A.H_000384600	nucleus
TcIL3000.A.H_000433600	nucleus
TcIL3000.A.H_000442500	nucleus
TcIL3000.A.H_000457300	nucleus
TcIL3000.A.H_000463600	nucleus
TcIL3000.A.H_000490200	nucleus
TcIL3000.A.H_000492900	nucleus
TcIL3000.A.H_000493400:pseudogene	nucleus
TcIL3000.A.H_000526500:pseudogene	nucleus
TcIL3000.A.H_000551800	nucleus
TcIL3000.A.H_000555800	nucleus
TcIL3000.A.H_000575700	nucleus
TcIL3000.A.H_000580600	nucleus
TcIL3000.A.H_000586100:pseudogene	nucleus
TcIL3000.A.H_000603500	nucleus
TcIL3000.A.H_000604800	nucleus
TcIL3000.A.H_000614900	nucleus
TcIL3000.A.H_000650300:pseudogene	nucleus
TcIL3000.A.H_000679100	nucleus
TcIL3000.A.H_000688800	nucleus
TcIL3000.A.H_000701600	nucleus
TcIL3000.A.H_000702200:pseudogene	nucleus
TcIL3000.A.H_000710200	nucleus
TcIL3000.A.H_000726100:pseudogene	nucleus
TcIL3000.A.H_000727500:pseudogene	nucleus
TcIL3000.A.H_000734300	nucleus
TcIL3000.A.H_000773700	nucleus
TcIL3000.A.H_000792600	nucleus
TcIL3000.A.H_000803400	nucleus
TcIL3000.A.H_000805600	nucleus
TcIL3000.A.H_000807000:pseudogene	nucleus
TcIL3000.A.H_000810700	nucleus
TcIL3000.A.H_000825100	nucleus
TcIL3000.A.H_000829300	nucleus
TcIL3000.A.H_000836000	nucleus
TcIL3000.A.H_000850300	nucleus
TcIL3000.A.H_000854300	nucleus
TcIL3000.A.H_000871400	nucleus
TcIL3000.A.H_000902100	nucleus
TcIL3000.A.H_000908800:pseudogene	nucleus
TcIL3000.A.H_000942200:pseudogene	nucleus
TcIL3000.A.H_000947700:pseudogene	nucleus
TcIL3000.A.H_001006300	nucleus
TcIL3000.A.H_001012700	nucleus
TcIL3000.A.H_001016500	nucleus
TcIL3000.A.H_000361900	nucleus - chromatin
TcIL3000.A.H_000497400	nucleus - chromatin
TcIL3000.A.H_000546200	nucleus - chromatin
TcIL3000.A.H_000681300:pseudogene	nucleus - chromatin
TcIL3000.A.H_000762500:pseudogene	nucleus - chromatin
TcIL3000.A.H_000856200	nucleus - chromatin
TcIL3000.A.H_000868300	nucleus - chromatin
TcIL3000.A.H_000933200	nucleus - chromatin
TcIL3000.A.H_000942600	nucleus - chromatin
TcIL3000.A.H_000961300	nucleus - chromatin
TcIL3000.A.H_000045000:pseudogene	nucleus - chromatin
TcIL3000.A.H_000311700	proteasome
TcIL3000.A.H_000353300	proteasome
TcIL3000.A.H_000450600	proteasome
TcIL3000.A.H_000528900	proteasome
TcIL3000.A.H_000532800	proteasome
TcIL3000.A.H_000676900	proteasome
TcIL3000.A.H_000689200	proteasome
TcIL3000.A.H_000713200	proteasome
TcIL3000.A.H_000713800	proteasome
TcIL3000.A.H_000755600	proteasome
TcIL3000.A.H_000768100:pseudogene	proteasome
TcIL3000.A.H_000768500	proteasome
TcIL3000.A.H_000929000	proteasome
TcIL3000.A.H_000932300	proteasome
TcIL3000.A.H_000292500:pseudogene	proteasome regulatory particle
TcIL3000.A.H_000449000	proteasome regulatory particle
TcIL3000.A.H_000511900	proteasome regulatory particle
TcIL3000.A.H_000512400	proteasome regulatory particle
TcIL3000.A.H_000726000	proteasome regulatory particle
TcIL3000.A.H_000740700	proteasome regulatory particle
TcIL3000.A.H_000780800	proteasome regulatory particle
TcIL3000.A.H_000807400	proteasome regulatory particle
TcIL3000.A.H_000849200	proteasome regulatory particle
TcIL3000.A.H_000859700	proteasome regulatory particle
TcIL3000.A.H_000882400	proteasome regulatory particle
TcIL3000.A.H_000898700	proteasome regulatory particle
TcIL3000.A.H_000949200	proteasome regulatory particle
TcIL3000.A.H_001026600	proteasome regulatory particle
TcIL3000.A.H_000147900	proteasome regulatory particle
TcIL3000.A.H_000255900	proteasome regulatory particle
TcIL3000.A.H_000367100	ribonucleoproteins 1
TcIL3000.A.H_000417400	ribonucleoproteins 1
TcIL3000.A.H_000479000	ribonucleoproteins 1
TcIL3000.A.H_000497200	ribonucleoproteins 1
TcIL3000.A.H_000521500	ribonucleoproteins 1
TcIL3000.A.H_000568800	ribonucleoproteins 1
TcIL3000.A.H_000621100	ribonucleoproteins 1
TcIL3000.A.H_000655500	ribonucleoproteins 1
TcIL3000.A.H_000754900	ribonucleoproteins 1
TcIL3000.A.H_000794400	ribonucleoproteins 1
TcIL3000.A.H_000820600	ribonucleoproteins 1
TcIL3000.A.H_000897100	ribonucleoproteins 1
TcIL3000.A.H_000017900	ribonucleoproteins 1
TcIL3000.A.H_000370500	ribonucleoproteins 2
TcIL3000.A.H_000383700	ribonucleoproteins 2
TcIL3000.A.H_000443500:pseudogene	ribonucleoproteins 2
TcIL3000.A.H_000482000	ribonucleoproteins 2
TcIL3000.A.H_000503800	ribonucleoproteins 2
TcIL3000.A.H_000570900	ribonucleoproteins 2
TcIL3000.A.H_000621300	ribonucleoproteins 2
TcIL3000.A.H_000644500	ribonucleoproteins 2
TcIL3000.A.H_000666300	ribonucleoproteins 2
TcIL3000.A.H_000819300	ribonucleoproteins 2
TcIL3000.A.H_000974600	ribonucleoproteins 2
TcIL3000.A.H_000301600	secretory/endocytic 1
TcIL3000.A.H_000345700	secretory/endocytic 1
TcIL3000.A.H_000359800:pseudogene	secretory/endocytic 1
TcIL3000.A.H_000452300	secretory/endocytic 1
TcIL3000.A.H_000565800	secretory/endocytic 1
TcIL3000.A.H_000582400	secretory/endocytic 1
TcIL3000.A.H_000583800:pseudogene	secretory/endocytic 1
TcIL3000.A.H_000654600	secretory/endocytic 1
TcIL3000.A.H_000806300	secretory/endocytic 1
TcIL3000.A.H_000822000:pseudogene	secretory/endocytic 1
TcIL3000.A.H_000827900	secretory/endocytic 1
TcIL3000.A.H_000845900	secretory/endocytic 1
TcIL3000.A.H_001033100	secretory/endocytic 1
TcIL3000.A.H_000179700	secretory/endocytic 1
TcIL3000.A.H_000344900	secretory/endocytic 2
TcIL3000.A.H_000388400	secretory/endocytic 2
TcIL3000.A.H_000389200	secretory/endocytic 2
TcIL3000.A.H_000582200	secretory/endocytic 2
TcIL3000.A.H_000607200	secretory/endocytic 2
TcIL3000.A.H_000614200:pseudogene	secretory/endocytic 2
TcIL3000.A.H_000636600	secretory/endocytic 2
TcIL3000.A.H_000794600	secretory/endocytic 2
TcIL3000.A.H_000845600	secretory/endocytic 2
TcIL3000.A.H_000867500	secretory/endocytic 2
TcIL3000.A.H_001025800	secretory/endocytic 2
TcIL3000.A.H_000260600	secretory/endocytic 2
TcIL3000.A.H_000288100	secretory/endocytic 3
TcIL3000.A.H_000488700	secretory/endocytic 3
TcIL3000.A.H_000950900	secretory/endocytic 3
TcIL3000.A.H_000026500	secretory/endocytic 3
TcIL3000.A.H_000028100	secretory/endocytic 3
TcIL3000.A.H_000028200	secretory/endocytic 3
TcIL3000.A.H_000037400	secretory/endocytic 3
TcIL3000.A.H_000065500	secretory/endocytic 3
TcIL3000.A.H_000067100	secretory/endocytic 3
TcIL3000.A.H_000070400	secretory/endocytic 3
TcIL3000.A.H_000092300	secretory/endocytic 3
TcIL3000.A.H_000102700	secretory/endocytic 3
TcIL3000.A.H_000192000	secretory/endocytic 3
TcIL3000.A.H_000192100	secretory/endocytic 3
TcIL3000.A.H_000196100	secretory/endocytic 3

## Sheet: SD5-c
gene ID	compartment
TcIL3000.A.H_000311900	acidocalcisomes
TcIL3000.A.H_000405100	acidocalcisomes
TcIL3000.A.H_000523400	acidocalcisomes
TcIL3000.A.H_000661500	acidocalcisomes
TcIL3000.A.H_000769500	acidocalcisomes
TcIL3000.A.H_000814200	acidocalcisomes
TcIL3000.A.H_000984900	acidocalcisomes
TcIL3000.A.H_001032500	acidocalcisomes
TcIL3000.A.H_000304400	cytosol
TcIL3000.A.H_000304800	cytosol
TcIL3000.A.H_000306300	cytosol
TcIL3000.A.H_000309300	cytosol
TcIL3000.A.H_000315500	cytosol
TcIL3000.A.H_000323800	cytosol
TcIL3000.A.H_000328400	cytosol
TcIL3000.A.H_000331100	cytosol
TcIL3000.A.H_000335700	cytosol
TcIL3000.A.H_000337500	cytosol
TcIL3000.A.H_000343200	cytosol
TcIL3000.A.H_000348800	cytosol
TcIL3000.A.H_000365500	cytosol
TcIL3000.A.H_000368500	cytosol
TcIL3000.A.H_000371300	cytosol
TcIL3000.A.H_000372500	cytosol
TcIL3000.A.H_000405000	cytosol
TcIL3000.A.H_000430300	cytosol
TcIL3000.A.H_000430400	cytosol
TcIL3000.A.H_000454800	cytosol
TcIL3000.A.H_000467900	cytosol
TcIL3000.A.H_000475600	cytosol
TcIL3000.A.H_000492000	cytosol
TcIL3000.A.H_000497800	cytosol
TcIL3000.A.H_000504100	cytosol
TcIL3000.A.H_000506100	cytosol
TcIL3000.A.H_000511500	cytosol
TcIL3000.A.H_000517400	cytosol
TcIL3000.A.H_000527800	cytosol
TcIL3000.A.H_000549700	cytosol
TcIL3000.A.H_000552200:pseudogene	cytosol
TcIL3000.A.H_000557300	cytosol
TcIL3000.A.H_000580300	cytosol
TcIL3000.A.H_000586600:pseudogene	cytosol
TcIL3000.A.H_000599900	cytosol
TcIL3000.A.H_000616000	cytosol
TcIL3000.A.H_000617400	cytosol
TcIL3000.A.H_000645300	cytosol
TcIL3000.A.H_000661600	cytosol
TcIL3000.A.H_000663300:pseudogene	cytosol
TcIL3000.A.H_000666000	cytosol
TcIL3000.A.H_000667300	cytosol
TcIL3000.A.H_000667800	cytosol
TcIL3000.A.H_000670100	cytosol
TcIL3000.A.H_000677700	cytosol
TcIL3000.A.H_000681100:pseudogene	cytosol
TcIL3000.A.H_000684700:pseudogene	cytosol
TcIL3000.A.H_000686500	cytosol
TcIL3000.A.H_000697200:pseudogene	cytosol
TcIL3000.A.H_000751100	cytosol
TcIL3000.A.H_000765700:pseudogene	cytosol
TcIL3000.A.H_000771900	cytosol
TcIL3000.A.H_000784200	cytosol
TcIL3000.A.H_000788600	cytosol
TcIL3000.A.H_000790000	cytosol
TcIL3000.A.H_000790800	cytosol
TcIL3000.A.H_000791200	cytosol
TcIL3000.A.H_000796800	cytosol
TcIL3000.A.H_000802900	cytosol
TcIL3000.A.H_000824900	cytosol
TcIL3000.A.H_000832700	cytosol
TcIL3000.A.H_000838500	cytosol
TcIL3000.A.H_000842800	cytosol
TcIL3000.A.H_000843200	cytosol
TcIL3000.A.H_000867100	cytosol
TcIL3000.A.H_000868200	cytosol
TcIL3000.A.H_000875100	cytosol
TcIL3000.A.H_000876800	cytosol
TcIL3000.A.H_000878600	cytosol
TcIL3000.A.H_000882000	cytosol
TcIL3000.A.H_000885400:pseudogene	cytosol
TcIL3000.A.H_000886100	cytosol
TcIL3000.A.H_000894300	cytosol
TcIL3000.A.H_000896900	cytosol
TcIL3000.A.H_000906500	cytosol
TcIL3000.A.H_000907600:pseudogene	cytosol
TcIL3000.A.H_000913500	cytosol
TcIL3000.A.H_000941800	cytosol
TcIL3000.A.H_000952700	cytosol
TcIL3000.A.H_000957900	cytosol
TcIL3000.A.H_000972300	cytosol
TcIL3000.A.H_000974800:pseudogene	cytosol
TcIL3000.A.H_000989300	cytosol
TcIL3000.A.H_001005700	cytosol
TcIL3000.A.H_001009100	cytosol
TcIL3000.A.H_001009600	cytosol
TcIL3000.A.H_001010400	cytosol
TcIL3000.A.H_001020200	cytosol
TcIL3000.A.H_001021100	cytosol
TcIL3000.A.H_001023100	cytosol
TcIL3000.A.H_001035700	cytosol
TcIL3000.A.H_000012100	cytosol
TcIL3000.A.H_000012200	cytosol
TcIL3000.A.H_000046600	cytosol
TcIL3000.A.H_000047000	cytosol
TcIL3000.A.H_000276400	endoplasmic reticulum
TcIL3000.A.H_000295600:pseudogene	endoplasmic reticulum
TcIL3000.A.H_000299600:pseudogene	endoplasmic reticulum
TcIL3000.A.H_000320100	endoplasmic reticulum
TcIL3000.A.H_000335900	endoplasmic reticulum
TcIL3000.A.H_000359000	endoplasmic reticulum
TcIL3000.A.H_000367700	endoplasmic reticulum
TcIL3000.A.H_000371200	endoplasmic reticulum
TcIL3000.A.H_000372200	endoplasmic reticulum
TcIL3000.A.H_000404600	endoplasmic reticulum
TcIL3000.A.H_000411700	endoplasmic reticulum
TcIL3000.A.H_000414600:pseudogene	endoplasmic reticulum
TcIL3000.A.H_000425900	endoplasmic reticulum
TcIL3000.A.H_000465000	endoplasmic reticulum
TcIL3000.A.H_000478500	endoplasmic reticulum
TcIL3000.A.H_000489700:pseudogene	endoplasmic reticulum
TcIL3000.A.H_000515600	endoplasmic reticulum
TcIL3000.A.H_000526100	endoplasmic reticulum
TcIL3000.A.H_000529400:pseudogene	endoplasmic reticulum
TcIL3000.A.H_000542900	endoplasmic reticulum
TcIL3000.A.H_000545300	endoplasmic reticulum
TcIL3000.A.H_000563800:pseudogene	endoplasmic reticulum
TcIL3000.A.H_000576400	endoplasmic reticulum
TcIL3000.A.H_000607500	endoplasmic reticulum
TcIL3000.A.H_000617600	endoplasmic reticulum
TcIL3000.A.H_000619600	endoplasmic reticulum
TcIL3000.A.H_000623200:pseudogene	endoplasmic reticulum
TcIL3000.A.H_000674200	endoplasmic reticulum
TcIL3000.A.H_000676600:pseudogene	endoplasmic reticulum
TcIL3000.A.H_000677300	endoplasmic reticulum
TcIL3000.A.H_000682300	endoplasmic reticulum
TcIL3000.A.H_000685600	endoplasmic reticulum
TcIL3000.A.H_000697600	endoplasmic reticulum
TcIL3000.A.H_000706800	endoplasmic reticulum
TcIL3000.A.H_000736200	endoplasmic reticulum
TcIL3000.A.H_000741700	endoplasmic reticulum
TcIL3000.A.H_000750000	endoplasmic reticulum
TcIL3000.A.H_000754600	endoplasmic reticulum
TcIL3000.A.H_000756000:pseudogene	endoplasmic reticulum
TcIL3000.A.H_000763600	endoplasmic reticulum
TcIL3000.A.H_000781700	endoplasmic reticulum
TcIL3000.A.H_000784700:pseudogene	endoplasmic reticulum
TcIL3000.A.H_000800800:pseudogene	endoplasmic reticulum
TcIL3000.A.H_000827500	endoplasmic reticulum
TcIL3000.A.H_000832200	endoplasmic reticulum
TcIL3000.A.H_000841300	endoplasmic reticulum
TcIL3000.A.H_000878200:pseudogene	endoplasmic reticulum
TcIL3000.A.H_000893900	endoplasmic reticulum
TcIL3000.A.H_000905200	endoplasmic reticulum
TcIL3000.A.H_000911100:pseudogene	endoplasmic reticulum
TcIL3000.A.H_000912800	endoplasmic reticulum
TcIL3000.A.H_000921600	endoplasmic reticulum
TcIL3000.A.H_000957100	endoplasmic reticulum
TcIL3000.A.H_000991100:pseudogene	endoplasmic reticulum
TcIL3000.A.H_000999800	endoplasmic reticulum
TcIL3000.A.H_001016000	endoplasmic reticulum
TcIL3000.A.H_000046700	endoplasmic reticulum
TcIL3000.A.H_000276700	flagellum 1
TcIL3000.A.H_000299500	flagellum 1
TcIL3000.A.H_000304100	flagellum 1
TcIL3000.A.H_000307400:pseudogene	flagellum 1
TcIL3000.A.H_000325800	flagellum 1
TcIL3000.A.H_000330400	flagellum 1
TcIL3000.A.H_000331000	flagellum 1
TcIL3000.A.H_000333400	flagellum 1
TcIL3000.A.H_000339800	flagellum 1
TcIL3000.A.H_000366000	flagellum 1
TcIL3000.A.H_000370200:pseudogene	flagellum 1
TcIL3000.A.H_000419900	flagellum 1
TcIL3000.A.H_000421200:pseudogene	flagellum 1
TcIL3000.A.H_000463000:pseudogene	flagellum 1
TcIL3000.A.H_000481300:pseudogene	flagellum 1
TcIL3000.A.H_000485400	flagellum 1
TcIL3000.A.H_000509700:pseudogene	flagellum 1
TcIL3000.A.H_000510200	flagellum 1
TcIL3000.A.H_000520300	flagellum 1
TcIL3000.A.H_000521900	flagellum 1
TcIL3000.A.H_000525400	flagellum 1
TcIL3000.A.H_000545500:pseudogene	flagellum 1
TcIL3000.A.H_000545600	flagellum 1
TcIL3000.A.H_000554300	flagellum 1
TcIL3000.A.H_000559400	flagellum 1
TcIL3000.A.H_000563700	flagellum 1
TcIL3000.A.H_000568100:pseudogene	flagellum 1
TcIL3000.A.H_000576300	flagellum 1
TcIL3000.A.H_000586400	flagellum 1
TcIL3000.A.H_000593800:pseudogene	flagellum 1
TcIL3000.A.H_000606100	flagellum 1
TcIL3000.A.H_000606600	flagellum 1
TcIL3000.A.H_000607700:pseudogene	flagellum 1
TcIL3000.A.H_000644600	flagellum 1
TcIL3000.A.H_000653300:pseudogene	flagellum 1
TcIL3000.A.H_000661200	flagellum 1
TcIL3000.A.H_000684200	flagellum 1
TcIL3000.A.H_000687000	flagellum 1
TcIL3000.A.H_000688900	flagellum 1
TcIL3000.A.H_000708900:pseudogene	flagellum 1
TcIL3000.A.H_000717200:pseudogene	flagellum 1
TcIL3000.A.H_000720100:pseudogene	flagellum 1
TcIL3000.A.H_000733100	flagellum 1
TcIL3000.A.H_000734800	flagellum 1
TcIL3000.A.H_000743700	flagellum 1
TcIL3000.A.H_000762300	flagellum 1
TcIL3000.A.H_000766500:pseudogene	flagellum 1
TcIL3000.A.H_000786200	flagellum 1
TcIL3000.A.H_000789500:pseudogene	flagellum 1
TcIL3000.A.H_000796700:pseudogene	flagellum 1
TcIL3000.A.H_000818100	flagellum 1
TcIL3000.A.H_000821000:pseudogene	flagellum 1
TcIL3000.A.H_000823000	flagellum 1
TcIL3000.A.H_000840400	flagellum 1
TcIL3000.A.H_000848500:pseudogene	flagellum 1
TcIL3000.A.H_000853100	flagellum 1
TcIL3000.A.H_000858400	flagellum 1
TcIL3000.A.H_000873300:pseudogene	flagellum 1
TcIL3000.A.H_000876100	flagellum 1
TcIL3000.A.H_000882500	flagellum 1
TcIL3000.A.H_000883700	flagellum 1
TcIL3000.A.H_000896300:pseudogene	flagellum 1
TcIL3000.A.H_000899800	flagellum 1
TcIL3000.A.H_000903600	flagellum 1
TcIL3000.A.H_000904600	flagellum 1
TcIL3000.A.H_000905300	flagellum 1
TcIL3000.A.H_000906800	flagellum 1
TcIL3000.A.H_000907800	flagellum 1
TcIL3000.A.H_000923100:pseudogene	flagellum 1
TcIL3000.A.H_000936000:pseudogene	flagellum 1
TcIL3000.A.H_000939300	flagellum 1
TcIL3000.A.H_000952300	flagellum 1
TcIL3000.A.H_000971300	flagellum 1
TcIL3000.A.H_000986900	flagellum 1
TcIL3000.A.H_000997400	flagellum 1
TcIL3000.A.H_001006000	flagellum 1
TcIL3000.A.H_001009200	flagellum 1
TcIL3000.A.H_001011600	flagellum 1
TcIL3000.A.H_001018700	flagellum 1
TcIL3000.A.H_001028200	flagellum 1
TcIL3000.A.H_001034800	flagellum 1
TcIL3000.A.H_000299800	glycosomes
TcIL3000.A.H_000326800	glycosomes
TcIL3000.A.H_000364600	glycosomes
TcIL3000.A.H_000665200	glycosomes
TcIL3000.A.H_000690800:pseudogene	glycosomes
TcIL3000.A.H_000741500:pseudogene	glycosomes
TcIL3000.A.H_000823100	glycosomes
TcIL3000.A.H_000871600	glycosomes
TcIL3000.A.H_000884800	glycosomes
TcIL3000.A.H_000892200:pseudogene	glycosomes
TcIL3000.A.H_000978000	glycosomes
TcIL3000.A.H_000983500	glycosomes
TcIL3000.A.H_000314900:pseudogene	intraflagellar transport
TcIL3000.A.H_000331500	intraflagellar transport
TcIL3000.A.H_000466700:pseudogene	intraflagellar transport
TcIL3000.A.H_000468600	intraflagellar transport
TcIL3000.A.H_000518400	intraflagellar transport
TcIL3000.A.H_000720800:pseudogene	intraflagellar transport
TcIL3000.A.H_000737800	intraflagellar transport
TcIL3000.A.H_000781100:pseudogene	intraflagellar transport
TcIL3000.A.H_000818600	intraflagellar transport
TcIL3000.A.H_000852900	intraflagellar transport
TcIL3000.A.H_000853000	intraflagellar transport
TcIL3000.A.H_000878800:pseudogene	intraflagellar transport
TcIL3000.A.H_000416700	microtubule structures 2
TcIL3000.A.H_000430700:pseudogene	microtubule structures 2
TcIL3000.A.H_000548200	microtubule structures 2
TcIL3000.A.H_000628000:pseudogene	microtubule structures 2
TcIL3000.A.H_000661000:pseudogene	microtubule structures 2
TcIL3000.A.H_000747800:pseudogene	microtubule structures 2
TcIL3000.A.H_000798300	microtubule structures 2
TcIL3000.A.H_000829800	microtubule structures 2
TcIL3000.A.H_000853600	microtubule structures 2
TcIL3000.A.H_000923300	microtubule structures 2
TcIL3000.A.H_000946300	microtubule structures 2
TcIL3000.A.H_001018300	microtubule structures 2
TcIL3000.A.H_000297700:pseudogene	mitochondrion - IM
TcIL3000.A.H_000317600	mitochondrion - IM
TcIL3000.A.H_000320000	mitochondrion - IM
TcIL3000.A.H_000324600:pseudogene	mitochondrion - IM
TcIL3000.A.H_000330300	mitochondrion - IM
TcIL3000.A.H_000337600	mitochondrion - IM
TcIL3000.A.H_000382800	mitochondrion - IM
TcIL3000.A.H_000422600	mitochondrion - IM
TcIL3000.A.H_000442100	mitochondrion - IM
TcIL3000.A.H_000461100	mitochondrion - IM
TcIL3000.A.H_000476600	mitochondrion - IM
TcIL3000.A.H_000485000	mitochondrion - IM
TcIL3000.A.H_000494900	mitochondrion - IM
TcIL3000.A.H_000513300	mitochondrion - IM
TcIL3000.A.H_000520600	mitochondrion - IM
TcIL3000.A.H_000574800	mitochondrion - IM
TcIL3000.A.H_000594900	mitochondrion - IM
TcIL3000.A.H_000615600	mitochondrion - IM
TcIL3000.A.H_000616400	mitochondrion - IM
TcIL3000.A.H_000663100:pseudogene	mitochondrion - IM
TcIL3000.A.H_000688600	mitochondrion - IM
TcIL3000.A.H_000708500:pseudogene	mitochondrion - IM
TcIL3000.A.H_000712700	mitochondrion - IM
TcIL3000.A.H_000715800:pseudogene	mitochondrion - IM
TcIL3000.A.H_000718200	mitochondrion - IM
TcIL3000.A.H_000741300	mitochondrion - IM
TcIL3000.A.H_000786600	mitochondrion - IM
TcIL3000.A.H_000790900	mitochondrion - IM
TcIL3000.A.H_000803000	mitochondrion - IM
TcIL3000.A.H_000822800	mitochondrion - IM
TcIL3000.A.H_000832500	mitochondrion - IM
TcIL3000.A.H_000839100	mitochondrion - IM
TcIL3000.A.H_000843700	mitochondrion - IM
TcIL3000.A.H_000869900	mitochondrion - IM
TcIL3000.A.H_000874500	mitochondrion - IM
TcIL3000.A.H_000921800	mitochondrion - IM
TcIL3000.A.H_001000500	mitochondrion - IM
TcIL3000.A.H_001005300	mitochondrion - IM
TcIL3000.A.H_000015900	mitochondrion - IM
TcIL3000.A.H_000046900	mitochondrion - IM
TcIL3000.A.H_000278500	mitochondrion - matrix 1
TcIL3000.A.H_000301500:pseudogene	mitochondrion - matrix 1
TcIL3000.A.H_000432100	mitochondrion - matrix 1
TcIL3000.A.H_000457600	mitochondrion - matrix 1
TcIL3000.A.H_000507300	mitochondrion - matrix 1
TcIL3000.A.H_000612600	mitochondrion - matrix 1
TcIL3000.A.H_000665500	mitochondrion - matrix 1
TcIL3000.A.H_000688200	mitochondrion - matrix 1
TcIL3000.A.H_000739200	mitochondrion - matrix 1
TcIL3000.A.H_000743000	mitochondrion - matrix 1
TcIL3000.A.H_000746000:pseudogene	mitochondrion - matrix 1
TcIL3000.A.H_000775500	mitochondrion - matrix 1
TcIL3000.A.H_000783600	mitochondrion - matrix 1
TcIL3000.A.H_000810900	mitochondrion - matrix 1
TcIL3000.A.H_000837200	mitochondrion - matrix 1
TcIL3000.A.H_000959800	mitochondrion - matrix 1
TcIL3000.A.H_000977500:pseudogene	mitochondrion - matrix 1
TcIL3000.A.H_000292800:pseudogene	mitochondrion - matrix 2
TcIL3000.A.H_000320200	mitochondrion - matrix 2
TcIL3000.A.H_000363600	mitochondrion - matrix 2
TcIL3000.A.H_000431800	mitochondrion - matrix 2
TcIL3000.A.H_000494400	mitochondrion - matrix 2
TcIL3000.A.H_000525700	mitochondrion - matrix 2
TcIL3000.A.H_000558300	mitochondrion - matrix 2
TcIL3000.A.H_000563500:pseudogene	mitochondrion - matrix 2
TcIL3000.A.H_000680100:pseudogene	mitochondrion - matrix 2
TcIL3000.A.H_000716600	mitochondrion - matrix 2
TcIL3000.A.H_000727600	mitochondrion - matrix 2
TcIL3000.A.H_000779800	mitochondrion - matrix 2
TcIL3000.A.H_000837800	mitochondrion - matrix 2
TcIL3000.A.H_000867200:pseudogene	mitochondrion - matrix 2
TcIL3000.A.H_000897600	mitochondrion - matrix 2
TcIL3000.A.H_000906000	mitochondrion - matrix 2
TcIL3000.A.H_000919400	mitochondrion - matrix 2
TcIL3000.A.H_000960000	mitochondrion - matrix 2
TcIL3000.A.H_000338100	mitochondrion - OM
TcIL3000.A.H_000364000:pseudogene	mitochondrion - OM
TcIL3000.A.H_000365300	mitochondrion - OM
TcIL3000.A.H_000452400	mitochondrion - OM
TcIL3000.A.H_000496700	mitochondrion - OM
TcIL3000.A.H_000620300	mitochondrion - OM
TcIL3000.A.H_000647700	mitochondrion - OM
TcIL3000.A.H_000649700	mitochondrion - OM
TcIL3000.A.H_000672500	mitochondrion - OM
TcIL3000.A.H_000676800	mitochondrion - OM
TcIL3000.A.H_000970300	mitochondrion - OM
TcIL3000.A.H_000996300:pseudogene	mitochondrion - OM
TcIL3000.A.H_000274100	nucleus
TcIL3000.A.H_000305300	nucleus
TcIL3000.A.H_000306100	nucleus
TcIL3000.A.H_000310300	nucleus
TcIL3000.A.H_000317300	nucleus
TcIL3000.A.H_000329000	nucleus
TcIL3000.A.H_000339600:pseudogene	nucleus
TcIL3000.A.H_000384600	nucleus
TcIL3000.A.H_000433600	nucleus
TcIL3000.A.H_000442500	nucleus
TcIL3000.A.H_000457300	nucleus
TcIL3000.A.H_000463600	nucleus
TcIL3000.A.H_000490200	nucleus
TcIL3000.A.H_000492900	nucleus
TcIL3000.A.H_000493400:pseudogene	nucleus
TcIL3000.A.H_000526500:pseudogene	nucleus
TcIL3000.A.H_000551800	nucleus
TcIL3000.A.H_000555800	nucleus
TcIL3000.A.H_000575700	nucleus
TcIL3000.A.H_000580600	nucleus
TcIL3000.A.H_000586100:pseudogene	nucleus
TcIL3000.A.H_000603500	nucleus
TcIL3000.A.H_000604800	nucleus
TcIL3000.A.H_000614900	nucleus
TcIL3000.A.H_000650300:pseudogene	nucleus
TcIL3000.A.H_000679100	nucleus
TcIL3000.A.H_000688800	nucleus
TcIL3000.A.H_000701600	nucleus
TcIL3000.A.H_000702200:pseudogene	nucleus
TcIL3000.A.H_000710200	nucleus
TcIL3000.A.H_000726100:pseudogene	nucleus
TcIL3000.A.H_000727500:pseudogene	nucleus
TcIL3000.A.H_000734300	nucleus
TcIL3000.A.H_000773700	nucleus
TcIL3000.A.H_000792600	nucleus
TcIL3000.A.H_000803400	nucleus
TcIL3000.A.H_000805600	nucleus
TcIL3000.A.H_000807000:pseudogene	nucleus
TcIL3000.A.H_000810700	nucleus
TcIL3000.A.H_000825100	nucleus
TcIL3000.A.H_000829300	nucleus
TcIL3000.A.H_000836000	nucleus
TcIL3000.A.H_000850300	nucleus
TcIL3000.A.H_000854300	nucleus
TcIL3000.A.H_000871400	nucleus
TcIL3000.A.H_000902100	nucleus
TcIL3000.A.H_000908800:pseudogene	nucleus
TcIL3000.A.H_000942200:pseudogene	nucleus
TcIL3000.A.H_000947700:pseudogene	nucleus
TcIL3000.A.H_001006300	nucleus
TcIL3000.A.H_001012700	nucleus
TcIL3000.A.H_001016500	nucleus
TcIL3000.A.H_000361900	nucleus - chromatin
TcIL3000.A.H_000497400	nucleus - chromatin
TcIL3000.A.H_000546200	nucleus - chromatin
TcIL3000.A.H_000681300:pseudogene	nucleus - chromatin
TcIL3000.A.H_000762500:pseudogene	nucleus - chromatin
TcIL3000.A.H_000856200	nucleus - chromatin
TcIL3000.A.H_000868300	nucleus - chromatin
TcIL3000.A.H_000933200	nucleus - chromatin
TcIL3000.A.H_000942600	nucleus - chromatin
TcIL3000.A.H_000961300	nucleus - chromatin
TcIL3000.A.H_000045000:pseudogene	nucleus - chromatin
TcIL3000.A.H_000311700	proteasome
TcIL3000.A.H_000353300	proteasome
TcIL3000.A.H_000450600	proteasome
TcIL3000.A.H_000528900	proteasome
TcIL3000.A.H_000532800	proteasome
TcIL3000.A.H_000676900	proteasome
TcIL3000.A.H_000689200	proteasome
TcIL3000.A.H_000713200	proteasome
TcIL3000.A.H_000713800	proteasome
TcIL3000.A.H_000755600	proteasome
TcIL3000.A.H_000768100:pseudogene	proteasome
TcIL3000.A.H_000768500	proteasome
TcIL3000.A.H_000929000	proteasome
TcIL3000.A.H_000932300	proteasome
TcIL3000.A.H_000292500:pseudogene	proteasome regulatory particle
TcIL3000.A.H_000449000	proteasome regulatory particle
TcIL3000.A.H_000511900	proteasome regulatory particle
TcIL3000.A.H_000512400	proteasome regulatory particle
TcIL3000.A.H_000726000	proteasome regulatory particle
TcIL3000.A.H_000740700	proteasome regulatory particle
TcIL3000.A.H_000780800	proteasome regulatory particle
TcIL3000.A.H_000807400	proteasome regulatory particle
TcIL3000.A.H_000849200	proteasome regulatory particle
TcIL3000.A.H_000859700	proteasome regulatory particle
TcIL3000.A.H_000882400	proteasome regulatory particle
TcIL3000.A.H_000898700	proteasome regulatory particle
TcIL3000.A.H_000949200	proteasome regulatory particle
TcIL3000.A.H_001026600	proteasome regulatory particle
TcIL3000.A.H_000147900	proteasome regulatory particle
TcIL3000.A.H_000255900	proteasome regulatory particle
TcIL3000.A.H_000367100	ribonucleoproteins 1
TcIL3000.A.H_000417400	ribonucleoproteins 1
TcIL3000.A.H_000479000	ribonucleoproteins 1
TcIL3000.A.H_000497200	ribonucleoproteins 1
TcIL3000.A.H_000521500	ribonucleoproteins 1
TcIL3000.A.H_000568800	ribonucleoproteins 1
TcIL3000.A.H_000621100	ribonucleoproteins 1
TcIL3000.A.H_000655500	ribonucleoproteins 1
TcIL3000.A.H_000754900	ribonucleoproteins 1
TcIL3000.A.H_000794400	ribonucleoproteins 1
TcIL3000.A.H_000820600	ribonucleoproteins 1
TcIL3000.A.H_000897100	ribonucleoproteins 1
TcIL3000.A.H_000017900	ribonucleoproteins 1
TcIL3000.A.H_000370500	ribonucleoproteins 1
TcIL3000.A.H_000383700	ribonucleoproteins 1
TcIL3000.A.H_000443500:pseudogene	ribonucleoproteins 1
TcIL3000.A.H_000482000	ribonucleoproteins 1
TcIL3000.A.H_000503800	ribonucleoproteins 1
TcIL3000.A.H_000570900	ribonucleoproteins 1
TcIL3000.A.H_000621300	ribonucleoproteins 1
TcIL3000.A.H_000644500	ribonucleoproteins 1
TcIL3000.A.H_000666300	ribonucleoproteins 1
TcIL3000.A.H_000819300	ribonucleoproteins 1
TcIL3000.A.H_000974600	ribonucleoproteins 1
TcIL3000.A.H_000301600	secretory/endocytic 1
TcIL3000.A.H_000345700	secretory/endocytic 1
TcIL3000.A.H_000359800:pseudogene	secretory/endocytic 1
TcIL3000.A.H_000452300	secretory/endocytic 1
TcIL3000.A.H_000565800	secretory/endocytic 1
TcIL3000.A.H_000582400	secretory/endocytic 1
TcIL3000.A.H_000583800:pseudogene	secretory/endocytic 1
TcIL3000.A.H_000654600	secretory/endocytic 1
TcIL3000.A.H_000806300	secretory/endocytic 1
TcIL3000.A.H_000822000:pseudogene	secretory/endocytic 1
TcIL3000.A.H_000827900	secretory/endocytic 1
TcIL3000.A.H_000845900	secretory/endocytic 1
TcIL3000.A.H_001033100	secretory/endocytic 1
TcIL3000.A.H_000179700	secretory/endocytic 1
TcIL3000.A.H_000344900	secretory/endocytic 2
TcIL3000.A.H_000388400	secretory/endocytic 2
TcIL3000.A.H_000389200	secretory/endocytic 2
TcIL3000.A.H_000582200	secretory/endocytic 2
TcIL3000.A.H_000607200	secretory/endocytic 2
TcIL3000.A.H_000614200:pseudogene	secretory/endocytic 2
TcIL3000.A.H_000636600	secretory/endocytic 2
TcIL3000.A.H_000794600	secretory/endocytic 2
TcIL3000.A.H_000845600	secretory/endocytic 2
TcIL3000.A.H_000867500	secretory/endocytic 2
TcIL3000.A.H_001025800	secretory/endocytic 2
TcIL3000.A.H_000260600	secretory/endocytic 2

## Sheet: SD5-d
gene ID	compartment
TcIL3000.A.H_000481500	acidocalcisomes
TcIL3000.A.H_000661500	acidocalcisomes
TcIL3000.A.H_000987500	acidocalcisomes
TcIL3000.A.H_000984900	acidocalcisomes
TcIL3000.A.H_001032500	acidocalcisomes
TcIL3000.A.H_000769500	acidocalcisomes
TcIL3000.A.H_000311900	acidocalcisomes
TcIL3000.A.H_000330200	acidocalcisomes
TcIL3000.A.H_000523400	acidocalcisomes
TcIL3000.A.H_000829000:pseudogene	acidocalcisomes
TcIL3000.A.H_000405100	acidocalcisomes
TcIL3000.A.H_000814200	acidocalcisomes
TcIL3000.A.H_000913500	cytosol
TcIL3000.A.H_000406900:pseudogene	cytosol
TcIL3000.A.H_000831600	cytosol
TcIL3000.A.H_000331100	cytosol
TcIL3000.A.H_000832700	cytosol
TcIL3000.A.H_000684700:pseudogene	cytosol
TcIL3000.A.H_000906500	cytosol
TcIL3000.A.H_000405000	cytosol
TcIL3000.A.H_000697200:pseudogene	cytosol
TcIL3000.A.H_000403900	cytosol
TcIL3000.A.H_000907600:pseudogene	cytosol
TcIL3000.A.H_000927800	cytosol
TcIL3000.A.H_000941800	cytosol
TcIL3000.A.H_000771900	cytosol
TcIL3000.A.H_000368500	cytosol
TcIL3000.A.H_000822200	cytosol
TcIL3000.A.H_000938900	cytosol
TcIL3000.A.H_000323800	cytosol
TcIL3000.A.H_000677700	cytosol
TcIL3000.A.H_000686500	cytosol
TcIL3000.A.H_000552200:pseudogene	cytosol
TcIL3000.A.H_000838500	cytosol
TcIL3000.A.H_000328400	cytosol
TcIL3000.A.H_000681100:pseudogene	cytosol
TcIL3000.A.H_000549700	cytosol
TcIL3000.A.H_000824900	cytosol
TcIL3000.A.H_000765700:pseudogene	cytosol
TcIL3000.A.H_000335700	cytosol
TcIL3000.A.H_000663300:pseudogene	cytosol
TcIL3000.A.H_000935600	cytosol
TcIL3000.A.H_000868200	cytosol
TcIL3000.A.H_000876800	cytosol
TcIL3000.A.H_000372500	cytosol
TcIL3000.A.H_000875100	cytosol
TcIL3000.A.H_000348800	cytosol
TcIL3000.A.H_000511500	cytosol
TcIL3000.A.H_000371300	cytosol
TcIL3000.A.H_000350600	cytosol
TcIL3000.A.H_000392100	cytosol
TcIL3000.A.H_000868400	cytosol
TcIL3000.A.H_000751100	cytosol
TcIL3000.A.H_000361400	cytosol
TcIL3000.A.H_000734700	cytosol
TcIL3000.A.H_000867100	cytosol
TcIL3000.A.H_000365500	cytosol
TcIL3000.A.H_000501400	cytosol
TcIL3000.A.H_000506100	cytosol
TcIL3000.A.H_000504100	cytosol
TcIL3000.A.H_000497800	cytosol
TcIL3000.A.H_000843200	cytosol
TcIL3000.A.H_000791200	cytosol
TcIL3000.A.H_000672900	cytosol
TcIL3000.A.H_000703000	cytosol
TcIL3000.A.H_000337500	cytosol
TcIL3000.A.H_000527800	cytosol
TcIL3000.A.H_000896900	cytosol
TcIL3000.A.H_000481700	cytosol
TcIL3000.A.H_000343200	cytosol
TcIL3000.A.H_000842800	cytosol
TcIL3000.A.H_000878600	cytosol
TcIL3000.A.H_000524500	cytosol
TcIL3000.A.H_000886100	cytosol
TcIL3000.A.H_000885400:pseudogene	cytosol
TcIL3000.A.H_000492000	cytosol
TcIL3000.A.H_000517400	cytosol
TcIL3000.A.H_000882000	cytosol
TcIL3000.A.H_000880200	cytosol
TcIL3000.A.H_000315500	cytosol
TcIL3000.A.H_000894300	cytosol
TcIL3000.A.H_000586600:pseudogene	cytosol
TcIL3000.A.H_001015500	cytosol
TcIL3000.A.H_000047000	cytosol
TcIL3000.A.H_001010400	cytosol
TcIL3000.A.H_001009600	cytosol
TcIL3000.A.H_000802900	cytosol
TcIL3000.A.H_001009100	cytosol
TcIL3000.A.H_001008300	cytosol
TcIL3000.A.H_000989300	cytosol
TcIL3000.A.H_001005700	cytosol
TcIL3000.A.H_000796800	cytosol
TcIL3000.A.H_001004800:pseudogene	cytosol
TcIL3000.A.H_000431600	cytosol
TcIL3000.A.H_000278700	cytosol
TcIL3000.A.H_000645600	cytosol
TcIL3000.A.H_000557300	cytosol
TcIL3000.A.H_000580300	cytosol
TcIL3000.A.H_000430300	cytosol
TcIL3000.A.H_000623700	cytosol
TcIL3000.A.H_000046600	cytosol
TcIL3000.A.H_000792500	cytosol
TcIL3000.A.H_000012200	cytosol
TcIL3000.A.H_000790800	cytosol
TcIL3000.A.H_000456700	cytosol
TcIL3000.A.H_001029400:pseudogene	cytosol
TcIL3000.A.H_000604600	cytosol
TcIL3000.A.H_001027800	cytosol
TcIL3000.A.H_000788600	cytosol
TcIL3000.A.H_000602700	cytosol
TcIL3000.A.H_000599900	cytosol
TcIL3000.A.H_000454800	cytosol
TcIL3000.A.H_001023100	cytosol
TcIL3000.A.H_000790000	cytosol
TcIL3000.A.H_001021100	cytosol
TcIL3000.A.H_001020200	cytosol
TcIL3000.A.H_000617400	cytosol
TcIL3000.A.H_000463200	cytosol
TcIL3000.A.H_000430400	cytosol
TcIL3000.A.H_000616000	cytosol
TcIL3000.A.H_000416900	cytosol
TcIL3000.A.H_000306300	cytosol
TcIL3000.A.H_000645300	cytosol
TcIL3000.A.H_000957900	cytosol
TcIL3000.A.H_000467900	cytosol
TcIL3000.A.H_000774100	cytosol
TcIL3000.A.H_000953200	cytosol
TcIL3000.A.H_000304400	cytosol
TcIL3000.A.H_001035700	cytosol
TcIL3000.A.H_000304800	cytosol
TcIL3000.A.H_000309300	cytosol
TcIL3000.A.H_000666000	cytosol
TcIL3000.A.H_000947300	cytosol
TcIL3000.A.H_000946500	cytosol
TcIL3000.A.H_000667300	cytosol
TcIL3000.A.H_000667800	cytosol
TcIL3000.A.H_000670100	cytosol
TcIL3000.A.H_000952700	cytosol
TcIL3000.A.H_000972300	cytosol
TcIL3000.A.H_000958800	cytosol
TcIL3000.A.H_000421100	cytosol
TcIL3000.A.H_000012100	cytosol
TcIL3000.A.H_000782600:pseudogene	cytosol
TcIL3000.A.H_000658200	cytosol
TcIL3000.A.H_000974800:pseudogene	cytosol
TcIL3000.A.H_000784200	cytosol
TcIL3000.A.H_000661600	cytosol
TcIL3000.A.H_000423300	cytosol
TcIL3000.A.H_000302800	cytosol
TcIL3000.A.H_000480100	endoplasmic reticulum
TcIL3000.A.H_000784700:pseudogene	endoplasmic reticulum
TcIL3000.A.H_000414600:pseudogene	endoplasmic reticulum
TcIL3000.A.H_000741700	endoplasmic reticulum
TcIL3000.A.H_000542900	endoplasmic reticulum
TcIL3000.A.H_000404600	endoplasmic reticulum
TcIL3000.A.H_000429000:pseudogene	endoplasmic reticulum
TcIL3000.A.H_000773500	endoplasmic reticulum
TcIL3000.A.H_000750000	endoplasmic reticulum
TcIL3000.A.H_000372200	endoplasmic reticulum
TcIL3000.A.H_000781700	endoplasmic reticulum
TcIL3000.A.H_000841300	endoplasmic reticulum
TcIL3000.A.H_000763600	endoplasmic reticulum
TcIL3000.A.H_000465000	endoplasmic reticulum
TcIL3000.A.H_000411700	endoplasmic reticulum
TcIL3000.A.H_000425900	endoplasmic reticulum
TcIL3000.A.H_000754600	endoplasmic reticulum
TcIL3000.A.H_000800800:pseudogene	endoplasmic reticulum
TcIL3000.A.H_000489700:pseudogene	endoplasmic reticulum
TcIL3000.A.H_000756000:pseudogene	endoplasmic reticulum
TcIL3000.A.H_000478500	endoplasmic reticulum
TcIL3000.A.H_000660400:pseudogene	endoplasmic reticulum
TcIL3000.A.H_000911100:pseudogene	endoplasmic reticulum
TcIL3000.A.H_000912800	endoplasmic reticulum
TcIL3000.A.H_000685600	endoplasmic reticulum
TcIL3000.A.H_000367700	endoplasmic reticulum
TcIL3000.A.H_000682300	endoplasmic reticulum
TcIL3000.A.H_000320100	endoplasmic reticulum
TcIL3000.A.H_000676600:pseudogene	endoplasmic reticulum
TcIL3000.A.H_000674200	endoplasmic reticulum
TcIL3000.A.H_000563800:pseudogene	endoplasmic reticulum
TcIL3000.A.H_000545300	endoplasmic reticulum
TcIL3000.A.H_000299600:pseudogene	endoplasmic reticulum
TcIL3000.A.H_000921600	endoplasmic reticulum
TcIL3000.A.H_000295600:pseudogene	endoplasmic reticulum
TcIL3000.A.H_000991100:pseudogene	endoplasmic reticulum
TcIL3000.A.H_000576400	endoplasmic reticulum
TcIL3000.A.H_000623200:pseudogene	endoplasmic reticulum
TcIL3000.A.H_001016000	endoplasmic reticulum
TcIL3000.A.H_000619600	endoplasmic reticulum
TcIL3000.A.H_000617600	endoplasmic reticulum
TcIL3000.A.H_000046700	endoplasmic reticulum
TcIL3000.A.H_001023800	endoplasmic reticulum
TcIL3000.A.H_000607500	endoplasmic reticulum
TcIL3000.A.H_000957100	endoplasmic reticulum
TcIL3000.A.H_000827500	endoplasmic reticulum
TcIL3000.A.H_000893900	endoplasmic reticulum
TcIL3000.A.H_000706800	endoplasmic reticulum
TcIL3000.A.H_000529400:pseudogene	endoplasmic reticulum
TcIL3000.A.H_000354900	endoplasmic reticulum
TcIL3000.A.H_000526100	endoplasmic reticulum
TcIL3000.A.H_000515600	endoplasmic reticulum
TcIL3000.A.H_000697600	endoplasmic reticulum
TcIL3000.A.H_000359000	endoplasmic reticulum
TcIL3000.A.H_000510200	flagellum 1
TcIL3000.A.H_000653300:pseudogene	flagellum 1
TcIL3000.A.H_000586400	flagellum 1
TcIL3000.A.H_000576300	flagellum 1
TcIL3000.A.H_000720100:pseudogene	flagellum 1
TcIL3000.A.H_000786200	flagellum 1
TcIL3000.A.H_000644600	flagellum 1
TcIL3000.A.H_000514400:pseudogene	flagellum 1
TcIL3000.A.H_000621800	flagellum 1
TcIL3000.A.H_000568100:pseudogene	flagellum 1
TcIL3000.A.H_000733100	flagellum 1
TcIL3000.A.H_000521900	flagellum 1
TcIL3000.A.H_000789500:pseudogene	flagellum 1
TcIL3000.A.H_000743700	flagellum 1
TcIL3000.A.H_000509700:pseudogene	flagellum 1
TcIL3000.A.H_000606100	flagellum 1
TcIL3000.A.H_000606600	flagellum 1
TcIL3000.A.H_000734800	flagellum 1
TcIL3000.A.H_000593800:pseudogene	flagellum 1
TcIL3000.A.H_000557000	flagellum 1
TcIL3000.A.H_000688900	flagellum 1
TcIL3000.A.H_000545500:pseudogene	flagellum 1
TcIL3000.A.H_000762300	flagellum 1
TcIL3000.A.H_000545600	flagellum 1
TcIL3000.A.H_000481300:pseudogene	flagellum 1
TcIL3000.A.H_000480300	flagellum 1
TcIL3000.A.H_000687000	flagellum 1
TcIL3000.A.H_000684200	flagellum 1
TcIL3000.A.H_000529300	flagellum 1
TcIL3000.A.H_000520300	flagellum 1
TcIL3000.A.H_000554300	flagellum 1
TcIL3000.A.H_000717200:pseudogene	flagellum 1
TcIL3000.A.H_000708900:pseudogene	flagellum 1
TcIL3000.A.H_000485400	flagellum 1
TcIL3000.A.H_000559400	flagellum 1
TcIL3000.A.H_000563700	flagellum 1
TcIL3000.A.H_000525400	flagellum 1
TcIL3000.A.H_000696200	flagellum 1
TcIL3000.A.H_000661200	flagellum 1
TcIL3000.A.H_000766500:pseudogene	flagellum 1
TcIL3000.A.H_000565400:pseudogene	flagellum 1
TcIL3000.A.H_000554200	flagellum 1
TcIL3000.A.H_000896300:pseudogene	flagellum 1
TcIL3000.A.H_000919900:pseudogene	flagellum 1
TcIL3000.A.H_000330400	flagellum 1
TcIL3000.A.H_000914200	flagellum 1
TcIL3000.A.H_000331000	flagellum 1
TcIL3000.A.H_000907800	flagellum 1
TcIL3000.A.H_000906800	flagellum 1
TcIL3000.A.H_000905300	flagellum 1
TcIL3000.A.H_000904600	flagellum 1
TcIL3000.A.H_000903600	flagellum 1
TcIL3000.A.H_000370200:pseudogene	flagellum 1
TcIL3000.A.H_000463000:pseudogene	flagellum 1
TcIL3000.A.H_000936000:pseudogene	flagellum 1
TcIL3000.A.H_000894800:pseudogene	flagellum 1
TcIL3000.A.H_000339800	flagellum 1
TcIL3000.A.H_000889200	flagellum 1
TcIL3000.A.H_000883700	flagellum 1
TcIL3000.A.H_000882500	flagellum 1
TcIL3000.A.H_000876100	flagellum 1
TcIL3000.A.H_000873300:pseudogene	flagellum 1
TcIL3000.A.H_000366000	flagellum 1
TcIL3000.A.H_000858400	flagellum 1
TcIL3000.A.H_000899800	flagellum 1
TcIL3000.A.H_000295300	flagellum 1
TcIL3000.A.H_001034800	flagellum 1
TcIL3000.A.H_000020900	flagellum 1
TcIL3000.A.H_001028200	flagellum 1
TcIL3000.A.H_001027200	flagellum 1
TcIL3000.A.H_000044800	flagellum 1
TcIL3000.A.H_001018700	flagellum 1
TcIL3000.A.H_001011600	flagellum 1
TcIL3000.A.H_001009200	flagellum 1
TcIL3000.A.H_001006000	flagellum 1
TcIL3000.A.H_000923100:pseudogene	flagellum 1
TcIL3000.A.H_000997400	flagellum 1
TcIL3000.A.H_000325800	flagellum 1
TcIL3000.A.H_000986900	flagellum 1
TcIL3000.A.H_000299500	flagellum 1
TcIL3000.A.H_000971300	flagellum 1
TcIL3000.A.H_000304100	flagellum 1
TcIL3000.A.H_000307400:pseudogene	flagellum 1
TcIL3000.A.H_000952300	flagellum 1
TcIL3000.A.H_000314400	flagellum 1
TcIL3000.A.H_000939300	flagellum 1
TcIL3000.A.H_000320700	flagellum 1
TcIL3000.A.H_000898400	flagellum 1
TcIL3000.A.H_000276700	flagellum 1
TcIL3000.A.H_000829100	flagellum 1
TcIL3000.A.H_000607700:pseudogene	flagellum 1
TcIL3000.A.H_000333400	flagellum 1
TcIL3000.A.H_000411800	flagellum 1
TcIL3000.A.H_000821000:pseudogene	flagellum 1
TcIL3000.A.H_000848500:pseudogene	flagellum 1
TcIL3000.A.H_000840400	flagellum 1
TcIL3000.A.H_000411400	flagellum 1
TcIL3000.A.H_000823000	flagellum 1
TcIL3000.A.H_000419900	flagellum 1
TcIL3000.A.H_000408900:pseudogene	flagellum 1
TcIL3000.A.H_000818100	flagellum 1
TcIL3000.A.H_000796700:pseudogene	flagellum 1
TcIL3000.A.H_000853100	flagellum 1
TcIL3000.A.H_000421200:pseudogene	flagellum 1
TcIL3000.A.H_001017900	flagellum 2
TcIL3000.A.H_000375200	flagellum 2
TcIL3000.A.H_000846100	flagellum 2
TcIL3000.A.H_000500700	flagellum 2
TcIL3000.A.H_000798200	flagellum 2
TcIL3000.A.H_000340300	flagellum 2
TcIL3000.A.H_000307700:pseudogene	flagellum 2
TcIL3000.A.H_000290500	flagellum 2
TcIL3000.A.H_000626300:pseudogene	flagellum 2
TcIL3000.A.H_000718700	flagellum 2
TcIL3000.A.H_000974400	flagellum 2
TcIL3000.A.H_001002200	flagellum 2
TcIL3000.A.H_000326800	glycosomes
TcIL3000.A.H_000690800:pseudogene	glycosomes
TcIL3000.A.H_000839800:pseudogene	glycosomes
TcIL3000.A.H_000741500:pseudogene	glycosomes
TcIL3000.A.H_000823100	glycosomes
TcIL3000.A.H_000299800	glycosomes
TcIL3000.A.H_000978000	glycosomes
TcIL3000.A.H_000983500	glycosomes
TcIL3000.A.H_000643800:pseudogene	glycosomes
TcIL3000.A.H_000604100	glycosomes
TcIL3000.A.H_000665200	glycosomes
TcIL3000.A.H_000388900:pseudogene	glycosomes
TcIL3000.A.H_000884800	glycosomes
TcIL3000.A.H_000713300	glycosomes
TcIL3000.A.H_000364600	glycosomes
TcIL3000.A.H_000871600	glycosomes
TcIL3000.A.H_000850700	glycosomes
TcIL3000.A.H_000892200:pseudogene	glycosomes
TcIL3000.A.H_000314900:pseudogene	intraflagellar transport
TcIL3000.A.H_000518400	intraflagellar transport
TcIL3000.A.H_000818600	intraflagellar transport
TcIL3000.A.H_000468600	intraflagellar transport
TcIL3000.A.H_000878800:pseudogene	intraflagellar transport
TcIL3000.A.H_000781100:pseudogene	intraflagellar transport
TcIL3000.A.H_000466700:pseudogene	intraflagellar transport
TcIL3000.A.H_000852900	intraflagellar transport
TcIL3000.A.H_000737800	intraflagellar transport
TcIL3000.A.H_000853000	intraflagellar transport
TcIL3000.A.H_000720800:pseudogene	intraflagellar transport
TcIL3000.A.H_000331500	intraflagellar transport
TcIL3000.A.H_000356700	microtubule structures 1
TcIL3000.A.H_000915300	microtubule structures 1
TcIL3000.A.H_000882600	microtubule structures 1
TcIL3000.A.H_000999700	microtubule structures 1
TcIL3000.A.H_000874000	microtubule structures 1
TcIL3000.A.H_000644700	microtubule structures 1
TcIL3000.A.H_000475100	microtubule structures 1
TcIL3000.A.H_000716900	microtubule structures 1
TcIL3000.A.H_000630400	microtubule structures 1
TcIL3000.A.H_000924700	microtubule structures 1
TcIL3000.A.H_000313800	microtubule structures 1
TcIL3000.A.H_000994900:pseudogene	microtubule structures 1
TcIL3000.A.H_000943200	microtubule structures 1
TcIL3000.A.H_000274500	microtubule structures 1
TcIL3000.A.H_000713400	microtubule structures 1
TcIL3000.A.H_000554500	microtubule structures 1
TcIL3000.A.H_000766700:pseudogene	microtubule structures 1
TcIL3000.A.H_000831700	microtubule structures 1
TcIL3000.A.H_000450300:pseudogene	microtubule structures 1
TcIL3000.A.H_000430700:pseudogene	microtubule structures 2
TcIL3000.A.H_001018300	microtubule structures 2
TcIL3000.A.H_000798300	microtubule structures 2
TcIL3000.A.H_000591300	microtubule structures 2
TcIL3000.A.H_000829800	microtubule structures 2
TcIL3000.A.H_000853600	microtubule structures 2
TcIL3000.A.H_000747800:pseudogene	microtubule structures 2
TcIL3000.A.H_000628000:pseudogene	microtubule structures 2
TcIL3000.A.H_000946300	microtubule structures 2
TcIL3000.A.H_000894000	microtubule structures 2
TcIL3000.A.H_000923300	microtubule structures 2
TcIL3000.A.H_000681400	microtubule structures 2
TcIL3000.A.H_000942900	microtubule structures 2
TcIL3000.A.H_000416700	microtubule structures 2
TcIL3000.A.H_000766400	microtubule structures 2
TcIL3000.A.H_000903000	microtubule structures 2
TcIL3000.A.H_000548200	microtubule structures 2
TcIL3000.A.H_000977600	microtubule structures 2
TcIL3000.A.H_000661000:pseudogene	microtubule structures 2
TcIL3000.A.H_000686300	microtubule structures 2
TcIL3000.A.H_000317600	mitochondrion - IM
TcIL3000.A.H_000461100	mitochondrion - IM
TcIL3000.A.H_000015900	mitochondrion - IM
TcIL3000.A.H_000574800	mitochondrion - IM
TcIL3000.A.H_000409200:pseudogene	mitochondrion - IM
TcIL3000.A.H_000520600	mitochondrion - IM
TcIL3000.A.H_000442100	mitochondrion - IM
TcIL3000.A.H_000320000	mitochondrion - IM
TcIL3000.A.H_000485000	mitochondrion - IM
TcIL3000.A.H_000330300	mitochondrion - IM
TcIL3000.A.H_000594900	mitochondrion - IM
TcIL3000.A.H_000422600	mitochondrion - IM
TcIL3000.A.H_000337600	mitochondrion - IM
TcIL3000.A.H_000297700:pseudogene	mitochondrion - IM
TcIL3000.A.H_000513300	mitochondrion - IM
TcIL3000.A.H_000382800	mitochondrion - IM
TcIL3000.A.H_000476600	mitochondrion - IM
TcIL3000.A.H_000421000:pseudogene	mitochondrion - IM
TcIL3000.A.H_000391700:pseudogene	mitochondrion - IM
TcIL3000.A.H_000494900	mitochondrion - IM
TcIL3000.A.H_000324600:pseudogene	mitochondrion - IM
TcIL3000.A.H_000046900	mitochondrion - IM
TcIL3000.A.H_000718200	mitochondrion - IM
TcIL3000.A.H_000741300	mitochondrion - IM
TcIL3000.A.H_000839100	mitochondrion - IM
TcIL3000.A.H_000869900	mitochondrion - IM
TcIL3000.A.H_001000500	mitochondrion - IM
TcIL3000.A.H_000803000	mitochondrion - IM
TcIL3000.A.H_001005300	mitochondrion - IM
TcIL3000.A.H_000712700	mitochondrion - IM
TcIL3000.A.H_000663100:pseudogene	mitochondrion - IM
TcIL3000.A.H_000688600	mitochondrion - IM
TcIL3000.A.H_000843700	mitochondrion - IM
TcIL3000.A.H_000921800	mitochondrion - IM
TcIL3000.A.H_000832500	mitochondrion - IM
TcIL3000.A.H_000786600	mitochondrion - IM
TcIL3000.A.H_000616400	mitochondrion - IM
TcIL3000.A.H_000615600	mitochondrion - IM
TcIL3000.A.H_000715800:pseudogene	mitochondrion - IM
TcIL3000.A.H_000874500	mitochondrion - IM
TcIL3000.A.H_000708500:pseudogene	mitochondrion - IM
TcIL3000.A.H_000790900	mitochondrion - IM
TcIL3000.A.H_000822800	mitochondrion - IM
TcIL3000.A.H_000837200	mitochondrion - matrix 1
TcIL3000.A.H_000966900	mitochondrion - matrix 1
TcIL3000.A.H_000432100	mitochondrion - matrix 1
TcIL3000.A.H_000507300	mitochondrion - matrix 1
TcIL3000.A.H_000665500	mitochondrion - matrix 1
TcIL3000.A.H_000511200	mitochondrion - matrix 1
TcIL3000.A.H_000775500	mitochondrion - matrix 1
TcIL3000.A.H_000841700	mitochondrion - matrix 1
TcIL3000.A.H_000325300	mitochondrion - matrix 1
TcIL3000.A.H_000783600	mitochondrion - matrix 1
TcIL3000.A.H_000457600	mitochondrion - matrix 1
TcIL3000.A.H_000704500	mitochondrion - matrix 1
TcIL3000.A.H_000938000	mitochondrion - matrix 1
TcIL3000.A.H_000959800	mitochondrion - matrix 1
TcIL3000.A.H_000278500	mitochondrion - matrix 1
TcIL3000.A.H_000611900	mitochondrion - matrix 1
TcIL3000.A.H_000612600	mitochondrion - matrix 1
TcIL3000.A.H_000605800	mitochondrion - matrix 1
TcIL3000.A.H_000818200	mitochondrion - matrix 1
TcIL3000.A.H_000746000:pseudogene	mitochondrion - matrix 1
TcIL3000.A.H_000810900	mitochondrion - matrix 1
TcIL3000.A.H_000739200	mitochondrion - matrix 1
TcIL3000.A.H_000428400	mitochondrion - matrix 1
TcIL3000.A.H_000660500	mitochondrion - matrix 1
TcIL3000.A.H_000743000	mitochondrion - matrix 1
TcIL3000.A.H_000480700	mitochondrion - matrix 1
TcIL3000.A.H_000688200	mitochondrion - matrix 1
TcIL3000.A.H_000301500:pseudogene	mitochondrion - matrix 1
TcIL3000.A.H_000574900	mitochondrion - matrix 1
TcIL3000.A.H_000480900:pseudogene	mitochondrion - matrix 1
TcIL3000.A.H_000505500	mitochondrion - matrix 1
TcIL3000.A.H_000977500:pseudogene	mitochondrion - matrix 1
TcIL3000.A.H_000789800:pseudogene	mitochondrion - matrix 2
TcIL3000.A.H_000343100:pseudogene	mitochondrion - matrix 2
TcIL3000.A.H_000890900:pseudogene	mitochondrion - matrix 2
TcIL3000.A.H_000321100:pseudogene	mitochondrion - matrix 2
TcIL3000.A.H_000758400:pseudogene	mitochondrion - matrix 2
TcIL3000.A.H_000494400	mitochondrion - matrix 2
TcIL3000.A.H_000759300	mitochondrion - matrix 2
TcIL3000.A.H_000759200	mitochondrion - matrix 2
TcIL3000.A.H_000727600	mitochondrion - matrix 2
TcIL3000.A.H_000516700	mitochondrion - matrix 2
TcIL3000.A.H_000870300	mitochondrion - matrix 2
TcIL3000.A.H_000363600	mitochondrion - matrix 2
TcIL3000.A.H_000503600	mitochondrion - matrix 2
TcIL3000.A.H_000328300:pseudogene	mitochondrion - matrix 2
TcIL3000.A.H_000762400	mitochondrion - matrix 2
TcIL3000.A.H_000413300	mitochondrion - matrix 2
TcIL3000.A.H_000501900	mitochondrion - matrix 2
TcIL3000.A.H_000909500	mitochondrion - matrix 2
TcIL3000.A.H_000823600	mitochondrion - matrix 2
TcIL3000.A.H_000948300	mitochondrion - matrix 2
TcIL3000.A.H_000830400	mitochondrion - matrix 2
TcIL3000.A.H_000803500	mitochondrion - matrix 2
TcIL3000.A.H_000292800:pseudogene	mitochondrion - matrix 2
TcIL3000.A.H_001000400	mitochondrion - matrix 2
TcIL3000.A.H_000281900:pseudogene	mitochondrion - matrix 2
TcIL3000.A.H_000803800	mitochondrion - matrix 2
TcIL3000.A.H_000564100	mitochondrion - matrix 2
TcIL3000.A.H_000803900:pseudogene	mitochondrion - matrix 2
TcIL3000.A.H_000563500:pseudogene	mitochondrion - matrix 2
TcIL3000.A.H_000661900	mitochondrion - matrix 2
TcIL3000.A.H_000814500	mitochondrion - matrix 2
TcIL3000.A.H_000616900:pseudogene	mitochondrion - matrix 2
TcIL3000.A.H_001022800:pseudogene	mitochondrion - matrix 2
TcIL3000.A.H_000044700:pseudogene	mitochondrion - matrix 2
TcIL3000.A.H_001033500	mitochondrion - matrix 2
TcIL3000.A.H_001034600:pseudogene	mitochondrion - matrix 2
TcIL3000.A.H_000281500:pseudogene	mitochondrion - matrix 2
TcIL3000.A.H_000679400:pseudogene	mitochondrion - matrix 2
TcIL3000.A.H_000939500	mitochondrion - matrix 2
TcIL3000.A.H_000458200	mitochondrion - matrix 2
TcIL3000.A.H_000315600	mitochondrion - matrix 2
TcIL3000.A.H_000792700	mitochondrion - matrix 2
TcIL3000.A.H_000946600	mitochondrion - matrix 2
TcIL3000.A.H_000698200:pseudogene	mitochondrion - matrix 2
TcIL3000.A.H_000455700	mitochondrion - matrix 2
TcIL3000.A.H_000878500	mitochondrion - matrix 2
TcIL3000.A.H_000656700	mitochondrion - matrix 2
TcIL3000.A.H_000453700:pseudogene	mitochondrion - matrix 2
TcIL3000.A.H_000939000	mitochondrion - matrix 2
TcIL3000.A.H_000450100	mitochondrion - matrix 2
TcIL3000.A.H_000555400	mitochondrion - matrix 2
TcIL3000.A.H_000837800	mitochondrion - matrix 2
TcIL3000.A.H_000558300	mitochondrion - matrix 2
TcIL3000.A.H_000558400:pseudogene	mitochondrion - matrix 2
TcIL3000.A.H_000394600	mitochondrion - matrix 3
TcIL3000.A.H_000867200:pseudogene	mitochondrion - matrix 3
TcIL3000.A.H_000431800	mitochondrion - matrix 3
TcIL3000.A.H_000779800	mitochondrion - matrix 3
TcIL3000.A.H_000716600	mitochondrion - matrix 3
TcIL3000.A.H_000960000	mitochondrion - matrix 3
TcIL3000.A.H_000680100:pseudogene	mitochondrion - matrix 3
TcIL3000.A.H_000552000	mitochondrion - matrix 3
TcIL3000.A.H_000525700	mitochondrion - matrix 3
TcIL3000.A.H_000320200	mitochondrion - matrix 3
TcIL3000.A.H_000519100	mitochondrion - matrix 3
TcIL3000.A.H_000312100	mitochondrion - matrix 3
TcIL3000.A.H_000425500	mitochondrion - matrix 3
TcIL3000.A.H_000919400	mitochondrion - matrix 3
TcIL3000.A.H_000897600	mitochondrion - matrix 3
TcIL3000.A.H_000906000	mitochondrion - matrix 3
TcIL3000.A.H_000510000	mitochondrion - matrix 3
TcIL3000.A.H_000491800	mitochondrion - OM
TcIL3000.A.H_000996300:pseudogene	mitochondrion - OM
TcIL3000.A.H_000452400	mitochondrion - OM
TcIL3000.A.H_000647700	mitochondrion - OM
TcIL3000.A.H_000496700	mitochondrion - OM
TcIL3000.A.H_000562900	mitochondrion - OM
TcIL3000.A.H_000676800	mitochondrion - OM
TcIL3000.A.H_000649700	mitochondrion - OM
TcIL3000.A.H_000620300	mitochondrion - OM
TcIL3000.A.H_000970300	mitochondrion - OM
TcIL3000.A.H_000611100	mitochondrion - OM
TcIL3000.A.H_000672500	mitochondrion - OM
TcIL3000.A.H_000365300	mitochondrion - OM
TcIL3000.A.H_000364000:pseudogene	mitochondrion - OM
TcIL3000.A.H_000338100	mitochondrion - OM
TcIL3000.A.H_001012700	nucleus
TcIL3000.A.H_001016500	nucleus
TcIL3000.A.H_000983200:pseudogene	nucleus
TcIL3000.A.H_000294900	nucleus
TcIL3000.A.H_000829300	nucleus
TcIL3000.A.H_000145900	nucleus
TcIL3000.A.H_000825100	nucleus
TcIL3000.A.H_000274100	nucleus
TcIL3000.A.H_000146000	nucleus
TcIL3000.A.H_001006300	nucleus
TcIL3000.A.H_000375100	nucleus
TcIL3000.A.H_000871400	nucleus
TcIL3000.A.H_000339600:pseudogene	nucleus
TcIL3000.A.H_000338800	nucleus
TcIL3000.A.H_000902100	nucleus
TcIL3000.A.H_000908800:pseudogene	nucleus
TcIL3000.A.H_000863300	nucleus
TcIL3000.A.H_000927000	nucleus
TcIL3000.A.H_000310300	nucleus
TcIL3000.A.H_000850300	nucleus
TcIL3000.A.H_000836000	nucleus
TcIL3000.A.H_000940000:pseudogene	nucleus
TcIL3000.A.H_000317300	nucleus
TcIL3000.A.H_000384600	nucleus
TcIL3000.A.H_000942200:pseudogene	nucleus
TcIL3000.A.H_000947700:pseudogene	nucleus
TcIL3000.A.H_000329000	nucleus
TcIL3000.A.H_000306100	nucleus
TcIL3000.A.H_000305300	nucleus
TcIL3000.A.H_000854300	nucleus
TcIL3000.A.H_000710200	nucleus
TcIL3000.A.H_000551800	nucleus
TcIL3000.A.H_000457300	nucleus
TcIL3000.A.H_000688800	nucleus
TcIL3000.A.H_000492900	nucleus
TcIL3000.A.H_000701600	nucleus
TcIL3000.A.H_000702200:pseudogene	nucleus
TcIL3000.A.H_000679100	nucleus
TcIL3000.A.H_000526500:pseudogene	nucleus
TcIL3000.A.H_000792600	nucleus
TcIL3000.A.H_000417000:pseudogene	nucleus
TcIL3000.A.H_000726100:pseudogene	nucleus
TcIL3000.A.H_000727500:pseudogene	nucleus
TcIL3000.A.H_000734300	nucleus
TcIL3000.A.H_000493400:pseudogene	nucleus
TcIL3000.A.H_000490200	nucleus
TcIL3000.A.H_000773700	nucleus
TcIL3000.A.H_000805600	nucleus
TcIL3000.A.H_000614900	nucleus
TcIL3000.A.H_000604800	nucleus
TcIL3000.A.H_000603500	nucleus
TcIL3000.A.H_000810700	nucleus
TcIL3000.A.H_000807000:pseudogene	nucleus
TcIL3000.A.H_000586100:pseudogene	nucleus
TcIL3000.A.H_000463600	nucleus
TcIL3000.A.H_000580600	nucleus
TcIL3000.A.H_000555800	nucleus
TcIL3000.A.H_000803400	nucleus
TcIL3000.A.H_000433600	nucleus
TcIL3000.A.H_000442500	nucleus
TcIL3000.A.H_000650300:pseudogene	nucleus
TcIL3000.A.H_000570200:pseudogene	nucleus
TcIL3000.A.H_000575700	nucleus
TcIL3000.A.H_000361900	nucleus - chromatin
TcIL3000.A.H_000045000:pseudogene	nucleus - chromatin
TcIL3000.A.H_000497400	nucleus - chromatin
TcIL3000.A.H_000961300	nucleus - chromatin
TcIL3000.A.H_000868300	nucleus - chromatin
TcIL3000.A.H_000681300:pseudogene	nucleus - chromatin
TcIL3000.A.H_000762500:pseudogene	nucleus - chromatin
TcIL3000.A.H_000546200	nucleus - chromatin
TcIL3000.A.H_000856200	nucleus - chromatin
TcIL3000.A.H_000942600	nucleus - chromatin
TcIL3000.A.H_000933200	nucleus - chromatin
TcIL3000.A.H_000532800	proteasome
TcIL3000.A.H_000713200	proteasome
TcIL3000.A.H_000528900	proteasome
TcIL3000.A.H_000311700	proteasome
TcIL3000.A.H_000932300	proteasome
TcIL3000.A.H_000929000	proteasome
TcIL3000.A.H_000713800	proteasome
TcIL3000.A.H_000689200	proteasome
TcIL3000.A.H_000676900	proteasome
TcIL3000.A.H_000353300	proteasome
TcIL3000.A.H_000768500	proteasome
TcIL3000.A.H_000768100:pseudogene	proteasome
TcIL3000.A.H_000450600	proteasome
TcIL3000.A.H_000755600	proteasome
TcIL3000.A.H_000780800	proteasome regulatory particle
TcIL3000.A.H_000147900	proteasome regulatory particle
TcIL3000.A.H_000849200	proteasome regulatory particle
TcIL3000.A.H_000255900	proteasome regulatory particle
TcIL3000.A.H_000949200	proteasome regulatory particle
TcIL3000.A.H_000292500:pseudogene	proteasome regulatory particle
TcIL3000.A.H_000726000	proteasome regulatory particle
TcIL3000.A.H_000859700	proteasome regulatory particle
TcIL3000.A.H_000511900	proteasome regulatory particle
TcIL3000.A.H_001026600	proteasome regulatory particle
TcIL3000.A.H_000882400	proteasome regulatory particle
TcIL3000.A.H_000449000	proteasome regulatory particle
TcIL3000.A.H_000740700	proteasome regulatory particle
TcIL3000.A.H_000898700	proteasome regulatory particle
TcIL3000.A.H_000807400	proteasome regulatory particle
TcIL3000.A.H_000512400	proteasome regulatory particle
TcIL3000.A.H_000568800	ribonucleoproteins 1
TcIL3000.A.H_000853800	ribonucleoproteins 1
TcIL3000.A.H_000210700	ribonucleoproteins 1
TcIL3000.A.H_000981300	ribonucleoproteins 1
TcIL3000.A.H_000850600	ribonucleoproteins 1
TcIL3000.A.H_000655500	ribonucleoproteins 1
TcIL3000.A.H_000794400	ribonucleoproteins 1
TcIL3000.A.H_000955500	ribonucleoproteins 1
TcIL3000.A.H_000557400	ribonucleoproteins 1
TcIL3000.A.H_000621100	ribonucleoproteins 1
TcIL3000.A.H_000754900	ribonucleoproteins 1
TcIL3000.A.H_000017900	ribonucleoproteins 1
TcIL3000.A.H_000497200	ribonucleoproteins 1
TcIL3000.A.H_000897100	ribonucleoproteins 1
TcIL3000.A.H_000820600	ribonucleoproteins 1
TcIL3000.A.H_000739500	ribonucleoproteins 1
TcIL3000.A.H_000479000	ribonucleoproteins 1
TcIL3000.A.H_000920700	ribonucleoproteins 1
TcIL3000.A.H_000367100	ribonucleoproteins 1
TcIL3000.A.H_000761400	ribonucleoproteins 1
TcIL3000.A.H_000721600	ribonucleoproteins 1
TcIL3000.A.H_000937500	ribonucleoproteins 1
TcIL3000.A.H_000970400	ribonucleoproteins 1
TcIL3000.A.H_000710400	ribonucleoproteins 1
TcIL3000.A.H_000521500	ribonucleoproteins 1
TcIL3000.A.H_000417400	ribonucleoproteins 1
TcIL3000.A.H_000443500:pseudogene	ribonucleoproteins 2
TcIL3000.A.H_000644500	ribonucleoproteins 2
TcIL3000.A.H_000621300	ribonucleoproteins 2
TcIL3000.A.H_000570900	ribonucleoproteins 2
TcIL3000.A.H_000819300	ribonucleoproteins 2
TcIL3000.A.H_000666300	ribonucleoproteins 2
TcIL3000.A.H_000974600	ribonucleoproteins 2
TcIL3000.A.H_000482000	ribonucleoproteins 2
TcIL3000.A.H_000503800	ribonucleoproteins 2
TcIL3000.A.H_000370500	ribonucleoproteins 2
TcIL3000.A.H_000383700	ribonucleoproteins 2
TcIL3000.A.H_001033100	secretory/endocytic 1
TcIL3000.A.H_000048800:pseudogene	secretory/endocytic 1
TcIL3000.A.H_000822000:pseudogene	secretory/endocytic 1
TcIL3000.A.H_000845900	secretory/endocytic 1
TcIL3000.A.H_000345700	secretory/endocytic 1
TcIL3000.A.H_000496300:pseudogene	secretory/endocytic 1
TcIL3000.A.H_000806300	secretory/endocytic 1
TcIL3000.A.H_000565800	secretory/endocytic 1
TcIL3000.A.H_000582400	secretory/endocytic 1
TcIL3000.A.H_000359800:pseudogene	secretory/endocytic 1
TcIL3000.A.H_000827900	secretory/endocytic 1
TcIL3000.A.H_000018100:pseudogene	secretory/endocytic 1
TcIL3000.A.H_000654600	secretory/endocytic 1
TcIL3000.A.H_000012500	secretory/endocytic 1
TcIL3000.A.H_000452300	secretory/endocytic 1
TcIL3000.A.H_000301600	secretory/endocytic 1
TcIL3000.A.H_000583800:pseudogene	secretory/endocytic 1
TcIL3000.A.H_000344900	secretory/endocytic 2
TcIL3000.A.H_000614200:pseudogene	secretory/endocytic 2
TcIL3000.A.H_001025800	secretory/endocytic 2
TcIL3000.A.H_000607200	secretory/endocytic 2
TcIL3000.A.H_000260600	secretory/endocytic 2
TcIL3000.A.H_000794600	secretory/endocytic 2
TcIL3000.A.H_000389200	secretory/endocytic 2
TcIL3000.A.H_000388400	secretory/endocytic 2
TcIL3000.A.H_000582200	secretory/endocytic 2
TcIL3000.A.H_000845600	secretory/endocytic 2
TcIL3000.A.H_000867500	secretory/endocytic 2
TcIL3000.A.H_000636600	secretory/endocytic 2
TcIL3000.A.H_000028200	secretory/endocytic 3
TcIL3000.A.H_000070400	secretory/endocytic 3
TcIL3000.A.H_000067100	secretory/endocytic 3
TcIL3000.A.H_000065500	secretory/endocytic 3
TcIL3000.A.H_000950900	secretory/endocytic 3
TcIL3000.A.H_000288100	secretory/endocytic 3
TcIL3000.A.H_000037400	secretory/endocytic 3
TcIL3000.A.H_000028100	secretory/endocytic 3
TcIL3000.A.H_000488700	secretory/endocytic 3
TcIL3000.A.H_000102700	secretory/endocytic 3
TcIL3000.A.H_000092300	secretory/endocytic 3
TcIL3000.A.H_000196100	secretory/endocytic 3
TcIL3000.A.H_000192100	secretory/endocytic 3
TcIL3000.A.H_000192000	secretory/endocytic 3
TcIL3000.A.H_000026500	secretory/endocytic 3

## Sheet: SD5-e
gene ID	compartment
TcIL3000.A.H_000481500	acidocalcisomes
TcIL3000.A.H_000661500	acidocalcisomes
TcIL3000.A.H_000987500	acidocalcisomes
TcIL3000.A.H_000984900	acidocalcisomes
TcIL3000.A.H_001032500	acidocalcisomes
TcIL3000.A.H_000769500	acidocalcisomes
TcIL3000.A.H_000311900	acidocalcisomes
TcIL3000.A.H_000330200	acidocalcisomes
TcIL3000.A.H_000523400	acidocalcisomes
TcIL3000.A.H_000829000:pseudogene	acidocalcisomes
TcIL3000.A.H_000405100	acidocalcisomes
TcIL3000.A.H_000814200	acidocalcisomes
TcIL3000.A.H_000913500	cytosol
TcIL3000.A.H_000406900:pseudogene	cytosol
TcIL3000.A.H_000831600	cytosol
TcIL3000.A.H_000331100	cytosol
TcIL3000.A.H_000832700	cytosol
TcIL3000.A.H_000684700:pseudogene	cytosol
TcIL3000.A.H_000906500	cytosol
TcIL3000.A.H_000405000	cytosol
TcIL3000.A.H_000697200:pseudogene	cytosol
TcIL3000.A.H_000403900	cytosol
TcIL3000.A.H_000907600:pseudogene	cytosol
TcIL3000.A.H_000927800	cytosol
TcIL3000.A.H_000941800	cytosol
TcIL3000.A.H_000771900	cytosol
TcIL3000.A.H_000368500	cytosol
TcIL3000.A.H_000822200	cytosol
TcIL3000.A.H_000938900	cytosol
TcIL3000.A.H_000323800	cytosol
TcIL3000.A.H_000677700	cytosol
TcIL3000.A.H_000686500	cytosol
TcIL3000.A.H_000552200:pseudogene	cytosol
TcIL3000.A.H_000838500	cytosol
TcIL3000.A.H_000328400	cytosol
TcIL3000.A.H_000681100:pseudogene	cytosol
TcIL3000.A.H_000549700	cytosol
TcIL3000.A.H_000824900	cytosol
TcIL3000.A.H_000765700:pseudogene	cytosol
TcIL3000.A.H_000335700	cytosol
TcIL3000.A.H_000663300:pseudogene	cytosol
TcIL3000.A.H_000935600	cytosol
TcIL3000.A.H_000868200	cytosol
TcIL3000.A.H_000876800	cytosol
TcIL3000.A.H_000372500	cytosol
TcIL3000.A.H_000875100	cytosol
TcIL3000.A.H_000348800	cytosol
TcIL3000.A.H_000511500	cytosol
TcIL3000.A.H_000371300	cytosol
TcIL3000.A.H_000350600	cytosol
TcIL3000.A.H_000392100	cytosol
TcIL3000.A.H_000868400	cytosol
TcIL3000.A.H_000751100	cytosol
TcIL3000.A.H_000361400	cytosol
TcIL3000.A.H_000734700	cytosol
TcIL3000.A.H_000867100	cytosol
TcIL3000.A.H_000365500	cytosol
TcIL3000.A.H_000501400	cytosol
TcIL3000.A.H_000506100	cytosol
TcIL3000.A.H_000504100	cytosol
TcIL3000.A.H_000497800	cytosol
TcIL3000.A.H_000843200	cytosol
TcIL3000.A.H_000791200	cytosol
TcIL3000.A.H_000672900	cytosol
TcIL3000.A.H_000703000	cytosol
TcIL3000.A.H_000337500	cytosol
TcIL3000.A.H_000527800	cytosol
TcIL3000.A.H_000896900	cytosol
TcIL3000.A.H_000481700	cytosol
TcIL3000.A.H_000343200	cytosol
TcIL3000.A.H_000842800	cytosol
TcIL3000.A.H_000878600	cytosol
TcIL3000.A.H_000524500	cytosol
TcIL3000.A.H_000886100	cytosol
TcIL3000.A.H_000885400:pseudogene	cytosol
TcIL3000.A.H_000492000	cytosol
TcIL3000.A.H_000517400	cytosol
TcIL3000.A.H_000882000	cytosol
TcIL3000.A.H_000880200	cytosol
TcIL3000.A.H_000315500	cytosol
TcIL3000.A.H_000894300	cytosol
TcIL3000.A.H_000586600:pseudogene	cytosol
TcIL3000.A.H_001015500	cytosol
TcIL3000.A.H_000047000	cytosol
TcIL3000.A.H_001010400	cytosol
TcIL3000.A.H_001009600	cytosol
TcIL3000.A.H_000802900	cytosol
TcIL3000.A.H_001009100	cytosol
TcIL3000.A.H_001008300	cytosol
TcIL3000.A.H_000989300	cytosol
TcIL3000.A.H_001005700	cytosol
TcIL3000.A.H_000796800	cytosol
TcIL3000.A.H_001004800:pseudogene	cytosol
TcIL3000.A.H_000431600	cytosol
TcIL3000.A.H_000278700	cytosol
TcIL3000.A.H_000645600	cytosol
TcIL3000.A.H_000557300	cytosol
TcIL3000.A.H_000580300	cytosol
TcIL3000.A.H_000430300	cytosol
TcIL3000.A.H_000623700	cytosol
TcIL3000.A.H_000046600	cytosol
TcIL3000.A.H_000792500	cytosol
TcIL3000.A.H_000012200	cytosol
TcIL3000.A.H_000790800	cytosol
TcIL3000.A.H_000456700	cytosol
TcIL3000.A.H_001029400:pseudogene	cytosol
TcIL3000.A.H_000604600	cytosol
TcIL3000.A.H_001027800	cytosol
TcIL3000.A.H_000788600	cytosol
TcIL3000.A.H_000602700	cytosol
TcIL3000.A.H_000599900	cytosol
TcIL3000.A.H_000454800	cytosol
TcIL3000.A.H_001023100	cytosol
TcIL3000.A.H_000790000	cytosol
TcIL3000.A.H_001021100	cytosol
TcIL3000.A.H_001020200	cytosol
TcIL3000.A.H_000617400	cytosol
TcIL3000.A.H_000463200	cytosol
TcIL3000.A.H_000430400	cytosol
TcIL3000.A.H_000616000	cytosol
TcIL3000.A.H_000416900	cytosol
TcIL3000.A.H_000306300	cytosol
TcIL3000.A.H_000645300	cytosol
TcIL3000.A.H_000957900	cytosol
TcIL3000.A.H_000467900	cytosol
TcIL3000.A.H_000774100	cytosol
TcIL3000.A.H_000953200	cytosol
TcIL3000.A.H_000304400	cytosol
TcIL3000.A.H_001035700	cytosol
TcIL3000.A.H_000304800	cytosol
TcIL3000.A.H_000309300	cytosol
TcIL3000.A.H_000666000	cytosol
TcIL3000.A.H_000947300	cytosol
TcIL3000.A.H_000946500	cytosol
TcIL3000.A.H_000667300	cytosol
TcIL3000.A.H_000667800	cytosol
TcIL3000.A.H_000670100	cytosol
TcIL3000.A.H_000952700	cytosol
TcIL3000.A.H_000972300	cytosol
TcIL3000.A.H_000958800	cytosol
TcIL3000.A.H_000421100	cytosol
TcIL3000.A.H_000012100	cytosol
TcIL3000.A.H_000782600:pseudogene	cytosol
TcIL3000.A.H_000658200	cytosol
TcIL3000.A.H_000974800:pseudogene	cytosol
TcIL3000.A.H_000784200	cytosol
TcIL3000.A.H_000661600	cytosol
TcIL3000.A.H_000423300	cytosol
TcIL3000.A.H_000302800	cytosol
TcIL3000.A.H_000480100	endoplasmic reticulum
TcIL3000.A.H_000784700:pseudogene	endoplasmic reticulum
TcIL3000.A.H_000414600:pseudogene	endoplasmic reticulum
TcIL3000.A.H_000741700	endoplasmic reticulum
TcIL3000.A.H_000542900	endoplasmic reticulum
TcIL3000.A.H_000404600	endoplasmic reticulum
TcIL3000.A.H_000429000:pseudogene	endoplasmic reticulum
TcIL3000.A.H_000773500	endoplasmic reticulum
TcIL3000.A.H_000750000	endoplasmic reticulum
TcIL3000.A.H_000372200	endoplasmic reticulum
TcIL3000.A.H_000781700	endoplasmic reticulum
TcIL3000.A.H_000841300	endoplasmic reticulum
TcIL3000.A.H_000763600	endoplasmic reticulum
TcIL3000.A.H_000465000	endoplasmic reticulum
TcIL3000.A.H_000411700	endoplasmic reticulum
TcIL3000.A.H_000425900	endoplasmic reticulum
TcIL3000.A.H_000754600	endoplasmic reticulum
TcIL3000.A.H_000800800:pseudogene	endoplasmic reticulum
TcIL3000.A.H_000489700:pseudogene	endoplasmic reticulum
TcIL3000.A.H_000756000:pseudogene	endoplasmic reticulum
TcIL3000.A.H_000478500	endoplasmic reticulum
TcIL3000.A.H_000660400:pseudogene	endoplasmic reticulum
TcIL3000.A.H_000911100:pseudogene	endoplasmic reticulum
TcIL3000.A.H_000912800	endoplasmic reticulum
TcIL3000.A.H_000685600	endoplasmic reticulum
TcIL3000.A.H_000367700	endoplasmic reticulum
TcIL3000.A.H_000682300	endoplasmic reticulum
TcIL3000.A.H_000320100	endoplasmic reticulum
TcIL3000.A.H_000676600:pseudogene	endoplasmic reticulum
TcIL3000.A.H_000674200	endoplasmic reticulum
TcIL3000.A.H_000563800:pseudogene	endoplasmic reticulum
TcIL3000.A.H_000545300	endoplasmic reticulum
TcIL3000.A.H_000299600:pseudogene	endoplasmic reticulum
TcIL3000.A.H_000921600	endoplasmic reticulum
TcIL3000.A.H_000295600:pseudogene	endoplasmic reticulum
TcIL3000.A.H_000991100:pseudogene	endoplasmic reticulum
TcIL3000.A.H_000576400	endoplasmic reticulum
TcIL3000.A.H_000623200:pseudogene	endoplasmic reticulum
TcIL3000.A.H_001016000	endoplasmic reticulum
TcIL3000.A.H_000619600	endoplasmic reticulum
TcIL3000.A.H_000617600	endoplasmic reticulum
TcIL3000.A.H_000046700	endoplasmic reticulum
TcIL3000.A.H_001023800	endoplasmic reticulum
TcIL3000.A.H_000607500	endoplasmic reticulum
TcIL3000.A.H_000957100	endoplasmic reticulum
TcIL3000.A.H_000827500	endoplasmic reticulum
TcIL3000.A.H_000893900	endoplasmic reticulum
TcIL3000.A.H_000706800	endoplasmic reticulum
TcIL3000.A.H_000529400:pseudogene	endoplasmic reticulum
TcIL3000.A.H_000354900	endoplasmic reticulum
TcIL3000.A.H_000526100	endoplasmic reticulum
TcIL3000.A.H_000515600	endoplasmic reticulum
TcIL3000.A.H_000697600	endoplasmic reticulum
TcIL3000.A.H_000359000	endoplasmic reticulum
TcIL3000.A.H_000510200	flagellum 1
TcIL3000.A.H_000653300:pseudogene	flagellum 1
TcIL3000.A.H_000586400	flagellum 1
TcIL3000.A.H_000576300	flagellum 1
TcIL3000.A.H_000720100:pseudogene	flagellum 1
TcIL3000.A.H_000786200	flagellum 1
TcIL3000.A.H_000644600	flagellum 1
TcIL3000.A.H_000514400:pseudogene	flagellum 1
TcIL3000.A.H_000621800	flagellum 1
TcIL3000.A.H_000568100:pseudogene	flagellum 1
TcIL3000.A.H_000733100	flagellum 1
TcIL3000.A.H_000521900	flagellum 1
TcIL3000.A.H_000789500:pseudogene	flagellum 1
TcIL3000.A.H_000743700	flagellum 1
TcIL3000.A.H_000509700:pseudogene	flagellum 1
TcIL3000.A.H_000606100	flagellum 1
TcIL3000.A.H_000606600	flagellum 1
TcIL3000.A.H_000734800	flagellum 1
TcIL3000.A.H_000593800:pseudogene	flagellum 1
TcIL3000.A.H_000557000	flagellum 1
TcIL3000.A.H_000688900	flagellum 1
TcIL3000.A.H_000545500:pseudogene	flagellum 1
TcIL3000.A.H_000762300	flagellum 1
TcIL3000.A.H_000545600	flagellum 1
TcIL3000.A.H_000481300:pseudogene	flagellum 1
TcIL3000.A.H_000480300	flagellum 1
TcIL3000.A.H_000687000	flagellum 1
TcIL3000.A.H_000684200	flagellum 1
TcIL3000.A.H_000529300	flagellum 1
TcIL3000.A.H_000520300	flagellum 1
TcIL3000.A.H_000554300	flagellum 1
TcIL3000.A.H_000717200:pseudogene	flagellum 1
TcIL3000.A.H_000708900:pseudogene	flagellum 1
TcIL3000.A.H_000485400	flagellum 1
TcIL3000.A.H_000559400	flagellum 1
TcIL3000.A.H_000563700	flagellum 1
TcIL3000.A.H_000525400	flagellum 1
TcIL3000.A.H_000696200	flagellum 1
TcIL3000.A.H_000661200	flagellum 1
TcIL3000.A.H_000766500:pseudogene	flagellum 1
TcIL3000.A.H_000565400:pseudogene	flagellum 1
TcIL3000.A.H_000554200	flagellum 1
TcIL3000.A.H_000896300:pseudogene	flagellum 1
TcIL3000.A.H_000919900:pseudogene	flagellum 1
TcIL3000.A.H_000330400	flagellum 1
TcIL3000.A.H_000914200	flagellum 1
TcIL3000.A.H_000331000	flagellum 1
TcIL3000.A.H_000907800	flagellum 1
TcIL3000.A.H_000906800	flagellum 1
TcIL3000.A.H_000905300	flagellum 1
TcIL3000.A.H_000904600	flagellum 1
TcIL3000.A.H_000903600	flagellum 1
TcIL3000.A.H_000370200:pseudogene	flagellum 1
TcIL3000.A.H_000463000:pseudogene	flagellum 1
TcIL3000.A.H_000936000:pseudogene	flagellum 1
TcIL3000.A.H_000894800:pseudogene	flagellum 1
TcIL3000.A.H_000339800	flagellum 1
TcIL3000.A.H_000889200	flagellum 1
TcIL3000.A.H_000883700	flagellum 1
TcIL3000.A.H_000882500	flagellum 1
TcIL3000.A.H_000876100	flagellum 1
TcIL3000.A.H_000873300:pseudogene	flagellum 1
TcIL3000.A.H_000366000	flagellum 1
TcIL3000.A.H_000858400	flagellum 1
TcIL3000.A.H_000899800	flagellum 1
TcIL3000.A.H_000295300	flagellum 1
TcIL3000.A.H_001034800	flagellum 1
TcIL3000.A.H_000020900	flagellum 1
TcIL3000.A.H_001028200	flagellum 1
TcIL3000.A.H_001027200	flagellum 1
TcIL3000.A.H_000044800	flagellum 1
TcIL3000.A.H_001018700	flagellum 1
TcIL3000.A.H_001011600	flagellum 1
TcIL3000.A.H_001009200	flagellum 1
TcIL3000.A.H_001006000	flagellum 1
TcIL3000.A.H_000923100:pseudogene	flagellum 1
TcIL3000.A.H_000997400	flagellum 1
TcIL3000.A.H_000325800	flagellum 1
TcIL3000.A.H_000986900	flagellum 1
TcIL3000.A.H_000299500	flagellum 1
TcIL3000.A.H_000971300	flagellum 1
TcIL3000.A.H_000304100	flagellum 1
TcIL3000.A.H_000307400:pseudogene	flagellum 1
TcIL3000.A.H_000952300	flagellum 1
TcIL3000.A.H_000314400	flagellum 1
TcIL3000.A.H_000939300	flagellum 1
TcIL3000.A.H_000320700	flagellum 1
TcIL3000.A.H_000898400	flagellum 1
TcIL3000.A.H_000276700	flagellum 1
TcIL3000.A.H_000829100	flagellum 1
TcIL3000.A.H_000607700:pseudogene	flagellum 1
TcIL3000.A.H_000333400	flagellum 1
TcIL3000.A.H_000411800	flagellum 1
TcIL3000.A.H_000821000:pseudogene	flagellum 1
TcIL3000.A.H_000848500:pseudogene	flagellum 1
TcIL3000.A.H_000840400	flagellum 1
TcIL3000.A.H_000411400	flagellum 1
TcIL3000.A.H_000823000	flagellum 1
TcIL3000.A.H_000419900	flagellum 1
TcIL3000.A.H_000408900:pseudogene	flagellum 1
TcIL3000.A.H_000818100	flagellum 1
TcIL3000.A.H_000796700:pseudogene	flagellum 1
TcIL3000.A.H_000853100	flagellum 1
TcIL3000.A.H_000421200:pseudogene	flagellum 1
TcIL3000.A.H_001017900	flagellum 1
TcIL3000.A.H_000375200	flagellum 1
TcIL3000.A.H_000846100	flagellum 1
TcIL3000.A.H_000500700	flagellum 1
TcIL3000.A.H_000798200	flagellum 1
TcIL3000.A.H_000340300	flagellum 1
TcIL3000.A.H_000307700:pseudogene	flagellum 1
TcIL3000.A.H_000290500	flagellum 1
TcIL3000.A.H_000626300:pseudogene	flagellum 1
TcIL3000.A.H_000718700	flagellum 1
TcIL3000.A.H_000974400	flagellum 1
TcIL3000.A.H_001002200	flagellum 1
TcIL3000.A.H_000326800	glycosomes
TcIL3000.A.H_000690800:pseudogene	glycosomes
TcIL3000.A.H_000839800:pseudogene	glycosomes
TcIL3000.A.H_000741500:pseudogene	glycosomes
TcIL3000.A.H_000823100	glycosomes
TcIL3000.A.H_000299800	glycosomes
TcIL3000.A.H_000978000	glycosomes
TcIL3000.A.H_000983500	glycosomes
TcIL3000.A.H_000643800:pseudogene	glycosomes
TcIL3000.A.H_000604100	glycosomes
TcIL3000.A.H_000665200	glycosomes
TcIL3000.A.H_000388900:pseudogene	glycosomes
TcIL3000.A.H_000884800	glycosomes
TcIL3000.A.H_000713300	glycosomes
TcIL3000.A.H_000364600	glycosomes
TcIL3000.A.H_000871600	glycosomes
TcIL3000.A.H_000850700	glycosomes
TcIL3000.A.H_000892200:pseudogene	glycosomes
TcIL3000.A.H_000314900:pseudogene	intraflagellar transport
TcIL3000.A.H_000518400	intraflagellar transport
TcIL3000.A.H_000818600	intraflagellar transport
TcIL3000.A.H_000468600	intraflagellar transport
TcIL3000.A.H_000878800:pseudogene	intraflagellar transport
TcIL3000.A.H_000781100:pseudogene	intraflagellar transport
TcIL3000.A.H_000466700:pseudogene	intraflagellar transport
TcIL3000.A.H_000852900	intraflagellar transport
TcIL3000.A.H_000737800	intraflagellar transport
TcIL3000.A.H_000853000	intraflagellar transport
TcIL3000.A.H_000720800:pseudogene	intraflagellar transport
TcIL3000.A.H_000331500	intraflagellar transport
TcIL3000.A.H_000356700	microtubule structures 1
TcIL3000.A.H_000915300	microtubule structures 1
TcIL3000.A.H_000882600	microtubule structures 1
TcIL3000.A.H_000999700	microtubule structures 1
TcIL3000.A.H_000874000	microtubule structures 1
TcIL3000.A.H_000644700	microtubule structures 1
TcIL3000.A.H_000475100	microtubule structures 1
TcIL3000.A.H_000716900	microtubule structures 1
TcIL3000.A.H_000630400	microtubule structures 1
TcIL3000.A.H_000924700	microtubule structures 1
TcIL3000.A.H_000313800	microtubule structures 1
TcIL3000.A.H_000994900:pseudogene	microtubule structures 1
TcIL3000.A.H_000943200	microtubule structures 1
TcIL3000.A.H_000274500	microtubule structures 1
TcIL3000.A.H_000713400	microtubule structures 1
TcIL3000.A.H_000554500	microtubule structures 1
TcIL3000.A.H_000766700:pseudogene	microtubule structures 1
TcIL3000.A.H_000831700	microtubule structures 1
TcIL3000.A.H_000450300:pseudogene	microtubule structures 1
TcIL3000.A.H_000430700:pseudogene	microtubule structures 2
TcIL3000.A.H_001018300	microtubule structures 2
TcIL3000.A.H_000798300	microtubule structures 2
TcIL3000.A.H_000591300	microtubule structures 2
TcIL3000.A.H_000829800	microtubule structures 2
TcIL3000.A.H_000853600	microtubule structures 2
TcIL3000.A.H_000747800:pseudogene	microtubule structures 2
TcIL3000.A.H_000628000:pseudogene	microtubule structures 2
TcIL3000.A.H_000946300	microtubule structures 2
TcIL3000.A.H_000894000	microtubule structures 2
TcIL3000.A.H_000923300	microtubule structures 2
TcIL3000.A.H_000681400	microtubule structures 2
TcIL3000.A.H_000942900	microtubule structures 2
TcIL3000.A.H_000416700	microtubule structures 2
TcIL3000.A.H_000766400	microtubule structures 2
TcIL3000.A.H_000903000	microtubule structures 2
TcIL3000.A.H_000548200	microtubule structures 2
TcIL3000.A.H_000977600	microtubule structures 2
TcIL3000.A.H_000661000:pseudogene	microtubule structures 2
TcIL3000.A.H_000686300	microtubule structures 2
TcIL3000.A.H_000317600	mitochondrion - IM
TcIL3000.A.H_000461100	mitochondrion - IM
TcIL3000.A.H_000015900	mitochondrion - IM
TcIL3000.A.H_000574800	mitochondrion - IM
TcIL3000.A.H_000409200:pseudogene	mitochondrion - IM
TcIL3000.A.H_000520600	mitochondrion - IM
TcIL3000.A.H_000442100	mitochondrion - IM
TcIL3000.A.H_000320000	mitochondrion - IM
TcIL3000.A.H_000485000	mitochondrion - IM
TcIL3000.A.H_000330300	mitochondrion - IM
TcIL3000.A.H_000594900	mitochondrion - IM
TcIL3000.A.H_000422600	mitochondrion - IM
TcIL3000.A.H_000337600	mitochondrion - IM
TcIL3000.A.H_000297700:pseudogene	mitochondrion - IM
TcIL3000.A.H_000513300	mitochondrion - IM
TcIL3000.A.H_000382800	mitochondrion - IM
TcIL3000.A.H_000476600	mitochondrion - IM
TcIL3000.A.H_000421000:pseudogene	mitochondrion - IM
TcIL3000.A.H_000391700:pseudogene	mitochondrion - IM
TcIL3000.A.H_000494900	mitochondrion - IM
TcIL3000.A.H_000324600:pseudogene	mitochondrion - IM
TcIL3000.A.H_000046900	mitochondrion - IM
TcIL3000.A.H_000718200	mitochondrion - IM
TcIL3000.A.H_000741300	mitochondrion - IM
TcIL3000.A.H_000839100	mitochondrion - IM
TcIL3000.A.H_000869900	mitochondrion - IM
TcIL3000.A.H_001000500	mitochondrion - IM
TcIL3000.A.H_000803000	mitochondrion - IM
TcIL3000.A.H_001005300	mitochondrion - IM
TcIL3000.A.H_000712700	mitochondrion - IM
TcIL3000.A.H_000663100:pseudogene	mitochondrion - IM
TcIL3000.A.H_000688600	mitochondrion - IM
TcIL3000.A.H_000843700	mitochondrion - IM
TcIL3000.A.H_000921800	mitochondrion - IM
TcIL3000.A.H_000832500	mitochondrion - IM
TcIL3000.A.H_000786600	mitochondrion - IM
TcIL3000.A.H_000616400	mitochondrion - IM
TcIL3000.A.H_000615600	mitochondrion - IM
TcIL3000.A.H_000715800:pseudogene	mitochondrion - IM
TcIL3000.A.H_000874500	mitochondrion - IM
TcIL3000.A.H_000708500:pseudogene	mitochondrion - IM
TcIL3000.A.H_000790900	mitochondrion - IM
TcIL3000.A.H_000822800	mitochondrion - IM
TcIL3000.A.H_000837200	mitochondrion - matrix 1
TcIL3000.A.H_000966900	mitochondrion - matrix 1
TcIL3000.A.H_000432100	mitochondrion - matrix 1
TcIL3000.A.H_000507300	mitochondrion - matrix 1
TcIL3000.A.H_000665500	mitochondrion - matrix 1
TcIL3000.A.H_000511200	mitochondrion - matrix 1
TcIL3000.A.H_000775500	mitochondrion - matrix 1
TcIL3000.A.H_000841700	mitochondrion - matrix 1
TcIL3000.A.H_000325300	mitochondrion - matrix 1
TcIL3000.A.H_000783600	mitochondrion - matrix 1
TcIL3000.A.H_000457600	mitochondrion - matrix 1
TcIL3000.A.H_000704500	mitochondrion - matrix 1
TcIL3000.A.H_000938000	mitochondrion - matrix 1
TcIL3000.A.H_000959800	mitochondrion - matrix 1
TcIL3000.A.H_000278500	mitochondrion - matrix 1
TcIL3000.A.H_000611900	mitochondrion - matrix 1
TcIL3000.A.H_000612600	mitochondrion - matrix 1
TcIL3000.A.H_000605800	mitochondrion - matrix 1
TcIL3000.A.H_000818200	mitochondrion - matrix 1
TcIL3000.A.H_000746000:pseudogene	mitochondrion - matrix 1
TcIL3000.A.H_000810900	mitochondrion - matrix 1
TcIL3000.A.H_000739200	mitochondrion - matrix 1
TcIL3000.A.H_000428400	mitochondrion - matrix 1
TcIL3000.A.H_000660500	mitochondrion - matrix 1
TcIL3000.A.H_000743000	mitochondrion - matrix 1
TcIL3000.A.H_000480700	mitochondrion - matrix 1
TcIL3000.A.H_000688200	mitochondrion - matrix 1
TcIL3000.A.H_000301500:pseudogene	mitochondrion - matrix 1
TcIL3000.A.H_000574900	mitochondrion - matrix 1
TcIL3000.A.H_000480900:pseudogene	mitochondrion - matrix 1
TcIL3000.A.H_000505500	mitochondrion - matrix 1
TcIL3000.A.H_000977500:pseudogene	mitochondrion - matrix 1
TcIL3000.A.H_000789800:pseudogene	mitochondrion - matrix 2
TcIL3000.A.H_000343100:pseudogene	mitochondrion - matrix 2
TcIL3000.A.H_000890900:pseudogene	mitochondrion - matrix 2
TcIL3000.A.H_000321100:pseudogene	mitochondrion - matrix 2
TcIL3000.A.H_000758400:pseudogene	mitochondrion - matrix 2
TcIL3000.A.H_000494400	mitochondrion - matrix 2
TcIL3000.A.H_000759300	mitochondrion - matrix 2
TcIL3000.A.H_000759200	mitochondrion - matrix 2
TcIL3000.A.H_000727600	mitochondrion - matrix 2
TcIL3000.A.H_000516700	mitochondrion - matrix 2
TcIL3000.A.H_000870300	mitochondrion - matrix 2
TcIL3000.A.H_000363600	mitochondrion - matrix 2
TcIL3000.A.H_000503600	mitochondrion - matrix 2
TcIL3000.A.H_000328300:pseudogene	mitochondrion - matrix 2
TcIL3000.A.H_000762400	mitochondrion - matrix 2
TcIL3000.A.H_000413300	mitochondrion - matrix 2
TcIL3000.A.H_000501900	mitochondrion - matrix 2
TcIL3000.A.H_000909500	mitochondrion - matrix 2
TcIL3000.A.H_000823600	mitochondrion - matrix 2
TcIL3000.A.H_000948300	mitochondrion - matrix 2
TcIL3000.A.H_000830400	mitochondrion - matrix 2
TcIL3000.A.H_000803500	mitochondrion - matrix 2
TcIL3000.A.H_000292800:pseudogene	mitochondrion - matrix 2
TcIL3000.A.H_001000400	mitochondrion - matrix 2
TcIL3000.A.H_000281900:pseudogene	mitochondrion - matrix 2
TcIL3000.A.H_000803800	mitochondrion - matrix 2
TcIL3000.A.H_000564100	mitochondrion - matrix 2
TcIL3000.A.H_000803900:pseudogene	mitochondrion - matrix 2
TcIL3000.A.H_000563500:pseudogene	mitochondrion - matrix 2
TcIL3000.A.H_000661900	mitochondrion - matrix 2
TcIL3000.A.H_000814500	mitochondrion - matrix 2
TcIL3000.A.H_000616900:pseudogene	mitochondrion - matrix 2
TcIL3000.A.H_001022800:pseudogene	mitochondrion - matrix 2
TcIL3000.A.H_000044700:pseudogene	mitochondrion - matrix 2
TcIL3000.A.H_001033500	mitochondrion - matrix 2
TcIL3000.A.H_001034600:pseudogene	mitochondrion - matrix 2
TcIL3000.A.H_000281500:pseudogene	mitochondrion - matrix 2
TcIL3000.A.H_000679400:pseudogene	mitochondrion - matrix 2
TcIL3000.A.H_000939500	mitochondrion - matrix 2
TcIL3000.A.H_000458200	mitochondrion - matrix 2
TcIL3000.A.H_000315600	mitochondrion - matrix 2
TcIL3000.A.H_000792700	mitochondrion - matrix 2
TcIL3000.A.H_000946600	mitochondrion - matrix 2
TcIL3000.A.H_000698200:pseudogene	mitochondrion - matrix 2
TcIL3000.A.H_000455700	mitochondrion - matrix 2
TcIL3000.A.H_000878500	mitochondrion - matrix 2
TcIL3000.A.H_000656700	mitochondrion - matrix 2
TcIL3000.A.H_000453700:pseudogene	mitochondrion - matrix 2
TcIL3000.A.H_000939000	mitochondrion - matrix 2
TcIL3000.A.H_000450100	mitochondrion - matrix 2
TcIL3000.A.H_000555400	mitochondrion - matrix 2
TcIL3000.A.H_000837800	mitochondrion - matrix 2
TcIL3000.A.H_000558300	mitochondrion - matrix 2
TcIL3000.A.H_000558400:pseudogene	mitochondrion - matrix 2
TcIL3000.A.H_000394600	mitochondrion - matrix 2
TcIL3000.A.H_000867200:pseudogene	mitochondrion - matrix 2
TcIL3000.A.H_000431800	mitochondrion - matrix 2
TcIL3000.A.H_000779800	mitochondrion - matrix 2
TcIL3000.A.H_000716600	mitochondrion - matrix 2
TcIL3000.A.H_000960000	mitochondrion - matrix 2
TcIL3000.A.H_000680100:pseudogene	mitochondrion - matrix 2
TcIL3000.A.H_000552000	mitochondrion - matrix 2
TcIL3000.A.H_000525700	mitochondrion - matrix 2
TcIL3000.A.H_000320200	mitochondrion - matrix 2
TcIL3000.A.H_000519100	mitochondrion - matrix 2
TcIL3000.A.H_000312100	mitochondrion - matrix 2
TcIL3000.A.H_000425500	mitochondrion - matrix 2
TcIL3000.A.H_000919400	mitochondrion - matrix 2
TcIL3000.A.H_000897600	mitochondrion - matrix 2
TcIL3000.A.H_000906000	mitochondrion - matrix 2
TcIL3000.A.H_000510000	mitochondrion - matrix 2
TcIL3000.A.H_000491800	mitochondrion - OM
TcIL3000.A.H_000996300:pseudogene	mitochondrion - OM
TcIL3000.A.H_000452400	mitochondrion - OM
TcIL3000.A.H_000647700	mitochondrion - OM
TcIL3000.A.H_000496700	mitochondrion - OM
TcIL3000.A.H_000562900	mitochondrion - OM
TcIL3000.A.H_000676800	mitochondrion - OM
TcIL3000.A.H_000649700	mitochondrion - OM
TcIL3000.A.H_000620300	mitochondrion - OM
TcIL3000.A.H_000970300	mitochondrion - OM
TcIL3000.A.H_000611100	mitochondrion - OM
TcIL3000.A.H_000672500	mitochondrion - OM
TcIL3000.A.H_000365300	mitochondrion - OM
TcIL3000.A.H_000364000:pseudogene	mitochondrion - OM
TcIL3000.A.H_000338100	mitochondrion - OM
TcIL3000.A.H_001012700	nucleus
TcIL3000.A.H_001016500	nucleus
TcIL3000.A.H_000983200:pseudogene	nucleus
TcIL3000.A.H_000294900	nucleus
TcIL3000.A.H_000829300	nucleus
TcIL3000.A.H_000145900	nucleus
TcIL3000.A.H_000825100	nucleus
TcIL3000.A.H_000274100	nucleus
TcIL3000.A.H_000146000	nucleus
TcIL3000.A.H_001006300	nucleus
TcIL3000.A.H_000375100	nucleus
TcIL3000.A.H_000871400	nucleus
TcIL3000.A.H_000339600:pseudogene	nucleus
TcIL3000.A.H_000338800	nucleus
TcIL3000.A.H_000902100	nucleus
TcIL3000.A.H_000908800:pseudogene	nucleus
TcIL3000.A.H_000863300	nucleus
TcIL3000.A.H_000927000	nucleus
TcIL3000.A.H_000310300	nucleus
TcIL3000.A.H_000850300	nucleus
TcIL3000.A.H_000836000	nucleus
TcIL3000.A.H_000940000:pseudogene	nucleus
TcIL3000.A.H_000317300	nucleus
TcIL3000.A.H_000384600	nucleus
TcIL3000.A.H_000942200:pseudogene	nucleus
TcIL3000.A.H_000947700:pseudogene	nucleus
TcIL3000.A.H_000329000	nucleus
TcIL3000.A.H_000306100	nucleus
TcIL3000.A.H_000305300	nucleus
TcIL3000.A.H_000854300	nucleus
TcIL3000.A.H_000710200	nucleus
TcIL3000.A.H_000551800	nucleus
TcIL3000.A.H_000457300	nucleus
TcIL3000.A.H_000688800	nucleus
TcIL3000.A.H_000492900	nucleus
TcIL3000.A.H_000701600	nucleus
TcIL3000.A.H_000702200:pseudogene	nucleus
TcIL3000.A.H_000679100	nucleus
TcIL3000.A.H_000526500:pseudogene	nucleus
TcIL3000.A.H_000792600	nucleus
TcIL3000.A.H_000417000:pseudogene	nucleus
TcIL3000.A.H_000726100:pseudogene	nucleus
TcIL3000.A.H_000727500:pseudogene	nucleus
TcIL3000.A.H_000734300	nucleus
TcIL3000.A.H_000493400:pseudogene	nucleus
TcIL3000.A.H_000490200	nucleus
TcIL3000.A.H_000773700	nucleus
TcIL3000.A.H_000805600	nucleus
TcIL3000.A.H_000614900	nucleus
TcIL3000.A.H_000604800	nucleus
TcIL3000.A.H_000603500	nucleus
TcIL3000.A.H_000810700	nucleus
TcIL3000.A.H_000807000:pseudogene	nucleus
TcIL3000.A.H_000586100:pseudogene	nucleus
TcIL3000.A.H_000463600	nucleus
TcIL3000.A.H_000580600	nucleus
TcIL3000.A.H_000555800	nucleus
TcIL3000.A.H_000803400	nucleus
TcIL3000.A.H_000433600	nucleus
TcIL3000.A.H_000442500	nucleus
TcIL3000.A.H_000650300:pseudogene	nucleus
TcIL3000.A.H_000570200:pseudogene	nucleus
TcIL3000.A.H_000575700	nucleus
TcIL3000.A.H_000361900	nucleus - chromatin
TcIL3000.A.H_000045000:pseudogene	nucleus - chromatin
TcIL3000.A.H_000497400	nucleus - chromatin
TcIL3000.A.H_000961300	nucleus - chromatin
TcIL3000.A.H_000868300	nucleus - chromatin
TcIL3000.A.H_000681300:pseudogene	nucleus - chromatin
TcIL3000.A.H_000762500:pseudogene	nucleus - chromatin
TcIL3000.A.H_000546200	nucleus - chromatin
TcIL3000.A.H_000856200	nucleus - chromatin
TcIL3000.A.H_000942600	nucleus - chromatin
TcIL3000.A.H_000933200	nucleus - chromatin
TcIL3000.A.H_000532800	proteasome
TcIL3000.A.H_000713200	proteasome
TcIL3000.A.H_000528900	proteasome
TcIL3000.A.H_000311700	proteasome
TcIL3000.A.H_000932300	proteasome
TcIL3000.A.H_000929000	proteasome
TcIL3000.A.H_000713800	proteasome
TcIL3000.A.H_000689200	proteasome
TcIL3000.A.H_000676900	proteasome
TcIL3000.A.H_000353300	proteasome
TcIL3000.A.H_000768500	proteasome
TcIL3000.A.H_000768100:pseudogene	proteasome
TcIL3000.A.H_000450600	proteasome
TcIL3000.A.H_000755600	proteasome
TcIL3000.A.H_000780800	proteasome regulatory particle
TcIL3000.A.H_000147900	proteasome regulatory particle
TcIL3000.A.H_000849200	proteasome regulatory particle
TcIL3000.A.H_000255900	proteasome regulatory particle
TcIL3000.A.H_000949200	proteasome regulatory particle
TcIL3000.A.H_000292500:pseudogene	proteasome regulatory particle
TcIL3000.A.H_000726000	proteasome regulatory particle
TcIL3000.A.H_000859700	proteasome regulatory particle
TcIL3000.A.H_000511900	proteasome regulatory particle
TcIL3000.A.H_001026600	proteasome regulatory particle
TcIL3000.A.H_000882400	proteasome regulatory particle
TcIL3000.A.H_000449000	proteasome regulatory particle
TcIL3000.A.H_000740700	proteasome regulatory particle
TcIL3000.A.H_000898700	proteasome regulatory particle
TcIL3000.A.H_000807400	proteasome regulatory particle
TcIL3000.A.H_000512400	proteasome regulatory particle
TcIL3000.A.H_000568800	ribonucleoproteins 1
TcIL3000.A.H_000853800	ribonucleoproteins 1
TcIL3000.A.H_000210700	ribonucleoproteins 1
TcIL3000.A.H_000981300	ribonucleoproteins 1
TcIL3000.A.H_000850600	ribonucleoproteins 1
TcIL3000.A.H_000655500	ribonucleoproteins 1
TcIL3000.A.H_000794400	ribonucleoproteins 1
TcIL3000.A.H_000955500	ribonucleoproteins 1
TcIL3000.A.H_000557400	ribonucleoproteins 1
TcIL3000.A.H_000621100	ribonucleoproteins 1
TcIL3000.A.H_000754900	ribonucleoproteins 1
TcIL3000.A.H_000017900	ribonucleoproteins 1
TcIL3000.A.H_000497200	ribonucleoproteins 1
TcIL3000.A.H_000897100	ribonucleoproteins 1
TcIL3000.A.H_000820600	ribonucleoproteins 1
TcIL3000.A.H_000739500	ribonucleoproteins 1
TcIL3000.A.H_000479000	ribonucleoproteins 1
TcIL3000.A.H_000920700	ribonucleoproteins 1
TcIL3000.A.H_000367100	ribonucleoproteins 1
TcIL3000.A.H_000761400	ribonucleoproteins 1
TcIL3000.A.H_000721600	ribonucleoproteins 1
TcIL3000.A.H_000937500	ribonucleoproteins 1
TcIL3000.A.H_000970400	ribonucleoproteins 1
TcIL3000.A.H_000710400	ribonucleoproteins 1
TcIL3000.A.H_000521500	ribonucleoproteins 1
TcIL3000.A.H_000417400	ribonucleoproteins 1
TcIL3000.A.H_000443500:pseudogene	ribonucleoproteins 1
TcIL3000.A.H_000644500	ribonucleoproteins 1
TcIL3000.A.H_000621300	ribonucleoproteins 1
TcIL3000.A.H_000570900	ribonucleoproteins 1
TcIL3000.A.H_000819300	ribonucleoproteins 1
TcIL3000.A.H_000666300	ribonucleoproteins 1
TcIL3000.A.H_000974600	ribonucleoproteins 1
TcIL3000.A.H_000482000	ribonucleoproteins 1
TcIL3000.A.H_000503800	ribonucleoproteins 1
TcIL3000.A.H_000370500	ribonucleoproteins 1
TcIL3000.A.H_000383700	ribonucleoproteins 1
TcIL3000.A.H_001033100	secretory/endocytic 1
TcIL3000.A.H_000048800:pseudogene	secretory/endocytic 1
TcIL3000.A.H_000822000:pseudogene	secretory/endocytic 1
TcIL3000.A.H_000845900	secretory/endocytic 1
TcIL3000.A.H_000345700	secretory/endocytic 1
TcIL3000.A.H_000496300:pseudogene	secretory/endocytic 1
TcIL3000.A.H_000806300	secretory/endocytic 1
TcIL3000.A.H_000565800	secretory/endocytic 1
TcIL3000.A.H_000582400	secretory/endocytic 1
TcIL3000.A.H_000359800:pseudogene	secretory/endocytic 1
TcIL3000.A.H_000827900	secretory/endocytic 1
TcIL3000.A.H_000018100:pseudogene	secretory/endocytic 1
TcIL3000.A.H_000654600	secretory/endocytic 1
TcIL3000.A.H_000012500	secretory/endocytic 1
TcIL3000.A.H_000452300	secretory/endocytic 1
TcIL3000.A.H_000301600	secretory/endocytic 1
TcIL3000.A.H_000583800:pseudogene	secretory/endocytic 1
TcIL3000.A.H_000344900	secretory/endocytic 2
TcIL3000.A.H_000614200:pseudogene	secretory/endocytic 2
TcIL3000.A.H_001025800	secretory/endocytic 2
TcIL3000.A.H_000607200	secretory/endocytic 2
TcIL3000.A.H_000260600	secretory/endocytic 2
TcIL3000.A.H_000794600	secretory/endocytic 2
TcIL3000.A.H_000389200	secretory/endocytic 2
TcIL3000.A.H_000388400	secretory/endocytic 2
TcIL3000.A.H_000582200	secretory/endocytic 2
TcIL3000.A.H_000845600	secretory/endocytic 2
TcIL3000.A.H_000867500	secretory/endocytic 2
TcIL3000.A.H_000636600	secretory/endocytic 2
TcIL3000.A.H_000028200	secretory/endocytic 3
TcIL3000.A.H_000070400	secretory/endocytic 3
TcIL3000.A.H_000067100	secretory/endocytic 3
TcIL3000.A.H_000065500	secretory/endocytic 3
TcIL3000.A.H_000950900	secretory/endocytic 3
TcIL3000.A.H_000288100	secretory/endocytic 3
TcIL3000.A.H_000037400	secretory/endocytic 3
TcIL3000.A.H_000028100	secretory/endocytic 3
TcIL3000.A.H_000488700	secretory/endocytic 3
TcIL3000.A.H_000102700	secretory/endocytic 3
TcIL3000.A.H_000092300	secretory/endocytic 3
TcIL3000.A.H_000196100	secretory/endocytic 3
TcIL3000.A.H_000192100	secretory/endocytic 3
TcIL3000.A.H_000192000	secretory/endocytic 3
TcIL3000.A.H_000026500	secretory/endocytic 3
