# Supplementary material for: Mapping diversity in African trypanosomes using high resolution spatial proteomics
Source: Nat Commun. 2023 Jul 21;14:4401. doi: 10.1038/s41467-023-40125-z (PMC10361982; doi:10.1038/s41467-023-40125-z)
Supplement: Supplementary file 8 — Supplementary Data 6 [file 41467_2023_40125_MOESM8_ESM.xlsx]

## Sheet: Legend
Supplementary Data 6: Novelty TAGM classifications of proteins to subcellular localisation in each 33-plex dataset (A) T. congolense BSF and (B) T. congolense PCF.
Sheet	Name	Description	Column letter	Column names	Column description
1	SD6-a Novelty TAGM analysis for T. congolense BSF	The Novelty TAGM allocation of proteins to subcellular compartments or newly detected phenotypes in T. congolense BSF.	A	gene ID	TriTrypDB based gene identifier
			B	phenotype	The Novelty TAGM prediction for the most probable subcellular compartment allocation or newly detected phenotype.
2	SD6-b Novelty TAGM analysis for T. congolense PCF	The Novelty TAGM allocation of proteins to subcellular compartments or newly detected phenotypes in T. congolense PCF.	A	gene ID	TriTrypDB based gene identifier
			B	phenotype	The Novelty TAGM prediction for the most probable subcellular compartment allocation or newly detected phenotype.

## Sheet: SD6-a
gene ID	phenotype
TcIL3000.A.H_000005100	Phenotype 1
TcIL3000.A.H_000005400:pseudogene	secretory/endocytic 1
TcIL3000.A.H_000005600	secretory/endocytic 1
TcIL3000.A.H_000005900	Phenotype 2
TcIL3000.A.H_000006000	secretory/endocytic 1
TcIL3000.A.H_000006200	ribonucleoproteins 2
TcIL3000.A.H_000006600	cytosol
TcIL3000.A.H_000006700	secretory/endocytic 1
TcIL3000.A.H_000007000	Phenotype 3
TcIL3000.A.H_000007100	secretory/endocytic 1
TcIL3000.A.H_000007300	secretory/endocytic 2
TcIL3000.A.H_000007800	secretory/endocytic 1
TcIL3000.A.H_000007900	secretory/endocytic 1
TcIL3000.A.H_000008000	secretory/endocytic 1
TcIL3000.A.H_000008100	secretory/endocytic 1
TcIL3000.A.H_000008400	Phenotype 4
TcIL3000.A.H_000008700	secretory/endocytic 1
TcIL3000.A.H_000011600	Phenotype 2
TcIL3000.A.H_000012300	Phenotype 5
TcIL3000.A.H_000012400:pseudogene	mitochondrion - IM
TcIL3000.A.H_000012500	secretory/endocytic 1
TcIL3000.A.H_000012600	mitochondrion - IM
TcIL3000.A.H_000012700	mitochondrion - IM
TcIL3000.A.H_000012900	flagellum
TcIL3000.A.H_000013000	Phenotype 2
TcIL3000.A.H_000013300	mitochondrion - matrix 2
TcIL3000.A.H_000013400	secretory/endocytic 1
TcIL3000.A.H_000013700	secretory/endocytic 1
TcIL3000.A.H_000013900	secretory/endocytic 1
TcIL3000.A.H_000014200	secretory/endocytic 1
TcIL3000.A.H_000014300	secretory/endocytic 1
TcIL3000.A.H_000014400	secretory/endocytic 1
TcIL3000.A.H_000014500	secretory/endocytic 1
TcIL3000.A.H_000015000:pseudogene	flagellum
TcIL3000.A.H_000015100	Phenotype 2
TcIL3000.A.H_000015200:pseudogene	nucleus
TcIL3000.A.H_000015300:pseudogene	acidocalcisomes
TcIL3000.A.H_000015500:pseudogene	nucleus
TcIL3000.A.H_000015600:pseudogene	Phenotype 1
TcIL3000.A.H_000015800	mitochondrion - matrix 2
TcIL3000.A.H_000016000:pseudogene	cytosol
TcIL3000.A.H_000016100	flagellum
TcIL3000.A.H_000016200:pseudogene	Phenotype 5
TcIL3000.A.H_000016600	cytosol
TcIL3000.A.H_000016900:pseudogene	Phenotype 1
TcIL3000.A.H_000017000	cytosol
TcIL3000.A.H_000017200	Phenotype 2
TcIL3000.A.H_000017300	nucleus
TcIL3000.A.H_000017500	cytosol
TcIL3000.A.H_000017600	cytosol
TcIL3000.A.H_000018100:pseudogene	secretory/endocytic 1
TcIL3000.A.H_000018400:pseudogene	mitochondrion - matrix 2
TcIL3000.A.H_000018500	Phenotype 4
TcIL3000.A.H_000018600:pseudogene	15
TcIL3000.A.H_000018700	mitochondrion - matrix 2
TcIL3000.A.H_000018800	cytosol
TcIL3000.A.H_000018900	Phenotype 3
TcIL3000.A.H_000019000	cytosol
TcIL3000.A.H_000019100	nucleus
TcIL3000.A.H_000019200:pseudogene	nucleus
TcIL3000.A.H_000019300	endoplasmic reticulum
TcIL3000.A.H_000019400:pseudogene	Phenotype 4
TcIL3000.A.H_000019500	nucleus
TcIL3000.A.H_000019900:pseudogene	cytosol
TcIL3000.A.H_000020000:pseudogene	mitochondrion - IM
TcIL3000.A.H_000020100:pseudogene	mitochondrion - matrix 2
TcIL3000.A.H_000020200	flagellum
TcIL3000.A.H_000020300:pseudogene	Phenotype 4
TcIL3000.A.H_000020400	mitochondrion - IM
TcIL3000.A.H_000020600:pseudogene	nucleus
TcIL3000.A.H_000020700:pseudogene	Phenotype 4
TcIL3000.A.H_000020800	Phenotype 4
TcIL3000.A.H_000020900	flagellum
TcIL3000.A.H_000023600	mitochondrion - matrix 2
TcIL3000.A.H_000023700	Phenotype 4
TcIL3000.A.H_000024000	secretory/endocytic 1
TcIL3000.A.H_000024300	cytosol
TcIL3000.A.H_000025200	secretory/endocytic 1
TcIL3000.A.H_000026300	secretory/endocytic 1
TcIL3000.A.H_000026400	secretory/endocytic 2
TcIL3000.A.H_000027600	secretory/endocytic 1
TcIL3000.A.H_000027700	secretory/endocytic 1
TcIL3000.A.H_000029700	secretory/endocytic 1
TcIL3000.A.H_000031500	secretory/endocytic 1
TcIL3000.A.H_000032300	nucleus
TcIL3000.A.H_000033000	secretory/endocytic 1
TcIL3000.A.H_000034900	endoplasmic reticulum
TcIL3000.A.H_000035900:pseudogene	mitochondrion - matrix 2
TcIL3000.A.H_000036100	mitochondrion - IM
TcIL3000.A.H_000036300	glycosomes
TcIL3000.A.H_000036400	cytosol
TcIL3000.A.H_000036500	cytosol
TcIL3000.A.H_000036600:pseudogene	Phenotype 3
TcIL3000.A.H_000037000:pseudogene	cytosol
TcIL3000.A.H_000037300	nucleus - chromatin
TcIL3000.A.H_000037500	secretory/endocytic 1
TcIL3000.A.H_000038200	secretory/endocytic 1
TcIL3000.A.H_000038700	15
TcIL3000.A.H_000039300	Phenotype 5
TcIL3000.A.H_000039400	ribonucleoproteins 1
TcIL3000.A.H_000040600	Phenotype 2
TcIL3000.A.H_000040700	Phenotype 4
TcIL3000.A.H_000041200:pseudogene	mitochondrion - IM
TcIL3000.A.H_000041300	mitochondrion - matrix 2
TcIL3000.A.H_000041400	nucleus
TcIL3000.A.H_000041500	Phenotype 4
TcIL3000.A.H_000041700	nucleus
TcIL3000.A.H_000041800	secretory/endocytic 1
TcIL3000.A.H_000041900	Phenotype 4
TcIL3000.A.H_000042000	secretory/endocytic 2
TcIL3000.A.H_000042100:pseudogene	flagellum
TcIL3000.A.H_000042200:pseudogene	mitochondrion - IM
TcIL3000.A.H_000042300	Phenotype 4
TcIL3000.A.H_000042400	Phenotype 4
TcIL3000.A.H_000042600	cytosol
TcIL3000.A.H_000042800	Phenotype 4
TcIL3000.A.H_000044100	Phenotype 5
TcIL3000.A.H_000044700:pseudogene	mitochondrion - matrix 2
TcIL3000.A.H_000044800	flagellum
TcIL3000.A.H_000044900:pseudogene	Phenotype 2
TcIL3000.A.H_000045100	nucleus
TcIL3000.A.H_000045300	endoplasmic reticulum
TcIL3000.A.H_000045400	secretory/endocytic 1
TcIL3000.A.H_000046300	Phenotype 4
TcIL3000.A.H_000047100	mitochondrion - IM
TcIL3000.A.H_000047300	secretory/endocytic 2
TcIL3000.A.H_000047400	acidocalcisomes
TcIL3000.A.H_000047500	endoplasmic reticulum
TcIL3000.A.H_000047800	Phenotype 2
TcIL3000.A.H_000047900	mitochondrion - IM
TcIL3000.A.H_000048000:pseudogene	mitochondrion - matrix 2
TcIL3000.A.H_000048100	secretory/endocytic 1
TcIL3000.A.H_000048200	mitochondrion - matrix 2
TcIL3000.A.H_000048500	Phenotype 4
TcIL3000.A.H_000048600	Phenotype 4
TcIL3000.A.H_000048700:pseudogene	Phenotype 4
TcIL3000.A.H_000048800:pseudogene	secretory/endocytic 1
TcIL3000.A.H_000049200	nucleus
TcIL3000.A.H_000050500:pseudogene	endoplasmic reticulum
TcIL3000.A.H_000051000	secretory/endocytic 1
TcIL3000.A.H_000052400	secretory/endocytic 1
TcIL3000.A.H_000054200	secretory/endocytic 1
TcIL3000.A.H_000054300	secretory/endocytic 1
TcIL3000.A.H_000054600	Phenotype 2
TcIL3000.A.H_000058600	Phenotype 2
TcIL3000.A.H_000059300	microtubule structures 1
TcIL3000.A.H_000060200	Phenotype 5
TcIL3000.A.H_000060300	Phenotype 5
TcIL3000.A.H_000061000	secretory/endocytic 1
TcIL3000.A.H_000061100	flagellum
TcIL3000.A.H_000061400	cytosol
TcIL3000.A.H_000061500	nucleus
TcIL3000.A.H_000061700	mitochondrion - matrix 2
TcIL3000.A.H_000061800	nucleus - chromatin
TcIL3000.A.H_000061900	glycosomes
TcIL3000.A.H_000062100	Phenotype 4
TcIL3000.A.H_000062500:pseudogene	endoplasmic reticulum
TcIL3000.A.H_000062600	Phenotype 5
TcIL3000.A.H_000062700:pseudogene	endoplasmic reticulum
TcIL3000.A.H_000062800	nucleus - chromatin
TcIL3000.A.H_000063000	nucleus
TcIL3000.A.H_000063100	nucleus
TcIL3000.A.H_000064700	Phenotype 4
TcIL3000.A.H_000065300	secretory/endocytic 1
TcIL3000.A.H_000067800	secretory/endocytic 1
TcIL3000.A.H_000068900	secretory/endocytic 1
TcIL3000.A.H_000069700	secretory/endocytic 2
TcIL3000.A.H_000070700	nucleus - chromatin
TcIL3000.A.H_000071000	cytosol
TcIL3000.A.H_000072800	secretory/endocytic 1
TcIL3000.A.H_000072900	secretory/endocytic 1
TcIL3000.A.H_000075900	Phenotype 3
TcIL3000.A.H_000077100	secretory/endocytic 1
TcIL3000.A.H_000077600	Phenotype 3
TcIL3000.A.H_000080400	cytosol
TcIL3000.A.H_000080500	Phenotype 3
TcIL3000.A.H_000084300	acidocalcisomes
TcIL3000.A.H_000085300	Phenotype 4
TcIL3000.A.H_000086600	secretory/endocytic 1
TcIL3000.A.H_000086700	secretory/endocytic 1
TcIL3000.A.H_000087300	secretory/endocytic 2
TcIL3000.A.H_000088500	cytosol
TcIL3000.A.H_000088700	secretory/endocytic 1
TcIL3000.A.H_000089600	Phenotype 2
TcIL3000.A.H_000089700	secretory/endocytic 1
TcIL3000.A.H_000089900	secretory/endocytic 1
TcIL3000.A.H_000090200	endoplasmic reticulum
TcIL3000.A.H_000091400	Phenotype 3
TcIL3000.A.H_000091600	Phenotype 3
TcIL3000.A.H_000091900	Phenotype 3
TcIL3000.A.H_000092200	mitochondrion - matrix 2
TcIL3000.A.H_000093600	secretory/endocytic 1
TcIL3000.A.H_000099800	Phenotype 3
TcIL3000.A.H_000100200	Phenotype 3
TcIL3000.A.H_000101000	Phenotype 4
TcIL3000.A.H_000101200	Phenotype 5
TcIL3000.A.H_000101400	secretory/endocytic 1
TcIL3000.A.H_000101500	secretory/endocytic 2
TcIL3000.A.H_000101700	secretory/endocytic 1
TcIL3000.A.H_000101800	Phenotype 1
TcIL3000.A.H_000101900	endoplasmic reticulum
TcIL3000.A.H_000102000	secretory/endocytic 1
TcIL3000.A.H_000102900	mitochondrion - matrix 2
TcIL3000.A.H_000103300	cytosol
TcIL3000.A.H_000103400	Phenotype 3
TcIL3000.A.H_000104100	secretory/endocytic 1
TcIL3000.A.H_000108900	nucleus
TcIL3000.A.H_000113900	secretory/endocytic 1
TcIL3000.A.H_000116600	secretory/endocytic 1
TcIL3000.A.H_000119900	Phenotype 3
TcIL3000.A.H_000120000:pseudogene	mitochondrion - IM
TcIL3000.A.H_000120200	secretory/endocytic 1
TcIL3000.A.H_000120300	secretory/endocytic 1
TcIL3000.A.H_000121900	Phenotype 5
TcIL3000.A.H_000122100	secretory/endocytic 1
TcIL3000.A.H_000122500	Phenotype 2
TcIL3000.A.H_000123900	cytosol
TcIL3000.A.H_000125200	acidocalcisomes
TcIL3000.A.H_000125500	Phenotype 3
TcIL3000.A.H_000125600	cytosol
TcIL3000.A.H_000129300	secretory/endocytic 1
TcIL3000.A.H_000131200	Phenotype 4
TcIL3000.A.H_000133300	endoplasmic reticulum
TcIL3000.A.H_000133800	secretory/endocytic 1
TcIL3000.A.H_000135300	secretory/endocytic 1
TcIL3000.A.H_000135400	secretory/endocytic 1
TcIL3000.A.H_000135700	Phenotype 3
TcIL3000.A.H_000136100	secretory/endocytic 1
TcIL3000.A.H_000136200	secretory/endocytic 1
TcIL3000.A.H_000136300	secretory/endocytic 1
TcIL3000.A.H_000137800	cytosol
TcIL3000.A.H_000140200	secretory/endocytic 1
TcIL3000.A.H_000141300	Phenotype 4
TcIL3000.A.H_000141400	secretory/endocytic 2
TcIL3000.A.H_000143800	microtubule structures 1
TcIL3000.A.H_000145900	nucleus
TcIL3000.A.H_000146000	nucleus
TcIL3000.A.H_000146100	ribonucleoproteins 1
TcIL3000.A.H_000146200	secretory/endocytic 1
TcIL3000.A.H_000146300:pseudogene	nucleus - chromatin
TcIL3000.A.H_000146500	Phenotype 4
TcIL3000.A.H_000147100	flagellum
TcIL3000.A.H_000147500	cytosol
TcIL3000.A.H_000147600	Phenotype 3
TcIL3000.A.H_000147700	microtubule structures 1
TcIL3000.A.H_000148200	mitochondrion - matrix 2
TcIL3000.A.H_000149200	endoplasmic reticulum
TcIL3000.A.H_000150100	Phenotype 4
TcIL3000.A.H_000150800	Phenotype 5
TcIL3000.A.H_000151600:pseudogene	microtubule structures 1
TcIL3000.A.H_000151900	secretory/endocytic 2
TcIL3000.A.H_000152100	Phenotype 4
TcIL3000.A.H_000152200	secretory/endocytic 1
TcIL3000.A.H_000152500	endoplasmic reticulum
TcIL3000.A.H_000153100:pseudogene	nucleus
TcIL3000.A.H_000153200	Phenotype 2
TcIL3000.A.H_000154600:pseudogene	cytosol
TcIL3000.A.H_000154800	secretory/endocytic 1
TcIL3000.A.H_000155000	cytosol
TcIL3000.A.H_000156300	secretory/endocytic 1
TcIL3000.A.H_000157700	nucleus - chromatin
TcIL3000.A.H_000159900	secretory/endocytic 1
TcIL3000.A.H_000160000	secretory/endocytic 1
TcIL3000.A.H_000160200	Phenotype 2
TcIL3000.A.H_000162100	Phenotype 4
TcIL3000.A.H_000165300	Phenotype 4
TcIL3000.A.H_000166000	mitochondrion - matrix 1
TcIL3000.A.H_000166200:pseudogene	secretory/endocytic 1
TcIL3000.A.H_000167100:pseudogene	secretory/endocytic 1
TcIL3000.A.H_000167200	Phenotype 4
TcIL3000.A.H_000170500	Phenotype 5
TcIL3000.A.H_000170700	secretory/endocytic 1
TcIL3000.A.H_000171100	mitochondrion - IM
TcIL3000.A.H_000171200	endoplasmic reticulum
TcIL3000.A.H_000171600	secretory/endocytic 2
TcIL3000.A.H_000172300	endoplasmic reticulum
TcIL3000.A.H_000172400:pseudogene	endoplasmic reticulum
TcIL3000.A.H_000173000:pseudogene	secretory/endocytic 1
TcIL3000.A.H_000173300	secretory/endocytic 2
TcIL3000.A.H_000174900	secretory/endocytic 1
TcIL3000.A.H_000175000	secretory/endocytic 1
TcIL3000.A.H_000177400	Phenotype 3
TcIL3000.A.H_000177500	Phenotype 4
TcIL3000.A.H_000179600	Phenotype 2
TcIL3000.A.H_000179800	endoplasmic reticulum
TcIL3000.A.H_000181400	flagellum
TcIL3000.A.H_000181500	cytosol
TcIL3000.A.H_000181600	nucleus
TcIL3000.A.H_000182500:pseudogene	nucleus
TcIL3000.A.H_000183400	nucleus
TcIL3000.A.H_000184400:pseudogene	secretory/endocytic 1
TcIL3000.A.H_000185000	secretory/endocytic 1
TcIL3000.A.H_000185200	Phenotype 4
TcIL3000.A.H_000188700	Phenotype 4
TcIL3000.A.H_000190900	Phenotype 3
TcIL3000.A.H_000191100:pseudogene	Phenotype 3
TcIL3000.A.H_000192300	secretory/endocytic 1
TcIL3000.A.H_000192400	secretory/endocytic 1
TcIL3000.A.H_000192500	secretory/endocytic 1
TcIL3000.A.H_000192900	secretory/endocytic 1
TcIL3000.A.H_000193200	secretory/endocytic 1
TcIL3000.A.H_000193700	endoplasmic reticulum
TcIL3000.A.H_000195000	secretory/endocytic 1
TcIL3000.A.H_000197400	nucleus - chromatin
TcIL3000.A.H_000201100	Phenotype 4
TcIL3000.A.H_000201500	secretory/endocytic 1
TcIL3000.A.H_000201900:pseudogene	secretory/endocytic 1
TcIL3000.A.H_000202300	mitochondrion - matrix 2
TcIL3000.A.H_000202400	Phenotype 5
TcIL3000.A.H_000203500	Phenotype 4
TcIL3000.A.H_000203600	Phenotype 4
TcIL3000.A.H_000204400:pseudogene	cytosol
TcIL3000.A.H_000207700:pseudogene	nucleus - chromatin
TcIL3000.A.H_000207800:pseudogene	Phenotype 3
TcIL3000.A.H_000208700	Phenotype 5
TcIL3000.A.H_000208800	Phenotype 5
TcIL3000.A.H_000209000:pseudogene	nucleus
TcIL3000.A.H_000209100:pseudogene	nucleus
TcIL3000.A.H_000210700	nucleus
TcIL3000.A.H_000211400	cytosol
TcIL3000.A.H_000212700	nucleus - chromatin
TcIL3000.A.H_000213400	secretory/endocytic 1
TcIL3000.A.H_000214200	Phenotype 5
TcIL3000.A.H_000214300:pseudogene	cytosol
TcIL3000.A.H_000214400	Phenotype 3
TcIL3000.A.H_000214900	Phenotype 5
TcIL3000.A.H_000216500	nucleus
TcIL3000.A.H_000216600	Phenotype 5
TcIL3000.A.H_000216900	flagellum
TcIL3000.A.H_000218100	Phenotype 3
TcIL3000.A.H_000219900	secretory/endocytic 1
TcIL3000.A.H_000220600	flagellum
TcIL3000.A.H_000220700	secretory/endocytic 1
TcIL3000.A.H_000221100	cytosol
TcIL3000.A.H_000221400	Phenotype 4
TcIL3000.A.H_000221600	secretory/endocytic 1
TcIL3000.A.H_000221700	secretory/endocytic 1
TcIL3000.A.H_000222000	cytosol
TcIL3000.A.H_000223700	endoplasmic reticulum
TcIL3000.A.H_000224500	Phenotype 3
TcIL3000.A.H_000224900	Phenotype 4
TcIL3000.A.H_000225100	15
TcIL3000.A.H_000225600	Phenotype 3
TcIL3000.A.H_000226200	Phenotype 3
TcIL3000.A.H_000226500	Phenotype 4
TcIL3000.A.H_000233600	cytosol
TcIL3000.A.H_000233800	secretory/endocytic 1
TcIL3000.A.H_000233900	mitochondrion - matrix 2
TcIL3000.A.H_000234900	Phenotype 5
TcIL3000.A.H_000235000	Phenotype 4
TcIL3000.A.H_000235300:pseudogene	endoplasmic reticulum
TcIL3000.A.H_000237800	mitochondrion - matrix 1
TcIL3000.A.H_000238300	Phenotype 5
TcIL3000.A.H_000238400	nucleus - chromatin
TcIL3000.A.H_000240100	secretory/endocytic 1
TcIL3000.A.H_000241800	Phenotype 4
TcIL3000.A.H_000241900	mitochondrion - matrix 2
TcIL3000.A.H_000242300:pseudogene	Phenotype 5
TcIL3000.A.H_000242400	secretory/endocytic 1
TcIL3000.A.H_000242500	ribonucleoproteins 1
TcIL3000.A.H_000242600	cytosol
TcIL3000.A.H_000243100	Phenotype 4
TcIL3000.A.H_000243400	Phenotype 4
TcIL3000.A.H_000244000	Phenotype 4
TcIL3000.A.H_000244100	Phenotype 4
TcIL3000.A.H_000244700	nucleus
TcIL3000.A.H_000244800	cytosol
TcIL3000.A.H_000247600	nucleus - chromatin
TcIL3000.A.H_000249900	secretory/endocytic 1
TcIL3000.A.H_000250000	Phenotype 3
TcIL3000.A.H_000250100	flagellum
TcIL3000.A.H_000250300:pseudogene	Phenotype 2
TcIL3000.A.H_000251000	flagellum
TcIL3000.A.H_000251300	Phenotype 4
TcIL3000.A.H_000252000	Phenotype 3
TcIL3000.A.H_000253500	Phenotype 3
TcIL3000.A.H_000255500	secretory/endocytic 1
TcIL3000.A.H_000255600	nucleus
TcIL3000.A.H_000256100	nucleus
TcIL3000.A.H_000258400	Phenotype 4
TcIL3000.A.H_000258900	secretory/endocytic 1
TcIL3000.A.H_000259200	Phenotype 4
TcIL3000.A.H_000259600	Phenotype 4
TcIL3000.A.H_000261400	secretory/endocytic 1
TcIL3000.A.H_000264400:pseudogene	cytosol
TcIL3000.A.H_000264700:pseudogene	mitochondrion - matrix 2
TcIL3000.A.H_000264900	Phenotype 1
TcIL3000.A.H_000265300:pseudogene	flagellum
TcIL3000.A.H_000265400	Phenotype 4
TcIL3000.A.H_000266900	secretory/endocytic 1
TcIL3000.A.H_000267600	secretory/endocytic 1
TcIL3000.A.H_000267700	Phenotype 5
TcIL3000.A.H_000267800:pseudogene	Phenotype 4
TcIL3000.A.H_000268000	microtubule structures 1
TcIL3000.A.H_000270700	Phenotype 4
TcIL3000.A.H_000272700	Phenotype 5
TcIL3000.A.H_000273500:pseudogene	secretory/endocytic 1
TcIL3000.A.H_000273600	secretory/endocytic 1
TcIL3000.A.H_000273800	Phenotype 2
TcIL3000.A.H_000274000:pseudogene	nucleus
TcIL3000.A.H_000274200	nucleus
TcIL3000.A.H_000274700	Phenotype 4
TcIL3000.A.H_000274800	nucleus - chromatin
TcIL3000.A.H_000274900	nucleus
TcIL3000.A.H_000275000	flagellum
TcIL3000.A.H_000275300	cytosol
TcIL3000.A.H_000275400	Phenotype 5
TcIL3000.A.H_000275500	mitochondrion - matrix 2
TcIL3000.A.H_000275600	mitochondrion - matrix 2
TcIL3000.A.H_000275700	Phenotype 1
TcIL3000.A.H_000275800	Phenotype 4
TcIL3000.A.H_000275900	microtubule structures 1
TcIL3000.A.H_000276000	mitochondrion - matrix 2
TcIL3000.A.H_000276300	Phenotype 3
TcIL3000.A.H_000276500	Phenotype 4
TcIL3000.A.H_000276600:pseudogene	Phenotype 4
TcIL3000.A.H_000276800	mitochondrion - matrix 2
TcIL3000.A.H_000276900	flagellum
TcIL3000.A.H_000277200	nucleus
TcIL3000.A.H_000277400	nucleus
TcIL3000.A.H_000277600	Phenotype 4
TcIL3000.A.H_000277700:pseudogene	nucleus
TcIL3000.A.H_000277900	microtubule structures 1
TcIL3000.A.H_000278000	nucleus
TcIL3000.A.H_000278100:pseudogene	mitochondrion - IM
TcIL3000.A.H_000278200	acidocalcisomes
TcIL3000.A.H_000278300	nucleus
TcIL3000.A.H_000278400	Phenotype 3
TcIL3000.A.H_000278600	mitochondrion - matrix 2
TcIL3000.A.H_000278700	cytosol
TcIL3000.A.H_000278900	cytosol
TcIL3000.A.H_000279000	cytosol
TcIL3000.A.H_000279100	endoplasmic reticulum
TcIL3000.A.H_000279200:pseudogene	glycosomes
TcIL3000.A.H_000279300	mitochondrion - matrix 2
TcIL3000.A.H_000279500	Phenotype 5
TcIL3000.A.H_000279600	nucleus
TcIL3000.A.H_000279700:pseudogene	nucleus
TcIL3000.A.H_000279800:pseudogene	mitochondrion - matrix 2
TcIL3000.A.H_000279900:pseudogene	cytosol
TcIL3000.A.H_000280100	cytosol
TcIL3000.A.H_000280500	cytosol
TcIL3000.A.H_000280700	Phenotype 2
TcIL3000.A.H_000280800	mitochondrion - IM
TcIL3000.A.H_000280900:pseudogene	mitochondrion - matrix 2
TcIL3000.A.H_000281000	Phenotype 3
TcIL3000.A.H_000281100:pseudogene	nucleus
TcIL3000.A.H_000281200	Phenotype 4
TcIL3000.A.H_000281400	nucleus
TcIL3000.A.H_000281500:pseudogene	mitochondrion - matrix 2
TcIL3000.A.H_000281600	nucleus
TcIL3000.A.H_000281700	nucleus
TcIL3000.A.H_000281800	Phenotype 4
TcIL3000.A.H_000281900:pseudogene	mitochondrion - matrix 2
TcIL3000.A.H_000283100	Phenotype 5
TcIL3000.A.H_000283200	Phenotype 4
TcIL3000.A.H_000283300	Phenotype 3
TcIL3000.A.H_000283400	cytosol
TcIL3000.A.H_000283800	secretory/endocytic 2
TcIL3000.A.H_000283900	cytosol
TcIL3000.A.H_000284100:pseudogene	Phenotype 2
TcIL3000.A.H_000284200	cytosol
TcIL3000.A.H_000284300	15
TcIL3000.A.H_000284400	Phenotype 4
TcIL3000.A.H_000284600	secretory/endocytic 1
TcIL3000.A.H_000285000:pseudogene	Phenotype 1
TcIL3000.A.H_000285100	secretory/endocytic 1
TcIL3000.A.H_000285300	secretory/endocytic 1
TcIL3000.A.H_000286400	cytosol
TcIL3000.A.H_000286500	nucleus - chromatin
TcIL3000.A.H_000286600	Phenotype 5
TcIL3000.A.H_000286700	endoplasmic reticulum
TcIL3000.A.H_000286800	Phenotype 5
TcIL3000.A.H_000286900	Phenotype 5
TcIL3000.A.H_000287100	secretory/endocytic 1
TcIL3000.A.H_000287500	secretory/endocytic 1
TcIL3000.A.H_000289100	Phenotype 3
TcIL3000.A.H_000289300	secretory/endocytic 1
TcIL3000.A.H_000289400	cytosol
TcIL3000.A.H_000289500:pseudogene	Phenotype 3
TcIL3000.A.H_000289800	secretory/endocytic 1
TcIL3000.A.H_000290000	cytosol
TcIL3000.A.H_000290100	microtubule structures 1
TcIL3000.A.H_000290200	cytosol
TcIL3000.A.H_000290300	secretory/endocytic 1
TcIL3000.A.H_000290500	Phenotype 1
TcIL3000.A.H_000290600	Phenotype 4
TcIL3000.A.H_000291000:pseudogene	mitochondrion - matrix 2
TcIL3000.A.H_000291100	nucleus
TcIL3000.A.H_000291200	Phenotype 2
TcIL3000.A.H_000291300	nucleus
TcIL3000.A.H_000291400	ribonucleoproteins 2
TcIL3000.A.H_000291500	nucleus - chromatin
TcIL3000.A.H_000291600	nucleus
TcIL3000.A.H_000291700	Phenotype 4
TcIL3000.A.H_000291800:pseudogene	nucleus
TcIL3000.A.H_000292000	Phenotype 4
TcIL3000.A.H_000292400	Phenotype 2
TcIL3000.A.H_000292600	Phenotype 4
TcIL3000.A.H_000292700	cytosol
TcIL3000.A.H_000292900	secretory/endocytic 1
TcIL3000.A.H_000293100	Phenotype 3
TcIL3000.A.H_000293200	mitochondrion - IM
TcIL3000.A.H_000293400	Phenotype 4
TcIL3000.A.H_000293600	Phenotype 3
TcIL3000.A.H_000293700:pseudogene	Phenotype 4
TcIL3000.A.H_000293800	Phenotype 4
TcIL3000.A.H_000293900	Phenotype 5
TcIL3000.A.H_000294000	Phenotype 2
TcIL3000.A.H_000294100	Phenotype 2
TcIL3000.A.H_000294200	Phenotype 1
TcIL3000.A.H_000294300	endoplasmic reticulum
TcIL3000.A.H_000294400:pseudogene	flagellum
TcIL3000.A.H_000294600	cytosol
TcIL3000.A.H_000294700:pseudogene	Phenotype 4
TcIL3000.A.H_000294800	mitochondrion - IM
TcIL3000.A.H_000294900	nucleus
TcIL3000.A.H_000295000:pseudogene	mitochondrion - IM
TcIL3000.A.H_000295100:pseudogene	nucleus
TcIL3000.A.H_000295200	microtubule structures 1
TcIL3000.A.H_000295300	flagellum
TcIL3000.A.H_000295400	mitochondrion - matrix 2
TcIL3000.A.H_000295800	nucleus
TcIL3000.A.H_000296200	mitochondrion - matrix 2
TcIL3000.A.H_000296300	secretory/endocytic 1
TcIL3000.A.H_000296700	secretory/endocytic 1
TcIL3000.A.H_000296800	secretory/endocytic 1
TcIL3000.A.H_000296900:pseudogene	secretory/endocytic 1
TcIL3000.A.H_000297000	secretory/endocytic 2
TcIL3000.A.H_000297300	endoplasmic reticulum
TcIL3000.A.H_000297600	cytosol
TcIL3000.A.H_000297800	nucleus
TcIL3000.A.H_000297900:pseudogene	nucleus
TcIL3000.A.H_000298100	Phenotype 5
TcIL3000.A.H_000298300	nucleus
TcIL3000.A.H_000298400	mitochondrion - matrix 2
TcIL3000.A.H_000298500:pseudogene	Phenotype 4
TcIL3000.A.H_000298600	mitochondrion - matrix 2
TcIL3000.A.H_000298800:pseudogene	nucleus
TcIL3000.A.H_000299100:pseudogene	cytosol
TcIL3000.A.H_000299200:pseudogene	mitochondrion - matrix 2
TcIL3000.A.H_000299400	Phenotype 2
TcIL3000.A.H_000299700	mitochondrion - matrix 2
TcIL3000.A.H_000299900	microtubule structures 1
TcIL3000.A.H_000300100:pseudogene	Phenotype 5
TcIL3000.A.H_000300600	Phenotype 5
TcIL3000.A.H_000300800	Phenotype 1
TcIL3000.A.H_000300900	mitochondrion - matrix 2
TcIL3000.A.H_000301000	Phenotype 5
TcIL3000.A.H_000301100	Phenotype 1
TcIL3000.A.H_000301200:pseudogene	cytosol
TcIL3000.A.H_000301300:pseudogene	Phenotype 3
TcIL3000.A.H_000301400:pseudogene	nucleus
TcIL3000.A.H_000301800:pseudogene	Phenotype 3
TcIL3000.A.H_000301900	Phenotype 3
TcIL3000.A.H_000302000	secretory/endocytic 2
TcIL3000.A.H_000302100	microtubule structures 1
TcIL3000.A.H_000302200	nucleus
TcIL3000.A.H_000302300	Phenotype 5
TcIL3000.A.H_000302400	nucleus
TcIL3000.A.H_000302500	nucleus
TcIL3000.A.H_000302600:pseudogene	nucleus
TcIL3000.A.H_000302700:pseudogene	Phenotype 4
TcIL3000.A.H_000302800	cytosol
TcIL3000.A.H_000302900	cytosol
TcIL3000.A.H_000303100	secretory/endocytic 2
TcIL3000.A.H_000303400	cytosol
TcIL3000.A.H_000303500	endoplasmic reticulum
TcIL3000.A.H_000303700	Phenotype 5
TcIL3000.A.H_000303900:pseudogene	flagellum
TcIL3000.A.H_000304000	mitochondrion - matrix 2
TcIL3000.A.H_000304200	mitochondrion - IM
TcIL3000.A.H_000304500	nucleus
TcIL3000.A.H_000304700	Phenotype 2
TcIL3000.A.H_000305200	Phenotype 2
TcIL3000.A.H_000305400:pseudogene	Phenotype 4
TcIL3000.A.H_000305500:pseudogene	mitochondrion - IM
TcIL3000.A.H_000305600	nucleus - chromatin
TcIL3000.A.H_000305700:pseudogene	Phenotype 2
TcIL3000.A.H_000305800	cytosol
TcIL3000.A.H_000305900	Phenotype 4
TcIL3000.A.H_000306200:pseudogene	Phenotype 3
TcIL3000.A.H_000306400	cytosol
TcIL3000.A.H_000306500	mitochondrion - matrix 2
TcIL3000.A.H_000306700	Phenotype 2
TcIL3000.A.H_000306800	Phenotype 3
TcIL3000.A.H_000306900	Phenotype 4
TcIL3000.A.H_000307100	nucleus
TcIL3000.A.H_000307200	Phenotype 4
TcIL3000.A.H_000307500:pseudogene	secretory/endocytic 1
TcIL3000.A.H_000307700:pseudogene	Phenotype 1
TcIL3000.A.H_000307900	secretory/endocytic 2
TcIL3000.A.H_000308000	Phenotype 5
TcIL3000.A.H_000308100:pseudogene	Phenotype 3
TcIL3000.A.H_000308700:pseudogene	Phenotype 3
TcIL3000.A.H_000309000	Phenotype 5
TcIL3000.A.H_000309100:pseudogene	glycosomes
TcIL3000.A.H_000309200:pseudogene	nucleus
TcIL3000.A.H_000309400:pseudogene	mitochondrion - matrix 2
TcIL3000.A.H_000309700	mitochondrion - matrix 2
TcIL3000.A.H_000310000	secretory/endocytic 1
TcIL3000.A.H_000310100	secretory/endocytic 1
TcIL3000.A.H_000310400	endoplasmic reticulum
TcIL3000.A.H_000310500	Phenotype 3
TcIL3000.A.H_000310700	15
TcIL3000.A.H_000310800	Phenotype 5
TcIL3000.A.H_000311000:pseudogene	secretory/endocytic 2
TcIL3000.A.H_000311100	nucleus
TcIL3000.A.H_000311200:pseudogene	microtubule structures 1
TcIL3000.A.H_000311300	Phenotype 4
TcIL3000.A.H_000311400	Phenotype 3
TcIL3000.A.H_000311500	nucleus
TcIL3000.A.H_000311600	mitochondrion - matrix 1
TcIL3000.A.H_000311800	Phenotype 3
TcIL3000.A.H_000312000	Phenotype 3
TcIL3000.A.H_000312100	mitochondrion - matrix 2
TcIL3000.A.H_000312200	cytosol
TcIL3000.A.H_000312300	Phenotype 1
TcIL3000.A.H_000312500	Phenotype 3
TcIL3000.A.H_000312600	Phenotype 4
TcIL3000.A.H_000312700:pseudogene	flagellum
TcIL3000.A.H_000312900	proteasome regulatory particle
TcIL3000.A.H_000313000	nucleus
TcIL3000.A.H_000313100:pseudogene	Phenotype 5
TcIL3000.A.H_000313200	Phenotype 5
TcIL3000.A.H_000313300	Phenotype 3
TcIL3000.A.H_000313500	mitochondrion - matrix 2
TcIL3000.A.H_000313600	mitochondrion - matrix 2
TcIL3000.A.H_000313700	Phenotype 2
TcIL3000.A.H_000313900	Phenotype 4
TcIL3000.A.H_000314000	Phenotype 2
TcIL3000.A.H_000314100	nucleus
TcIL3000.A.H_000314400	flagellum
TcIL3000.A.H_000314500	mitochondrion - matrix 2
TcIL3000.A.H_000314600	mitochondrion - IM
TcIL3000.A.H_000314700	nucleus - chromatin
TcIL3000.A.H_000314800	mitochondrion - matrix 2
TcIL3000.A.H_000315000	secretory/endocytic 1
TcIL3000.A.H_000315100	cytosol
TcIL3000.A.H_000315200	nucleus
TcIL3000.A.H_000315300	Phenotype 4
TcIL3000.A.H_000315400	mitochondrion - matrix 2
TcIL3000.A.H_000315600	mitochondrion - matrix 2
TcIL3000.A.H_000315700	flagellum
TcIL3000.A.H_000315800:pseudogene	Phenotype 1
TcIL3000.A.H_000315900	Phenotype 4
TcIL3000.A.H_000316100	Phenotype 4
TcIL3000.A.H_000316200	nucleus
TcIL3000.A.H_000316400	cytosol
TcIL3000.A.H_000316500	Phenotype 4
TcIL3000.A.H_000316600	cytosol
TcIL3000.A.H_000316700	nucleus
TcIL3000.A.H_000316800	cytosol
TcIL3000.A.H_000317000:pseudogene	Phenotype 4
TcIL3000.A.H_000317200	nucleus
TcIL3000.A.H_000317700	secretory/endocytic 2
TcIL3000.A.H_000317800	Phenotype 5
TcIL3000.A.H_000318100	flagellum
TcIL3000.A.H_000318200	Phenotype 1
TcIL3000.A.H_000318300	Phenotype 4
TcIL3000.A.H_000318700	mitochondrion - IM
TcIL3000.A.H_000318800	Phenotype 4
TcIL3000.A.H_000318900:pseudogene	nucleus
TcIL3000.A.H_000319000	Phenotype 4
TcIL3000.A.H_000319100	Phenotype 4
TcIL3000.A.H_000319200	nucleus
TcIL3000.A.H_000319300	mitochondrion - IM
TcIL3000.A.H_000319400:pseudogene	nucleus
TcIL3000.A.H_000319500	Phenotype 2
TcIL3000.A.H_000319600:pseudogene	Phenotype 2
TcIL3000.A.H_000319800	flagellum
TcIL3000.A.H_000319900	nucleus
TcIL3000.A.H_000320300	mitochondrion - matrix 2
TcIL3000.A.H_000320400	flagellum
TcIL3000.A.H_000320500	microtubule structures 1
TcIL3000.A.H_000320600:pseudogene	mitochondrion - matrix 2
TcIL3000.A.H_000320700	flagellum
TcIL3000.A.H_000320800	nucleus
TcIL3000.A.H_000320900	mitochondrion - IM
TcIL3000.A.H_000321000:pseudogene	nucleus
TcIL3000.A.H_000321100:pseudogene	mitochondrion - matrix 2
TcIL3000.A.H_000321300	endoplasmic reticulum
TcIL3000.A.H_000321400	Phenotype 4
TcIL3000.A.H_000321500	mitochondrion - matrix 2
TcIL3000.A.H_000322000	Phenotype 2
TcIL3000.A.H_000322100	nucleus
TcIL3000.A.H_000322200	nucleus
TcIL3000.A.H_000322300	nucleus
TcIL3000.A.H_000322500	cytosol
TcIL3000.A.H_000322700	cytosol
TcIL3000.A.H_000322800:pseudogene	flagellum
TcIL3000.A.H_000322900	Phenotype 2
TcIL3000.A.H_000323000	mitochondrion - matrix 2
TcIL3000.A.H_000323100:pseudogene	nucleus - chromatin
TcIL3000.A.H_000323200:pseudogene	Phenotype 5
TcIL3000.A.H_000323300:pseudogene	Phenotype 5
TcIL3000.A.H_000323500:pseudogene	flagellum
TcIL3000.A.H_000323700	cytosol
TcIL3000.A.H_000324000:pseudogene	endoplasmic reticulum
TcIL3000.A.H_000324100	mitochondrion - matrix 2
TcIL3000.A.H_000324200	cytosol
TcIL3000.A.H_000324300	Phenotype 3
TcIL3000.A.H_000324500	nucleus
TcIL3000.A.H_000324700	cytosol
TcIL3000.A.H_000324800	Phenotype 2
TcIL3000.A.H_000324900	cytosol
TcIL3000.A.H_000325000	cytosol
TcIL3000.A.H_000325100	mitochondrion - matrix 2
TcIL3000.A.H_000325300	mitochondrion - matrix 1
TcIL3000.A.H_000325500	nucleus
TcIL3000.A.H_000325600	nucleus
TcIL3000.A.H_000325700	mitochondrion - matrix 2
TcIL3000.A.H_000325900	Phenotype 4
TcIL3000.A.H_000326000	Phenotype 5
TcIL3000.A.H_000326100	glycosomes
TcIL3000.A.H_000326200	nucleus - chromatin
TcIL3000.A.H_000326600	mitochondrion - IM
TcIL3000.A.H_000327000	cytosol
TcIL3000.A.H_000327100	Phenotype 5
TcIL3000.A.H_000327200	nucleus
TcIL3000.A.H_000327300	nucleus
TcIL3000.A.H_000327400	endoplasmic reticulum
TcIL3000.A.H_000327600	nucleus
TcIL3000.A.H_000327700	nucleus
TcIL3000.A.H_000327800	secretory/endocytic 2
TcIL3000.A.H_000327900:pseudogene	Phenotype 3
TcIL3000.A.H_000328000	Phenotype 3
TcIL3000.A.H_000328100	Phenotype 5
TcIL3000.A.H_000328200	Phenotype 2
TcIL3000.A.H_000328300:pseudogene	mitochondrion - matrix 2
TcIL3000.A.H_000328500	Phenotype 4
TcIL3000.A.H_000328700	Phenotype 4
TcIL3000.A.H_000328800:pseudogene	flagellum
TcIL3000.A.H_000328900	mitochondrion - matrix 2
TcIL3000.A.H_000329200:pseudogene	mitochondrion - matrix 2
TcIL3000.A.H_000329300:pseudogene	Phenotype 4
TcIL3000.A.H_000329500	secretory/endocytic 1
TcIL3000.A.H_000329600	mitochondrion - matrix 2
TcIL3000.A.H_000329700:pseudogene	acidocalcisomes
TcIL3000.A.H_000329800	nucleus
TcIL3000.A.H_000329900	Phenotype 3
TcIL3000.A.H_000330200	acidocalcisomes
TcIL3000.A.H_000330500	nucleus
TcIL3000.A.H_000331200	Phenotype 3
TcIL3000.A.H_000331300	mitochondrion - IM
TcIL3000.A.H_000331400	nucleus - chromatin
TcIL3000.A.H_000331600	Phenotype 4
TcIL3000.A.H_000331700	Phenotype 4
TcIL3000.A.H_000331800	Phenotype 5
TcIL3000.A.H_000331900	Phenotype 3
TcIL3000.A.H_000332100:pseudogene	Phenotype 2
TcIL3000.A.H_000332200	Phenotype 5
TcIL3000.A.H_000332400	nucleus
TcIL3000.A.H_000332500	Phenotype 5
TcIL3000.A.H_000332600	flagellum
TcIL3000.A.H_000332700:pseudogene	nucleus
TcIL3000.A.H_000332900	microtubule structures 1
TcIL3000.A.H_000333000:pseudogene	nucleus
TcIL3000.A.H_000333100	Phenotype 5
TcIL3000.A.H_000333200	microtubule structures 1
TcIL3000.A.H_000333300	nucleus
TcIL3000.A.H_000333500	Phenotype 4
TcIL3000.A.H_000333600	Phenotype 4
TcIL3000.A.H_000333700:pseudogene	Phenotype 4
TcIL3000.A.H_000333800	Phenotype 4
TcIL3000.A.H_000333900	glycosomes
TcIL3000.A.H_000334000	cytosol
TcIL3000.A.H_000334100	Phenotype 2
TcIL3000.A.H_000334200	Phenotype 1
TcIL3000.A.H_000334400	nucleus
TcIL3000.A.H_000334500	Phenotype 3
TcIL3000.A.H_000334700	microtubule structures 1
TcIL3000.A.H_000334800	cytosol
TcIL3000.A.H_000335000	Phenotype 5
TcIL3000.A.H_000335200	nucleus
TcIL3000.A.H_000335300	mitochondrion - IM
TcIL3000.A.H_000335400	cytosol
TcIL3000.A.H_000335500	Phenotype 4
TcIL3000.A.H_000335600	mitochondrion - matrix 2
TcIL3000.A.H_000335800	nucleus
TcIL3000.A.H_000336100:pseudogene	cytosol
TcIL3000.A.H_000336400	cytosol
TcIL3000.A.H_000336700	secretory/endocytic 1
TcIL3000.A.H_000336800	secretory/endocytic 1
TcIL3000.A.H_000337000	cytosol
TcIL3000.A.H_000337200:pseudogene	cytosol
TcIL3000.A.H_000337400:pseudogene	Phenotype 5
TcIL3000.A.H_000337800	Phenotype 4
TcIL3000.A.H_000337900:pseudogene	nucleus - chromatin
TcIL3000.A.H_000338000:pseudogene	endoplasmic reticulum
TcIL3000.A.H_000338100	mitochondrion - matrix 2
TcIL3000.A.H_000338200:pseudogene	flagellum
TcIL3000.A.H_000338300	Phenotype 1
TcIL3000.A.H_000338400	Phenotype 3
TcIL3000.A.H_000338500	Phenotype 2
TcIL3000.A.H_000338700:pseudogene	Phenotype 3
TcIL3000.A.H_000338800	nucleus
TcIL3000.A.H_000338900	nucleus
TcIL3000.A.H_000339100:pseudogene	mitochondrion - matrix 2
TcIL3000.A.H_000339200	Phenotype 5
TcIL3000.A.H_000339400	flagellum
TcIL3000.A.H_000339500	mitochondrion - matrix 2
TcIL3000.A.H_000339700	mitochondrion - IM
TcIL3000.A.H_000339900:pseudogene	Phenotype 3
TcIL3000.A.H_000340000	acidocalcisomes
TcIL3000.A.H_000340100:pseudogene	secretory/endocytic 1
TcIL3000.A.H_000340300	Phenotype 1
TcIL3000.A.H_000340400	endoplasmic reticulum
TcIL3000.A.H_000340500	Phenotype 4
TcIL3000.A.H_000340600	Phenotype 1
TcIL3000.A.H_000340900	endoplasmic reticulum
TcIL3000.A.H_000341000	cytosol
TcIL3000.A.H_000341100	Phenotype 4
TcIL3000.A.H_000341200:pseudogene	Phenotype 4
TcIL3000.A.H_000341300	secretory/endocytic 1
TcIL3000.A.H_000341400	secretory/endocytic 1
TcIL3000.A.H_000341600	nucleus
TcIL3000.A.H_000341700	mitochondrion - matrix 2
TcIL3000.A.H_000341800	mitochondrion - matrix 2
TcIL3000.A.H_000342200	nucleus
TcIL3000.A.H_000342300	cytosol
TcIL3000.A.H_000342500	Phenotype 4
TcIL3000.A.H_000342800	nucleus
TcIL3000.A.H_000343100:pseudogene	mitochondrion - matrix 2
TcIL3000.A.H_000344800	secretory/endocytic 2
TcIL3000.A.H_000345000	endoplasmic reticulum
TcIL3000.A.H_000345100	mitochondrion - matrix 1
TcIL3000.A.H_000345200	nucleus
TcIL3000.A.H_000345400	cytosol
TcIL3000.A.H_000345500	Phenotype 4
TcIL3000.A.H_000345600	secretory/endocytic 2
TcIL3000.A.H_000345800:pseudogene	mitochondrion - matrix 2
TcIL3000.A.H_000346000	secretory/endocytic 1
TcIL3000.A.H_000346100	mitochondrion - IM
TcIL3000.A.H_000346200	Phenotype 2
TcIL3000.A.H_000346300	mitochondrion - matrix 2
TcIL3000.A.H_000346400:pseudogene	nucleus
TcIL3000.A.H_000346800	Phenotype 1
TcIL3000.A.H_000347000	Phenotype 4
TcIL3000.A.H_000347400	mitochondrion - IM
TcIL3000.A.H_000347900	flagellum
TcIL3000.A.H_000348000	Phenotype 2
TcIL3000.A.H_000348100	Phenotype 5
TcIL3000.A.H_000348300	nucleus - chromatin
TcIL3000.A.H_000348500	Phenotype 4
TcIL3000.A.H_000348600	mitochondrion - IM
TcIL3000.A.H_000348700	Phenotype 4
TcIL3000.A.H_000348900:pseudogene	Phenotype 5
TcIL3000.A.H_000349100	Phenotype 2
TcIL3000.A.H_000349200	Phenotype 4
TcIL3000.A.H_000349300:pseudogene	Phenotype 3
TcIL3000.A.H_000349400	Phenotype 4
TcIL3000.A.H_000349500	endoplasmic reticulum
TcIL3000.A.H_000349600	Phenotype 5
TcIL3000.A.H_000349800	cytosol
TcIL3000.A.H_000350000:pseudogene	nucleus
TcIL3000.A.H_000350100	Phenotype 1
TcIL3000.A.H_000350200:pseudogene	mitochondrion - IM
TcIL3000.A.H_000350400	cytosol
TcIL3000.A.H_000350500	nucleus
TcIL3000.A.H_000350600	cytosol
TcIL3000.A.H_000350800	mitochondrion - matrix 2
TcIL3000.A.H_000350900:pseudogene	Phenotype 5
TcIL3000.A.H_000351400	secretory/endocytic 1
TcIL3000.A.H_000351700	secretory/endocytic 1
TcIL3000.A.H_000351800	secretory/endocytic 1
TcIL3000.A.H_000352300:pseudogene	nucleus - chromatin
TcIL3000.A.H_000352400	secretory/endocytic 2
TcIL3000.A.H_000352500	Phenotype 3
TcIL3000.A.H_000352800	Phenotype 5
TcIL3000.A.H_000352900:pseudogene	cytosol
TcIL3000.A.H_000353000	cytosol
TcIL3000.A.H_000353100:pseudogene	nucleus
TcIL3000.A.H_000353200:pseudogene	nucleus
TcIL3000.A.H_000353400	mitochondrion - IM
TcIL3000.A.H_000353500	nucleus
TcIL3000.A.H_000353700	nucleus
TcIL3000.A.H_000354200	Phenotype 3
TcIL3000.A.H_000354300	Phenotype 4
TcIL3000.A.H_000354400:pseudogene	endoplasmic reticulum
TcIL3000.A.H_000354600	Phenotype 5
TcIL3000.A.H_000354700	Phenotype 5
TcIL3000.A.H_000354900	endoplasmic reticulum
TcIL3000.A.H_000355000:pseudogene	mitochondrion - matrix 2
TcIL3000.A.H_000355100:pseudogene	Phenotype 2
TcIL3000.A.H_000355200	flagellum
TcIL3000.A.H_000355300:pseudogene	mitochondrion - IM
TcIL3000.A.H_000355400:pseudogene	cytosol
TcIL3000.A.H_000355500	Phenotype 3
TcIL3000.A.H_000355600:pseudogene	flagellum
TcIL3000.A.H_000355700	flagellum
TcIL3000.A.H_000355800	Phenotype 3
TcIL3000.A.H_000356100	mitochondrion - IM
TcIL3000.A.H_000356200	acidocalcisomes
TcIL3000.A.H_000356300	15
TcIL3000.A.H_000356400	nucleus
TcIL3000.A.H_000356500:pseudogene	nucleus
TcIL3000.A.H_000356600:pseudogene	nucleus
TcIL3000.A.H_000356800:pseudogene	nucleus
TcIL3000.A.H_000356900	secretory/endocytic 1
TcIL3000.A.H_000357000	Phenotype 4
TcIL3000.A.H_000357200:pseudogene	Phenotype 3
TcIL3000.A.H_000357400	acidocalcisomes
TcIL3000.A.H_000357500	flagellum
TcIL3000.A.H_000357600	flagellum
TcIL3000.A.H_000357800	nucleus
TcIL3000.A.H_000358100	Phenotype 4
TcIL3000.A.H_000358200	mitochondrion - matrix 2
TcIL3000.A.H_000358300	mitochondrion - IM
TcIL3000.A.H_000358500	cytosol
TcIL3000.A.H_000358700	Phenotype 4
TcIL3000.A.H_000358800:pseudogene	nucleus - chromatin
TcIL3000.A.H_000359200	flagellum
TcIL3000.A.H_000359600	mitochondrion - matrix 2
TcIL3000.A.H_000359700	Phenotype 4
TcIL3000.A.H_000359900	ribonucleoproteins 2
TcIL3000.A.H_000360000:pseudogene	secretory/endocytic 1
TcIL3000.A.H_000360100	secretory/endocytic 1
TcIL3000.A.H_000360200	Phenotype 3
TcIL3000.A.H_000360300:pseudogene	nucleus
TcIL3000.A.H_000360400:pseudogene	Phenotype 5
TcIL3000.A.H_000360500	cytosol
TcIL3000.A.H_000360600:pseudogene	cytosol
TcIL3000.A.H_000360700	endoplasmic reticulum
TcIL3000.A.H_000361200:pseudogene	nucleus
TcIL3000.A.H_000361300	Phenotype 3
TcIL3000.A.H_000361400	cytosol
TcIL3000.A.H_000361600	Phenotype 4
TcIL3000.A.H_000361700	nucleus
TcIL3000.A.H_000361800:pseudogene	microtubule structures 1
TcIL3000.A.H_000362000:pseudogene	nucleus
TcIL3000.A.H_000362100:pseudogene	endoplasmic reticulum
TcIL3000.A.H_000362200	Phenotype 5
TcIL3000.A.H_000362300	Phenotype 3
TcIL3000.A.H_000362800	Phenotype 3
TcIL3000.A.H_000363000	mitochondrion - matrix 2
TcIL3000.A.H_000363200	Phenotype 4
TcIL3000.A.H_000363700	secretory/endocytic 1
TcIL3000.A.H_000363900:pseudogene	Phenotype 3
TcIL3000.A.H_000364000:pseudogene	mitochondrion - IM
TcIL3000.A.H_000364300	15
TcIL3000.A.H_000364400:pseudogene	nucleus
TcIL3000.A.H_000364500	Phenotype 3
TcIL3000.A.H_000364700	Phenotype 3
TcIL3000.A.H_000364800	Phenotype 2
TcIL3000.A.H_000364900:pseudogene	nucleus
TcIL3000.A.H_000365100	Phenotype 2
TcIL3000.A.H_000365200	mitochondrion - IM
TcIL3000.A.H_000365300	mitochondrion - IM
TcIL3000.A.H_000365400	flagellum
TcIL3000.A.H_000365600:pseudogene	Phenotype 5
TcIL3000.A.H_000365700	Phenotype 5
TcIL3000.A.H_000365800	flagellum
TcIL3000.A.H_000366100:pseudogene	flagellum
TcIL3000.A.H_000366200	mitochondrion - IM
TcIL3000.A.H_000366300	secretory/endocytic 2
TcIL3000.A.H_000366500	nucleus
TcIL3000.A.H_000366600:pseudogene	mitochondrion - matrix 2
TcIL3000.A.H_000366700	Phenotype 4
TcIL3000.A.H_000366800	cytosol
TcIL3000.A.H_000366900	Phenotype 4
TcIL3000.A.H_000367000	nucleus
TcIL3000.A.H_000367400	Phenotype 5
TcIL3000.A.H_000367500	Phenotype 4
TcIL3000.A.H_000367800	nucleus
TcIL3000.A.H_000367900	nucleus
TcIL3000.A.H_000368000	cytosol
TcIL3000.A.H_000368100	nucleus
TcIL3000.A.H_000368200	secretory/endocytic 1
TcIL3000.A.H_000368400	Phenotype 3
TcIL3000.A.H_000368600	Phenotype 5
TcIL3000.A.H_000368700	Phenotype 4
TcIL3000.A.H_000368800	nucleus
TcIL3000.A.H_000368900	ribonucleoproteins 1
TcIL3000.A.H_000369000	Phenotype 5
TcIL3000.A.H_000369100	Phenotype 5
TcIL3000.A.H_000369200	Phenotype 4
TcIL3000.A.H_000369700	Phenotype 3
TcIL3000.A.H_000369800:pseudogene	microtubule structures 1
TcIL3000.A.H_000369900	cytosol
TcIL3000.A.H_000370400	secretory/endocytic 1
TcIL3000.A.H_000370900	Phenotype 2
TcIL3000.A.H_000371000	Phenotype 2
TcIL3000.A.H_000371100	Phenotype 5
TcIL3000.A.H_000371500	Phenotype 5
TcIL3000.A.H_000371700	Phenotype 4
TcIL3000.A.H_000371800	cytosol
TcIL3000.A.H_000371900	secretory/endocytic 1
TcIL3000.A.H_000372000	Phenotype 1
TcIL3000.A.H_000372100:pseudogene	cytosol
TcIL3000.A.H_000372300	Phenotype 3
TcIL3000.A.H_000372400	nucleus
TcIL3000.A.H_000372600	mitochondrion - matrix 2
TcIL3000.A.H_000372700:pseudogene	cytosol
TcIL3000.A.H_000372800	secretory/endocytic 1
TcIL3000.A.H_000372900	nucleus
TcIL3000.A.H_000373000:pseudogene	flagellum
TcIL3000.A.H_000373200	Phenotype 4
TcIL3000.A.H_000373300	mitochondrion - IM
TcIL3000.A.H_000373400	Phenotype 1
TcIL3000.A.H_000373600:pseudogene	Phenotype 4
TcIL3000.A.H_000373700:pseudogene	nucleus - chromatin
TcIL3000.A.H_000373800	Phenotype 5
TcIL3000.A.H_000373900	Phenotype 1
TcIL3000.A.H_000374000:pseudogene	secretory/endocytic 1
TcIL3000.A.H_000374100	Phenotype 4
TcIL3000.A.H_000374200	endoplasmic reticulum
TcIL3000.A.H_000374300	Phenotype 4
TcIL3000.A.H_000374400	mitochondrion - IM
TcIL3000.A.H_000374500:pseudogene	mitochondrion - IM
TcIL3000.A.H_000374800	cytosol
TcIL3000.A.H_000374900:pseudogene	flagellum
TcIL3000.A.H_000375000	Phenotype 4
TcIL3000.A.H_000375100	nucleus
TcIL3000.A.H_000375200	Phenotype 1
TcIL3000.A.H_000375300	Phenotype 2
TcIL3000.A.H_000375400	mitochondrion - IM
TcIL3000.A.H_000375500	cytosol
TcIL3000.A.H_000375600:pseudogene	cytosol
TcIL3000.A.H_000375700:pseudogene	mitochondrion - matrix 2
TcIL3000.A.H_000375800	Phenotype 3
TcIL3000.A.H_000375900	flagellum
TcIL3000.A.H_000376000	Phenotype 4
TcIL3000.A.H_000376200	Phenotype 4
TcIL3000.A.H_000376400	microtubule structures 1
TcIL3000.A.H_000376500	mitochondrion - matrix 2
TcIL3000.A.H_000376600	Phenotype 4
TcIL3000.A.H_000376700	Phenotype 5
TcIL3000.A.H_000376800	Phenotype 5
TcIL3000.A.H_000376900	Phenotype 3
TcIL3000.A.H_000377000:pseudogene	flagellum
TcIL3000.A.H_000377100:pseudogene	Phenotype 5
TcIL3000.A.H_000377200:pseudogene	Phenotype 4
TcIL3000.A.H_000377400:pseudogene	Phenotype 1
TcIL3000.A.H_000377500:pseudogene	nucleus
TcIL3000.A.H_000377700:pseudogene	Phenotype 3
TcIL3000.A.H_000377800	Phenotype 5
TcIL3000.A.H_000377900	mitochondrion - IM
TcIL3000.A.H_000378300	nucleus - chromatin
TcIL3000.A.H_000378500	Phenotype 5
TcIL3000.A.H_000378600	Phenotype 4
TcIL3000.A.H_000378700	mitochondrion - IM
TcIL3000.A.H_000378800	mitochondrion - matrix 2
TcIL3000.A.H_000378900	Phenotype 4
TcIL3000.A.H_000379000	Phenotype 4
TcIL3000.A.H_000379100	mitochondrion - matrix 2
TcIL3000.A.H_000379400:pseudogene	Phenotype 4
TcIL3000.A.H_000379500	Phenotype 5
TcIL3000.A.H_000379600	microtubule structures 1
TcIL3000.A.H_000379700	nucleus
TcIL3000.A.H_000379800	Phenotype 4
TcIL3000.A.H_000379900	glycosomes
TcIL3000.A.H_000380000	glycosomes
TcIL3000.A.H_000381400	nucleus
TcIL3000.A.H_000381500	cytosol
TcIL3000.A.H_000381600	Phenotype 5
TcIL3000.A.H_000381800	cytosol
TcIL3000.A.H_000381900	Phenotype 4
TcIL3000.A.H_000382000:pseudogene	Phenotype 4
TcIL3000.A.H_000382100:pseudogene	Phenotype 2
TcIL3000.A.H_000382200	mitochondrion - IM
TcIL3000.A.H_000382300	nucleus
TcIL3000.A.H_000382500	Phenotype 4
TcIL3000.A.H_000382600	mitochondrion - IM
TcIL3000.A.H_000382700	flagellum
TcIL3000.A.H_000383300	nucleus - chromatin
TcIL3000.A.H_000383400	secretory/endocytic 1
TcIL3000.A.H_000383500:pseudogene	mitochondrion - matrix 2
TcIL3000.A.H_000383800	nucleus
TcIL3000.A.H_000383900	cytosol
TcIL3000.A.H_000384000	cytosol
TcIL3000.A.H_000384200	cytosol
TcIL3000.A.H_000384300	cytosol
TcIL3000.A.H_000384500:pseudogene	mitochondrion - matrix 2
TcIL3000.A.H_000384700	mitochondrion - matrix 2
TcIL3000.A.H_000384800:pseudogene	mitochondrion - matrix 1
TcIL3000.A.H_000384900:pseudogene	mitochondrion - matrix 2
TcIL3000.A.H_000385200:pseudogene	Phenotype 5
TcIL3000.A.H_000387300	nucleus
TcIL3000.A.H_000387400	Phenotype 4
TcIL3000.A.H_000388000	Phenotype 2
TcIL3000.A.H_000388200	cytosol
TcIL3000.A.H_000388300	Phenotype 2
TcIL3000.A.H_000388600	secretory/endocytic 2
TcIL3000.A.H_000388800	Phenotype 1
TcIL3000.A.H_000388900:pseudogene	glycosomes
TcIL3000.A.H_000389000:pseudogene	Phenotype 5
TcIL3000.A.H_000389100	Phenotype 5
TcIL3000.A.H_000389300	endoplasmic reticulum
TcIL3000.A.H_000389600:pseudogene	cytosol
TcIL3000.A.H_000389700	nucleus
TcIL3000.A.H_000389800:pseudogene	flagellum
TcIL3000.A.H_000389900:pseudogene	mitochondrion - IM
TcIL3000.A.H_000390000	mitochondrion - matrix 2
TcIL3000.A.H_000390100	mitochondrion - matrix 2
TcIL3000.A.H_000390200	mitochondrion - matrix 2
TcIL3000.A.H_000390300:pseudogene	microtubule structures 1
TcIL3000.A.H_000390400	flagellum
TcIL3000.A.H_000390600	mitochondrion - IM
TcIL3000.A.H_000390700	Phenotype 2
TcIL3000.A.H_000390900	endoplasmic reticulum
TcIL3000.A.H_000391000	cytosol
TcIL3000.A.H_000391100	Phenotype 5
TcIL3000.A.H_000391200	Phenotype 4
TcIL3000.A.H_000391300	secretory/endocytic 1
TcIL3000.A.H_000391500	microtubule structures 1
TcIL3000.A.H_000391700:pseudogene	mitochondrion - IM
TcIL3000.A.H_000391800	Phenotype 5
TcIL3000.A.H_000391900	Phenotype 4
TcIL3000.A.H_000392000	Phenotype 4
TcIL3000.A.H_000392100	cytosol
TcIL3000.A.H_000392200:pseudogene	endoplasmic reticulum
TcIL3000.A.H_000392300	secretory/endocytic 1
TcIL3000.A.H_000392500	flagellum
TcIL3000.A.H_000392600:pseudogene	acidocalcisomes
TcIL3000.A.H_000392800	Phenotype 4
TcIL3000.A.H_000393000	Phenotype 1
TcIL3000.A.H_000393300	acidocalcisomes
TcIL3000.A.H_000393500	Phenotype 4
TcIL3000.A.H_000393600:pseudogene	nucleus
TcIL3000.A.H_000393800:pseudogene	Phenotype 5
TcIL3000.A.H_000393900	secretory/endocytic 1
TcIL3000.A.H_000394000	nucleus
TcIL3000.A.H_000394100	mitochondrion - matrix 2
TcIL3000.A.H_000394200	Phenotype 4
TcIL3000.A.H_000394300	Phenotype 2
TcIL3000.A.H_000394400	nucleus
TcIL3000.A.H_000394500:pseudogene	cytosol
TcIL3000.A.H_000394600	mitochondrion - matrix 2
TcIL3000.A.H_000394700	mitochondrion - matrix 2
TcIL3000.A.H_000395000	mitochondrion - matrix 2
TcIL3000.A.H_000395100	cytosol
TcIL3000.A.H_000395200	cytosol
TcIL3000.A.H_000395800	flagellum
TcIL3000.A.H_000396000	Phenotype 3
TcIL3000.A.H_000396100	secretory/endocytic 2
TcIL3000.A.H_000396200:pseudogene	endoplasmic reticulum
TcIL3000.A.H_000396300:pseudogene	Phenotype 5
TcIL3000.A.H_000396600	secretory/endocytic 1
TcIL3000.A.H_000398400:pseudogene	secretory/endocytic 1
TcIL3000.A.H_000398800	Phenotype 3
TcIL3000.A.H_000398900	Phenotype 3
TcIL3000.A.H_000399200	nucleus
TcIL3000.A.H_000399300	nucleus
TcIL3000.A.H_000399500	cytosol
TcIL3000.A.H_000399600:pseudogene	mitochondrion - matrix 2
TcIL3000.A.H_000399700:pseudogene	cytosol
TcIL3000.A.H_000399900	Phenotype 5
TcIL3000.A.H_000400200	ribonucleoproteins 2
TcIL3000.A.H_000400300:pseudogene	Phenotype 3
TcIL3000.A.H_000400400	nucleus - chromatin
TcIL3000.A.H_000400500	Phenotype 4
TcIL3000.A.H_000400800:pseudogene	endoplasmic reticulum
TcIL3000.A.H_000400900	endoplasmic reticulum
TcIL3000.A.H_000401200	mitochondrion - IM
TcIL3000.A.H_000401300	Phenotype 5
TcIL3000.A.H_000401400	Phenotype 1
TcIL3000.A.H_000401600	cytosol
TcIL3000.A.H_000401900	mitochondrion - matrix 2
TcIL3000.A.H_000402100	cytosol
TcIL3000.A.H_000402200	microtubule structures 1
TcIL3000.A.H_000402300	endoplasmic reticulum
TcIL3000.A.H_000402400	mitochondrion - matrix 2
TcIL3000.A.H_000402700	Phenotype 5
TcIL3000.A.H_000402800	nucleus
TcIL3000.A.H_000402900	cytosol
TcIL3000.A.H_000403000:pseudogene	cytosol
TcIL3000.A.H_000403300	Phenotype 4
TcIL3000.A.H_000403500	Phenotype 5
TcIL3000.A.H_000403800	Phenotype 3
TcIL3000.A.H_000403900	cytosol
TcIL3000.A.H_000404000:pseudogene	nucleus
TcIL3000.A.H_000404100:pseudogene	nucleus - chromatin
TcIL3000.A.H_000404300:pseudogene	microtubule structures 1
TcIL3000.A.H_000404800	flagellum
TcIL3000.A.H_000405200	cytosol
TcIL3000.A.H_000405400:pseudogene	secretory/endocytic 1
TcIL3000.A.H_000405600	nucleus
TcIL3000.A.H_000405700	nucleus
TcIL3000.A.H_000405800:pseudogene	Phenotype 2
TcIL3000.A.H_000405900	nucleus
TcIL3000.A.H_000406100	cytosol
TcIL3000.A.H_000406300	secretory/endocytic 1
TcIL3000.A.H_000406900:pseudogene	cytosol
TcIL3000.A.H_000407000	Phenotype 3
TcIL3000.A.H_000407100:pseudogene	secretory/endocytic 2
TcIL3000.A.H_000407300	mitochondrion - matrix 1
TcIL3000.A.H_000407400	mitochondrion - matrix 2
TcIL3000.A.H_000407500	Phenotype 3
TcIL3000.A.H_000407600:pseudogene	flagellum
TcIL3000.A.H_000407700	Phenotype 3
TcIL3000.A.H_000407800:pseudogene	nucleus
TcIL3000.A.H_000408000	cytosol
TcIL3000.A.H_000408300	endoplasmic reticulum
TcIL3000.A.H_000408400	glycosomes
TcIL3000.A.H_000408700:pseudogene	cytosol
TcIL3000.A.H_000408800:pseudogene	cytosol
TcIL3000.A.H_000408900:pseudogene	flagellum
TcIL3000.A.H_000409000	flagellum
TcIL3000.A.H_000409100	cytosol
TcIL3000.A.H_000409200:pseudogene	mitochondrion - IM
TcIL3000.A.H_000409300	Phenotype 3
TcIL3000.A.H_000409400	Phenotype 1
TcIL3000.A.H_000409500	nucleus - chromatin
TcIL3000.A.H_000409700:pseudogene	Phenotype 4
TcIL3000.A.H_000410100	secretory/endocytic 1
TcIL3000.A.H_000410200	cytosol
TcIL3000.A.H_000411000	Phenotype 2
TcIL3000.A.H_000411100	Phenotype 4
TcIL3000.A.H_000411200	Phenotype 1
TcIL3000.A.H_000411300	endoplasmic reticulum
TcIL3000.A.H_000411400	flagellum
TcIL3000.A.H_000411500:pseudogene	Phenotype 2
TcIL3000.A.H_000411600	nucleus
TcIL3000.A.H_000411800	flagellum
TcIL3000.A.H_000411900:pseudogene	endoplasmic reticulum
TcIL3000.A.H_000412000:pseudogene	Phenotype 4
TcIL3000.A.H_000412200:pseudogene	cytosol
TcIL3000.A.H_000412300	nucleus
TcIL3000.A.H_000412600	mitochondrion - IM
TcIL3000.A.H_000412800	cytosol
TcIL3000.A.H_000412900	nucleus
TcIL3000.A.H_000413000	mitochondrion - matrix 2
TcIL3000.A.H_000413100	glycosomes
TcIL3000.A.H_000413200	Phenotype 5
TcIL3000.A.H_000413300	mitochondrion - matrix 2
TcIL3000.A.H_000413500	Phenotype 5
TcIL3000.A.H_000413600:pseudogene	Phenotype 4
TcIL3000.A.H_000413700	mitochondrion - IM
TcIL3000.A.H_000413900	Phenotype 1
TcIL3000.A.H_000414300	mitochondrion - IM
TcIL3000.A.H_000414500	microtubule structures 1
TcIL3000.A.H_000414700:pseudogene	nucleus
TcIL3000.A.H_000414800	Phenotype 4
TcIL3000.A.H_000414900	nucleus
TcIL3000.A.H_000415000	Phenotype 3
TcIL3000.A.H_000415100	Phenotype 3
TcIL3000.A.H_000415500	secretory/endocytic 1
TcIL3000.A.H_000415600	secretory/endocytic 1
TcIL3000.A.H_000415700	Phenotype 4
TcIL3000.A.H_000415800	Phenotype 5
TcIL3000.A.H_000415900	Phenotype 3
TcIL3000.A.H_000416000:pseudogene	secretory/endocytic 2
TcIL3000.A.H_000416200:pseudogene	Phenotype 5
TcIL3000.A.H_000416300	endoplasmic reticulum
TcIL3000.A.H_000416400:pseudogene	Phenotype 2
TcIL3000.A.H_000416500	Phenotype 5
TcIL3000.A.H_000416700	Phenotype 5
TcIL3000.A.H_000416900	cytosol
TcIL3000.A.H_000417000:pseudogene	nucleus
TcIL3000.A.H_000417200	mitochondrion - IM
TcIL3000.A.H_000417600	Phenotype 5
TcIL3000.A.H_000417700	cytosol
TcIL3000.A.H_000417800	Phenotype 5
TcIL3000.A.H_000417900:pseudogene	nucleus
TcIL3000.A.H_000418000	mitochondrion - IM
TcIL3000.A.H_000418100	cytosol
TcIL3000.A.H_000418200:pseudogene	glycosomes
TcIL3000.A.H_000418300:pseudogene	Phenotype 4
TcIL3000.A.H_000418400	Phenotype 3
TcIL3000.A.H_000418500:pseudogene	Phenotype 5
TcIL3000.A.H_000418600	cytosol
TcIL3000.A.H_000418700	cytosol
TcIL3000.A.H_000418800	Phenotype 4
TcIL3000.A.H_000418900:pseudogene	Phenotype 5
TcIL3000.A.H_000419100:pseudogene	endoplasmic reticulum
TcIL3000.A.H_000419200	secretory/endocytic 1
TcIL3000.A.H_000419500:pseudogene	Phenotype 5
TcIL3000.A.H_000419600	Phenotype 4
TcIL3000.A.H_000420000	Phenotype 3
TcIL3000.A.H_000420100	mitochondrion - IM
TcIL3000.A.H_000420200:pseudogene	nucleus
TcIL3000.A.H_000420300:pseudogene	mitochondrion - matrix 2
TcIL3000.A.H_000420400	Phenotype 4
TcIL3000.A.H_000420500:pseudogene	mitochondrion - matrix 2
TcIL3000.A.H_000420600	mitochondrion - matrix 2
TcIL3000.A.H_000420700	Phenotype 5
TcIL3000.A.H_000421000:pseudogene	mitochondrion - IM
TcIL3000.A.H_000421100	cytosol
TcIL3000.A.H_000421300	cytosol
TcIL3000.A.H_000421400	microtubule structures 1
TcIL3000.A.H_000421500:pseudogene	Phenotype 4
TcIL3000.A.H_000421600:pseudogene	mitochondrion - IM
TcIL3000.A.H_000421700	mitochondrion - matrix 2
TcIL3000.A.H_000421900	nucleus
TcIL3000.A.H_000422000	nucleus
TcIL3000.A.H_000422100	Phenotype 3
TcIL3000.A.H_000422200	nucleus - chromatin
TcIL3000.A.H_000422300:pseudogene	mitochondrion - matrix 2
TcIL3000.A.H_000422500	Phenotype 4
TcIL3000.A.H_000422800	mitochondrion - matrix 2
TcIL3000.A.H_000422900	nucleus
TcIL3000.A.H_000423000	mitochondrion - matrix 2
TcIL3000.A.H_000423300	cytosol
TcIL3000.A.H_000423400	Phenotype 1
TcIL3000.A.H_000423500	endoplasmic reticulum
TcIL3000.A.H_000423600	nucleus
TcIL3000.A.H_000423700:pseudogene	nucleus
TcIL3000.A.H_000423900	Phenotype 5
TcIL3000.A.H_000424000	Phenotype 2
TcIL3000.A.H_000424100	microtubule structures 1
TcIL3000.A.H_000424300	flagellum
TcIL3000.A.H_000424400:pseudogene	mitochondrion - IM
TcIL3000.A.H_000424500:pseudogene	nucleus
TcIL3000.A.H_000424600:pseudogene	secretory/endocytic 1
TcIL3000.A.H_000425300	mitochondrion - IM
TcIL3000.A.H_000425400	mitochondrion - matrix 2
TcIL3000.A.H_000425500	mitochondrion - matrix 2
TcIL3000.A.H_000425600	ribonucleoproteins 1
TcIL3000.A.H_000425800	mitochondrion - IM
TcIL3000.A.H_000426000:pseudogene	mitochondrion - matrix 2
TcIL3000.A.H_000426100	mitochondrion - IM
TcIL3000.A.H_000426200:pseudogene	cytosol
TcIL3000.A.H_000426400	nucleus
TcIL3000.A.H_000426500	Phenotype 5
TcIL3000.A.H_000426700	microtubule structures 1
TcIL3000.A.H_000426900	Phenotype 2
TcIL3000.A.H_000427000	nucleus
TcIL3000.A.H_000427100	nucleus
TcIL3000.A.H_000427500	mitochondrion - matrix 2
TcIL3000.A.H_000427600	secretory/endocytic 1
TcIL3000.A.H_000427700	Phenotype 4
TcIL3000.A.H_000427800	cytosol
TcIL3000.A.H_000427900	Phenotype 4
TcIL3000.A.H_000428000:pseudogene	cytosol
TcIL3000.A.H_000428100	nucleus
TcIL3000.A.H_000428200:pseudogene	Phenotype 2
TcIL3000.A.H_000428300	microtubule structures 1
TcIL3000.A.H_000428400	mitochondrion - matrix 1
TcIL3000.A.H_000428700	endoplasmic reticulum
TcIL3000.A.H_000428800:pseudogene	mitochondrion - IM
TcIL3000.A.H_000428900	mitochondrion - IM
TcIL3000.A.H_000429000:pseudogene	endoplasmic reticulum
TcIL3000.A.H_000429500	Phenotype 5
TcIL3000.A.H_000429700:pseudogene	Phenotype 4
TcIL3000.A.H_000430100	cytosol
TcIL3000.A.H_000430200:pseudogene	Phenotype 5
TcIL3000.A.H_000430500	mitochondrion - matrix 2
TcIL3000.A.H_000430600	nucleus
TcIL3000.A.H_000430700:pseudogene	Phenotype 5
TcIL3000.A.H_000430800	mitochondrion - matrix 2
TcIL3000.A.H_000430900:pseudogene	Phenotype 2
TcIL3000.A.H_000431100:pseudogene	Phenotype 4
TcIL3000.A.H_000431300:pseudogene	cytosol
TcIL3000.A.H_000431400	Phenotype 5
TcIL3000.A.H_000431500	ribonucleoproteins 1
TcIL3000.A.H_000431600	cytosol
TcIL3000.A.H_000431700	flagellum
TcIL3000.A.H_000432000:pseudogene	Phenotype 4
TcIL3000.A.H_000432200	cytosol
TcIL3000.A.H_000432300	secretory/endocytic 1
TcIL3000.A.H_000432500	mitochondrion - matrix 2
TcIL3000.A.H_000432600	Phenotype 5
TcIL3000.A.H_000432700:pseudogene	cytosol
TcIL3000.A.H_000432800:pseudogene	microtubule structures 1
TcIL3000.A.H_000432900:pseudogene	mitochondrion - matrix 2
TcIL3000.A.H_000433200	microtubule structures 1
TcIL3000.A.H_000433700	microtubule structures 1
TcIL3000.A.H_000433800	Phenotype 3
TcIL3000.A.H_000433900:pseudogene	Phenotype 4
TcIL3000.A.H_000434000	nucleus
TcIL3000.A.H_000434100:pseudogene	nucleus
TcIL3000.A.H_000434200:pseudogene	mitochondrion - matrix 2
TcIL3000.A.H_000434300	flagellum
TcIL3000.A.H_000434400	Phenotype 4
TcIL3000.A.H_000434500	Phenotype 3
TcIL3000.A.H_000434600	mitochondrion - matrix 2
TcIL3000.A.H_000434700:pseudogene	nucleus
TcIL3000.A.H_000434800	Phenotype 1
TcIL3000.A.H_000434900:pseudogene	flagellum
TcIL3000.A.H_000435000	nucleus
TcIL3000.A.H_000435100:pseudogene	nucleus
TcIL3000.A.H_000435300	Phenotype 5
TcIL3000.A.H_000435400	cytosol
TcIL3000.A.H_000435600	flagellum
TcIL3000.A.H_000435700	Phenotype 5
TcIL3000.A.H_000435800	secretory/endocytic 1
TcIL3000.A.H_000436000:pseudogene	Phenotype 5
TcIL3000.A.H_000437000	secretory/endocytic 1
TcIL3000.A.H_000440300	Phenotype 3
TcIL3000.A.H_000440800:pseudogene	Phenotype 3
TcIL3000.A.H_000441800	Phenotype 3
TcIL3000.A.H_000442000:pseudogene	Phenotype 1
TcIL3000.A.H_000442200	Phenotype 4
TcIL3000.A.H_000442300	mitochondrion - matrix 2
TcIL3000.A.H_000442400:pseudogene	Phenotype 5
TcIL3000.A.H_000442600	nucleus
TcIL3000.A.H_000442700:pseudogene	Phenotype 4
TcIL3000.A.H_000443000	nucleus
TcIL3000.A.H_000443100	Phenotype 3
TcIL3000.A.H_000443300:pseudogene	cytosol
TcIL3000.A.H_000443400	endoplasmic reticulum
TcIL3000.A.H_000443700	nucleus
TcIL3000.A.H_000444700	flagellum
TcIL3000.A.H_000444800	Phenotype 3
TcIL3000.A.H_000444900	Phenotype 3
TcIL3000.A.H_000445400	Phenotype 3
TcIL3000.A.H_000445600:pseudogene	nucleus
TcIL3000.A.H_000445700	Phenotype 3
TcIL3000.A.H_000445800	Phenotype 5
TcIL3000.A.H_000445900:pseudogene	nucleus
TcIL3000.A.H_000446100	endoplasmic reticulum
TcIL3000.A.H_000446200:pseudogene	Phenotype 5
TcIL3000.A.H_000446300	microtubule structures 1
TcIL3000.A.H_000446400:pseudogene	Phenotype 3
TcIL3000.A.H_000446500	mitochondrion - matrix 2
TcIL3000.A.H_000446600	secretory/endocytic 1
TcIL3000.A.H_000446700	cytosol
TcIL3000.A.H_000446900	Phenotype 3
TcIL3000.A.H_000447800	Phenotype 3
TcIL3000.A.H_000448200:pseudogene	Phenotype 3
TcIL3000.A.H_000448700	Phenotype 3
TcIL3000.A.H_000448900	cytosol
TcIL3000.A.H_000449600	endoplasmic reticulum
TcIL3000.A.H_000449700:pseudogene	Phenotype 5
TcIL3000.A.H_000449800	secretory/endocytic 1
TcIL3000.A.H_000449900:pseudogene	Phenotype 5
TcIL3000.A.H_000450000	cytosol
TcIL3000.A.H_000450100	mitochondrion - matrix 2
TcIL3000.A.H_000450200	nucleus - chromatin
TcIL3000.A.H_000450500	mitochondrion - matrix 1
TcIL3000.A.H_000450700	cytosol
TcIL3000.A.H_000450800	Phenotype 4
TcIL3000.A.H_000450900	cytosol
TcIL3000.A.H_000451000	cytosol
TcIL3000.A.H_000451100	mitochondrion - matrix 2
TcIL3000.A.H_000451200	nucleus
TcIL3000.A.H_000451300:pseudogene	mitochondrion - matrix 2
TcIL3000.A.H_000451400	mitochondrion - IM
TcIL3000.A.H_000451500:pseudogene	nucleus
TcIL3000.A.H_000451600	nucleus
TcIL3000.A.H_000451700:pseudogene	Phenotype 5
TcIL3000.A.H_000452000	glycosomes
TcIL3000.A.H_000452100:pseudogene	mitochondrion - IM
TcIL3000.A.H_000452200:pseudogene	Phenotype 4
TcIL3000.A.H_000452400	mitochondrion - IM
TcIL3000.A.H_000452500	Phenotype 2
TcIL3000.A.H_000452600	nucleus
TcIL3000.A.H_000452700	nucleus - chromatin
TcIL3000.A.H_000452800	mitochondrion - matrix 2
TcIL3000.A.H_000453000	nucleus
TcIL3000.A.H_000453100	Phenotype 4
TcIL3000.A.H_000453200	mitochondrion - IM
TcIL3000.A.H_000453400:pseudogene	Phenotype 2
TcIL3000.A.H_000453500	flagellum
TcIL3000.A.H_000453600	nucleus
TcIL3000.A.H_000453700:pseudogene	mitochondrion - matrix 2
TcIL3000.A.H_000454000	mitochondrion - matrix 2
TcIL3000.A.H_000454100:pseudogene	flagellum
TcIL3000.A.H_000454200	cytosol
TcIL3000.A.H_000454300	endoplasmic reticulum
TcIL3000.A.H_000454400	cytosol
TcIL3000.A.H_000454600	Phenotype 4
TcIL3000.A.H_000454700:pseudogene	cytosol
TcIL3000.A.H_000455100	nucleus
TcIL3000.A.H_000455200	Phenotype 3
TcIL3000.A.H_000455300	endoplasmic reticulum
TcIL3000.A.H_000455400	mitochondrion - matrix 2
TcIL3000.A.H_000455500	nucleus
TcIL3000.A.H_000455600	Phenotype 4
TcIL3000.A.H_000455700	mitochondrion - matrix 2
TcIL3000.A.H_000455800	nucleus
TcIL3000.A.H_000455900:pseudogene	Phenotype 5
TcIL3000.A.H_000456000	microtubule structures 1
TcIL3000.A.H_000456100	endoplasmic reticulum
TcIL3000.A.H_000456200	flagellum
TcIL3000.A.H_000456300:pseudogene	nucleus
TcIL3000.A.H_000456400	endoplasmic reticulum
TcIL3000.A.H_000456500	nucleus - chromatin
TcIL3000.A.H_000456600:pseudogene	secretory/endocytic 1
TcIL3000.A.H_000456700	cytosol
TcIL3000.A.H_000456800:pseudogene	nucleus
TcIL3000.A.H_000456900	mitochondrion - matrix 2
TcIL3000.A.H_000457000	Phenotype 5
TcIL3000.A.H_000457400	cytosol
TcIL3000.A.H_000457700:pseudogene	Phenotype 2
TcIL3000.A.H_000458000	microtubule structures 1
TcIL3000.A.H_000458100:pseudogene	cytosol
TcIL3000.A.H_000458200	mitochondrion - matrix 2
TcIL3000.A.H_000458300	nucleus
TcIL3000.A.H_000458400	Phenotype 3
TcIL3000.A.H_000458500	mitochondrion - matrix 2
TcIL3000.A.H_000458600	mitochondrion - matrix 1
TcIL3000.A.H_000458700	mitochondrion - matrix 2
TcIL3000.A.H_000458800	cytosol
TcIL3000.A.H_000458900	nucleus
TcIL3000.A.H_000459000	Phenotype 4
TcIL3000.A.H_000459100	mitochondrion - matrix 2
TcIL3000.A.H_000459300	cytosol
TcIL3000.A.H_000459400	endoplasmic reticulum
TcIL3000.A.H_000459500	cytosol
TcIL3000.A.H_000459600	cytosol
TcIL3000.A.H_000459700:pseudogene	mitochondrion - matrix 2
TcIL3000.A.H_000459800	cytosol
TcIL3000.A.H_000459900	Phenotype 4
TcIL3000.A.H_000460000	Phenotype 3
TcIL3000.A.H_000460200:pseudogene	nucleus
TcIL3000.A.H_000460300	cytosol
TcIL3000.A.H_000460400	mitochondrion - matrix 2
TcIL3000.A.H_000460500	nucleus
TcIL3000.A.H_000460600	nucleus
TcIL3000.A.H_000460800	cytosol
TcIL3000.A.H_000460900	Phenotype 3
TcIL3000.A.H_000461000:pseudogene	mitochondrion - matrix 2
TcIL3000.A.H_000461400	cytosol
TcIL3000.A.H_000461500:pseudogene	endoplasmic reticulum
TcIL3000.A.H_000461600:pseudogene	nucleus
TcIL3000.A.H_000461700:pseudogene	endoplasmic reticulum
TcIL3000.A.H_000461800	nucleus
TcIL3000.A.H_000462000	mitochondrion - IM
TcIL3000.A.H_000462100	endoplasmic reticulum
TcIL3000.A.H_000462200	mitochondrion - matrix 2
TcIL3000.A.H_000462300	cytosol
TcIL3000.A.H_000462400	Phenotype 5
TcIL3000.A.H_000462700:pseudogene	Phenotype 5
TcIL3000.A.H_000462800	Phenotype 4
TcIL3000.A.H_000462900:pseudogene	nucleus
TcIL3000.A.H_000463100:pseudogene	15
TcIL3000.A.H_000463200	cytosol
TcIL3000.A.H_000463400:pseudogene	Phenotype 5
TcIL3000.A.H_000463500	cytosol
TcIL3000.A.H_000463700	mitochondrion - matrix 2
TcIL3000.A.H_000464000	Phenotype 4
TcIL3000.A.H_000464100	nucleus
TcIL3000.A.H_000464200:pseudogene	ribonucleoproteins 2
TcIL3000.A.H_000464300	cytosol
TcIL3000.A.H_000464500:pseudogene	nucleus
TcIL3000.A.H_000464600:pseudogene	Phenotype 3
TcIL3000.A.H_000464700:pseudogene	Phenotype 4
TcIL3000.A.H_000464900	nucleus - chromatin
TcIL3000.A.H_000465100	Phenotype 4
TcIL3000.A.H_000465200	Phenotype 4
TcIL3000.A.H_000465600:pseudogene	mitochondrion - matrix 2
TcIL3000.A.H_000465700	endoplasmic reticulum
TcIL3000.A.H_000465800	Phenotype 4
TcIL3000.A.H_000465900	flagellum
TcIL3000.A.H_000466000	Phenotype 1
TcIL3000.A.H_000466100	Phenotype 2
TcIL3000.A.H_000466200	Phenotype 2
TcIL3000.A.H_000466400:pseudogene	Phenotype 5
TcIL3000.A.H_000466500	glycosomes
TcIL3000.A.H_000466600	Phenotype 5
TcIL3000.A.H_000466800	cytosol
TcIL3000.A.H_000466900	nucleus
TcIL3000.A.H_000467000	cytosol
TcIL3000.A.H_000467100	Phenotype 5
TcIL3000.A.H_000467200:pseudogene	flagellum
TcIL3000.A.H_000467300	nucleus
TcIL3000.A.H_000467500	Phenotype 4
TcIL3000.A.H_000467600	Phenotype 4
TcIL3000.A.H_000468000:pseudogene	Phenotype 5
TcIL3000.A.H_000468200	microtubule structures 1
TcIL3000.A.H_000468500:pseudogene	nucleus
TcIL3000.A.H_000468700:pseudogene	endoplasmic reticulum
TcIL3000.A.H_000468800	Phenotype 5
TcIL3000.A.H_000469000	Phenotype 5
TcIL3000.A.H_000469100	cytosol
TcIL3000.A.H_000469200:pseudogene	mitochondrion - matrix 2
TcIL3000.A.H_000469300	mitochondrion - matrix 2
TcIL3000.A.H_000469400	mitochondrion - matrix 2
TcIL3000.A.H_000469600	Phenotype 4
TcIL3000.A.H_000469700	secretory/endocytic 2
TcIL3000.A.H_000469900	microtubule structures 1
TcIL3000.A.H_000470000:pseudogene	nucleus
TcIL3000.A.H_000470100	secretory/endocytic 1
TcIL3000.A.H_000470200	Phenotype 3
TcIL3000.A.H_000470300	Phenotype 3
TcIL3000.A.H_000470400	acidocalcisomes
TcIL3000.A.H_000470500:pseudogene	mitochondrion - IM
TcIL3000.A.H_000470600	nucleus
TcIL3000.A.H_000470800	secretory/endocytic 1
TcIL3000.A.H_000471100	mitochondrion - matrix 2
TcIL3000.A.H_000471500	mitochondrion - matrix 2
TcIL3000.A.H_000471600	mitochondrion - matrix 2
TcIL3000.A.H_000471800	mitochondrion - IM
TcIL3000.A.H_000471900	Phenotype 5
TcIL3000.A.H_000472000	cytosol
TcIL3000.A.H_000472200:pseudogene	Phenotype 5
TcIL3000.A.H_000472300	Phenotype 3
TcIL3000.A.H_000472400	Phenotype 4
TcIL3000.A.H_000472500	endoplasmic reticulum
TcIL3000.A.H_000472600	Phenotype 5
TcIL3000.A.H_000473100	mitochondrion - matrix 2
TcIL3000.A.H_000473200:pseudogene	cytosol
TcIL3000.A.H_000473400	Phenotype 4
TcIL3000.A.H_000473500:pseudogene	Phenotype 4
TcIL3000.A.H_000473600:pseudogene	mitochondrion - matrix 2
TcIL3000.A.H_000473700	cytosol
TcIL3000.A.H_000473800	flagellum
TcIL3000.A.H_000473900	secretory/endocytic 1
TcIL3000.A.H_000474000:pseudogene	ribonucleoproteins 1
TcIL3000.A.H_000474100	nucleus
TcIL3000.A.H_000474400	nucleus - chromatin
TcIL3000.A.H_000475000	endoplasmic reticulum
TcIL3000.A.H_000475100	microtubule structures 1
TcIL3000.A.H_000475200	flagellum
TcIL3000.A.H_000475700	cytosol
TcIL3000.A.H_000475800:pseudogene	mitochondrion - matrix 1
TcIL3000.A.H_000475900	mitochondrion - matrix 2
TcIL3000.A.H_000476100:pseudogene	mitochondrion - IM
TcIL3000.A.H_000476200	mitochondrion - matrix 2
TcIL3000.A.H_000476300	mitochondrion - matrix 2
TcIL3000.A.H_000476400:pseudogene	Phenotype 5
TcIL3000.A.H_000476500	cytosol
TcIL3000.A.H_000476800	Phenotype 3
TcIL3000.A.H_000477000	Phenotype 4
TcIL3000.A.H_000477100	mitochondrion - IM
TcIL3000.A.H_000477300:pseudogene	mitochondrion - matrix 2
TcIL3000.A.H_000477400	endoplasmic reticulum
TcIL3000.A.H_000477500	Phenotype 2
TcIL3000.A.H_000477600	microtubule structures 1
TcIL3000.A.H_000477800	secretory/endocytic 1
TcIL3000.A.H_000477900	secretory/endocytic 1
TcIL3000.A.H_000478000	mitochondrion - IM
TcIL3000.A.H_000478300	glycosomes
TcIL3000.A.H_000478600	nucleus
TcIL3000.A.H_000478800	nucleus
TcIL3000.A.H_000478900	cytosol
TcIL3000.A.H_000479100	Phenotype 4
TcIL3000.A.H_000479200	cytosol
TcIL3000.A.H_000479500	Phenotype 4
TcIL3000.A.H_000479600	mitochondrion - matrix 2
TcIL3000.A.H_000479700	cytosol
TcIL3000.A.H_000479900:pseudogene	cytosol
TcIL3000.A.H_000480100	endoplasmic reticulum
TcIL3000.A.H_000480200	mitochondrion - matrix 2
TcIL3000.A.H_000480300	flagellum
TcIL3000.A.H_000480500	mitochondrion - matrix 2
TcIL3000.A.H_000480600:pseudogene	Phenotype 4
TcIL3000.A.H_000480700	mitochondrion - matrix 1
TcIL3000.A.H_000480800	mitochondrion - IM
TcIL3000.A.H_000480900:pseudogene	mitochondrion - matrix 1
TcIL3000.A.H_000481100:pseudogene	cytosol
TcIL3000.A.H_000481200	nucleus
TcIL3000.A.H_000481400	endoplasmic reticulum
TcIL3000.A.H_000481500	acidocalcisomes
TcIL3000.A.H_000481600	flagellum
TcIL3000.A.H_000481700	cytosol
TcIL3000.A.H_000481800	Phenotype 5
TcIL3000.A.H_000481900	secretory/endocytic 2
TcIL3000.A.H_000482100	Phenotype 3
TcIL3000.A.H_000482300	cytosol
TcIL3000.A.H_000482500	proteasome regulatory particle
TcIL3000.A.H_000482600	ribonucleoproteins 2
TcIL3000.A.H_000482700	Phenotype 4
TcIL3000.A.H_000482800	nucleus
TcIL3000.A.H_000482900	Phenotype 4
TcIL3000.A.H_000483100	cytosol
TcIL3000.A.H_000483300	Phenotype 5
TcIL3000.A.H_000484800	nucleus
TcIL3000.A.H_000485100	Phenotype 5
TcIL3000.A.H_000485200	Phenotype 4
TcIL3000.A.H_000485500	nucleus
TcIL3000.A.H_000485600	secretory/endocytic 1
TcIL3000.A.H_000485700	mitochondrion - IM
TcIL3000.A.H_000485800	Phenotype 5
TcIL3000.A.H_000485900	Phenotype 4
TcIL3000.A.H_000486000	nucleus
TcIL3000.A.H_000486100	secretory/endocytic 2
TcIL3000.A.H_000486200:pseudogene	microtubule structures 1
TcIL3000.A.H_000486300	nucleus
TcIL3000.A.H_000486400	nucleus
TcIL3000.A.H_000486700:pseudogene	Phenotype 2
TcIL3000.A.H_000486800	secretory/endocytic 1
TcIL3000.A.H_000486900	secretory/endocytic 1
TcIL3000.A.H_000487000	secretory/endocytic 1
TcIL3000.A.H_000487200	secretory/endocytic 1
TcIL3000.A.H_000487300	secretory/endocytic 1
TcIL3000.A.H_000487400	endoplasmic reticulum
TcIL3000.A.H_000487900	secretory/endocytic 1
TcIL3000.A.H_000488100	secretory/endocytic 1
TcIL3000.A.H_000488200	secretory/endocytic 1
TcIL3000.A.H_000488400	endoplasmic reticulum
TcIL3000.A.H_000489600	mitochondrion - IM
TcIL3000.A.H_000489800	nucleus
TcIL3000.A.H_000490300	Phenotype 3
TcIL3000.A.H_000490400:pseudogene	nucleus
TcIL3000.A.H_000490500	secretory/endocytic 1
TcIL3000.A.H_000490600	Phenotype 3
TcIL3000.A.H_000490800	glycosomes
TcIL3000.A.H_000491000	secretory/endocytic 1
TcIL3000.A.H_000491100	cytosol
TcIL3000.A.H_000491200	Phenotype 4
TcIL3000.A.H_000491300:pseudogene	Phenotype 2
TcIL3000.A.H_000491600	secretory/endocytic 1
TcIL3000.A.H_000491700	cytosol
TcIL3000.A.H_000491800	mitochondrion - IM
TcIL3000.A.H_000491900:pseudogene	Phenotype 3
TcIL3000.A.H_000492100	cytosol
TcIL3000.A.H_000492200	mitochondrion - matrix 2
TcIL3000.A.H_000492300:pseudogene	mitochondrion - matrix 2
TcIL3000.A.H_000492500:pseudogene	Phenotype 3
TcIL3000.A.H_000492600	mitochondrion - matrix 1
TcIL3000.A.H_000492700:pseudogene	mitochondrion - IM
TcIL3000.A.H_000493000:pseudogene	Phenotype 4
TcIL3000.A.H_000493200	mitochondrion - IM
TcIL3000.A.H_000493600:pseudogene	microtubule structures 1
TcIL3000.A.H_000493800:pseudogene	mitochondrion - IM
TcIL3000.A.H_000493900:pseudogene	flagellum
TcIL3000.A.H_000494000:pseudogene	Phenotype 5
TcIL3000.A.H_000494200	Phenotype 4
TcIL3000.A.H_000494300	Phenotype 3
TcIL3000.A.H_000494500	flagellum
TcIL3000.A.H_000494600	flagellum
TcIL3000.A.H_000495200:pseudogene	mitochondrion - matrix 2
TcIL3000.A.H_000495300	Phenotype 4
TcIL3000.A.H_000495400:pseudogene	Phenotype 3
TcIL3000.A.H_000495500	endoplasmic reticulum
TcIL3000.A.H_000495600:pseudogene	mitochondrion - matrix 2
TcIL3000.A.H_000495700	flagellum
TcIL3000.A.H_000495800	flagellum
TcIL3000.A.H_000496100	cytosol
TcIL3000.A.H_000496200	Phenotype 3
TcIL3000.A.H_000496300:pseudogene	secretory/endocytic 1
TcIL3000.A.H_000496400:pseudogene	microtubule structures 1
TcIL3000.A.H_000496500	cytosol
TcIL3000.A.H_000496700	mitochondrion - IM
TcIL3000.A.H_000496800:pseudogene	mitochondrion - matrix 2
TcIL3000.A.H_000496900	Phenotype 3
TcIL3000.A.H_000497000	cytosol
TcIL3000.A.H_000497100	mitochondrion - IM
TcIL3000.A.H_000497500	mitochondrion - matrix 2
TcIL3000.A.H_000497600	Phenotype 5
TcIL3000.A.H_000497700	cytosol
TcIL3000.A.H_000498000	Phenotype 2
TcIL3000.A.H_000498200	mitochondrion - matrix 2
TcIL3000.A.H_000498300	Phenotype 4
TcIL3000.A.H_000498600	Phenotype 5
TcIL3000.A.H_000498700	mitochondrion - matrix 2
TcIL3000.A.H_000498800	Phenotype 5
TcIL3000.A.H_000498900:pseudogene	nucleus
TcIL3000.A.H_000499000:pseudogene	Phenotype 5
TcIL3000.A.H_000499100:pseudogene	Phenotype 2
TcIL3000.A.H_000499400	endoplasmic reticulum
TcIL3000.A.H_000499500	Phenotype 3
TcIL3000.A.H_000499600	flagellum
TcIL3000.A.H_000499900	mitochondrion - matrix 2
TcIL3000.A.H_000500000:pseudogene	mitochondrion - IM
TcIL3000.A.H_000500100	nucleus - chromatin
TcIL3000.A.H_000500200:pseudogene	mitochondrion - matrix 2
TcIL3000.A.H_000500300	Phenotype 2
TcIL3000.A.H_000500400	mitochondrion - matrix 2
TcIL3000.A.H_000500500:pseudogene	Phenotype 2
TcIL3000.A.H_000500600	secretory/endocytic 1
TcIL3000.A.H_000500700	Phenotype 1
TcIL3000.A.H_000500900	Phenotype 4
TcIL3000.A.H_000501000	cytosol
TcIL3000.A.H_000501200	secretory/endocytic 1
TcIL3000.A.H_000501300	Phenotype 3
TcIL3000.A.H_000501400	cytosol
TcIL3000.A.H_000501500	nucleus
TcIL3000.A.H_000501700:pseudogene	Phenotype 3
TcIL3000.A.H_000501900	mitochondrion - matrix 2
TcIL3000.A.H_000502000	Phenotype 5
TcIL3000.A.H_000502200:pseudogene	cytosol
TcIL3000.A.H_000502500	Phenotype 2
TcIL3000.A.H_000502600	Phenotype 4
TcIL3000.A.H_000502700	glycosomes
TcIL3000.A.H_000502800:pseudogene	mitochondrion - matrix 2
TcIL3000.A.H_000502900	Phenotype 4
TcIL3000.A.H_000503100	nucleus
TcIL3000.A.H_000503200	secretory/endocytic 1
TcIL3000.A.H_000503300	cytosol
TcIL3000.A.H_000503500:pseudogene	nucleus
TcIL3000.A.H_000503600	Phenotype 3
TcIL3000.A.H_000503900	Phenotype 5
TcIL3000.A.H_000504000	Phenotype 4
TcIL3000.A.H_000504200	Phenotype 4
TcIL3000.A.H_000504300:pseudogene	mitochondrion - IM
TcIL3000.A.H_000504500	flagellum
TcIL3000.A.H_000504600	Phenotype 2
TcIL3000.A.H_000505000	Phenotype 4
TcIL3000.A.H_000505100:pseudogene	Phenotype 4
TcIL3000.A.H_000505200:pseudogene	mitochondrion - matrix 2
TcIL3000.A.H_000505300	Phenotype 1
TcIL3000.A.H_000505400:pseudogene	endoplasmic reticulum
TcIL3000.A.H_000505500	mitochondrion - matrix 1
TcIL3000.A.H_000505600	cytosol
TcIL3000.A.H_000505700:pseudogene	Phenotype 1
TcIL3000.A.H_000505800	Phenotype 3
TcIL3000.A.H_000506000	nucleus
TcIL3000.A.H_000506200:pseudogene	nucleus
TcIL3000.A.H_000506300	secretory/endocytic 2
TcIL3000.A.H_000506500:pseudogene	Phenotype 5
TcIL3000.A.H_000506600	nucleus
TcIL3000.A.H_000506800	mitochondrion - matrix 2
TcIL3000.A.H_000506900	Phenotype 4
TcIL3000.A.H_000507000	15
TcIL3000.A.H_000507100:pseudogene	endoplasmic reticulum
TcIL3000.A.H_000507200	mitochondrion - matrix 2
TcIL3000.A.H_000507400	nucleus
TcIL3000.A.H_000507500	mitochondrion - matrix 2
TcIL3000.A.H_000507700	Phenotype 2
TcIL3000.A.H_000507800	Phenotype 5
TcIL3000.A.H_000507900	nucleus
TcIL3000.A.H_000508000	mitochondrion - IM
TcIL3000.A.H_000508100	endoplasmic reticulum
TcIL3000.A.H_000508200	nucleus - chromatin
TcIL3000.A.H_000508400	nucleus - chromatin
TcIL3000.A.H_000509500:pseudogene	flagellum
TcIL3000.A.H_000509800	nucleus
TcIL3000.A.H_000510000	mitochondrion - matrix 2
TcIL3000.A.H_000510300	nucleus
TcIL3000.A.H_000510400	Phenotype 3
TcIL3000.A.H_000510500	Phenotype 3
TcIL3000.A.H_000510600	Phenotype 3
TcIL3000.A.H_000510900	Phenotype 4
TcIL3000.A.H_000511000	intraflagellar transport
TcIL3000.A.H_000511100	Phenotype 3
TcIL3000.A.H_000511200	mitochondrion - matrix 1
TcIL3000.A.H_000511300	Phenotype 2
TcIL3000.A.H_000511700	mitochondrion - matrix 2
TcIL3000.A.H_000512000	cytosol
TcIL3000.A.H_000512300	endoplasmic reticulum
TcIL3000.A.H_000512500:pseudogene	Phenotype 3
TcIL3000.A.H_000512700	cytosol
TcIL3000.A.H_000512800	Phenotype 4
TcIL3000.A.H_000513000	Phenotype 4
TcIL3000.A.H_000513100	Phenotype 4
TcIL3000.A.H_000513200	nucleus
TcIL3000.A.H_000513400	mitochondrion - IM
TcIL3000.A.H_000513500	cytosol
TcIL3000.A.H_000513600	mitochondrion - matrix 2
TcIL3000.A.H_000513700	nucleus
TcIL3000.A.H_000513800	nucleus
TcIL3000.A.H_000513900	flagellum
TcIL3000.A.H_000514100	ribonucleoproteins 1
TcIL3000.A.H_000514400:pseudogene	flagellum
TcIL3000.A.H_000514500	cytosol
TcIL3000.A.H_000514600:pseudogene	Phenotype 5
TcIL3000.A.H_000514700	Phenotype 5
TcIL3000.A.H_000515000	cytosol
TcIL3000.A.H_000515100	mitochondrion - matrix 2
TcIL3000.A.H_000515200	nucleus
TcIL3000.A.H_000515300	Phenotype 3
TcIL3000.A.H_000515400:pseudogene	Phenotype 3
TcIL3000.A.H_000515700	ribonucleoproteins 2
TcIL3000.A.H_000515800	nucleus
TcIL3000.A.H_000515900	secretory/endocytic 1
TcIL3000.A.H_000516000	Phenotype 2
TcIL3000.A.H_000516100:pseudogene	nucleus
TcIL3000.A.H_000516300	nucleus
TcIL3000.A.H_000516400	nucleus
TcIL3000.A.H_000516600	mitochondrion - matrix 2
TcIL3000.A.H_000516700	mitochondrion - matrix 2
TcIL3000.A.H_000516800:pseudogene	mitochondrion - matrix 2
TcIL3000.A.H_000517100	nucleus
TcIL3000.A.H_000517200:pseudogene	nucleus
TcIL3000.A.H_000517500	cytosol
TcIL3000.A.H_000517600:pseudogene	Phenotype 3
TcIL3000.A.H_000517700	flagellum
TcIL3000.A.H_000517900	Phenotype 5
TcIL3000.A.H_000518000	microtubule structures 1
TcIL3000.A.H_000518100:pseudogene	mitochondrion - IM
TcIL3000.A.H_000518200	secretory/endocytic 1
TcIL3000.A.H_000518300:pseudogene	cytosol
TcIL3000.A.H_000518500	ribonucleoproteins 1
TcIL3000.A.H_000518700	Phenotype 5
TcIL3000.A.H_000518800	Phenotype 5
TcIL3000.A.H_000519000	Phenotype 5
TcIL3000.A.H_000519100	mitochondrion - matrix 2
TcIL3000.A.H_000519200	secretory/endocytic 1
TcIL3000.A.H_000519300	Phenotype 4
TcIL3000.A.H_000519400:pseudogene	mitochondrion - matrix 2
TcIL3000.A.H_000519500:pseudogene	mitochondrion - IM
TcIL3000.A.H_000519600:pseudogene	cytosol
TcIL3000.A.H_000519700	mitochondrion - IM
TcIL3000.A.H_000519800	Phenotype 3
TcIL3000.A.H_000519900	mitochondrion - IM
TcIL3000.A.H_000520000	15
TcIL3000.A.H_000520100	Phenotype 1
TcIL3000.A.H_000520200	Phenotype 2
TcIL3000.A.H_000520400	nucleus
TcIL3000.A.H_000520500	microtubule structures 1
TcIL3000.A.H_000520800:pseudogene	flagellum
TcIL3000.A.H_000520900:pseudogene	cytosol
TcIL3000.A.H_000521000	Phenotype 1
TcIL3000.A.H_000521100	Phenotype 4
TcIL3000.A.H_000521400	flagellum
TcIL3000.A.H_000521600	nucleus - chromatin
TcIL3000.A.H_000521700	Phenotype 5
TcIL3000.A.H_000521800	Phenotype 4
TcIL3000.A.H_000522000	mitochondrion - matrix 2
TcIL3000.A.H_000522100	endoplasmic reticulum
TcIL3000.A.H_000522200	nucleus
TcIL3000.A.H_000522300:pseudogene	Phenotype 4
TcIL3000.A.H_000522400	Phenotype 4
TcIL3000.A.H_000522800	Phenotype 5
TcIL3000.A.H_000523000:pseudogene	15
TcIL3000.A.H_000523100:pseudogene	endoplasmic reticulum
TcIL3000.A.H_000523200	Phenotype 5
TcIL3000.A.H_000523300	mitochondrion - IM
TcIL3000.A.H_000523500	mitochondrion - IM
TcIL3000.A.H_000523600	flagellum
TcIL3000.A.H_000523800	Phenotype 3
TcIL3000.A.H_000523900	mitochondrion - IM
TcIL3000.A.H_000524000	mitochondrion - matrix 2
TcIL3000.A.H_000524100	mitochondrion - matrix 2
TcIL3000.A.H_000524300:pseudogene	Phenotype 5
TcIL3000.A.H_000524400	mitochondrion - matrix 2
TcIL3000.A.H_000524500	cytosol
TcIL3000.A.H_000524600	flagellum
TcIL3000.A.H_000524700	cytosol
TcIL3000.A.H_000524800:pseudogene	nucleus
TcIL3000.A.H_000524900:pseudogene	Phenotype 3
TcIL3000.A.H_000525000	Phenotype 2
TcIL3000.A.H_000525300:pseudogene	nucleus
TcIL3000.A.H_000525600	cytosol
TcIL3000.A.H_000525800	ribonucleoproteins 1
TcIL3000.A.H_000525900:pseudogene	endoplasmic reticulum
TcIL3000.A.H_000526000:pseudogene	endoplasmic reticulum
TcIL3000.A.H_000526200	secretory/endocytic 1
TcIL3000.A.H_000526300	Phenotype 3
TcIL3000.A.H_000527500	nucleus
TcIL3000.A.H_000527600	secretory/endocytic 2
TcIL3000.A.H_000527900	mitochondrion - IM
TcIL3000.A.H_000528000	mitochondrion - matrix 2
TcIL3000.A.H_000528100	Phenotype 5
TcIL3000.A.H_000528200	nucleus
TcIL3000.A.H_000528300	endoplasmic reticulum
TcIL3000.A.H_000528500	Phenotype 4
TcIL3000.A.H_000528600	nucleus
TcIL3000.A.H_000528800	Phenotype 4
TcIL3000.A.H_000529000	mitochondrion - matrix 2
TcIL3000.A.H_000529100	mitochondrion - IM
TcIL3000.A.H_000529200	nucleus
TcIL3000.A.H_000529300	flagellum
TcIL3000.A.H_000529500	cytosol
TcIL3000.A.H_000529600:pseudogene	nucleus
TcIL3000.A.H_000529700	Phenotype 2
TcIL3000.A.H_000529800	flagellum
TcIL3000.A.H_000530000	cytosol
TcIL3000.A.H_000530200:pseudogene	nucleus - chromatin
TcIL3000.A.H_000530300	mitochondrion - matrix 2
TcIL3000.A.H_000530400	Phenotype 2
TcIL3000.A.H_000530500	cytosol
TcIL3000.A.H_000530600:pseudogene	flagellum
TcIL3000.A.H_000530700:pseudogene	mitochondrion - IM
TcIL3000.A.H_000530800:pseudogene	microtubule structures 1
TcIL3000.A.H_000531000	mitochondrion - IM
TcIL3000.A.H_000531300	nucleus - chromatin
TcIL3000.A.H_000531400:pseudogene	15
TcIL3000.A.H_000531500:pseudogene	nucleus
TcIL3000.A.H_000531600:pseudogene	secretory/endocytic 1
TcIL3000.A.H_000531800	secretory/endocytic 2
TcIL3000.A.H_000531900	cytosol
TcIL3000.A.H_000532000:pseudogene	mitochondrion - matrix 2
TcIL3000.A.H_000532100	ribonucleoproteins 1
TcIL3000.A.H_000532300	flagellum
TcIL3000.A.H_000532400	cytosol
TcIL3000.A.H_000532500	Phenotype 1
TcIL3000.A.H_000532600	Phenotype 4
TcIL3000.A.H_000532700	Phenotype 5
TcIL3000.A.H_000532900:pseudogene	Phenotype 3
TcIL3000.A.H_000533000:pseudogene	mitochondrion - matrix 2
TcIL3000.A.H_000533300	flagellum
TcIL3000.A.H_000533400	Phenotype 5
TcIL3000.A.H_000533500	Phenotype 4
TcIL3000.A.H_000533600:pseudogene	flagellum
TcIL3000.A.H_000533800	Phenotype 3
TcIL3000.A.H_000534000:pseudogene	flagellum
TcIL3000.A.H_000534300	mitochondrion - IM
TcIL3000.A.H_000534400	endoplasmic reticulum
TcIL3000.A.H_000534500	nucleus
TcIL3000.A.H_000534700	mitochondrion - IM
TcIL3000.A.H_000534800	cytosol
TcIL3000.A.H_000534900	nucleus
TcIL3000.A.H_000535200:pseudogene	Phenotype 5
TcIL3000.A.H_000535300	nucleus - chromatin
TcIL3000.A.H_000535600:pseudogene	mitochondrion - matrix 2
TcIL3000.A.H_000535700	nucleus
TcIL3000.A.H_000535800	Phenotype 3
TcIL3000.A.H_000535900	mitochondrion - matrix 2
TcIL3000.A.H_000536000	mitochondrion - matrix 2
TcIL3000.A.H_000536100	mitochondrion - IM
TcIL3000.A.H_000536200	cytosol
TcIL3000.A.H_000536300:pseudogene	nucleus
TcIL3000.A.H_000536400	cytosol
TcIL3000.A.H_000536500	nucleus
TcIL3000.A.H_000536700	Phenotype 5
TcIL3000.A.H_000536900	cytosol
TcIL3000.A.H_000537100:pseudogene	secretory/endocytic 1
TcIL3000.A.H_000537200:pseudogene	Phenotype 2
TcIL3000.A.H_000537300	Phenotype 2
TcIL3000.A.H_000537400:pseudogene	ribonucleoproteins 1
TcIL3000.A.H_000537700	Phenotype 4
TcIL3000.A.H_000537900	flagellum
TcIL3000.A.H_000538000	nucleus - chromatin
TcIL3000.A.H_000538200	mitochondrion - matrix 2
TcIL3000.A.H_000538300	secretory/endocytic 1
TcIL3000.A.H_000538500:pseudogene	microtubule structures 1
TcIL3000.A.H_000539100	cytosol
TcIL3000.A.H_000539200	Phenotype 4
TcIL3000.A.H_000539300	Phenotype 3
TcIL3000.A.H_000539400	mitochondrion - matrix 2
TcIL3000.A.H_000539500:pseudogene	nucleus
TcIL3000.A.H_000539600	Phenotype 4
TcIL3000.A.H_000539800:pseudogene	endoplasmic reticulum
TcIL3000.A.H_000539900	Phenotype 2
[truncated: 3,645 more rows]

## Sheet: SD6-b
gene ID	phenotype
TcIL3000.A.H_000005100	endoplasmic reticulum
TcIL3000.A.H_000005400:pseudogene	secretory/endocytic 1
TcIL3000.A.H_000005600	secretory/endocytic 1
TcIL3000.A.H_000005900	Phenotype 1
TcIL3000.A.H_000006100:pseudogene	secretory/endocytic 1
TcIL3000.A.H_000006200	Phenotype 2
TcIL3000.A.H_000006300	Phenotype 2
TcIL3000.A.H_000006600	cytosol
TcIL3000.A.H_000006700	secretory/endocytic 1
TcIL3000.A.H_000007000	secretory/endocytic 2
TcIL3000.A.H_000007200	secretory/endocytic 1
TcIL3000.A.H_000007400	secretory/endocytic 1
TcIL3000.A.H_000012000	Phenotype 3
TcIL3000.A.H_000012300	Phenotype 1
TcIL3000.A.H_000012400:pseudogene	mitochondrion - IM
TcIL3000.A.H_000012500	secretory/endocytic 1
TcIL3000.A.H_000012600	mitochondrion - matrix 2
TcIL3000.A.H_000012700	mitochondrion - IM
TcIL3000.A.H_000012800	mitochondrion - IM
TcIL3000.A.H_000012900	flagellum 1
TcIL3000.A.H_000013000	cytosol
TcIL3000.A.H_000013300	mitochondrion - matrix 2
TcIL3000.A.H_000013700	secretory/endocytic 1
TcIL3000.A.H_000013900	secretory/endocytic 1
TcIL3000.A.H_000014000	Phenotype 3
TcIL3000.A.H_000014400	secretory/endocytic 1
TcIL3000.A.H_000014500	secretory/endocytic 2
TcIL3000.A.H_000015000:pseudogene	Phenotype 1
TcIL3000.A.H_000015100	mitochondrion - OM
TcIL3000.A.H_000015200:pseudogene	Phenotype 4
TcIL3000.A.H_000015300:pseudogene	mitochondrion - OM
TcIL3000.A.H_000015400:pseudogene	Phenotype 1
TcIL3000.A.H_000015500:pseudogene	cytosol
TcIL3000.A.H_000015600:pseudogene	Phenotype 4
TcIL3000.A.H_000015700	Phenotype 2
TcIL3000.A.H_000015800	mitochondrion - matrix 2
TcIL3000.A.H_000016000:pseudogene	cytosol
TcIL3000.A.H_000016100	flagellum 1
TcIL3000.A.H_000016200:pseudogene	Phenotype 4
TcIL3000.A.H_000016500	Phenotype 3
TcIL3000.A.H_000016600	cytosol
TcIL3000.A.H_000016900:pseudogene	flagellum 1
TcIL3000.A.H_000017000	cytosol
TcIL3000.A.H_000017300	Phenotype 4
TcIL3000.A.H_000017400:pseudogene	Phenotype 4
TcIL3000.A.H_000017600	cytosol
TcIL3000.A.H_000017700	Phenotype 2
TcIL3000.A.H_000018100:pseudogene	secretory/endocytic 1
TcIL3000.A.H_000018400:pseudogene	mitochondrion - matrix 2
TcIL3000.A.H_000018500	Phenotype 4
TcIL3000.A.H_000018700	mitochondrion - matrix 2
TcIL3000.A.H_000018800	cytosol
TcIL3000.A.H_000018900	mitochondrion - matrix 2
TcIL3000.A.H_000019000	Phenotype 4
TcIL3000.A.H_000019100	Phenotype 4
TcIL3000.A.H_000019200:pseudogene	Phenotype 3
TcIL3000.A.H_000019300	endoplasmic reticulum
TcIL3000.A.H_000019400:pseudogene	Phenotype 2
TcIL3000.A.H_000019500	nucleus
TcIL3000.A.H_000019900:pseudogene	cytosol
TcIL3000.A.H_000020000:pseudogene	mitochondrion - IM
TcIL3000.A.H_000020100:pseudogene	mitochondrion - matrix 2
TcIL3000.A.H_000020200	Phenotype 1
TcIL3000.A.H_000020300:pseudogene	cytosol
TcIL3000.A.H_000020400	mitochondrion - matrix 2
TcIL3000.A.H_000020600:pseudogene	nucleus
TcIL3000.A.H_000020800	Phenotype 5
TcIL3000.A.H_000020900	flagellum 1
TcIL3000.A.H_000023600	mitochondrion - matrix 1
TcIL3000.A.H_000032300	Phenotype 3
TcIL3000.A.H_000034900	endoplasmic reticulum
TcIL3000.A.H_000035800:pseudogene	cytosol
TcIL3000.A.H_000035900:pseudogene	mitochondrion - matrix 2
TcIL3000.A.H_000036100	mitochondrion - IM
TcIL3000.A.H_000036300	Phenotype 1
TcIL3000.A.H_000036400	cytosol
TcIL3000.A.H_000036500	cytosol
TcIL3000.A.H_000036600:pseudogene	mitochondrion - matrix 2
TcIL3000.A.H_000036800:pseudogene	Phenotype 3
TcIL3000.A.H_000036900	Phenotype 2
TcIL3000.A.H_000037000:pseudogene	cytosol
TcIL3000.A.H_000037100	Phenotype 3
TcIL3000.A.H_000037300	nucleus - chromatin
TcIL3000.A.H_000037500	secretory/endocytic 2
TcIL3000.A.H_000039300	nucleus
TcIL3000.A.H_000039400	Phenotype 3
TcIL3000.A.H_000040700	Phenotype 2
TcIL3000.A.H_000040800	mitochondrion - OM
TcIL3000.A.H_000041200:pseudogene	mitochondrion - OM
TcIL3000.A.H_000041300	mitochondrion - matrix 2
TcIL3000.A.H_000041400	Phenotype 3
TcIL3000.A.H_000041500	Phenotype 4
TcIL3000.A.H_000041700	Phenotype 4
TcIL3000.A.H_000041900	Phenotype 4
TcIL3000.A.H_000042000	mitochondrion - OM
TcIL3000.A.H_000042100:pseudogene	flagellum 1
TcIL3000.A.H_000042200:pseudogene	mitochondrion - IM
TcIL3000.A.H_000042300	Phenotype 4
TcIL3000.A.H_000042500	Phenotype 1
TcIL3000.A.H_000042600	Phenotype 2
TcIL3000.A.H_000042800	Phenotype 4
TcIL3000.A.H_000043100	Phenotype 3
TcIL3000.A.H_000043400	endoplasmic reticulum
TcIL3000.A.H_000044700:pseudogene	mitochondrion - matrix 2
TcIL3000.A.H_000044800	flagellum 1
TcIL3000.A.H_000044900:pseudogene	Phenotype 2
TcIL3000.A.H_000045100	Phenotype 4
TcIL3000.A.H_000045300	secretory/endocytic 2
TcIL3000.A.H_000045600	Phenotype 2
TcIL3000.A.H_000045700	Phenotype 4
TcIL3000.A.H_000045900:pseudogene	secretory/endocytic 1
TcIL3000.A.H_000046000	secretory/endocytic 2
TcIL3000.A.H_000046200	Phenotype 3
TcIL3000.A.H_000046300	Phenotype 1
TcIL3000.A.H_000046400:pseudogene	proteasome
TcIL3000.A.H_000047100	Phenotype 5
TcIL3000.A.H_000047200	Phenotype 2
TcIL3000.A.H_000047300	secretory/endocytic 2
TcIL3000.A.H_000047400	secretory/endocytic 2
TcIL3000.A.H_000047500	secretory/endocytic 1
TcIL3000.A.H_000047600	glycosomes
TcIL3000.A.H_000047800	Phenotype 4
TcIL3000.A.H_000047900	mitochondrion - OM
TcIL3000.A.H_000048000:pseudogene	mitochondrion - matrix 2
TcIL3000.A.H_000048100	secretory/endocytic 1
TcIL3000.A.H_000048200	mitochondrion - matrix 2
TcIL3000.A.H_000048300	mitochondrion - IM
TcIL3000.A.H_000048500	Phenotype 4
TcIL3000.A.H_000048600	Phenotype 3
TcIL3000.A.H_000048700:pseudogene	Phenotype 3
TcIL3000.A.H_000048800:pseudogene	secretory/endocytic 1
TcIL3000.A.H_000048900:pseudogene	Phenotype 2
TcIL3000.A.H_000049200	Phenotype 4
TcIL3000.A.H_000051500	Phenotype 3
TcIL3000.A.H_000053000	endoplasmic reticulum
TcIL3000.A.H_000053200	secretory/endocytic 1
TcIL3000.A.H_000053300	secretory/endocytic 2
TcIL3000.A.H_000054200	Phenotype 3
TcIL3000.A.H_000054300	secretory/endocytic 2
TcIL3000.A.H_000054400	Phenotype 2
TcIL3000.A.H_000059300	Phenotype 5
TcIL3000.A.H_000060200	Phenotype 5
TcIL3000.A.H_000060300	Phenotype 5
TcIL3000.A.H_000061000	secretory/endocytic 1
TcIL3000.A.H_000061100	flagellum 1
TcIL3000.A.H_000061300	mitochondrion - OM
TcIL3000.A.H_000061400	Phenotype 4
TcIL3000.A.H_000061500	nucleus
TcIL3000.A.H_000061700	mitochondrion - matrix 2
TcIL3000.A.H_000061800	Phenotype 3
TcIL3000.A.H_000061900	glycosomes
TcIL3000.A.H_000062000	mitochondrion - matrix 2
TcIL3000.A.H_000062100	Phenotype 4
TcIL3000.A.H_000062600	Phenotype 4
TcIL3000.A.H_000062700:pseudogene	mitochondrion - OM
TcIL3000.A.H_000062800	Phenotype 4
TcIL3000.A.H_000063200	Phenotype 1
TcIL3000.A.H_000064700	cytosol
TcIL3000.A.H_000065900:pseudogene	Phenotype 3
TcIL3000.A.H_000067600:pseudogene	Phenotype 2
TcIL3000.A.H_000070700	Phenotype 1
TcIL3000.A.H_000071000	cytosol
TcIL3000.A.H_000072800	secretory/endocytic 2
TcIL3000.A.H_000073100	secretory/endocytic 1
TcIL3000.A.H_000073200:pseudogene	endoplasmic reticulum
TcIL3000.A.H_000073400	Phenotype 4
TcIL3000.A.H_000080400	Phenotype 4
TcIL3000.A.H_000080500	mitochondrion - matrix 2
TcIL3000.A.H_000085300	Phenotype 4
TcIL3000.A.H_000091900	secretory/endocytic 1
TcIL3000.A.H_000092200	mitochondrion - matrix 2
TcIL3000.A.H_000093500	Phenotype 3
TcIL3000.A.H_000101000	Phenotype 4
TcIL3000.A.H_000101200	Phenotype 1
TcIL3000.A.H_000101300	mitochondrion - matrix 2
TcIL3000.A.H_000102900	mitochondrion - matrix 1
TcIL3000.A.H_000106100	Phenotype 1
TcIL3000.A.H_000108900	nucleus - chromatin
TcIL3000.A.H_000109100	Phenotype 3
TcIL3000.A.H_000120100	Phenotype 2
TcIL3000.A.H_000120200	secretory/endocytic 2
TcIL3000.A.H_000121900	Phenotype 1
TcIL3000.A.H_000123100	secretory/endocytic 1
TcIL3000.A.H_000123900	cytosol
TcIL3000.A.H_000125600	Phenotype 2
TcIL3000.A.H_000126100	Phenotype 2
TcIL3000.A.H_000135400	secretory/endocytic 1
TcIL3000.A.H_000137800	Phenotype 3
TcIL3000.A.H_000141300	secretory/endocytic 1
TcIL3000.A.H_000141400	mitochondrion - OM
TcIL3000.A.H_000144200	secretory/endocytic 1
TcIL3000.A.H_000145900	nucleus
TcIL3000.A.H_000146000	nucleus
TcIL3000.A.H_000146300:pseudogene	Phenotype 4
TcIL3000.A.H_000146500	cytosol
TcIL3000.A.H_000147100	Phenotype 1
TcIL3000.A.H_000147500	cytosol
TcIL3000.A.H_000147600	mitochondrion - matrix 1
TcIL3000.A.H_000148200	mitochondrion - matrix 2
TcIL3000.A.H_000149200	endoplasmic reticulum
TcIL3000.A.H_000150100	nucleus - chromatin
TcIL3000.A.H_000150800	Phenotype 1
TcIL3000.A.H_000151600:pseudogene	Phenotype 5
TcIL3000.A.H_000151700:pseudogene	microtubule structures 2
TcIL3000.A.H_000153100:pseudogene	Phenotype 4
TcIL3000.A.H_000154600:pseudogene	Phenotype 2
TcIL3000.A.H_000154800	secretory/endocytic 2
TcIL3000.A.H_000154900	Phenotype 3
TcIL3000.A.H_000155000	cytosol
TcIL3000.A.H_000155100	secretory/endocytic 2
TcIL3000.A.H_000156300	secretory/endocytic 1
TcIL3000.A.H_000157900	nucleus - chromatin
TcIL3000.A.H_000159600	Phenotype 3
TcIL3000.A.H_000165300	Phenotype 3
TcIL3000.A.H_000166000	mitochondrion - matrix 1
TcIL3000.A.H_000166200:pseudogene	secretory/endocytic 1
TcIL3000.A.H_000167100:pseudogene	secretory/endocytic 1
TcIL3000.A.H_000170300	Phenotype 2
TcIL3000.A.H_000170400	Phenotype 3
TcIL3000.A.H_000170500	Phenotype 2
TcIL3000.A.H_000171100	mitochondrion - IM
TcIL3000.A.H_000171200	secretory/endocytic 1
TcIL3000.A.H_000172400:pseudogene	endoplasmic reticulum
TcIL3000.A.H_000173300	secretory/endocytic 1
TcIL3000.A.H_000173400	secretory/endocytic 2
TcIL3000.A.H_000173700	secretory/endocytic 2
TcIL3000.A.H_000174500	endoplasmic reticulum
TcIL3000.A.H_000177400	mitochondrion - IM
TcIL3000.A.H_000179500	mitochondrion - OM
TcIL3000.A.H_000179600	cytosol
TcIL3000.A.H_000179800	endoplasmic reticulum
TcIL3000.A.H_000181400	flagellum 1
TcIL3000.A.H_000181500	cytosol
TcIL3000.A.H_000181600	nucleus
TcIL3000.A.H_000182500:pseudogene	Phenotype 4
TcIL3000.A.H_000183400	cytosol
TcIL3000.A.H_000184600	secretory/endocytic 1
TcIL3000.A.H_000184800	mitochondrion - matrix 1
TcIL3000.A.H_000185200	Phenotype 4
TcIL3000.A.H_000185300	mitochondrion - matrix 2
TcIL3000.A.H_000190900	secretory/endocytic 1
TcIL3000.A.H_000194000	Phenotype 3
TcIL3000.A.H_000197400	nucleus - chromatin
TcIL3000.A.H_000201100	Phenotype 3
TcIL3000.A.H_000201500	secretory/endocytic 1
TcIL3000.A.H_000202000	Phenotype 3
TcIL3000.A.H_000202300	mitochondrion - matrix 2
TcIL3000.A.H_000202400	Phenotype 4
TcIL3000.A.H_000203500	Phenotype 1
TcIL3000.A.H_000203600	Phenotype 2
TcIL3000.A.H_000204400:pseudogene	Phenotype 2
TcIL3000.A.H_000205000:pseudogene	Phenotype 3
TcIL3000.A.H_000205800	flagellum 1
TcIL3000.A.H_000207700:pseudogene	Phenotype 4
TcIL3000.A.H_000207800:pseudogene	mitochondrion - OM
TcIL3000.A.H_000207900	Phenotype 2
TcIL3000.A.H_000208000	secretory/endocytic 1
TcIL3000.A.H_000208700	Phenotype 1
TcIL3000.A.H_000208800	Phenotype 1
TcIL3000.A.H_000209000:pseudogene	nucleus
TcIL3000.A.H_000209100:pseudogene	nucleus
TcIL3000.A.H_000210100	Phenotype 3
TcIL3000.A.H_000210400	Phenotype 2
TcIL3000.A.H_000210700	nucleus
TcIL3000.A.H_000210900	Phenotype 4
TcIL3000.A.H_000211400	cytosol
TcIL3000.A.H_000212700	nucleus - chromatin
TcIL3000.A.H_000214200	Phenotype 1
TcIL3000.A.H_000214300:pseudogene	cytosol
TcIL3000.A.H_000214400	mitochondrion - matrix 1
TcIL3000.A.H_000214800	mitochondrion - IM
TcIL3000.A.H_000214900	Phenotype 3
TcIL3000.A.H_000215700	cytosol
TcIL3000.A.H_000216100	secretory/endocytic 2
TcIL3000.A.H_000216500	nucleus
TcIL3000.A.H_000216600	Phenotype 3
TcIL3000.A.H_000216800:pseudogene	Phenotype 4
TcIL3000.A.H_000216900	flagellum 1
TcIL3000.A.H_000218100	secretory/endocytic 1
TcIL3000.A.H_000218500	Phenotype 2
TcIL3000.A.H_000218600:pseudogene	Phenotype 4
TcIL3000.A.H_000219300:pseudogene	Phenotype 2
TcIL3000.A.H_000220000	secretory/endocytic 2
TcIL3000.A.H_000220100:pseudogene	Phenotype 2
TcIL3000.A.H_000220600	flagellum 1
TcIL3000.A.H_000220700	secretory/endocytic 2
TcIL3000.A.H_000221100	cytosol
TcIL3000.A.H_000221400	Phenotype 5
TcIL3000.A.H_000223000:pseudogene	ribonucleoproteins 1
TcIL3000.A.H_000223100	mitochondrion - matrix 2
TcIL3000.A.H_000223700	Phenotype 3
TcIL3000.A.H_000224900	cytosol
TcIL3000.A.H_000225100	secretory/endocytic 1
TcIL3000.A.H_000225800	endoplasmic reticulum
TcIL3000.A.H_000226100	mitochondrion - OM
TcIL3000.A.H_000226200	secretory/endocytic 1
TcIL3000.A.H_000226500	cytosol
TcIL3000.A.H_000226900	cytosol
TcIL3000.A.H_000233600	cytosol
TcIL3000.A.H_000233800	secretory/endocytic 1
TcIL3000.A.H_000233900	Phenotype 5
TcIL3000.A.H_000234900	Phenotype 2
TcIL3000.A.H_000235000	Phenotype 4
TcIL3000.A.H_000235300:pseudogene	secretory/endocytic 1
TcIL3000.A.H_000237500	Phenotype 3
TcIL3000.A.H_000237800	mitochondrion - matrix 2
TcIL3000.A.H_000238300	Phenotype 1
TcIL3000.A.H_000238400	Phenotype 1
TcIL3000.A.H_000240900	mitochondrion - IM
TcIL3000.A.H_000241800	Phenotype 4
TcIL3000.A.H_000241900	mitochondrion - matrix 2
TcIL3000.A.H_000242300:pseudogene	Phenotype 2
TcIL3000.A.H_000242500	cytosol
TcIL3000.A.H_000242600	cytosol
TcIL3000.A.H_000243100	Phenotype 4
TcIL3000.A.H_000244700	Phenotype 3
TcIL3000.A.H_000244800	cytosol
TcIL3000.A.H_000244900	cytosol
TcIL3000.A.H_000247000:pseudogene	Phenotype 3
TcIL3000.A.H_000248400	Phenotype 1
TcIL3000.A.H_000249900	secretory/endocytic 1
TcIL3000.A.H_000250000	mitochondrion - matrix 1
TcIL3000.A.H_000250100	flagellum 1
TcIL3000.A.H_000250300:pseudogene	Phenotype 2
TcIL3000.A.H_000251000	flagellum 1
TcIL3000.A.H_000254000	Phenotype 1
TcIL3000.A.H_000254400	Phenotype 1
TcIL3000.A.H_000255600	Phenotype 4
TcIL3000.A.H_000256100	Phenotype 4
TcIL3000.A.H_000258400	Phenotype 1
TcIL3000.A.H_000258500	Phenotype 2
TcIL3000.A.H_000259200	Phenotype 2
TcIL3000.A.H_000259300	Phenotype 5
TcIL3000.A.H_000262100	Phenotype 3
TcIL3000.A.H_000264400:pseudogene	cytosol
TcIL3000.A.H_000264900	flagellum 1
TcIL3000.A.H_000265300:pseudogene	Phenotype 1
TcIL3000.A.H_000265400	Phenotype 2
TcIL3000.A.H_000265600	secretory/endocytic 1
TcIL3000.A.H_000267700	Phenotype 1
TcIL3000.A.H_000267800:pseudogene	Phenotype 4
TcIL3000.A.H_000270700	Phenotype 1
TcIL3000.A.H_000272700	mitochondrion - OM
TcIL3000.A.H_000274000:pseudogene	Phenotype 4
TcIL3000.A.H_000274200	nucleus
TcIL3000.A.H_000274400	secretory/endocytic 1
TcIL3000.A.H_000274500	Phenotype 1
TcIL3000.A.H_000274700	Phenotype 3
TcIL3000.A.H_000274800	Phenotype 4
TcIL3000.A.H_000274900	nucleus
TcIL3000.A.H_000275000	flagellum 1
TcIL3000.A.H_000275300	cytosol
TcIL3000.A.H_000275400	mitochondrion - OM
TcIL3000.A.H_000275500	mitochondrion - matrix 2
TcIL3000.A.H_000275600	mitochondrion - matrix 2
TcIL3000.A.H_000275700	Phenotype 1
TcIL3000.A.H_000275900	Phenotype 2
TcIL3000.A.H_000276000	mitochondrion - matrix 1
TcIL3000.A.H_000276300	mitochondrion - IM
TcIL3000.A.H_000276500	Phenotype 2
TcIL3000.A.H_000276600:pseudogene	Phenotype 4
TcIL3000.A.H_000276800	mitochondrion - matrix 2
TcIL3000.A.H_000276900	Phenotype 2
TcIL3000.A.H_000277000	Phenotype 2
TcIL3000.A.H_000277100	Phenotype 5
TcIL3000.A.H_000277200	nucleus
TcIL3000.A.H_000277400	Phenotype 2
TcIL3000.A.H_000277500:pseudogene	endoplasmic reticulum
TcIL3000.A.H_000277600	Phenotype 2
TcIL3000.A.H_000277700:pseudogene	Phenotype 2
TcIL3000.A.H_000277900	Phenotype 1
TcIL3000.A.H_000278000	nucleus
TcIL3000.A.H_000278100:pseudogene	mitochondrion - IM
TcIL3000.A.H_000278200	endoplasmic reticulum
TcIL3000.A.H_000278400	mitochondrion - matrix 1
TcIL3000.A.H_000278600	mitochondrion - matrix 2
TcIL3000.A.H_000278700	cytosol
TcIL3000.A.H_000278800:pseudogene	mitochondrion - matrix 1
TcIL3000.A.H_000278900	cytosol
TcIL3000.A.H_000279000	cytosol
TcIL3000.A.H_000279200:pseudogene	secretory/endocytic 2
TcIL3000.A.H_000279300	mitochondrion - matrix 2
TcIL3000.A.H_000279500	Phenotype 1
TcIL3000.A.H_000279600	nucleus
TcIL3000.A.H_000279700:pseudogene	Phenotype 4
TcIL3000.A.H_000279800:pseudogene	mitochondrion - matrix 2
TcIL3000.A.H_000279900:pseudogene	cytosol
TcIL3000.A.H_000280000	Phenotype 3
TcIL3000.A.H_000280100	Phenotype 4
TcIL3000.A.H_000280200	ribonucleoproteins 1
TcIL3000.A.H_000280500	cytosol
TcIL3000.A.H_000280600:pseudogene	Phenotype 2
TcIL3000.A.H_000280700	Phenotype 4
TcIL3000.A.H_000280800	mitochondrion - IM
TcIL3000.A.H_000280900:pseudogene	mitochondrion - matrix 2
TcIL3000.A.H_000281000	mitochondrion - matrix 2
TcIL3000.A.H_000281100:pseudogene	nucleus
TcIL3000.A.H_000281200	Phenotype 2
TcIL3000.A.H_000281400	Phenotype 2
TcIL3000.A.H_000281500:pseudogene	Phenotype 5
TcIL3000.A.H_000281600	nucleus
TcIL3000.A.H_000281700	Phenotype 4
TcIL3000.A.H_000281800	Phenotype 4
TcIL3000.A.H_000281900:pseudogene	mitochondrion - matrix 2
TcIL3000.A.H_000283100	Phenotype 2
TcIL3000.A.H_000283300	mitochondrion - OM
TcIL3000.A.H_000283400	cytosol
TcIL3000.A.H_000283500	Phenotype 3
TcIL3000.A.H_000283700:pseudogene	Phenotype 3
TcIL3000.A.H_000283800	nucleus - chromatin
TcIL3000.A.H_000283900	Phenotype 4
TcIL3000.A.H_000284000	secretory/endocytic 1
TcIL3000.A.H_000284100:pseudogene	nucleus
TcIL3000.A.H_000284200	Phenotype 4
TcIL3000.A.H_000284300	secretory/endocytic 1
TcIL3000.A.H_000284600	secretory/endocytic 1
TcIL3000.A.H_000286200	Phenotype 3
TcIL3000.A.H_000286400	cytosol
TcIL3000.A.H_000286500	Phenotype 3
TcIL3000.A.H_000286600	nucleus
TcIL3000.A.H_000286700	mitochondrion - OM
TcIL3000.A.H_000286800	mitochondrion - OM
TcIL3000.A.H_000287100	secretory/endocytic 2
TcIL3000.A.H_000287200	mitochondrion - IM
TcIL3000.A.H_000288300	Phenotype 2
TcIL3000.A.H_000288500	mitochondrion - matrix 1
TcIL3000.A.H_000289100	mitochondrion - IM
TcIL3000.A.H_000289200	secretory/endocytic 1
TcIL3000.A.H_000289300	secretory/endocytic 1
TcIL3000.A.H_000289400	cytosol
TcIL3000.A.H_000289500:pseudogene	Phenotype 1
TcIL3000.A.H_000289600	mitochondrion - OM
TcIL3000.A.H_000289800	Phenotype 4
TcIL3000.A.H_000290000	cytosol
TcIL3000.A.H_000290100	flagellum 1
TcIL3000.A.H_000290200	cytosol
TcIL3000.A.H_000290300	secretory/endocytic 1
TcIL3000.A.H_000290400	mitochondrion - IM
TcIL3000.A.H_000290500	flagellum 1
TcIL3000.A.H_000290600	Phenotype 4
TcIL3000.A.H_000290800:pseudogene	cytosol
TcIL3000.A.H_000291000:pseudogene	mitochondrion - matrix 2
TcIL3000.A.H_000291100	Phenotype 4
TcIL3000.A.H_000291200	Phenotype 2
TcIL3000.A.H_000291300	Phenotype 3
TcIL3000.A.H_000291400	nucleus
TcIL3000.A.H_000291500	Phenotype 4
TcIL3000.A.H_000291700	Phenotype 2
TcIL3000.A.H_000291800:pseudogene	Phenotype 2
TcIL3000.A.H_000292000	Phenotype 4
TcIL3000.A.H_000292400	Phenotype 4
TcIL3000.A.H_000292600	Phenotype 4
TcIL3000.A.H_000292700	Phenotype 4
TcIL3000.A.H_000293100	mitochondrion - OM
TcIL3000.A.H_000293300	Phenotype 5
TcIL3000.A.H_000293400	nucleus
TcIL3000.A.H_000293600	glycosomes
TcIL3000.A.H_000293800	Phenotype 3
TcIL3000.A.H_000293900	Phenotype 3
TcIL3000.A.H_000294200	flagellum 1
TcIL3000.A.H_000294400:pseudogene	flagellum 1
TcIL3000.A.H_000294600	cytosol
TcIL3000.A.H_000294700:pseudogene	cytosol
TcIL3000.A.H_000294800	mitochondrion - IM
TcIL3000.A.H_000294900	nucleus
TcIL3000.A.H_000295000:pseudogene	mitochondrion - IM
TcIL3000.A.H_000295100:pseudogene	Phenotype 2
TcIL3000.A.H_000295200	Phenotype 1
TcIL3000.A.H_000295300	flagellum 1
TcIL3000.A.H_000295400	mitochondrion - matrix 2
TcIL3000.A.H_000295800	Phenotype 3
TcIL3000.A.H_000295900:pseudogene	Phenotype 5
TcIL3000.A.H_000296100	proteasome
TcIL3000.A.H_000296200	mitochondrion - matrix 1
TcIL3000.A.H_000297600	Phenotype 4
TcIL3000.A.H_000297800	Phenotype 4
TcIL3000.A.H_000297900:pseudogene	Phenotype 2
TcIL3000.A.H_000298000	Phenotype 4
TcIL3000.A.H_000298100	Phenotype 1
TcIL3000.A.H_000298300	nucleus
TcIL3000.A.H_000298600	mitochondrion - matrix 2
TcIL3000.A.H_000298700	Phenotype 5
TcIL3000.A.H_000298800:pseudogene	Phenotype 4
TcIL3000.A.H_000298900	Phenotype 2
TcIL3000.A.H_000299100:pseudogene	cytosol
TcIL3000.A.H_000299200:pseudogene	mitochondrion - matrix 1
TcIL3000.A.H_000299300	Phenotype 2
TcIL3000.A.H_000299400	flagellum 1
TcIL3000.A.H_000299700	mitochondrion - matrix 2
TcIL3000.A.H_000299900	Phenotype 3
TcIL3000.A.H_000300200:pseudogene	Phenotype 1
TcIL3000.A.H_000300600	Phenotype 1
TcIL3000.A.H_000300800	Phenotype 1
TcIL3000.A.H_000300900	mitochondrion - matrix 2
TcIL3000.A.H_000301000	Phenotype 1
TcIL3000.A.H_000301100	flagellum 1
TcIL3000.A.H_000301200:pseudogene	cytosol
TcIL3000.A.H_000301300:pseudogene	mitochondrion - matrix 2
TcIL3000.A.H_000301400:pseudogene	Phenotype 4
TcIL3000.A.H_000301700:pseudogene	Phenotype 2
TcIL3000.A.H_000301800:pseudogene	mitochondrion - IM
TcIL3000.A.H_000301900	mitochondrion - matrix 2
TcIL3000.A.H_000302100	flagellum 1
TcIL3000.A.H_000302200	Phenotype 4
TcIL3000.A.H_000302300	flagellum 1
TcIL3000.A.H_000302400	Phenotype 4
TcIL3000.A.H_000302500	Phenotype 4
TcIL3000.A.H_000302600:pseudogene	nucleus
TcIL3000.A.H_000302700:pseudogene	Phenotype 2
TcIL3000.A.H_000302800	cytosol
TcIL3000.A.H_000302900	cytosol
TcIL3000.A.H_000303100	secretory/endocytic 2
TcIL3000.A.H_000303300	mitochondrion - IM
TcIL3000.A.H_000303400	Phenotype 4
TcIL3000.A.H_000303500	endoplasmic reticulum
TcIL3000.A.H_000303700	endoplasmic reticulum
TcIL3000.A.H_000303900:pseudogene	Phenotype 1
TcIL3000.A.H_000304000	mitochondrion - matrix 2
TcIL3000.A.H_000304200	mitochondrion - IM
TcIL3000.A.H_000304500	Phenotype 4
TcIL3000.A.H_000304600	mitochondrion - matrix 2
TcIL3000.A.H_000304700	Phenotype 2
TcIL3000.A.H_000305100	Phenotype 3
TcIL3000.A.H_000305200	Phenotype 4
TcIL3000.A.H_000305400:pseudogene	Phenotype 3
TcIL3000.A.H_000305500:pseudogene	mitochondrion - matrix 2
TcIL3000.A.H_000305600	Phenotype 4
TcIL3000.A.H_000305700:pseudogene	Phenotype 4
TcIL3000.A.H_000305800	cytosol
TcIL3000.A.H_000306200:pseudogene	Phenotype 5
TcIL3000.A.H_000306400	Phenotype 4
TcIL3000.A.H_000306500	mitochondrion - matrix 2
TcIL3000.A.H_000306700	Phenotype 2
TcIL3000.A.H_000306800	Phenotype 5
TcIL3000.A.H_000307100	nucleus
TcIL3000.A.H_000307300	Phenotype 3
TcIL3000.A.H_000307500:pseudogene	mitochondrion - OM
TcIL3000.A.H_000307700:pseudogene	flagellum 1
TcIL3000.A.H_000307900	Phenotype 2
TcIL3000.A.H_000308700:pseudogene	mitochondrion - OM
TcIL3000.A.H_000309000	Phenotype 1
TcIL3000.A.H_000309100:pseudogene	Phenotype 1
TcIL3000.A.H_000309200:pseudogene	Phenotype 4
TcIL3000.A.H_000309700	mitochondrion - matrix 2
TcIL3000.A.H_000310200	Phenotype 4
TcIL3000.A.H_000310400	endoplasmic reticulum
TcIL3000.A.H_000310500	mitochondrion - matrix 1
TcIL3000.A.H_000310700	endoplasmic reticulum
TcIL3000.A.H_000310800	Phenotype 1
TcIL3000.A.H_000310900:pseudogene	mitochondrion - IM
TcIL3000.A.H_000311000:pseudogene	secretory/endocytic 1
TcIL3000.A.H_000311100	nucleus
TcIL3000.A.H_000311200:pseudogene	Phenotype 1
TcIL3000.A.H_000311300	nucleus
TcIL3000.A.H_000311400	mitochondrion - IM
TcIL3000.A.H_000311500	Phenotype 4
TcIL3000.A.H_000311600	mitochondrion - matrix 2
TcIL3000.A.H_000311800	secretory/endocytic 2
TcIL3000.A.H_000312000	mitochondrion - matrix 1
TcIL3000.A.H_000312100	mitochondrion - matrix 2
TcIL3000.A.H_000312200	Phenotype 4
TcIL3000.A.H_000312300	endoplasmic reticulum
TcIL3000.A.H_000312500	mitochondrion - matrix 2
TcIL3000.A.H_000312700:pseudogene	flagellum 1
TcIL3000.A.H_000313000	Phenotype 4
TcIL3000.A.H_000313100:pseudogene	Phenotype 3
TcIL3000.A.H_000313200	Phenotype 1
TcIL3000.A.H_000313300	mitochondrion - IM
TcIL3000.A.H_000313500	mitochondrion - matrix 2
TcIL3000.A.H_000313600	mitochondrion - matrix 2
TcIL3000.A.H_000313700	cytosol
TcIL3000.A.H_000313800	Phenotype 1
TcIL3000.A.H_000313900	Phenotype 1
TcIL3000.A.H_000314000	Phenotype 4
TcIL3000.A.H_000314100	nucleus
TcIL3000.A.H_000314400	flagellum 1
TcIL3000.A.H_000314500	mitochondrion - matrix 2
TcIL3000.A.H_000314700	Phenotype 2
TcIL3000.A.H_000314800	mitochondrion - matrix 2
TcIL3000.A.H_000315000	Phenotype 2
TcIL3000.A.H_000315100	cytosol
TcIL3000.A.H_000315200	Phenotype 4
TcIL3000.A.H_000315300	cytosol
TcIL3000.A.H_000315400	mitochondrion - matrix 1
TcIL3000.A.H_000315600	mitochondrion - matrix 2
TcIL3000.A.H_000315700	flagellum 1
TcIL3000.A.H_000315800:pseudogene	flagellum 1
TcIL3000.A.H_000315900	Phenotype 4
TcIL3000.A.H_000316100	Phenotype 2
TcIL3000.A.H_000316200	Phenotype 4
TcIL3000.A.H_000316400	cytosol
TcIL3000.A.H_000316500	cytosol
TcIL3000.A.H_000316600	Phenotype 4
TcIL3000.A.H_000316700	Phenotype 4
TcIL3000.A.H_000316800	cytosol
TcIL3000.A.H_000316900	Phenotype 2
TcIL3000.A.H_000317000:pseudogene	Phenotype 4
TcIL3000.A.H_000317200	Phenotype 4
TcIL3000.A.H_000317800	Phenotype 1
TcIL3000.A.H_000318000	mitochondrion - IM
TcIL3000.A.H_000318100	Phenotype 1
TcIL3000.A.H_000318200	endoplasmic reticulum
TcIL3000.A.H_000318300	Phenotype 1
TcIL3000.A.H_000318800	secretory/endocytic 2
TcIL3000.A.H_000318900:pseudogene	Phenotype 4
TcIL3000.A.H_000319000	Phenotype 4
TcIL3000.A.H_000319100	Phenotype 2
TcIL3000.A.H_000319200	Phenotype 1
TcIL3000.A.H_000319300	mitochondrion - IM
TcIL3000.A.H_000319500	nucleus
TcIL3000.A.H_000319600:pseudogene	Phenotype 1
TcIL3000.A.H_000319800	flagellum 1
TcIL3000.A.H_000319900	nucleus
TcIL3000.A.H_000320300	mitochondrion - matrix 2
TcIL3000.A.H_000320400	flagellum 1
TcIL3000.A.H_000320500	Phenotype 1
TcIL3000.A.H_000320600:pseudogene	mitochondrion - matrix 2
TcIL3000.A.H_000320700	flagellum 1
TcIL3000.A.H_000320800	Phenotype 2
TcIL3000.A.H_000320900	mitochondrion - matrix 2
TcIL3000.A.H_000321000:pseudogene	Phenotype 4
TcIL3000.A.H_000321100:pseudogene	mitochondrion - matrix 2
TcIL3000.A.H_000321300	endoplasmic reticulum
TcIL3000.A.H_000321400	Phenotype 4
TcIL3000.A.H_000321500	mitochondrion - matrix 2
TcIL3000.A.H_000321900	mitochondrion - IM
TcIL3000.A.H_000322000	flagellum 1
TcIL3000.A.H_000322100	nucleus
TcIL3000.A.H_000322200	nucleus
TcIL3000.A.H_000322300	nucleus
TcIL3000.A.H_000322400	mitochondrion - IM
TcIL3000.A.H_000322500	cytosol
TcIL3000.A.H_000322600:pseudogene	cytosol
TcIL3000.A.H_000322700	cytosol
TcIL3000.A.H_000322800:pseudogene	flagellum 1
TcIL3000.A.H_000322900	Phenotype 4
TcIL3000.A.H_000323000	mitochondrion - matrix 2
TcIL3000.A.H_000323100:pseudogene	Phenotype 1
TcIL3000.A.H_000323200:pseudogene	Phenotype 2
TcIL3000.A.H_000323300:pseudogene	mitochondrion - matrix 2
TcIL3000.A.H_000323400	Phenotype 3
TcIL3000.A.H_000323500:pseudogene	Phenotype 1
TcIL3000.A.H_000323600:pseudogene	mitochondrion - IM
TcIL3000.A.H_000323700	cytosol
TcIL3000.A.H_000323900	Phenotype 1
TcIL3000.A.H_000324000:pseudogene	endoplasmic reticulum
TcIL3000.A.H_000324100	mitochondrion - matrix 2
TcIL3000.A.H_000324200	cytosol
TcIL3000.A.H_000324300	mitochondrion - OM
TcIL3000.A.H_000324500	Phenotype 4
TcIL3000.A.H_000324700	Phenotype 4
TcIL3000.A.H_000324800	Phenotype 1
TcIL3000.A.H_000324900	cytosol
TcIL3000.A.H_000325000	Phenotype 2
TcIL3000.A.H_000325100	mitochondrion - matrix 2
TcIL3000.A.H_000325300	mitochondrion - matrix 2
TcIL3000.A.H_000325400	Phenotype 2
TcIL3000.A.H_000325500	Phenotype 4
TcIL3000.A.H_000325600	Phenotype 4
TcIL3000.A.H_000325700	mitochondrion - matrix 2
TcIL3000.A.H_000325900	Phenotype 2
TcIL3000.A.H_000326000	Phenotype 4
TcIL3000.A.H_000326100	glycosomes
TcIL3000.A.H_000326200	nucleus - chromatin
TcIL3000.A.H_000326600	mitochondrion - IM
TcIL3000.A.H_000327000	Phenotype 4
TcIL3000.A.H_000327100	Phenotype 4
TcIL3000.A.H_000327200	Phenotype 4
TcIL3000.A.H_000327300	nucleus
TcIL3000.A.H_000327400	endoplasmic reticulum
TcIL3000.A.H_000327500	secretory/endocytic 2
TcIL3000.A.H_000327600	Phenotype 4
TcIL3000.A.H_000327700	Phenotype 4
TcIL3000.A.H_000328000	mitochondrion - matrix 2
TcIL3000.A.H_000328100	flagellum 1
TcIL3000.A.H_000328200	Phenotype 4
TcIL3000.A.H_000328300:pseudogene	mitochondrion - matrix 2
TcIL3000.A.H_000328500	Phenotype 2
TcIL3000.A.H_000328600	Phenotype 2
TcIL3000.A.H_000328700	cytosol
TcIL3000.A.H_000328800:pseudogene	Phenotype 5
TcIL3000.A.H_000328900	mitochondrion - matrix 1
TcIL3000.A.H_000329200:pseudogene	mitochondrion - matrix 2
TcIL3000.A.H_000329300:pseudogene	Phenotype 2
TcIL3000.A.H_000329400	Phenotype 3
TcIL3000.A.H_000329600	mitochondrion - matrix 2
TcIL3000.A.H_000329700:pseudogene	endoplasmic reticulum
TcIL3000.A.H_000329800	nucleus
TcIL3000.A.H_000329900	mitochondrion - matrix 2
TcIL3000.A.H_000330100	mitochondrion - matrix 1
TcIL3000.A.H_000330200	acidocalcisomes
TcIL3000.A.H_000330500	Phenotype 4
TcIL3000.A.H_000331300	Phenotype 5
TcIL3000.A.H_000331600	Phenotype 3
TcIL3000.A.H_000331700	cytosol
TcIL3000.A.H_000331800	Phenotype 2
TcIL3000.A.H_000331900	mitochondrion - matrix 1
TcIL3000.A.H_000332000	Phenotype 2
TcIL3000.A.H_000332100:pseudogene	Phenotype 1
TcIL3000.A.H_000332200	Phenotype 3
TcIL3000.A.H_000332300	Phenotype 3
TcIL3000.A.H_000332400	Phenotype 2
TcIL3000.A.H_000332500	Phenotype 4
TcIL3000.A.H_000332600	flagellum 1
TcIL3000.A.H_000332700:pseudogene	Phenotype 2
TcIL3000.A.H_000332900	Phenotype 1
TcIL3000.A.H_000333000:pseudogene	Phenotype 1
TcIL3000.A.H_000333100	Phenotype 1
TcIL3000.A.H_000333200	Phenotype 1
TcIL3000.A.H_000333300	Phenotype 4
TcIL3000.A.H_000333500	Phenotype 4
TcIL3000.A.H_000333600	cytosol
TcIL3000.A.H_000333700:pseudogene	Phenotype 3
TcIL3000.A.H_000333800	Phenotype 2
TcIL3000.A.H_000333900	Phenotype 1
TcIL3000.A.H_000334000	Phenotype 4
TcIL3000.A.H_000334200	Phenotype 3
TcIL3000.A.H_000334400	nucleus
TcIL3000.A.H_000334500	mitochondrion - OM
TcIL3000.A.H_000334600	cytosol
TcIL3000.A.H_000334700	Phenotype 1
TcIL3000.A.H_000334800	Phenotype 2
TcIL3000.A.H_000335000	Phenotype 3
TcIL3000.A.H_000335100	Phenotype 2
TcIL3000.A.H_000335200	Phenotype 4
TcIL3000.A.H_000335300	mitochondrion - IM
TcIL3000.A.H_000335400	cytosol
TcIL3000.A.H_000335500	cytosol
TcIL3000.A.H_000335600	mitochondrion - matrix 2
TcIL3000.A.H_000336000:pseudogene	Phenotype 2
TcIL3000.A.H_000336100:pseudogene	Phenotype 4
TcIL3000.A.H_000336400	cytosol
TcIL3000.A.H_000336700	secretory/endocytic 1
TcIL3000.A.H_000336800	secretory/endocytic 2
TcIL3000.A.H_000336900	secretory/endocytic 2
TcIL3000.A.H_000337000	Phenotype 2
TcIL3000.A.H_000337200:pseudogene	cytosol
TcIL3000.A.H_000337300	secretory/endocytic 1
TcIL3000.A.H_000337400:pseudogene	Phenotype 1
TcIL3000.A.H_000337800	Phenotype 2
TcIL3000.A.H_000337900:pseudogene	Phenotype 4
TcIL3000.A.H_000338200:pseudogene	Phenotype 5
TcIL3000.A.H_000338300	Phenotype 4
TcIL3000.A.H_000338400	mitochondrion - IM
TcIL3000.A.H_000338500	cytosol
TcIL3000.A.H_000338700:pseudogene	endoplasmic reticulum
TcIL3000.A.H_000338800	nucleus
TcIL3000.A.H_000338900	cytosol
TcIL3000.A.H_000339000	Phenotype 1
TcIL3000.A.H_000339100:pseudogene	mitochondrion - matrix 2
TcIL3000.A.H_000339400	flagellum 1
TcIL3000.A.H_000339500	mitochondrion - matrix 2
TcIL3000.A.H_000339700	mitochondrion - IM
TcIL3000.A.H_000339900:pseudogene	mitochondrion - matrix 1
TcIL3000.A.H_000340200	Phenotype 4
TcIL3000.A.H_000340300	flagellum 1
TcIL3000.A.H_000340400	endoplasmic reticulum
TcIL3000.A.H_000340500	cytosol
TcIL3000.A.H_000340600	flagellum 1
TcIL3000.A.H_000340700:pseudogene	Phenotype 2
TcIL3000.A.H_000340900	endoplasmic reticulum
TcIL3000.A.H_000341000	cytosol
TcIL3000.A.H_000341100	cytosol
TcIL3000.A.H_000341200:pseudogene	Phenotype 1
TcIL3000.A.H_000341300	secretory/endocytic 1
TcIL3000.A.H_000341400	Phenotype 3
TcIL3000.A.H_000341600	Phenotype 4
TcIL3000.A.H_000341700	mitochondrion - IM
TcIL3000.A.H_000341800	mitochondrion - matrix 2
TcIL3000.A.H_000342200	Phenotype 4
TcIL3000.A.H_000342300	cytosol
TcIL3000.A.H_000342500	Phenotype 4
TcIL3000.A.H_000342800	nucleus
TcIL3000.A.H_000343000	Phenotype 1
TcIL3000.A.H_000343100:pseudogene	mitochondrion - matrix 2
TcIL3000.A.H_000343400	Phenotype 3
TcIL3000.A.H_000344800	secretory/endocytic 2
TcIL3000.A.H_000345000	endoplasmic reticulum
TcIL3000.A.H_000345100	mitochondrion - matrix 2
TcIL3000.A.H_000345200	Phenotype 4
TcIL3000.A.H_000345400	cytosol
TcIL3000.A.H_000345500	Phenotype 2
TcIL3000.A.H_000345800:pseudogene	mitochondrion - matrix 2
TcIL3000.A.H_000346000	secretory/endocytic 2
TcIL3000.A.H_000346100	mitochondrion - matrix 1
TcIL3000.A.H_000346200	cytosol
TcIL3000.A.H_000346300	mitochondrion - matrix 1
TcIL3000.A.H_000346400:pseudogene	Phenotype 4
TcIL3000.A.H_000346800	flagellum 1
TcIL3000.A.H_000347000	cytosol
TcIL3000.A.H_000347300	Phenotype 3
TcIL3000.A.H_000347400	mitochondrion - OM
TcIL3000.A.H_000347900	Phenotype 1
TcIL3000.A.H_000348000	cytosol
TcIL3000.A.H_000348100	Phenotype 1
TcIL3000.A.H_000348300	Phenotype 3
TcIL3000.A.H_000348500	Phenotype 2
TcIL3000.A.H_000348600	mitochondrion - IM
TcIL3000.A.H_000348700	cytosol
TcIL3000.A.H_000348900:pseudogene	Phenotype 1
TcIL3000.A.H_000349200	Phenotype 2
TcIL3000.A.H_000349300:pseudogene	mitochondrion - matrix 1
TcIL3000.A.H_000349400	cytosol
TcIL3000.A.H_000349600	Phenotype 1
TcIL3000.A.H_000349700	cytosol
TcIL3000.A.H_000349800	cytosol
TcIL3000.A.H_000350000:pseudogene	Phenotype 4
TcIL3000.A.H_000350100	endoplasmic reticulum
TcIL3000.A.H_000350300	endoplasmic reticulum
TcIL3000.A.H_000350400	cytosol
TcIL3000.A.H_000350600	cytosol
TcIL3000.A.H_000350700:pseudogene	Phenotype 2
TcIL3000.A.H_000350800	mitochondrion - matrix 2
TcIL3000.A.H_000350900:pseudogene	Phenotype 1
TcIL3000.A.H_000352300:pseudogene	Phenotype 1
TcIL3000.A.H_000352500	mitochondrion - OM
TcIL3000.A.H_000352800	Phenotype 1
TcIL3000.A.H_000352900:pseudogene	cytosol
TcIL3000.A.H_000353000	Phenotype 4
TcIL3000.A.H_000353100:pseudogene	nucleus
TcIL3000.A.H_000353200:pseudogene	nucleus
TcIL3000.A.H_000353400	mitochondrion - IM
TcIL3000.A.H_000353500	Phenotype 4
TcIL3000.A.H_000353600	cytosol
TcIL3000.A.H_000353700	nucleus
TcIL3000.A.H_000353800:pseudogene	Phenotype 1
TcIL3000.A.H_000353900	Phenotype 3
TcIL3000.A.H_000354200	mitochondrion - matrix 1
TcIL3000.A.H_000354400:pseudogene	endoplasmic reticulum
TcIL3000.A.H_000354500	Phenotype 2
TcIL3000.A.H_000354600	Phenotype 1
TcIL3000.A.H_000354700	Phenotype 1
TcIL3000.A.H_000354900	endoplasmic reticulum
TcIL3000.A.H_000355000:pseudogene	mitochondrion - matrix 2
TcIL3000.A.H_000355100:pseudogene	cytosol
TcIL3000.A.H_000355200	flagellum 1
TcIL3000.A.H_000355300:pseudogene	mitochondrion - IM
TcIL3000.A.H_000355400:pseudogene	cytosol
TcIL3000.A.H_000355500	mitochondrion - IM
TcIL3000.A.H_000355600:pseudogene	flagellum 1
TcIL3000.A.H_000355700	Phenotype 1
TcIL3000.A.H_000355800	Phenotype 5
TcIL3000.A.H_000356100	mitochondrion - IM
TcIL3000.A.H_000356200	secretory/endocytic 2
TcIL3000.A.H_000356400	nucleus
TcIL3000.A.H_000356500:pseudogene	nucleus
TcIL3000.A.H_000356600:pseudogene	nucleus
TcIL3000.A.H_000356700	Phenotype 5
TcIL3000.A.H_000356800:pseudogene	Phenotype 4
TcIL3000.A.H_000356900	secretory/endocytic 1
TcIL3000.A.H_000357100	mitochondrion - OM
TcIL3000.A.H_000357200:pseudogene	mitochondrion - matrix 2
TcIL3000.A.H_000357300	flagellum 1
TcIL3000.A.H_000357400	mitochondrion - OM
TcIL3000.A.H_000357500	flagellum 1
TcIL3000.A.H_000357600	flagellum 1
TcIL3000.A.H_000357800	Phenotype 4
TcIL3000.A.H_000358000	Phenotype 1
TcIL3000.A.H_000358100	cytosol
TcIL3000.A.H_000358200	mitochondrion - matrix 2
TcIL3000.A.H_000358500	Phenotype 2
TcIL3000.A.H_000358600:pseudogene	mitochondrion - matrix 1
TcIL3000.A.H_000358700	Phenotype 3
TcIL3000.A.H_000358800:pseudogene	Phenotype 4
TcIL3000.A.H_000359200	Phenotype 1
TcIL3000.A.H_000359600	mitochondrion - matrix 2
TcIL3000.A.H_000359700	Phenotype 4
TcIL3000.A.H_000359900	nucleus
TcIL3000.A.H_000360000:pseudogene	secretory/endocytic 1
TcIL3000.A.H_000360200	mitochondrion - matrix 2
TcIL3000.A.H_000360300:pseudogene	Phenotype 4
TcIL3000.A.H_000360400:pseudogene	flagellum 1
TcIL3000.A.H_000360500	Phenotype 2
TcIL3000.A.H_000360600:pseudogene	cytosol
TcIL3000.A.H_000360700	secretory/endocytic 2
TcIL3000.A.H_000361200:pseudogene	Phenotype 4
TcIL3000.A.H_000361400	cytosol
TcIL3000.A.H_000361500	Phenotype 3
TcIL3000.A.H_000361600	Phenotype 4
TcIL3000.A.H_000361700	Phenotype 4
TcIL3000.A.H_000362000:pseudogene	Phenotype 4
TcIL3000.A.H_000362100:pseudogene	endoplasmic reticulum
TcIL3000.A.H_000362200	Phenotype 1
TcIL3000.A.H_000362300	mitochondrion - matrix 2
TcIL3000.A.H_000362400	Phenotype 4
TcIL3000.A.H_000362700	Phenotype 2
TcIL3000.A.H_000362900:pseudogene	flagellum 1
TcIL3000.A.H_000363000	mitochondrion - matrix 2
TcIL3000.A.H_000363200	Phenotype 3
TcIL3000.A.H_000363300	mitochondrion - matrix 1
TcIL3000.A.H_000363700	secretory/endocytic 1
TcIL3000.A.H_000363800	Phenotype 2
TcIL3000.A.H_000363900:pseudogene	mitochondrion - matrix 2
TcIL3000.A.H_000364400:pseudogene	Phenotype 4
TcIL3000.A.H_000364500	Phenotype 2
TcIL3000.A.H_000364700	Phenotype 5
TcIL3000.A.H_000364800	mitochondrion - OM
TcIL3000.A.H_000364900:pseudogene	Phenotype 4
TcIL3000.A.H_000365100	secretory/endocytic 1
TcIL3000.A.H_000365200	mitochondrion - IM
TcIL3000.A.H_000365400	flagellum 1
TcIL3000.A.H_000365600:pseudogene	Phenotype 1
TcIL3000.A.H_000365700	Phenotype 1
TcIL3000.A.H_000365800	flagellum 1
TcIL3000.A.H_000366100:pseudogene	flagellum 1
TcIL3000.A.H_000366200	mitochondrion - IM
TcIL3000.A.H_000366500	Phenotype 4
TcIL3000.A.H_000366600:pseudogene	mitochondrion - matrix 2
TcIL3000.A.H_000366700	Phenotype 1
TcIL3000.A.H_000366800	cytosol
TcIL3000.A.H_000366900	Phenotype 4
TcIL3000.A.H_000367000	Phenotype 4
TcIL3000.A.H_000367200	cytosol
TcIL3000.A.H_000367400	Phenotype 2
TcIL3000.A.H_000367500	Phenotype 2
TcIL3000.A.H_000367800	nucleus
TcIL3000.A.H_000367900	Phenotype 4
TcIL3000.A.H_000368000	cytosol
TcIL3000.A.H_000368100	Phenotype 4
TcIL3000.A.H_000368200	acidocalcisomes
TcIL3000.A.H_000368400	mitochondrion - matrix 1
TcIL3000.A.H_000368600	Phenotype 1
TcIL3000.A.H_000368700	Phenotype 3
TcIL3000.A.H_000368800	nucleus
TcIL3000.A.H_000368900	nucleus
TcIL3000.A.H_000369000	Phenotype 1
TcIL3000.A.H_000369100	Phenotype 1
TcIL3000.A.H_000369200	Phenotype 1
TcIL3000.A.H_000369500	Phenotype 1
TcIL3000.A.H_000369700	Phenotype 1
TcIL3000.A.H_000369800:pseudogene	mitochondrion - OM
TcIL3000.A.H_000369900	Phenotype 2
TcIL3000.A.H_000370000	Phenotype 2
TcIL3000.A.H_000370100	Phenotype 4
TcIL3000.A.H_000370400	secretory/endocytic 1
TcIL3000.A.H_000370900	cytosol
TcIL3000.A.H_000371000	Phenotype 4
TcIL3000.A.H_000371100	Phenotype 1
TcIL3000.A.H_000371400	mitochondrion - matrix 1
TcIL3000.A.H_000371500	Phenotype 1
TcIL3000.A.H_000371600	Phenotype 3
TcIL3000.A.H_000371700	Phenotype 4
TcIL3000.A.H_000371800	cytosol
TcIL3000.A.H_000372000	Phenotype 2
TcIL3000.A.H_000372100:pseudogene	cytosol
TcIL3000.A.H_000372300	mitochondrion - matrix 2
TcIL3000.A.H_000372400	Phenotype 4
TcIL3000.A.H_000372600	mitochondrion - matrix 2
TcIL3000.A.H_000372700:pseudogene	cytosol
TcIL3000.A.H_000372800	nucleus
TcIL3000.A.H_000372900	Phenotype 2
TcIL3000.A.H_000373000:pseudogene	flagellum 1
TcIL3000.A.H_000373100	Phenotype 4
TcIL3000.A.H_000373200	Phenotype 3
TcIL3000.A.H_000373300	mitochondrion - matrix 2
TcIL3000.A.H_000373400	endoplasmic reticulum
TcIL3000.A.H_000373600:pseudogene	Phenotype 4
TcIL3000.A.H_000373700:pseudogene	Phenotype 3
TcIL3000.A.H_000373800	Phenotype 4
TcIL3000.A.H_000373900	endoplasmic reticulum
TcIL3000.A.H_000374100	mitochondrion - matrix 1
TcIL3000.A.H_000374200	secretory/endocytic 2
TcIL3000.A.H_000374300	Phenotype 4
TcIL3000.A.H_000374400	mitochondrion - IM
TcIL3000.A.H_000374700	mitochondrion - matrix 2
TcIL3000.A.H_000374800	cytosol
TcIL3000.A.H_000374900:pseudogene	flagellum 1
TcIL3000.A.H_000375000	Phenotype 4
TcIL3000.A.H_000375100	nucleus
TcIL3000.A.H_000375200	flagellum 1
TcIL3000.A.H_000375300	mitochondrion - OM
TcIL3000.A.H_000375400	mitochondrion - IM
TcIL3000.A.H_000375500	cytosol
TcIL3000.A.H_000375600:pseudogene	cytosol
TcIL3000.A.H_000375700:pseudogene	mitochondrion - matrix 2
TcIL3000.A.H_000375800	mitochondrion - matrix 2
TcIL3000.A.H_000376000	Phenotype 4
TcIL3000.A.H_000376200	Phenotype 3
TcIL3000.A.H_000376400	Phenotype 1
TcIL3000.A.H_000376500	mitochondrion - matrix 2
TcIL3000.A.H_000376700	Phenotype 1
TcIL3000.A.H_000376800	Phenotype 1
TcIL3000.A.H_000376900	mitochondrion - matrix 2
TcIL3000.A.H_000377000:pseudogene	flagellum 1
TcIL3000.A.H_000377100:pseudogene	Phenotype 1
TcIL3000.A.H_000377200:pseudogene	Phenotype 3
TcIL3000.A.H_000377300	Phenotype 3
TcIL3000.A.H_000377400:pseudogene	Phenotype 1
TcIL3000.A.H_000377500:pseudogene	Phenotype 4
TcIL3000.A.H_000377700:pseudogene	mitochondrion - matrix 2
TcIL3000.A.H_000377800	Phenotype 1
TcIL3000.A.H_000377900	mitochondrion - IM
TcIL3000.A.H_000378100	Phenotype 3
TcIL3000.A.H_000378300	Phenotype 1
TcIL3000.A.H_000378500	Phenotype 4
TcIL3000.A.H_000378600	Phenotype 2
TcIL3000.A.H_000378700	mitochondrion - IM
TcIL3000.A.H_000378800	mitochondrion - matrix 2
TcIL3000.A.H_000378900	Phenotype 2
TcIL3000.A.H_000379000	Phenotype 1
TcIL3000.A.H_000379100	mitochondrion - IM
TcIL3000.A.H_000379300	Phenotype 4
TcIL3000.A.H_000379400:pseudogene	Phenotype 2
TcIL3000.A.H_000379500	Phenotype 2
TcIL3000.A.H_000379600	Phenotype 1
TcIL3000.A.H_000379700	Phenotype 2
TcIL3000.A.H_000379800	Phenotype 4
TcIL3000.A.H_000379900	glycosomes
TcIL3000.A.H_000380000	glycosomes
TcIL3000.A.H_000381200	secretory/endocytic 1
TcIL3000.A.H_000381400	nucleus
TcIL3000.A.H_000381500	Phenotype 4
TcIL3000.A.H_000381600	flagellum 1
TcIL3000.A.H_000381800	Phenotype 2
TcIL3000.A.H_000381900	Phenotype 2
TcIL3000.A.H_000382000:pseudogene	cytosol
TcIL3000.A.H_000382100:pseudogene	Phenotype 1
TcIL3000.A.H_000382200	mitochondrion - IM
TcIL3000.A.H_000382500	Phenotype 2
TcIL3000.A.H_000382600	mitochondrion - IM
TcIL3000.A.H_000382700	Phenotype 1
TcIL3000.A.H_000383200	secretory/endocytic 1
TcIL3000.A.H_000383300	cytosol
TcIL3000.A.H_000383500:pseudogene	mitochondrion - matrix 1
TcIL3000.A.H_000383600:pseudogene	Phenotype 4
TcIL3000.A.H_000383800	Phenotype 4
TcIL3000.A.H_000383900	cytosol
TcIL3000.A.H_000384000	cytosol
TcIL3000.A.H_000384200	cytosol
TcIL3000.A.H_000384500:pseudogene	mitochondrion - matrix 2
TcIL3000.A.H_000384700	mitochondrion - matrix 2
TcIL3000.A.H_000384800:pseudogene	mitochondrion - matrix 2
TcIL3000.A.H_000384900:pseudogene	mitochondrion - matrix 2
TcIL3000.A.H_000385000	Phenotype 3
TcIL3000.A.H_000385200:pseudogene	Phenotype 1
TcIL3000.A.H_000385600:pseudogene	secretory/endocytic 1
TcIL3000.A.H_000387300	nucleus
TcIL3000.A.H_000387700:pseudogene	mitochondrion - OM
TcIL3000.A.H_000388000	mitochondrion - OM
TcIL3000.A.H_000388200	Phenotype 4
TcIL3000.A.H_000388300	mitochondrion - OM
TcIL3000.A.H_000388500	secretory/endocytic 2
TcIL3000.A.H_000388600	secretory/endocytic 1
TcIL3000.A.H_000388700	Phenotype 2
TcIL3000.A.H_000388800	flagellum 1
TcIL3000.A.H_000388900:pseudogene	glycosomes
TcIL3000.A.H_000389000:pseudogene	Phenotype 4
TcIL3000.A.H_000389100	Phenotype 1
TcIL3000.A.H_000389300	secretory/endocytic 2
TcIL3000.A.H_000389600:pseudogene	cytosol
TcIL3000.A.H_000389700	Phenotype 4
TcIL3000.A.H_000389800:pseudogene	flagellum 1
TcIL3000.A.H_000389900:pseudogene	Phenotype 5
TcIL3000.A.H_000390000	mitochondrion - matrix 2
TcIL3000.A.H_000390100	mitochondrion - matrix 2
TcIL3000.A.H_000390200	mitochondrion - matrix 2
TcIL3000.A.H_000390300:pseudogene	Phenotype 1
TcIL3000.A.H_000390400	Phenotype 1
TcIL3000.A.H_000390600	mitochondrion - IM
TcIL3000.A.H_000390700	mitochondrion - OM
TcIL3000.A.H_000390900	endoplasmic reticulum
TcIL3000.A.H_000391000	Phenotype 2
TcIL3000.A.H_000391100	Phenotype 4
TcIL3000.A.H_000391400:pseudogene	secretory/endocytic 1
TcIL3000.A.H_000391700:pseudogene	mitochondrion - IM
TcIL3000.A.H_000391800	Phenotype 5
TcIL3000.A.H_000391900	Phenotype 2
TcIL3000.A.H_000392000	Phenotype 2
TcIL3000.A.H_000392100	cytosol
TcIL3000.A.H_000392200:pseudogene	secretory/endocytic 1
TcIL3000.A.H_000392300	secretory/endocytic 1
TcIL3000.A.H_000392500	Phenotype 4
TcIL3000.A.H_000392600:pseudogene	acidocalcisomes
TcIL3000.A.H_000392800	Phenotype 3
TcIL3000.A.H_000393000	Phenotype 1
TcIL3000.A.H_000393300	Phenotype 1
TcIL3000.A.H_000393800:pseudogene	Phenotype 1
TcIL3000.A.H_000393900	Phenotype 4
TcIL3000.A.H_000394000	Phenotype 4
TcIL3000.A.H_000394100	mitochondrion - matrix 1
TcIL3000.A.H_000394200	Phenotype 4
TcIL3000.A.H_000394300	Phenotype 4
TcIL3000.A.H_000394600	mitochondrion - matrix 2
TcIL3000.A.H_000394700	mitochondrion - matrix 1
TcIL3000.A.H_000394800	mitochondrion - IM
TcIL3000.A.H_000394900	mitochondrion - OM
TcIL3000.A.H_000395000	mitochondrion - matrix 2
TcIL3000.A.H_000395100	cytosol
TcIL3000.A.H_000395200	Phenotype 2
TcIL3000.A.H_000395800	flagellum 1
TcIL3000.A.H_000395900:pseudogene	Phenotype 3
TcIL3000.A.H_000396000	mitochondrion - matrix 1
TcIL3000.A.H_000396100	secretory/endocytic 1
TcIL3000.A.H_000396200:pseudogene	endoplasmic reticulum
TcIL3000.A.H_000396300:pseudogene	Phenotype 1
TcIL3000.A.H_000396400	Phenotype 4
TcIL3000.A.H_000396600	secretory/endocytic 2
TcIL3000.A.H_000398600	secretory/endocytic 1
TcIL3000.A.H_000398800	mitochondrion - matrix 1
TcIL3000.A.H_000398900	mitochondrion - IM
TcIL3000.A.H_000399100:pseudogene	Phenotype 3
TcIL3000.A.H_000399200	Phenotype 3
TcIL3000.A.H_000399300	nucleus
TcIL3000.A.H_000399500	Phenotype 4
TcIL3000.A.H_000399600:pseudogene	mitochondrion - matrix 2
TcIL3000.A.H_000399700:pseudogene	Phenotype 4
TcIL3000.A.H_000399800	mitochondrion - OM
TcIL3000.A.H_000399900	Phenotype 4
TcIL3000.A.H_000400200	Phenotype 2
TcIL3000.A.H_000400300:pseudogene	Phenotype 5
TcIL3000.A.H_000400400	nucleus
TcIL3000.A.H_000400500	nucleus
TcIL3000.A.H_000400600	Phenotype 2
TcIL3000.A.H_000400800:pseudogene	endoplasmic reticulum
TcIL3000.A.H_000400900	endoplasmic reticulum
TcIL3000.A.H_000401100	secretory/endocytic 1
TcIL3000.A.H_000401200	mitochondrion - matrix 2
TcIL3000.A.H_000401300	Phenotype 1
TcIL3000.A.H_000401400	Phenotype 5
TcIL3000.A.H_000401500	secretory/endocytic 1
TcIL3000.A.H_000401600	cytosol
TcIL3000.A.H_000401900	mitochondrion - matrix 2
TcIL3000.A.H_000402000	Phenotype 4
TcIL3000.A.H_000402100	cytosol
TcIL3000.A.H_000402200	flagellum 1
TcIL3000.A.H_000402300	endoplasmic reticulum
TcIL3000.A.H_000402400	mitochondrion - matrix 2
TcIL3000.A.H_000402500	cytosol
TcIL3000.A.H_000402600:pseudogene	mitochondrion - IM
TcIL3000.A.H_000402800	nucleus
TcIL3000.A.H_000402900	cytosol
TcIL3000.A.H_000403000:pseudogene	cytosol
TcIL3000.A.H_000403500	microtubule structures 2
TcIL3000.A.H_000403800	mitochondrion - IM
TcIL3000.A.H_000403900	cytosol
TcIL3000.A.H_000404000:pseudogene	nucleus
TcIL3000.A.H_000404100:pseudogene	endoplasmic reticulum
TcIL3000.A.H_000404200	Phenotype 2
TcIL3000.A.H_000404300:pseudogene	Phenotype 5
TcIL3000.A.H_000404800	flagellum 1
TcIL3000.A.H_000404900:pseudogene	mitochondrion - matrix 1
TcIL3000.A.H_000405200	cytosol
TcIL3000.A.H_000405400:pseudogene	secretory/endocytic 1
TcIL3000.A.H_000405500:pseudogene	Phenotype 5
TcIL3000.A.H_000405600	Phenotype 1
TcIL3000.A.H_000405700	Phenotype 4
TcIL3000.A.H_000405800:pseudogene	Phenotype 2
TcIL3000.A.H_000405900	Phenotype 3
TcIL3000.A.H_000406100	cytosol
TcIL3000.A.H_000406900:pseudogene	cytosol
TcIL3000.A.H_000407000	mitochondrion - OM
TcIL3000.A.H_000407100:pseudogene	Phenotype 4
TcIL3000.A.H_000407200:pseudogene	Phenotype 3
TcIL3000.A.H_000407300	mitochondrion - matrix 2
TcIL3000.A.H_000407400	mitochondrion - matrix 2
TcIL3000.A.H_000407500	Phenotype 5
TcIL3000.A.H_000407600:pseudogene	flagellum 1
TcIL3000.A.H_000407800:pseudogene	nucleus
TcIL3000.A.H_000408000	Phenotype 4
TcIL3000.A.H_000408100:pseudogene	Phenotype 4
TcIL3000.A.H_000408300	endoplasmic reticulum
TcIL3000.A.H_000408400	mitochondrion - OM
TcIL3000.A.H_000408700:pseudogene	Phenotype 4
TcIL3000.A.H_000408800:pseudogene	Phenotype 2
TcIL3000.A.H_000408900:pseudogene	flagellum 1
TcIL3000.A.H_000409000	flagellum 1
TcIL3000.A.H_000409100	Phenotype 4
TcIL3000.A.H_000409200:pseudogene	mitochondrion - IM
TcIL3000.A.H_000409300	mitochondrion - matrix 1
TcIL3000.A.H_000409400	flagellum 1
TcIL3000.A.H_000409500	cytosol
TcIL3000.A.H_000409700:pseudogene	Phenotype 4
TcIL3000.A.H_000410100	secretory/endocytic 1
TcIL3000.A.H_000410300	mitochondrion - matrix 1
TcIL3000.A.H_000411000	mitochondrion - OM
TcIL3000.A.H_000411100	Phenotype 4
TcIL3000.A.H_000411200	flagellum 1
TcIL3000.A.H_000411300	secretory/endocytic 2
TcIL3000.A.H_000411400	flagellum 1
TcIL3000.A.H_000411500:pseudogene	Phenotype 2
TcIL3000.A.H_000411600	nucleus
TcIL3000.A.H_000411800	flagellum 1
TcIL3000.A.H_000411900:pseudogene	endoplasmic reticulum
TcIL3000.A.H_000412000:pseudogene	nucleus
TcIL3000.A.H_000412300	Phenotype 3
TcIL3000.A.H_000412400	secretory/endocytic 1
TcIL3000.A.H_000412600	mitochondrion - IM
TcIL3000.A.H_000412800	cytosol
TcIL3000.A.H_000412900	nucleus
TcIL3000.A.H_000413000	mitochondrion - matrix 2
TcIL3000.A.H_000413100	Phenotype 1
TcIL3000.A.H_000413200	Phenotype 4
TcIL3000.A.H_000413300	mitochondrion - matrix 2
TcIL3000.A.H_000413500	Phenotype 3
TcIL3000.A.H_000413600:pseudogene	Phenotype 4
TcIL3000.A.H_000413700	mitochondrion - IM
TcIL3000.A.H_000413800	cytosol
TcIL3000.A.H_000413900	flagellum 1
TcIL3000.A.H_000414300	mitochondrion - OM
TcIL3000.A.H_000414500	Phenotype 1
TcIL3000.A.H_000414700:pseudogene	Phenotype 4
TcIL3000.A.H_000414800	Phenotype 2
TcIL3000.A.H_000414900	Phenotype 4
TcIL3000.A.H_000415000	Phenotype 1
TcIL3000.A.H_000415100	mitochondrion - matrix 1
TcIL3000.A.H_000415500	secretory/endocytic 1
TcIL3000.A.H_000415600	secretory/endocytic 1
TcIL3000.A.H_000415700	Phenotype 2
TcIL3000.A.H_000415800	Phenotype 1
TcIL3000.A.H_000415900	mitochondrion - matrix 2
TcIL3000.A.H_000416000:pseudogene	secretory/endocytic 2
TcIL3000.A.H_000416200:pseudogene	Phenotype 1
TcIL3000.A.H_000416300	endoplasmic reticulum
TcIL3000.A.H_000416400:pseudogene	Phenotype 4
TcIL3000.A.H_000416500	Phenotype 1
TcIL3000.A.H_000416900	cytosol
TcIL3000.A.H_000417000:pseudogene	nucleus
TcIL3000.A.H_000417200	mitochondrion - matrix 1
TcIL3000.A.H_000417300	mitochondrion - IM
TcIL3000.A.H_000417500:pseudogene	mitochondrion - IM
TcIL3000.A.H_000417600	Phenotype 1
TcIL3000.A.H_000417700	Phenotype 2
TcIL3000.A.H_000417800	Phenotype 3
TcIL3000.A.H_000417900:pseudogene	Phenotype 4
TcIL3000.A.H_000418000	mitochondrion - IM
TcIL3000.A.H_000418100	cytosol
TcIL3000.A.H_000418200:pseudogene	Phenotype 1
TcIL3000.A.H_000418300:pseudogene	Phenotype 1
TcIL3000.A.H_000418400	mitochondrion - IM
TcIL3000.A.H_000418500:pseudogene	Phenotype 1
TcIL3000.A.H_000418600	cytosol
TcIL3000.A.H_000418700	cytosol
TcIL3000.A.H_000418800	cytosol
TcIL3000.A.H_000418900:pseudogene	Phenotype 4
TcIL3000.A.H_000419100:pseudogene	endoplasmic reticulum
TcIL3000.A.H_000419300	cytosol
TcIL3000.A.H_000419500:pseudogene	Phenotype 1
TcIL3000.A.H_000419600	nucleus
TcIL3000.A.H_000419800:pseudogene	Phenotype 5
TcIL3000.A.H_000420000	mitochondrion - matrix 1
TcIL3000.A.H_000420200:pseudogene	Phenotype 1
TcIL3000.A.H_000420300:pseudogene	mitochondrion - matrix 2
TcIL3000.A.H_000420400	cytosol
TcIL3000.A.H_000420500:pseudogene	mitochondrion - matrix 2
TcIL3000.A.H_000420600	mitochondrion - matrix 2
TcIL3000.A.H_000420700	Phenotype 4
TcIL3000.A.H_000421000:pseudogene	mitochondrion - IM
TcIL3000.A.H_000421100	cytosol
TcIL3000.A.H_000421300	Phenotype 4
TcIL3000.A.H_000421400	Phenotype 3
TcIL3000.A.H_000421500:pseudogene	Phenotype 2
TcIL3000.A.H_000421600:pseudogene	mitochondrion - IM
TcIL3000.A.H_000421700	mitochondrion - matrix 2
TcIL3000.A.H_000421800	Phenotype 4
TcIL3000.A.H_000421900	Phenotype 4
TcIL3000.A.H_000422000	Phenotype 4
TcIL3000.A.H_000422100	mitochondrion - IM
TcIL3000.A.H_000422200	Phenotype 2
TcIL3000.A.H_000422300:pseudogene	mitochondrion - matrix 2
TcIL3000.A.H_000422500	Phenotype 3
TcIL3000.A.H_000422800	mitochondrion - matrix 2
TcIL3000.A.H_000422900	nucleus
TcIL3000.A.H_000423000	mitochondrion - matrix 2
TcIL3000.A.H_000423300	cytosol
TcIL3000.A.H_000423400	Phenotype 2
TcIL3000.A.H_000423500	endoplasmic reticulum
TcIL3000.A.H_000423600	nucleus
TcIL3000.A.H_000423700:pseudogene	Phenotype 4
TcIL3000.A.H_000423900	Phenotype 2
TcIL3000.A.H_000424000	Phenotype 4
TcIL3000.A.H_000424100	Phenotype 3
TcIL3000.A.H_000424300	Phenotype 1
TcIL3000.A.H_000424400:pseudogene	mitochondrion - IM
TcIL3000.A.H_000424500:pseudogene	Phenotype 4
TcIL3000.A.H_000425200	Phenotype 5
TcIL3000.A.H_000425300	mitochondrion - IM
TcIL3000.A.H_000425400	mitochondrion - matrix 2
TcIL3000.A.H_000425500	mitochondrion - matrix 2
TcIL3000.A.H_000425600	Phenotype 1
TcIL3000.A.H_000425700	Phenotype 5
TcIL3000.A.H_000425800	mitochondrion - IM
TcIL3000.A.H_000426000:pseudogene	mitochondrion - matrix 2
TcIL3000.A.H_000426100	mitochondrion - IM
TcIL3000.A.H_000426200:pseudogene	cytosol
TcIL3000.A.H_000426400	nucleus
TcIL3000.A.H_000426500	Phenotype 1
TcIL3000.A.H_000426700	Phenotype 1
TcIL3000.A.H_000426900	Phenotype 4
TcIL3000.A.H_000427000	Phenotype 1
TcIL3000.A.H_000427100	Phenotype 1
TcIL3000.A.H_000427500	mitochondrion - matrix 2
TcIL3000.A.H_000427600	secretory/endocytic 1
TcIL3000.A.H_000427700	Phenotype 4
TcIL3000.A.H_000427800	cytosol
TcIL3000.A.H_000427900	Phenotype 4
TcIL3000.A.H_000428000:pseudogene	cytosol
TcIL3000.A.H_000428100	Phenotype 4
TcIL3000.A.H_000428200:pseudogene	Phenotype 4
TcIL3000.A.H_000428300	Phenotype 5
TcIL3000.A.H_000428400	mitochondrion - matrix 2
TcIL3000.A.H_000428700	secretory/endocytic 2
TcIL3000.A.H_000428800:pseudogene	Phenotype 3
TcIL3000.A.H_000428900	mitochondrion - IM
TcIL3000.A.H_000429000:pseudogene	endoplasmic reticulum
TcIL3000.A.H_000429500	Phenotype 1
TcIL3000.A.H_000429700:pseudogene	cytosol
TcIL3000.A.H_000430100	Phenotype 4
TcIL3000.A.H_000430200:pseudogene	Phenotype 1
TcIL3000.A.H_000430500	mitochondrion - matrix 2
TcIL3000.A.H_000430600	nucleus
TcIL3000.A.H_000430800	mitochondrion - matrix 2
TcIL3000.A.H_000430900:pseudogene	acidocalcisomes
TcIL3000.A.H_000431100:pseudogene	cytosol
TcIL3000.A.H_000431300:pseudogene	Phenotype 4
TcIL3000.A.H_000431400	nucleus
TcIL3000.A.H_000431500	cytosol
TcIL3000.A.H_000431600	cytosol
TcIL3000.A.H_000431700	flagellum 1
TcIL3000.A.H_000432000:pseudogene	Phenotype 4
TcIL3000.A.H_000432200	cytosol
TcIL3000.A.H_000432300	secretory/endocytic 1
TcIL3000.A.H_000432500	mitochondrion - matrix 2
TcIL3000.A.H_000432600	Phenotype 1
TcIL3000.A.H_000432700:pseudogene	cytosol
TcIL3000.A.H_000432800:pseudogene	Phenotype 3
TcIL3000.A.H_000432900:pseudogene	mitochondrion - matrix 1
TcIL3000.A.H_000433700	flagellum 1
TcIL3000.A.H_000433800	mitochondrion - matrix 1
TcIL3000.A.H_000433900:pseudogene	Phenotype 2
TcIL3000.A.H_000434000	Phenotype 4
TcIL3000.A.H_000434100:pseudogene	nucleus
TcIL3000.A.H_000434200:pseudogene	mitochondrion - matrix 2
TcIL3000.A.H_000434300	Phenotype 1
TcIL3000.A.H_000434400	cytosol
TcIL3000.A.H_000434500	mitochondrion - matrix 2
TcIL3000.A.H_000434600	mitochondrion - matrix 2
TcIL3000.A.H_000434700:pseudogene	Phenotype 4
TcIL3000.A.H_000434800	Phenotype 1
TcIL3000.A.H_000434900:pseudogene	flagellum 1
TcIL3000.A.H_000435000	nucleus
TcIL3000.A.H_000435100:pseudogene	nucleus
TcIL3000.A.H_000435300	Phenotype 1
TcIL3000.A.H_000435400	Phenotype 2
TcIL3000.A.H_000435600	flagellum 1
TcIL3000.A.H_000435700	Phenotype 1
TcIL3000.A.H_000435800	secretory/endocytic 1
TcIL3000.A.H_000435900:pseudogene	mitochondrion - matrix 2
TcIL3000.A.H_000436000:pseudogene	nucleus
TcIL3000.A.H_000438400	Phenotype 2
TcIL3000.A.H_000438600	Phenotype 2
TcIL3000.A.H_000440800:pseudogene	secretory/endocytic 1
TcIL3000.A.H_000442000:pseudogene	endoplasmic reticulum
TcIL3000.A.H_000442200	Phenotype 4
TcIL3000.A.H_000442300	mitochondrion - matrix 2
TcIL3000.A.H_000442400:pseudogene	flagellum 1
TcIL3000.A.H_000442600	nucleus
TcIL3000.A.H_000442700:pseudogene	Phenotype 4
TcIL3000.A.H_000443000	Phenotype 4
TcIL3000.A.H_000443100	mitochondrion - matrix 1
TcIL3000.A.H_000443300:pseudogene	cytosol
TcIL3000.A.H_000443400	Phenotype 3
TcIL3000.A.H_000443700	Phenotype 1
TcIL3000.A.H_000444700	flagellum 1
TcIL3000.A.H_000445600:pseudogene	Phenotype 4
TcIL3000.A.H_000445800	Phenotype 4
TcIL3000.A.H_000445900:pseudogene	nucleus
TcIL3000.A.H_000446000:pseudogene	Phenotype 3
TcIL3000.A.H_000446100	endoplasmic reticulum
TcIL3000.A.H_000446200:pseudogene	Phenotype 4
TcIL3000.A.H_000446300	Phenotype 5
TcIL3000.A.H_000446400:pseudogene	mitochondrion - matrix 1
TcIL3000.A.H_000446500	mitochondrion - matrix 1
TcIL3000.A.H_000446700	Phenotype 4
TcIL3000.A.H_000447800	secretory/endocytic 1
TcIL3000.A.H_000448200:pseudogene	secretory/endocytic 1
TcIL3000.A.H_000448800	Phenotype 3
TcIL3000.A.H_000448900	cytosol
TcIL3000.A.H_000449300	Phenotype 3
TcIL3000.A.H_000449600	endoplasmic reticulum
TcIL3000.A.H_000449700:pseudogene	Phenotype 1
TcIL3000.A.H_000449800	secretory/endocytic 1
TcIL3000.A.H_000449900:pseudogene	Phenotype 1
TcIL3000.A.H_000450000	cytosol
TcIL3000.A.H_000450100	mitochondrion - matrix 2
TcIL3000.A.H_000450200	glycosomes
TcIL3000.A.H_000450300:pseudogene	Phenotype 1
TcIL3000.A.H_000450400:pseudogene	Phenotype 4
TcIL3000.A.H_000450500	mitochondrion - matrix 2
TcIL3000.A.H_000450700	cytosol
TcIL3000.A.H_000450900	Phenotype 2
TcIL3000.A.H_000451000	cytosol
TcIL3000.A.H_000451100	mitochondrion - matrix 2
TcIL3000.A.H_000451200	nucleus
TcIL3000.A.H_000451300:pseudogene	mitochondrion - matrix 2
TcIL3000.A.H_000451400	mitochondrion - IM
TcIL3000.A.H_000451500:pseudogene	Phenotype 1
TcIL3000.A.H_000451600	Phenotype 3
TcIL3000.A.H_000451700:pseudogene	Phenotype 4
TcIL3000.A.H_000452000	Phenotype 1
TcIL3000.A.H_000452100:pseudogene	mitochondrion - matrix 2
TcIL3000.A.H_000452200:pseudogene	Phenotype 2
TcIL3000.A.H_000452500	cytosol
TcIL3000.A.H_000452600	Phenotype 2
TcIL3000.A.H_000452700	Phenotype 1
TcIL3000.A.H_000452800	mitochondrion - matrix 2
TcIL3000.A.H_000453000	nucleus
TcIL3000.A.H_000453100	Phenotype 2
TcIL3000.A.H_000453400:pseudogene	secretory/endocytic 1
TcIL3000.A.H_000453500	Phenotype 1
TcIL3000.A.H_000453600	Phenotype 4
TcIL3000.A.H_000453700:pseudogene	mitochondrion - matrix 2
TcIL3000.A.H_000453800:pseudogene	Phenotype 2
TcIL3000.A.H_000453900:pseudogene	mitochondrion - matrix 1
TcIL3000.A.H_000454000	mitochondrion - matrix 2
TcIL3000.A.H_000454100:pseudogene	Phenotype 1
TcIL3000.A.H_000454200	Phenotype 2
TcIL3000.A.H_000454400	Phenotype 4
TcIL3000.A.H_000454500	Phenotype 2
TcIL3000.A.H_000454600	Phenotype 4
TcIL3000.A.H_000454700:pseudogene	cytosol
TcIL3000.A.H_000454900	cytosol
TcIL3000.A.H_000455100	Phenotype 4
TcIL3000.A.H_000455200	mitochondrion - matrix 2
TcIL3000.A.H_000455300	secretory/endocytic 1
TcIL3000.A.H_000455400	mitochondrion - matrix 2
TcIL3000.A.H_000455500	Phenotype 4
TcIL3000.A.H_000455600	Phenotype 4
TcIL3000.A.H_000455700	mitochondrion - matrix 2
TcIL3000.A.H_000455800	Phenotype 4
TcIL3000.A.H_000455900:pseudogene	Phenotype 2
TcIL3000.A.H_000456000	Phenotype 1
TcIL3000.A.H_000456100	secretory/endocytic 2
TcIL3000.A.H_000456200	flagellum 1
TcIL3000.A.H_000456300:pseudogene	Phenotype 4
TcIL3000.A.H_000456400	secretory/endocytic 2
TcIL3000.A.H_000456500	Phenotype 2
TcIL3000.A.H_000456600:pseudogene	secretory/endocytic 1
TcIL3000.A.H_000456700	cytosol
TcIL3000.A.H_000456800:pseudogene	nucleus
TcIL3000.A.H_000456900	mitochondrion - matrix 2
TcIL3000.A.H_000457400	cytosol
TcIL3000.A.H_000457500	mitochondrion - matrix 1
TcIL3000.A.H_000457700:pseudogene	mitochondrion - OM
TcIL3000.A.H_000457900	microtubule structures 2
TcIL3000.A.H_000458000	flagellum 1
TcIL3000.A.H_000458100:pseudogene	cytosol
TcIL3000.A.H_000458200	mitochondrion - matrix 2
TcIL3000.A.H_000458300	nucleus
TcIL3000.A.H_000458400	mitochondrion - matrix 1
TcIL3000.A.H_000458500	mitochondrion - matrix 2
TcIL3000.A.H_000458600	mitochondrion - matrix 1
TcIL3000.A.H_000458700	mitochondrion - matrix 2
TcIL3000.A.H_000458800	cytosol
TcIL3000.A.H_000458900	Phenotype 4
TcIL3000.A.H_000459000	mitochondrion - OM
TcIL3000.A.H_000459100	mitochondrion - matrix 2
TcIL3000.A.H_000459300	cytosol
TcIL3000.A.H_000459400	endoplasmic reticulum
TcIL3000.A.H_000459500	cytosol
TcIL3000.A.H_000459600	cytosol
TcIL3000.A.H_000459700:pseudogene	mitochondrion - matrix 2
TcIL3000.A.H_000459800	cytosol
TcIL3000.A.H_000459900	Phenotype 4
TcIL3000.A.H_000460000	mitochondrion - matrix 2
TcIL3000.A.H_000460100	Phenotype 4
TcIL3000.A.H_000460200:pseudogene	Phenotype 1
TcIL3000.A.H_000460300	cytosol
TcIL3000.A.H_000460400	mitochondrion - matrix 2
TcIL3000.A.H_000460500	nucleus
TcIL3000.A.H_000460600	Phenotype 4
TcIL3000.A.H_000460700	Phenotype 2
TcIL3000.A.H_000460800	Phenotype 4
TcIL3000.A.H_000460900	mitochondrion - matrix 1
TcIL3000.A.H_000461000:pseudogene	mitochondrion - matrix 2
TcIL3000.A.H_000461300	mitochondrion - matrix 2
TcIL3000.A.H_000461400	Phenotype 4
TcIL3000.A.H_000461500:pseudogene	secretory/endocytic 1
TcIL3000.A.H_000461600:pseudogene	Phenotype 4
TcIL3000.A.H_000461700:pseudogene	endoplasmic reticulum
TcIL3000.A.H_000461800	Phenotype 4
TcIL3000.A.H_000462000	Phenotype 5
TcIL3000.A.H_000462100	secretory/endocytic 2
TcIL3000.A.H_000462200	mitochondrion - matrix 2
TcIL3000.A.H_000462300	cytosol
TcIL3000.A.H_000462400	nucleus
TcIL3000.A.H_000462600	nucleus
TcIL3000.A.H_000462700:pseudogene	nucleus
TcIL3000.A.H_000462800	Phenotype 4
TcIL3000.A.H_000462900:pseudogene	nucleus
TcIL3000.A.H_000463100:pseudogene	Phenotype 3
TcIL3000.A.H_000463200	cytosol
TcIL3000.A.H_000463400:pseudogene	Phenotype 1
TcIL3000.A.H_000463500	Phenotype 2
TcIL3000.A.H_000463700	mitochondrion - matrix 2
TcIL3000.A.H_000464100	Phenotype 4
TcIL3000.A.H_000464200:pseudogene	Phenotype 2
TcIL3000.A.H_000464300	Phenotype 4
TcIL3000.A.H_000464500:pseudogene	Phenotype 4
TcIL3000.A.H_000464600:pseudogene	secretory/endocytic 1
TcIL3000.A.H_000464700:pseudogene	Phenotype 2
TcIL3000.A.H_000464800:pseudogene	Phenotype 2
TcIL3000.A.H_000464900	Phenotype 4
TcIL3000.A.H_000465100	cytosol
TcIL3000.A.H_000465300	Phenotype 2
TcIL3000.A.H_000465600:pseudogene	mitochondrion - matrix 2
TcIL3000.A.H_000465700	endoplasmic reticulum
TcIL3000.A.H_000465900	flagellum 1
TcIL3000.A.H_000466000	endoplasmic reticulum
TcIL3000.A.H_000466200	secretory/endocytic 1
TcIL3000.A.H_000466300	Phenotype 2
TcIL3000.A.H_000466400:pseudogene	Phenotype 4
TcIL3000.A.H_000466500	glycosomes
TcIL3000.A.H_000466600	nucleus
TcIL3000.A.H_000466800	cytosol
TcIL3000.A.H_000466900	Phenotype 4
TcIL3000.A.H_000467000	cytosol
TcIL3000.A.H_000467100	flagellum 1
TcIL3000.A.H_000467200:pseudogene	flagellum 1
TcIL3000.A.H_000467300	nucleus
TcIL3000.A.H_000467500	Phenotype 3
TcIL3000.A.H_000467600	Phenotype 4
TcIL3000.A.H_000468000:pseudogene	Phenotype 1
TcIL3000.A.H_000468100	Phenotype 3
TcIL3000.A.H_000468200	Phenotype 5
TcIL3000.A.H_000468300	cytosol
TcIL3000.A.H_000468400	Phenotype 3
TcIL3000.A.H_000468500:pseudogene	nucleus
TcIL3000.A.H_000468800	Phenotype 4
TcIL3000.A.H_000469000	Phenotype 1
TcIL3000.A.H_000469100	cytosol
TcIL3000.A.H_000469200:pseudogene	mitochondrion - matrix 1
TcIL3000.A.H_000469300	mitochondrion - matrix 2
TcIL3000.A.H_000469400	mitochondrion - matrix 2
TcIL3000.A.H_000469600	cytosol
TcIL3000.A.H_000469700	Phenotype 2
TcIL3000.A.H_000470100	mitochondrion - OM
TcIL3000.A.H_000470200	mitochondrion - OM
TcIL3000.A.H_000470500:pseudogene	mitochondrion - IM
TcIL3000.A.H_000470600	Phenotype 4
TcIL3000.A.H_000471000	Phenotype 2
TcIL3000.A.H_000471100	mitochondrion - matrix 2
TcIL3000.A.H_000471500	mitochondrion - matrix 2
TcIL3000.A.H_000471600	mitochondrion - IM
TcIL3000.A.H_000471800	mitochondrion - IM
TcIL3000.A.H_000471900	Phenotype 1
TcIL3000.A.H_000472000	cytosol
TcIL3000.A.H_000472200:pseudogene	Phenotype 1
TcIL3000.A.H_000472300	mitochondrion - OM
TcIL3000.A.H_000472400	Phenotype 4
TcIL3000.A.H_000472500	secretory/endocytic 2
TcIL3000.A.H_000472600	Phenotype 1
TcIL3000.A.H_000473100	mitochondrion - matrix 2
TcIL3000.A.H_000473200:pseudogene	cytosol
TcIL3000.A.H_000473400	cytosol
TcIL3000.A.H_000473500:pseudogene	Phenotype 3
TcIL3000.A.H_000473600:pseudogene	mitochondrion - matrix 2
TcIL3000.A.H_000473700	Phenotype 2
TcIL3000.A.H_000473800	flagellum 1
TcIL3000.A.H_000473900	secretory/endocytic 1
TcIL3000.A.H_000474000:pseudogene	Phenotype 2
TcIL3000.A.H_000474100	nucleus
TcIL3000.A.H_000474400	Phenotype 4
TcIL3000.A.H_000474800	mitochondrion - matrix 2
TcIL3000.A.H_000475100	Phenotype 1
TcIL3000.A.H_000475200	flagellum 1
TcIL3000.A.H_000475300	Phenotype 1
TcIL3000.A.H_000475700	cytosol
TcIL3000.A.H_000475800:pseudogene	mitochondrion - matrix 2
TcIL3000.A.H_000475900	mitochondrion - matrix 2
TcIL3000.A.H_000476100:pseudogene	mitochondrion - IM
TcIL3000.A.H_000476200	mitochondrion - matrix 2
TcIL3000.A.H_000476300	mitochondrion - matrix 2
TcIL3000.A.H_000476400:pseudogene	Phenotype 1
TcIL3000.A.H_000476500	cytosol
TcIL3000.A.H_000476700	Phenotype 2
TcIL3000.A.H_000476800	mitochondrion - OM
TcIL3000.A.H_000477100	mitochondrion - OM
TcIL3000.A.H_000477300:pseudogene	mitochondrion - matrix 2
TcIL3000.A.H_000477400	endoplasmic reticulum
TcIL3000.A.H_000477500	mitochondrion - OM
TcIL3000.A.H_000477600	Phenotype 5
TcIL3000.A.H_000477800	secretory/endocytic 1
TcIL3000.A.H_000477900	secretory/endocytic 1
TcIL3000.A.H_000478000	Phenotype 5
TcIL3000.A.H_000478300	Phenotype 1
TcIL3000.A.H_000478600	Phenotype 4
TcIL3000.A.H_000478700	Phenotype 3
TcIL3000.A.H_000478800	nucleus
TcIL3000.A.H_000478900	Phenotype 2
TcIL3000.A.H_000479100	Phenotype 2
TcIL3000.A.H_000479200	Phenotype 2
TcIL3000.A.H_000479300	Phenotype 2
TcIL3000.A.H_000479400:pseudogene	Phenotype 2
TcIL3000.A.H_000479500	nucleus
TcIL3000.A.H_000479600	mitochondrion - matrix 1
TcIL3000.A.H_000479700	cytosol
TcIL3000.A.H_000479900:pseudogene	cytosol
TcIL3000.A.H_000480100	endoplasmic reticulum
TcIL3000.A.H_000480200	mitochondrion - matrix 2
TcIL3000.A.H_000480300	flagellum 1
TcIL3000.A.H_000480500	mitochondrion - matrix 2
TcIL3000.A.H_000480600:pseudogene	Phenotype 2
TcIL3000.A.H_000480700	mitochondrion - matrix 2
TcIL3000.A.H_000480900:pseudogene	mitochondrion - matrix 1
TcIL3000.A.H_000481100:pseudogene	cytosol
TcIL3000.A.H_000481200	Phenotype 4
TcIL3000.A.H_000481500	acidocalcisomes
TcIL3000.A.H_000481600	flagellum 1
TcIL3000.A.H_000481700	cytosol
TcIL3000.A.H_000481800	cytosol
TcIL3000.A.H_000482100	mitochondrion - matrix 2
TcIL3000.A.H_000482300	cytosol
TcIL3000.A.H_000482400	Phenotype 4
TcIL3000.A.H_000482500	cytosol
TcIL3000.A.H_000482600	cytosol
TcIL3000.A.H_000482700	Phenotype 4
TcIL3000.A.H_000482800	Phenotype 4
TcIL3000.A.H_000482900	Phenotype 4
TcIL3000.A.H_000483100	Phenotype 4
TcIL3000.A.H_000483300	Phenotype 1
TcIL3000.A.H_000483400	cytosol
TcIL3000.A.H_000484600	Phenotype 2
TcIL3000.A.H_000484800	nucleus
TcIL3000.A.H_000485100	endoplasmic reticulum
TcIL3000.A.H_000485200	nucleus
TcIL3000.A.H_000485500	ribonucleoproteins 1
TcIL3000.A.H_000485600	secretory/endocytic 1
TcIL3000.A.H_000485700	Phenotype 5
TcIL3000.A.H_000485800	Phenotype 4
TcIL3000.A.H_000485900	Phenotype 3
TcIL3000.A.H_000486000	Phenotype 4
TcIL3000.A.H_000486100	mitochondrion - OM
TcIL3000.A.H_000486200:pseudogene	Phenotype 2
TcIL3000.A.H_000486300	Phenotype 4
TcIL3000.A.H_000486400	Phenotype 4
TcIL3000.A.H_000486600	mitochondrion - OM
TcIL3000.A.H_000486700:pseudogene	Phenotype 3
TcIL3000.A.H_000489400	cytosol
TcIL3000.A.H_000489600	mitochondrion - matrix 2
TcIL3000.A.H_000489800	Phenotype 4
TcIL3000.A.H_000490300	mitochondrion - OM
TcIL3000.A.H_000490400:pseudogene	Phenotype 4
TcIL3000.A.H_000490500	secretory/endocytic 1
TcIL3000.A.H_000490600	mitochondrion - IM
TcIL3000.A.H_000490800	Phenotype 1
TcIL3000.A.H_000491000	secretory/endocytic 1
TcIL3000.A.H_000491100	Phenotype 4
TcIL3000.A.H_000491200	cytosol
TcIL3000.A.H_000491600	secretory/endocytic 1
TcIL3000.A.H_000491700	Phenotype 4
TcIL3000.A.H_000491800	mitochondrion - OM
TcIL3000.A.H_000491900:pseudogene	mitochondrion - matrix 1
TcIL3000.A.H_000492100	cytosol
TcIL3000.A.H_000492200	mitochondrion - matrix 2
TcIL3000.A.H_000492300:pseudogene	mitochondrion - matrix 2
TcIL3000.A.H_000492400	mitochondrion - matrix 1
TcIL3000.A.H_000492500:pseudogene	mitochondrion - matrix 2
TcIL3000.A.H_000492600	mitochondrion - matrix 1
TcIL3000.A.H_000492700:pseudogene	mitochondrion - IM
TcIL3000.A.H_000493000:pseudogene	cytosol
TcIL3000.A.H_000493200	mitochondrion - IM
TcIL3000.A.H_000493300:pseudogene	Phenotype 4
TcIL3000.A.H_000493600:pseudogene	Phenotype 1
TcIL3000.A.H_000493800:pseudogene	mitochondrion - IM
TcIL3000.A.H_000493900:pseudogene	Phenotype 1
TcIL3000.A.H_000494000:pseudogene	Phenotype 2
TcIL3000.A.H_000494200	Phenotype 3
TcIL3000.A.H_000494300	mitochondrion - matrix 1
TcIL3000.A.H_000494500	flagellum 1
TcIL3000.A.H_000494600	flagellum 1
TcIL3000.A.H_000495000	mitochondrion - matrix 1
TcIL3000.A.H_000495200:pseudogene	mitochondrion - matrix 1
TcIL3000.A.H_000495300	Phenotype 4
TcIL3000.A.H_000495400:pseudogene	mitochondrion - matrix 1
TcIL3000.A.H_000495500	endoplasmic reticulum
TcIL3000.A.H_000495600:pseudogene	mitochondrion - matrix 2
TcIL3000.A.H_000495700	flagellum 1
TcIL3000.A.H_000495800	flagellum 1
TcIL3000.A.H_000496100	Phenotype 4
TcIL3000.A.H_000496200	endoplasmic reticulum
TcIL3000.A.H_000496400:pseudogene	Phenotype 1
TcIL3000.A.H_000496500	Phenotype 4
TcIL3000.A.H_000496800:pseudogene	mitochondrion - matrix 2
TcIL3000.A.H_000496900	mitochondrion - matrix 1
TcIL3000.A.H_000497000	cytosol
TcIL3000.A.H_000497100	mitochondrion - matrix 2
TcIL3000.A.H_000497500	mitochondrion - matrix 2
TcIL3000.A.H_000497600	mitochondrion - matrix 2
TcIL3000.A.H_000497700	Phenotype 4
TcIL3000.A.H_000498000	Phenotype 1
TcIL3000.A.H_000498200	mitochondrion - matrix 1
TcIL3000.A.H_000498300	Phenotype 2
TcIL3000.A.H_000498600	Phenotype 1
TcIL3000.A.H_000498700	mitochondrion - matrix 2
TcIL3000.A.H_000498800	Phenotype 1
TcIL3000.A.H_000498900:pseudogene	Phenotype 4
TcIL3000.A.H_000499000:pseudogene	Phenotype 2
TcIL3000.A.H_000499200	Phenotype 5
TcIL3000.A.H_000499300	secretory/endocytic 1
TcIL3000.A.H_000499400	endoplasmic reticulum
TcIL3000.A.H_000499500	endoplasmic reticulum
TcIL3000.A.H_000499600	flagellum 1
TcIL3000.A.H_000499900	mitochondrion - matrix 2
TcIL3000.A.H_000500000:pseudogene	mitochondrion - IM
TcIL3000.A.H_000500100	Phenotype 4
TcIL3000.A.H_000500200:pseudogene	mitochondrion - matrix 2
TcIL3000.A.H_000500500:pseudogene	Phenotype 5
TcIL3000.A.H_000500700	flagellum 1
TcIL3000.A.H_000500800	Phenotype 1
TcIL3000.A.H_000500900	Phenotype 4
TcIL3000.A.H_000501000	Phenotype 2
TcIL3000.A.H_000501200	secretory/endocytic 1
TcIL3000.A.H_000501300	mitochondrion - IM
TcIL3000.A.H_000501400	cytosol
TcIL3000.A.H_000501500	Phenotype 4
TcIL3000.A.H_000501600	Phenotype 2
TcIL3000.A.H_000501700:pseudogene	mitochondrion - matrix 1
TcIL3000.A.H_000501800:pseudogene	Phenotype 3
TcIL3000.A.H_000501900	mitochondrion - matrix 2
TcIL3000.A.H_000502000	flagellum 1
TcIL3000.A.H_000502200:pseudogene	Phenotype 4
TcIL3000.A.H_000502400:pseudogene	mitochondrion - matrix 1
TcIL3000.A.H_000502500	cytosol
TcIL3000.A.H_000502600	Phenotype 4
TcIL3000.A.H_000502700	mitochondrion - OM
TcIL3000.A.H_000502800:pseudogene	mitochondrion - matrix 2
TcIL3000.A.H_000502900	Phenotype 4
TcIL3000.A.H_000503100	nucleus
TcIL3000.A.H_000503200	secretory/endocytic 1
TcIL3000.A.H_000503300	cytosol
TcIL3000.A.H_000503500:pseudogene	nucleus
TcIL3000.A.H_000503600	mitochondrion - matrix 2
TcIL3000.A.H_000503900	Phenotype 1
TcIL3000.A.H_000504000	cytosol
TcIL3000.A.H_000504200	Phenotype 1
TcIL3000.A.H_000504500	flagellum 1
TcIL3000.A.H_000504600	cytosol
TcIL3000.A.H_000505000	cytosol
TcIL3000.A.H_000505100:pseudogene	Phenotype 2
TcIL3000.A.H_000505200:pseudogene	mitochondrion - matrix 2
TcIL3000.A.H_000505300	flagellum 1
TcIL3000.A.H_000505400:pseudogene	secretory/endocytic 2
TcIL3000.A.H_000505500	mitochondrion - matrix 2
TcIL3000.A.H_000505600	cytosol
TcIL3000.A.H_000505700:pseudogene	Phenotype 1
TcIL3000.A.H_000505800	mitochondrion - matrix 2
TcIL3000.A.H_000506000	nucleus
TcIL3000.A.H_000506200:pseudogene	Phenotype 4
TcIL3000.A.H_000506300	mitochondrion - OM
TcIL3000.A.H_000506400	Phenotype 5
TcIL3000.A.H_000506500:pseudogene	flagellum 1
TcIL3000.A.H_000506600	Phenotype 4
TcIL3000.A.H_000506800	mitochondrion - matrix 2
TcIL3000.A.H_000506900	cytosol
TcIL3000.A.H_000507000	Phenotype 4
TcIL3000.A.H_000507100:pseudogene	endoplasmic reticulum
TcIL3000.A.H_000507200	Phenotype 5
TcIL3000.A.H_000507400	nucleus
TcIL3000.A.H_000507500	mitochondrion - matrix 2
TcIL3000.A.H_000507600	cytosol
TcIL3000.A.H_000507700	Phenotype 3
TcIL3000.A.H_000507800	Phenotype 1
TcIL3000.A.H_000507900	nucleus
TcIL3000.A.H_000508000	mitochondrion - OM
TcIL3000.A.H_000508100	secretory/endocytic 2
TcIL3000.A.H_000508200	nucleus - chromatin
TcIL3000.A.H_000508400	nucleus - chromatin
TcIL3000.A.H_000509500:pseudogene	Phenotype 1
TcIL3000.A.H_000509600	Phenotype 2
TcIL3000.A.H_000509800	nucleus
TcIL3000.A.H_000509900	Phenotype 2
TcIL3000.A.H_000510000	mitochondrion - matrix 2
TcIL3000.A.H_000510300	nucleus
TcIL3000.A.H_000510400	mitochondrion - OM
TcIL3000.A.H_000510500	mitochondrion - OM
TcIL3000.A.H_000510700	nucleus
TcIL3000.A.H_000510800	Phenotype 2
TcIL3000.A.H_000510900	Phenotype 4
TcIL3000.A.H_000511000	mitochondrion - matrix 1
TcIL3000.A.H_000511100	mitochondrion - matrix 1
TcIL3000.A.H_000511200	mitochondrion - matrix 2
TcIL3000.A.H_000511300	mitochondrion - OM
TcIL3000.A.H_000511400	Phenotype 2
TcIL3000.A.H_000511600:pseudogene	Phenotype 3
TcIL3000.A.H_000511700	mitochondrion - matrix 2
TcIL3000.A.H_000512000	cytosol
TcIL3000.A.H_000512200:pseudogene	Phenotype 2
TcIL3000.A.H_000512300	secretory/endocytic 1
TcIL3000.A.H_000512500:pseudogene	mitochondrion - matrix 1
TcIL3000.A.H_000512600	Phenotype 2
TcIL3000.A.H_000512700	Phenotype 2
TcIL3000.A.H_000513000	cytosol
TcIL3000.A.H_000513100	Phenotype 3
TcIL3000.A.H_000513400	Phenotype 5
TcIL3000.A.H_000513500	cytosol
TcIL3000.A.H_000513600	mitochondrion - matrix 2
TcIL3000.A.H_000513700	nucleus
TcIL3000.A.H_000513800	Phenotype 4
TcIL3000.A.H_000513900	flagellum 1
TcIL3000.A.H_000514100	Phenotype 1
TcIL3000.A.H_000514400:pseudogene	flagellum 1
TcIL3000.A.H_000514500	cytosol
TcIL3000.A.H_000514600:pseudogene	Phenotype 4
TcIL3000.A.H_000514700	Phenotype 1
TcIL3000.A.H_000514800	Phenotype 1
TcIL3000.A.H_000515000	cytosol
TcIL3000.A.H_000515100	mitochondrion - matrix 2
TcIL3000.A.H_000515200	nucleus
TcIL3000.A.H_000515300	mitochondrion - IM
TcIL3000.A.H_000515400:pseudogene	mitochondrion - matrix 2
TcIL3000.A.H_000515700	nucleus
TcIL3000.A.H_000515800	nucleus
TcIL3000.A.H_000515900	Phenotype 4
TcIL3000.A.H_000516000	Phenotype 5
TcIL3000.A.H_000516100:pseudogene	Phenotype 4
TcIL3000.A.H_000516200	Phenotype 3
TcIL3000.A.H_000516300	Phenotype 4
TcIL3000.A.H_000516400	Phenotype 1
TcIL3000.A.H_000516500	Phenotype 3
TcIL3000.A.H_000516600	mitochondrion - matrix 2
TcIL3000.A.H_000516700	mitochondrion - matrix 2
TcIL3000.A.H_000516800:pseudogene	mitochondrion - matrix 2
TcIL3000.A.H_000517100	Phenotype 4
TcIL3000.A.H_000517200:pseudogene	Phenotype 4
TcIL3000.A.H_000517500	cytosol
TcIL3000.A.H_000517600:pseudogene	Phenotype 5
TcIL3000.A.H_000517700	flagellum 1
TcIL3000.A.H_000517900	mitochondrion - OM
TcIL3000.A.H_000518000	mitochondrion - OM
TcIL3000.A.H_000518100:pseudogene	mitochondrion - IM
TcIL3000.A.H_000518200	mitochondrion - OM
TcIL3000.A.H_000518300:pseudogene	cytosol
TcIL3000.A.H_000518500	nucleus
TcIL3000.A.H_000518700	Phenotype 2
TcIL3000.A.H_000518800	Phenotype 1
TcIL3000.A.H_000519000	flagellum 1
TcIL3000.A.H_000519100	mitochondrion - matrix 2
TcIL3000.A.H_000519200	secretory/endocytic 1
TcIL3000.A.H_000519300	cytosol
TcIL3000.A.H_000519400:pseudogene	mitochondrion - matrix 2
TcIL3000.A.H_000519500:pseudogene	mitochondrion - IM
TcIL3000.A.H_000519600:pseudogene	Phenotype 3
TcIL3000.A.H_000519700	mitochondrion - IM
TcIL3000.A.H_000519800	mitochondrion - matrix 2
TcIL3000.A.H_000520000	nucleus
TcIL3000.A.H_000520100	flagellum 1
TcIL3000.A.H_000520200	mitochondrion - OM
TcIL3000.A.H_000520400	Phenotype 3
TcIL3000.A.H_000520500	Phenotype 1
TcIL3000.A.H_000520800:pseudogene	flagellum 1
TcIL3000.A.H_000520900:pseudogene	cytosol
TcIL3000.A.H_000521000	endoplasmic reticulum
TcIL3000.A.H_000521100	Phenotype 2
TcIL3000.A.H_000521200	Phenotype 3
TcIL3000.A.H_000521400	flagellum 1
TcIL3000.A.H_000521600	nucleus - chromatin
TcIL3000.A.H_000521700	endoplasmic reticulum
TcIL3000.A.H_000522000	mitochondrion - matrix 2
TcIL3000.A.H_000522100	secretory/endocytic 1
TcIL3000.A.H_000522200	mitochondrion - matrix 1
TcIL3000.A.H_000522300:pseudogene	nucleus
TcIL3000.A.H_000522400	cytosol
TcIL3000.A.H_000522500	Phenotype 5
TcIL3000.A.H_000522800	Phenotype 3
TcIL3000.A.H_000523000:pseudogene	endoplasmic reticulum
TcIL3000.A.H_000523100:pseudogene	secretory/endocytic 2
TcIL3000.A.H_000523200	Phenotype 4
TcIL3000.A.H_000523300	mitochondrion - IM
TcIL3000.A.H_000523500	mitochondrion - IM
TcIL3000.A.H_000523600	flagellum 1
TcIL3000.A.H_000523700:pseudogene	Phenotype 5
TcIL3000.A.H_000523800	secretory/endocytic 2
TcIL3000.A.H_000523900	mitochondrion - OM
TcIL3000.A.H_000524000	mitochondrion - matrix 2
TcIL3000.A.H_000524100	mitochondrion - matrix 1
TcIL3000.A.H_000524200	Phenotype 2
TcIL3000.A.H_000524300:pseudogene	nucleus
TcIL3000.A.H_000524400	mitochondrion - matrix 2
TcIL3000.A.H_000524500	cytosol
TcIL3000.A.H_000524600	Phenotype 1
TcIL3000.A.H_000524700	Phenotype 4
TcIL3000.A.H_000524800:pseudogene	Phenotype 4
TcIL3000.A.H_000524900:pseudogene	Phenotype 5
TcIL3000.A.H_000525000	Phenotype 4
TcIL3000.A.H_000525100	cytosol
TcIL3000.A.H_000525300:pseudogene	Phenotype 4
TcIL3000.A.H_000525500	Phenotype 1
TcIL3000.A.H_000525600	Phenotype 4
TcIL3000.A.H_000525800	Phenotype 3
TcIL3000.A.H_000525900:pseudogene	secretory/endocytic 2
TcIL3000.A.H_000526000:pseudogene	secretory/endocytic 2
TcIL3000.A.H_000526200	secretory/endocytic 1
TcIL3000.A.H_000526300	mitochondrion - matrix 1
TcIL3000.A.H_000526400	mitochondrion - matrix 1
TcIL3000.A.H_000526700	secretory/endocytic 2
TcIL3000.A.H_000527500	nucleus
TcIL3000.A.H_000527700	secretory/endocytic 1
TcIL3000.A.H_000527900	mitochondrion - IM
TcIL3000.A.H_000528000	mitochondrion - matrix 2
TcIL3000.A.H_000528100	Phenotype 1
TcIL3000.A.H_000528200	Phenotype 4
TcIL3000.A.H_000528300	mitochondrion - OM
TcIL3000.A.H_000528400:pseudogene	Phenotype 4
TcIL3000.A.H_000528500	Phenotype 1
TcIL3000.A.H_000528600	Phenotype 2
TcIL3000.A.H_000528700:pseudogene	cytosol
TcIL3000.A.H_000528800	Phenotype 2
TcIL3000.A.H_000529000	mitochondrion - matrix 1
TcIL3000.A.H_000529100	mitochondrion - IM
TcIL3000.A.H_000529200	nucleus
TcIL3000.A.H_000529300	flagellum 1
TcIL3000.A.H_000529500	cytosol
TcIL3000.A.H_000529600:pseudogene	Phenotype 2
TcIL3000.A.H_000529700	cytosol
TcIL3000.A.H_000529800	flagellum 1
TcIL3000.A.H_000530000	cytosol
TcIL3000.A.H_000530200:pseudogene	Phenotype 3
TcIL3000.A.H_000530300	mitochondrion - matrix 2
TcIL3000.A.H_000530400	Phenotype 2
TcIL3000.A.H_000530500	cytosol
TcIL3000.A.H_000530600:pseudogene	Phenotype 1
TcIL3000.A.H_000530700:pseudogene	mitochondrion - IM
TcIL3000.A.H_000531000	mitochondrion - matrix 2
TcIL3000.A.H_000531500:pseudogene	Phenotype 4
TcIL3000.A.H_000531700	Phenotype 3
TcIL3000.A.H_000531800	secretory/endocytic 1
TcIL3000.A.H_000531900	cytosol
TcIL3000.A.H_000532000:pseudogene	mitochondrion - matrix 2
TcIL3000.A.H_000532100	Phenotype 2
TcIL3000.A.H_000532300	flagellum 1
TcIL3000.A.H_000532400	Phenotype 2
TcIL3000.A.H_000532500	endoplasmic reticulum
TcIL3000.A.H_000532600	endoplasmic reticulum
TcIL3000.A.H_000532700	Phenotype 1
TcIL3000.A.H_000533000:pseudogene	mitochondrion - matrix 2
TcIL3000.A.H_000533100	Phenotype 2
TcIL3000.A.H_000533200	Phenotype 3
TcIL3000.A.H_000533300	flagellum 1
TcIL3000.A.H_000533400	Phenotype 1
TcIL3000.A.H_000533500	Phenotype 4
TcIL3000.A.H_000533600:pseudogene	flagellum 1
TcIL3000.A.H_000533800	mitochondrion - OM
TcIL3000.A.H_000534000:pseudogene	flagellum 1
TcIL3000.A.H_000534100	Phenotype 2
TcIL3000.A.H_000534200:pseudogene	ribonucleoproteins 1
TcIL3000.A.H_000534300	mitochondrion - matrix 2
TcIL3000.A.H_000534400	endoplasmic reticulum
TcIL3000.A.H_000534500	Phenotype 3
TcIL3000.A.H_000534600:pseudogene	Phenotype 2
TcIL3000.A.H_000534700	mitochondrion - OM
TcIL3000.A.H_000534800	cytosol
TcIL3000.A.H_000534900	ribonucleoproteins 1
TcIL3000.A.H_000535000	Phenotype 3
TcIL3000.A.H_000535200:pseudogene	Phenotype 1
TcIL3000.A.H_000535300	Phenotype 1
TcIL3000.A.H_000535600:pseudogene	mitochondrion - matrix 1
TcIL3000.A.H_000535700	Phenotype 4
TcIL3000.A.H_000535800	Phenotype 5
TcIL3000.A.H_000535900	mitochondrion - matrix 2
TcIL3000.A.H_000536000	mitochondrion - matrix 2
TcIL3000.A.H_000536100	mitochondrion - IM
TcIL3000.A.H_000536200	cytosol
TcIL3000.A.H_000536300:pseudogene	Phenotype 4
TcIL3000.A.H_000536400	cytosol
TcIL3000.A.H_000536500	nucleus
TcIL3000.A.H_000536700	Phenotype 1
TcIL3000.A.H_000536800	Phenotype 3
TcIL3000.A.H_000536900	cytosol
TcIL3000.A.H_000537100:pseudogene	secretory/endocytic 1
TcIL3000.A.H_000537200:pseudogene	secretory/endocytic 2
TcIL3000.A.H_000537300	secretory/endocytic 1
TcIL3000.A.H_000537600	proteasome
TcIL3000.A.H_000537700	Phenotype 3
TcIL3000.A.H_000537900	Phenotype 1
TcIL3000.A.H_000538000	Phenotype 2
TcIL3000.A.H_000538200	mitochondrion - matrix 1
TcIL3000.A.H_000538300	mitochondrion - OM
TcIL3000.A.H_000538400	secretory/endocytic 2
TcIL3000.A.H_000538500:pseudogene	Phenotype 5
TcIL3000.A.H_000539100	cytosol
TcIL3000.A.H_000539200	Phenotype 4
TcIL3000.A.H_000539300	mitochondrion - OM
TcIL3000.A.H_000539400	mitochondrion - matrix 2
TcIL3000.A.H_000539500:pseudogene	nucleus
TcIL3000.A.H_000539600	Phenotype 4
TcIL3000.A.H_000539800:pseudogene	secretory/endocytic 2
TcIL3000.A.H_000539900	Phenotype 4
TcIL3000.A.H_000540000	mitochondrion - IM
TcIL3000.A.H_000540100	Phenotype 4
TcIL3000.A.H_000540300	cytosol
TcIL3000.A.H_000540400	nucleus
TcIL3000.A.H_000540500	mitochondrion - OM
TcIL3000.A.H_000540600	Phenotype 1
TcIL3000.A.H_000540700	mitochondrion - matrix 2
TcIL3000.A.H_000540800:pseudogene	mitochondrion - matrix 2
TcIL3000.A.H_000540900	Phenotype 2
TcIL3000.A.H_000541000	Phenotype 5
TcIL3000.A.H_000541100	Phenotype 1
TcIL3000.A.H_000541200	Phenotype 4
[truncated: 3,732 more rows]
