# Supplementary material for: Mapping diversity in African trypanosomes using high resolution spatial proteomics
Source: Nat Commun. 2023 Jul 21;14:4401. doi: 10.1038/s41467-023-40125-z (PMC10361982; doi:10.1038/s41467-023-40125-z)
Supplement: Supplementary file 9 — Supplementary Data 7 [file 41467_2023_40125_MOESM9_ESM.xlsx]

## Sheet: Legend
Supplementary Data 7: Extended summary of subcellular compartments represented in the spatial proteomes for each cell-type
Sheet	Name	Description	Column letter	Column names	Column description
SD7	Extended summary of subcellular compartments represented in the spatial proteomes for each cell-type		A	Compartment	Name of compartment
			B	Description	Brief description of the key features of the proteins within each group
			C	Examples	Examples of proteins found within group. Protein names based on TriTrypDB annotation of T. brucei genes
			D	Cell type	Organism and life-stage indicated by: TbBSF: T. brucei BSF, TbPCF: T. brucei PCF, TcBSF: T. congolense BSF, TcPCF: T. congolense PCF
			E	Count	Count of total number of marker and classified proteins
			F	TM	Number of proteins with TM domains, based on TriTrypDB annotation
			G	SP	Number of proteins containing a Signal Peptide, based on TriTrypDB annotation
			H	GPI	Number of proteins containing a GPI anchor, based on NetGPI predictions
			I	pI	Mean pI of all proteins within the group
			J	Compartment grouping	Grouped compartment name for comparative analysis

## Sheet: SD7
Compartment	Description	Examples	Cell Type	Count	TM	SP	GPI	pI	Compartment grouping
Acidocalcisomes	Small membranous acidified vacuoles present in the cytoplasm.	VIT1, VTC1, VTC4	TbBSF	17	17	4	0	6.89	Acidocalcisomes
			TbPCF	19	19	5	0	6.95
			TcBSF	18	14	3	0	7.1
			TcPCF	15	12	3	0	6.92
Cytosol	The intracellular contents of the cell within the bounds of the plasma membrane not otherwise contained in organelles or the cytoskeleton.	ECT, GMPS, NBP2, pdxK	TbBSF	430	4	0	0	5.84	Cytosol
			TbPCF	565	6	2	0	5.87
			TcBSF	553	1	1	0	5.81
			TcPCF	682	2	1	1	5.76
Endoplasmic reticulum (ER)	The membrane and lumen of the membranous network of the ER including sub-domains in addition to nuclear envelope. Compartment set includes ER and nuclear envelope proteins.	DPMS, ELO1, GPI16, SPT	TbBSF	310	222	78	22	7.55	Endoplasmic reticulum (ER)
			TbPCF	268	200	71	24	7.56
			TcBSF	257	147	40	13	7.78
			TcPCF	198	101	48	9	7.61
Flagellum 1	Core cytoskeletal components of the flagellum including the axoneme and paraflagellar rod.	CARP1, CMF10, DRC4, PFC12, SAXO1, TRYPARP	TbBSF	490	3	0	1	7.01	Flagellum
			TbPCF	391	2	0	1	7.03
			TcBSF	322	1	0	4	7.18
			TcPCF	354	0	0	5	6.99
Flagellum 2	A subset of the flagellum 1 compartment set separately resolved in TcBSF only.	PFC1, PFC7	TbBSF	--	--	--	--	--
			TbPCF	--	--	--	--	--
			TcBSF	25	0	0	0	5.57
			TcPCF	--	--	--	--	--
Glycosomes	Small membranous peroxisome-like organelles containing glycosomal matrix and membrane proteins.	GAT1, PEX10, TFEalpha1	TbBSF	62	12	0	0	8.1	Glycosomes
			TbPCF	54	13	0	0	8.82
			TcBSF	34	8	0	3	8.7
			TcPCF	30	8	0	4	8.72
Intraflagellar transport	Intraflagellar transport proteins which comprise a set of proteins involved in the construction of the flagellum.	IFT46, IFT52, PIFTB2	TbBSF	11	0	0	0	5.54	Intraflagellar transport
			TbPCF	10	0	0	0	5.56
			TcBSF	15	0	0	0	5.56
			TcPCF	14	0	0	0	5.7
Microtubule structures 1	Cytoskeletal proteins associated with flagellar and microtubule proximal structures.	BOH1, POC11	TbBSF	237	3	3	0	7.72	Microtubule structures 1
			TbPCF	104	0	1	0	7.9
			TcBSF	40	0	0	0	8.43
			TcPCF	40	0	0	0	8.38
Microtubule structures 2	Cytoskeleton interacting proteins including those involved in cytoskeleton organisation, microtubule-based movement and cell division.	KAT60A, KIN13-5, KH1	TbBSF	133	1	1	0	7.87	Microtubule structures 2
			TbPCF	209	0	2	1	7.45
			TcBSF	236	3	1	1	7.07
			TcPCF	215	1	1	0	7.97
Mitochondrion - matrix 1	Mitochondrial matrix including ribosomal proteins.	MRPS6, MRPS11, KRIPP8	TbBSF	159	2	4	0	8.49	Mitochondrion - matrix
			TbPCF	123	1	3	0	8.78
			TcBSF	47	0	0	0	8.47
			TcPCF	43	0	0	0	8.43
Mitochondrion - matrix 2	Mitochondrial matrix including proteins involved in matrix-localised processes, such as RNA editing and iron-sulfur cluster assembly, in addition to ribosomal proteins in TcPCF.	FHm, KREPA1,	TbBSF	296	4	15	0	7.28
		PAMC1, NFU1,	TbPCF	521	4	26	0	7.56
		TOP2	TcBSF	426	3	18	0	7.38
			TcPCF	450	2	10	0	7.63
Mitochondrion - matrix 3	Mitochondrial matrix including large ribosomal proteins separately resolved in TcBSF only.	MRPL2, MRPL15	TbBSF	--	--	--	--	--
			TbPCF	--	--	--	--	--
			TcBSF	38	0	0	0	8.92
			TcPCF	--	--	--	--	--
Mitochondrion – inner membrane (IM)	Mitochondrial IM including components of the electron transport chain and mitochondrial inner membrane import machinery.	AOX, TIM62, SDH5,	TbBSF	256	111	5	3	8.28	Mitochondrion - membranes
		MIC10-1	TbPCF	369	175	7	5	8.48
			TcBSF	276	98	8	3	8.37
			TcPCF	380	118	9	5	8.32
Mitochondrion – outer membrane (OM)	Mitochondrial OM including components of the mitochondrial outer membrane import machinery.	ATOM40, POMP1	TbBSF	40	19	2	1	7.45
			TbPCF	78	21	4	2	7.53
			TcBSF	29	15	0	1	7.89
			TcPCF	33	16	0	2	7.42
Nucleus	Nucleolar proteins as well as non-chromatin components of the nucleus.	NOP105, U2AF35,	TbBSF	386	4	2	0	7.51	Nucleus
		KKIP2	TbPCF	511	4	6	2	7.62
			TcBSF	308	2	0	0	7.62
			TcPCF	333	1	1	1	7.45
Nucleus – chromatin	Chromatin component of nucleus including DNA interacting proteins.	CITFA-4, H3V, ISWI, NLP	TbBSF	80	0	1	0	7.79	Nucleus – chromatin
			TbPCF	33	0	1	0	8.46
			TcBSF	77	0	1	0	7.53
			TcPCF	32	0	0	0	7.96
Proteasome	Alpha and beta sub-units of the proteasome.	PSA4, PSB4	TbBSF	14	0	0	0	6.09	Proteasome
			TbPCF	13	0	0	0	6.04
			TcBSF	14	1	0	0	5.97
			TcPCF	14	1	0	0	5.97
Proteasome regulatory particle	Regulatory particle sub-units of the proteasome.	RPN1, RPT2	TbBSF	18	0	0	0	6	Proteasome regulatory particle
			TbPCF	20	0	0	0	5.98
			TcBSF	17	0	0	0	5.96
			TcPCF	18	0	0	0	6
Ribonucleoproteins 1	Ribosomal proteins and translation initiation factors. In TbBSF, this also included stress granule proteins.	40S and 60S ribosomal proteins	TbBSF	204	2	1	0	8.2	Ribonucleoproteins
			TbPCF	53	0	0	0	10.61
			TcBSF	84	0	0	0	8.84
			TcPCF	103	0	0	0	9.58
Ribonucleoproteins 2	A subset of 60S ribosomal proteins separately resolved in TcBSF only.	60S ribosomal protein	TbBSF	--	--	--	--	--
			TbPCF	--	--	--	--	--
			TcBSF	20	0	0	0	10.95
			TcPCF	--	--	--	--	--
Secretory/ endocytic 1	Secretory pathway, surface, and endocytic compartments, including trafficking, golgi, putative surface, endosomal, and lysosomal proteins.	ABCG5, GLP1, syntaxin 5, VCL2, VCL3	TbBSF	231	164	74	34	6.98	Secretory/ endocytic
			TbPCF	175	147	42	16	6.99
			TcBSF	260	145	58	26	6.75
			TcPCF	239	128	51	32	6.84
Secretory/ endocytic 2	Secretory pathway, surface, and endosomal compartments, including putative surface transporters.	Aquaglyceroporins, amino acid transporters, glucose transporters	TbBSF	33	33	2	0	6.77
			TbPCF	74	49	9	2	6.8
			TcBSF	31	21	2	2	6.94
			TcPCF	24	20	0	1	6.99
Secretory/ endocytic 3	Secretory pathway, surface, and endosomal compartments, including putative surface and endosomal proteins.	ISG64 (TbBSF),	TbBSF	124	57	23	3	6.75
		ACP3 (TbPCF),	TbPCF	54	29	12	4	6.23
		VSG domain	TcBSF	99	17	73	66	6.64
		proteins (TcBSF)	TcPCF	--	--	--	--	--
