# Supplementary material for: Mapping diversity in African trypanosomes using high resolution spatial proteomics
Source: Nat Commun. 2023 Jul 21;14:4401. doi: 10.1038/s41467-023-40125-z (PMC10361982; doi:10.1038/s41467-023-40125-z)
Supplement: Supplementary file 10 — Supplementary Data 8 [file 41467_2023_40125_MOESM10_ESM.xlsx]

## Sheet: Legend
Supplementary Data 8: TAGM-MAP classifications of proteins to subcellular localisation for reproducibility analysis in each 11-plex dataset (individual experimental iterations) (A) T. brucei BSF experimental iteration (i) 1, (ii) 2, and (iii) 3, (B) T. brucei PCF experimental iteration (i) 1, (ii) 2, and (iii) 3, (C) T. congolense BSF experimental iteration (i) 1, (ii) 2, and (iii) 3, and (D) T. …
Please note: The allocations in this dataset were generated and provided for the purposes of reproducibility analysis between individual 11-plex datasets only. For final allocations and classifications (based on complete 33-plex datasets), please refer to Supplementary Datat 9
Sheet	Name	Description	Column letter	Column names	Column description
1	SD8-a i TAGM-MAP classifications for T. brucei BSF experimental iteration 1 of 3	The TAGM-MAP classifications of proteins to subcellular localisation in T. brucei BSF 11-plex dataset for experimental iteration 1 of 3.	A	gene_ID	TriTrypDB based gene identifier
			B	126_rep1	Normalised reporter intensities for proteins in channels of TMT-11 plex set for first of three biological iterations of hyperLOPIT experiments. PSM intensities were exported from ProteomeDiscoverer and subjected to median aggregation and sum-normalisation.
			C	127N_rep1
			D	127C_rep1
			E	128N_rep1
			F	128C_rep1
			G	129N_rep1
			H	129C_rep1
			I	130N_rep1
			J	130C_rep1
			K	131N_rep1
			L	131C_rep1
			M	markers	The marker set used for TAGM-MAP classification of protein subcellular localisation.
			N	tagm.map.allocation	The TAGM-MAP prediction for the most probable subcellular allocation.
			O	tagm.map.probability	The posterior probability for the master protein subcellular allocations computed by TAGM-MAP.
			P	tagm.map.outlier	The posterior probability for the master protein to belong to the outlier component rather than any of the annotated components.
			Q	tagm.map.localisation.probability	The localisation probability for the master protein to belong a subcellular class; defined as the product of the tagm.map.probability and 1 - tagm.map.outlier
			R	tagm.map.localisation.prediction	The final prediction of the master protein subcellular localisation based on its localisation probability; only proteins with a localisation probability of greater than 99% were retained.
2	SD8-a ii TAGM-MAP classifications for T. brucei BSF experimental iteration 2 of 3	The TAGM-MAP classifications of proteins to subcellular localisation in T. brucei BSF 11-plex dataset for experimental iteration 2 of 3.	A	gene_ID	TriTrypDB based gene identifier
			B	126_rep2	Normalised reporter intensities for proteins in channels of TMT-11 plex set for second of three biological iterations of hyperLOPIT experiments. PSM intensities were exported from ProteomeDiscoverer and subjected to median aggregation and sum-normalisation.
			C	127N_rep2
			D	127C_rep2
			E	128N_rep2
			F	128C_rep2
			G	129N_rep2
			H	129C_rep2
			I	130N_rep2
			J	130C_rep2
			K	131N_rep2
			L	131C_rep2
			M	markers	The marker set used for TAGM-MAP classification of protein subcellular localisation.
			N	tagm.map.allocation	The TAGM-MAP prediction for the most probable subcellular allocation.
			O	tagm.map.probability	The posterior probability for the master protein subcellular allocations computed by TAGM-MAP.
			P	tagm.map.outlier	The posterior probability for the master protein to belong to the outlier component rather than any of the annotated components.
			Q	tagm.map.localisation.probability	The localisation probability for the master protein to belong a subcellular class; defined as the product of the tagm.map.probability and 1 - tagm.map.outlier
			R	tagm.map.localisation.prediction	The final prediction of the master protein subcellular localisation based on its localisation probability; only proteins with a localisation probability of greater than 99% were retained.
3	SD8-a iii TAGM-MAP classifications for T. brucei BSF experimental iteration 3 of 3	The TAGM-MAP classifications of proteins to subcellular localisation in T. brucei BSF 11-plex dataset for experimental iteration 3 of 3.	A	gene_ID	TriTrypDB based gene identifier
			B	126_rep3	Normalised reporter intensities for proteins in channels of TMT-11 plex set for third of three biological iterations of hyperLOPIT experiments. PSM intensities were exported from ProteomeDiscoverer and subjected to median aggregation and sum-normalisation.
			C	127N_rep3
			D	127C_rep3
			E	128N_rep3
			F	128C_rep3
			G	129N_rep3
			H	129C_rep3
			I	130N_rep3
			J	130C_rep3
			K	131N_rep3
			L	131C_rep3
			M	markers	The marker set used for TAGM-MAP classification of protein subcellular localisation.
			N	tagm.map.allocation	The TAGM-MAP prediction for the most probable subcellular allocation.
			O	tagm.map.probability	The posterior probability for the master protein subcellular allocations computed by TAGM-MAP.
			P	tagm.map.outlier	The posterior probability for the master protein to belong to the outlier component rather than any of the annotated components.
			Q	tagm.map.localisation.probability	The localisation probability for the master protein to belong a subcellular class; defined as the product of the tagm.map.probability and 1 - tagm.map.outlier
			R	tagm.map.localisation.prediction	The final prediction of the master protein subcellular localisation based on its localisation probability; only proteins with a localisation probability of greater than 99% were retained.
4	SD8-b i TAGM-MAP classifications for T. brucei PCF experimental iteration 1 of 3	The TAGM-MAP classifications of proteins to subcellular localisation in T. brucei PCF 11-plex dataset for experimental iteration 1 of 3.	A	gene_ID	TriTrypDB based gene identifier
			B	126_rep1	Normalised reporter intensities for proteins in channels of TMT-11 plex set for first of three biological iterations of hyperLOPIT experiments. PSM intensities were exported from ProteomeDiscoverer and subjected to median aggregation and sum-normalisation.
			C	127N_rep1
			D	127C_rep1
			E	128N_rep1
			F	128C_rep1
			G	129N_rep1
			H	129C_rep1
			I	130N_rep1
			J	130C_rep1
			K	131N_rep1
			L	131C_rep1
			M	markers	The marker set used for TAGM-MAP classification of protein subcellular localisation.
			N	tagm.map.allocation	The TAGM-MAP prediction for the most probable subcellular allocation.
			O	tagm.map.probability	The posterior probability for the master protein subcellular allocations computed by TAGM-MAP.
			P	tagm.map.outlier	The posterior probability for the master protein to belong to the outlier component rather than any of the annotated components.
			Q	tagm.map.localisation.probability	The localisation probability for the master protein to belong a subcellular class; defined as the product of the tagm.map.probability and 1 - tagm.map.outlier
			R	tagm.map.localisation.prediction	The final prediction of the master protein subcellular localisation based on its localisation probability; only proteins with a localisation probability of greater than 99% were retained.
5	SD8-b ii TAGM-MAP classifications for T. brucei PCF experimental iteration 2 of 3	The TAGM-MAP classifications of proteins to subcellular localisation in T. brucei PCF 11-plex dataset for experimental iteration 2 of 3.	A	gene_ID	TriTrypDB based gene identifier
			B	126_rep2	Normalised reporter intensities for proteins in channels of TMT-11 plex set for second of three biological iterations of hyperLOPIT experiments. PSM intensities were exported from ProteomeDiscoverer and subjected to median aggregation and sum-normalisation.
			C	127N_rep2
			D	127C_rep2
			E	128N_rep2
			F	128C_rep2
			G	129N_rep2
			H	129C_rep2
			I	130N_rep2
			J	130C_rep2
			K	131N_rep2
			L	131C_rep2
			M	markers	The marker set used for TAGM-MAP classification of protein subcellular localisation.
			N	tagm.map.allocation	The TAGM-MAP prediction for the most probable subcellular allocation.
			O	tagm.map.probability	The posterior probability for the master protein subcellular allocations computed by TAGM-MAP.
			P	tagm.map.outlier	The posterior probability for the master protein to belong to the outlier component rather than any of the annotated components.
			Q	tagm.map.localisation.probability	The localisation probability for the master protein to belong a subcellular class; defined as the product of the tagm.map.probability and 1 - tagm.map.outlier
			R	tagm.map.localisation.prediction	The final prediction of the master protein subcellular localisation based on its localisation probability; only proteins with a localisation probability of greater than 99% were retained.
6	SD8-b iii TAGM-MAP classifications for T. brucei PCF experimental iteration 3 of 3	The TAGM-MAP classifications of proteins to subcellular localisation in T. brucei PCF 11-plex dataset for experimental iteration 3 of 3.	A	gene_ID	TriTrypDB based gene identifier
			B	126_rep3	Normalised reporter intensities for proteins in channels of TMT-11 plex set for third of three biological iterations of hyperLOPIT experiments. PSM intensities were exported from ProteomeDiscoverer and subjected to median aggregation and sum-normalisation.
			C	127N_rep3
			D	127C_rep3
			E	128N_rep3
			F	128C_rep3
			G	129N_rep3
			H	129C_rep3
			I	130N_rep3
			J	130C_rep3
			K	131N_rep3
			L	131C_rep3
			M	markers	The marker set used for TAGM-MAP classification of protein subcellular localisation.
			N	tagm.map.allocation	The TAGM-MAP prediction for the most probable subcellular allocation.
			O	tagm.map.probability	The posterior probability for the master protein subcellular allocations computed by TAGM-MAP.
			P	tagm.map.outlier	The posterior probability for the master protein to belong to the outlier component rather than any of the annotated components.
			Q	tagm.map.localisation.probability	The localisation probability for the master protein to belong a subcellular class; defined as the product of the tagm.map.probability and 1 - tagm.map.outlier
			R	tagm.map.localisation.prediction	The final prediction of the master protein subcellular localisation based on its localisation probability; only proteins with a localisation probability of greater than 99% were retained.
7	SD8-c i TAGM-MAP classifications for T. congolense BSF experimental iteration 1 of 3	The TAGM-MAP classifications of proteins to subcellular localisation in T. congolense BSF 11-plex dataset for experimental iteration 1 of 3.	A	gene_ID	TriTrypDB based gene identifier
			B	126_rep1	Normalised reporter intensities for proteins in channels of TMT-11 plex set for first of three biological iterations of hyperLOPIT experiments. PSM intensities were exported from ProteomeDiscoverer and subjected to median aggregation and sum-normalisation.
			C	127N_rep1
			D	127C_rep1
			E	128N_rep1
			F	128C_rep1
			G	129N_rep1
			H	129C_rep1
			I	130N_rep1
			J	130C_rep1
			K	131N_rep1
			L	131C_rep1
			M	markers	The marker set used for TAGM-MAP classification of protein subcellular localisation.
			N	tagm.map.allocation	The TAGM-MAP prediction for the most probable subcellular allocation.
			O	tagm.map.probability	The posterior probability for the master protein subcellular allocations computed by TAGM-MAP.
			P	tagm.map.outlier	The posterior probability for the master protein to belong to the outlier component rather than any of the annotated components.
			Q	tagm.map.localisation.probability	The localisation probability for the master protein to belong a subcellular class; defined as the product of the tagm.map.probability and 1 - tagm.map.outlier
			R	tagm.map.localisation.prediction	The final prediction of the master protein subcellular localisation based on its localisation probability; only proteins with a localisation probability of greater than 99% were retained.
8	SD8-c ii TAGM-MAP classifications for T. congolense BSF experimental iteration 2 of 3	The TAGM-MAP classifications of proteins to subcellular localisation in T. congolense BSF 11-plex dataset for experimental iteration 2 of 3.	A	gene_ID	TriTrypDB based gene identifier
			B	126_rep2	Normalised reporter intensities for proteins in channels of TMT-11 plex set for second of three biological iterations of hyperLOPIT experiments. PSM intensities were exported from ProteomeDiscoverer and subjected to median aggregation and sum-normalisation.
			C	127N_rep2
			D	127C_rep2
			E	128N_rep2
			F	128C_rep2
			G	129N_rep2
			H	129C_rep2
			I	130N_rep2
			J	130C_rep2
			K	131N_rep2
			L	131C_rep2
			M	markers	The marker set used for TAGM-MAP classification of protein subcellular localisation.
			N	tagm.map.allocation	The TAGM-MAP prediction for the most probable subcellular allocation.
			O	tagm.map.probability	The posterior probability for the master protein subcellular allocations computed by TAGM-MAP.
			P	tagm.map.outlier	The posterior probability for the master protein to belong to the outlier component rather than any of the annotated components.
			Q	tagm.map.localisation.probability	The localisation probability for the master protein to belong a subcellular class; defined as the product of the tagm.map.probability and 1 - tagm.map.outlier
			R	tagm.map.localisation.prediction	The final prediction of the master protein subcellular localisation based on its localisation probability; only proteins with a localisation probability of greater than 99% were retained.
9	SD8-c iii TAGM-MAP classifications for T. congolense BSF experimental iteration 3 of 3	The TAGM-MAP classifications of proteins to subcellular localisation in T. congolense BSF 11-plex dataset for experimental iteration 3 of 3.	A	gene_ID	TriTrypDB based gene identifier
			B	126_rep3	Normalised reporter intensities for proteins in channels of TMT-11 plex set for third of three biological iterations of hyperLOPIT experiments. PSM intensities were exported from ProteomeDiscoverer and subjected to median aggregation and sum-normalisation.
			C	127N_rep3
			D	127C_rep3
			E	128N_rep3
			F	128C_rep3
			G	129N_rep3
			H	129C_rep3
			I	130N_rep3
			J	130C_rep3
			K	131N_rep3
			L	131C_rep3
			M	markers	The marker set used for TAGM-MAP classification of protein subcellular localisation.
			N	tagm.map.allocation	The TAGM-MAP prediction for the most probable subcellular allocation.
			O	tagm.map.probability	The posterior probability for the master protein subcellular allocations computed by TAGM-MAP.
			P	tagm.map.outlier	The posterior probability for the master protein to belong to the outlier component rather than any of the annotated components.
			Q	tagm.map.localisation.probability	The localisation probability for the master protein to belong a subcellular class; defined as the product of the tagm.map.probability and 1 - tagm.map.outlier
			R	tagm.map.localisation.prediction	The final prediction of the master protein subcellular localisation based on its localisation probability; only proteins with a localisation probability of greater than 99% were retained.
10	SD8-d i TAGM-MAP classifications for T. congolense PCF experimental iteration 1 of 3	The TAGM-MAP classifications of proteins to subcellular localisation in T. congolense PCF 11-plex dataset for experimental iteration 1 of 3.	A	gene_ID	TriTrypDB based gene identifier
			B	126_rep1	Normalised reporter intensities for proteins in channels of TMT-11 plex set for first of three biological iterations of hyperLOPIT experiments. PSM intensities were exported from ProteomeDiscoverer and subjected to median aggregation and sum-normalisation.
			C	127N_rep1
			D	127C_rep1
			E	128N_rep1
			F	128C_rep1
			G	129N_rep1
			H	129C_rep1
			I	130N_rep1
			J	130C_rep1
			K	131N_rep1
			L	131C_rep1
			M	markers	The marker set used for TAGM-MAP classification of protein subcellular localisation.
			N	tagm.map.allocation	The TAGM-MAP prediction for the most probable subcellular allocation.
			O	tagm.map.probability	The posterior probability for the master protein subcellular allocations computed by TAGM-MAP.
			P	tagm.map.outlier	The posterior probability for the master protein to belong to the outlier component rather than any of the annotated components.
			Q	tagm.map.localisation.probability	The localisation probability for the master protein to belong a subcellular class; defined as the product of the tagm.map.probability and 1 - tagm.map.outlier
			R	tagm.map.localisation.prediction	The final prediction of the master protein subcellular localisation based on its localisation probability; only proteins with a localisation probability of greater than 99% were retained.
11	SD8-d ii TAGM-MAP classifications for T. congolense PCF experimental iteration 2 of 3	The TAGM-MAP classifications of proteins to subcellular localisation in T. congolense PCF 11-plex dataset for experimental iteration 2 of 3.	A	gene_ID	TriTrypDB based gene identifier
			B	126_rep2	Normalised reporter intensities for proteins in channels of TMT-11 plex set for second of three biological iterations of hyperLOPIT experiments. PSM intensities were exported from ProteomeDiscoverer and subjected to median aggregation and sum-normalisation.
			C	127N_rep2
			D	127C_rep2
			E	128N_rep2
			F	128C_rep2
			G	129N_rep2
			H	129C_rep2
			I	130N_rep2
			J	130C_rep2
			K	131N_rep2
			L	131C_rep2
			M	markers	The marker set used for TAGM-MAP classification of protein subcellular localisation.
			N	tagm.map.allocation	The TAGM-MAP prediction for the most probable subcellular allocation.
			O	tagm.map.probability	The posterior probability for the master protein subcellular allocations computed by TAGM-MAP.
			P	tagm.map.outlier	The posterior probability for the master protein to belong to the outlier component rather than any of the annotated components.
			Q	tagm.map.localisation.probability	The localisation probability for the master protein to belong a subcellular class; defined as the product of the tagm.map.probability and 1 - tagm.map.outlier
			R	tagm.map.localisation.prediction	The final prediction of the master protein subcellular localisation based on its localisation probability; only proteins with a localisation probability of greater than 99% were retained.
12	SD8-d iii TAGM-MAP classifications for T. congolense PCF experimental iteration 3 of 3	The TAGM-MAP classifications of proteins to subcellular localisation in T. congolense PCF 11-plex dataset for experimental iteration 3 of 3.	A	gene_ID	TriTrypDB based gene identifier
			B	126_rep3	Normalised reporter intensities for proteins in channels of TMT-11 plex set for third of three biological iterations of hyperLOPIT experiments. PSM intensities were exported from ProteomeDiscoverer and subjected to median aggregation and sum-normalisation.
			C	127N_rep3
			D	127C_rep3
			E	128N_rep3
			F	128C_rep3
			G	129N_rep3
			H	129C_rep3
			I	130N_rep3
			J	130C_rep3
			K	131N_rep3
			L	131C_rep3
			M	markers	The marker set used for TAGM-MAP classification of protein subcellular localisation.
			N	tagm.map.allocation	The TAGM-MAP prediction for the most probable subcellular allocation.
			O	tagm.map.probability	The posterior probability for the master protein subcellular allocations computed by TAGM-MAP.
			P	tagm.map.outlier	The posterior probability for the master protein to belong to the outlier component rather than any of the annotated components.
			Q	tagm.map.localisation.probability	The localisation probability for the master protein to belong a subcellular class; defined as the product of the tagm.map.probability and 1 - tagm.map.outlier
			R	tagm.map.localisation.prediction	The final prediction of the master protein subcellular localisation based on its localisation probability; only proteins with a localisation probability of greater than 99% were retained.

## Sheet: SD8-a i
gene ID	126_rep1	127N_rep1	127C_rep1	128N_rep1	128C_rep1	129N_rep1	129C_rep1	130N_rep1	130C_rep1	131N_rep1	131C_rep1	markers	tagm.map.allocation	tagm.map.probability	tagm.map.outlier	tagm.map.localisation.probability	tagm.map.localisation.prediction
Tb05.5K5.110	0.425851	0.0371306	0.0226519	0.0494462	0.0635937	0.0871818	0.0753831	0.0669256	0.0727186	0.0636774	0.0360096	unknown	ribonucleoproteins 1	0.994915	0.000270462	0.994646	ribonucleoproteins 1
Tb05.5K5.120	0.0219722	0.023632	0.05135	0.111027	0.177134	0.227536	0.151101	0.106606	0.0715162	0.0250273	0.00606086	unknown	microtubule structures 1	0.999999	3.05057e-08	0.999999	microtubule structures 1
Tb05.5K5.130	0.0478365	0.166676	0.152333	0.158585	0.118312	0.123394	0.0910993	0.0544676	0.0401088	0.0195001	0.0213733	unknown	flagellum 1	0.999981	1.86573e-06	0.99998	flagellum 1
Tb05.5K5.150	0.0444167	0.0450884	0.0497953	0.0817881	0.0836792	0.110652	0.105777	0.134106	0.1708	0.119074	0.0473125	unknown	mitochondrion - IM	0.674147	0.0467471	0.642632	unknown
Tb05.5K5.160	0.101766	0.0497042	0.0388008	0.0677277	0.116036	0.188215	0.144855	0.126355	0.106643	0.0446524	0.0117996	unknown	glycosomes	0.977238	0.000116602	0.977124	unknown
Tb05.5K5.170	0.0263419	0.02475	0.0429947	0.0747759	0.090617	0.15153	0.117247	0.160257	0.199096	0.106943	0.00544646	unknown	endoplasmic reticulum	0.99351	1.14179e-06	0.993509	endoplasmic reticulum
Tb05.5K5.200	0.198158	0.0463826	0.0346076	0.0529471	0.0521154	0.073263	0.0608668	0.0570177	0.0678659	0.0560169	0.295839	unknown	cytosol	0.952456	0.0034421	0.949178	unknown
Tb05.5K5.210	0.0119393	0.0346959	0.0517045	0.08717	0.0926479	0.130309	0.118663	0.127594	0.160476	0.153029	0.00785805	unknown	secretory/endocytic 3	0.729138	0.0225466	0.712699	unknown
Tb05.5K5.220	0.0150256	0.0313554	0.0610594	0.0975611	0.108648	0.121691	0.135335	0.113403	0.165415	0.152063	0.0060727	unknown	secretory/endocytic 3	0.296924	0.656701	0.101933	unknown
Tb05.5K5.40	0.0731103	0.192782	0.139668	0.168659	0.112508	0.118312	0.0788353	0.0539598	0.0368201	0.0174978	0.00418165	unknown	flagellum 1	0.999954	2.16908e-06	0.999952	flagellum 1
Tb05.5K5.50	0.0466197	0.168604	0.125311	0.148566	0.101238	0.125569	0.0945953	0.0674508	0.05381	0.027334	0.0123516	unknown	flagellum 1	0.999983	1.5416e-06	0.999981	flagellum 1
Tb05.5K5.70	0.47799	0.0566734	0.0195013	0.0393957	0.0579759	0.069974	0.0526749	0.04533	0.0458413	0.0310034	0.069062	unknown	nucleus	0.972794	9.98277e-07	0.972793	unknown
Tb05.5K5.80	0.130932	0.0760393	0.0608466	0.0769534	0.0778989	0.108657	0.0801717	0.0758174	0.0827696	0.0618256	0.168089	unknown	cytosol	0.439757	0.54336	0.20081	unknown
Tb06.3A7.270	0.0847897	0.144351	0.108091	0.107066	0.0906534	0.112605	0.106308	0.0983844	0.0832203	0.0372345	0.0272977	unknown	glycosomes	0.7509	0.0601599	0.705726	unknown
Tb06.3A7.960	0.0945812	0.0748295	0.0577879	0.0630243	0.0616039	0.0908358	0.0931531	0.100936	0.138417	0.133268	0.0717034	unknown	secretory/endocytic 2	0.0284519	0.965264	0.000988295	unknown
Tb07.11L3.90	0.269569	0.0567123	0.0415974	0.0673909	0.069362	0.0953167	0.0898181	0.0786285	0.0919504	0.0575671	0.0703492	unknown	ribonucleoproteins 1	0.899271	0.0114992	0.88893	unknown
Tb08.27P2.110	0.00874149	0.0317322	0.0358357	0.0687935	0.0759112	0.12793	0.10695	0.130875	0.16141	0.220081	0.0189808	unknown	secretory/endocytic 1	0.939523	1.66133e-05	0.939507	unknown
Tb09.v4.0013	0.187666	0.0396372	0.0348982	0.0418771	0.0518431	0.0759851	0.06838	0.065846	0.0911478	0.0667821	0.22528	unknown	cytosol	0.962091	0.000572898	0.96154	unknown
Tb09.v4.0015	0.137943	0.132255	0.0995108	0.0604117	0.123377	0.126556	0.102761	0.0628482	0.0534752	0.0413616	0.0595006	unknown	microtubule structures 2	0.999172	0.000775519	0.998397	microtubule structures 2
Tb09.v4.0018	0.0358683	0.0250664	0.0243748	0.0549918	0.0613123	0.119985	0.104314	0.12457	0.123681	0.089284	0.236551	unknown	microtubule structures 2	0.000973186	0.999024	9.49845e-07	unknown
Tb09.v4.0030	0.0541623	0.0398067	0.0287224	0.0447212	0.0420578	0.0849363	0.0765192	0.10333	0.183065	0.282984	0.0596953	unknown	secretory/endocytic 2	0.583751	0.000223486	0.58362	unknown
Tb09.v4.0065	0.0631142	0.0456662	0.0259427	0.0498945	0.0638767	0.093484	0.09135	0.104161	0.160613	0.255651	0.0462465	unknown	secretory/endocytic 1	0.977733	2.48006e-05	0.977709	unknown
Tb09.v4.0107	0.031712	0.0281765	0.0352673	0.0667733	0.0852278	0.11753	0.120391	0.156071	0.207768	0.140248	0.0108357	unknown	endoplasmic reticulum	0.953678	4.38771e-05	0.953636	unknown
Tb09.v4.0110	0.31898	0.0608541	0.0378578	0.0534786	0.0738415	0.109802	0.0813237	0.0692402	0.0576213	0.0491382	0.0878623	unknown	intraflagellar transport	0.691952	0.00488396	0.688572	unknown
Tb09.v4.0119	0.0814362	0.0366462	0.0384129	0.0516294	0.0717867	0.107433	0.115804	0.144889	0.198432	0.11331	0.0339318	unknown	secretory/endocytic 1	0.988833	0.00257837	0.986283	unknown
Tb09.v4.0150	0.0411091	0.0281853	0.0244283	0.0469217	0.0553024	0.0800518	0.0860412	0.102471	0.160871	0.248318	0.118882	unknown	secretory/endocytic 2	0.999193	0.000807277	0.998386	secretory/endocytic 2
Tb09.v4.0151	0.0264134	0.0368375	0.027564	0.0542572	0.0758046	0.113716	0.114159	0.126493	0.211022	0.189859	0.0151351	unknown	secretory/endocytic 1	0.997877	7.3645e-05	0.997804	secretory/endocytic 1
Tb10.v4.0033	0.339433	0.0408135	0.0294117	0.0461525	0.0563068	0.0738552	0.0625993	0.0562331	0.0647831	0.0509259	0.192403	unknown	ribonucleoproteins 1	0.671361	0.000255076	0.67119	unknown
Tb10.v4.0036	0.0815704	0.0298493	0.0361952	0.0405361	0.0398672	0.0597288	0.0604739	0.0401074	0.0871083	0.0434266	0.481137	unknown	cytosol	0.557487	0.442486	0.310806	unknown
Tb10.v4.0037	0.0641088	0.0633248	0.066498	0.0719895	0.102937	0.159764	0.16046	0.114402	0.103663	0.0678432	0.0250101	unknown	microtubule structures 2	0.864363	0.00230987	0.862366	unknown
Tb10.v4.0039	0.0388694	0.21214	0.174003	0.14575	0.0984839	0.116411	0.0758725	0.0547602	0.0435319	0.0228446	0.0109571	unknown	flagellum 1	1	4.26194e-08	1	flagellum 1
Tb10.v4.0040	0.112534	0.0532075	0.0375038	0.0409581	0.0423002	0.0608416	0.0405041	0.0455847	0.0549588	0.0413442	0.479272	unknown	cytosol	0.999391	1.55065e-05	0.999376	cytosol
Tb10.v4.0041	0.173392	0.0474661	0.0384104	0.0430418	0.0476729	0.0611014	0.0525872	0.0492267	0.074094	0.0600486	0.388597	unknown	cytosol	0.991971	4.03135e-05	0.991931	cytosol
Tb10.v4.0045	0.0234305	0.0223442	0.0325375	0.0728423	0.0938327	0.138975	0.133409	0.162614	0.193038	0.101233	0.00809095	unknown	endoplasmic reticulum	0.990682	6.93769e-06	0.990675	endoplasmic reticulum
Tb10.v4.0066	0.0755865	0.0320009	0.0298957	0.0529005	0.0824246	0.112435	0.131902	0.142575	0.196793	0.121853	0.0225767	unknown	secretory/endocytic 1	0.899767	0.000162232	0.899621	unknown
Tb10.v4.0217	0.0322092	0.0310409	0.015242	0.0479161	0.0684071	0.09419	0.104759	0.104434	0.202387	0.298232	0.0113019	unknown	secretory/endocytic 1	0.999713	4.18026e-06	0.999709	secretory/endocytic 1
Tb10.v4.0218	0.0544328	0.031569	0.021456	0.0455444	0.0689957	0.0924818	0.0954504	0.090409	0.179911	0.29824	0.0215097	unknown	secretory/endocytic 1	0.999835	3.87057e-07	0.999835	secretory/endocytic 1
Tb10.v4.0247	0.0239741	0.0288233	0.038578	0.0665655	0.0885449	0.133773	0.137299	0.143644	0.19225	0.127651	0.0100449	unknown	endoplasmic reticulum	0.924159	0.000147465	0.924022	unknown
Tb11.01.2730	0.0747599	0.0341928	0.0669629	0.133707	0.138692	0.20794	0.0933717	0.0998269	0.075334	0.0416888	0.0187909	unknown	microtubule structures 1	0.99972	2.53458e-06	0.999717	microtubule structures 1
Tb11.01.6241	0.0475652	0.0309623	0.0306242	0.0387984	0.0729767	0.0842652	0.094131	0.126603	0.188654	0.254497	0.0309232	unknown	secretory/endocytic 1	0.949135	0.000208029	0.948938	unknown
Tb11.01.6250	0.0371412	0.0297563	0.025794	0.0567691	0.0799904	0.119738	0.123984	0.129889	0.208333	0.165172	0.0141256	unknown	secretory/endocytic 1	0.991436	4.00873e-05	0.991397	secretory/endocytic 1
Tb11.02.5090	0.26994	0.106861	0.0411259	0.0553837	0.0810303	0.114299	0.085658	0.0658325	0.0679762	0.0370439	0.0599234	unknown	nucleus	0.930976	1.87839e-05	0.930959	unknown
Tb11.02.5100b	0.112983	0.029011	0.0350777	0.0653145	0.105529	0.139876	0.132869	0.128475	0.140274	0.0687256	0.0326966	unknown	mitochondrion - matrix 1	0.914793	0.00123928	0.913659	unknown
Tb11.02.5105b	0.0785403	0.0498136	0.0405796	0.0784365	0.0846224	0.113006	0.113117	0.123921	0.15468	0.0971691	0.0661145	unknown	mitochondrion - IM	0.802278	0.139575	0.6903	unknown
Tb11.02.5120b	0.0824197	0.0340569	0.0384216	0.070698	0.106033	0.155308	0.131667	0.143438	0.138644	0.0532857	0.0238492	unknown	mitochondrion - matrix 1	0.767532	0.000216678	0.767366	unknown
Tb11.02.5360	0.0194758	0.0621031	0.061834	0.096858	0.0862626	0.126651	0.0976539	0.136646	0.181084	0.114451	0.0169802	unknown	mitochondrion - IM	0.494928	0.00996262	0.489997	unknown
Tb11.02.5370b	0.0462147	0.0221655	0.0199968	0.0496316	0.0448816	0.160605	0.129981	0.146699	0.197466	0.133906	0.0484538	unknown	microtubule structures 2	0.996064	0.00393574	0.992144	microtubule structures 2
Tb11.02.5380	0.179601	0.0493706	0.0343591	0.0554658	0.0861178	0.109649	0.06867	0.0952271	0.121842	0.0631012	0.101669	unknown	secretory/endocytic 2	0.855568	0.00777086	0.84892	unknown
Tb11.02.5390b	0.0769335	0.0217954	0.0323621	0.0713042	0.110813	0.165514	0.142714	0.147142	0.14216	0.0511867	0.0216195	unknown	mitochondrion - matrix 1	0.856294	0.000111968	0.856198	unknown
Tb11.02.5420	0.0188471	0.0268515	0.0379277	0.071733	0.083686	0.131394	0.110573	0.159833	0.215436	0.131638	0.00756774	unknown	endoplasmic reticulum	0.995924	1.18186e-06	0.995923	endoplasmic reticulum
Tb11.02.5430	0.417393	0.0558109	0.0149585	0.0344536	0.0428066	0.0791121	0.0812863	0.0731586	0.0739881	0.0340998	0.114945	unknown	ribonucleoproteins 1	0.768078	0.198382	0.615705	unknown
Tb11.0320	0.0844162	0.0273071	0.0409036	0.0687504	0.120479	0.161634	0.13732	0.13372	0.133982	0.0594811	0.0442218	unknown	mitochondrion - matrix 2	0.701114	0.000130914	0.701022	unknown
Tb11.0330	0.062765	0.0242222	0.0521202	0.112754	0.152286	0.205173	0.15603	0.104906	0.0638375	0.0286323	0.0325443	unknown	microtubule structures 1	0.999968	1.38593e-06	0.999966	microtubule structures 1
Tb11.0350	0.021997	0.023793	0.0261391	0.0455802	0.0554209	0.0820187	0.0744334	0.0993809	0.19381	0.356067	0.0098356	unknown	secretory/endocytic 1	0.999987	7.09034e-09	0.999987	secretory/endocytic 1
Tb11.0390	0.316285	0.0504533	0.0376414	0.0501343	0.0516338	0.0708375	0.0685259	0.068806	0.0870756	0.055746	0.132875	unknown	ribonucleoproteins 1	0.973875	0.000352871	0.973531	unknown
Tb11.0550	0.0364082	0.0373184	0.0415679	0.0676852	0.0902959	0.152243	0.116871	0.102823	0.151494	0.176682	0.0266113	unknown	secretory/endocytic 3	0.98662	0.00256276	0.984091	unknown
Tb11.0845	0.0735202	0.138695	0.105778	0.146185	0.10852	0.102993	0.0850866	0.0662581	0.0574885	0.0232534	0.0688312	unknown	microtubule structures 2	0.842289	0.00644331	0.836862	unknown
Tb11.1040	0.0368588	0.0502201	0.0509112	0.0844519	0.0848687	0.125524	0.111686	0.130242	0.194885	0.117517	0.0128355	unknown	mitochondrion - IM	0.946703	0.000507555	0.946223	unknown
Tb11.1240	0.325693	0.0757308	0.0464122	0.0493147	0.0471432	0.0517823	0.0488048	0.0465414	0.0639324	0.0484872	0.203853	unknown	proteasome regulatory particle	0.967482	0.00385643	0.963751	unknown
Tb11.1650	0.115016	0.0317844	0.0134451	0.0172907	0.0227635	0.0270803	0.025865	0.0309735	0.0293965	0.0218804	0.664505	unknown	cytosol	1	3.21756e-07	0.999999	cytosol
Tb11.1790	0.322183	0.0843241	0.0425525	0.0484438	0.07983	0.132791	0.0827123	0.0603654	0.0495725	0.0389106	0.0888026	unknown	intraflagellar transport	0.812789	9.43217e-05	0.812712	unknown
Tb11.1810b	0.38004	0.0979164	0.0184431	0.0495124	0.0788024	0.102581	0.0724317	0.0522744	0.0487765	0.0415514	0.0576707	unknown	nucleus	0.916872	0.000105412	0.916775	unknown
Tb11.v5.0126	0.161181	0.0510025	0.0398931	0.0892165	0.0868641	0.0867917	0.0892208	0.152919	0.127137	0.0963996	0.0193746	unknown	microtubule structures 2	0.999438	0.000562178	0.998876	microtubule structures 2
Tb11.v5.0135	0.119598	0.100247	0.0716537	0.061808	0.0459536	0.0569051	0.0475274	0.0435448	0.0478005	0.0435448	0.361418	unknown	proteasome regulatory particle	0.828956	0.149245	0.705238	unknown
Tb11.v5.0137	0.0296854	0.136515	0.121578	0.128182	0.104122	0.115551	0.110874	0.101538	0.0950288	0.0474684	0.00945696	unknown	microtubule structures 2	0.634518	0.293713	0.448152	unknown
Tb11.v5.0151	0.0284243	0.0124493	0.0242161	0.0496488	0.0824716	0.130357	0.103918	0.119341	0.178233	0.254107	0.0168333	unknown	secretory/endocytic 1	0.916667	2.91626e-05	0.91664	unknown
Tb11.v5.0152	0.467622	0.0686558	0.0204696	0.040473	0.0454424	0.0597844	0.0396034	0.0352388	0.0510671	0.0251022	0.146542	unknown	proteasome regulatory particle	0.993791	0.000202279	0.99359	proteasome regulatory particle
Tb11.v5.0154	0.143451	0.044489	0.0337167	0.034955	0.0506051	0.0575011	0.0509449	0.0428912	0.0465737	0.0473429	0.447529	unknown	cytosol	0.998964	0.000116047	0.998848	cytosol
Tb11.v5.0157	0.0519713	0.159395	0.135708	0.136166	0.107873	0.117727	0.0860105	0.0708399	0.0577783	0.0306186	0.0128346	unknown	flagellum 1	0.999997	1.03028e-06	0.999996	flagellum 1
Tb11.v5.0161	0.0734171	0.156011	0.124285	0.158662	0.115275	0.130536	0.0966721	0.0667859	0.0534069	0.0260113	0.0172816	unknown	flagellum 1	0.999985	4.96994e-07	0.999985	flagellum 1
Tb11.v5.0162	0.344534	0.0184547	0.0166689	0.0174717	0.0133533	0.0253147	0.0162914	0.0131182	0.0290402	0.0267869	0.478966	proteasome	proteasome	1	0	1	proteasome
Tb11.v5.0164	0.111063	0.0416936	0.0172397	0.0263848	0.0473103	0.061866	0.0457625	0.0390906	0.0370709	0.0404959	0.532022	unknown	cytosol	0.999847	9.51249e-05	0.999752	cytosol
Tb11.v5.0165	0.116193	0.113229	0.105506	0.116814	0.0863782	0.113116	0.0762117	0.0838538	0.0745604	0.0310664	0.0231931	unknown	glycosomes	0.694718	0.0446277	0.663714	unknown
Tb11.v5.0166	0.0426077	0.184701	0.151147	0.151286	0.102479	0.112156	0.0829608	0.0584825	0.0440252	0.0252825	0.022444	unknown	flagellum 1	1	7.81833e-08	1	flagellum 1
Tb11.v5.0169	0.0506243	0.179614	0.154828	0.136704	0.0972647	0.114289	0.0886014	0.0607367	0.0501309	0.0302576	0.0117362	unknown	flagellum 1	0.999999	2.07809e-07	0.999999	flagellum 1
Tb11.v5.0170	0.0340008	0.0285864	0.0306229	0.0681709	0.0857615	0.142006	0.112023	0.15626	0.19947	0.0980404	0.0119832	unknown	endoplasmic reticulum	0.95927	3.77655e-06	0.959267	unknown
Tb11.v5.0172	0.0308987	0.191721	0.172313	0.153037	0.101627	0.107822	0.0871636	0.0631994	0.0487891	0.0247541	0.00381293	unknown	flagellum 1	0.999999	9.40492e-08	0.999999	flagellum 1
Tb11.v5.0175	0.05076	0.025805	0.0367349	0.0721384	0.0883714	0.144233	0.131475	0.152188	0.172865	0.0919095	0.0211023	unknown	endoplasmic reticulum	0.919083	0.000303402	0.918804	unknown
Tb11.v5.0177	0.458107	0.0704293	0.0306961	0.0486565	0.0578993	0.0708618	0.059006	0.0464188	0.044241	0.0486667	0.0527	unknown	nucleus	0.860361	0.00199159	0.858648	unknown
Tb11.v5.0179	0.0228919	0.0189161	0.0384286	0.0638863	0.0919241	0.13707	0.127272	0.153772	0.194695	0.115842	0.0121076	unknown	endoplasmic reticulum	0.945779	2.54555e-05	0.945755	unknown
Tb11.v5.0181	0.37143	0.0120751	0.0017438	0.00991174	0.108988	0.168491	0.0788347	0.0600883	0.0369446	0.0115688	0.139924	unknown	microtubule structures 2	0.1446	0.8554	0.0209092	unknown
Tb11.v5.0183	0.145264	0.065607	0.0375318	0.0704849	0.107271	0.145349	0.135914	0.103092	0.107368	0.0629995	0.0234847	unknown	glycosomes	0.992576	0.00278698	0.989809	unknown
Tb11.v5.0184	0.0998871	0.0518795	0.0544568	0.0877468	0.096566	0.170844	0.137227	0.120757	0.105236	0.0529415	0.0218838	unknown	glycosomes	0.382124	0.00426673	0.380494	unknown
Tb11.v5.0185	0.0387332	0.197742	0.164193	0.149881	0.106858	0.113012	0.0801022	0.0554554	0.04439	0.021544	0.00786338	unknown	flagellum 1	1	5.35941e-08	1	flagellum 1
Tb11.v5.0187	0.169088	0.105191	0.0931778	0.0955577	0.112481	0.0916666	0.0690998	0.0668369	0.0686232	0.0363035	0.0919742	unknown	microtubule structures 2	0.999161	0.000839021	0.998323	microtubule structures 2
Tb11.v5.0188	0.0641368	0.0211285	0.0353871	0.0709141	0.111023	0.144649	0.145068	0.141449	0.15316	0.0622547	0.03141	unknown	mitochondrion - matrix 1	0.90266	3.4278e-05	0.902629	unknown
Tb11.v5.0192	0.204864	0.0703306	0.037195	0.0579565	0.110932	0.144797	0.114984	0.0867698	0.0896196	0.0516116	0.0291434	unknown	glycosomes	0.918901	0.00287902	0.916255	unknown
Tb11.v5.0193	0.0286929	0.0241621	0.0476143	0.111683	0.172034	0.216484	0.176894	0.108822	0.0743369	0.0231134	0.00737338	unknown	microtubule structures 1	0.999998	5.26919e-08	0.999998	microtubule structures 1
Tb11.v5.0196	0.270928	0.0204613	0.022773	0.0194715	0.0269901	0.0384348	0.0293231	0.0294507	0.034189	0.0355363	0.466408	proteasome	proteasome	1	0	1	proteasome
Tb11.v5.0199	0.236184	0.0976647	0.0668981	0.0803682	0.0882237	0.109718	0.0896308	0.0672742	0.0638867	0.0364873	0.0685755	unknown	glycosomes	0.96961	0.0248198	0.945544	unknown
Tb11.v5.0200	0.310779	0.0262821	0.0166937	0.0180151	0.0153405	0.0379099	0.0220015	0.0210941	0.0198169	0.0261601	0.49406	proteasome	proteasome	1	0	1	proteasome
Tb11.v5.0203	0.0600374	0.201403	0.175572	0.141094	0.098803	0.115456	0.0641077	0.0533498	0.0422127	0.0222028	0.00955595	unknown	flagellum 1	1	2.40549e-08	1	flagellum 1
Tb11.v5.0209	0.0498645	0.0501065	0.0682521	0.0825829	0.0806079	0.112285	0.103495	0.131232	0.181154	0.117583	0.0228374	unknown	mitochondrion - IM	0.912895	0.00991999	0.90384	unknown
Tb11.v5.0213	0.0360679	0.0252136	0.021616	0.0346252	0.0476609	0.0640642	0.0711845	0.0890442	0.146722	0.300751	0.156975	unknown	secretory/endocytic 2	0.999896	0.000104075	0.999792	secretory/endocytic 2
Tb11.v5.0214	0.0690161	0.0205962	0.0358499	0.0725761	0.110776	0.166014	0.140507	0.149507	0.142943	0.0585659	0.0199094	unknown	mitochondrion - matrix 1	0.838788	8.7564e-05	0.838715	unknown
Tb11.v5.0215	0.180723	0.0799934	0.0531682	0.0722284	0.0831878	0.127248	0.106463	0.0918888	0.0829732	0.0450439	0.077082	unknown	glycosomes	0.959067	0.0257328	0.934387	unknown
Tb11.v5.0216	0.00866889	0.0233061	0.0374572	0.0625162	0.0833856	0.123092	0.114802	0.111001	0.156472	0.264348	0.0128587	unknown	secretory/endocytic 1	0.81377	2.63659e-06	0.813768	unknown
Tb11.v5.0219	0.112659	0.0664179	0.0478799	0.0737976	0.0957012	0.0974515	0.111251	0.0683507	0.102902	0.0554678	0.168122	unknown	microtubule structures 2	0.971523	0.0258513	0.946408	unknown
Tb11.v5.0220	0.0364158	0.0175111	0.035922	0.0497801	0.0796962	0.113617	0.104458	0.0892809	0.170906	0.297573	0.0232094	unknown	secretory/endocytic 1	0.712614	5.17112e-05	0.712577	unknown
Tb11.v5.0222	0.0923025	0.0199502	0.0383782	0.0739152	0.108327	0.154774	0.141109	0.144053	0.140741	0.0608351	0.0223508	unknown	mitochondrion - matrix 1	0.973411	8.57317e-06	0.973403	unknown
Tb11.v5.0223	0.0265324	0.0517988	0.0537139	0.0720639	0.0814541	0.0899936	0.0747805	0.0887364	0.151206	0.301278	0.00844255	unknown	secretory/endocytic 3	0.998428	0.000510724	0.997918	secretory/endocytic 3
Tb11.v5.0226	0.012392	0.0192118	0.0274139	0.0497492	0.064581	0.106887	0.0897654	0.12133	0.167464	0.334243	0.0154052	unknown	secretory/endocytic 1	0.999045	5.10689e-08	0.999045	secretory/endocytic 1
Tb11.v5.0228	0.0279651	0.0195375	0.0179653	0.0398239	0.0524408	0.0807938	0.0756555	0.0933344	0.188579	0.39235	0.0139077	unknown	secretory/endocytic 1	0.999999	1.25408e-09	0.999999	secretory/endocytic 1
Tb11.v5.0229	0.27955	0.069314	0.0303387	0.0553737	0.0566529	0.0735735	0.0637681	0.0724281	0.0770534	0.0502429	0.171705	unknown	proteasome regulatory particle	0.593002	0.00639539	0.589209	unknown
Tb11.v5.0230	0.0100985	0.0112822	0.0144654	0.0355262	0.054516	0.075292	0.0775785	0.0942459	0.189956	0.419056	0.0170542	unknown	secretory/endocytic 1	1	7.76446e-10	1	secretory/endocytic 1
Tb11.v5.0231	0.00859491	0.0132259	0.017763	0.0361363	0.0544334	0.0803748	0.0809677	0.0901155	0.187897	0.409894	0.014224	unknown	secretory/endocytic 1	0.999999	6.86127e-10	0.999999	secretory/endocytic 1
Tb11.v5.0236	0.428531	0.0814378	0.0228521	0.0467995	0.0674765	0.0956272	0.0653905	0.0532199	0.0536844	0.0366491	0.0483318	unknown	nucleus	0.986202	6.99954e-06	0.986195	unknown
Tb11.v5.0237	0.287177	0.100598	0.0474948	0.0474306	0.0564422	0.0727506	0.063528	0.0615002	0.0631682	0.045393	0.184087	unknown	proteasome regulatory particle	0.998477	0.000317204	0.998161	proteasome regulatory particle
Tb11.v5.0246	0.438307	0.0335386	0.0213202	0.021637	0.0301465	0.0389729	0.0327562	0.0231022	0.0270815	0.0226879	0.324753	unknown	proteasome regulatory particle	0.997454	0.00037621	0.997078	proteasome regulatory particle
Tb11.v5.0252	0.480482	0.0591638	0.00742072	0.0371076	0.053098	0.078369	0.0590947	0.0549555	0.0560428	0.0287914	0.116089	unknown	proteasome regulatory particle	0.955426	4.15463e-05	0.955386	unknown
Tb11.v5.0255	0.207223	0.0897952	0.047445	0.0381112	0.0616711	0.0981119	0.0708073	0.0419413	0.0439291	0.0313416	0.269624	unknown	proteasome regulatory particle	0.993828	0.00612031	0.987745	unknown
Tb11.v5.0257	0.067104	0.0368762	0.0336275	0.0577455	0.103141	0.129906	0.143495	0.144074	0.145827	0.0712661	0.0832301	unknown	mitochondrion - matrix 1	0.519765	0.00111311	0.519187	unknown
Tb11.v5.0261	0.0197926	0.0109661	0.00810783	0.0123876	0.0127579	0.0208935	0.0221465	0.0204386	0.0136057	0.0247095	0.848848	unknown	cytosol	1	3.68159e-09	1	cytosol
Tb11.v5.0265	0.024501	0.0166356	0.0144748	0.0148562	0.013749	0.0178629	0.0180559	0.0181646	0.0134465	0.0270155	0.807682	unknown	cytosol	1	5.07503e-09	1	cytosol
Tb11.v5.0269	0.237912	0.144165	0.0480597	0.0561212	0.0795548	0.116901	0.0912655	0.0729752	0.0648938	0.0558431	0.0323089	unknown	nucleus - chromatin	0.999471	1.2253e-05	0.999459	nucleus - chromatin
Tb11.v5.0270	0.0748421	0.107688	0.0788701	0.0730894	0.0480746	0.051328	0.0391217	0.0261981	0.0236338	0.0224285	0.457689	unknown	cytosol	0.0228313	0.977106	0.000522691	unknown
Tb11.v5.0271	0.0417546	0.170344	0.140455	0.149119	0.11254	0.125878	0.0917842	0.0678881	0.0544035	0.0268472	0.00338689	unknown	flagellum 1	0.999999	3.61817e-07	0.999999	flagellum 1
Tb11.v5.0272	0.0741075	0.142392	0.135398	0.135746	0.103133	0.114048	0.0936593	0.0642719	0.0559308	0.034861	0.0120513	unknown	flagellum 1	0.999985	1.82137e-06	0.999983	flagellum 1
Tb11.v5.0274	0.51969	0.0623777	0.035256	0.0378674	0.0565555	0.0838445	0.053572	0.0444449	0.0448647	0.0301474	0.0382214	unknown	nucleus	0.998005	7.4753e-07	0.998004	nucleus
Tb11.v5.0276	0.128428	0.017081	0.0336419	0.0764063	0.105575	0.140164	0.133509	0.133322	0.144486	0.0574758	0.0121646	unknown	mitochondrion - matrix 1	0.973344	0.00015393	0.973194	unknown
Tb11.v5.0277	0.426106	0.0540479	0.0256391	0.0409855	0.061377	0.0811522	0.0588668	0.0523903	0.0608025	0.0344526	0.0688959	unknown	nucleus	0.816501	9.96709e-06	0.816493	unknown
Tb11.v5.0282	0.0366499	0.0671152	0.0404878	0.0839617	0.106591	0.125985	0.109046	0.12354	0.186665	0.0978286	0.0221296	unknown	mitochondrion - IM	0.992529	0.000379392	0.992152	mitochondrion - IM
Tb11.v5.0287	0.00688244	0.0205761	0.0438303	0.0852299	0.0874577	0.133758	0.118934	0.164222	0.205893	0.130044	0.00317357	unknown	endoplasmic reticulum	0.93248	0.000198734	0.932294	unknown
Tb11.v5.0295	0.243439	0.0648191	0.0353831	0.0493144	0.0564749	0.0773188	0.0491405	0.0433971	0.0460571	0.0258099	0.308846	unknown	proteasome regulatory particle	0.669185	0.0295277	0.649425	unknown
Tb11.v5.0303	0.0102551	0.0119091	0.051033	0.116521	0.201972	0.204168	0.180261	0.097498	0.0573896	0.0216836	0.00874957	unknown	microtubule structures 1	0.99991	1.23615e-05	0.999898	microtubule structures 1
Tb11.v5.0305	0.237067	0.10395	0.0412549	0.0457742	0.0890853	0.125029	0.108138	0.063431	0.0781979	0.04622	0.0544653	unknown	nucleus - chromatin	0.680064	0.000751028	0.679553	unknown
Tb11.v5.0312	0.0193005	0.0161955	0.021484	0.0523552	0.0693567	0.0649408	0.0507556	0.070102	0.0869103	0.163609	0.384991	unknown	secretory/endocytic 2	4.75911e-10	1	2.26491e-19	unknown
Tb11.v5.0325	0.0614103	0.0229691	0.0328467	0.0671838	0.109155	0.15825	0.147359	0.139837	0.149875	0.0559458	0.0453278	unknown	mitochondrion - matrix 1	0.967312	9.08665e-05	0.967224	unknown
Tb11.v5.0326	0.0713402	0.0196025	0.0366745	0.0632426	0.108429	0.164176	0.158228	0.138814	0.161308	0.0646941	0.0121703	unknown	mitochondrion - matrix 2	0.665898	0.000291078	0.665704	unknown
Tb11.v5.0330	0.0396357	0.0436242	0.0889934	0.0734758	0.0696142	0.150327	0.0994488	0.0969645	0.136953	0.197392	0.00357107	secretory/endocytic 2	secretory/endocytic 2	1	0	1	secretory/endocytic 2
Tb11.v5.0331	0.0306976	0.0399069	0.0529534	0.08893	0.0767888	0.177297	0.105977	0.127045	0.1476	0.145444	0.00736109	secretory/endocytic 2	secretory/endocytic 2	1	0	1	secretory/endocytic 2
Tb11.v5.0340	0.27528	0.0780668	0.0395209	0.0538295	0.0683944	0.0924324	0.0568027	0.0656722	0.0486488	0.0323376	0.189015	unknown	proteasome regulatory particle	0.910111	0.0794077	0.837841	unknown
Tb11.v5.0342	0.0463277	0.0294014	0.0165125	0.0255255	0.019984	0.0356969	0.0304021	0.0394234	0.058689	0.124716	0.538699	unknown	cytosol	7.13053e-12	1	5.08444e-23	unknown
Tb11.v5.0345	0.164467	0.108325	0.0257598	0.0759889	0.215491	0.102488	0.0577182	0.170482	0.0266149	0.0240593	0.0286065	unknown	microtubule structures 2	2.22825e-05	0.999978	4.96511e-10	unknown
Tb11.v5.0365	0.0482842	0.0407901	0.0400175	0.0702183	0.0938433	0.147564	0.123895	0.145817	0.166425	0.0735706	0.0171643	unknown	mitochondrion - IM	0.40388	0.00091564	0.40351	unknown
Tb11.v5.0366	0.0430824	0.0346803	0.0393029	0.0686667	0.103617	0.146899	0.13347	0.157859	0.17684	0.0762108	0.00651426	unknown	endoplasmic reticulum	0.768571	0.000492796	0.768192	unknown
Tb11.v5.0372	0.0135085	0.0220951	0.0413422	0.0627817	0.0862217	0.135936	0.119493	0.170184	0.230234	0.111797	0.00640759	unknown	endoplasmic reticulum	0.994036	3.02007e-06	0.994033	endoplasmic reticulum
Tb11.v5.0391	0.430288	0.0697321	0.0246336	0.0440426	0.0720727	0.0916474	0.0621585	0.054171	0.0589287	0.0360435	0.0470715	unknown	nucleus	0.983829	1.39962e-05	0.983815	unknown
Tb11.v5.0394	0.100515	0.0469942	0.0446366	0.0957398	0.129612	0.191435	0.0542708	0.0606097	0.0493713	0.0312149	0.195601	unknown	microtubule structures 2	0.532624	0.467376	0.283688	unknown
Tb11.v5.0396	0.0979832	0.0212256	0.0337092	0.0771183	0.105039	0.15879	0.1471	0.135458	0.1467	0.061596	0.0160312	unknown	mitochondrion - matrix 1	0.994027	6.7741e-06	0.99402	mitochondrion - matrix 1
Tb11.v5.0397	0.0119233	0.0206132	0.032559	0.0682465	0.093781	0.137961	0.142903	0.158126	0.206353	0.107971	0.00556142	unknown	endoplasmic reticulum	0.995743	2.1813e-06	0.995741	endoplasmic reticulum
Tb11.v5.0402	0.0405696	0.0308631	0.0365628	0.0621095	0.0711221	0.104523	0.137327	0.145255	0.218154	0.137661	0.0158535	unknown	endoplasmic reticulum	0.992081	2.68232e-05	0.992055	endoplasmic reticulum
Tb11.v5.0406	0.0286156	0.0318569	0.0489932	0.0849842	0.0784539	0.158998	0.0947173	0.154471	0.165178	0.0857592	0.00590806	unknown	endoplasmic reticulum	0.978187	2.73584e-06	0.978184	unknown
Tb11.v5.0414	0.214788	0.061498	0.0423933	0.0629904	0.0539067	0.0714124	0.0565382	0.055544	0.0525699	0.0395932	0.295345	unknown	cytosol	0.914313	0.00414846	0.91052	unknown
Tb11.v5.0420	0.0363438	0.179562	0.146512	0.146467	0.101517	0.111659	0.0880579	0.0642816	0.0513265	0.0297636	0.0138261	unknown	flagellum 1	1	1.19585e-07	0.999999	flagellum 1
Tb11.v5.0421	0.0151373	0.0115529	0.0162862	0.0378709	0.0532618	0.0931232	0.080984	0.107191	0.186831	0.385679	0.010041	secretory/endocytic 1	secretory/endocytic 1	1	0	1	secretory/endocytic 1
Tb11.v5.0422	0.237962	0.126914	0.0973578	0.100669	0.067537	0.0796027	0.0578476	0.04333	0.0410399	0.0276567	0.111609	unknown	glycosomes	0.431154	0.512946	0.209995	unknown
Tb11.v5.0426	0.271829	0.0683503	0.0317891	0.0636521	0.0685122	0.0795349	0.0741518	0.0639121	0.0507242	0.0549533	0.0875638	unknown	intraflagellar transport	0.993175	6.55575e-06	0.993168	intraflagellar transport
Tb11.v5.0427	0.0556668	0.0793252	0.0587524	0.0894155	0.117289	0.168588	0.142768	0.12423	0.107025	0.0474415	0.00511646	unknown	glycosomes	0.999204	0.000378073	0.998826	glycosomes
Tb11.v5.0434	0.140321	0.0461437	0.0394641	0.0653091	0.0903435	0.130944	0.110642	0.126689	0.138745	0.0766819	0.0256114	unknown	ribonucleoproteins 1	0.0586518	0.91024	0.00526457	unknown
Tb11.v5.0436	0.361648	0.0995183	0.0183209	0.0528537	0.0569937	0.0909376	0.0204587	0.0611038	0.054377	0.0237908	0.14096	unknown	microtubule structures 2	0.708393	0.291581	0.501839	unknown
Tb11.v5.0438	0.105232	0.0188216	0.034799	0.062246	0.12443	0.166114	0.140509	0.139351	0.13044	0.0584894	0.0195687	unknown	mitochondrion - matrix 2	0.744043	0.0011729	0.743171	unknown
Tb11.v5.0445	0.0104271	0.0204176	0.0312194	0.054623	0.0767674	0.108051	0.0988532	0.108878	0.157329	0.318631	0.0148049	unknown	secretory/endocytic 1	0.997016	3.46829e-08	0.997016	secretory/endocytic 1
Tb11.v5.0446	0.0524753	0.0446718	0.0462373	0.0739015	0.0931081	0.166872	0.13872	0.114552	0.12094	0.0849551	0.063566	unknown	microtubule structures 2	0.520096	0.0254468	0.506861	unknown
Tb11.v5.0463	0.031275	0.0309238	0.0316343	0.0704584	0.0829007	0.110399	0.129632	0.144528	0.204723	0.148237	0.0118703	unknown	endoplasmic reticulum	0.608495	0.000897005	0.607949	unknown
Tb11.v5.0465	0.109761	0.0222823	0.0318248	0.0759563	0.106521	0.151544	0.141337	0.124171	0.138581	0.0616923	0.0153144	unknown	mitochondrion - matrix 1	0.99125	2.97307e-05	0.99122	mitochondrion - matrix 1
Tb11.v5.0468	0.141753	0.166109	0.0595013	0.117477	0.112878	0.10805	0.0696177	0.127356	0.058751	0.0290205	0.00948695	unknown	microtubule structures 2	0.999832	0.000168475	0.999663	microtubule structures 2
Tb11.v5.0474	0.221391	0.0631146	0.046403	0.0653294	0.0711222	0.103502	0.0842208	0.0841894	0.100382	0.0843202	0.0739431	unknown	ribonucleoproteins 1	0.607546	0.164529	0.507587	unknown
Tb11.v5.0477	0.0397812	0.188923	0.157868	0.16356	0.106227	0.121426	0.0755548	0.0624131	0.0505762	0.0262259	0.00744537	unknown	flagellum 1	0.999999	2.22768e-07	0.999999	flagellum 1
Tb11.v5.0480	0.302037	0.0766559	0.0364558	0.0445623	0.0786231	0.101928	0.0823323	0.0625775	0.061492	0.045114	0.100559	unknown	nucleus	0.416836	0.00738975	0.413756	unknown
Tb11.v5.0487	0.0981952	0.0348218	0.0302892	0.0560379	0.0539628	0.0719996	0.0516508	0.0489252	0.051362	0.0443553	0.44628	unknown	cytosol	0.999159	0.000362653	0.998797	cytosol
Tb11.v5.0489	0.321704	0.0822387	0.0247839	0.0349719	0.0750545	0.108468	0.0795688	0.0513502	0.0511514	0.0346839	0.136025	unknown	proteasome regulatory particle	0.49473	0.00599486	0.491765	unknown
Tb11.v5.0495	0.225906	0.0250306	0.0265148	0.056338	0.0729156	0.109338	0.102139	0.0947302	0.112732	0.0551092	0.119246	unknown	ribonucleoproteins 1	0.347584	0.626396	0.129859	unknown
Tb11.v5.0500	0.0920548	0.023238	0.0365934	0.073284	0.101353	0.147726	0.15455	0.138542	0.147123	0.0616387	0.0240912	unknown	mitochondrion - matrix 1	0.988022	1.23169e-06	0.988021	unknown
Tb11.v5.0502	0.0361725	0.182841	0.152385	0.162167	0.103686	0.114603	0.0909028	0.0603977	0.0505295	0.0303751	0.00262734	unknown	flagellum 1	0.999999	1.56735e-07	0.999999	flagellum 1
Tb11.v5.0507	0.336745	0.073138	0.034851	0.0519298	0.0807075	0.117695	0.0792688	0.0608387	0.0678425	0.0295812	0.094992	unknown	nucleus	0.786654	3.16744e-05	0.786629	unknown
Tb11.v5.0512	0.162288	0.0431683	0.0229294	0.0532942	0.0849736	0.0870399	0.0836739	0.0939482	0.107846	0.0724811	0.227731	unknown	microtubule structures 2	0.53495	0.128062	0.466444	unknown
Tb11.v5.0516	0.137851	0.0363682	0.0173398	0.0278329	0.0239945	0.0348685	0.0318882	0.0325309	0.0432108	0.0544199	0.549416	unknown	cytosol	0.999987	7.15118e-06	0.99998	cytosol
Tb11.v5.0519	0.0234349	0.0168921	0.0319078	0.0641759	0.0903616	0.135199	0.130294	0.154002	0.185323	0.0968008	0.0385445	unknown	mitochondrion - OM	0.725374	0.000625599	0.724921	unknown
Tb11.v5.0527	0.185204	0.0492795	0.0297723	0.0445922	0.0432202	0.050015	0.045088	0.0499357	0.0562404	0.0507464	0.37801	unknown	cytosol	0.979478	0.000197592	0.979285	unknown
Tb11.v5.0530	0.0755446	0.0446195	0.033403	0.0504999	0.0552878	0.0773215	0.0680975	0.0854393	0.140988	0.206591	0.165383	unknown	secretory/endocytic 2	0.991863	0.00813705	0.983792	unknown
Tb11.v5.0531	0.111596	0.0705553	0.0534492	0.0848195	0.11657	0.163952	0.141187	0.105973	0.0879132	0.034993	0.0123155	unknown	glycosomes	0.998206	0.00107538	0.997133	glycosomes
Tb11.v5.0533	0.187182	0.079717	0.0473256	0.0711617	0.068828	0.107408	0.071049	0.0671184	0.0803419	0.0603237	0.159545	unknown	cytosol	0.475468	0.291481	0.336878	unknown
Tb11.v5.0537	0.0550294	0.0729139	0.0601884	0.0768761	0.0800642	0.118666	0.0918766	0.0934588	0.098706	0.131567	0.120653	unknown	secretory/endocytic 2	0.0266018	0.973261	0.000711293	unknown
Tb11.v5.0540	0.00609797	0.0260367	0.0433678	0.132521	0.109476	0.180007	0.110678	0.120803	0.122481	0.14568	0.00285112	secretory/endocytic 2	secretory/endocytic 2	1	0	1	secretory/endocytic 2
Tb11.v5.0544	0.0978989	0.0214961	0.0432327	0.0670251	0.120555	0.168694	0.130919	0.129482	0.125155	0.0528434	0.0213445	unknown	mitochondrion - matrix 2	0.989548	0.000344331	0.989207	unknown
Tb11.v5.0553	0.374313	0.045348	0.0368884	0.0508508	0.0614844	0.0887145	0.0663327	0.0714269	0.0713525	0.0446518	0.0948843	unknown	ribonucleoproteins 1	0.962294	2.74215e-05	0.962268	unknown
Tb11.v5.0558	0.0982322	0.0487898	0.112265	0.101216	0.118343	0.154892	0.106774	0.103238	0.0940004	0.0282516	0.0339979	unknown	microtubule structures 2	0.998522	0.00147833	0.997046	microtubule structures 2
Tb11.v5.0563	0.608487	0.0591849	0.0124096	0.0349462	0.0460927	0.0660355	0.0455111	0.0383359	0.0379924	0.0209102	0.0371669	unknown	nucleus	0.997108	1.81366e-07	0.997108	nucleus
Tb11.v5.0564	0.138311	0.04061	0.0208334	0.0460769	0.0530983	0.0633458	0.0617603	0.060408	0.0659269	0.0560999	0.425024	unknown	cytosol	0.998667	2.29139e-05	0.998644	cytosol
Tb11.v5.0566	0.196748	0.0950123	0.0433173	0.05371	0.106154	0.161783	0.111449	0.080135	0.0723183	0.020834	0.0585384	unknown	nucleus - chromatin	0.940552	7.58945e-05	0.94048	unknown
Tb11.v5.0567	0.301132	0.0740286	0.0376869	0.0352646	0.0796199	0.113524	0.0846568	0.0578682	0.0430582	0.0322196	0.113714	unknown	intraflagellar transport	0.655492	0.00432507	0.652657	unknown
Tb11.v5.0570	0.125589	0.0691237	0.063441	0.0873325	0.0791257	0.10243	0.110081	0.0736304	0.107768	0.0841956	0.0972836	unknown	microtubule structures 2	0.933658	0.0638607	0.874034	unknown
Tb11.v5.0578	0.0136546	0.0153562	0.0247072	0.0454941	0.0615562	0.111063	0.0751913	0.103113	0.19984	0.334964	0.0150607	unknown	secretory/endocytic 1	0.999661	1.84534e-07	0.999661	secretory/endocytic 1
Tb11.v5.0580	0.0134073	0.0311423	0.0488742	0.0714905	0.0871131	0.139	0.122325	0.154661	0.206656	0.119346	0.0050905	unknown	endoplasmic reticulum	0.97575	2.37514e-05	0.975727	unknown
Tb11.v5.0590	0.120912	0.0353992	0.027624	0.0540666	0.0475496	0.0891549	0.0907641	0.085225	0.162631	0.0674667	0.219207	unknown	microtubule structures 2	0.358014	0.617941	0.136782	unknown
Tb11.v5.0594	0.36484	0.0386733	0.0177217	0.0323815	0.0506062	0.0631129	0.0508849	0.0627651	0.0989939	0.113154	0.106866	unknown	secretory/endocytic 2	0.772417	0.227243	0.596891	unknown
Tb11.v5.0596	0.169299	0.0470656	0.031244	0.0435496	0.0452176	0.0613759	0.0524115	0.0486772	0.056291	0.0511881	0.375631	unknown	cytosol	0.99402	9.62559e-05	0.993924	cytosol
Tb11.v5.0601	0.0600813	0.0427924	0.0146076	0.0470188	0.10175	0.112684	0.104813	0.126435	0.208802	0.108373	0.072644	unknown	mitochondrion - IM	0.951189	0.00126378	0.949987	unknown
Tb11.v5.0602	0.0446109	0.0369519	0.0440532	0.117553	0.115349	0.225243	0.151126	0.144647	0.0859141	0.029489	0.00506204	unknown	microtubule structures 2	0.999688	0.000311222	0.999377	microtubule structures 2
Tb11.v5.0610	0.177794	0.0306336	0.031359	0.110011	0.122356	0.171929	0.121496	0.0922974	0.0551273	0.0299442	0.0570527	unknown	microtubule structures 2	0.977408	0.0224218	0.955493	unknown
Tb11.v5.0611	0.0859071	0.0208724	0.0331595	0.0751387	0.114944	0.16391	0.150826	0.139709	0.129595	0.0483328	0.0303614	unknown	mitochondrion - matrix 1	0.60293	0.00010861	0.602864	unknown
Tb11.v5.0616	0.101093	0.194603	0.154166	0.145495	0.0981463	0.0993923	0.0771139	0.0490829	0.0414119	0.0261776	0.0133184	unknown	flagellum 1	0.999998	5.32126e-07	0.999998	flagellum 1
Tb11.v5.0620	0.195878	0.0345016	0.0307263	0.0622536	0.0765105	0.114426	0.0765352	0.116175	0.119004	0.134933	0.0466108	unknown	secretory/endocytic 2	0.988187	0.0106881	0.977625	unknown
Tb11.v5.0622	0.168253	0.0994929	0.0354248	0.0406597	0.0981688	0.0508246	0.0805437	0.0993918	0.10068	0.0939165	0.132645	unknown	microtubule structures 2	0.999691	0.000309203	0.999382	microtubule structures 2
Tb11.v5.0624	0.372737	0.0598619	0.0382792	0.0488942	0.0569626	0.100664	0.0685963	0.059258	0.0614136	0.0338534	0.127981	unknown	intraflagellar transport	0.579565	0.00053778	0.579253	unknown
Tb11.v5.0639	0.0425723	0.173775	0.138343	0.156565	0.112543	0.124323	0.0957379	0.068781	0.0528267	0.025024	0.00501362	unknown	flagellum 1	0.999999	2.34084e-07	0.999998	flagellum 1
Tb11.v5.0647	0.312136	0.106424	0.0551231	0.0629922	0.0529129	0.0915563	0.0984884	0.0608642	0.0405237	0.0207946	0.0896219	unknown	nucleus - chromatin	0.505417	0.240735	0.383746	unknown
Tb11.v5.0650	0.0408863	0.0157459	0.0102083	0.0155982	0.0126861	0.0182491	0.0174137	0.0187372	0.0232673	0.0300331	0.797156	unknown	cytosol	1	4.57995e-09	1	cytosol
Tb11.v5.0652	0.0910353	0.179618	0.147363	0.134226	0.0893757	0.108516	0.0745421	0.0563049	0.0454407	0.0293085	0.0226724	unknown	flagellum 1	0.999999	2.8857e-07	0.999999	flagellum 1
Tb11.v5.0655	0.23862	0.0525097	0.0191658	0.0523676	0.0670418	0.072608	0.0883504	0.102384	0.0881515	0.0633542	0.155447	unknown	microtubule structures 2	0.925709	0.0351927	0.89313	unknown
Tb11.v5.0668	0.0608285	0.0453475	0.0327593	0.056557	0.0755413	0.109005	0.12034	0.137421	0.197637	0.117146	0.028945	unknown	secretory/endocytic 1	0.99274	0.000260654	0.992481	secretory/endocytic 1
Tb11.v5.0671	0.234161	0.0677297	0.0448606	0.0726765	0.0850905	0.117496	0.0965543	0.0867686	0.0949498	0.0569216	0.038193	unknown	glycosomes	0.459221	0.174544	0.379067	unknown
Tb11.v5.0672	0.0205798	0.031899	0.0376593	0.0603958	0.0920821	0.151846	0.11783	0.152963	0.196346	0.121648	0.0167514	unknown	endoplasmic reticulum	0.945804	5.02436e-05	0.945756	unknown
Tb11.v5.0676	0.0411036	0.0166991	0.0344892	0.0428959	0.0465332	0.109667	0.120809	0.12884	0.207135	0.242983	0.00884497	unknown	secretory/endocytic 3	0.99299	0.00602826	0.987004	unknown
Tb11.v5.0684	0.378726	0.0511701	0.0235982	0.0410243	0.0473495	0.0621885	0.0569246	0.0591634	0.068135	0.0456381	0.154792	unknown	ribonucleoproteins 1	0.896024	6.51708e-05	0.895965	unknown
Tb11.v5.0686	0.0573123	0.0601825	0.0558824	0.0802288	0.104268	0.137085	0.12006	0.119744	0.127797	0.102103	0.0294444	unknown	secretory/endocytic 3	0.458121	0.499299	0.229382	unknown
Tb11.v5.0692	0.0961221	0.0992962	0.0478933	0.0685135	0.0854542	0.134149	0.109836	0.0960577	0.128744	0.0780373	0.0158332	unknown	microtubule structures 2	0.953277	0.0449188	0.910457	unknown
Tb11.v5.0695	0.243168	0.0420954	0.0442818	0.0595053	0.0736757	0.112949	0.0737667	0.0749096	0.0928891	0.0863541	0.0964055	unknown	ribonucleoproteins 1	0.808929	0.0599663	0.760421	unknown
Tb11.v5.0700	0.0929342	0.0253697	0.0214483	0.0890331	0.114381	0.153093	0.140571	0.0836125	0.154442	0.107754	0.0173607	unknown	microtubule structures 2	0.998337	0.00139685	0.996943	microtubule structures 2
Tb11.v5.0707	0.185483	0.0544267	0.0321945	0.0378855	0.0458362	0.0635744	0.0546726	0.0493774	0.0449482	0.026751	0.42142	unknown	cytosol	0.965468	0.000193648	0.965281	unknown
Tb11.v5.0710	0.0956151	0.0626332	0.0527305	0.0741294	0.0796588	0.102315	0.0937406	0.109877	0.159326	0.142585	0.0273894	unknown	secretory/endocytic 1	0.170459	0.664175	0.0572443	unknown
Tb11.v5.0713	0.245341	0.054326	0.0354333	0.0472993	0.0741168	0.1094	0.0846165	0.071587	0.0828807	0.0596871	0.1185	unknown	proteasome regulatory particle	0.352346	0.259556	0.260892	unknown
Tb11.v5.0716	0.0295735	0.0247478	0.0476055	0.105269	0.164436	0.217322	0.152125	0.109785	0.0725493	0.0371682	0.0238938	unknown	microtubule structures 1	0.999992	4.10874e-07	0.999992	microtubule structures 1
Tb11.v5.0725	0.100701	0.0433741	0.0328098	0.0517212	0.0731911	0.129416	0.0884069	0.108206	0.128804	0.170319	0.0423696	unknown	secretory/endocytic 2	0.932893	0.0598276	0.87708	unknown
Tb11.v5.0731	0.00612136	0.0168536	0.0284318	0.0508111	0.0677951	0.104058	0.102254	0.0985451	0.163545	0.337506	0.0166225	secretory/endocytic 3	secretory/endocytic 3	1	0	1	secretory/endocytic 3
Tb11.v5.0738	0.230098	0.0630407	0.0320365	0.0527799	0.0639311	0.0902124	0.0889704	0.0824276	0.0931089	0.0653753	0.139576	unknown	ribonucleoproteins 1	0.550253	0.113311	0.487904	unknown
Tb11.v5.0739	0.0470255	0.0159945	0.0568036	0.0921746	0.176109	0.235668	0.169781	0.0987888	0.0757616	0.0213201	0.010574	unknown	microtubule structures 1	0.99726	1.51498e-05	0.997245	microtubule structures 1
Tb11.v5.0741	0.0273321	0.209221	0.181161	0.164874	0.103831	0.106847	0.0816508	0.0519186	0.0389746	0.0198633	0.0112418	unknown	flagellum 1	1	3.5213e-08	1	flagellum 1
Tb11.v5.0742	0.337867	0.0268435	0.0200446	0.0211825	0.0301691	0.0399268	0.0248057	0.0268624	0.0310072	0.0261262	0.40734	proteasome	proteasome	1	0	1	proteasome
Tb11.v5.0746	0.155327	0.0465773	0.0271435	0.0431433	0.040099	0.0580679	0.0556101	0.04345	0.0559202	0.044885	0.429776	unknown	cytosol	0.99814	5.66482e-05	0.998083	cytosol
Tb11.v5.0752	0.0682249	0.0235552	0.0297108	0.0482809	0.0792289	0.118616	0.146779	0.142157	0.217538	0.102485	0.0234243	unknown	secretory/endocytic 1	0.656481	7.84537e-05	0.656429	unknown
Tb11.v5.0757	0.091647	0.0341889	0.0112486	0.018725	0.0153707	0.0181711	0.020175	0.0197533	0.0217752	0.0369331	0.726468	unknown	cytosol	1	8.00568e-08	1	cytosol
Tb11.v5.0758	0.173453	0.050192	0.0403347	0.0766161	0.100907	0.122064	0.107053	0.0685577	0.0880113	0.104026	0.068785	unknown	microtubule structures 2	0.0978581	0.829664	0.0166688	unknown
Tb11.v5.0771	0.0689204	0.030539	0.0236456	0.0536803	0.0793685	0.114952	0.122339	0.132571	0.210535	0.130093	0.0333569	unknown	secretory/endocytic 1	0.973112	2.71917e-05	0.973085	unknown
Tb11.v5.0814	0.0122919	0.0247181	0.0399292	0.0701023	0.0841349	0.139624	0.104625	0.139262	0.197042	0.173367	0.00496729	unknown	secretory/endocytic 1	0.970688	0.000272963	0.970423	unknown
Tb11.v5.0831	0.180386	0.0855626	0.0671802	0.0974117	0.106472	0.12071	0.102348	0.0998322	0.0957442	0.0231364	0.0212172	unknown	microtubule structures 2	0.0597147	0.931725	0.00407704	unknown
Tb11.v5.0861	0.25204	0.0982073	0.0311673	0.053898	0.0952559	0.134117	0.0988371	0.0760498	0.0633019	0.0353874	0.0617389	unknown	nucleus	0.902907	9.77136e-06	0.902898	unknown
Tb11.v5.0872	0.10965	0.0226619	0.0239163	0.0529248	0.0924222	0.204923	0.174756	0.125072	0.121592	0.0600943	0.0119879	unknown	microtubule structures 2	0.999581	0.000139252	0.999441	microtubule structures 2
Tb11.v5.0926	0.0827774	0.0611884	0.0410428	0.14	0.0954533	0.140614	0.126962	0.0865187	0.181308	0.0317512	0.0123837	unknown	microtubule structures 2	0.0221031	0.977897	0.000488546	unknown
Tb11.v5.0936	0.0286258	0.0316673	0.0361401	0.0471656	0.071793	0.125544	0.113504	0.124609	0.181823	0.212532	0.0265964	unknown	secretory/endocytic 1	0.68704	0.000469318	0.686717	unknown
Tb11.v5.0953	0.0608393	0.0421533	0.0460235	0.0536024	0.0561109	0.0907243	0.0990535	0.0949795	0.147974	0.183636	0.124904	unknown	secretory/endocytic 2	0.982464	0.0175358	0.965236	unknown
Tb11.v5.0959	0.0348524	0.025294	0.0500507	0.110955	0.157725	0.206385	0.15707	0.106921	0.069307	0.0263457	0.0145137	unknown	microtubule structures 1	0.999997	1.51037e-07	0.999997	microtubule structures 1
Tb11.v5.0963	0.0983781	0.0597011	0.0450838	0.0759023	0.0971047	0.132919	0.127723	0.111507	0.12226	0.0630942	0.0548556	unknown	glycosomes	0.378325	0.269778	0.276261	unknown
Tb11.v5.0965	0.0895727	0.0225141	0.037787	0.073583	0.124015	0.167797	0.127623	0.138229	0.138466	0.0461796	0.0245654	unknown	mitochondrion - matrix 2	0.972771	0.0005721	0.972214	unknown
Tb11.v5.0966	0.0180053	0.0141713	0.0303361	0.0609631	0.0942634	0.141118	0.143333	0.158957	0.20866	0.0993841	0.00558696	unknown	endoplasmic reticulum	0.993614	1.87067e-06	0.993612	endoplasmic reticulum
Tb11.v5.0970	0.304641	0.0226062	0.0445213	0.0111954	0.0993484	0.172883	0.0844702	0.0818492	0.0842501	0.013559	0.0806758	unknown	microtubule structures 2	0.939916	0.0600836	0.883443	unknown
Tb11.v5.0991	0.0597521	0.025634	0.036111	0.0717752	0.12165	0.131994	0.157663	0.142512	0.146631	0.0662132	0.0400647	unknown	mitochondrion - matrix 2	0.983941	2.83945e-05	0.983913	unknown
Tb11.v5.0996	0.0280794	0.207038	0.172387	0.162918	0.102172	0.11161	0.0779045	0.0518077	0.040764	0.0218368	0.00982159	unknown	flagellum 1	1	3.06472e-08	1	flagellum 1
Tb11.v5.1012	0.0839412	0.0233525	0.0298333	0.0663929	0.105507	0.148378	0.13774	0.140939	0.150569	0.0689814	0.0177179	unknown	mitochondrion - matrix 1	0.974734	5.12325e-05	0.974684	unknown
Tb11.v5.1013	0.131889	0.0461595	0.0281076	0.0529293	0.0599158	0.0877822	0.0717007	0.0795806	0.0680987	0.0728012	0.301036	unknown	cytosol	0.965097	0.0339294	0.932352	unknown
Tb11.v5.1022	0.054662	0.0513055	0.0578661	0.0829346	0.0860256	0.122702	0.101825	0.117761	0.138395	0.148995	0.0289371	unknown	secretory/endocytic 3	0.782913	0.0368758	0.754043	unknown
Tb11.v5.1026	0.0347233	0.0159414	0.0181184	0.0388005	0.0605259	0.095069	0.0945027	0.105813	0.198329	0.33427	0.00827837	secretory/endocytic 1	secretory/endocytic 1	1	0	1	secretory/endocytic 1
Tb11.v5.1027	0.0371481	0.017669	0.0162619	0.0450559	0.0577318	0.0871943	0.086339	0.105978	0.208226	0.324723	0.0136738	unknown	secretory/endocytic 1	0.999966	7.68897e-08	0.999966	secretory/endocytic 1
Tb11.v5.1038	0.0260679	0.0448764	0.087938	0.315233	0.096894	0.13995	0.0590086	0.0461198	0.0238233	0.0941162	0.0659723	unknown	microtubule structures 2	2.47944e-19	1	0	unknown
Tb11.v5.1055	0.0365277	0.19673	0.157432	0.16491	0.106614	0.114079	0.0807299	0.0533488	0.039664	0.0192066	0.0113496	unknown	flagellum 1	1	4.30322e-08	1	flagellum 1
Tb427.BES40.10	0.062734	0.0293713	0.0295159	0.0620275	0.0813976	0.122037	0.124236	0.148247	0.200727	0.113347	0.0161926	unknown	endoplasmic reticulum	0.562539	0.000181189	0.562437	unknown
Tb427.BES40.13	0.0159284	0.0774286	0.10002	0.1322	0.0965783	0.126762	0.0871672	0.105767	0.121303	0.129303	0.00754324	unknown	secretory/endocytic 3	0.998613	0.0012782	0.997337	secretory/endocytic 3
Tb427.BES40.14	0.418717	0.0407874	0.0140634	0.0253543	0.0497282	0.0448294	0.036535	0.0772184	0.0869782	0.0735	0.132289	unknown	secretory/endocytic 2	0.52875	0.437657	0.297338	unknown
Tb427.BES40.15	0.346405	0.0482832	0.0429038	0.0522576	0.0632741	0.0900325	0.0741018	0.076425	0.0686059	0.0469679	0.0907435	unknown	ribonucleoproteins 1	0.803203	0.000179046	0.803059	unknown
Tb427.BES40.16	0.0664972	0.0323592	0.0285998	0.0571263	0.076294	0.122656	0.121092	0.149617	0.198384	0.118002	0.0167066	unknown	secretory/endocytic 1	0.840795	0.0012297	0.839761	unknown
Tb427.BES40.18	0.0320688	0.0314723	0.0256148	0.0420131	0.0596107	0.0914855	0.0979742	0.110935	0.18625	0.294437	0.0351732	secretory/endocytic 1	secretory/endocytic 1	1	0	1	secretory/endocytic 1
Tb427.BES40.2	0.0770204	0.03775	0.0197177	0.044363	0.0600161	0.0854464	0.0856104	0.110949	0.171838	0.226553	0.0357185	unknown	secretory/endocytic 1	0.748329	0.000147758	0.748219	unknown
Tb427.BES40.20	0.0451448	0.0287326	0.0253923	0.0567308	0.0853032	0.121545	0.128192	0.145131	0.210694	0.123759	0.0145442	unknown	endoplasmic reticulum	0.850784	7.57178e-06	0.850777	unknown
Tb427.BES40.22	0.0287656	0.0463468	0.039468	0.0471343	0.0422909	0.0579503	0.0630534	0.0744764	0.116074	0.177296	0.29982	unknown	secretory/endocytic 2	0.00325886	0.996741	1.06201e-05	unknown
Tb427.BES40.3	0.0638257	0.0373375	0.0220998	0.035721	0.0553024	0.0765164	0.0794947	0.104739	0.180513	0.309143	0.0364535	secretory/endocytic 1	secretory/endocytic 1	1	0	1	secretory/endocytic 1
Tb427.BES40.4	0.0306569	0.0228	0.0314059	0.0546253	0.0697471	0.102001	0.11164	0.127199	0.193554	0.2347	0.0154201	secretory/endocytic 1	secretory/endocytic 1	1	0	1	secretory/endocytic 1
Tb427.BES40.7	0.017151	0.0799221	0.0972816	0.130028	0.0931612	0.120211	0.0853522	0.0983544	0.111395	0.151982	0.00334251	unknown	secretory/endocytic 3	0.998534	0.00146551	0.997071	secretory/endocytic 3
Tb427.BES40.8	0.0471039	0.0370975	0.0271535	0.0503628	0.0714588	0.105131	0.112165	0.128621	0.187579	0.204124	0.0202206	unknown	secretory/endocytic 1	0.993511	7.32723e-05	0.993438	secretory/endocytic 1
Tb927.1.1000	0.113477	0.0273733	0.0227349	0.087984	0.102801	0.144271	0.108237	0.118996	0.156556	0.0808963	0.036673	unknown	microtubule structures 2	0.687397	0.0425731	0.658133	unknown
Tb927.1.1010	0.0861676	0.170181	0.139995	0.123447	0.10124	0.106136	0.0682163	0.0520972	0.0451509	0.0276145	0.0344173	unknown	flagellum 1	0.999858	1.81015e-05	0.99984	flagellum 1
Tb927.1.1020	0.0174246	0.0222877	0.0496034	0.111891	0.160851	0.21589	0.156913	0.121416	0.0809942	0.0454001	0.00439328	unknown	microtubule structures 1	0.999923	4.9713e-06	0.999918	microtubule structures 1
Tb927.1.1050	0.0119447	0.0308638	0.0531164	0.0918897	0.0847703	0.150949	0.0999313	0.16268	0.191665	0.0925015	0.00321258	unknown	endoplasmic reticulum	0.991771	6.33502e-07	0.991771	endoplasmic reticulum
Tb927.1.1060	0.305982	0.0672327	0.0272498	0.0511308	0.071061	0.106025	0.0825323	0.0640219	0.0593377	0.0394256	0.13414	unknown	proteasome regulatory particle	0.632812	0.0110519	0.625818	unknown
Tb927.1.1080	0.364305	0.0581809	0.0200147	0.0519663	0.0659892	0.0845017	0.0783692	0.0798824	0.0780237	0.0602877	0.0584795	unknown	ribonucleoproteins 1	0.880558	0.00337966	0.877582	unknown
Tb927.1.1100	0.031258	0.0211111	0.0462906	0.108738	0.177556	0.216825	0.166715	0.112008	0.0714644	0.0272201	0.00916808	unknown	microtubule structures 1	0.999998	6.39149e-08	0.999998	microtubule structures 1
Tb927.1.1120	0.324164	0.0668803	0.0391763	0.0536645	0.0810285	0.122884	0.0938349	0.0629429	0.0549056	0.0330616	0.0471253	unknown	nucleus	0.981914	0.000303261	0.981616	unknown
Tb927.1.1130	0.0198011	0.0270801	0.0376248	0.0708081	0.103885	0.152445	0.123336	0.161309	0.186716	0.108536	0.0101871	unknown	endoplasmic reticulum	0.990067	2.13021e-05	0.990046	endoplasmic reticulum
Tb927.1.1150	0.263056	0.0635378	0.0511354	0.0756962	0.0767031	0.0844853	0.0953863	0.0764638	0.0847389	0.0548699	0.0739272	unknown	intraflagellar transport	0.492176	0.0305079	0.477161	unknown
Tb927.1.1160	0.0665822	0.0208386	0.0152338	0.069462	0.0948173	0.161839	0.164725	0.158174	0.130957	0.0975902	0.0197808	unknown	mitochondrion - IM	0.875727	0.000326068	0.875442	unknown
Tb927.1.1170	0.258239	0.148915	0.0592884	0.0423971	0.0715225	0.100204	0.0762998	0.042092	0.0399959	0.0250596	0.135986	unknown	nucleus - chromatin	0.999067	1.5704e-05	0.999052	nucleus - chromatin
Tb927.1.120	0.360979	0.0645608	0.0363885	0.0484702	0.0736295	0.0986139	0.0734847	0.0593987	0.0565729	0.0339929	0.0809108	unknown	nucleus	0.933292	0.000144699	0.933157	unknown
Tb927.1.1200	0.129598	0.0154241	0.0366727	0.0699766	0.10823	0.159298	0.143038	0.134265	0.13885	0.055848	0.0105862	mitochondrion - matrix 1	mitochondrion - matrix 1	1	0	1	mitochondrion - matrix 1
Tb927.1.1210	0.119143	0.0242922	0.0348459	0.0710548	0.105935	0.143629	0.137023	0.128543	0.123806	0.0527628	0.0430242	unknown	mitochondrion - matrix 1	0.804916	0.000526934	0.804492	unknown
Tb927.1.1220	0.143885	0.0599838	0.0365289	0.0322859	0.037917	0.0466869	0.0437795	0.0390819	0.0425523	0.0438705	0.487696	cytosol	cytosol	1	0	1	cytosol
Tb927.1.1240	0.195514	0.0406192	0.0324421	0.0553157	0.0590647	0.081087	0.0660567	0.0763802	0.0651588	0.0492686	0.262105	cytosol	cytosol	1	0	1	cytosol
Tb927.1.1270	0.114533	0.0579143	0.04179	0.0443449	0.0716003	0.103949	0.0761428	0.0639993	0.0729159	0.0551673	0.297643	unknown	proteasome regulatory particle	0.798035	0.0901196	0.726117	unknown
Tb927.1.1330	0.147127	0.0347194	0.0261263	0.0650787	0.101626	0.128611	0.122493	0.13254	0.140186	0.0598004	0.0246168	unknown	mitochondrion - matrix 2	0.741139	0.0253571	0.722346	unknown
Tb927.1.1340	0.224179	0.0339408	0.0325267	0.0729512	0.0774278	0.0828404	0.0561357	0.0631014	0.1084	0.0556148	0.089553	unknown	secretory/endocytic 2	0.971726	0.000690876	0.971055	unknown
Tb927.1.1380	0.203408	0.0593392	0.0427266	0.0745226	0.0835767	0.099079	0.0833632	0.0768573	0.0953007	0.0827169	0.0890866	unknown	ribonucleoproteins 1	0.740798	0.122932	0.64973	unknown
Tb927.1.1390	0.107545	0.0246218	0.0359308	0.0699462	0.108092	0.14323	0.141147	0.131921	0.142569	0.0727415	0.0174106	unknown	mitochondrion - matrix 1	0.978535	0.000164813	0.978374	unknown
Tb927.1.1400	0.141083	0.0589971	0.0472874	0.0339063	0.0444557	0.0539309	0.0560333	0.0518245	0.0505452	0.0518663	0.41007	unknown	cytosol	0.895733	0.0014989	0.894391	unknown
Tb927.1.1420	0.257726	0.0396379	0.0231888	0.0382017	0.032941	0.0516125	0.0421195	0.0478489	0.0528698	0.042661	0.341526	cytosol	cytosol	1	0	1	cytosol
Tb927.1.1500	0.241752	0.0435089	0.0318682	0.0520747	0.0565329	0.0692361	0.0599182	0.0468784	0.053621	0.0402276	0.312663	unknown	proteasome regulatory particle	0.938241	0.0120923	0.926895	unknown
Tb927.1.1530	0.241321	0.0462705	0.0326017	0.0555107	0.0703222	0.0974734	0.0708099	0.0752184	0.0851325	0.0541906	0.157368	unknown	ribonucleoproteins 1	0.756665	0.054268	0.715602	unknown
Tb927.1.1540	0.107071	0.0362084	0.0209215	0.0336786	0.0343462	0.0513501	0.0467207	0.0368845	0.0469648	0.0352043	0.573872	unknown	cytosol	0.999998	5.14043e-07	0.999997	cytosol
Tb927.1.1550	0.239472	0.0770847	0.0475051	0.0779234	0.0928185	0.109867	0.0777498	0.0612386	0.0779161	0.0437539	0.100109	unknown	intraflagellar transport	0.889241	0.00563561	0.884229	unknown
Tb927.1.1560	0.11236	0.0385231	0.0343527	0.0569808	0.0717562	0.104579	0.0887167	0.110623	0.156461	0.174368	0.0401694	unknown	secretory/endocytic 2	0.661877	0.0457209	0.631616	unknown
Tb927.1.1580	0.0124851	0.01836	0.0298898	0.0632481	0.0927279	0.142333	0.138181	0.166962	0.207597	0.114351	0.00459458	unknown	endoplasmic reticulum	0.997091	5.43437e-06	0.997086	endoplasmic reticulum
Tb927.1.1600	0.0962073	0.0348751	0.0329634	0.0733912	0.10729	0.144676	0.128704	0.111501	0.106784	0.0988307	0.0925538	unknown	microtubule structures 2	0.416622	0.294368	0.293982	unknown
Tb927.1.1610	0.0615895	0.048972	0.047329	0.0890485	0.11821	0.160916	0.143278	0.134589	0.128842	0.0548658	0.01157	unknown	glycosomes	0.600517	0.0433765	0.574469	unknown
Tb927.1.1620	0.470257	0.0798171	0.0202207	0.0426993	0.0653156	0.0897052	0.06987	0.0535833	0.0570689	0.0366763	0.0385434	unknown	nucleus	0.945935	5.2437e-06	0.94593	unknown
Tb927.1.1630	0.230563	0.101098	0.0583343	0.0580965	0.0806138	0.109753	0.0879883	0.0739371	0.0658818	0.0409092	0.0747085	unknown	nucleus	0.627035	0.00352821	0.624823	unknown
Tb927.1.1670	0.195737	0.0439207	0.0377633	0.0521571	0.0540266	0.0790342	0.0554107	0.0641658	0.0672952	0.0532542	0.301572	unknown	cytosol	0.912291	0.00385214	0.908776	unknown
Tb927.1.1680	0.0932036	0.0609006	0.0342226	0.0629718	0.0808017	0.12179	0.114063	0.0937873	0.107349	0.098692	0.132218	unknown	microtubule structures 2	0.0630676	0.933081	0.00422045	unknown
Tb927.1.1690	0.0923752	0.0468209	0.057323	0.0825007	0.0945294	0.13541	0.147358	0.123504	0.125181	0.0513243	0.0436725	mitochondrion - matrix 2	mitochondrion - matrix 2	1	0	1	mitochondrion - matrix 2
Tb927.1.1700	0.470367	0.0887738	0.0404972	0.0471878	0.0682439	0.0807242	0.0650789	0.0470252	0.0414364	0.026958	0.0522629	unknown	nucleus	0.961045	1.45073e-05	0.961031	unknown
Tb927.1.1710	0.60441	0.0748303	0.0356134	0.0312963	0.0364733	0.0537906	0.0308595	0.0282732	0.0252825	0.0167667	0.0622242	unknown	nucleus	0.999516	2.37967e-06	0.999513	nucleus
Tb927.1.1720	0.180188	0.0801024	0.0567742	0.0688635	0.0616593	0.0863551	0.0780579	0.0604759	0.0508374	0.027375	0.249311	unknown	cytosol	0.692249	0.294935	0.48808	unknown
Tb927.1.1730	0.0743907	0.0222779	0.0344249	0.0714264	0.116172	0.160959	0.143911	0.13768	0.136751	0.0575963	0.0230752	mitochondrion - matrix 2	mitochondrion - matrix 2	1	0	1	mitochondrion - matrix 2
Tb927.1.1750	0.242597	0.14702	0.0481263	0.0502422	0.0963152	0.128577	0.0996292	0.0707415	0.0562695	0.0314555	0.0323842	unknown	nucleus - chromatin	0.995783	7.4253e-07	0.995782	nucleus - chromatin
Tb927.1.1770	0.0421392	0.0286276	0.0313232	0.0788462	0.0951172	0.147682	0.142783	0.142647	0.182963	0.085154	0.0254562	unknown	endoplasmic reticulum	0.537617	0.000184272	0.537518	unknown
Tb927.1.1790	0.2536	0.0790698	0.0310338	0.0665788	0.0866199	0.111744	0.084592	0.0881816	0.0493663	0.0532481	0.0959657	unknown	intraflagellar transport	0.935756	0.00248741	0.933429	unknown
Tb927.1.180	0.235063	0.0620971	0.0435503	0.0747929	0.0538286	0.0828559	0.0764574	0.0829526	0.122099	0.0868606	0.0794426	unknown	microtubule structures 2	0.278024	0.558307	0.122801	unknown
Tb927.1.1820	0.425723	0.0545274	0.0157314	0.0389921	0.0725634	0.0996313	0.0827603	0.0660326	0.0638024	0.036385	0.0377819	unknown	nucleus	0.745362	0.000866755	0.744716	unknown
Tb927.1.1880	0.269959	0.034735	0.0285924	0.0596896	0.0719262	0.100196	0.0868054	0.0888304	0.102726	0.0815462	0.0612881	unknown	ribonucleoproteins 1	0.985865	0.00867016	0.977318	unknown
Tb927.1.1890	0.29169	0.0742467	0.0301257	0.0411725	0.0783419	0.127198	0.0790663	0.0636408	0.044071	0.0470037	0.0732072	unknown	intraflagellar transport	0.997639	0.000112828	0.997526	intraflagellar transport
Tb927.1.1910	0.101885	0.0290606	0.0323188	0.055055	0.0623504	0.102492	0.0716166	0.107518	0.175683	0.228292	0.036225	unknown	secretory/endocytic 2	0.641296	0.000659384	0.640873	unknown
Tb927.1.1920	0.052869	0.0410176	0.043947	0.0916412	0.138385	0.17772	0.131425	0.114006	0.0987054	0.0695196	0.0187037	unknown	secretory/endocytic 3	0.778565	0.0174214	0.765001	unknown
Tb927.1.1930	0.210641	0.0393034	0.0335902	0.0628717	0.0839045	0.135759	0.0832301	0.105916	0.115502	0.0837574	0.0394678	unknown	ribonucleoproteins 1	0.783216	0.0883122	0.714048	unknown
Tb927.1.1960	0.311689	0.0573451	0.0264901	0.0461322	0.0467923	0.0582352	0.0565454	0.0505094	0.0600461	0.0496793	0.232807	unknown	proteasome regulatory particle	0.73918	0.00266248	0.737212	unknown
Tb927.1.1980	0.0141092	0.0205777	0.0321497	0.0716993	0.098918	0.169262	0.126668	0.14943	0.180063	0.133207	0.0118028	unknown	endoplasmic reticulum	0.86178	0.00238973	0.85972	unknown
Tb927.1.2040	0.0466494	0.0528341	0.0411852	0.0633816	0.0662585	0.110887	0.110994	0.141647	0.193788	0.144664	0.0277119	unknown	secretory/endocytic 1	0.749929	0.0540421	0.709402	unknown
Tb927.1.2100	0.0445405	0.170439	0.144292	0.118934	0.060898	0.0618208	0.0449423	0.0365667	0.0308741	0.0237541	0.259668	unknown	microtubule structures 2	0.000831347	0.999169	6.91138e-07	unknown
Tb927.1.2120	0.0340498	0.067969	0.100513	0.133277	0.127005	0.159724	0.109834	0.0929823	0.0799317	0.0727401	0.01108	unknown	secretory/endocytic 3	0.916473	0.0151676	0.902572	unknown
Tb927.1.2190	0.197544	0.0388913	0.0344499	0.0593589	0.0776352	0.112891	0.0848738	0.11078	0.13726	0.0869184	0.0489508	unknown	secretory/endocytic 2	0.432842	0.180523	0.354704	unknown
Tb927.1.2210	0.126764	0.0830384	0.0474349	0.0554871	0.0511557	0.0560488	0.0502168	0.0355117	0.0315205	0.0277072	0.349724	unknown	cytosol	0.906179	0.000657164	0.905583	unknown
Tb927.1.2230	0.0140622	0.0296472	0.0369351	0.0709417	0.0883763	0.135176	0.135061	0.113685	0.148946	0.182712	0.00400292	unknown	secretory/endocytic 3	0.962314	0.000246635	0.962077	unknown
Tb927.1.2260	0.01489	0.0292517	0.04289	0.0714737	0.0806688	0.129689	0.128469	0.131617	0.164274	0.196639	0.00620272	unknown	secretory/endocytic 1	0.596703	0.000265132	0.596545	unknown
Tb927.1.2320	0.0403619	0.0226918	0.0317129	0.0642877	0.0847156	0.137354	0.140985	0.142234	0.182894	0.0989744	0.0111421	unknown	endoplasmic reticulum	0.928274	1.68898e-05	0.928258	unknown
Tb927.1.2330	0.115469	0.137213	0.113259	0.123814	0.0986522	0.115291	0.0870758	0.0592919	0.0513184	0.0306962	0.046955	unknown	flagellum 1	0.999808	7.4155e-05	0.999734	flagellum 1
Tb927.1.2380	0.115543	0.142083	0.107418	0.126389	0.100247	0.113056	0.0860797	0.0631706	0.0531856	0.0305101	0.0465535	unknown	flagellum 1	0.999909	2.42811e-05	0.999884	flagellum 1
Tb927.1.2450	0.0328843	0.117669	0.0906006	0.069497	0.109927	0.156574	0.128946	0.0923517	0.0886919	0.0422867	0.0495796	nucleus - chromatin	nucleus - chromatin	1	0	1	nucleus - chromatin
Tb927.1.2570	0.212917	0.0395162	0.033532	0.0575013	0.067685	0.0987147	0.080083	0.0996382	0.115537	0.0682545	0.124032	unknown	ribonucleoproteins 1	0.906573	0.0743019	0.839213	unknown
Tb927.1.2580	0.391141	0.0784322	0.0429134	0.0397109	0.0590704	0.0711188	0.0438899	0.0371124	0.0391021	0.0249901	0.188993	unknown	proteasome regulatory particle	0.996054	0.00219604	0.993866	proteasome regulatory particle
Tb927.1.2600	0.465586	0.0359969	0.0136384	0.0359994	0.0441522	0.0651045	0.061152	0.0542189	0.0573545	0.0343629	0.12888	unknown	ribonucleoproteins 1	0.982313	4.82503e-06	0.982309	unknown
Tb927.1.2640	0.0871091	0.134667	0.104162	0.10353	0.0986131	0.123639	0.0912201	0.0760226	0.0669152	0.0774984	0.0181699	unknown	microtubule structures 2	0.102699	0.897301	0.010547	unknown
Tb927.1.2670	0.0531348	0.185975	0.151772	0.157619	0.104904	0.122413	0.0807946	0.0607818	0.0439757	0.0198327	0.00692295	flagellum 1	flagellum 1	1	0	1	flagellum 1
Tb927.1.2710	0.136124	0.0941039	0.0882202	0.112692	0.087636	0.111398	0.10341	0.0859378	0.0928997	0.0699534	0.0173575	unknown	microtubule structures 2	0.533035	0.414449	0.312119	unknown
Tb927.1.2730	0.0752546	0.0339681	0.0390971	0.07346	0.109058	0.15282	0.143287	0.125393	0.134997	0.0715762	0.0325411	unknown	mitochondrion - matrix 1	0.930963	0.000595651	0.930408	unknown
Tb927.1.2750	0.430142	0.0706418	0.020592	0.0283497	0.037752	0.0406655	0.0350714	0.0388169	0.0454726	0.02037	0.223538	unknown	proteasome regulatory particle	0.997133	0.00105782	0.996078	proteasome regulatory particle
Tb927.1.2770	0.0251257	0.0310907	0.0481283	0.116195	0.168199	0.216995	0.158061	0.109079	0.074759	0.0285308	0.00527553	microtubule structures 1	microtubule structures 1	1	0	1	microtubule structures 1
Tb927.1.290	0.554873	0.115978	0.00471954	0.0208917	0.0412067	0.0646275	0.0464927	0.0500815	0.022186	0.0388132	0.0401305	unknown	nucleus - chromatin	0.653381	0.346578	0.426934	unknown
Tb927.1.2970	0.1804	0.0427548	0.0322259	0.0621836	0.075988	0.101147	0.0901178	0.0901834	0.107936	0.0959749	0.108338	unknown	ribonucleoproteins 1	0.268312	0.593232	0.109141	unknown
Tb927.1.2980	0.107243	0.0315746	0.0418148	0.0763521	0.0892939	0.143085	0.091548	0.0921072	0.129404	0.103315	0.0504114	unknown	secretory/endocytic 2	0.9948	0.000696765	0.994107	secretory/endocytic 2
Tb927.1.2990	0.102666	0.0214248	0.0334228	0.0702443	0.109212	0.151789	0.138446	0.139936	0.133355	0.0574889	0.0183459	unknown	mitochondrion - matrix 1	0.964492	8.31504e-06	0.964483	unknown
Tb927.1.3000	0.103209	0.0285064	0.0299237	0.0458131	0.0589885	0.0773749	0.0751722	0.085138	0.116336	0.108507	0.275708	unknown	cytosol	0.0145263	0.985143	0.000215816	unknown
Tb927.1.3010	0.0739128	0.0194541	0.0333751	0.0744108	0.112031	0.153165	0.145799	0.142559	0.145963	0.0604184	0.0238045	mitochondrion - matrix 2	mitochondrion - matrix 2	1	0	1	mitochondrion - matrix 2
Tb927.1.3030	0.0907418	0.0250282	0.0379049	0.0755859	0.112559	0.156987	0.150196	0.139455	0.130664	0.0581829	0.0202127	mitochondrion - matrix 2	mitochondrion - matrix 2	1	0	1	mitochondrion - matrix 2
Tb927.1.3040	0.0667062	0.034131	0.0127266	0.072926	0.117132	0.122508	0.163982	0.138155	0.146829	0.0625025	0.0624023	unknown	mitochondrion - matrix 2	0.929462	0.000531575	0.928968	unknown
Tb927.1.3050	0.217673	0.071247	0.0601515	0.0552032	0.065818	0.0862516	0.0689748	0.0544771	0.0446521	0.03675	0.239233	unknown	proteasome regulatory particle	0.849891	0.0566282	0.801763	unknown
Tb927.1.3070	0.389274	0.0483134	0.0243559	0.0328198	0.039706	0.0522986	0.0503619	0.0523548	0.0605541	0.0422336	0.20567	unknown	ribonucleoproteins 1	0.664361	0.000136	0.664271	unknown
Tb927.1.3110	0.0463652	0.0328214	0.0278979	0.0549101	0.0741616	0.103371	0.100618	0.112171	0.180134	0.238571	0.0169042	unknown	secretory/endocytic 1	0.997822	4.0961e-06	0.997818	secretory/endocytic 1
Tb927.1.3150	0.0317726	0.0220144	0.0409009	0.11303	0.121868	0.19029	0.112888	0.116335	0.11085	0.133986	0.0327819	unknown	secretory/endocytic 3	0.997657	0.000369988	0.997288	secretory/endocytic 3
Tb927.1.3170	0.194721	0.0789565	0.0624103	0.0763708	0.071141	0.0870268	0.0747101	0.0694889	0.0806929	0.0536032	0.14008	unknown	cytosol	0.852944	0.126333	0.745189	unknown
Tb927.1.3180	0.430064	0.0286028	0.0183338	0.0218581	0.032527	0.0544361	0.0498724	0.0500795	0.0531415	0.027504	0.233581	unknown	ribonucleoproteins 1	0.845865	0.000154451	0.845734	unknown
Tb927.1.3200	0.028922	0.0111773	0.0114536	0.0227279	0.0266156	0.0419978	0.0412842	0.0440234	0.0325215	0.0378135	0.685647	cytosol	cytosol	1	0	1	cytosol
Tb927.1.3220	0.0260275	0.0491758	0.0497762	0.077645	0.0841511	0.133309	0.111009	0.127661	0.169093	0.118233	0.0216267	unknown	mitochondrion - IM	0.441368	0.013356	0.435473	unknown
Tb927.1.3230	0.195096	0.0335055	0.00402748	0.0407444	0.126747	0.0976958	0.111819	0.0920336	0.135393	0.05975	0.103188	unknown	microtubule structures 2	0.999817	0.000183453	0.999633	microtubule structures 2
Tb927.1.3250	0.0465171	0.176267	0.166777	0.141347	0.0967593	0.121454	0.0734669	0.0612388	0.053928	0.0246913	0.0089407	flagellum 1	flagellum 1	1	0	1	flagellum 1
Tb927.1.3260	0.250421	0.0427881	0.0333845	0.0527079	0.0543122	0.0736176	0.0604971	0.0802145	0.10225	0.0818521	0.170752	unknown	ribonucleoproteins 1	0.948886	0.0244912	0.925647	unknown
Tb927.1.3270	0.186893	0.0817377	0.0547747	0.0662364	0.0989495	0.13514	0.0953923	0.0843619	0.0879233	0.0463423	0.0416567	unknown	glycosomes	0.780744	0.00649127	0.775676	unknown
Tb927.1.3280	0.137482	0.0525115	0.0427574	0.0622358	0.0700564	0.0725429	0.0646412	0.0605138	0.0737517	0.0501667	0.313341	unknown	cytosol	0.980221	0.0113117	0.969133	unknown
Tb927.1.3290	0.0611499	0.0601126	0.0749086	0.0975902	0.151565	0.199299	0.0910152	0.0993345	0.0746291	0.0577993	0.0325966	unknown	microtubule structures 2	0.880788	0.0053121	0.876109	unknown
Tb927.1.3300	0.345617	0.0480227	0.0277528	0.0428929	0.0443354	0.0605756	0.0554656	0.0566345	0.0664465	0.056787	0.185953	unknown	ribonucleoproteins 1	0.929164	0.00033679	0.928851	unknown
Tb927.1.3310	0.351309	0.111222	0.0484206	0.0678819	0.0789927	0.0854249	0.0766116	0.0519647	0.0542243	0.0373415	0.0202237	unknown	proteasome regulatory particle	0.884531	0.0282139	0.859575	unknown
Tb927.1.3390	0.0591464	0.0483486	0.0325974	0.039685	0.0481976	0.0614837	0.0601195	0.0472606	0.0494495	0.0547058	0.493946	unknown	cytosol	0.999929	2.22473e-05	0.999906	cytosol
Tb927.1.3400	0.241796	0.141502	0.0521505	0.0539389	0.0894817	0.118251	0.0771798	0.0660781	0.0743068	0.033823	0.0272972	unknown	nucleus - chromatin	0.997819	9.23691e-06	0.99781	nucleus - chromatin
Tb927.1.3410	0.38145	0.0702512	0.0358073	0.056596	0.0863515	0.10778	0.0801392	0.0591068	0.0487924	0.0330214	0.0407039	nucleus	nucleus	1	0	1	nucleus
Tb927.1.3450	0.0256823	0.0195204	0.025952	0.0581707	0.0982873	0.155172	0.134555	0.147554	0.179099	0.130143	0.0106434	unknown	endoplasmic reticulum	0.941452	0.00734937	0.934533	unknown
Tb927.1.3560	0.0470697	0.0356077	0.0626229	0.112908	0.153783	0.206364	0.145458	0.0924896	0.0700974	0.0336848	0.0258722	microtubule structures 1	microtubule structures 1	1	0	1	microtubule structures 1
Tb927.1.3670	0.0804195	0.0669624	0.0874146	0.0991983	0.123801	0.160823	0.0958459	0.0752645	0.0796622	0.0530043	0.0210255	unknown	microtubule structures 2	0.965564	0.025797	0.940655	unknown
Tb927.1.3800	0.0501711	0.0331151	0.0400375	0.0679633	0.0926627	0.12491	0.124065	0.123621	0.158246	0.0865683	0.0118965	unknown	mitochondrion - IM	0.967518	5.70648e-06	0.967512	unknown
Tb927.1.3810	0.242719	0.0852028	0.0420987	0.0508178	0.0856612	0.12652	0.106852	0.0799489	0.0522487	0.0331061	0.0948249	unknown	nucleus - chromatin	0.951578	0.00569328	0.94616	unknown
Tb927.1.3820	0.101382	0.0355838	0.0248407	0.0509688	0.0609911	0.0770356	0.0817278	0.0896977	0.161606	0.175406	0.14076	unknown	secretory/endocytic 2	0.99426	0.00573938	0.988554	unknown
Tb927.1.3830	0.137802	0.0741303	0.0549221	0.0770298	0.0940272	0.132678	0.116798	0.0943672	0.0788912	0.0363977	0.0903937	unknown	glycosomes	0.455026	0.497203	0.228786	unknown
Tb927.1.3860	0.276953	0.0947514	0.0380118	0.0601937	0.0806274	0.111351	0.0755425	0.0768211	0.0663812	0.0412234	0.0581382	unknown	nucleus	0.972563	0.000111821	0.972455	unknown
Tb927.1.3880	0.0187445	0.0422266	0.0683555	0.134611	0.118729	0.189815	0.107228	0.09718	0.088997	0.0672699	0.0298393	unknown	secretory/endocytic 3	0.527681	0.0106057	0.522085	unknown
Tb927.1.3910	0.388702	0.0396657	0.0218302	0.0563917	0.0735726	0.103178	0.0717998	0.078587	0.075717	0.0502991	0.0482	unknown	ribonucleoproteins 1	0.870635	0.00029615	0.870377	unknown
Tb927.1.3940	0.148	0.0333946	0.0540742	0.0923947	0.135097	0.14554	0.12623	0.109365	0.0728846	0.0267245	0.0562958	unknown	microtubule structures 2	0.985392	0.0141873	0.971412	unknown
Tb927.1.3950	0.0810408	0.0190351	0.0216293	0.0447711	0.0680436	0.105508	0.103075	0.103485	0.106461	0.0504305	0.291887	unknown	cytosol	8.8638e-05	0.999907	8.2011e-09	unknown
Tb927.1.4010	0.0421491	0.0464845	0.0461775	0.0999045	0.153119	0.21106	0.14501	0.103667	0.0897295	0.0338996	0.0286601	unknown	microtubule structures 1	0.995214	0.000104841	0.995109	microtubule structures 1
Tb927.1.4040	0.232191	0.0659508	0.0401186	0.0762621	0.104097	0.132019	0.096898	0.0779309	0.0626869	0.0375237	0.0697447	unknown	glycosomes	0.861538	0.119814	0.758314	unknown
Tb927.1.4050	0.0347741	0.0291991	0.0414034	0.0721717	0.0960473	0.155289	0.120713	0.133439	0.147726	0.144863	0.00696704	unknown	secretory/endocytic 3	0.510632	0.00854787	0.506267	unknown
Tb927.1.4100	0.0584593	0.0543886	0.0465429	0.0829259	0.0946906	0.146763	0.124693	0.123454	0.152417	0.0837531	0.0319116	unknown	mitochondrion - IM	0.921103	0.029067	0.89433	unknown
Tb927.1.4160	0.0269314	0.0252111	0.0313431	0.0729547	0.0970337	0.146959	0.134299	0.166085	0.189421	0.0933821	0.00194895	unknown	endoplasmic reticulum	0.99122	7.91898e-06	0.991212	endoplasmic reticulum
Tb927.1.4180	0.0514737	0.193138	0.159331	0.152391	0.106621	0.115288	0.0793029	0.0596346	0.0476041	0.0246798	0.00377275	flagellum 1	flagellum 1	1	0	1	flagellum 1
Tb927.1.4220	0.25014	0.0848934	0.034336	0.0460616	0.0552315	0.0749881	0.0743412	0.0632405	0.0557615	0.0334667	0.212843	unknown	proteasome regulatory particle	0.993951	0.00442439	0.989553	unknown
Tb927.1.4230	0.0387123	0.0236258	0.0344423	0.0611302	0.0996447	0.140189	0.144421	0.1461	0.190391	0.0884953	0.037366	unknown	endoplasmic reticulum	0.88094	4.302e-05	0.880902	unknown
Tb927.1.4250	0.247247	0.107536	0.0279946	0.0588665	0.0959019	0.13498	0.0831064	0.070501	0.0719288	0.0249626	0.0769747	unknown	nucleus	0.866998	9.30227e-05	0.866917	unknown
Tb927.1.4280	0.0895006	0.0787147	0.0587286	0.0676513	0.0993784	0.150563	0.137785	0.118772	0.117272	0.0721509	0.00608972	unknown	glycosomes	0.973817	0.00469092	0.969249	unknown
Tb927.1.4300	0.0997586	0.111547	0.0895953	0.096296	0.0768679	0.108451	0.0830586	0.0740333	0.0881185	0.0844718	0.0878024	unknown	microtubule structures 2	0.0434248	0.956559	0.00188642	unknown
Tb927.1.4310	0.0854892	0.0822425	0.0541859	0.0741905	0.097449	0.139654	0.115774	0.123656	0.129939	0.0767944	0.00916122	unknown	glycosomes	0.325399	0.562578	0.142337	unknown
Tb927.1.4340	0.0319395	0.0522369	0.0805994	0.140784	0.155104	0.196601	0.130922	0.0939647	0.0639242	0.0246827	0.00718851	unknown	microtubule structures 1	0.602968	0.0109375	0.596373	unknown
Tb927.1.4370	0.0524486	0.0315039	0.0549773	0.0741298	0.0767833	0.124426	0.0930036	0.175503	0.199591	0.107234	0.0103996	unknown	mitochondrion - IM	0.666337	0.000446195	0.666039	unknown
Tb927.1.4380	0.0260902	0.0393319	0.0580876	0.0769969	0.0857563	0.132583	0.118481	0.146017	0.199	0.108974	0.011961	unknown	mitochondrion - IM	0.558496	0.000514054	0.558209	unknown
Tb927.1.4400	0.0231733	0.0247193	0.0497973	0.12925	0.159675	0.196003	0.176434	0.107929	0.0828249	0.0302625	0.0161866	unknown	microtubule structures 1	0.99995	6.09001e-07	0.99995	microtubule structures 1
Tb927.1.4410	0.34131	0.147732	0.0493431	0.0334326	0.0574215	0.0498989	0.0445531	0.0331847	0.0295379	0.0309989	0.18092	unknown	nucleus - chromatin	0.997324	0.00139679	0.995931	nucleus - chromatin
Tb927.1.4420	0.0252825	0.0262558	0.0370979	0.0703254	0.0960016	0.15082	0.119511	0.158982	0.18381	0.0958224	0.00861125	unknown	endoplasmic reticulum	0.993967	2.30998e-06	0.993965	endoplasmic reticulum
Tb927.1.4450	0.0383337	0.0303242	0.057045	0.11216	0.082212	0.164175	0.0902128	0.128664	0.131319	0.148294	0.0193283	unknown	acidocalcisomes	0.997492	2.45119e-06	0.997489	acidocalcisomes
Tb927.1.4470	0.0293113	0.00730542	0.068393	0.111347	0.170152	0.215544	0.169795	0.11582	0.0651793	0.037914	0.00923919	unknown	microtubule structures 1	0.927139	0.00194391	0.925337	unknown
Tb927.1.4480	0.287607	0.100882	0.0393812	0.0590344	0.0904011	0.136471	0.0801588	0.0697704	0.0573697	0.0408351	0.0441265	unknown	nucleus	0.945742	0.000160316	0.94559	unknown
Tb927.1.4490	0.214481	0.0783719	0.0517247	0.075487	0.0840282	0.117656	0.108159	0.0867701	0.087733	0.0451419	0.0470101	unknown	glycosomes	0.980918	0.016275	0.964953	unknown
Tb927.1.4500	0.0197532	0.0151461	0.0334343	0.0852814	0.0919289	0.147645	0.123176	0.156272	0.197734	0.0967639	0.00617922	unknown	endoplasmic reticulum	0.817262	4.81029e-05	0.817223	unknown
Tb927.1.4520	0.0981608	0.141815	0.126958	0.113	0.0907424	0.11018	0.0924815	0.0663299	0.0710747	0.0430961	0.0329736	unknown	flagellum 1	0.997749	0.000426902	0.997323	flagellum 1
Tb927.1.4650	0.251722	0.0350226	0.0265411	0.0486127	0.0655486	0.0942359	0.0869982	0.0934056	0.121059	0.0584495	0.121904	unknown	ribonucleoproteins 1	0.901223	0.0801408	0.828998	unknown
Tb927.1.4680	0.42975	0.0493339	0.0238389	0.0461832	0.0750818	0.109625	0.0815789	0.0710373	0.0640583	0.023779	0.0410061	unknown	nucleus	0.935387	0.000160402	0.935237	unknown
Tb927.1.4690	0.248052	0.0414163	0.0251689	0.0391736	0.0533238	0.0701339	0.0623407	0.057573	0.0633558	0.0463477	0.301145	unknown	proteasome regulatory particle	0.784563	0.00733767	0.778806	unknown
Tb927.1.4700	0.13839	0.092567	0.0505332	0.0785606	0.108083	0.12552	0.0881702	0.078656	0.0776031	0.050005	0.0586658	unknown	intraflagellar transport	0.663306	0.0108388	0.656117	unknown
Tb927.1.4720	0.109183	0.0474936	0.0501003	0.0618405	0.0581141	0.0819829	0.0719616	0.10213	0.110204	0.102389	0.198086	cytosol	cytosol	1	0	1	cytosol
Tb927.1.4740	0.175726	0.0430782	0.0352289	0.0569448	0.0619525	0.0952313	0.0739035	0.0884687	0.122233	0.126518	0.12623	unknown	secretory/endocytic 2	0.73036	0.268735	0.534087	unknown
Tb927.1.4760	0.294665	0.0355995	0.0267387	0.056338	0.061392	0.0959978	0.0672231	0.0899366	0.11599	0.0921154	0.0618948	unknown	ribonucleoproteins 1	0.929399	0.0135792	0.916779	unknown
Tb927.1.4780	0.113009	0.0594915	0.0477987	0.0752824	0.0729995	0.0938705	0.067213	0.0829714	0.119893	0.128749	0.138722	unknown	secretory/endocytic 2	0.220669	0.753615	0.0543695	unknown
Tb927.1.4800	0.0276384	0.024204	0.0486761	0.110018	0.122066	0.152451	0.108772	0.0799833	0.0711057	0.0287123	0.0472549	unknown	secretory/endocytic 2	0.999856	0.000143802	0.999712	secretory/endocytic 2
Tb927.1.4830	0.0641274	0.0437607	0.0449052	0.0605194	0.0415767	0.0441753	0.0383767	0.0399077	0.0395661	0.0373621	0.557107	unknown	cytosol	0.999912	8.17864e-05	0.999831	cytosol
Tb927.1.4870	0.110913	0.0758522	0.0524384	0.0535201	0.0660196	0.10473	0.0859504	0.103506	0.142353	0.172094	0.0326227	unknown	secretory/endocytic 2	0.0241387	0.974731	0.000609972	unknown
Tb927.1.4890	0.0736925	0.0324207	0.0287422	0.0512652	0.060745	0.0897325	0.0804896	0.102406	0.185547	0.213342	0.0379589	secretory/endocytic 1	secretory/endocytic 1	1	0	1	secretory/endocytic 1
Tb927.1.4900	0.0356987	0.0257693	0.0255908	0.0494673	0.0789858	0.112386	0.12321	0.134157	0.205455	0.17413	0.0182372	unknown	secretory/endocytic 1	0.998873	3.54307e-05	0.998837	secretory/endocytic 1
Tb927.1.5000	0.046363	0.0683469	0.0446461	0.0865057	0.110978	0.161568	0.15872	0.126856	0.114217	0.0567547	0.00393229	unknown	glycosomes	0.99495	0.000234186	0.994717	glycosomes
Tb927.1.5030	0.04859	0.0312737	0.0377123	0.0734145	0.0894936	0.148809	0.118855	0.158074	0.189821	0.0942086	0.00425636	unknown	endoplasmic reticulum	0.973758	1.28304e-05	0.973746	unknown
Tb927.1.5060	0.0638724	0.0144632	0.0214821	0.0279368	0.0360697	0.0773815	0.0736647	0.0737405	0.138598	0.273606	0.184565	unknown	secretory/endocytic 2	0.996477	0.00352339	0.992966	secretory/endocytic 2
Tb927.1.5110	0.0288836	0.031926	0.0272458	0.0499532	0.0819002	0.119403	0.125198	0.145891	0.215466	0.150087	0.018854	unknown	secretory/endocytic 1	0.558711	0.000105913	0.558652	unknown
Tb927.1.5120	0.0395121	0.0352657	0.0196842	0.0379804	0.0492824	0.0876794	0.0748117	0.0960598	0.188292	0.333077	0.0383557	unknown	secretory/endocytic 1	0.998427	5.37994e-07	0.998426	secretory/endocytic 1
Tb927.1.5170	0.0272136	0.0220277	0.0180564	0.0423509	0.0609976	0.0862839	0.0846879	0.101765	0.183669	0.321763	0.0206727	unknown	secretory/endocytic 1	0.999889	2.93602e-08	0.999889	secretory/endocytic 1
Tb927.1.5200	0.0341322	0.0263828	0.0227309	0.0655897	0.0753976	0.117401	0.119688	0.136735	0.204718	0.171305	0.0259197	unknown	secretory/endocytic 1	0.994836	0.000989779	0.993851	secretory/endocytic 1
Tb927.1.5240	0.0502101	0.0377639	0.0320447	0.0522167	0.0696609	0.108073	0.138028	0.144085	0.197821	0.164467	0.00563018	unknown	secretory/endocytic 1	0.932846	0.00343548	0.929641	unknown
Tb927.1.540	0.348446	0.0747755	0.0308663	0.0491183	0.0720076	0.108646	0.0698466	0.0644959	0.0624952	0.0388348	0.0576244	unknown	nucleus	0.988571	2.51988e-05	0.988546	unknown
Tb927.1.560	0.181014	0.0839127	0.0517183	0.0878153	0.0937394	0.128345	0.0963266	0.111974	0.0761466	0.0391099	0.0300574	nucleus	nucleus	1	0	1	nucleus
Tb927.1.600	0.0311991	0.0267257	0.0360694	0.148268	0.0556052	0.141287	0.126393	0.0548021	0.163799	0.188382	0.0274692	unknown	microtubule structures 2	2.34665e-05	0.999977	5.50678e-10	unknown
Tb927.1.610	0.0171923	0.0210007	0.0552766	0.11598	0.178496	0.228847	0.15763	0.105888	0.0730244	0.0252975	0.00343606	unknown	microtubule structures 1	0.999999	5.35848e-08	0.999999	microtubule structures 1
Tb927.1.640	0.271411	0.106211	0.0564303	0.0548352	0.0889577	0.121591	0.0831371	0.0643282	0.0558523	0.0311931	0.0494762	unknown	nucleus	0.902459	0.000276725	0.902209	unknown
Tb927.1.650	0.167818	0.142843	0.0600719	0.0748968	0.0980947	0.124119	0.0865394	0.0663058	0.0784693	0.0577546	0.043087	unknown	nucleus - chromatin	0.755202	0.00445068	0.751841	unknown
Tb927.1.670	0.403462	0.058524	0.0365752	0.0550666	0.0561723	0.0715444	0.0520068	0.0590269	0.0621139	0.0439863	0.103552	unknown	ribonucleoproteins 1	0.617231	0.00027697	0.61706	unknown
Tb927.1.690	0.0505679	0.190609	0.150251	0.146431	0.105938	0.110456	0.081564	0.0564575	0.0460531	0.0282607	0.0160512	unknown	flagellum 1	0.999999	1.98815e-07	0.999999	flagellum 1
Tb927.1.700	0.235448	0.0789687	0.04894	0.0648018	0.0738422	0.10287	0.100584	0.0833549	0.0893167	0.0429492	0.0822017	unknown	glycosomes	0.816079	0.12663	0.712738	unknown
Tb927.1.710	0.249278	0.085259	0.0453233	0.0636059	0.0757993	0.0987921	0.103638	0.07452	0.0831501	0.0360658	0.0845685	unknown	glycosomes	0.69762	0.211079	0.550367	unknown
Tb927.1.720	0.0985669	0.0729261	0.0570497	0.0853427	0.105868	0.153428	0.138451	0.111858	0.102359	0.0466859	0.0165433	unknown	glycosomes	0.99884	0.000797339	0.998044	glycosomes
Tb927.1.730	0.0668462	0.0226629	0.0477931	0.0654665	0.0950385	0.163723	0.152623	0.147231	0.147128	0.0732306	0.0137272	unknown	mitochondrion - IM	0.677177	0.000263931	0.676999	unknown
Tb927.1.740	0.0495658	0.0190226	0.0343422	0.0668253	0.111439	0.158909	0.15596	0.141221	0.146243	0.0633465	0.0455144	unknown	mitochondrion - matrix 1	0.93981	4.9734e-05	0.939763	unknown
Tb927.1.750	0.0980408	0.203658	0.158717	0.125941	0.0805129	0.0894247	0.0589759	0.051465	0.0424566	0.0275237	0.0448644	unknown	flagellum 1	0.999997	7.07035e-07	0.999996	flagellum 1
Tb927.1.780	0.119562	0.184909	0.144809	0.133366	0.0858206	0.101289	0.067225	0.0526345	0.0449294	0.0311002	0.0219292	unknown	flagellum 1	0.999997	1.5818e-06	0.999995	flagellum 1
Tb927.1.790	0.0932456	0.0242156	0.0271069	0.0888102	0.119069	0.16354	0.132461	0.133304	0.110308	0.0587464	0.029814	unknown	mitochondrion - matrix 2	0.990181	0.0011817	0.989011	unknown
Tb927.1.830	0.0915325	0.113705	0.0932381	0.113252	0.112183	0.117921	0.107775	0.0710869	0.086731	0.0267943	0.0657815	unknown	microtubule structures 2	0.946233	0.0532352	0.89586	unknown
Tb927.1.840	0.0242989	0.0197331	0.0282194	0.0682116	0.104601	0.139673	0.142923	0.160906	0.194615	0.106935	0.00185805	unknown	endoplasmic reticulum	0.988049	3.25163e-05	0.988017	unknown
Tb927.1.860	0.0160586	0.0215736	0.0316493	0.0623612	0.0867064	0.135338	0.144698	0.16072	0.216999	0.113725	0.00947426	unknown	endoplasmic reticulum	0.997333	1.36399e-06	0.997332	endoplasmic reticulum
Tb927.1.870	0.124236	0.0517852	0.0360105	0.0601885	0.0617569	0.0729455	0.073451	0.075165	0.0926422	0.0742222	0.277597	unknown	cytosol	0.977396	0.0174687	0.960322	unknown
Tb927.1.880	0.446669	0.0868949	0.024856	0.0468749	0.0635551	0.095995	0.0527153	0.0485341	0.0493628	0.0280318	0.0591787	unknown	nucleus	0.99542	6.09523e-06	0.995414	nucleus
Tb927.1.990	0.0456808	0.185644	0.163706	0.145867	0.100935	0.107192	0.089497	0.058121	0.0525075	0.0276431	0.00837588	flagellum 1	flagellum 1	1	0	1	flagellum 1
Tb927.10.10000	0.0491038	0.0268156	0.0289996	0.0617451	0.0779542	0.111393	0.110597	0.122566	0.209742	0.193959	0.00830665	unknown	secretory/endocytic 1	0.99956	2.78459e-05	0.999533	secretory/endocytic 1
Tb927.10.10010	0.359324	0.05057	0.0220048	0.0556297	0.0658724	0.0903591	0.0808463	0.0794446	0.0893365	0.0447177	0.051391	unknown	ribonucleoproteins 1	0.982804	0.00056513	0.982249	unknown
Tb927.10.10020	0.0799197	0.0209151	0.0238613	0.0395042	0.0397815	0.0556862	0.0576205	0.0950647	0.21995	0.328278	0.033559	unknown	secretory/endocytic 1	0.999679	3.30343e-05	0.999646	secretory/endocytic 1
Tb927.10.10030	0.116583	0.0183857	0.0140252	0.0244195	0.0328818	0.0423141	0.0384746	0.0395293	0.0470361	0.0243336	0.602017	unknown	cytosol	0.999997	2.81102e-06	0.999994	cytosol
Tb927.10.10050	0.034987	0.0319352	0.0519996	0.0841873	0.0830919	0.142013	0.113827	0.158758	0.188308	0.0922182	0.0104898	unknown	endoplasmic reticulum	0.964179	8.71901e-06	0.964171	unknown
Tb927.10.10070	0.491347	0.0672875	0.0223474	0.0425412	0.0600144	0.0797823	0.0628538	0.0517456	0.0496073	0.0330576	0.0657789	unknown	nucleus	0.985264	5.66886e-07	0.985263	unknown
Tb927.10.10080	0.0850518	0.17223	0.148105	0.142755	0.0982653	0.100161	0.0975009	0.0605708	0.0505783	0.0286613	0.0223741	unknown	flagellum 1	0.999968	2.41789e-06	0.999965	flagellum 1
Tb927.10.10090	0.0249452	0.0199713	0.0513156	0.110109	0.172918	0.233732	0.138739	0.109967	0.0701002	0.02424	0.0105115	unknown	microtubule structures 1	1	2.30267e-08	1	microtubule structures 1
Tb927.10.10120	0.0767331	0.0277572	0.0424936	0.0711267	0.105031	0.15857	0.147634	0.136222	0.145158	0.0671814	0.0219777	mitochondrion - matrix 2	mitochondrion - matrix 2	1	0	1	mitochondrion - matrix 2
Tb927.10.10130	0.0622864	0.0213291	0.0321098	0.0779038	0.120957	0.16387	0.145565	0.14509	0.138661	0.0543393	0.0279971	mitochondrion - matrix 2	mitochondrion - matrix 2	1	0	1	mitochondrion - matrix 2
Tb927.10.10140	0.0817318	0.153853	0.119458	0.12383	0.08247	0.0864941	0.062453	0.042583	0.0384481	0.0180096	0.179644	unknown	microtubule structures 2	0.106158	0.893842	0.0112694	unknown
Tb927.10.10150	0.0714191	0.0505579	0.0660656	0.102819	0.126614	0.176913	0.14188	0.0893154	0.0963625	0.0563933	0.0449496	unknown	microtubule structures 2	0.850392	0.00508425	0.846069	unknown
Tb927.10.10160	0.0960829	0.0336054	0.0298289	0.06241	0.110394	0.136826	0.130732	0.142471	0.121661	0.0638564	0.0800805	mitochondrion - matrix 2	mitochondrion - matrix 2	1	0	1	mitochondrion - matrix 2
Tb927.10.10170	0.447842	0.0807533	0.0262836	0.0499592	0.0730448	0.0897486	0.0660899	0.0554514	0.0482831	0.0241994	0.0466757	nucleus	nucleus	1	0	1	nucleus
Tb927.10.10180	0.0215857	0.0286454	0.0300109	0.0688538	0.108276	0.143474	0.104091	0.145258	0.189787	0.123922	0.0170794	unknown	mitochondrion - IM	0.762429	0.00449214	0.759004	unknown
Tb927.10.10200	0.200734	0.054189	0.0434078	0.0707175	0.0803724	0.112244	0.0989261	0.0909904	0.106899	0.073162	0.068358	unknown	ribonucleoproteins 1	0.77264	0.0945111	0.699617	unknown
Tb927.10.10220	0.437018	0.0447509	0.0188408	0.0301208	0.0290302	0.0452099	0.0467175	0.0373124	0.0550114	0.0395814	0.216407	unknown	ribonucleoproteins 1	0.873417	6.60956e-05	0.873359	unknown
Tb927.10.10280	0.266899	0.0469255	0.032973	0.0649577	0.101085	0.127062	0.111775	0.0838697	0.081399	0.0504491	0.0244608	unknown	glycosomes	0.883978	0.0460651	0.843257	unknown
Tb927.10.10320	0.12367	0.104716	0.0805534	0.0991718	0.0640962	0.068142	0.0576196	0.059634	0.0513153	0.036496	0.242731	unknown	microtubule structures 2	0.00980058	0.989695	0.000100992	unknown
Tb927.10.10330	0.340625	0.0365975	0.0331856	0.0526371	0.0810271	0.105518	0.0886742	0.0869607	0.0911204	0.0529785	0.0424436	unknown	ribonucleoproteins 1	0.978317	0.000263439	0.978059	unknown
Tb927.10.10340	0.260871	0.0887979	0.039168	0.0534896	0.0915494	0.139299	0.0901517	0.077348	0.0722622	0.03608	0.032204	unknown	nucleus	0.992773	1.25717e-05	0.992761	nucleus
Tb927.10.10350	0.0936799	0.0657713	0.0293094	0.0608973	0.0668674	0.0818693	0.0655353	0.0653802	0.0581687	0.0498557	0.349274	unknown	cytosol	0.842787	0.00740158	0.836549	unknown
Tb927.10.10360	0.309446	0.0455796	0.029317	0.0641936	0.100221	0.127405	0.102817	0.0807963	0.079623	0.0458383	0.0102805	unknown	nucleus	0.462754	0.108783	0.412414	unknown
Tb927.10.10370	0.0215982	0.192063	0.175213	0.153745	0.10666	0.11495	0.0811401	0.0609367	0.0553488	0.0290716	0.00216408	unknown	flagellum 1	1	1.00399e-07	0.999999	flagellum 1
Tb927.10.10380	0.382319	0.0649209	0.0320696	0.0479307	0.0835373	0.112114	0.0844754	0.0659799	0.0576337	0.0334953	0.0362534	nucleus	nucleus	1	0	1	nucleus
Tb927.10.10390	0.0686775	0.0219759	0.015909	0.0298766	0.0440821	0.0597271	0.0645164	0.0642817	0.0684923	0.0368785	0.521634	unknown	cytosol	0.999818	0.000177036	0.999641	cytosol
Tb927.10.1040	0.108107	0.0851644	0.0400347	0.0362377	0.0401902	0.0643048	0.0654715	0.0704613	0.119059	0.148737	0.222233	unknown	secretory/endocytic 2	0.000101603	0.999878	1.23589e-08	unknown
Tb927.10.10400	0.125795	0.0190898	0.0304348	0.0707861	0.108396	0.136359	0.14883	0.135937	0.146509	0.0640244	0.0159127	mitochondrion - matrix 1	mitochondrion - matrix 1	1	0	1	mitochondrion - matrix 1
Tb927.10.10410	0.219442	0.0674718	0.04036	0.0382179	0.0776666	0.114304	0.0721417	0.0851475	0.0841099	0.0578441	0.0763792	unknown	intraflagellar transport	0.999829	1.95363e-05	0.999809	intraflagellar transport
Tb927.10.10420	0.0473403	0.0248616	0.0284077	0.0692058	0.108701	0.152874	0.165499	0.149672	0.140623	0.0565823	0.0562336	unknown	mitochondrion - matrix 1	0.54265	7.45983e-05	0.54261	unknown
Tb927.10.10440	0.0780664	0.0168476	0.032721	0.0333812	0.0350175	0.0429427	0.0330101	0.0582052	0.0586599	0.0674795	0.543669	unknown	cytosol	0.998516	0.00141919	0.997099	cytosol
Tb927.10.10445	0.040554	0.0834303	0.0699769	0.0632092	0.123614	0.187634	0.14247	0.0984108	0.0841951	0.0258899	0.0638174	nucleus - chromatin	nucleus - chromatin	1	0	1	nucleus - chromatin
Tb927.10.1050	0.0152178	0.0170006	0.0208171	0.0402709	0.0526338	0.0819614	0.0765648	0.0884641	0.176174	0.398894	0.0282892	unknown	secretory/endocytic 1	0.999997	1.02771e-09	0.999997	secretory/endocytic 1
Tb927.10.1060	0.166778	0.0644009	0.0383099	0.0468585	0.0434159	0.0535829	0.0435583	0.046514	0.0509751	0.0470297	0.399108	cytosol	cytosol	1	0	1	cytosol
Tb927.10.10600	0.0914168	0.0357731	0.0363117	0.0513918	0.0579443	0.0797588	0.0731513	0.0707718	0.0787395	0.0646242	0.360117	unknown	cytosol	0.997507	0.00063674	0.996872	cytosol
Tb927.10.10610	0.0174166	0.0319691	0.0346672	0.0848837	0.0932306	0.163852	0.131987	0.166523	0.175799	0.0774135	0.00621423	unknown	endoplasmic reticulum	0.873305	3.9666e-05	0.873271	unknown
Tb927.10.10620	0.299724	0.0773595	0.0214194	0.0531954	0.0561172	0.0816661	0.074671	0.05912	0.0702867	0.026968	0.172044	unknown	proteasome regulatory particle	0.900342	0.0564958	0.849477	unknown
Tb927.10.10630	0.0450695	0.181104	0.142792	0.140582	0.101803	0.118058	0.0837386	0.0668298	0.0531168	0.0279335	0.0170913	unknown	flagellum 1	0.999999	3.20607e-07	0.999999	flagellum 1
Tb927.10.10640	0.00825473	0.0278137	0.0287601	0.0844066	0.113232	0.157093	0.125419	0.167476	0.188219	0.0807953	0.0185301	unknown	endoplasmic reticulum	0.557132	0.000217072	0.557011	unknown
Tb927.10.10690	0.0565083	0.0350474	0.0479058	0.109746	0.157541	0.208709	0.15162	0.0973842	0.0623222	0.0325879	0.0196324	unknown	microtubule structures 1	0.999983	8.78595e-07	0.999982	microtubule structures 1
Tb927.10.1070	0.0670085	0.0316504	0.0385574	0.0613888	0.084099	0.12276	0.120038	0.128323	0.174877	0.124669	0.0322128	unknown	secretory/endocytic 1	0.865531	0.00718851	0.859309	unknown
Tb927.10.10700	0.507322	0.0566712	0.0136024	0.0347635	0.0529731	0.0640604	0.0494249	0.0448835	0.0331792	0.0221537	0.11101	unknown	proteasome regulatory particle	0.651476	6.82895e-05	0.651432	unknown
Tb927.10.10710	0.0941485	0.067125	0.0553123	0.067125	0.109055	0.141344	0.133479	0.121491	0.11946	0.0404049	0.0510543	unknown	microtubule structures 2	0.225591	0.499508	0.112906	unknown
Tb927.10.10720	0.0279396	0.0530362	0.0772791	0.100129	0.0797548	0.100646	0.100355	0.119399	0.155949	0.156985	0.00567999	unknown	secretory/endocytic 3	0.989536	0.00893012	0.980699	unknown
Tb927.10.10730	0.281819	0.0453955	0.034009	0.0537158	0.0717066	0.101323	0.0788972	0.0612439	0.0854987	0.0472316	0.13916	unknown	proteasome regulatory particle	0.677118	0.0184405	0.664631	unknown
Tb927.10.10740	0.0137026	0.0198239	0.0326032	0.0632127	0.0886934	0.134771	0.124643	0.152766	0.204079	0.131938	0.00728017	unknown	endoplasmic reticulum	0.96285	1.18076e-05	0.962838	unknown
Tb927.10.10750	0.231179	0.076806	0.0344713	0.0575472	0.0692589	0.0986054	0.0668756	0.0558684	0.0540784	0.0509676	0.204342	unknown	proteasome regulatory particle	0.792794	0.169245	0.658617	unknown
Tb927.10.10780	0.0612518	0.0320852	0.0404232	0.0651668	0.0973163	0.145128	0.145089	0.138275	0.154679	0.0643502	0.0628475	unknown	mitochondrion - matrix 1	0.984401	4.41496e-05	0.984358	unknown
Tb927.10.1080	0.387309	0.0381342	0.016944	0.043428	0.0395361	0.0492079	0.0514677	0.0530973	0.0671801	0.040426	0.191135	unknown	ribonucleoproteins 1	0.785243	6.47499e-05	0.785192	unknown
Tb927.10.10800	0.0113372	0.0360039	0.0488372	0.0840085	0.0849623	0.172664	0.100043	0.130563	0.169659	0.155018	0.00247119	unknown	acidocalcisomes	0.991003	1.45658e-05	0.990989	acidocalcisomes
Tb927.10.10830	0.0843116	0.0225139	0.0360803	0.0745725	0.109581	0.153535	0.144426	0.140023	0.141888	0.0512654	0.0250568	mitochondrion - matrix 2	mitochondrion - matrix 2	1	0	1	mitochondrion - matrix 2
Tb927.10.10840	0.0117282	0.0209486	0.0435136	0.0744267	0.0711537	0.118607	0.102548	0.145016	0.2044	0.160608	0.00698433	secretory/endocytic 1	secretory/endocytic 1	1	0	1	secretory/endocytic 1
Tb927.10.10850	0.415814	0.0554257	0.0216662	0.0344607	0.0366343	0.0484909	0.0407885	0.0429721	0.0479182	0.0330165	0.215101	unknown	proteasome regulatory particle	0.723901	0.000100469	0.723828	unknown
Tb927.10.10870	0.211089	0.0473172	0.0282175	0.0616292	0.0887225	0.112896	0.09602	0.0854109	0.0669678	0.0328333	0.168897	unknown	proteasome regulatory particle	0.0805292	0.892166	0.00868381	unknown
Tb927.10.10880	0.337087	0.0567069	0.0278302	0.0453636	0.0477927	0.0607229	0.0592612	0.0557698	0.0650377	0.054422	0.182408	unknown	ribonucleoproteins 1	0.859733	0.000653867	0.859171	unknown
Tb927.10.10940	0.038274	0.0196653	0.01122	0.0140202	0.0138384	0.0191202	0.0194867	0.0216751	0.0259208	0.0311565	0.771968	cytosol	cytosol	1	0	1	cytosol
Tb927.10.1100	0.344041	0.0422949	0.0313198	0.0456966	0.0570656	0.0800009	0.0773594	0.0774894	0.0936749	0.0600597	0.0854183	unknown	ribonucleoproteins 1	0.997115	0.000127981	0.996987	ribonucleoproteins 1
Tb927.10.11020	0.245104	0.0843605	0.0484852	0.0537705	0.0978442	0.132186	0.0900651	0.0623236	0.0605787	0.0453926	0.082868	unknown	nucleus	0.426965	0.00446854	0.425057	unknown
Tb927.10.11050	0.10761	0.031062	0.0384509	0.0817331	0.133391	0.15057	0.143712	0.127974	0.133494	0.0485009	0.0142334	unknown	mitochondrion - matrix 2	0.998079	0.00029882	0.997781	mitochondrion - matrix 2
Tb927.10.11060	0.0109156	0.0365253	0.0355457	0.0930433	0.0761221	0.13412	0.151536	0.153043	0.186477	0.114187	0.00848396	unknown	mitochondrion - IM	0.987201	0.0021172	0.985111	unknown
Tb927.10.11070	0.0270399	0.022522	0.0544262	0.100117	0.142599	0.19954	0.149871	0.127638	0.0900766	0.0386351	0.0233805	unknown	microtubule structures 1	0.997269	0.000285656	0.996984	microtubule structures 1
Tb927.10.11080	0.0261658	0.143727	0.144097	0.164859	0.112159	0.123378	0.0929796	0.0694246	0.0542247	0.031104	0.0386116	unknown	flagellum 1	0.997299	9.07347e-05	0.997208	flagellum 1
Tb927.10.11090	0.0904963	0.0251773	0.0404536	0.0824902	0.129452	0.15621	0.134919	0.14454	0.113449	0.0508311	0.0319819	unknown	mitochondrion - matrix 2	0.997061	6.23746e-05	0.996999	mitochondrion - matrix 2
Tb927.10.11100	0.141178	0.0777947	0.0630893	0.0612519	0.125249	0.106088	0.064284	0.0481162	0.109504	0.0601801	0.143265	unknown	microtubule structures 2	0.999964	3.57583e-05	0.999928	microtubule structures 2
Tb927.10.11110	0.297795	0.0535517	0.0290101	0.0466322	0.0871612	0.118649	0.0695845	0.103472	0.066224	0.0599486	0.0679712	unknown	microtubule structures 2	0.771549	0.026878	0.750812	unknown
Tb927.10.11130	0.233933	0.0381501	0.0254789	0.052085	0.059612	0.0945105	0.0589232	0.0523187	0.0604693	0.0584494	0.200147	unknown	secretory/endocytic 2	0.739318	0.0192848	0.72506	unknown
Tb927.10.11140	0.0163575	0.0207971	0.0311092	0.0552157	0.0652298	0.104318	0.0984884	0.121413	0.189303	0.304443	0.00733788	unknown	secretory/endocytic 1	0.996751	2.19309e-07	0.99675	secretory/endocytic 1
Tb927.10.11150	0.314497	0.0850607	0.0374651	0.0586626	0.0740183	0.107832	0.0889828	0.0642577	0.0639252	0.040723	0.0588944	unknown	nucleus	0.91563	0.000641088	0.915043	unknown
Tb927.10.11170	0.377595	0.0645142	0.0288347	0.0422221	0.0773496	0.105509	0.060781	0.0603133	0.0566716	0.0299221	0.069458	unknown	nucleus	0.96525	8.30203e-05	0.96517	unknown
Tb927.10.11180	0.209848	0.0481209	0.0336488	0.0642026	0.0734746	0.103112	0.0864404	0.085893	0.103924	0.0684161	0.112387	unknown	ribonucleoproteins 1	0.874219	0.0495427	0.830908	unknown
Tb927.10.11190	0.0654818	0.0351063	0.0641811	0.0771902	0.107717	0.165009	0.130411	0.159162	0.114287	0.0388267	0.0312827	unknown	mitochondrion - IM	0.719067	0.00162743	0.717897	unknown
Tb927.10.1120	0.0513841	0.16641	0.146299	0.123897	0.0869828	0.0858011	0.0766659	0.0838186	0.0677712	0.063438	0.02897	unknown	microtubule structures 2	0.970957	0.0290426	0.942758	unknown
Tb927.10.11200	0.0528189	0.033466	0.0357058	0.0626337	0.0912097	0.141068	0.133051	0.128937	0.169395	0.124226	0.0170186	unknown	endoplasmic reticulum	0.541538	0.00819192	0.537101	unknown
Tb927.10.11210	0.238542	0.054572	0.0285076	0.0490935	0.0705235	0.0919735	0.0668185	0.0735738	0.0482503	0.0343655	0.205057	unknown	proteasome regulatory particle	0.982645	0.00911049	0.973693	unknown
Tb927.10.11220	0.0675089	0.0557215	0.0496496	0.0670722	0.075048	0.107363	0.124229	0.12751	0.172789	0.136419	0.0166913	secretory/endocytic 2	secretory/endocytic 2	1	0	1	secretory/endocytic 2
Tb927.10.11230	0.404578	0.0825271	0.0171861	0.0437286	0.0576731	0.0892123	0.0506838	0.0642934	0.0512352	0.0257735	0.0896562	unknown	nucleus	0.929612	0.000528945	0.929121	unknown
Tb927.10.11250	0.0438999	0.161439	0.136316	0.151984	0.115292	0.127706	0.0952803	0.0684695	0.0522942	0.0233196	0.0080629	flagellum 1	flagellum 1	1	0	1	flagellum 1
Tb927.10.11260	0.117954	0.0336986	0.0356703	0.0676955	0.103807	0.15025	0.135972	0.133125	0.140607	0.0734567	0.0197548	unknown	mitochondrion - matrix 1	0.990907	0.00027936	0.99063	mitochondrion - matrix 1
Tb927.10.1130	0.0499086	0.180283	0.149517	0.156804	0.110396	0.123077	0.0856368	0.0637263	0.0457174	0.0265313	0.00453211	flagellum 1	flagellum 1	1	0	1	flagellum 1
Tb927.10.11300	0.157041	0.158967	0.122247	0.11862	0.0741003	0.0770315	0.0590802	0.040017	0.0309206	0.0210543	0.123806	unknown	microtubule structures 2	0.432061	0.567541	0.186849	unknown
Tb927.10.11310	0.320706	0.0738066	0.0415535	0.0683354	0.072982	0.0952627	0.082265	0.0613577	0.0554144	0.0425916	0.0770618	intraflagellar transport	intraflagellar transport	1	0	1	intraflagellar transport
Tb927.10.11330	0.066732	0.204253	0.164138	0.143007	0.0895108	0.0969326	0.08429	0.0551251	0.0520926	0.0292254	0.0243344	unknown	flagellum 1	0.999999	2.47272e-07	0.999999	flagellum 1
Tb927.10.11340	0.0435488	0.0237474	0.0380133	0.0881692	0.175012	0.233001	0.126613	0.120926	0.082786	0.0305699	0.0161696	unknown	microtubule structures 1	0.999991	9.37845e-08	0.999991	microtubule structures 1
Tb927.10.11350	0.116014	0.0383723	0.0593732	0.0664396	0.104851	0.158835	0.112625	0.132868	0.121175	0.0521965	0.0126156	unknown	mitochondrion - matrix 2	0.987555	0.000633886	0.986929	unknown
Tb927.10.11360	0.185301	0.0408518	0.0320582	0.0617742	0.0883245	0.137864	0.112354	0.106696	0.11164	0.0534774	0.0368313	unknown	glycosomes	0.829429	0.0808248	0.76239	unknown
Tb927.10.11370	0.132418	0.0240375	0.0259637	0.0681682	0.100162	0.150312	0.148445	0.143481	0.138903	0.0515186	0.016591	unknown	mitochondrion - matrix 1	0.984678	2.73973e-05	0.984651	unknown
Tb927.10.11380	0.107469	0.0480434	0.0466196	0.0499082	0.0517996	0.061173	0.0629231	0.0513109	0.0753448	0.0533498	0.383978	unknown	cytosol	0.991372	0.000921811	0.990459	cytosol
Tb927.10.11390	0.372124	0.0311503	0.0172881	0.045394	0.0588758	0.0821372	0.0823848	0.0823714	0.101142	0.0505642	0.065976	ribonucleoproteins 1	ribonucleoproteins 1	1	0	1	ribonucleoproteins 1
Tb927.10.1140	0.167474	0.0559326	0.0531929	0.0797558	0.0882302	0.131824	0.110873	0.0838335	0.0873476	0.0616388	0.0737289	unknown	glycosomes	0.420033	0.450686	0.23073	unknown
Tb927.10.11400	0.252167	0.079194	0.0469135	0.0592107	0.0842758	0.108919	0.0978749	0.0836037	0.0551063	0.0405075	0.108592	unknown	intraflagellar transport	0.676585	0.0252806	0.65948	unknown
Tb927.10.11410	0.313806	0.0830211	0.034687	0.060016	0.0863621	0.122482	0.0964674	0.0594215	0.0616468	0.0301345	0.051955	unknown	nucleus	0.940887	0.000623048	0.940301	unknown
Tb927.10.11420	0.0166279	0.0286262	0.035069	0.0713034	0.0942896	0.142008	0.127419	0.139741	0.195244	0.0857227	0.0174739	unknown	endoplasmic reticulum	0.612868	8.07951e-06	0.612863	unknown
Tb927.10.11430	0.247278	0.103692	0.0786159	0.0734961	0.0744154	0.112217	0.0807112	0.0515047	0.0575641	0.0507921	0.0741136	unknown	glycosomes	0.766581	0.121973	0.673079	unknown
Tb927.10.11450	0.202527	0.0806671	0.0570824	0.0746902	0.0991996	0.136208	0.0972993	0.0874802	0.083118	0.0466469	0.0311717	unknown	glycosomes	0.954707	0.0323388	0.923833	unknown
Tb927.10.11480	0.122347	0.0233313	0.0342571	0.0545202	0.0904443	0.137424	0.122311	0.135205	0.136892	0.0498305	0.0239561	unknown	mitochondrion - matrix 2	0.987979	7.9363e-05	0.987901	unknown
Tb927.10.1150	0.0355484	0.0220365	0.0489295	0.111382	0.167844	0.207484	0.157428	0.105393	0.0767281	0.0430694	0.0136599	unknown	microtubule structures 1	0.999984	6.19965e-07	0.999983	microtubule structures 1
Tb927.10.11500	0.0111243	0.0202642	0.0402648	0.0607702	0.0869934	0.138439	0.136557	0.159806	0.205586	0.113085	0.00348798	unknown	endoplasmic reticulum	0.985925	1.01322e-05	0.985915	unknown
Tb927.10.11510	0.142491	0.105208	0.0812636	0.0694728	0.0947054	0.13136	0.100356	0.0732708	0.0724303	0.0371893	0.0815475	unknown	nucleus - chromatin	0.969402	0.00311379	0.966383	unknown
Tb927.10.11520	0.03062	0.0133603	0.0250289	0.0660495	0.0937576	0.139778	0.153046	0.161292	0.203301	0.074439	0.0208767	unknown	endoplasmic reticulum	0.947118	5.47196e-05	0.947066	unknown
Tb927.10.11530	0.155836	0.046714	0.0334984	0.0301102	0.024539	0.0357202	0.0376276	0.0356706	0.0376222	0.0352461	0.513438	unknown	cytosol	0.997326	2.7224e-05	0.997299	cytosol
Tb927.10.11550	0.0875564	0.183391	0.154224	0.124935	0.0910692	0.105152	0.0748433	0.0584104	0.0576986	0.0259173	0.0185045	unknown	flagellum 1	0.999997	7.40805e-07	0.999996	flagellum 1
Tb927.10.11570	0.0975311	0.0373652	0.0395929	0.0741681	0.0834254	0.115126	0.0922608	0.130091	0.161618	0.151381	0.0120256	unknown	secretory/endocytic 1	0.535771	0.091893	0.486537	unknown
Tb927.10.11580	0.0632683	0.173946	0.156822	0.141324	0.102347	0.124843	0.0711108	0.0684755	0.0477734	0.0290755	0.0112769	flagellum 1	flagellum 1	1	0	1	flagellum 1
Tb927.10.11590	0.183158	0.0573994	0.0471072	0.0593022	0.0599693	0.0832525	0.0727179	0.0707134	0.0863022	0.061853	0.217178	unknown	cytosol	0.929829	0.0218666	0.909497	unknown
Tb927.10.11600	0.436033	0.0527687	0.017191	0.0449738	0.0764771	0.104045	0.0812294	0.0651106	0.0558495	0.0291821	0.0415852	unknown	nucleus	0.962934	6.32694e-05	0.962873	unknown
Tb927.10.11610	0.131392	0.027366	0.0188876	0.0550307	0.0818401	0.0969442	0.0968875	0.0843905	0.120713	0.136117	0.061172	unknown	secretory/endocytic 2	0.999979	2.05743e-05	0.999959	secretory/endocytic 2
Tb927.10.11650	0.0173155	0.0199155	0.0379179	0.079564	0.128746	0.170302	0.151422	0.133965	0.135477	0.0997916	0.00486414	unknown	secretory/endocytic 3	0.933501	0.0608697	0.876679	unknown
Tb927.10.11660	0.438756	0.0983692	0.0362496	0.039759	0.0575398	0.0703939	0.0537346	0.042967	0.0438051	0.0290378	0.0772974	unknown	nucleus	0.897024	3.99788e-05	0.896988	unknown
Tb927.10.11670	0.040375	0.0455356	0.0443768	0.0668979	0.0843957	0.117328	0.0892793	0.125261	0.139336	0.141696	0.0178831	unknown	secretory/endocytic 2	0.979648	3.38577e-05	0.979614	unknown
Tb927.10.11680	0.0303972	0.0417292	0.04799	0.0866961	0.0700739	0.116992	0.0831861	0.120527	0.155889	0.205301	0.0173113	unknown	secretory/endocytic 1	0.732393	9.74232e-05	0.732321	unknown
Tb927.10.11690	0.107634	0.0859674	0.0660589	0.0604796	0.0882326	0.0872634	0.0768277	0.0702041	0.117763	0.0978015	0.141767	unknown	microtubule structures 2	0.971572	0.0284157	0.943965	unknown
Tb927.10.1170	0.339962	0.0574533	0.0368427	0.0639324	0.0741232	0.102386	0.0714703	0.0660472	0.0621936	0.0409661	0.0713339	unknown	nucleus	0.543584	0.00159128	0.542719	unknown
Tb927.10.11700	0.0580367	0.0313248	0.0274327	0.0363373	0.0310213	0.0345633	0.0308884	0.0327546	0.0355629	0.0339781	0.65943	cytosol	cytosol	1	0	1	cytosol
Tb927.10.11720	0.184649	0.152469	0.0663285	0.0537811	0.0868838	0.130971	0.0962806	0.0657454	0.0684303	0.0371324	0.047027	unknown	nucleus - chromatin	0.999243	4.54729e-07	0.999242	nucleus - chromatin
Tb927.10.11730	0.157056	0.0700313	0.0390091	0.0748851	0.0848257	0.116016	0.109041	0.102911	0.103619	0.0695628	0.0600807	unknown	ribonucleoproteins 1	0.429437	0.202963	0.342278	unknown
Tb927.10.11760	0.373275	0.0345622	0.0197681	0.0368547	0.0500762	0.0604628	0.0514845	0.0486059	0.0487414	0.031916	0.265363	unknown	proteasome regulatory particle	0.995218	0.000114447	0.995104	proteasome regulatory particle
Tb927.10.11780	0.0433719	0.215788	0.177341	0.152457	0.0979269	0.117071	0.0700255	0.0561013	0.0416696	0.0223339	0.00301562	unknown	flagellum 1	1	2.54454e-08	1	flagellum 1
Tb927.10.1180	0.0841676	0.0277228	0.0327773	0.0810518	0.118443	0.157545	0.138194	0.135341	0.132287	0.0518164	0.024233	unknown	mitochondrion - matrix 2	0.69612	0.000341284	0.695883	unknown
Tb927.10.11800	0.0509803	0.189263	0.156644	0.145705	0.101818	0.116041	0.0844543	0.0572563	0.0532684	0.0294689	0.00696765	flagellum 1	flagellum 1	1	0	1	flagellum 1
Tb927.10.11810	0.0695439	0.0801226	0.0663729	0.0771126	0.105918	0.15742	0.130619	0.110576	0.106885	0.0474503	0.025389	unknown	glycosomes	0.996814	0.00159881	0.99522	glycosomes
Tb927.10.11820	0.122547	0.0203342	0.0299826	0.0724246	0.111838	0.158992	0.141339	0.127991	0.131806	0.0516656	0.03108	unknown	mitochondrion - matrix 1	0.977872	0.000211638	0.977665	unknown
Tb927.10.11840	0.0637575	0.0307252	0.0521578	0.121288	0.140907	0.193935	0.149524	0.0879704	0.069022	0.030112	0.0498302	unknown	microtubule structures 1	0.999048	1.01223e-05	0.999038	microtubule structures 1
Tb927.10.11850	0.0535785	0.0307313	0.0517582	0.118585	0.156376	0.215881	0.14674	0.100069	0.0688603	0.0235663	0.00861385	microtubule structures 1	microtubule structures 1	1	0	1	microtubule structures 1
Tb927.10.11860	0.0504013	0.0284775	0.0493465	0.101389	0.17029	0.196642	0.160026	0.0985011	0.0646861	0.0248727	0.0152837	unknown	microtubule structures 1	0.999995	1.97312e-07	0.999995	microtubule structures 1
Tb927.10.11870	0.0732808	0.0266859	0.032474	0.0762296	0.102321	0.158704	0.129326	0.13199	0.146748	0.0613426	0.0418983	mitochondrion - matrix 2	mitochondrion - matrix 2	1	0	1	mitochondrion - matrix 2
Tb927.10.11880	0.0126717	0.02527	0.0500064	0.10378	0.175189	0.227366	0.167344	0.108397	0.068927	0.0286507	0.0194879	unknown	microtubule structures 1	0.999997	1.71433e-07	0.999997	microtubule structures 1
Tb927.10.11890	0.0238017	0.0301803	0.0404894	0.0757005	0.0996937	0.13552	0.14674	0.155819	0.199165	0.113389	0.000408291	unknown	endoplasmic reticulum	0.77607	0.000161183	0.775945	unknown
Tb927.10.11900	0.0304408	0.0231852	0.0243526	0.0753797	0.0992243	0.13826	0.143449	0.166505	0.20446	0.0754327	0.0115911	unknown	endoplasmic reticulum	0.920569	2.0181e-05	0.92055	unknown
Tb927.10.11920	0.249385	0.0445106	0.0445037	0.0540354	0.0887122	0.117262	0.0822943	0.086529	0.0864719	0.0685984	0.0776971	unknown	ribonucleoproteins 1	0.677167	0.0903516	0.615984	unknown
Tb927.10.11930	0.0619574	0.0292934	0.0361192	0.0692616	0.104573	0.154508	0.145087	0.142525	0.149961	0.0714501	0.0262941	unknown	mitochondrion - matrix 1	0.989844	3.74507e-05	0.989807	unknown
Tb927.10.11940	0.146822	0.0434842	0.0403602	0.0598578	0.0724577	0.117369	0.0763872	0.100062	0.18676	0.122679	0.0337604	unknown	secretory/endocytic 2	0.952315	0.00159959	0.950792	unknown
Tb927.10.11950	0.197493	0.0952607	0.0535405	0.0687232	0.0823711	0.132965	0.110591	0.0790616	0.0774601	0.0377708	0.0832173	unknown	glycosomes	0.546742	0.0019461	0.545678	unknown
Tb927.10.11960	0.142555	0.0808763	0.0368932	0.0560401	0.11538	0.171721	0.140847	0.102454	0.0949975	0.0388119	0.0194241	unknown	glycosomes	0.59529	0.000293625	0.595115	unknown
Tb927.10.11980	0.112289	0.0667169	0.0281294	0.04805	0.0782135	0.0997781	0.126987	0.0825315	0.145316	0.130675	0.0813139	unknown	microtubule structures 2	0.895562	0.102257	0.803985	unknown
Tb927.10.11990	0.577452	0.0530688	0.0178587	0.038218	0.045881	0.0605982	0.0449238	0.0406046	0.0467503	0.0285646	0.0444018	nucleus	nucleus	1	0	1	nucleus
Tb927.10.12000	0.0709093	0.0228998	0.0234503	0.0728761	0.11214	0.15953	0.155225	0.132924	0.134559	0.0474269	0.0468165	unknown	mitochondrion - matrix 2	0.873233	0.00077065	0.87256	unknown
Tb927.10.12010	0.0189787	0.0146266	0.0259346	0.0402157	0.0941154	0.169505	0.164926	0.167024	0.201639	0.0997104	0.00332375	unknown	mitochondrion - IM	0.811946	0.0600766	0.763167	unknown
Tb927.10.12020	0.266173	0.0698968	0.0564045	0.0724856	0.0722537	0.100327	0.0772472	0.082762	0.063122	0.0559006	0.083427	unknown	intraflagellar transport	0.931034	0.0102778	0.921465	unknown
Tb927.10.12030	0.164924	0.144147	0.083198	0.0668858	0.100153	0.12466	0.103801	0.0586944	0.0490755	0.0277307	0.0769238	unknown	nucleus - chromatin	0.98295	0.00067386	0.982288	unknown
Tb927.10.12040	0.0783495	0.0282512	0.0172811	0.0221127	0.0218452	0.0326081	0.0286482	0.0313657	0.0310593	0.0311999	0.668845	cytosol	cytosol	1	0	1	cytosol
Tb927.10.12050	0.102664	0.0184784	0.0258842	0.0710837	0.110493	0.15392	0.145	0.147376	0.151399	0.0553661	0.00984123	unknown	mitochondrion - matrix 1	0.976726	5.58576e-05	0.976671	unknown
Tb927.10.12090	0.234753	0.0504262	0.0332721	0.0423209	0.0507351	0.0637961	0.0634634	0.0508953	0.0581205	0.0425338	0.31814	cytosol	cytosol	1	0	1	cytosol
Tb927.10.1210	0.185788	0.0768119	0.054122	0.070998	0.079733	0.113042	0.0989948	0.0844802	0.0992216	0.0639926	0.0631228	microtubule structures 2	microtubule structures 2	1	0	1	microtubule structures 2
Tb927.10.12100	0.268487	0.0613805	0.0295305	0.0591071	0.0789489	0.108503	0.0936808	0.0839932	0.0844877	0.0514038	0.0804778	unknown	ribonucleoproteins 1	0.631731	0.0586525	0.594679	unknown
Tb927.10.12120	0.144299	0.0474255	0.0404164	0.0666647	0.0708262	0.0962833	0.074993	0.0802148	0.0793845	0.0907231	0.201188	unknown	cytosol	0.0840694	0.865003	0.0113491	unknown
Tb927.10.12130	0.119715	0.0352735	0.0512157	0.111076	0.145005	0.185009	0.138742	0.0928522	0.0669257	0.0276619	0.0213824	unknown	microtubule structures 1	0.999429	4.03354e-05	0.999389	microtubule structures 1
Tb927.10.12170	0.0176193	0.0277647	0.0441559	0.0803192	0.0848265	0.132034	0.113033	0.168294	0.201287	0.12021	0.0104565	unknown	endoplasmic reticulum	0.995457	2.61357e-06	0.995455	endoplasmic reticulum
Tb927.10.12180	0.0891662	0.0379932	0.0425002	0.0996528	0.155754	0.203513	0.149658	0.101034	0.068748	0.0313198	0.00853694	unknown	microtubule structures 1	0.99989	8.28567e-06	0.999882	microtubule structures 1
Tb927.10.12190	0.0120854	0.0337567	0.0419604	0.0727887	0.0771927	0.134956	0.0968106	0.117992	0.179404	0.228094	0.00495954	unknown	secretory/endocytic 1	0.865488	5.3696e-05	0.865441	unknown
Tb927.10.12200	0.226568	0.0450643	0.0222032	0.0617548	0.0785468	0.120717	0.0722018	0.0886632	0.108252	0.0768415	0.0991873	unknown	ribonucleoproteins 1	0.562956	0.117475	0.496823	unknown
Tb927.10.12220	0.0923112	0.0261531	0.0400671	0.0776715	0.110911	0.153861	0.126483	0.14408	0.14386	0.0667365	0.0238338	unknown	mitochondrion - matrix 1	0.686298	0.000224544	0.686144	unknown
Tb927.10.12240	0.0145967	0.0214078	0.029869	0.0684905	0.09767	0.141649	0.135191	0.154376	0.202649	0.109933	0.00905802	endoplasmic reticulum	endoplasmic reticulum	1	0	1	endoplasmic reticulum
Tb927.10.12250	0.106523	0.0222626	0.0449466	0.0667679	0.11671	0.153921	0.111162	0.130516	0.128894	0.048492	0.0235712	unknown	mitochondrion - matrix 2	0.999806	2.62407e-05	0.99978	mitochondrion - matrix 2
Tb927.10.12260	0.0327757	0.0261223	0.0175808	0.0214459	0.0212738	0.0325846	0.0398416	0.037551	0.0551156	0.0688382	0.592099	cytosol	cytosol	1	0	1	cytosol
Tb927.10.12290	0.00594048	0.0150661	0.0266472	0.0556939	0.0853961	0.130723	0.109837	0.135504	0.183971	0.251019	0.00183662	unknown	secretory/endocytic 1	0.989664	9.96056e-06	0.989654	unknown
Tb927.10.1230	0.0119774	0.0279834	0.0387379	0.0743936	0.0906964	0.153153	0.113457	0.170765	0.196141	0.107252	0.00746901	unknown	endoplasmic reticulum	0.999101	2.6792e-07	0.9991	endoplasmic reticulum
Tb927.10.12300	0.0113047	0.0161393	0.0221827	0.0647263	0.102972	0.157077	0.147687	0.174549	0.197034	0.0992598	0.00706743	unknown	endoplasmic reticulum	0.993445	1.99333e-05	0.993425	endoplasmic reticulum
Tb927.10.12320	0.0767653	0.0425307	0.047118	0.0837669	0.11675	0.160105	0.117037	0.1087	0.0675758	0.0285538	0.0371255	microtubule structures 1	microtubule structures 1	1	0	1	microtubule structures 1
Tb927.10.12330	0.400131	0.052445	0.0234206	0.0380651	0.0428002	0.0580327	0.051671	0.0503822	0.0598265	0.0394085	0.180829	unknown	ribonucleoproteins 1	0.762025	5.94299e-05	0.761979	unknown
Tb927.10.12360	0.301734	0.107988	0.0626558	0.0379353	0.0281955	0.0336106	0.0306131	0.0278013	0.0432731	0.0354095	0.30158	unknown	proteasome regulatory particle	0.96897	0.0309909	0.93894	unknown
Tb927.10.12380	0.0668765	0.1127	0.0446281	0.0801881	0.0910524	0.166722	0.124008	0.130753	0.106645	0.0662479	0.0101801	unknown	microtubule structures 2	0.999178	0.000821101	0.998357	microtubule structures 2
Tb927.10.12390	0.0414753	0.161973	0.128907	0.155706	0.115149	0.128246	0.0952312	0.0734935	0.0542354	0.0222835	0.0238521	unknown	flagellum 1	0.999976	2.05561e-06	0.999974	flagellum 1
Tb927.10.12410	0.127469	0.180113	0.130789	0.134181	0.0887329	0.0959947	0.0701722	0.047561	0.0381475	0.0211335	0.03483	flagellum 1	flagellum 1	1	0	1	flagellum 1
Tb927.10.12430	0.558119	0.0618691	0.0197816	0.0304889	0.04478	0.0652913	0.040837	0.0390663	0.0399825	0.0184857	0.0518471	nucleus	nucleus	1	0	1	nucleus
Tb927.10.12450	0.0182456	0.0208607	0.0371813	0.0705317	0.0902701	0.146766	0.129922	0.153374	0.207781	0.106969	0.00583587	unknown	endoplasmic reticulum	0.984348	1.55427e-06	0.984346	unknown
Tb927.10.12470	0.122465	0.0298123	0.0361395	0.061632	0.0867875	0.144282	0.117148	0.136199	0.157469	0.0832392	0.0142527	unknown	mitochondrion - IM	0.0544599	0.870104	0.00707411	unknown
Tb927.10.12490	0.165293	0.0489383	0.0384525	0.0704422	0.113197	0.162376	0.116781	0.112673	0.10129	0.0570413	0.0105296	microtubule structures 2	microtubule structures 2	1	0	1	microtubule structures 2
Tb927.10.1250	0.185578	0.0306793	0.0112365	0.0207701	0.0228353	0.041218	0.0382152	0.0300459	0.0455085	0.037838	0.517865	unknown	cytosol	0.999788	5.24245e-05	0.999735	cytosol
Tb927.10.12500	0.0169977	0.0319825	0.0573542	0.0916647	0.0950344	0.173236	0.106309	0.125929	0.143831	0.148509	0.0119368	secretory/endocytic 2	secretory/endocytic 2	1	0	1	secretory/endocytic 2
Tb927.10.12510	0.00697842	0.0295401	0.0529386	0.104332	0.0928256	0.188577	0.0930456	0.126803	0.13689	0.161297	0.0028662	unknown	acidocalcisomes	0.996597	1.26432e-06	0.996596	acidocalcisomes
Tb927.10.12520	0.0785902	0.0240617	0.0299415	0.0691775	0.0941341	0.155179	0.146469	0.123733	0.138011	0.0698567	0.0708457	unknown	mitochondrion - matrix 1	0.942521	0.00164674	0.940969	unknown
Tb927.10.12530	0.0642321	0.0566841	0.0584718	0.0587706	0.022156	0.0628245	0.0626655	0.0604716	0.0539002	0.0255973	0.474226	unknown	cytosol	1.09291e-06	0.999999	1.19969e-12	unknown
Tb927.10.12540	0.0959752	0.0268105	0.0341597	0.0685614	0.107514	0.190149	0.113074	0.143394	0.148597	0.0523492	0.020679	unknown	mitochondrion - matrix 2	0.98417	0.000875135	0.983309	unknown
Tb927.10.12550	0.053915	0.0292247	0.048103	0.0688606	0.0652141	0.128628	0.110398	0.103976	0.15462	0.0961898	0.0197758	unknown	secretory/endocytic 2	0.995069	4.56427e-05	0.995024	secretory/endocytic 2
Tb927.10.12590	0.188953	0.110948	0.0439653	0.0458847	0.0382776	0.0442602	0.033389	0.0309673	0.0304225	0.0381829	0.381878	unknown	proteasome regulatory particle	0.996887	0.00310506	0.993791	proteasome regulatory particle
Tb927.10.1260	0.0470954	0.023725	0.0264668	0.0641632	0.10937	0.151339	0.119705	0.118149	0.148694	0.111074	0.0772858	unknown	microtubule structures 2	0.0630988	0.879151	0.00762544	unknown
Tb927.10.12600	0.258207	0.0601516	0.0313456	0.0626906	0.0926931	0.12794	0.0930031	0.0792503	0.0835252	0.05528	0.0564091	unknown	glycosomes	0.573444	0.0356681	0.55299	unknown
Tb927.10.12620	0.279476	0.0573029	0.0584739	0.0551789	0.0716777	0.0719526	0.0763933	0.0819225	0.0815524	0.0527869	0.113282	unknown	intraflagellar transport	0.923268	0.00476041	0.918873	unknown
Tb927.10.12630	0.0264698	0.0776558	0.084602	0.113576	0.0925189	0.12765	0.107543	0.0956214	0.122172	0.121624	0.0195796	unknown	secretory/endocytic 3	0.865449	0.131639	0.751522	unknown
Tb927.10.12640	0.125185	0.0449763	0.0380425	0.0716249	0.109413	0.165811	0.13617	0.109442	0.110896	0.0592002	0.00988748	unknown	glycosomes	0.96473	0.00682435	0.958146	unknown
Tb927.10.12660	0.313907	0.0355331	0.0255108	0.0493476	0.0679084	0.0898052	0.0768992	0.0760611	0.0833832	0.0523061	0.116356	unknown	ribonucleoproteins 1	0.957086	0.000806815	0.956313	unknown
Tb927.10.12670	0.142	0.0612959	0.0481918	0.0705498	0.108176	0.141869	0.130427	0.109238	0.111858	0.0615663	0.00870732	unknown	glycosomes	0.96375	0.0336356	0.931333	unknown
Tb927.10.12680	0.566886	0.0140966	0.0190263	0.0113287	0.0366941	0.0722035	0.0463827	0.0472333	0.0391071	0.0101832	0.135781	unknown	ribonucleoproteins 1	0.99966	9.97212e-05	0.99956	ribonucleoproteins 1
Tb927.10.12690	0.0248166	0.0495252	0.0193396	0.0738401	0.119221	0.146913	0.134207	0.152361	0.16688	0.102169	0.0107267	unknown	mitochondrion - IM	0.435097	0.0232195	0.424994	unknown
Tb927.10.12700	0.210753	0.0314844	0.0310912	0.0627214	0.083843	0.118951	0.119637	0.12156	0.135917	0.0586652	0.00891799	unknown	ribonucleoproteins 1	0.0677985	0.924812	0.00509766	unknown
Tb927.10.12710	0.0283973	0.0130909	0.00923811	0.0114353	0.0125567	0.0157424	0.0170081	0.0188288	0.0228898	0.0298359	0.830594	cytosol	cytosol	1	0	1	cytosol
Tb927.10.12720	0.0189794	0.0184567	0.0497061	0.113927	0.171359	0.222977	0.172718	0.113007	0.070776	0.0245676	0.00853659	microtubule structures 1	microtubule structures 1	1	0	1	microtubule structures 1
Tb927.10.1280	0.0174947	0.0347095	0.0263391	0.0687758	0.0880164	0.155223	0.114356	0.164835	0.214513	0.091154	0.0127091	unknown	mitochondrion - IM	0.421348	0.000354135	0.421198	unknown
Tb927.10.12800	0.122991	0.0501915	0.0297639	0.0486423	0.108948	0.155781	0.134353	0.112445	0.101034	0.0803178	0.0555327	unknown	microtubule structures 2	0.724508	0.0871541	0.661364	unknown
Tb927.10.12810	0.00906062	0.0630357	0.0629249	0.0772566	0.0844893	0.133124	0.101755	0.136964	0.178052	0.0776132	0.00727134	unknown	mitochondrion - IM	0.660711	0.00439604	0.657807	unknown
Tb927.10.12820	0.218494	0.112899	0.0759419	0.0724248	0.059046	0.0711761	0.0478035	0.0487673	0.0456589	0.0319951	0.212787	unknown	proteasome regulatory particle	0.00640717	0.982756	0.000110488	unknown
Tb927.10.12830	0.063582	0.0417088	0.035071	0.0745417	0.0867945	0.109795	0.101109	0.133981	0.178299	0.144225	0.0308933	unknown	secretory/endocytic 1	0.889222	0.0182464	0.872997	unknown
Tb927.10.12840	0.0183542	0.0234835	0.0384452	0.0750554	0.0875192	0.127799	0.133383	0.162349	0.202187	0.107202	0.0118648	mitochondrion - IM	mitochondrion - IM	1	0	1	mitochondrion - IM
Tb927.10.12850	0.125079	0.127166	0.0430982	0.0555566	0.110827	0.161632	0.121221	0.0981302	0.0857864	0.0524214	0.0244732	unknown	nucleus - chromatin	0.99233	1.25193e-06	0.992329	nucleus - chromatin
Tb927.10.12860	0.174731	0.0744022	0.0440898	0.0607819	0.0779103	0.0881611	0.0938675	0.083457	0.087802	0.0521735	0.162624	unknown	proteasome regulatory particle	0.269198	0.396295	0.162516	unknown
Tb927.10.12870	0.0999796	0.16381	0.144164	0.132356	0.0967227	0.116528	0.0811214	0.0608713	0.0542625	0.0273128	0.0183602	flagellum 1	flagellum 1	1	0	1	flagellum 1
Tb927.10.12880	0.219299	0.0915151	0.0590064	0.0813406	0.0785204	0.0858074	0.0881277	0.0690737	0.0686519	0.0481328	0.110525	unknown	intraflagellar transport	0.366474	0.145027	0.313325	unknown
Tb927.10.12890	0.169935	0.0237051	0.0160967	0.0279531	0.0329273	0.045727	0.0442952	0.0461397	0.0469104	0.0331431	0.514086	unknown	cytosol	0.999585	2.83593e-05	0.999557	cytosol
Tb927.10.1290	0.0267691	0.0326248	0.0386318	0.0679489	0.0847674	0.154616	0.13833	0.16228	0.19403	0.0962359	0.00376646	unknown	endoplasmic reticulum	0.819996	0.000283197	0.819763	unknown
Tb927.10.12910	0.116059	0.0213901	0.0205166	0.0636322	0.0671251	0.139608	0.0470223	0.111569	0.149345	0.109478	0.154254	unknown	microtubule structures 2	0.958496	0.0410181	0.91918	unknown
Tb927.10.12920	0.0208126	0.0204338	0.0287544	0.0596516	0.111632	0.180427	0.16074	0.164262	0.156413	0.0565925	0.00909236	unknown	mitochondrion - IM	0.81293	0.000922866	0.812179	unknown
Tb927.10.12930	0.0335013	0.024237	0.0325467	0.0642368	0.100393	0.130779	0.130548	0.148983	0.185007	0.102729	0.0140083	unknown	endoplasmic reticulum	0.908402	2.74416e-05	0.908377	unknown
Tb927.10.12940	0.0151921	0.0239439	0.033377	0.0637923	0.0862995	0.122238	0.124449	0.124487	0.159836	0.229841	0.00801534	unknown	secretory/endocytic 1	0.803009	1.18154e-05	0.802999	unknown
Tb927.10.12950	0.0310162	0.0286762	0.0456107	0.101641	0.174531	0.200475	0.135217	0.105875	0.0785014	0.0311082	0.0219952	unknown	microtubule structures 1	0.99999	2.51134e-07	0.99999	microtubule structures 1
Tb927.10.12960	0.0366459	0.0351847	0.0411147	0.0649059	0.0735062	0.105628	0.110533	0.127695	0.185827	0.17807	0.0173078	unknown	secretory/endocytic 1	0.97982	0.000439189	0.979389	unknown
Tb927.10.12970	0.0211263	0.0383022	0.0454859	0.0852569	0.109538	0.14555	0.134022	0.126655	0.125859	0.121249	0.0145566	unknown	secretory/endocytic 3	0.996299	0.00205562	0.994251	secretory/endocytic 3
Tb927.10.12980	0.310671	0.0533335	0.0255967	0.0375874	0.0571114	0.10217	0.0587231	0.0661838	0.0673903	0.0420776	0.176784	unknown	proteasome regulatory particle	0.808208	0.150188	0.686825	unknown
Tb927.10.12990	0.231848	0.0765434	0.0418485	0.0581927	0.0389714	0.0653106	0.044464	0.0422311	0.0611139	0.0374321	0.302044	unknown	proteasome regulatory particle	0.495251	0.0529462	0.469029	unknown
Tb927.10.13020	0.287289	0.03609	0.0255568	0.0570625	0.0735587	0.108593	0.0758816	0.0941736	0.115481	0.0899662	0.0536491	unknown	ribonucleoproteins 1	0.961876	0.00374076	0.958278	unknown
Tb927.10.13030	0.090576	0.183021	0.152219	0.120787	0.0814532	0.11434	0.060963	0.0537876	0.0507628	0.0312129	0.0490627	unknown	flagellum 1	0.999703	2.60188e-05	0.999677	flagellum 1
Tb927.10.13040	0.00621165	0.0386309	0.0537515	0.0905201	0.0907557	0.139752	0.0963155	0.13246	0.180526	0.159493	0.011584	secretory/endocytic 3	secretory/endocytic 3	1	0	1	secretory/endocytic 3
Tb927.10.13070	0.129118	0.052052	0.0443174	0.0774202	0.0802228	0.12202	0.0958251	0.113228	0.120161	0.092745	0.0546957	unknown	ribonucleoproteins 1	0.562925	0.212072	0.443545	unknown
Tb927.10.13090	0.00983512	0.0206748	0.035895	0.065645	0.0807732	0.134127	0.111342	0.164181	0.212449	0.151537	0.00508824	unknown	endoplasmic reticulum	0.976195	6.14578e-05	0.976135	unknown
Tb927.10.1310	0.286865	0.0508135	0.0443634	0.0628844	0.0699444	0.0896793	0.0619522	0.0722755	0.0723877	0.0486938	0.138843	unknown	ribonucleoproteins 1	0.58822	0.00945816	0.582656	unknown
Tb927.10.13100	0.0401165	0.0184206	0.0213587	0.0534963	0.109936	0.17887	0.186911	0.181639	0.151344	0.0488257	0.0109897	unknown	mitochondrion - IM	0.999092	5.52667e-05	0.999037	mitochondrion - IM
Tb927.10.13110	0.130894	0.14584	0.106099	0.135958	0.101829	0.11362	0.0905677	0.0569389	0.0435003	0.0248795	0.0449927	unknown	flagellum 1	0.999828	1.38276e-05	0.999814	flagellum 1
Tb927.10.13120	0.0117796	0.0153166	0.0265494	0.0656687	0.0875277	0.138395	0.132	0.158265	0.211839	0.123709	0.00603152	unknown	endoplasmic reticulum	0.985521	7.30872e-06	0.985514	unknown
Tb927.10.13130	0.0889316	0.0515746	0.0256959	0.052542	0.0546441	0.0907924	0.0777768	0.0584363	0.0687834	0.032458	0.382825	unknown	cytosol	0.945894	0.0512028	0.897461	unknown
Tb927.10.13150	0.0683944	0.1998	0.172061	0.144921	0.10118	0.116116	0.070607	0.0615948	0.0427937	0.0201247	0.0180744	unknown	flagellum 1	1	5.42674e-08	1	flagellum 1
Tb927.10.13160	0.0323956	0.0316323	0.0525816	0.0843542	0.0845671	0.15308	0.113382	0.15309	0.176325	0.0857978	0.0327952	unknown	endoplasmic reticulum	0.874456	4.85595e-05	0.874413	unknown
Tb927.10.13180	0.413583	0.0733419	0.038044	0.0486678	0.0680249	0.0945423	0.0573081	0.0495857	0.0492425	0.0290459	0.0495245	nucleus	nucleus	1	0	1	nucleus
Tb927.10.13190	0.274247	0.0522577	0.0257983	0.0551715	0.0734689	0.0818129	0.0847953	0.0741823	0.121286	0.109078	0.0709955	unknown	secretory/endocytic 2	0.963045	0.0237178	0.940203	unknown
Tb927.10.1320	0.147388	0.0555066	0.0456752	0.0772856	0.0925092	0.123855	0.0981104	0.102742	0.12103	0.0784267	0.0384018	unknown	ribonucleoproteins 1	0.75182	0.214517	0.590542	unknown
Tb927.10.13200	0.104092	0.0432994	0.0305578	0.0815162	0.102686	0.147307	0.125592	0.12865	0.133078	0.0629243	0.0294338	unknown	mitochondrion - matrix 2	0.844968	0.00642615	0.839538	unknown
Tb927.10.13210	0.0148662	0.024156	0.0457546	0.0883249	0.0843535	0.150561	0.105256	0.176319	0.194367	0.102908	0.00748459	endoplasmic reticulum	endoplasmic reticulum	1	0	1	endoplasmic reticulum
Tb927.10.13220	0.293941	0.0579441	0.0186355	0.0738372	0.0867626	0.102772	0.0950883	0.0530261	0.0415262	0.0248325	0.151635	unknown	microtubule structures 2	0.566759	0.421678	0.327769	unknown
Tb927.10.13230	0.0122023	0.0109234	0.0375225	0.0549917	0.0896866	0.126301	0.121231	0.150991	0.190783	0.101408	0.0259966	unknown	mitochondrion - OM	0.988854	9.68931e-07	0.988853	unknown
Tb927.10.13240	0.0632146	0.0783391	0.0616539	0.0986751	0.111617	0.164631	0.127276	0.132129	0.105492	0.0506475	0.00630219	glycosomes	glycosomes	1	0	1	glycosomes
Tb927.10.13250	0.356427	0.0453163	0.0233616	0.0452927	0.0667584	0.0909597	0.0669578	0.0837218	0.0980216	0.0556661	0.0810777	unknown	ribonucleoproteins 1	0.9916	0.00133967	0.990272	ribonucleoproteins 1
Tb927.10.13260	0.466252	0.0437971	0.0256586	0.040097	0.0489327	0.0781532	0.0481494	0.0673841	0.067205	0.0499738	0.0622914	unknown	ribonucleoproteins 1	0.98192	0.00019641	0.981727	unknown
Tb927.10.13280	0.469724	0.042482	0.0233056	0.0438735	0.039547	0.054569	0.0408652	0.053126	0.0544601	0.0332291	0.141239	unknown	ribonucleoproteins 1	0.85884	2.64384e-05	0.858817	unknown
Tb927.10.13290	0.0226957	0.0284054	0.0414935	0.0836212	0.106939	0.206581	0.107307	0.133795	0.154839	0.0993385	0.000382887	endoplasmic reticulum	endoplasmic reticulum	1	0	1	endoplasmic reticulum
Tb927.10.13300	0.122037	0.0319976	0.031596	0.0653431	0.111041	0.157691	0.133314	0.134089	0.139945	0.057475	0.0180683	mitochondrion - matrix 1	mitochondrion - matrix 1	1	0	1	mitochondrion - matrix 1
Tb927.10.13310	0.289957	0.0951493	0.0362549	0.0509811	0.0876309	0.117683	0.0916495	0.0705892	0.06681	0.039537	0.0435435	unknown	nucleus	0.980946	2.97179e-05	0.980917	unknown
Tb927.10.13320	0.276462	0.107923	0.0531669	0.0518785	0.0912147	0.113094	0.0873031	0.0574125	0.0566617	0.0267648	0.0696195	unknown	nucleus	0.715699	0.00060361	0.715267	unknown
Tb927.10.13330	0.0515768	0.0294009	0.0430534	0.096655	0.176393	0.238764	0.141672	0.10803	0.0704628	0.0243118	0.00722296	unknown	microtubule structures 1	0.999996	9.00422e-08	0.999996	microtubule structures 1
Tb927.10.13335	0.166469	0.0569366	0.0432167	0.0724189	0.0462274	0.0955206	0.102894	0.100831	0.116241	0.0672077	0.132037	unknown	microtubule structures 2	0.950847	0.0482675	0.904952	unknown
Tb927.10.13350	0.221832	0.0632529	0.0528094	0.0769987	0.081624	0.131349	0.0659158	0.0833512	0.0877104	0.0540082	0.0811477	unknown	intraflagellar transport	0.898832	0.0194884	0.881315	unknown
Tb927.10.13360	0.0645941	0.0251899	0.0355128	0.0792517	0.117634	0.164665	0.154872	0.14159	0.140798	0.0567559	0.0178709	mitochondrion - matrix 2	mitochondrion - matrix 2	1	0	1	mitochondrion - matrix 2
Tb927.10.13370	0.0774175	0.187482	0.141397	0.147167	0.100918	0.122157	0.0685139	0.0420868	0.0482109	0.0198835	0.0447665	unknown	flagellum 1	0.92696	0.00712828	0.920352	unknown
Tb927.10.13380	0.259569	0.0948036	0.0217361	0.0314237	0.106911	0.167504	0.110982	0.0957838	0.0718187	0.021073	0.0183946	unknown	nucleus - chromatin	0.994388	0.000705198	0.993687	nucleus - chromatin
Tb927.10.1340	0.0584608	0.0322965	0.0449869	0.0866129	0.112437	0.144932	0.120243	0.125688	0.136596	0.0531365	0.0108078	unknown	mitochondrion - matrix 2	0.96375	2.75425e-05	0.963724	unknown
Tb927.10.13430	0.11204	0.0340323	0.0519186	0.0822214	0.0819754	0.143207	0.119733	0.113524	0.145571	0.0682384	0.0322806	unknown	mitochondrion - IM	0.579467	0.0415939	0.555365	unknown
Tb927.10.13450	0.115702	0.0372547	0.026813	0.0387844	0.0483189	0.0629099	0.0689706	0.0580326	0.0567634	0.0581727	0.439642	unknown	cytosol	0.999771	7.69019e-05	0.999694	cytosol
Tb927.10.13480	0.168788	0.0524523	0.035321	0.0479472	0.0629254	0.0762038	0.0646042	0.0602691	0.0698022	0.059139	0.313465	unknown	cytosol	0.988218	0.00121904	0.987013	unknown
Tb927.10.1350	0.016309	0.0493716	0.0514923	0.0804096	0.107849	0.150453	0.119528	0.106131	0.115398	0.174677	0.0243905	unknown	secretory/endocytic 3	0.997342	0.00198368	0.995364	secretory/endocytic 3
Tb927.10.13510	0.0267744	0.0223701	0.0296894	0.0633523	0.0893425	0.136928	0.137074	0.158739	0.208767	0.109229	0.0081843	unknown	endoplasmic reticulum	0.993809	2.08257e-06	0.993807	endoplasmic reticulum
Tb927.10.13513	0.0316372	0.123767	0.104134	0.13899	0.148068	0.144063	0.112909	0.0686236	0.0603411	0.026299	0.0411677	unknown	microtubule structures 2	0.995336	0.00461675	0.990741	microtubule structures 2
Tb927.10.13517	0.344987	0.0572863	0.0272943	0.0632978	0.0555406	0.0574662	0.072445	0.0597803	0.0814275	0.0663665	0.114109	unknown	ribonucleoproteins 1	0.964973	0.00423997	0.960881	unknown
Tb927.10.13520	0.0446357	0.0188681	0.0269699	0.0490918	0.073977	0.111609	0.101506	0.14068	0.227467	0.18971	0.0157968	unknown	secretory/endocytic 1	0.999522	6.84354e-05	0.999454	secretory/endocytic 1
Tb927.10.13540	0.331666	0.0454359	0.0343783	0.0447991	0.0590661	0.072449	0.0672539	0.0616634	0.0660871	0.0368001	0.16968	unknown	ribonucleoproteins 1	0.778349	0.000388799	0.778047	unknown
Tb927.10.13550	0.10138	0.170681	0.148066	0.12738	0.0894073	0.117032	0.0631869	0.0682474	0.0601598	0.030842	0.0245628	unknown	flagellum 1	0.99999	1.36978e-06	0.999988	flagellum 1
Tb927.10.13580	0.00816011	0.031352	0.0541681	0.0935419	0.0841467	0.155608	0.0907568	0.0989533	0.13787	0.243081	0.00236281	unknown	secretory/endocytic 3	0.897999	5.79703e-05	0.897947	unknown
Tb927.10.13610	0.164512	0.11098	0.0896862	0.105343	0.0981611	0.125558	0.0923396	0.0770433	0.0662768	0.0362307	0.0293571	unknown	glycosomes	0.83066	0.125861	0.726112	unknown
Tb927.10.13620	0.0455668	0.0280447	0.0389015	0.0833839	0.109038	0.144856	0.140722	0.14082	0.180955	0.0881888	0.00896587	mitochondrion - IM	mitochondrion - IM	1	0	1	mitochondrion - IM
Tb927.10.13630	0.0771262	0.0222029	0.0271132	0.0569746	0.0761372	0.117247	0.121602	0.142697	0.199195	0.120248	0.0302448	unknown	secretory/endocytic 1	0.948037	0.00518898	0.943118	unknown
Tb927.10.13640	0.198908	0.11336	0.0449686	0.0473324	0.092547	0.127211	0.0944865	0.0583597	0.0555025	0.0459502	0.121374	unknown	nucleus - chromatin	0.961329	0.000279894	0.96106	unknown
Tb927.10.13650	0.0647624	0.0243507	0.0294738	0.0403968	0.0469271	0.080861	0.0635496	0.0599053	0.0736938	0.0290358	0.487044	unknown	cytosol	0.996078	0.00391128	0.992182	cytosol
Tb927.10.13660	0.0251281	0.0295743	0.0442071	0.0744647	0.074469	0.133752	0.0920262	0.130829	0.166416	0.215554	0.0179231	unknown	secretory/endocytic 1	0.913627	1.00565e-05	0.913617	unknown
Tb927.10.13670	0.0514647	0.0200201	0.0143839	0.0180778	0.0188647	0.0290354	0.0230324	0.0305555	0.0220444	0.0390699	0.70333	cytosol	cytosol	1	0	1	cytosol
Tb927.10.13680	0.032673	0.0322884	0.0418623	0.0887774	0.0974633	0.14364	0.105232	0.133883	0.125906	0.153009	0.0452661	unknown	secretory/endocytic 3	0.896511	0.00092692	0.89568	unknown
Tb927.10.1370	0.0417453	0.0235102	0.0383534	0.0523101	0.0745704	0.159063	0.0973836	0.108419	0.166286	0.145312	0.093048	unknown	microtubule structures 2	0.686593	0.277926	0.495771	unknown
Tb927.10.13710	0.0371684	0.0216486	0.0234748	0.023351	0.0262429	0.0295102	0.0226941	0.0238001	0.0204801	0.0329262	0.690951	cytosol	cytosol	1	0	1	cytosol
Tb927.10.13720	0.246159	0.0740285	0.0250172	0.0338101	0.0438982	0.059584	0.0507954	0.0467846	0.0326753	0.0165722	0.381253	unknown	proteasome regulatory particle	0.984757	0.00453334	0.980293	unknown
Tb927.10.13730	0.529176	0.0502989	0.0306572	0.034878	0.0627139	0.0883142	0.0543096	0.042313	0.0362841	0.0151067	0.0485562	unknown	nucleus	0.99656	2.26572e-06	0.996557	nucleus
Tb927.10.13740	0.0134659	0.0300711	0.050077	0.0802999	0.0947713	0.14868	0.118574	0.150193	0.178656	0.102026	0.00770974	unknown	endoplasmic reticulum	0.916316	0.000125959	0.9162	unknown
Tb927.10.13750	0.030979	0.0315598	0.0327215	0.0716199	0.0793932	0.117173	0.109874	0.133102	0.179596	0.147675	0.0663057	unknown	secretory/endocytic 1	0.335598	0.402328	0.200578	unknown
Tb927.10.13760	0.0725427	0.0242545	0.0519709	0.0557853	0.0927537	0.135637	0.13083	0.145878	0.139953	0.0817558	0.0686392	unknown	mitochondrion - IM	0.941968	0.00124703	0.940794	unknown
Tb927.10.13770	0.105748	0.0217381	0.0415938	0.0697021	0.109935	0.149147	0.148502	0.143624	0.144022	0.0525122	0.0134761	unknown	mitochondrion - matrix 1	0.869402	3.10376e-05	0.869375	unknown
Tb927.10.13780	0.288878	0.0574753	0.0407383	0.0529652	0.0541779	0.079775	0.0732925	0.0741742	0.0912024	0.0667964	0.120465	unknown	ribonucleoproteins 1	0.965618	0.00459751	0.961178	unknown
Tb927.10.13790	0.240014	0.0949852	0.0547123	0.0502253	0.0503081	0.0693274	0.0560432	0.0574708	0.0651005	0.0594137	0.197235	unknown	proteasome regulatory particle	0.851471	0.140754	0.731623	unknown
Tb927.10.1380	0.114644	0.0754768	0.0385108	0.0736246	0.102202	0.0877055	0.109755	0.0858567	0.15087	0.124273	0.0370825	unknown	microtubule structures 2	0.983499	0.0156105	0.968146	unknown
Tb927.10.13800	0.399134	0.0711994	0.0240854	0.033507	0.0346829	0.0486255	0.0439794	0.043875	0.0551759	0.0401151	0.220633	unknown	proteasome regulatory particle	0.993672	0.000197231	0.993476	proteasome regulatory particle
Tb927.10.13810	0.0961633	0.0323252	0.0358379	0.078504	0.105064	0.146644	0.133045	0.143904	0.153634	0.0693758	0.0106177	unknown	mitochondrion - matrix 1	0.950344	0.000518517	0.949851	unknown
Tb927.10.13820	0.116191	0.035906	0.0327256	0.0622025	0.0930382	0.122731	0.118338	0.120224	0.13561	0.0712132	0.0377661	unknown	mitochondrion - matrix 2	0.940979	0.000654609	0.940363	unknown
Tb927.10.13830	0.0195324	0.0212326	0.0327632	0.0673778	0.0947793	0.143322	0.139072	0.157848	0.20051	0.108018	0.00942922	unknown	endoplasmic reticulum	0.994278	5.06533e-06	0.994273	endoplasmic reticulum
Tb927.10.13840	0.130648	0.158428	0.129293	0.113436	0.0929297	0.1015	0.0756965	0.0605163	0.0563576	0.0394281	0.0250748	unknown	flagellum 1	0.999899	4.22361e-05	0.999857	flagellum 1
Tb927.10.13850	0.0791558	0.0256715	0.0342191	0.0716897	0.0993982	0.159974	0.138468	0.139631	0.138891	0.0636757	0.0443986	unknown	mitochondrion - matrix 1	0.943173	7.9769e-05	0.943098	unknown
Tb927.10.13860	0.0266183	0.0269834	0.0326943	0.059901	0.0845266	0.136896	0.128133	0.152273	0.207775	0.121417	0.0089858	endoplasmic reticulum	endoplasmic reticulum	1	0	1	endoplasmic reticulum
Tb927.10.13870	0.163451	0.126354	0.107901	0.102219	0.0963715	0.110122	0.0763408	0.0646239	0.0660638	0.0397087	0.024552	unknown	flagellum 1	0.959811	0.00750311	0.95261	unknown
Tb927.10.13880	0.175774	0.0416351	0.0346921	0.0605356	0.09343	0.148427	0.0781002	0.0914206	0.0823994	0.0364823	0.145007	unknown	microtubule structures 2	0.719365	0.278686	0.518888	unknown
Tb927.10.1390	0.187822	0.110806	0.08247	0.103491	0.0885235	0.111526	0.0904294	0.077801	0.073927	0.0400143	0.0332367	unknown	glycosomes	0.969296	0.0272288	0.942903	unknown
Tb927.10.13900	0.0333119	0.0416399	0.0405989	0.089304	0.0862844	0.154479	0.109376	0.138066	0.154122	0.125297	0.0275217	unknown	acidocalcisomes	0.670059	0.00106359	0.669346	unknown
Tb927.10.13930	0.042227	0.0450726	0.0528359	0.0823993	0.0723807	0.106032	0.0936915	0.122008	0.165142	0.195627	0.00765988	unknown	secretory/endocytic 3	0.629166	0.00251041	0.627586	unknown
Tb927.10.13950	0.0246759	0.0107725	0.00672243	0.010771	0.0105638	0.0162812	0.0159633	0.0179995	0.0191405	0.0233587	0.848223	unknown	cytosol	1	2.18159e-09	1	cytosol
Tb927.10.13960	0.0498801	0.187555	0.149637	0.144506	0.110301	0.1193	0.085837	0.0650726	0.0513212	0.025582	0.00327495	flagellum 1	flagellum 1	1	0	1	flagellum 1
Tb927.10.13970	0.272806	0.090315	0.0557231	0.060551	0.074794	0.10125	0.0894622	0.0741564	0.0904069	0.0415757	0.0686112	unknown	glycosomes	0.62876	0.0222607	0.614764	unknown
Tb927.10.13980	0.137376	0.036962	0.0391273	0.0873964	0.096491	0.14237	0.0987139	0.0783071	0.0770637	0.0612949	0.112152	unknown	secretory/endocytic 2	0.721928	0.160027	0.606401	unknown
Tb927.10.13990	0.0626298	0.0302635	0.0311265	0.0774446	0.119895	0.147608	0.148557	0.157102	0.164724	0.0509709	0.00967927	unknown	mitochondrion - IM	0.738807	0.00778467	0.733055	unknown
Tb927.10.1400	0.121456	0.0636231	0.0393824	0.0608389	0.0690845	0.09693	0.0833657	0.0672914	0.0587388	0.0378651	0.306946	unknown	cytosol	0.851833	0.0313838	0.825099	unknown
Tb927.10.14000	0.0915333	0.033227	0.0343912	0.0639026	0.0843869	0.1237	0.119956	0.1211	0.117706	0.0543336	0.158122	unknown	microtubule structures 2	0.0150287	0.98467	0.000230386	unknown
Tb927.10.14010	0.0288133	0.0305602	0.0516919	0.119892	0.1702	0.219077	0.168862	0.100193	0.0639768	0.0202166	0.00923938	microtubule structures 1	microtubule structures 1	1	0	1	microtubule structures 1
Tb927.10.14020	0.0530068	0.0690818	0.0697399	0.0887257	0.10622	0.176537	0.140728	0.118517	0.111755	0.0404396	0.00909353	glycosomes	glycosomes	1	0	1	glycosomes
Tb927.10.14030	0.0545364	0.0326127	0.0318977	0.0585773	0.0770194	0.115373	0.127243	0.141002	0.201939	0.117376	0.016558	endoplasmic reticulum	endoplasmic reticulum	1	0	1	endoplasmic reticulum
Tb927.10.14040	0.123607	0.0360463	0.0337594	0.050077	0.0621525	0.0888367	0.0819699	0.0941351	0.145118	0.173429	0.113363	unknown	secretory/endocytic 2	0.977601	0.0223988	0.955704	unknown
Tb927.10.14080	0.132087	0.119445	0.0341317	0.0475566	0.11627	0.106173	0.116168	0.085401	0.114282	0.0394158	0.0890708	unknown	microtubule structures 2	0.998315	0.00168494	0.996633	microtubule structures 2
Tb927.10.14090	0.0264749	0.0211966	0.0317699	0.0587011	0.0738524	0.126322	0.100839	0.144598	0.193429	0.21467	0.00814704	unknown	secretory/endocytic 1	0.947808	0.000129074	0.947686	unknown
Tb927.10.1410	0.0175676	0.0178512	0.0288658	0.0674035	0.0974436	0.136349	0.141613	0.1412	0.200121	0.103096	0.00999007	unknown	endoplasmic reticulum	0.969251	1.2201e-06	0.96925	unknown
Tb927.10.14110	0.0915824	0.0459484	0.0472898	0.115171	0.142068	0.191506	0.139407	0.0990661	0.0664147	0.0342997	0.0249511	unknown	microtubule structures 1	0.999692	1.09997e-05	0.999681	microtubule structures 1
Tb927.10.14130	0.236963	0.0386898	0.026092	0.0385379	0.0331603	0.0503667	0.0526377	0.0641274	0.0871118	0.058814	0.323534	unknown	proteasome regulatory particle	0.779214	0.0908045	0.708458	unknown
Tb927.10.14140	0.237017	0.0840092	0.06108	0.079571	0.0788199	0.100869	0.0840478	0.0765197	0.0837559	0.0596196	0.0484389	unknown	cytosol	0.777261	0.0570024	0.732956	unknown
Tb927.10.14150	0.017916	0.0253898	0.0331062	0.0617548	0.0872533	0.128681	0.137795	0.162969	0.217769	0.108423	0.0111774	endoplasmic reticulum	endoplasmic reticulum	1	0	1	endoplasmic reticulum
Tb927.10.14160	0.0068257	0.0281047	0.042157	0.0848813	0.081915	0.157937	0.0951274	0.125038	0.138046	0.222132	0.00501302	secretory/endocytic 2	secretory/endocytic 2	1	0	1	secretory/endocytic 2
Tb927.10.14170	0.00942498	0.0206535	0.0335785	0.0827289	0.0889021	0.177965	0.112749	0.133515	0.159757	0.171751	0.00897567	secretory/endocytic 2	secretory/endocytic 2	1	0	1	secretory/endocytic 2
Tb927.10.14180	0.102855	0.023716	0.0294883	0.0717407	0.107511	0.157685	0.154713	0.143364	0.131052	0.0562928	0.0116048	unknown	mitochondrion - matrix 1	0.893574	8.18133e-06	0.893566	unknown
Tb927.10.14190	0.22822	0.136131	0.0465864	0.053703	0.0892143	0.124239	0.0938911	0.0648938	0.0687428	0.041262	0.0424097	unknown	nucleus - chromatin	0.927191	1.11421e-06	0.92719	unknown
Tb927.10.1420	0.202891	0.0841402	0.0520594	0.0603467	0.0602454	0.0829916	0.0699662	0.0585709	0.0689103	0.0482713	0.213713	unknown	cytosol	0.509644	0.0300615	0.494324	unknown
Tb927.10.14200	0.0127206	0.019886	0.0300166	0.0664969	0.0925092	0.137696	0.137231	0.149402	0.182223	0.157885	0.0156686	secretory/endocytic 1	secretory/endocytic 1	1	0	1	secretory/endocytic 1
Tb927.10.14220	0.0742037	0.173727	0.134267	0.148389	0.100335	0.116159	0.0803713	0.0562708	0.0432137	0.0298762	0.0463313	flagellum 1	flagellum 1	1	0	1	flagellum 1
Tb927.10.14230	0.0612538	0.170906	0.150137	0.130725	0.100894	0.113459	0.0819775	0.0679454	0.0574735	0.0276062	0.012553	unknown	flagellum 1	0.999999	3.02511e-07	0.999998	flagellum 1
Tb927.10.14240	0.200776	0.0860824	0.0448031	0.0510609	0.0338043	0.0475703	0.0386324	0.0454909	0.0415828	0.0377326	0.380493	unknown	proteasome regulatory particle	0.964783	0.00462343	0.960322	unknown
Tb927.10.1430	0.126147	0.0495897	0.0354101	0.0554822	0.0592765	0.0839806	0.0844472	0.0942228	0.139057	0.127889	0.144613	unknown	secretory/endocytic 2	0.488845	0.51045	0.239314	unknown
Tb927.10.14300	0.141175	0.112638	0.0995574	0.107463	0.0832799	0.108437	0.0762143	0.0659964	0.0653375	0.0421919	0.0769811	unknown	glycosomes	0.542947	0.266765	0.398108	unknown
Tb927.10.14310	0.0827135	0.0301967	0.0345505	0.0614035	0.0971569	0.1434	0.127707	0.10953	0.135724	0.132686	0.0579667	unknown	secretory/endocytic 3	0.856155	0.130019	0.744839	unknown
Tb927.10.14320	0.144972	0.0369238	0.0338698	0.0654723	0.105563	0.150089	0.124013	0.126922	0.125017	0.061686	0.0184734	unknown	mitochondrion - matrix 1	0.666926	0.0986573	0.601129	unknown
Tb927.10.14330	0.493001	0.0661881	0.0332574	0.0315056	0.0653183	0.0919877	0.0655362	0.0466482	0.0463856	0.0242414	0.0390584	nucleus	nucleus	1	0	1	nucleus
Tb927.10.14340	0.0422648	0.197196	0.163277	0.142023	0.106606	0.117683	0.0839825	0.0614126	0.0450455	0.0221266	0.00354666	unknown	flagellum 1	1	1.67414e-07	0.999999	flagellum 1
Tb927.10.14350	0.0872593	0.0448652	0.0333264	0.0756061	0.112954	0.143109	0.166655	0.126922	0.129655	0.0467274	0.0329212	unknown	mitochondrion - matrix 2	0.995219	4.53087e-05	0.995174	mitochondrion - matrix 2
Tb927.10.14360	0.458163	0.0890239	0.0134695	0.0255791	0.0392953	0.0539168	0.0333547	0.0229487	0.0237629	0.0171121	0.215174	unknown	proteasome regulatory particle	0.999769	0.000198936	0.99957	proteasome regulatory particle
Tb927.10.14380	0.23359	0.0594598	0.0470213	0.0522086	0.0500549	0.0597106	0.0555319	0.0571734	0.0648938	0.058629	0.241625	unknown	cytosol	0.569714	0.00713048	0.565651	unknown
Tb927.10.14390	0.215529	0.168255	0.0514688	0.0372489	0.0567181	0.0749197	0.0633624	0.0575037	0.0617061	0.0383205	0.169912	unknown	nucleus - chromatin	0.994995	0.000504302	0.994494	nucleus - chromatin
Tb927.10.1440	0.122646	0.0377968	0.0397781	0.0702885	0.0972015	0.137432	0.146409	0.121806	0.127599	0.0629929	0.0146674	unknown	mitochondrion - matrix 1	0.650936	0.000291254	0.650747	unknown
Tb927.10.14400	0.0297062	0.0446528	0.05661	0.0897873	0.103409	0.165503	0.100595	0.124638	0.140906	0.076198	0.0442942	unknown	secretory/endocytic 2	0.71205	0.0217052	0.696595	unknown
Tb927.10.14410	0.104593	0.0367507	0.0577612	0.0919908	0.120059	0.179368	0.132733	0.110268	0.0877458	0.0263775	0.0202486	unknown	microtubule structures 1	0.457071	0.0444562	0.436751	unknown
Tb927.10.14420	0.0932485	0.1542	0.146333	0.132359	0.0909603	0.116199	0.0696367	0.0782132	0.0654474	0.0416855	0.0165452	unknown	flagellum 1	0.994609	0.000330252	0.994281	flagellum 1
Tb927.10.14430	0.0267925	0.0243328	0.0308114	0.0639853	0.0847759	0.133408	0.121336	0.141781	0.184667	0.146268	0.0170248	unknown	secretory/endocytic 1	0.869401	0.0018124	0.867825	unknown
Tb927.10.14460	0.0357355	0.165205	0.141791	0.126279	0.10751	0.113058	0.0804542	0.0647949	0.0592279	0.0285365	0.0104872	flagellum 1	flagellum 1	1	0	1	flagellum 1
Tb927.10.14470	0.446127	0.0539908	0.0317922	0.0575162	0.0624534	0.0810978	0.0536311	0.05428	0.0502754	0.0364659	0.0664828	unknown	nucleus	0.941836	5.18794e-05	0.941787	unknown
Tb927.10.14480	0.203359	0.128268	0.0845999	0.088033	0.0760665	0.0981258	0.0835905	0.0657335	0.0659076	0.0455773	0.0482376	unknown	glycosomes	0.964952	0.0319143	0.934156	unknown
Tb927.10.1450	0.0165879	0.0286165	0.0381407	0.0727895	0.141273	0.201775	0.131252	0.17373	0.134036	0.0392365	0.0121494	unknown	microtubule structures 2	0.974369	0.0175744	0.957245	unknown
Tb927.10.14500	0.0328429	0.187738	0.167974	0.149449	0.105858	0.114876	0.0887331	0.0618324	0.0532068	0.0268443	0.00660806	unknown	flagellum 1	1	5.19523e-08	1	flagellum 1
Tb927.10.14510	0.0128098	0.0294115	0.042614	0.0715243	0.0845623	0.135596	0.110889	0.1542	0.204959	0.11999	0.00634883	unknown	endoplasmic reticulum	0.993404	1.22264e-06	0.993402	endoplasmic reticulum
Tb927.10.14520	0.023914	0.0235352	0.0535759	0.110225	0.175912	0.23365	0.144598	0.111737	0.0659846	0.0220516	0.0125046	unknown	microtubule structures 1	0.999999	3.67428e-08	0.999999	microtubule structures 1
Tb927.10.14530	0.328807	0.0689463	0.0421383	0.0511112	0.0471421	0.0534834	0.0454943	0.0451202	0.0472938	0.039085	0.239131	proteasome regulatory particle	proteasome regulatory particle	1	0	1	proteasome regulatory particle
Tb927.10.14550	0.436374	0.043283	0.021897	0.0385344	0.0529461	0.0692557	0.0626985	0.0579578	0.0661718	0.0398639	0.106586	unknown	ribonucleoproteins 1	0.947311	8.30343e-06	0.947303	unknown
Tb927.10.14560	0.0441004	0.195487	0.159188	0.136857	0.0998275	0.134526	0.0776387	0.0688129	0.0450349	0.0251946	0.0184403	flagellum 1	flagellum 1	1	0	1	flagellum 1
Tb927.10.14570	0.0416048	0.195245	0.160318	0.153074	0.101591	0.109828	0.083822	0.0629507	0.0471195	0.0257519	0.0127669	flagellum 1	flagellum 1	1	0	1	flagellum 1
Tb927.10.14590	0.00851788	0.0148138	0.031013	0.0686361	0.0945317	0.14546	0.134874	0.163765	0.211337	0.111527	0.00281542	unknown	endoplasmic reticulum	0.994109	4.08914e-06	0.994105	endoplasmic reticulum
Tb927.10.14610	0.102717	0.21361	0.149423	0.108731	0.0767186	0.0911469	0.062076	0.0451	0.0403672	0.0241133	0.0880724	unknown	microtubule structures 2	0.521344	0.186101	0.424321	unknown
Tb927.10.14640	0.139175	0.0647283	0.0395912	0.0549311	0.0945705	0.124395	0.107307	0.0811088	0.0702193	0.0601524	0.0835707	unknown	nucleus - chromatin	0.982301	0.00147386	0.980853	unknown
Tb927.10.14660	0.236129	0.0447204	0.02703	0.0488455	0.0579218	0.0926941	0.0690884	0.0759549	0.0919393	0.0840145	0.15838	unknown	ribonucleoproteins 1	0.57564	0.358625	0.369201	unknown
Tb927.10.14680	0.407913	0.0629734	0.0304024	0.0467329	0.070506	0.0885262	0.0618036	0.048928	0.0486914	0.0426943	0.0495338	nucleus	nucleus	1	0	1	nucleus
Tb927.10.14690	0.00904417	0.0158376	0.0251371	0.0664762	0.101721	0.157875	0.129064	0.127688	0.150874	0.19379	0.0093947	unknown	secretory/endocytic 3	0.991334	0.000726638	0.990614	secretory/endocytic 3
Tb927.10.14700	0.419215	0.0735655	0.0177451	0.0289544	0.0393476	0.0509641	0.0466478	0.0449995	0.044121	0.0326708	0.206355	unknown	proteasome regulatory particle	0.999636	0.000183596	0.999452	proteasome regulatory particle
Tb927.10.14710	0.347296	0.0390469	0.0263231	0.0372372	0.0441607	0.0561191	0.0586914	0.0590066	0.0759977	0.0482479	0.196724	unknown	ribonucleoproteins 1	0.903872	0.000186147	0.903704	unknown
Tb927.10.14720	0.0581934	0.0742626	0.0651687	0.0948199	0.117731	0.145817	0.134355	0.108703	0.109214	0.0573722	0.0343629	glycosomes	glycosomes	1	0	1	glycosomes
Tb927.10.14730	0.215745	0.10833	0.0813744	0.0900579	0.0670816	0.0836304	0.0775834	0.0660916	0.0686482	0.049879	0.0865986	unknown	glycosomes	0.91111	0.075539	0.842285	unknown
Tb927.10.14740	0.0237359	0.0275175	0.0370425	0.0675806	0.0889583	0.130148	0.134106	0.159834	0.210979	0.104013	0.0096756	unknown	endoplasmic reticulum	0.994388	1.26806e-06	0.994386	endoplasmic reticulum
Tb927.10.14750	0.383448	0.157821	0.0542225	0.0417124	0.0510509	0.0703112	0.0549335	0.042775	0.0429232	0.0269606	0.0689564	unknown	nucleus - chromatin	0.999599	7.43144e-06	0.999592	nucleus - chromatin
Tb927.10.14760	0.0784162	0.0130445	0.0131781	0.0199038	0.0192762	0.0249819	0.0348122	0.0313928	0.0540517	0.0603844	0.650558	unknown	cytosol	0.999996	3.92239e-06	0.999992	cytosol
Tb927.10.14770	0.13908	0.0808821	0.0618525	0.0806211	0.104459	0.142401	0.123492	0.102772	0.0987304	0.0505307	0.0115655	unknown	glycosomes	0.987175	0.0124235	0.974911	unknown
Tb927.10.14780	0.0750702	0.035335	0.0300023	0.0397831	0.0317026	0.0397269	0.0402593	0.0413988	0.0495341	0.042299	0.584294	cytosol	cytosol	1	0	1	cytosol
Tb927.10.14790	0.360637	0.091607	0.0479396	0.0573316	0.0454636	0.0584757	0.0546518	0.0513852	0.0564146	0.0367896	0.135329	unknown	proteasome regulatory particle	0.988248	0.0069564	0.981373	unknown
Tb927.10.14800	0.199825	0.074803	0.0569728	0.0707317	0.0703428	0.0921977	0.0644615	0.0666097	0.070827	0.0589907	0.174736	unknown	cytosol	0.868233	0.113662	0.769549	unknown
Tb927.10.14810	0.202338	0.0919099	0.0849119	0.0929047	0.0846269	0.103191	0.0808154	0.0739297	0.076284	0.0396135	0.0641973	unknown	glycosomes	0.93623	0.0544809	0.885224	unknown
Tb927.10.14820	0.0108224	0.0212329	0.0340817	0.0654465	0.0935773	0.142376	0.138018	0.162741	0.199111	0.0981618	0.0079608	mitochondrion - IM	mitochondrion - IM	1	0	1	mitochondrion - IM
Tb927.10.14860	0.0907549	0.0214026	0.0362183	0.0778805	0.111507	0.1571	0.145268	0.134671	0.144308	0.0599981	0.0175527	unknown	mitochondrion - matrix 1	0.98234	1.72582e-05	0.982323	unknown
Tb927.10.14870	0.559436	0.054366	0.0249002	0.032465	0.0563913	0.0742453	0.0535155	0.0411023	0.0491969	0.0274038	0.0476419	unknown	nucleus	0.995154	2.18024e-07	0.995154	nucleus
Tb927.10.14880	0.0810807	0.190192	0.159771	0.133005	0.0895881	0.0924807	0.0661566	0.0630005	0.059455	0.0340552	0.0293758	unknown	flagellum 1	0.999981	3.07486e-06	0.999978	flagellum 1
Tb927.10.14890	0.121408	0.0438823	0.0429076	0.0642824	0.0869657	0.131285	0.0987233	0.109097	0.11903	0.114579	0.0538741	unknown	secretory/endocytic 2	0.174634	0.81545	0.0322287	unknown
Tb927.10.1490	0.472843	0.038231	0.0207728	0.0367385	0.0433307	0.0595991	0.0451306	0.0482143	0.050997	0.0311769	0.14806	unknown	ribonucleoproteins 1	0.921376	3.71445e-06	0.921372	unknown
Tb927.10.14910	0.21997	0.0472491	0.0401729	0.0612118	0.068107	0.0960109	0.0827651	0.0982977	0.124394	0.123249	0.0448592	unknown	secretory/endocytic 2	0.782172	0.210296	0.617684	unknown
Tb927.10.14930	0.378465	0.0371918	0.0204189	0.0389404	0.0517259	0.070305	0.0710392	0.0577607	0.0670629	0.0482952	0.153549	unknown	ribonucleoproteins 1	0.969062	0.000107825	0.968957	unknown
Tb927.10.14950	0.368867	0.0378405	0.0287959	0.042045	0.0526732	0.0734181	0.0634542	0.0673372	0.0632781	0.0453627	0.161706	unknown	ribonucleoproteins 1	0.888328	7.24629e-05	0.888264	unknown
Tb927.10.14980	0.33664	0.0632392	0.0372581	0.0627538	0.0774204	0.0991014	0.0759968	0.0596632	0.0588729	0.0432475	0.0734952	intraflagellar transport	intraflagellar transport	1	0	1	intraflagellar transport
Tb927.10.14990	0.343509	0.0644211	0.0352442	0.0700656	0.0746381	0.0979044	0.0743812	0.0600722	0.0591916	0.0407625	0.0777707	intraflagellar transport	intraflagellar transport	1	0	1	intraflagellar transport
Tb927.10.1500	0.0659513	0.0186865	0.0140327	0.0203158	0.0164914	0.0349227	0.0267383	0.0275156	0.0271884	0.0317772	0.715276	unknown	cytosol	1	4.33014e-08	1	cytosol
Tb927.10.15000	0.0400067	0.200886	0.169695	0.159067	0.100123	0.112789	0.0859862	0.0575661	0.0447847	0.0240914	0.0069264	flagellum 1	flagellum 1	1	0	1	flagellum 1
Tb927.10.15010	0.0760689	0.0403366	0.0307546	0.0748228	0.108834	0.141409	0.145979	0.120765	0.133455	0.0545378	0.0397376	unknown	mitochondrion - matrix 2	0.981099	5.23467e-05	0.981048	unknown
Tb927.10.15020	0.124517	0.0515096	0.0585932	0.0766285	0.12068	0.124386	0.0958188	0.105647	0.0845369	0.0680736	0.0896091	unknown	microtubule structures 2	0.996839	0.00306423	0.993785	microtubule structures 2
Tb927.10.15040	0.099233	0.0507522	0.0433773	0.0594897	0.0890021	0.129942	0.143736	0.0801458	0.103421	0.0935247	0.107375	unknown	microtubule structures 2	0.968043	0.0199036	0.948775	unknown
Tb927.10.15080	0.157614	0.055107	0.0424446	0.0654363	0.106937	0.139062	0.103575	0.100706	0.0966538	0.0558937	0.012992	microtubule structures 2	microtubule structures 2	1	0	1	microtubule structures 2
Tb927.10.1510	0.459042	0.0366353	0.0205072	0.0479024	0.0557315	0.083394	0.053455	0.0618056	0.0592254	0.0311446	0.0759167	unknown	nucleus	0.595413	1.33633e-05	0.595406	unknown
Tb927.10.15120	0.398814	0.0404244	0.0203362	0.0386611	0.0504669	0.0597739	0.0573328	0.0668997	0.0821198	0.0436231	0.112909	ribonucleoproteins 1	ribonucleoproteins 1	1	0	1	ribonucleoproteins 1
Tb927.10.15130	0.0177341	0.0211655	0.0296804	0.0688407	0.0818134	0.132315	0.120851	0.166867	0.207834	0.126168	0.00758187	unknown	endoplasmic reticulum	0.995022	7.70048e-06	0.995015	endoplasmic reticulum
Tb927.10.15150	0.361649	0.0753505	0.0320961	0.0499954	0.0781006	0.10143	0.0774147	0.0582374	0.063868	0.0478161	0.0634663	unknown	nucleus	0.918408	0.000331791	0.918103	unknown
Tb927.10.15160	0.268855	0.0565567	0.0361651	0.0561169	0.0588874	0.0911325	0.0673596	0.073138	0.119165	0.0924238	0.0777075	unknown	secretory/endocytic 2	0.700622	0.200142	0.560398	unknown
Tb927.10.15170	0.488239	0.0613217	0.0362399	0.0444078	0.0688033	0.0871825	0.0577169	0.0434275	0.0449724	0.0236147	0.0405496	nucleus	nucleus	1	0	1	nucleus
Tb927.10.15180	0.140627	0.06805	0.0323409	0.0374027	0.0312767	0.0369837	0.0342192	0.0338563	0.0457907	0.0390237	0.498547	unknown	cytosol	0.980667	0.000233678	0.980438	unknown
Tb927.10.15190	0.0364927	0.0364927	0.0498836	0.118031	0.168935	0.192841	0.161062	0.097972	0.0747296	0.0261829	0.0171169	unknown	microtubule structures 1	0.999964	5.003e-07	0.999963	microtubule structures 1
Tb927.10.1520	0.0646331	0.0370415	0.0371821	0.0605317	0.0799398	0.107776	0.113457	0.122987	0.17598	0.166552	0.0251894	unknown	secretory/endocytic 1	0.995373	0.000689626	0.994687	secretory/endocytic 1
Tb927.10.15200	0.0765129	0.0144743	0.012713	0.0407185	0.0659533	0.0988431	0.100293	0.127579	0.237236	0.218814	0.010719	unknown	secretory/endocytic 1	0.99934	0.00013531	0.999205	secretory/endocytic 1
Tb927.10.15210	0.370219	0.0615797	0.0339856	0.0494592	0.0727401	0.108906	0.0935487	0.0569241	0.0556774	0.0330152	0.0595387	unknown	nucleus	0.958906	0.000288674	0.958629	unknown
Tb927.10.15230	0.0500886	0.179828	0.140903	0.150643	0.107189	0.109254	0.0821713	0.0688634	0.06372	0.0382412	0.00814842	unknown	flagellum 1	0.999775	3.70109e-05	0.999738	flagellum 1
Tb927.10.15280	0.0907772	0.181677	0.148738	0.137883	0.100349	0.116239	0.0676921	0.0615883	0.0452943	0.0242627	0.0123793	unknown	flagellum 1	0.999999	3.68247e-07	0.999999	flagellum 1
Tb927.10.15290	0.116534	0.0508358	0.0457115	0.100831	0.139554	0.163904	0.106461	0.0927962	0.0649684	0.027721	0.0792879	unknown	microtubule structures 2	0.91897	0.0224041	0.898382	unknown
Tb927.10.15300	0.16736	0.0385728	0.0267005	0.0497281	0.0811622	0.111606	0.0601424	0.107147	0.125008	0.0886566	0.143916	unknown	microtubule structures 2	0.926054	0.0355355	0.893146	unknown
Tb927.10.15310	0.26017	0.0432749	0.0172302	0.0603712	0.0747147	0.0846968	0.0848191	0.0939353	0.113519	0.0583308	0.114481	unknown	ribonucleoproteins 1	0.671687	0.0549194	0.634798	unknown
Tb927.10.15320	0.0601975	0.010479	0.0258267	0.070359	0.0939859	0.146977	0.131556	0.140419	0.117875	0.144091	0.0582335	unknown	secretory/endocytic 3	0.988394	0.0108019	0.977717	unknown
Tb927.10.15330	0.28831	0.0755459	0.0383461	0.0572886	0.0815374	0.108179	0.0856652	0.0655839	0.0626908	0.0366391	0.0738271	unknown	nucleus	0.898067	0.000412516	0.897697	unknown
Tb927.10.15350	0.0457802	0.0959906	0.0518681	0.0659373	0.126936	0.189381	0.148769	0.0978954	0.0829596	0.0304179	0.0465127	nucleus - chromatin	nucleus - chromatin	1	0	1	nucleus - chromatin
Tb927.10.15360	0.564618	0.0609627	0.0204077	0.0376869	0.0468181	0.0680711	0.040611	0.0376824	0.0336799	0.0205516	0.0763723	unknown	nucleus	0.997592	3.7334e-07	0.997592	nucleus
Tb927.10.15380	0.598618	0.0395112	0.0126851	0.0336164	0.0535666	0.0670505	0.0524519	0.0396207	0.0492663	0.0241168	0.0330382	unknown	nucleus	0.99536	2.21503e-07	0.99536	nucleus
Tb927.10.1540	0.400922	0.0349851	0.0215294	0.0416085	0.056968	0.0767477	0.0649855	0.052259	0.0638709	0.0370095	0.155462	unknown	ribonucleoproteins 1	0.699854	6.69643e-05	0.699807	unknown
Tb927.10.15400	0.14607	0.0462283	0.0470726	0.054944	0.095509	0.153941	0.101966	0.142916	0.126708	0.0823022	0.0352936	microtubule structures 2	microtubule structures 2	1	0	1	microtubule structures 2
Tb927.10.15410	0.135092	0.0789754	0.0561845	0.0947744	0.110676	0.147559	0.119099	0.098428	0.0889937	0.0357511	0.0183681	unknown	glycosomes	0.974336	0.0242829	0.950677	unknown
Tb927.10.15420	0.0677285	0.024359	0.0304978	0.0645015	0.11088	0.159941	0.149831	0.143232	0.146951	0.0573076	0.0275901	unknown	mitochondrion - matrix 1	0.946431	3.98857e-05	0.946393	unknown
Tb927.10.15430	0.0160455	0.021578	0.0378775	0.0693114	0.0897086	0.141407	0.128462	0.164527	0.200408	0.112205	0.00987994	unknown	endoplasmic reticulum	0.994872	4.19085e-06	0.994868	endoplasmic reticulum
Tb927.10.15440	0.011521	0.0188356	0.0453864	0.119781	0.177327	0.22996	0.178532	0.108709	0.0696002	0.0213795	0.00318549	unknown	microtubule structures 1	0.999999	4.29733e-08	0.999999	microtubule structures 1
Tb927.10.15450	0.0701786	0.218039	0.171541	0.126837	0.108157	0.101191	0.0843414	0.0530023	0.045316	0.0248448	0.00720064	unknown	flagellum 1	0.994216	0.000886917	0.993334	flagellum 1
Tb927.10.15480	0.0764307	0.039037	0.0493567	0.0797712	0.0903271	0.144728	0.104231	0.123562	0.153513	0.130033	0.0090107	unknown	secretory/endocytic 1	0.52674	0.0707564	0.48947	unknown
Tb927.10.15490	0.0847414	0.0342358	0.034318	0.0701728	0.0964073	0.151773	0.146408	0.13202	0.140126	0.0598042	0.0261693	unknown	mitochondrion - matrix 1	0.958384	7.686e-06	0.958377	unknown
Tb927.10.1550	0.313795	0.0663709	0.0421858	0.050449	0.0456395	0.0573	0.0490334	0.0437596	0.0444874	0.038803	0.248568	proteasome regulatory particle	proteasome regulatory particle	1	0	1	proteasome regulatory particle
Tb927.10.15500	0.00936215	0.0150868	0.026059	0.0707807	0.110678	0.164557	0.150488	0.159007	0.176602	0.106144	0.00467335	unknown	endoplasmic reticulum	0.980594	0.00416587	0.976509	unknown
Tb927.10.15510	0.0257301	0.0214641	0.0315193	0.0648516	0.0844363	0.134353	0.136156	0.152216	0.203285	0.107807	0.00517283	unknown	endoplasmic reticulum	0.984782	1.60889e-06	0.98478	unknown
Tb927.10.15520	0.232924	0.0376065	0.0280154	0.0455471	0.0422014	0.0650774	0.0590323	0.0752001	0.0936635	0.0536042	0.266029	cytosol	cytosol	1	0	1	cytosol
Tb927.10.15530	0.376127	0.0485174	0.0227945	0.0405057	0.0452514	0.0621376	0.056089	0.0611352	0.0697256	0.0489827	0.174312	unknown	ribonucleoproteins 1	0.905636	7.89348e-05	0.905564	unknown
Tb927.10.15540	0.176854	0.0441849	0.0265839	0.0507405	0.0672904	0.0800979	0.0575167	0.0741757	0.105768	0.104366	0.155917	unknown	secretory/endocytic 2	0.999403	0.000422438	0.998981	secretory/endocytic 2
Tb927.10.15570	0.209458	0.129063	0.0354689	0.0589742	0.104412	0.151861	0.130245	0.0552483	0.0640928	0.028301	0.0328767	unknown	nucleus - chromatin	0.963031	0.000734784	0.962323	unknown
Tb927.10.15580	0.044288	0.194678	0.151599	0.16253	0.0845425	0.117793	0.0778487	0.0508147	0.0418072	0.0216298	0.0489233	flagellum 1	flagellum 1	1	0	1	flagellum 1
Tb927.10.15590	0.0575652	0.0322707	0.031486	0.0574936	0.0823344	0.11706	0.126462	0.144189	0.210441	0.114613	0.0243063	unknown	endoplasmic reticulum	0.627142	1.01555e-05	0.627135	unknown
Tb927.10.1560	0.567797	0.0649404	0.0319364	0.0366736	0.0516993	0.0695322	0.0449259	0.0409072	0.0440111	0.0240959	0.0286976	nucleus	nucleus	1	0	1	nucleus
Tb927.10.15600	0.238391	0.0558034	0.0421996	0.0854274	0.0921729	0.13486	0.0870546	0.0890733	0.0901908	0.0359206	0.0489063	unknown	glycosomes	0.527251	0.198727	0.422472	unknown
Tb927.10.15610	0.123714	0.041297	0.0460491	0.0446109	0.0807579	0.0927859	0.101544	0.0975808	0.144543	0.155542	0.0715746	unknown	secretory/endocytic 2	0.959468	0.0388735	0.92217	unknown
Tb927.10.15640	0.207983	0.0490784	0.0284684	0.053575	0.0680797	0.0999158	0.0909536	0.0947653	0.125714	0.107157	0.0815738	unknown	secretory/endocytic 2	0.180445	0.762404	0.042873	unknown
Tb927.10.15660	0.0188238	0.0170015	0.0359642	0.0882462	0.162995	0.230161	0.174948	0.131997	0.0949573	0.0290455	0.00492085	unknown	microtubule structures 1	0.999463	4.34221e-05	0.99942	microtubule structures 1
Tb927.10.15680	0.0606684	0.0375394	0.0624046	0.095748	0.0948074	0.149515	0.10946	0.154643	0.152442	0.0752547	0.0201452	unknown	mitochondrion - IM	0.707954	0.000394579	0.707675	unknown
Tb927.10.15700	0.0350517	0.200958	0.167381	0.150757	0.0869359	0.0933096	0.0776909	0.0560932	0.0575838	0.0328024	0.0362472	unknown	flagellum 1	0.999931	1.5928e-05	0.999915	flagellum 1
Tb927.10.15710	0.0273775	0.026342	0.0327832	0.065611	0.0881788	0.138931	0.132705	0.149475	0.183932	0.111016	0.00888125	unknown	endoplasmic reticulum	0.963722	1.60272e-05	0.963706	unknown
Tb927.10.15720	0.295474	0.0634699	0.0404295	0.0495171	0.0501154	0.0660389	0.0545988	0.0468081	0.0442578	0.0313114	0.255069	proteasome regulatory particle	proteasome regulatory particle	1	0	1	proteasome regulatory particle
Tb927.10.15730	0.0629796	0.203719	0.176794	0.147076	0.0893595	0.115854	0.0560035	0.0584262	0.0448986	0.0199368	0.0105817	flagellum 1	flagellum 1	1	0	1	flagellum 1
Tb927.10.15740	0.421854	0.0627963	0.0228438	0.0462965	0.0697984	0.0899475	0.0513819	0.0489815	0.0418594	0.0199359	0.131017	unknown	proteasome regulatory particle	0.917659	0.00358217	0.914372	unknown
Tb927.10.15750	0.0464471	0.0542024	0.0595795	0.113972	0.153336	0.202557	0.0937114	0.0966671	0.0876983	0.0684737	0.0181584	unknown	microtubule structures 2	0.712413	0.0103794	0.705019	unknown
Tb927.10.15760	0.0868694	0.0484296	0.0328489	0.061275	0.102735	0.159619	0.136121	0.113413	0.113178	0.079339	0.0535996	unknown	mitochondrion - IM	0.782318	0.0893356	0.712429	unknown
Tb927.10.15770	0.0211902	0.0243264	0.0500288	0.112236	0.161431	0.206522	0.174307	0.108139	0.0702661	0.0260528	0.0234318	microtubule structures 1	microtubule structures 1	1	0	1	microtubule structures 1
Tb927.10.1580	0.00477975	0.0148198	0.0244064	0.0690096	0.0942262	0.147072	0.154483	0.176143	0.22151	0.0908914	0.0026587	unknown	endoplasmic reticulum	0.987439	9.12426e-06	0.98743	unknown
Tb927.10.15800	0.197835	0.0526126	0.029983	0.0503014	0.0642905	0.0839538	0.0652385	0.0786268	0.120392	0.098578	0.113042	unknown	secretory/endocytic 2	0.994775	0.00138294	0.993399	secretory/endocytic 2
Tb927.10.15810	0.404639	0.0603588	0.026564	0.0379171	0.0679994	0.0937612	0.0758329	0.0648325	0.0622247	0.0413046	0.0661574	unknown	nucleus	0.674053	0.000773533	0.673532	unknown
Tb927.10.15830	0.0940813	0.0752011	0.0630376	0.0988755	0.0940813	0.135551	0.137092	0.11731	0.124164	0.0533851	0.0094051	unknown	glycosomes	0.74203	0.115053	0.656657	unknown
Tb927.10.15840	0.202475	0.0952538	0.0566965	0.0512623	0.078446	0.128062	0.0874251	0.0636422	0.0788287	0.0472951	0.0628338	unknown	intraflagellar transport	0.829855	0.000149169	0.829731	unknown
Tb927.10.15860	0.115294	0.0278229	0.032941	0.0635622	0.104052	0.162061	0.135047	0.126596	0.130447	0.0714729	0.0307058	unknown	mitochondrion - matrix 1	0.935413	0.00943926	0.926584	unknown
Tb927.10.15940	0.0031249	0.0181812	0.0390721	0.0785083	0.0931638	0.145237	0.115866	0.181757	0.220776	0.096937	0.00737649	unknown	endoplasmic reticulum	0.987609	8.44617e-07	0.987608	unknown
Tb927.10.15960	0.0566926	0.0340633	0.0310247	0.0481854	0.0761109	0.0764307	0.0810523	0.08669	0.0881042	0.0470603	0.374586	unknown	cytosol	0.0373005	0.962094	0.00141391	unknown
Tb927.10.15970	0.130682	0.0607194	0.0486972	0.0734008	0.0804449	0.108862	0.0930301	0.107518	0.124377	0.0924579	0.0610352	unknown	ribonucleoproteins 1	0.638472	0.328141	0.428963	unknown
Tb927.10.1600	0.279656	0.0688932	0.0371695	0.0582943	0.0749136	0.0842142	0.0833675	0.0743799	0.0895577	0.061036	0.0949741	unknown	ribonucleoproteins 1	0.856039	0.0101908	0.847315	unknown
Tb927.10.16030	0.160664	0.060355	0.0354105	0.0621933	0.065846	0.0800878	0.0723758	0.0662895	0.0880398	0.0667145	0.242024	unknown	cytosol	0.973559	0.0109021	0.962946	unknown
Tb927.10.16040	0.139347	0.15623	0.0951831	0.107103	0.0904199	0.0897401	0.0658006	0.0693657	0.0725354	0.0320149	0.0822597	unknown	microtubule structures 2	0.953334	0.0405053	0.914719	unknown
Tb927.10.16050	0.00690997	0.0173418	0.029111	0.0710724	0.104719	0.174304	0.107129	0.167042	0.17508	0.143618	0.0036719	unknown	endoplasmic reticulum	0.842994	0.0335393	0.814721	unknown
Tb927.10.16090	0.0949733	0.0499518	0.0349752	0.0613385	0.0891518	0.144123	0.134303	0.132087	0.149107	0.0864683	0.0235203	unknown	mitochondrion - IM	0.666551	0.109952	0.593262	unknown
Tb927.10.1610	0.059568	0.0360979	0.0416453	0.0765661	0.10052	0.158624	0.126597	0.108762	0.156735	0.107327	0.0275569	unknown	mitochondrion - IM	0.8941	0.00344731	0.891018	unknown
Tb927.10.16100	0.0259665	0.0117057	0.00576689	0.00906915	0.0091163	0.0103984	0.0120623	0.0141492	0.0109893	0.0283754	0.864664	unknown	cytosol	1	2.86398e-09	1	cytosol
Tb927.10.16120	0.121917	0.077387	0.0538014	0.0831221	0.109571	0.156055	0.145994	0.10596	0.0855797	0.0340286	0.0206278	glycosomes	glycosomes	1	0	1	glycosomes
Tb927.10.1620	0.140162	0.0662383	0.0494783	0.0672375	0.0992489	0.14235	0.123303	0.109928	0.107249	0.0627479	0.0160887	unknown	glycosomes	0.9852	0.0137069	0.971696	unknown
Tb927.10.1630	0.305172	0.0588882	0.0383523	0.0529651	0.0566941	0.0826074	0.07228	0.0663956	0.0754284	0.0526645	0.141234	unknown	ribonucleoproteins 1	0.899782	0.00165591	0.898293	unknown
Tb927.10.1680	0.223167	0.0810211	0.0477324	0.0651365	0.0891457	0.156107	0.0985849	0.0789233	0.0693752	0.0392229	0.0515839	unknown	nucleus	0.927711	0.00116212	0.926633	unknown
Tb927.10.1690	0.130804	0.0601114	0.0450377	0.0556861	0.0535035	0.0815865	0.064431	0.0522806	0.0646244	0.0540004	0.337934	unknown	cytosol	0.979808	0.00132969	0.978505	unknown
Tb927.10.170	0.469054	0.177655	0.035173	0.0372305	0.0303538	0.0476058	0.0314078	0.0268421	0.0281032	0.0158607	0.0826784	unknown	nucleus - chromatin	0.999999	3.92395e-07	0.999999	nucleus - chromatin
Tb927.10.1720	0.454581	0.0708933	0.0292323	0.0408306	0.0687999	0.0976176	0.0684183	0.0496061	0.0478031	0.0258688	0.0449021	nucleus	nucleus	1	0	1	nucleus
Tb927.10.1730	0.0698317	0.0219255	0.0408147	0.0765581	0.116835	0.15544	0.146459	0.149342	0.138287	0.0540177	0.0225	mitochondrion - matrix 2	mitochondrion - matrix 2	1	0	1	mitochondrion - matrix 2
Tb927.10.1740	0.347378	0.0539374	0.0421062	0.0447907	0.0660176	0.106649	0.057211	0.0694439	0.0680262	0.0402243	0.12984	unknown	intraflagellar transport	0.96285	0.00051114	0.962358	unknown
Tb927.10.1770	0.0474313	0.0459973	0.0253884	0.0242808	0.028845	0.0419031	0.0310633	0.0308453	0.0258719	0.0323095	0.643975	unknown	cytosol	0.999999	6.98029e-07	0.999998	cytosol
Tb927.10.180	0.0290137	0.0207106	0.0314159	0.0716392	0.0998136	0.144955	0.158452	0.164483	0.185818	0.0721362	0.00826099	mitochondrion - IM	mitochondrion - IM	1	0	1	mitochondrion - IM
Tb927.10.1800	0.293455	0.0613228	0.0375058	0.0425652	0.0583952	0.0944934	0.0629343	0.0559634	0.0674858	0.0507076	0.175171	unknown	proteasome regulatory particle	0.949862	0.0217716	0.929182	unknown
Tb927.10.1810	0.292293	0.0610106	0.02334	0.0427074	0.0648635	0.0680268	0.0671518	0.0550787	0.0614203	0.0622427	0.201865	unknown	ribonucleoproteins 1	0.244209	0.565389	0.106136	unknown
Tb927.10.1830	0.0075524	0.0135682	0.013825	0.0397577	0.0655498	0.0957938	0.0829393	0.119059	0.230125	0.332074	0.0100817	unknown	secretory/endocytic 1	0.999911	6.38734e-07	0.999911	secretory/endocytic 1
Tb927.10.1840	0.142701	0.0567426	0.0550636	0.0601561	0.0558463	0.0565308	0.0390924	0.0380497	0.0335078	0.0335353	0.428774	unknown	cytosol	0.988826	0.0106338	0.978311	unknown
Tb927.10.1850	0.0495296	0.0368374	0.0432258	0.0616038	0.0883586	0.13652	0.106033	0.117568	0.149763	0.162838	0.0477224	unknown	secretory/endocytic 3	0.660723	0.0433317	0.632092	unknown
Tb927.10.1860	0.0553962	0.0749082	0.0587403	0.0927574	0.115164	0.172815	0.137094	0.127848	0.114375	0.0440249	0.00290439	glycosomes	glycosomes	1	0	1	glycosomes
Tb927.10.1870	0.0876665	0.0202052	0.039317	0.0672983	0.100908	0.140746	0.157642	0.133218	0.13709	0.0554914	0.0348914	unknown	mitochondrion - matrix 1	0.850122	1.13629e-05	0.850113	unknown
Tb927.10.1890	0.0585491	0.20901	0.178612	0.146143	0.0962959	0.113675	0.0633707	0.050444	0.0335334	0.0180269	0.0197096	flagellum 1	flagellum 1	1	0	1	flagellum 1
Tb927.10.190	0.458641	0.0236253	0.0166861	0.0272617	0.0335665	0.0662348	0.0463242	0.0355666	0.0372147	0.0251454	0.171876	unknown	ribonucleoproteins 1	0.955144	0.000174741	0.954977	unknown
Tb927.10.1900	0.0681396	0.0356502	0.0424816	0.0868259	0.135813	0.182883	0.152729	0.121819	0.108014	0.0434678	0.0142154	unknown	mitochondrion - matrix 2	0.498165	0.00199665	0.49717	unknown
Tb927.10.1910	0.0175311	0.0216468	0.0315886	0.055334	0.074199	0.118897	0.0820922	0.111754	0.189722	0.293794	0.0131439	unknown	secretory/endocytic 1	0.997933	4.88321e-07	0.997932	secretory/endocytic 1
Tb927.10.1930	0.0978657	0.033398	0.0262497	0.0653467	0.104902	0.153923	0.121549	0.123699	0.142321	0.059643	0.0240099	unknown	mitochondrion - matrix 2	0.780273	0.000204077	0.780114	unknown
Tb927.10.1950	0.0697393	0.0253376	0.0314282	0.0807368	0.116445	0.175895	0.146399	0.144495	0.131431	0.0572836	0.0355446	unknown	mitochondrion - matrix 2	0.964573	4.45821e-05	0.96453	unknown
Tb927.10.1960	0.387769	0.0757627	0.035838	0.0465177	0.0791678	0.0945367	0.0769738	0.0588554	0.056407	0.0326411	0.0510978	nucleus	nucleus	1	0	1	nucleus
Tb927.10.1970	0.124036	0.189158	0.164815	0.136267	0.0861174	0.101748	0.0599707	0.0517004	0.041024	0.0224223	0.0107056	unknown	flagellum 1	0.999998	4.0532e-07	0.999998	flagellum 1
Tb927.10.1980	0.156933	0.1603	0.12476	0.119514	0.0933788	0.0993941	0.074044	0.055587	0.0443932	0.0258964	0.0355598	unknown	flagellum 1	0.99977	0.000146994	0.999623	flagellum 1
Tb927.10.1990	0.417543	0.0386124	0.0263259	0.047625	0.0660992	0.088574	0.0742658	0.0674998	0.0762952	0.0613543	0.0379068	unknown	ribonucleoproteins 1	0.986238	0.000134216	0.986105	unknown
Tb927.10.20	0.0329576	0.0202794	0.0159325	0.0337571	0.0397361	0.070532	0.076879	0.087366	0.194521	0.406296	0.0217436	unknown	secretory/endocytic 1	0.999996	7.6157e-09	0.999996	secretory/endocytic 1
Tb927.10.200	0.0133678	0.0161702	0.0289578	0.0574578	0.0819139	0.149102	0.126078	0.147071	0.184806	0.179964	0.00896521	unknown	secretory/endocytic 1	0.777354	0.00562066	0.772985	unknown
Tb927.10.2000	0.304876	0.0976353	0.0424761	0.051106	0.0778068	0.111365	0.0862799	0.0687121	0.0584741	0.0346166	0.0666523	unknown	nucleus	0.976895	5.5868e-05	0.97684	unknown
Tb927.10.2010	0.107884	0.0740266	0.0587785	0.0911156	0.118613	0.164538	0.139367	0.10664	0.0885129	0.0370894	0.00698686	unknown	glycosomes	0.996982	0.00222634	0.994762	glycosomes
Tb927.10.2020	0.106722	0.060591	0.0520613	0.0948109	0.120026	0.167346	0.13072	0.0940411	0.109917	0.0531613	0.00819333	unknown	microtubule structures 2	0.488966	0.0683775	0.455532	unknown
Tb927.10.2030	0.0847978	0.0233239	0.0384739	0.080115	0.11133	0.151541	0.131022	0.146058	0.171562	0.0640607	0.013598	unknown	mitochondrion - matrix 2	0.752611	0.00430366	0.749372	unknown
Tb927.10.2040	0.160966	0.05082	0.0471404	0.0785736	0.0875651	0.125997	0.0829149	0.0806937	0.0913402	0.081934	0.0922026	unknown	secretory/endocytic 2	0.384469	0.502083	0.191433	unknown
Tb927.10.2050	0.101937	0.0532689	0.0481565	0.0828628	0.106858	0.155779	0.130741	0.11786	0.12198	0.0635276	0.0170292	unknown	glycosomes	0.695982	0.157805	0.586152	unknown
Tb927.10.2060	0.605969	0.048358	0.0109309	0.0342226	0.0432924	0.0773728	0.0526085	0.0417095	0.0439597	0.0167219	0.0478739	unknown	nucleus	0.997538	3.07926e-06	0.997534	nucleus
Tb927.10.2070	0.0470232	0.0251186	0.0311071	0.0713914	0.0997026	0.151459	0.13408	0.154476	0.180797	0.0700076	0.034838	unknown	endoplasmic reticulum	0.863164	0.0004417	0.862783	unknown
Tb927.10.2080	0.0300399	0.0135689	0.0231569	0.0605429	0.0773776	0.116785	0.125679	0.132216	0.166941	0.21464	0.0390517	unknown	secretory/endocytic 3	0.849583	0.000469972	0.849183	unknown
Tb927.10.2090	0.293829	0.0677588	0.0493007	0.0600293	0.0650572	0.0858756	0.0745818	0.069626	0.0803895	0.0514793	0.0940284	unknown	ribonucleoproteins 1	0.513953	0.0149955	0.506246	unknown
Tb927.10.210	0.0201544	0.0239737	0.0435267	0.0684391	0.0797208	0.15023	0.108077	0.173043	0.214265	0.113399	0.00111763	endoplasmic reticulum	endoplasmic reticulum	1	0	1	endoplasmic reticulum
Tb927.10.2120	0.469259	0.0522676	0.0243933	0.0353643	0.0574182	0.0751772	0.0566472	0.0409824	0.033029	0.0185294	0.136932	unknown	proteasome regulatory particle	0.822659	0.000287582	0.822422	unknown
Tb927.10.2130	0.184456	0.0460609	0.0398669	0.0580125	0.0618494	0.0813447	0.0756718	0.0804065	0.10572	0.114415	0.141134	unknown	secretory/endocytic 2	0.463085	0.526088	0.219462	unknown
Tb927.10.2150	0.0183652	0.0205598	0.0294536	0.0724	0.088974	0.143751	0.150635	0.178602	0.190495	0.103902	0.00286228	unknown	endoplasmic reticulum	0.854643	5.95128e-05	0.854592	unknown
Tb927.10.2160	0.144959	0.066234	0.0515239	0.0659086	0.0619056	0.074055	0.0651273	0.0597393	0.0608855	0.051488	0.298174	unknown	cytosol	0.987451	0.00240676	0.985075	unknown
Tb927.10.2190	0.0772715	0.176365	0.150005	0.147282	0.0976021	0.112737	0.0818366	0.0573389	0.0464811	0.0219578	0.0185603	flagellum 1	flagellum 1	1	0	1	flagellum 1
Tb927.10.220	0.371627	0.0503581	0.0352749	0.050088	0.0592214	0.0729011	0.0712269	0.0674198	0.0839741	0.0479627	0.0934696	unknown	ribonucleoproteins 1	0.964181	6.50894e-05	0.964118	unknown
Tb927.10.2200	0.0469052	0.036973	0.0460739	0.0778443	0.128558	0.173933	0.153448	0.120176	0.116779	0.0502802	0.0241216	unknown	mitochondrion - matrix 2	0.915185	0.000878855	0.914381	unknown
Tb927.10.2230	0.0757844	0.0262818	0.0360266	0.0720169	0.110812	0.153536	0.143783	0.134879	0.13704	0.0654105	0.0208857	unknown	mitochondrion - matrix 1	0.9708	1.65156e-05	0.970784	unknown
Tb927.10.2240	0.439605	0.0618246	0.0223409	0.0295287	0.0377755	0.0475049	0.0429819	0.039194	0.0436669	0.0296636	0.201544	unknown	proteasome regulatory particle	0.916368	0.000122512	0.916255	unknown
Tb927.10.2250	0.0401914	0.0318258	0.0434635	0.0832119	0.0838219	0.119135	0.102091	0.143881	0.165347	0.089164	0.0464937	unknown	mitochondrion - IM	0.989827	0.000319093	0.989511	unknown
Tb927.10.2260	0.232925	0.0641775	0.0269278	0.0408945	0.0640649	0.086241	0.0640708	0.0487064	0.0486714	0.040632	0.278826	unknown	proteasome regulatory particle	0.962026	0.0293206	0.933818	unknown
Tb927.10.2270	0.11554	0.0446864	0.033193	0.0499738	0.0569203	0.0861606	0.0663952	0.102048	0.162612	0.206857	0.0725776	unknown	secretory/endocytic 2	0.990249	0.00422341	0.986067	unknown
Tb927.10.2290	0.215192	0.0520568	0.0440252	0.0639238	0.0825737	0.114946	0.105856	0.0922656	0.107086	0.0681326	0.0621251	unknown	ribonucleoproteins 1	0.876209	0.031061	0.848993	unknown
Tb927.10.230	0.343781	0.0129042	0.00981877	0.0134139	0.0135032	0.0179583	0.0177898	0.0182592	0.0199323	0.026255	0.500249	proteasome	proteasome	1	0	1	proteasome
Tb927.10.2300	0.0649176	0.0400417	0.0424248	0.0788887	0.0919307	0.119986	0.116877	0.123839	0.153384	0.0706592	0.0280088	unknown	mitochondrion - IM	0.789739	7.24727e-05	0.789682	unknown
Tb927.10.2310	0.451265	0.061492	0.0323173	0.0413691	0.0668818	0.0681549	0.0618438	0.055725	0.0563343	0.0274983	0.103471	nucleus	nucleus	1	0	1	nucleus
Tb927.10.2320	0.140039	0.0582614	0.0402462	0.078195	0.0941278	0.13985	0.135101	0.117927	0.109289	0.0532114	0.0335377	unknown	glycosomes	0.964372	0.00147646	0.962948	unknown
Tb927.10.2340	0.00896286	0.00690684	0.0104625	0.0317006	0.0789304	0.133844	0.104636	0.120186	0.199278	0.231127	0.0398752	secretory/endocytic 1	secretory/endocytic 1	1	0	1	secretory/endocytic 1
Tb927.10.2350	0.201583	0.0362358	0.0412815	0.0666353	0.087256	0.112405	0.119953	0.122954	0.136867	0.0590495	0.00786626	unknown	ribonucleoproteins 1	0.0776932	0.889433	0.00859031	unknown
Tb927.10.2370	0.0840621	0.033648	0.0355655	0.0180294	0.0110386	0.0294189	0.0312613	0.0348078	0.0416887	0.0341824	0.646297	cytosol	cytosol	1	0	1	cytosol
Tb927.10.2380	0.0581411	0.188182	0.15558	0.144443	0.101526	0.117184	0.0737791	0.0663303	0.0504565	0.0270797	0.00999095	flagellum 1	flagellum 1	1	0	1	flagellum 1
Tb927.10.240	0.0462818	0.0729205	0.058908	0.0993689	0.111773	0.160467	0.150211	0.130182	0.109708	0.0454232	0.00302619	glycosomes	glycosomes	1	0	1	glycosomes
Tb927.10.2410	0.0560621	0.0191972	0.0260235	0.0563399	0.0743831	0.109633	0.0992917	0.132073	0.190259	0.210199	0.0118229	unknown	secretory/endocytic 1	0.997918	0.000259394	0.997659	secretory/endocytic 1
Tb927.10.2440	0.0142797	0.0510869	0.0621436	0.0903679	0.0937533	0.126353	0.110717	0.113124	0.13401	0.187528	0.0102891	secretory/endocytic 3	secretory/endocytic 3	1	0	1	secretory/endocytic 3
Tb927.10.2460	0.0339472	0.0299611	0.0384027	0.0860171	0.0851028	0.135155	0.0962655	0.150116	0.181091	0.091501	0.0291304	unknown	mitochondrion - IM	0.753811	5.65858e-05	0.753768	unknown
Tb927.10.2470	0.0133371	0.0268901	0.041476	0.0716205	0.0783416	0.132711	0.108386	0.15882	0.220041	0.126336	0.00976421	unknown	endoplasmic reticulum	0.998442	4.89785e-07	0.998442	endoplasmic reticulum
Tb927.10.2480	0.039956	0.0427576	0.0578008	0.106188	0.108133	0.159357	0.0942216	0.131949	0.139302	0.0729445	0.00655986	unknown	secretory/endocytic 3	0.70097	0.00173729	0.699752	unknown
Tb927.10.2490	0.158021	0.0943296	0.0689062	0.0979414	0.103488	0.130808	0.10524	0.0889439	0.0766582	0.0404634	0.0321565	unknown	glycosomes	0.977979	0.0210134	0.957428	unknown
Tb927.10.250	0.0382914	0.0229996	0.0461206	0.108214	0.181201	0.202078	0.143289	0.104952	0.0737178	0.0295572	0.0245604	microtubule structures 1	microtubule structures 1	1	0	1	microtubule structures 1
Tb927.10.2510	0.146414	0.0583137	0.0412296	0.0683925	0.086355	0.100347	0.0854485	0.0773324	0.0888914	0.0814845	0.165792	unknown	cytosol	0.158983	0.732332	0.0425548	unknown
Tb927.10.2520	0.190857	0.120805	0.0342604	0.059168	0.0927754	0.143541	0.0908328	0.0811479	0.08353	0.0456179	0.0391967	unknown	nucleus	0.66714	4.34404e-06	0.667137	unknown
Tb927.10.2530	0.0458101	0.0250129	0.0325424	0.064425	0.101041	0.144257	0.140451	0.141096	0.17357	0.105507	0.0180946	unknown	endoplasmic reticulum	0.970804	0.000640395	0.970182	unknown
Tb927.10.2540	0.0404357	0.0187612	0.0289051	0.0656899	0.0920143	0.139079	0.138051	0.157804	0.214122	0.0929802	0.00425829	unknown	endoplasmic reticulum	0.95716	6.02289e-06	0.957154	unknown
Tb927.10.2550	0.111132	0.0331651	0.0345457	0.0668586	0.115273	0.122864	0.085506	0.125829	0.119518	0.077437	0.129662	unknown	microtubule structures 2	0.998756	0.00121759	0.99754	microtubule structures 2
Tb927.10.2560	0.0930974	0.0366468	0.0344193	0.0709041	0.0968205	0.142434	0.142284	0.133731	0.144896	0.0715191	0.0322275	unknown	mitochondrion - matrix 1	0.985005	3.62559e-05	0.984969	unknown
Tb927.10.2570	0.187149	0.0510053	0.0379238	0.058121	0.0647146	0.09137	0.0942758	0.10373	0.160025	0.134503	0.00636742	unknown	secretory/endocytic 2	0.533548	0.464191	0.28588	unknown
Tb927.10.2580	0.263484	0.0422175	0.00277212	0.0313809	0.0556526	0.0654709	0.0652776	0.0459867	0.0356363	0.0377575	0.354364	unknown	proteasome regulatory particle	0.468524	0.531217	0.219636	unknown
Tb927.10.2610	0.116069	0.0674277	0.0538377	0.0603396	0.0563591	0.0776284	0.0657136	0.0618348	0.0587408	0.0511918	0.331654	unknown	cytosol	0.978793	0.00121287	0.977606	unknown
Tb927.10.2620	0.0353731	0.0342757	0.0196585	0.0261994	0.038102	0.052702	0.0471179	0.0371535	0.0259104	0.0256699	0.657712	unknown	cytosol	0.999999	8.22233e-07	0.999998	cytosol
Tb927.10.2630	0.0449427	0.0306724	0.0293806	0.0446839	0.0703483	0.103492	0.0947491	0.115897	0.222991	0.178339	0.026097	unknown	secretory/endocytic 1	0.979709	6.02396e-05	0.97965	unknown
Tb927.10.2640	0.317673	0.0621542	0.0331646	0.0664929	0.0774661	0.101903	0.0858669	0.0673975	0.0626518	0.0467644	0.076735	intraflagellar transport	intraflagellar transport	1	0	1	intraflagellar transport
Tb927.10.2650	0.0168909	0.0197797	0.0477689	0.106912	0.173271	0.229586	0.147719	0.112604	0.070556	0.0268003	0.0138373	unknown	microtubule structures 1	1	4.95859e-08	0.999999	microtubule structures 1
Tb927.10.2660	0.0945317	0.0714549	0.093102	0.104803	0.104902	0.153507	0.127296	0.0803728	0.0629767	0.0400014	0.0133844	unknown	microtubule structures 2	0.978231	0.0141083	0.96443	unknown
Tb927.10.2670	0.0258348	0.199676	0.157673	0.171367	0.114903	0.107322	0.0840351	0.0608745	0.04197	0.0192229	0.017122	unknown	flagellum 1	0.999985	1.11633e-06	0.999984	flagellum 1
Tb927.10.2680	0.0117587	0.0185767	0.0245717	0.0756214	0.0838388	0.131481	0.123694	0.174277	0.202176	0.107355	0.0167277	unknown	endoplasmic reticulum	0.790863	7.88328e-05	0.790801	unknown
Tb927.10.2690	0.184437	0.0347369	0.0262936	0.0490391	0.0657848	0.0905456	0.075613	0.103763	0.144628	0.148278	0.0698206	unknown	secretory/endocytic 2	0.925653	0.074283	0.856893	unknown
Tb927.10.270	0.359908	0.0382538	0.0212755	0.0458514	0.0595772	0.081248	0.0868287	0.0799647	0.0889304	0.0447582	0.0925746	ribonucleoproteins 1	ribonucleoproteins 1	1	0	1	ribonucleoproteins 1
Tb927.10.2700	0.556306	0.106659	0.0168429	0.0357541	0.0455223	0.0624091	0.0440137	0.0318212	0.0298502	0.0179794	0.0591762	unknown	nucleus	0.867892	1.68118e-05	0.867878	unknown
Tb927.10.2720	0.252941	0.0631111	0.023483	0.034742	0.0405719	0.070731	0.0390002	0.0423514	0.0597049	0.0583348	0.268894	unknown	proteasome regulatory particle	0.816105	0.114995	0.722257	unknown
Tb927.10.2730	0.0388967	0.0311115	0.0400883	0.0524885	0.0315084	0.0400377	0.0348224	0.0356846	0.0456153	0.0429401	0.60306	unknown	cytosol	0.999971	2.70678e-05	0.999944	cytosol
Tb927.10.2750	0.110395	0.0719634	0.0367794	0.0609572	0.0746706	0.0719634	0.0634944	0.0742116	0.0619747	0.042067	0.220779	unknown	secretory/endocytic 2	0.986969	0.00874711	0.978336	unknown
Tb927.10.2760	0.0195739	0.0243655	0.0345052	0.0668263	0.0876563	0.137487	0.112062	0.158416	0.221669	0.113727	0.0099364	unknown	endoplasmic reticulum	0.991123	4.83081e-07	0.991123	endoplasmic reticulum
Tb927.10.2780	0.391636	0.0820799	0.0334156	0.040094	0.0740866	0.116737	0.069628	0.0639137	0.0604216	0.0300918	0.0445782	unknown	nucleus	0.998842	9.6594e-06	0.998833	nucleus
Tb927.10.2790	0.16547	0.0378766	0.0311968	0.0630209	0.0771711	0.122941	0.0903392	0.104988	0.127622	0.132556	0.0352784	unknown	secretory/endocytic 2	0.57124	0.428412	0.326514	unknown
Tb927.10.280	0.100688	0.0787538	0.0889349	0.116317	0.111093	0.120944	0.106768	0.0927522	0.109701	0.0597438	0.014303	unknown	microtubule structures 2	0.854415	0.103451	0.766025	unknown
Tb927.10.2800	0.116339	0.0198996	0.0267196	0.0748756	0.106549	0.149618	0.151313	0.134955	0.14859	0.0567579	0.0127091	mitochondrion - matrix 1	mitochondrion - matrix 1	1	0	1	mitochondrion - matrix 1
Tb927.10.2810	0.100425	0.170757	0.132288	0.121308	0.0797859	0.0835748	0.0683664	0.0434806	0.0325471	0.0215581	0.121326	unknown	microtubule structures 2	0.472663	0.527332	0.223413	unknown
Tb927.10.2840	0.26184	0.0673869	0.0495594	0.0654722	0.0724618	0.098817	0.082867	0.0790379	0.0852329	0.0386258	0.0870019	unknown	ribonucleoproteins 1	0.489783	0.203449	0.390137	unknown
Tb927.10.2860	0.0153848	0.0173521	0.0451165	0.115218	0.176346	0.234911	0.168606	0.11332	0.0720054	0.023963	0.0108746	microtubule structures 1	microtubule structures 1	1	0	1	microtubule structures 1
Tb927.10.2870	0.147147	0.0398867	0.0312291	0.142739	0.113272	0.127549	0.166045	0.0388194	0.108365	0.0507863	0.034161	unknown	microtubule structures 2	0.930606	0.0693945	0.866027	unknown
Tb927.10.2880	0.0196836	0.109249	0.137778	0.144676	0.0953382	0.137638	0.0732971	0.0897596	0.0925294	0.0764223	0.00529481	unknown	microtubule structures 2	0.865777	0.027837	0.841676	unknown
Tb927.10.290	0.310964	0.0199546	0.0168727	0.0156167	0.0219702	0.0295483	0.0261153	0.0262081	0.0275873	0.0302441	0.464456	proteasome	proteasome	1	0	1	proteasome
Tb927.10.2900	0.108621	0.0358294	0.0299876	0.0619849	0.0672403	0.122856	0.074299	0.0887751	0.07066	0.0429297	0.284269	unknown	proteasome regulatory particle	0.000168123	0.99969	5.20544e-08	unknown
Tb927.10.2910	0.403669	0.065128	0.038086	0.042151	0.0621115	0.072943	0.0625179	0.0500988	0.045643	0.0319733	0.0889292	unknown	nucleus	0.815192	3.60307e-05	0.815162	unknown
Tb927.10.2920	0.0256918	0.0206542	0.0479904	0.105146	0.188772	0.232313	0.151822	0.106622	0.0672555	0.0209696	0.0100117	unknown	microtubule structures 1	0.999999	1.85419e-08	0.999999	microtubule structures 1
Tb927.10.2930	0.0331646	0.0467361	0.0431649	0.0594774	0.0768133	0.103356	0.0932204	0.0898928	0.143445	0.289139	0.0140077	unknown	secretory/endocytic 1	0.700328	2.05842e-05	0.700314	unknown
Tb927.10.2940	0.0466026	0.0309852	0.0316775	0.0521124	0.0610092	0.0849455	0.0794817	0.101257	0.18148	0.31747	0.012101	unknown	secretory/endocytic 1	0.999843	7.08196e-08	0.999843	secretory/endocytic 1
Tb927.10.2950	0.0478216	0.179914	0.162284	0.140451	0.0954703	0.122848	0.0628292	0.0658957	0.051187	0.027035	0.0115178	unknown	flagellum 1	0.999998	1.86448e-07	0.999998	flagellum 1
Tb927.10.2960	0.0413175	0.0093583	0.0354251	0.0556699	0.0914887	0.156872	0.130712	0.149358	0.191897	0.122631	0.0152703	unknown	mitochondrion - OM	0.871138	0.00395674	0.867692	unknown
Tb927.10.2990	0.476667	0.0630815	0.0223929	0.0380354	0.062164	0.0996251	0.0533663	0.0479027	0.0479772	0.0245172	0.0774581	unknown	nucleus	0.993706	6.97776e-06	0.993699	nucleus
Tb927.10.300	0.0263927	0.0161018	0.0317825	0.0682345	0.090891	0.14316	0.138535	0.147996	0.201133	0.110372	0.018189	unknown	endoplasmic reticulum	0.96597	1.35844e-05	0.965957	unknown
Tb927.10.3000	0.0418109	0.0265966	0.0436815	0.109198	0.157189	0.213322	0.170101	0.103344	0.0728809	0.032039	0.0137296	unknown	microtubule structures 1	0.999993	1.96686e-07	0.999993	microtubule structures 1
Tb927.10.3010	0.0253264	0.0213016	0.0479636	0.111954	0.175763	0.228249	0.161349	0.114584	0.0720353	0.0255369	0.00943478	unknown	microtubule structures 1	0.999999	6.00361e-08	0.999999	microtubule structures 1
Tb927.10.3020	0.0225563	0.0203759	0.049563	0.104188	0.167512	0.228263	0.160504	0.110699	0.0823461	0.0344082	0.0115982	unknown	microtubule structures 1	0.999993	2.8439e-07	0.999993	microtubule structures 1
Tb927.10.3030	0.32139	0.0697694	0.0314541	0.0518321	0.0486733	0.0566063	0.0538612	0.0446925	0.0525234	0.0466356	0.225299	proteasome regulatory particle	proteasome regulatory particle	1	0	1	proteasome regulatory particle
Tb927.10.3040	0.0278224	0.0245246	0.0283234	0.0738156	0.103756	0.143135	0.135584	0.150233	0.191915	0.074435	0.0124774	mitochondrion - IM	mitochondrion - IM	1	0	1	mitochondrion - IM
Tb927.10.3070	0.152448	0.0895376	0.0564311	0.058553	0.103794	0.143198	0.112441	0.0847191	0.0924658	0.0577997	0.0403056	unknown	glycosomes	0.607194	0.00240289	0.605735	unknown
Tb927.10.3080	0.0495226	0.0694805	0.0591307	0.0860397	0.106282	0.164002	0.145785	0.133045	0.121018	0.0532896	0.0105687	glycosomes	glycosomes	1	0	1	glycosomes
Tb927.10.3090	0.315359	0.0448717	0.0363539	0.0600783	0.0767655	0.106221	0.0785903	0.0813282	0.0807882	0.0595503	0.0468357	unknown	ribonucleoproteins 1	0.984043	0.000981159	0.983078	unknown
Tb927.10.310	0.368873	0.0576605	0.026008	0.0506872	0.0622072	0.076406	0.065801	0.0594959	0.0666231	0.0405174	0.148104	unknown	ribonucleoproteins 1	0.616407	5.52804e-05	0.616373	unknown
Tb927.10.3100	0.0268071	0.0262107	0.0466198	0.0930332	0.0826828	0.143596	0.107711	0.145767	0.205192	0.103299	0.0139145	unknown	mitochondrion - IM	0.525878	2.92291e-05	0.525863	unknown
Tb927.10.3110	0.306118	0.0618153	0.0269296	0.0488485	0.0639086	0.0953178	0.0632553	0.0584509	0.063676	0.0427694	0.0999224	unknown	intraflagellar transport	0.581934	2.53633e-05	0.58192	unknown
Tb927.10.3130	0.0463024	0.0266844	0.0513041	0.0957186	0.17128	0.227233	0.114051	0.111128	0.082902	0.0340187	0.0247268	unknown	microtubule structures 1	0.999997	1.77473e-08	0.999997	microtubule structures 1
Tb927.10.3140	0.0933679	0.0277917	0.0414282	0.109419	0.141907	0.195353	0.123878	0.117373	0.0824193	0.0343532	0.0327095	unknown	microtubule structures 1	0.998311	4.63622e-05	0.998264	microtubule structures 1
Tb927.10.3150	0.405876	0.0463359	0.0227524	0.0436754	0.0529346	0.0650929	0.0523305	0.0597352	0.066441	0.044374	0.127868	unknown	ribonucleoproteins 1	0.90714	2.70074e-05	0.907115	unknown
Tb927.10.3160	0.0449352	0.173341	0.14402	0.173196	0.112546	0.124504	0.0925091	0.0602316	0.0454897	0.0193225	0.00553149	unknown	flagellum 1	0.999995	2.15098e-07	0.999995	flagellum 1
Tb927.10.3170	0.431853	0.0365434	0.019914	0.0393346	0.0451655	0.0653029	0.0553516	0.0602691	0.0705044	0.0473581	0.11642	unknown	ribonucleoproteins 1	0.983572	4.54423e-06	0.983567	unknown
Tb927.10.320	0.0248983	0.0166949	0.0588129	0.120203	0.172525	0.216362	0.179576	0.109208	0.0588961	0.0266408	0.0161827	unknown	microtubule structures 1	0.999987	4.98266e-07	0.999987	microtubule structures 1
Tb927.10.3200	0.360431	0.068276	0.0391635	0.049635	0.0833555	0.115146	0.0839222	0.059849	0.0549708	0.0323377	0.0663929	unknown	nucleus	0.980821	3.3069e-05	0.980788	unknown
Tb927.10.3210	0.0827279	0.0206347	0.0314159	0.0647019	0.0946157	0.14004	0.142686	0.142577	0.154786	0.0720809	0.0417982	unknown	mitochondrion - matrix 1	0.966867	0.000129536	0.966742	unknown
Tb927.10.3220	0.18168	0.101673	0.0673619	0.0581714	0.0862597	0.11628	0.100718	0.0884724	0.0906347	0.0461535	0.0625941	unknown	glycosomes	0.884572	0.0202398	0.866669	unknown
Tb927.10.3230	0.166414	0.0451476	0.035863	0.0372606	0.0422869	0.0542636	0.0508246	0.0480287	0.0581671	0.0479423	0.420282	unknown	cytosol	0.990715	5.57576e-05	0.99066	cytosol
Tb927.10.3250	0.101933	0.025686	0.0329091	0.0674521	0.107019	0.16062	0.13889	0.131604	0.140852	0.0696997	0.0141219	mitochondrion - matrix 1	mitochondrion - matrix 1	1	0	1	mitochondrion - matrix 1
Tb927.10.3260	0.0250825	0.0276998	0.0383441	0.0716992	0.0915681	0.14134	0.117957	0.134653	0.16574	0.162365	0.0194587	unknown	secretory/endocytic 1	0.897003	0.00415897	0.893272	unknown
Tb927.10.3280	0.346628	0.0552996	0.037315	0.0509937	0.0553567	0.0707418	0.0679675	0.0701391	0.0837753	0.0520776	0.107787	unknown	ribonucleoproteins 1	0.956821	0.000216544	0.956614	unknown
Tb927.10.3290	0.00690015	0.0159816	0.0356631	0.0670006	0.10078	0.153305	0.144294	0.17005	0.213292	0.0911539	0.00157891	unknown	endoplasmic reticulum	0.984509	8.58556e-06	0.984501	unknown
Tb927.10.330	0.128292	0.0568384	0.0362903	0.032412	0.0286429	0.0419648	0.0247903	0.0297968	0.0363665	0.0299878	0.554618	unknown	cytosol	0.999831	1.86197e-05	0.999812	cytosol
Tb927.10.3310	0.0341786	0.187302	0.155488	0.140324	0.101425	0.120776	0.0897994	0.067964	0.0549109	0.0294244	0.00513561	flagellum 1	flagellum 1	1	0	1	flagellum 1
Tb927.10.3320	0.0984844	0.0328492	0.0433479	0.0741561	0.105672	0.150286	0.13616	0.12885	0.136371	0.0664741	0.0273492	unknown	mitochondrion - matrix 1	0.944532	0.000296615	0.944251	unknown
Tb927.10.3330	0.0172911	0.0227197	0.0297954	0.0696219	0.0952246	0.132811	0.135788	0.161133	0.20288	0.116247	0.0111158	unknown	endoplasmic reticulum	0.989331	7.18078e-06	0.989324	unknown
Tb927.10.3350	0.0757446	0.0363518	0.0637126	0.104718	0.0686177	0.134529	0.10851	0.135657	0.152323	0.096722	0.0231141	unknown	mitochondrion - IM	0.954947	0.000897356	0.95409	unknown
Tb927.10.3370	0.249797	0.0655795	0.0357109	0.0347742	0.0498156	0.0727773	0.0710352	0.0770235	0.0833732	0.0568117	0.203128	unknown	proteasome regulatory particle	0.665536	0.312042	0.457861	unknown
Tb927.10.3390	0.104737	0.0479354	0.0453532	0.0721951	0.0798873	0.115115	0.092152	0.110639	0.130695	0.114279	0.0784418	unknown	secretory/endocytic 2	0.169598	0.780259	0.0372677	unknown
Tb927.10.340	0.0687054	0.0433879	0.0449487	0.0899399	0.138659	0.182977	0.155615	0.113851	0.105154	0.0384028	0.0154725	unknown	microtubule structures 1	0.737515	0.00226124	0.735847	unknown
Tb927.10.3430	0.0149823	0.0245351	0.0422918	0.0761421	0.0907299	0.158634	0.105771	0.157621	0.189686	0.114342	0.00703728	unknown	endoplasmic reticulum	0.998825	5.09733e-07	0.998824	endoplasmic reticulum
Tb927.10.3470	0.0342593	0.0343703	0.0487756	0.0796163	0.0740276	0.132175	0.0810526	0.122676	0.165816	0.216358	0.0108733	unknown	secretory/endocytic 1	0.929574	1.88209e-05	0.929557	unknown
Tb927.10.3480	0.0714304	0.102703	0.0770897	0.145966	0.095693	0.0954881	0.0817701	0.0994971	0.108557	0.0540764	0.0677302	unknown	microtubule structures 2	0.999	0.000999962	0.998001	microtubule structures 2
Tb927.10.3500	0.408001	0.1721	0.0351992	0.0298745	0.0376779	0.0403381	0.0367817	0.0311745	0.0304811	0.0259942	0.15431	unknown	nucleus - chromatin	0.999997	1.32916e-06	0.999995	nucleus - chromatin
Tb927.10.3510	0.0950558	0.0280631	0.0379583	0.0754505	0.111774	0.170678	0.132671	0.125421	0.127971	0.0521746	0.0289259	unknown	mitochondrion - matrix 2	0.845717	0.00170124	0.844278	unknown
Tb927.10.3520	0.3128	0.0667577	0.0351432	0.0509883	0.0489583	0.0588789	0.0525062	0.0449043	0.0506859	0.0366628	0.230735	proteasome regulatory particle	proteasome regulatory particle	1	0	1	proteasome regulatory particle
Tb927.10.3530	0.0164804	0.0516342	0.0624354	0.0884842	0.0862072	0.136011	0.100945	0.14571	0.18472	0.114802	0.00661829	unknown	mitochondrion - IM	0.75377	0.00693658	0.748541	unknown
Tb927.10.3540	0.26537	0.10447	0.0515955	0.0518383	0.0813186	0.11915	0.0936457	0.0653927	0.0638703	0.0344603	0.051835	unknown	nucleus	0.880902	5.84143e-05	0.880851	unknown
Tb927.10.3550	0.169198	0.0453938	0.0545873	0.0587848	0.080418	0.120186	0.107077	0.0982385	0.140766	0.0763613	0.0489891	unknown	microtubule structures 2	0.554669	0.067666	0.517137	unknown
Tb927.10.3560	0.263423	0.043519	0.0227092	0.0366795	0.0427331	0.0647727	0.0571669	0.0544733	0.0612761	0.0447243	0.305964	cytosol	cytosol	1	0	1	cytosol
Tb927.10.3570	0.0832642	0.0232218	0.0353908	0.0684784	0.107316	0.162619	0.147323	0.138896	0.145211	0.0603105	0.0163629	mitochondrion - matrix 2	mitochondrion - matrix 2	1	0	1	mitochondrion - matrix 2
Tb927.10.3580	0.107794	0.0255304	0.032595	0.0732402	0.0963294	0.13522	0.139304	0.137122	0.14064	0.067779	0.0309779	mitochondrion - matrix 1	mitochondrion - matrix 1	1	0	1	mitochondrion - matrix 1
Tb927.10.3590	0.0801691	0.030422	0.0315184	0.0643195	0.104292	0.149903	0.138967	0.129404	0.139337	0.0613828	0.0395863	unknown	mitochondrion - matrix 1	0.964499	2.35063e-05	0.964476	unknown
Tb927.10.360	0.0456074	0.217316	0.163874	0.157557	0.104609	0.112671	0.0818031	0.0495998	0.0340743	0.022567	0.00414924	unknown	flagellum 1	0.999999	4.77782e-07	0.999998	flagellum 1
Tb927.10.3610	0.105715	0.0274181	0.0402868	0.0798575	0.100263	0.156216	0.12869	0.149	0.136681	0.057346	0.0185261	unknown	mitochondrion - matrix 2	0.836422	0.000234974	0.836225	unknown
Tb927.10.3620	0.0391801	0.0249085	0.0235033	0.0582658	0.0542891	0.0827622	0.0847752	0.0868441	0.170163	0.339396	0.0117057	unknown	secretory/endocytic 1	0.999673	7.35041e-07	0.999672	secretory/endocytic 1
Tb927.10.3630	0.250613	0.0635902	0.0170954	0.0462209	0.0697619	0.0949352	0.064861	0.0617305	0.0921696	0.128362	0.11066	unknown	secretory/endocytic 2	0.0118682	0.986487	0.000160374	unknown
Tb927.10.3640	0.00555865	0.0187334	0.0271796	0.0763945	0.112862	0.220797	0.157773	0.171618	0.135987	0.0698662	0.00323051	unknown	microtubule structures 2	0.985027	0.00146246	0.983586	unknown
Tb927.10.3650	0.0775974	0.0256451	0.0330398	0.0681199	0.097794	0.144317	0.131855	0.134885	0.143765	0.062863	0.0492605	unknown	mitochondrion - matrix 1	0.957037	9.41344e-05	0.956947	unknown
Tb927.10.3660	0.144428	0.0483112	0.0357902	0.0456639	0.0439215	0.0544546	0.052832	0.0532446	0.0722863	0.0710176	0.37133	unknown	cytosol	0.997585	0.00133372	0.996254	cytosol
Tb927.10.3670	0.222377	0.0435645	0.0272277	0.0424078	0.0459645	0.0612002	0.0715534	0.0791165	0.121634	0.126171	0.163206	unknown	secretory/endocytic 2	0.79316	0.206182	0.629625	unknown
Tb927.10.3680	0.0406112	0.0118202	0.0517792	0.127873	0.142352	0.208674	0.172214	0.124159	0.0868643	0.0234099	0.0102423	unknown	microtubule structures 1	0.939816	0.00101833	0.938859	unknown
Tb927.10.370	0.127199	0.0473679	0.0278457	0.0659193	0.0904389	0.116734	0.111474	0.0965723	0.111994	0.10472	0.0989614	unknown	secretory/endocytic 2	0.0599498	0.903489	0.0057858	unknown
Tb927.10.3700	0.136968	0.0400338	0.0338336	0.0561949	0.0667822	0.086315	0.0752921	0.0845806	0.105174	0.0904656	0.233302	unknown	cytosol	0.765654	0.229813	0.589696	unknown
Tb927.10.3710	0.183992	0.0369025	0.0116036	0.0200753	0.0191195	0.0271541	0.0243327	0.0249484	0.0286841	0.0284046	0.595364	unknown	cytosol	0.999968	6.93481e-06	0.999961	cytosol
Tb927.10.3720	0.174299	0.0767018	0.0412638	0.0606078	0.0990202	0.150427	0.0984414	0.101793	0.0876096	0.0407469	0.045436	unknown	nucleus	0.578368	0.00266012	0.576829	unknown
Tb927.10.3730	0.0237282	0.031779	0.0409246	0.0673001	0.0911166	0.136727	0.126375	0.142311	0.18356	0.10647	0.022786	unknown	endoplasmic reticulum	0.881071	0.000162353	0.880928	unknown
Tb927.10.3740	0.0398829	0.037007	0.0486073	0.0634406	0.0980886	0.113283	0.122462	0.151567	0.182765	0.10193	0.0409652	unknown	mitochondrion - IM	0.982917	0.00026461	0.982657	unknown
Tb927.10.3750	0.0150623	0.0246632	0.0408638	0.0730032	0.0872901	0.137562	0.128212	0.165185	0.211046	0.111138	0.00458447	unknown	endoplasmic reticulum	0.996806	1.68772e-06	0.996804	endoplasmic reticulum
Tb927.10.3760	0.142165	0.0296304	0.0261729	0.0434889	0.049832	0.0667569	0.0729124	0.0803168	0.145911	0.215921	0.128572	unknown	secretory/endocytic 2	0.998689	0.00131083	0.99738	secretory/endocytic 2
Tb927.10.3770	0.0592326	0.0279345	0.0354263	0.0754582	0.103879	0.15117	0.151494	0.126525	0.14231	0.0689978	0.0341769	unknown	mitochondrion - matrix 1	0.945617	2.15786e-05	0.945596	unknown
Tb927.10.3780	0.165459	0.0650996	0.0479659	0.0749247	0.109967	0.154266	0.123046	0.0931859	0.0830331	0.0497216	0.0165305	microtubule structures 2	microtubule structures 2	1	0	1	microtubule structures 2
Tb927.10.3790	0.57965	0.0559513	0.0157253	0.0420082	0.0469277	0.0801164	0.0418571	0.0573194	0.0473713	0.0223333	0.0297371	nucleus	nucleus	1	0	1	nucleus
Tb927.10.380	0.115854	0.0181489	0.0289571	0.0726924	0.105605	0.154071	0.134055	0.144031	0.140995	0.0575181	0.0103253	unknown	mitochondrion - matrix 1	0.972495	5.88357e-05	0.972437	unknown
Tb927.10.3810	0.015004	0.0198965	0.0327161	0.0693027	0.108597	0.183307	0.14705	0.172046	0.167757	0.0800744	0.00547926	unknown	endoplasmic reticulum	0.976171	3.43927e-05	0.976138	unknown
Tb927.10.3820	0.0599577	0.185234	0.159651	0.141784	0.0981516	0.118859	0.0641519	0.0663627	0.0515431	0.0273874	0.0099207	unknown	flagellum 1	0.999999	1.45665e-07	0.999999	flagellum 1
Tb927.10.3860	0.0773153	0.0430118	0.033758	0.0444234	0.0658962	0.0823724	0.0949032	0.0935376	0.154415	0.112563	0.169993	unknown	secretory/endocytic 2	0.980211	0.0181267	0.962443	unknown
Tb927.10.3870	0.062029	0.211492	0.163588	0.116816	0.0824665	0.0989483	0.0616343	0.07103	0.0514524	0.0348859	0.0268879	unknown	flagellum 1	0.997918	0.000169782	0.997749	flagellum 1
Tb927.10.3880	0.0426975	0.0331229	0.0427185	0.0654556	0.0929292	0.136177	0.12641	0.161332	0.177503	0.100943	0.021268	unknown	endoplasmic reticulum	0.869683	0.0001003	0.869595	unknown
Tb927.10.390	0.0543306	0.0401692	0.0470881	0.0658979	0.0733596	0.103833	0.104277	0.1212	0.157733	0.191795	0.0259798	unknown	secretory/endocytic 1	0.843721	0.000434414	0.843355	unknown
Tb927.10.3900	0.170768	0.0564214	0.0406588	0.0741433	0.0782296	0.103915	0.0898886	0.0841815	0.0957849	0.0874919	0.107583	unknown	ribonucleoproteins 1	0.579802	0.249461	0.435164	unknown
Tb927.10.3940	0.421187	0.0260761	0.0175056	0.0251114	0.0356576	0.0601284	0.0489763	0.0494232	0.0561678	0.0233321	0.236487	unknown	ribonucleoproteins 1	0.826447	0.000293194	0.826205	unknown
Tb927.10.3950	0.294042	0.05194	0.0271917	0.0387157	0.0455615	0.0573008	0.0506053	0.0444163	0.0261791	0.0205191	0.306616	unknown	proteasome regulatory particle	0.996718	0.00177416	0.99495	proteasome regulatory particle
Tb927.10.3970	0.152264	0.0739722	0.0285803	0.0395867	0.0578997	0.0525896	0.0431423	0.0447619	0.0441899	0.0379503	0.425063	unknown	cytosol	0.889784	0.0595939	0.836758	unknown
Tb927.10.3990	0.326885	0.0500884	0.0300689	0.0492745	0.0544201	0.0722129	0.0651932	0.0652381	0.0747733	0.0527026	0.146331	unknown	ribonucleoproteins 1	0.951496	0.000201106	0.951305	unknown
Tb927.10.4000	0.0913049	0.0287606	0.03049	0.0762529	0.104315	0.150574	0.14467	0.130266	0.139957	0.0624413	0.0165468	unknown	mitochondrion - matrix 1	0.971892	1.02945e-05	0.971882	unknown
Tb927.10.4010	0.100317	0.0459987	0.0291871	0.0378973	0.0615417	0.0683184	0.0657241	0.0577934	0.0737623	0.0582278	0.434851	unknown	cytosol	0.999563	0.000210953	0.999352	cytosol
Tb927.10.4020	0.0303842	0.0293873	0.0613416	0.078611	0.0819574	0.145375	0.130307	0.143726	0.165289	0.117389	0.0162326	unknown	mitochondrion - IM	0.922433	0.00376579	0.918959	unknown
Tb927.10.4040	0.0208981	0.0293114	0.0384626	0.0812678	0.0840364	0.13617	0.105848	0.153933	0.211189	0.120516	0.00402795	endoplasmic reticulum	endoplasmic reticulum	1	0	1	endoplasmic reticulum
Tb927.10.4060	0.292451	0.0598631	0.0474737	0.0508524	0.0598662	0.0806919	0.0738001	0.0724452	0.0778028	0.0619139	0.121442	unknown	ribonucleoproteins 1	0.870032	0.00450062	0.866116	unknown
Tb927.10.4070	0.123722	0.0512763	0.0504608	0.0966561	0.125151	0.159744	0.134109	0.0985377	0.0879776	0.0505411	0.015238	unknown	microtubule structures 1	0.601528	0.00779232	0.596841	unknown
Tb927.10.4080	0.0331164	0.0250616	0.0382946	0.0681893	0.0951537	0.147379	0.131072	0.159261	0.196934	0.0869151	0.01011	unknown	endoplasmic reticulum	0.984144	6.11296e-06	0.984138	unknown
Tb927.10.4090	0.0129951	0.0222068	0.0308428	0.0610753	0.0906803	0.1472	0.136152	0.183828	0.200083	0.103403	0.0115331	unknown	endoplasmic reticulum	0.984637	1.35696e-05	0.984624	unknown
Tb927.10.4100	0.261856	0.0764285	0.0444509	0.0581157	0.0864081	0.107338	0.0704147	0.0623538	0.066293	0.0405569	0.0680476	unknown	intraflagellar transport	0.974123	1.34872e-05	0.974109	unknown
Tb927.10.4120	0.321272	0.0551083	0.039596	0.0532127	0.0584828	0.0741695	0.0712218	0.074231	0.0929443	0.0555499	0.105548	unknown	ribonucleoproteins 1	0.979243	0.000540588	0.978714	unknown
Tb927.10.4130	0.0525048	0.0285447	0.036996	0.0751082	0.115386	0.155118	0.15295	0.143609	0.149852	0.0653655	0.0230376	unknown	mitochondrion - matrix 1	0.937	3.71641e-05	0.936965	unknown
Tb927.10.4160	0.103437	0.135179	0.109179	0.110951	0.0983458	0.115368	0.103528	0.0772685	0.0736155	0.0432071	0.0353614	unknown	flagellum 1	0.904521	0.00758921	0.897657	unknown
Tb927.10.4170	0.0514705	0.0421614	0.05649	0.106423	0.161883	0.233792	0.104089	0.104001	0.0672465	0.0281741	0.0166704	unknown	microtubule structures 1	0.999997	4.78584e-08	0.999997	microtubule structures 1
Tb927.10.4180	0.129469	0.0490951	0.0384411	0.0455625	0.0479333	0.0645177	0.0566364	0.0507806	0.0623814	0.0502381	0.405946	unknown	cytosol	0.997561	3.87146e-05	0.997523	cytosol
Tb927.10.420	0.150293	0.0365221	0.0491221	0.0988522	0.118911	0.178305	0.0955403	0.0970814	0.0756366	0.0536015	0.0378935	unknown	microtubule structures 1	0.957034	0.00241652	0.954721	unknown
Tb927.10.4200	0.0863392	0.044433	0.0429692	0.0683006	0.124955	0.192102	0.151691	0.129747	0.101452	0.037605	0.0146573	unknown	glycosomes	0.911064	0.000264772	0.910822	unknown
Tb927.10.4220	0.0513933	0.0332995	0.0433824	0.0886418	0.128899	0.173492	0.144239	0.124749	0.121438	0.0518767	0.0189635	unknown	mitochondrion - matrix 2	0.9445	0.00551023	0.939296	unknown
Tb927.10.4250	0.214289	0.0523528	0.0307704	0.0390959	0.0394534	0.0726393	0.0614575	0.0744824	0.0674627	0.06273	0.285267	unknown	cytosol	0.59226	0.263401	0.436258	unknown
Tb927.10.4260	0.106658	0.0801944	0.0911556	0.102668	0.103029	0.0922447	0.0792945	0.121128	0.100313	0.0857296	0.0375861	unknown	microtubule structures 2	0.999453	0.000546396	0.998907	microtubule structures 2
Tb927.10.4270	0.185124	0.0439415	0.0230731	0.0564739	0.0645622	0.094146	0.0870034	0.0921902	0.099631	0.0489417	0.209347	unknown	cytosol	0.0724563	0.877787	0.00885508	unknown
Tb927.10.4290	0.0574021	0.177983	0.150184	0.142368	0.108321	0.123493	0.088705	0.0549168	0.0520056	0.0273678	0.0215391	unknown	flagellum 1	0.999996	8.85321e-07	0.999995	flagellum 1
Tb927.10.430	0.0558471	0.035137	0.05382	0.0725761	0.105039	0.138997	0.118069	0.132805	0.161747	0.0872096	0.0387541	unknown	mitochondrion - IM	0.986333	0.00342079	0.982959	unknown
Tb927.10.4320	0.0411854	0.186963	0.158883	0.147891	0.104632	0.121139	0.075581	0.0631727	0.0474128	0.0253289	0.00686896	unknown	flagellum 1	1	6.13279e-08	1	flagellum 1
Tb927.10.440	0.187221	0.0573299	0.0424405	0.0404973	0.0847178	0.13011	0.10846	0.107357	0.100078	0.0726524	0.0691358	unknown	microtubule structures 2	0.901306	0.070567	0.837703	unknown
Tb927.10.4400	0.141934	0.0485071	0.038178	0.0850371	0.120998	0.148004	0.135778	0.0941443	0.0862546	0.0475558	0.0536084	unknown	microtubule structures 1	0.483361	0.00949417	0.478772	unknown
Tb927.10.4440	0.0663123	0.0625304	0.0515813	0.0741206	0.0971872	0.165585	0.136427	0.109025	0.132637	0.0752661	0.020764	unknown	mitochondrion - IM	0.553877	0.0185245	0.543617	unknown
Tb927.10.4470	0.13659	0.0386479	0.0316396	0.0710888	0.0493886	0.0737729	0.0525765	0.0545964	0.0519159	0.0318826	0.407901	unknown	cytosol	0.840617	0.158261	0.70758	unknown
Tb927.10.450	0.317053	0.0876077	0.0427523	0.0651273	0.0750584	0.0935028	0.0809878	0.0594069	0.0558472	0.0423675	0.0781119	unknown	intraflagellar transport	0.437646	0.00935472	0.433552	unknown
Tb927.10.4520	0.0919166	0.0640327	0.0737353	0.0699617	0.108583	0.135179	0.12221	0.0972905	0.0572049	0.0260393	0.153847	unknown	microtubule structures 2	0.932478	0.0671744	0.86984	unknown
Tb927.10.4530	0.0162305	0.031331	0.0353069	0.074334	0.0876134	0.1348	0.131429	0.152053	0.203699	0.115531	0.00241673	unknown	endoplasmic reticulum	0.957883	2.48449e-05	0.957859	unknown
Tb927.10.4540	0.261544	0.0763726	0.0440768	0.0443231	0.0548658	0.0979136	0.0290095	0.0725241	0.100062	0.103246	0.116062	unknown	microtubule structures 2	0.799263	0.200732	0.638825	unknown
Tb927.10.4550	0.00828991	0.0152737	0.0310518	0.0650592	0.0959224	0.140808	0.136446	0.156105	0.196351	0.111936	0.0205862	unknown	endoplasmic reticulum	0.944949	7.61219e-05	0.944877	unknown
Tb927.10.4570	0.307659	0.0431601	0.0206807	0.029521	0.0302791	0.0370466	0.0347527	0.0387762	0.0458159	0.0388255	0.368914	unknown	proteasome regulatory particle	0.962799	0.0014656	0.961388	unknown
Tb927.10.4580	0.10335	0.0929202	0.0695438	0.0872196	0.085481	0.116873	0.0919452	0.079988	0.0885871	0.126987	0.0571058	unknown	microtubule structures 2	0.000401716	0.999581	1.68142e-07	unknown
Tb927.10.4590	0.0476248	0.0382728	0.0359669	0.0749826	0.0927262	0.11912	0.114118	0.13759	0.182081	0.116252	0.0212119	unknown	mitochondrion - IM	0.473917	0.00175046	0.473087	unknown
Tb927.10.460	0.218445	0.0730474	0.0624144	0.0775236	0.0903489	0.119448	0.0997912	0.0855541	0.0879903	0.0477612	0.0453627	unknown	glycosomes	0.96614	0.0181441	0.94861	unknown
Tb927.10.4610	0.0198486	0.0332625	0.0384694	0.0699248	0.0806221	0.131569	0.108945	0.146947	0.197188	0.132204	0.0105147	endoplasmic reticulum	endoplasmic reticulum	1	0	1	endoplasmic reticulum
Tb927.10.4620	0.0579236	0.030901	0.0324097	0.040822	0.0503384	0.0753941	0.0672656	0.0605243	0.0730528	0.0688773	0.442491	unknown	cytosol	0.999648	0.000259561	0.999388	cytosol
Tb927.10.4630	0.120426	0.0578658	0.0570272	0.102206	0.109712	0.162054	0.121248	0.101961	0.0959976	0.039809	0.0316939	unknown	glycosomes	0.874676	0.0529741	0.828341	unknown
Tb927.10.4640	0.449055	0.0567123	0.019251	0.0296663	0.0296964	0.0411742	0.0300992	0.0255232	0.0332743	0.0298106	0.229454	unknown	proteasome regulatory particle	0.833061	0.000104639	0.832974	unknown
Tb927.10.4660	0.0788293	0.0680554	0.0296393	0.0435978	0.0684619	0.0640143	0.0348519	0.0778928	0.0542584	0.0388888	0.44151	unknown	proteasome regulatory particle	1.67357e-09	1	3.05576e-18	unknown
Tb927.10.4690	0.149953	0.157441	0.110321	0.131977	0.0996515	0.120571	0.0708371	0.0569275	0.052348	0.0213116	0.0260739	unknown	flagellum 1	0.997814	0.000586465	0.997229	flagellum 1
Tb927.10.470	0.0529778	0.0244104	0.0386585	0.0826555	0.0914227	0.128318	0.134166	0.144166	0.17997	0.0886154	0.0163552	unknown	mitochondrion - IM	0.725601	0.00110937	0.724796	unknown
Tb927.10.4700	0.177502	0.0613154	0.0303905	0.0548811	0.0621656	0.0808961	0.0621186	0.0691064	0.0958666	0.0669735	0.238784	unknown	cytosol	0.908251	0.0587869	0.854858	unknown
Tb927.10.4710	0.308573	0.0305276	0.02647	0.0376797	0.0337549	0.0450687	0.0345751	0.0257774	0.0326636	0.0210985	0.395448	proteasome	proteasome	1	0	1	proteasome
Tb927.10.4720	0.0524692	0.0391619	0.0611762	0.106779	0.145294	0.17301	0.120383	0.0931936	0.0778912	0.035562	0.0391804	unknown	microtubule structures 1	0.999773	1.7029e-05	0.999756	microtubule structures 1
Tb927.10.4730	0.0640497	0.0271893	0.0433416	0.0966162	0.150034	0.206129	0.146633	0.116698	0.100804	0.0467032	0.0133462	unknown	microtubule structures 1	0.998969	1.83588e-05	0.998951	microtubule structures 1
Tb927.10.4750	0.116738	0.172151	0.147337	0.116374	0.0964984	0.138449	0.0782644	0.0561684	0.0454386	0.010512	0.0220702	unknown	microtubule structures 2	0.907017	0.0810003	0.833549	unknown
Tb927.10.4760	0.0273041	0.0212482	0.0282739	0.0684048	0.0944686	0.14996	0.137853	0.173626	0.195885	0.080686	0.01325	endoplasmic reticulum	endoplasmic reticulum	1	0	1	endoplasmic reticulum
Tb927.10.4770	0.0146197	0.0252003	0.0338421	0.0802916	0.0963846	0.157304	0.119087	0.140907	0.134027	0.166362	0.0021271	unknown	secretory/endocytic 3	0.600701	0.000279249	0.600533	unknown
Tb927.10.4780	0.0258267	0.0238796	0.0276964	0.0609139	0.0740155	0.108466	0.108873	0.117026	0.186124	0.256981	0.00960444	unknown	secretory/endocytic 1	0.995661	2.82485e-06	0.995658	secretory/endocytic 1
Tb927.10.4800	0.111534	0.0893087	0.0394339	0.0580049	0.110249	0.178536	0.142652	0.107021	0.0965259	0.0482642	0.0167329	unknown	nucleus - chromatin	0.740446	9.36149e-05	0.740377	unknown
Tb927.10.4820	0.0147618	0.0174084	0.047147	0.110041	0.1729	0.229799	0.162096	0.115171	0.0715513	0.0266953	0.00316891	unknown	microtubule structures 1	0.999999	9.51813e-08	0.999999	microtubule structures 1
Tb927.10.4840	0.241209	0.111799	0.0365164	0.0496036	0.0952972	0.126298	0.103092	0.0653659	0.0657565	0.0375977	0.0674645	unknown	nucleus	0.587844	7.37965e-06	0.587839	unknown
Tb927.10.4850	0.0815108	0.0290975	0.0325944	0.0714356	0.112712	0.167886	0.148194	0.131139	0.123669	0.0499637	0.0470824	unknown	mitochondrion - matrix 2	0.879572	0.000674092	0.87898	unknown
Tb927.10.4860	0.0472606	0.0318326	0.0478477	0.109768	0.15902	0.202845	0.168654	0.103832	0.0724317	0.0332417	0.0164206	unknown	microtubule structures 1	0.999994	1.54721e-07	0.999994	microtubule structures 1
Tb927.10.4890	0.148751	0.0848323	0.0754635	0.0801516	0.099014	0.116092	0.0989894	0.0847704	0.0897739	0.0551124	0.0446242	unknown	glycosomes	0.927375	0.0441793	0.886405	unknown
Tb927.10.4900	0.209567	0.0671228	0.0467605	0.0671958	0.073787	0.101146	0.0848567	0.0801067	0.092641	0.0610274	0.109418	unknown	cytosol	0.518231	0.150265	0.440359	unknown
Tb927.10.4910	0.00935555	0.021729	0.0388104	0.071864	0.0949174	0.147273	0.124374	0.16695	0.217881	0.0967552	0.0100899	unknown	endoplasmic reticulum	0.990797	7.60912e-07	0.990796	endoplasmic reticulum
Tb927.10.4920	0.0899176	0.159042	0.134351	0.128724	0.109128	0.114593	0.081315	0.0598662	0.0647913	0.0302887	0.0209046	unknown	flagellum 1	0.998983	0.000173391	0.998809	flagellum 1
Tb927.10.4930	0.127177	0.0387424	0.0372861	0.0456777	0.0526052	0.0828984	0.0633838	0.0785236	0.0916377	0.0651579	0.31691	unknown	cytosol	0.928787	0.045631	0.886406	unknown
Tb927.10.4950	0.458943	0.10905	0.0138729	0.0274596	0.0355934	0.0469086	0.0363531	0.027311	0.0223864	0.0122117	0.214922	unknown	proteasome regulatory particle	0.999106	0.000128623	0.998978	proteasome regulatory particle
Tb927.10.4980	0.0297643	0.00744843	0.00788906	0.00815142	0.00913953	0.0112034	0.0189214	0.0172742	0.022183	0.0330589	0.834966	unknown	cytosol	1	5.76663e-09	1	cytosol
Tb927.10.4990	0.194307	0.0546611	0.040746	0.0690744	0.0813931	0.114828	0.0923407	0.090362	0.102356	0.053591	0.0892177	unknown	ribonucleoproteins 1	0.701385	0.241449	0.532037	unknown
Tb927.10.5000	0.0326656	0.154407	0.137721	0.152743	0.118343	0.131437	0.103034	0.0676786	0.0526251	0.0247534	0.00937769	unknown	flagellum 1	0.999995	1.04783e-06	0.999994	flagellum 1
Tb927.10.5010	0.0666813	0.0255793	0.0320431	0.0661893	0.100752	0.155275	0.145875	0.139153	0.147077	0.0597228	0.0464962	mitochondrion - matrix 2	mitochondrion - matrix 2	1	0	1	mitochondrion - matrix 2
Tb927.10.5020	0.35417	0.0616961	0.0179011	0.0409358	0.0464931	0.0517011	0.0366949	0.037146	0.0623584	0.0403054	0.270612	unknown	proteasome regulatory particle	0.985967	0.00616028	0.979893	unknown
Tb927.10.5050	0.0246884	0.0207531	0.0304471	0.080299	0.110717	0.136376	0.145488	0.173685	0.191517	0.076324	0.00697122	unknown	mitochondrion - IM	0.643258	0.000119135	0.643181	unknown
Tb927.10.5080	0.0106594	0.0262088	0.0387851	0.0753613	0.08004	0.146527	0.102987	0.169418	0.21405	0.115301	0.00777399	endoplasmic reticulum	endoplasmic reticulum	1	0	1	endoplasmic reticulum
Tb927.10.5090	0.0560926	0.0469559	0.0454008	0.0674586	0.091288	0.11354	0.118388	0.136497	0.175449	0.134981	0.0167818	unknown	secretory/endocytic 1	0.605964	0.0254989	0.590513	unknown
Tb927.10.510	0.0103947	0.0225565	0.0297627	0.0662157	0.0970292	0.147185	0.129434	0.15193	0.208698	0.120893	0.00235246	unknown	endoplasmic reticulum	0.978436	5.90967e-06	0.97843	unknown
Tb927.10.5110	0.0815051	0.0199369	0.0363026	0.0716396	0.113123	0.15731	0.128732	0.142092	0.154713	0.0492714	0.020464	mitochondrion - matrix 2	mitochondrion - matrix 2	1	0	1	mitochondrion - matrix 2
Tb927.10.5120	0.0883983	0.0302029	0.0391178	0.0742107	0.106161	0.14326	0.15005	0.131604	0.139774	0.0633337	0.0216686	mitochondrion - matrix 2	mitochondrion - matrix 2	1	0	1	mitochondrion - matrix 2
Tb927.10.5130	0.23444	0.0639419	0.0542032	0.078546	0.0894615	0.119408	0.0902025	0.0906397	0.0870983	0.0506029	0.0452915	unknown	glycosomes	0.86974	0.0538529	0.822902	unknown
Tb927.10.5140	0.255866	0.0872491	0.055235	0.0785704	0.0827608	0.103235	0.0850882	0.0720848	0.0713165	0.0461912	0.0513436	unknown	glycosomes	0.824709	0.0324002	0.797988	unknown
Tb927.10.5170	0.0825651	0.197108	0.17465	0.122669	0.0880367	0.0925969	0.0757257	0.0472329	0.0463088	0.0348624	0.0137604	unknown	flagellum 1	0.999896	3.39815e-06	0.999892	flagellum 1
Tb927.10.520	0.018347	0.0202784	0.0345205	0.0730583	0.0937052	0.143783	0.144157	0.161618	0.18657	0.0864135	0.0135508	mitochondrion - IM	mitochondrion - IM	1	0	1	mitochondrion - IM
Tb927.10.5230	0.0830893	0.0895918	0.0792334	0.117392	0.11054	0.122094	0.0957946	0.0600289	0.0415088	0.0231367	0.171637	unknown	microtubule structures 2	0.322423	0.677577	0.103957	unknown
Tb927.10.5240	0.120386	0.098087	0.0858044	0.0970983	0.0886959	0.125337	0.0868492	0.0911005	0.102346	0.060244	0.0363804	unknown	glycosomes	0.320644	0.639594	0.115562	unknown
Tb927.10.5250	0.382003	0.038241	0.0260069	0.0470002	0.0576197	0.0780266	0.0685305	0.067043	0.0763438	0.0437675	0.114261	unknown	ribonucleoproteins 1	0.976763	1.6947e-05	0.976746	unknown
Tb927.10.5260	0.014345	0.0243354	0.0580187	0.109867	0.179672	0.249738	0.13631	0.110611	0.064713	0.0239169	0.00797382	microtubule structures 1	microtubule structures 1	1	0	1	microtubule structures 1
Tb927.10.5280	0.248989	0.0469369	0.0346312	0.0565319	0.062618	0.100158	0.0886581	0.090444	0.0922202	0.0444784	0.108042	unknown	ribonucleoproteins 1	0.982794	0.00846953	0.97447	unknown
Tb927.10.530	0.0125508	0.0516788	0.0568473	0.097816	0.101343	0.149084	0.0925665	0.122123	0.148341	0.145902	0.00638781	unknown	secretory/endocytic 3	0.959057	0.00223997	0.956909	unknown
Tb927.10.5310	0.177293	0.0471574	0.0407927	0.0695748	0.0895914	0.128502	0.086753	0.0899335	0.101814	0.0762329	0.0861118	unknown	ribonucleoproteins 1	0.536935	0.400447	0.321921	unknown
Tb927.10.5320	0.0840363	0.0415177	0.0409649	0.066865	0.104865	0.144102	0.138616	0.126958	0.136649	0.081989	0.0334363	unknown	mitochondrion - matrix 1	0.641096	0.0169385	0.630236	unknown
Tb927.10.5340	0.359114	0.0569374	0.0221378	0.0512243	0.0525703	0.0698274	0.0634303	0.0635546	0.0758884	0.0424033	0.130391	unknown	ribonucleoproteins 1	0.913622	0.00015287	0.913482	unknown
Tb927.10.5350	0.051426	0.209895	0.181948	0.150216	0.0936852	0.116937	0.0580022	0.0581832	0.0405813	0.0195871	0.00659201	flagellum 1	flagellum 1	1	0	1	flagellum 1
Tb927.10.5370	0.371579	0.0626646	0.0326092	0.043534	0.0456758	0.0609169	0.0620988	0.0609158	0.0748606	0.0502544	0.133374	unknown	ribonucleoproteins 1	0.747627	0.000638734	0.74715	unknown
Tb927.10.5380	0.444189	0.052517	0.0361167	0.0567353	0.06199	0.0840688	0.0541268	0.0582966	0.0531562	0.0356065	0.0694018	unknown	nucleus	0.965695	2.45851e-05	0.965671	unknown
Tb927.10.5390	0.0235876	0.0352647	0.0470383	0.0743858	0.0847885	0.130553	0.1126	0.155597	0.202079	0.108741	0.0102622	unknown	endoplasmic reticulum	0.985397	6.13159e-06	0.985391	unknown
Tb927.10.5400	0.00988867	0.0222309	0.0363572	0.0715253	0.0866004	0.139061	0.125454	0.173698	0.217891	0.104116	0.00553516	unknown	endoplasmic reticulum	0.998455	6.21592e-07	0.998454	endoplasmic reticulum
Tb927.10.5430	0.0494775	0.179363	0.146419	0.150114	0.100436	0.114939	0.0871884	0.0588577	0.050304	0.0269971	0.0195238	flagellum 1	flagellum 1	1	0	1	flagellum 1
Tb927.10.5440	0.0905076	0.0240942	0.0363827	0.0693908	0.105997	0.148484	0.147806	0.140278	0.144418	0.0620699	0.0215291	mitochondrion - matrix 2	mitochondrion - matrix 2	1	0	1	mitochondrion - matrix 2
Tb927.10.5450	0.0768026	0.14765	0.0761794	0.0529099	0.112936	0.154639	0.116639	0.0814117	0.0714069	0.0389423	0.0557754	nucleus - chromatin	nucleus - chromatin	1	0	1	nucleus - chromatin
Tb927.10.5460	0.40844	0.0274654	0.0252334	0.0351251	0.0589884	0.0788838	0.0767678	0.0880403	0.0924039	0.029511	0.0823575	unknown	ribonucleoproteins 1	0.9998	0.000179147	0.99962	ribonucleoproteins 1
Tb927.10.5470	0.0742805	0.0569984	0.0518228	0.0629498	0.0861143	0.117918	0.100494	0.128818	0.138676	0.127964	0.0539641	unknown	secretory/endocytic 3	0.25217	0.262046	0.18609	unknown
Tb927.10.550	0.00653716	0.0133341	0.0399589	0.0987683	0.13949	0.188191	0.118191	0.105831	0.126563	0.149217	0.0139187	unknown	secretory/endocytic 3	0.992967	0.00701946	0.985997	unknown
Tb927.10.5500	0.0128286	0.0156894	0.0302465	0.0644174	0.0944788	0.133465	0.149115	0.151923	0.222648	0.108486	0.00815667	unknown	endoplasmic reticulum	0.997787	2.07445e-07	0.997787	endoplasmic reticulum
Tb927.10.5510	0.197587	0.100133	0.0739965	0.087574	0.0880237	0.106749	0.0890868	0.0773576	0.072928	0.0693551	0.0411703	unknown	cytosol	0.70066	0.270931	0.510829	unknown
Tb927.10.5520	0.213822	0.0651606	0.0446548	0.0539185	0.0562106	0.0647947	0.0599103	0.0596213	0.0666773	0.0581567	0.262311	unknown	cytosol	0.869463	0.00629488	0.86399	unknown
Tb927.10.5540	0.104684	0.035492	0.0371647	0.0831479	0.102579	0.142137	0.133265	0.128782	0.12894	0.0624584	0.0122707	unknown	mitochondrion - matrix 1	0.629946	0.000322279	0.629743	unknown
Tb927.10.5560	0.024604	0.0285564	0.0411529	0.0815206	0.0880454	0.148369	0.0967477	0.176001	0.191083	0.100102	0.00583183	unknown	endoplasmic reticulum	0.997321	1.52194e-07	0.997321	endoplasmic reticulum
Tb927.10.5570	0.0246317	0.0296735	0.0347737	0.0789909	0.0947045	0.148758	0.112561	0.157337	0.198844	0.0988975	0.0208282	unknown	endoplasmic reticulum	0.984247	1.36226e-06	0.984246	unknown
Tb927.10.5580	0.0856107	0.187745	0.149221	0.153593	0.101559	0.115239	0.0736011	0.0504976	0.0385215	0.0208254	0.0204602	unknown	flagellum 1	0.999999	2.57573e-07	0.999999	flagellum 1
Tb927.10.5590	0.0945591	0.0323579	0.0387896	0.0686878	0.0986085	0.161531	0.152224	0.127791	0.137632	0.0642693	0.0171963	unknown	mitochondrion - matrix 1	0.829882	4.51838e-05	0.829844	unknown
Tb927.10.560	0.382156	0.0326612	0.0283051	0.0281344	0.0388551	0.0535878	0.0530127	0.0525859	0.0702122	0.0401175	0.196029	ribonucleoproteins 1	ribonucleoproteins 1	1	0	1	ribonucleoproteins 1
Tb927.10.5600	0.268603	0.102524	0.0459882	0.0229219	0.115584	0.106483	0.0691988	0.0678065	0.0706669	0.0608745	0.0693501	unknown	microtubule structures 2	0.998682	0.00128961	0.997394	microtubule structures 2
Tb927.10.5630	0.0796911	0.159592	0.126459	0.146467	0.10828	0.122657	0.0932832	0.063517	0.0676324	0.0262301	0.00869062	unknown	flagellum 1	0.999288	0.000112545	0.999175	flagellum 1
Tb927.10.5640	0.305459	0.230806	0.0448398	0.0399054	0.067957	0.0932401	0.0671548	0.0522048	0.0495	0.0276916	0.0296854	unknown	nucleus - chromatin	1	7.22479e-09	1	nucleus - chromatin
Tb927.10.5660	0.018999	0.0228904	0.0334196	0.0682555	0.0964561	0.147991	0.129893	0.153486	0.199223	0.107181	0.0091038	unknown	endoplasmic reticulum	0.990652	4.13102e-06	0.990648	endoplasmic reticulum
Tb927.10.5670	0.437074	0.0465064	0.0236607	0.0401859	0.0424977	0.0622398	0.0477892	0.0544354	0.059884	0.0360264	0.133089	unknown	ribonucleoproteins 1	0.942289	8.49345e-06	0.942281	unknown
Tb927.10.5680	0.0233154	0.0194776	0.0176858	0.0333995	0.0516356	0.0714083	0.0788372	0.0938127	0.191314	0.402108	0.0197219	unknown	secretory/endocytic 1	0.999999	1.15032e-09	0.999999	secretory/endocytic 1
Tb927.10.5690	0.0210849	0.0189402	0.0147919	0.0331599	0.0462077	0.0684215	0.0754649	0.0875942	0.190703	0.425971	0.0196922	unknown	secretory/endocytic 1	1	7.90968e-10	1	secretory/endocytic 1
Tb927.10.570	0.121085	0.0387929	0.0558459	0.108862	0.12326	0.188853	0.0966763	0.10502	0.0854453	0.056052	0.0132343	unknown	microtubule structures 1	0.994011	0.000109348	0.993903	microtubule structures 1
Tb927.10.5710	0.0188072	0.0213932	0.0194038	0.0373451	0.0670126	0.0839033	0.0947946	0.107257	0.203698	0.310782	0.0356027	unknown	secretory/endocytic 1	0.999903	1.75581e-07	0.999903	secretory/endocytic 1
Tb927.10.5740	0.10007	0.0281741	0.0414476	0.0672145	0.0872895	0.116028	0.109856	0.125544	0.14465	0.104551	0.0751751	unknown	mitochondrion - IM	0.173035	0.770861	0.039649	unknown
Tb927.10.5760	0.187712	0.0855303	0.0382894	0.0807882	0.0758934	0.0918431	0.0812676	0.0818679	0.0935624	0.0720099	0.111236	unknown	ribonucleoproteins 1	0.732118	0.0131935	0.722459	unknown
Tb927.10.5770	0.225834	0.0413564	0.0208742	0.0351014	0.0415874	0.0598956	0.0556276	0.0536969	0.0574483	0.0476505	0.373094	unknown	cytosol	0.874598	0.000844266	0.87386	unknown
Tb927.10.5780	0.0248408	0.0488833	0.0722209	0.0787069	0.0740134	0.126535	0.10684	0.105667	0.135673	0.209847	0.0167722	unknown	secretory/endocytic 3	0.996045	7.72414e-05	0.995968	secretory/endocytic 3
Tb927.10.5790	0.104665	0.186184	0.146721	0.13433	0.0827955	0.0972759	0.0657051	0.0516059	0.0457562	0.0369913	0.0219565	unknown	flagellum 1	0.999933	2.36148e-05	0.99991	flagellum 1
Tb927.10.5810	0.0361261	0.0212242	0.0193991	0.0237838	0.019022	0.0260813	0.0279097	0.0254256	0.0270068	0.034167	0.725177	cytosol	cytosol	1	0	1	cytosol
Tb927.10.5820	0.0693905	0.0199313	0.0327641	0.0791603	0.124179	0.177494	0.148169	0.136867	0.124408	0.0531757	0.0257598	unknown	mitochondrion - matrix 2	0.982937	0.000807445	0.982143	unknown
Tb927.10.5830	0.080686	0.0212778	0.03656	0.0754834	0.113932	0.160414	0.155564	0.139152	0.13629	0.0523297	0.0206316	unknown	mitochondrion - matrix 1	0.840549	2.05865e-05	0.840532	unknown
Tb927.10.5840	0.0376374	0.0166494	0.0085222	0.0091862	0.0086355	0.0170371	0.0168642	0.0146524	0.00941582	0.0317086	0.839073	cytosol	cytosol	1	0	1	cytosol
Tb927.10.5850	0.145816	0.0475619	0.0533251	0.0809415	0.0907919	0.140259	0.0883985	0.115746	0.116258	0.0762906	0.0295571	unknown	secretory/endocytic 2	0.687568	0.0425828	0.65829	unknown
Tb927.10.5860	0.0323532	0.133506	0.10008	0.145269	0.128609	0.147486	0.0983046	0.0779965	0.0526819	0.0196091	0.0364405	unknown	microtubule structures 2	0.594548	0.0189262	0.583295	unknown
Tb927.10.5870	0.123962	0.0476469	0.0375211	0.06638	0.092801	0.130177	0.135875	0.122477	0.146702	0.0820006	0.0108285	microtubule structures 2	microtubule structures 2	1	0	1	microtubule structures 2
Tb927.10.5880	0.165885	0.091235	0.0622685	0.0665709	0.0932222	0.135742	0.123582	0.0976079	0.0944225	0.0514657	0.012268	unknown	glycosomes	0.995103	0.00161323	0.993498	glycosomes
Tb927.10.5890	0.0453891	0.172484	0.158861	0.150565	0.100413	0.127602	0.0765259	0.0636547	0.0487333	0.0269659	0.00662301	flagellum 1	flagellum 1	1	0	1	flagellum 1
Tb927.10.5910	0.0378167	0.0259228	0.0478524	0.105239	0.148703	0.201195	0.154216	0.103218	0.0693686	0.0327347	0.0131128	unknown	microtubule structures 1	0.999994	2.01569e-07	0.999994	microtubule structures 1
Tb927.10.5920	0.290842	0.0936142	0.0543397	0.0576202	0.0798625	0.121202	0.0783238	0.0616587	0.0599357	0.0322132	0.0594217	unknown	nucleus	0.897757	0.000720511	0.897111	unknown
Tb927.10.5940	0.263748	0.0749966	0.0516224	0.0605086	0.0597663	0.0928935	0.075051	0.0769944	0.0890501	0.0628855	0.092484	unknown	cytosol	0.526632	0.179025	0.432352	unknown
Tb927.10.5960	0.0132832	0.023072	0.0283566	0.0532874	0.0664059	0.09831	0.0815839	0.0942051	0.173987	0.336851	0.0158297	unknown	secretory/endocytic 1	0.999882	1.07347e-08	0.999882	secretory/endocytic 1
Tb927.10.5980	0.0427438	0.195488	0.169675	0.147411	0.100849	0.116091	0.0776039	0.0617402	0.0489682	0.024287	0.00761774	unknown	flagellum 1	1	1.97702e-08	1	flagellum 1
Tb927.10.600	0.117123	0.0349237	0.0283294	0.0724571	0.106334	0.137546	0.130208	0.121965	0.136746	0.0538629	0.018415	mitochondrion - matrix 1	mitochondrion - matrix 1	1	0	1	mitochondrion - matrix 1
Tb927.10.6000	0.188396	0.0735384	0.035568	0.0568704	0.101298	0.159359	0.107719	0.0956261	0.0855606	0.0472011	0.0225707	unknown	nucleus	0.560411	0.000414718	0.560178	unknown
Tb927.10.6010	0.253889	0.105697	0.0431082	0.0515814	0.0883136	0.142276	0.0859869	0.0823867	0.0703655	0.0369562	0.0357564	unknown	nucleus	0.97488	7.73883e-06	0.974873	unknown
Tb927.10.6020	0.41477	0.0955567	0.035306	0.0322803	0.0447197	0.0522355	0.0498093	0.0358346	0.0340069	0.0193618	0.193461	unknown	proteasome regulatory particle	0.998613	0.00070466	0.997909	proteasome regulatory particle
Tb927.10.6050	0.0963401	0.0190728	0.0189464	0.0267438	0.0247959	0.0345524	0.0268356	0.0391592	0.0500461	0.057796	0.61373	unknown	cytosol	0.999998	1.76982e-06	0.999996	cytosol
Tb927.10.6070	0.208955	0.0989898	0.0649396	0.0796641	0.0867525	0.108953	0.0930484	0.0663962	0.0642825	0.0371969	0.0645881	unknown	glycosomes	0.968748	0.0185617	0.950766	unknown
Tb927.10.6090	0.10334	0.0358129	0.031076	0.0683875	0.113876	0.155	0.142088	0.137881	0.132524	0.0525142	0.0202857	unknown	mitochondrion - matrix 1	0.824465	0.000253288	0.824256	unknown
Tb927.10.610	0.0659042	0.181962	0.135539	0.128962	0.107527	0.116648	0.086339	0.0697496	0.0554548	0.0362075	0.0157068	unknown	flagellum 1	0.999857	4.36064e-05	0.999813	flagellum 1
Tb927.10.6120	0.0302674	0.0280435	0.0266841	0.05634	0.0950586	0.136259	0.135049	0.148597	0.198632	0.115227	0.0164474	unknown	endoplasmic reticulum	0.97116	1.87393e-05	0.971142	unknown
Tb927.10.6130	0.122081	0.0248986	0.0270533	0.0651595	0.0855215	0.118103	0.116938	0.12706	0.169896	0.103236	0.0172201	unknown	secretory/endocytic 2	0.0421285	0.857163	0.00601749	unknown
Tb927.10.6150	0.161109	0.0495661	0.0455315	0.0726782	0.0810362	0.127558	0.0875796	0.107162	0.118045	0.0722189	0.0488736	unknown	ribonucleoproteins 1	0.818469	0.0156158	0.805688	unknown
Tb927.10.6160	0.176912	0.0344265	0.0386626	0.0620116	0.0817034	0.116919	0.0869661	0.10541	0.120092	0.118322	0.0411863	unknown	secretory/endocytic 2	0.774271	0.217331	0.605998	unknown
Tb927.10.6170	0.108969	0.0267435	0.0330299	0.0699317	0.113109	0.17939	0.117891	0.12817	0.111477	0.0495795	0.0260597	unknown	mitochondrion - matrix 2	0.996068	0.000212762	0.995856	mitochondrion - matrix 2
Tb927.10.6180	0.0207073	0.0276559	0.0350538	0.0575831	0.0701638	0.12104	0.108232	0.129118	0.199151	0.20684	0.0244547	acidocalcisomes	acidocalcisomes	1	0	1	acidocalcisomes
Tb927.10.6190	0.0889667	0.0778121	0.0890964	0.0798405	0.0968728	0.133967	0.117153	0.101012	0.103343	0.071238	0.0404124	unknown	microtubule structures 2	0.913032	0.0348194	0.881241	unknown
Tb927.10.620	0.0303882	0.0286469	0.0448226	0.106466	0.148347	0.208514	0.153172	0.105323	0.0842548	0.0553884	0.031759	unknown	microtubule structures 1	0.994643	0.000180702	0.994463	microtubule structures 1
Tb927.10.6210	0.0855151	0.155999	0.12418	0.113641	0.100005	0.123826	0.0782495	0.0741797	0.052695	0.0535748	0.0381348	unknown	microtubule structures 2	0.752268	0.247691	0.565938	unknown
Tb927.10.6220	0.445428	0.194003	0.04022	0.0319442	0.0421194	0.0535249	0.0390618	0.0331589	0.037814	0.0263465	0.0415364	unknown	nucleus - chromatin	1	1.45892e-07	1	nucleus - chromatin
Tb927.10.6230	0.066745	0.185123	0.160789	0.145993	0.101538	0.114298	0.0764472	0.0563959	0.043251	0.0237872	0.0263933	flagellum 1	flagellum 1	1	0	1	flagellum 1
Tb927.10.6240	0.182546	0.0600307	0.0545522	0.0716793	0.0810391	0.119375	0.0946981	0.090125	0.103162	0.0776853	0.0722226	unknown	ribonucleoproteins 1	0.692219	0.104165	0.620114	unknown
Tb927.10.6250	0.0643786	0.0432197	0.0534049	0.0781166	0.0943731	0.159474	0.129709	0.133989	0.141487	0.0910243	0.0108241	unknown	mitochondrion - IM	0.865713	0.0130157	0.854445	unknown
Tb927.10.6260	0.522091	0.068117	0.0149205	0.0302223	0.0505952	0.0676862	0.0474004	0.0459818	0.0477091	0.0301223	0.0589989	nucleus	nucleus	1	0	1	nucleus
Tb927.10.630	0.0148872	0.0181389	0.0454478	0.120624	0.185717	0.230732	0.171705	0.115502	0.0676762	0.0193986	0.00649474	microtubule structures 1	microtubule structures 1	1	0	1	microtubule structures 1
Tb927.10.6310	0.413844	0.0397985	0.0235823	0.0495753	0.068892	0.0902246	0.075516	0.0677567	0.0752017	0.0619407	0.0352493	unknown	ribonucleoproteins 1	0.983193	0.000354615	0.982844	unknown
Tb927.10.6330	0.0630444	0.0568734	0.0574134	0.0976129	0.106592	0.190511	0.102258	0.126271	0.10522	0.0507818	0.0162364	unknown	microtubule structures 2	0.961584	0.0061188	0.9557	unknown
Tb927.10.6360	0.0664205	0.0230258	0.0251131	0.0570421	0.0970993	0.151489	0.150633	0.16292	0.160842	0.0748927	0.0223765	unknown	mitochondrion - IM	0.85834	0.000591185	0.857833	unknown
Tb927.10.6380	0.0113567	0.0163621	0.0364222	0.0692343	0.0892158	0.127621	0.130714	0.159776	0.214228	0.139761	0.00530819	unknown	endoplasmic reticulum	0.967223	7.04381e-05	0.967154	unknown
Tb927.10.640	0.292739	0.0450891	0.0290814	0.0604336	0.0563212	0.0892927	0.0712272	0.0748803	0.0771785	0.0556175	0.155958	unknown	ribonucleoproteins 1	0.954117	0.00237957	0.951847	unknown
Tb927.10.6400	0.0463849	0.0292333	0.032599	0.0660019	0.101022	0.14722	0.152621	0.145006	0.158593	0.0682307	0.0411556	mitochondrion - matrix 2	mitochondrion - matrix 2	1	0	1	mitochondrion - matrix 2
Tb927.10.6410	0.27329	0.0808888	0.0414154	0.0524461	0.0870543	0.133491	0.084116	0.0696525	0.0630224	0.0363317	0.0592521	unknown	nucleus	0.98122	4.25934e-05	0.981178	unknown
Tb927.10.6440	0.0339746	0.0148643	0.0123303	0.0298153	0.0401312	0.0542056	0.054969	0.05678	0.0663582	0.0412867	0.595285	cytosol	cytosol	1	0	1	cytosol
Tb927.10.6460	0.0843831	0.0224616	0.0427307	0.0898541	0.0720681	0.142977	0.130806	0.113376	0.158388	0.12138	0.0215745	unknown	mitochondrion - IM	0.846737	0.00215619	0.844912	unknown
Tb927.10.6480	0.149243	0.119108	0.0854095	0.108147	0.0901183	0.117304	0.0921737	0.0835424	0.0754458	0.0485253	0.0308473	unknown	glycosomes	0.937307	0.0453377	0.894812	unknown
Tb927.10.6490	0.0634148	0.164686	0.134756	0.149495	0.109005	0.123356	0.0936735	0.0628464	0.0502491	0.0253853	0.00742235	unknown	flagellum 1	0.999999	3.02183e-07	0.999999	flagellum 1
Tb927.10.650	0.0359443	0.177798	0.13165	0.155921	0.104618	0.129442	0.0916343	0.0657771	0.0560206	0.0231509	0.0166895	flagellum 1	flagellum 1	1	0	1	flagellum 1
Tb927.10.6530	0.0109819	0.0322377	0.0432083	0.0912706	0.0936108	0.152222	0.102317	0.171417	0.202364	0.0956452	0.00472581	unknown	endoplasmic reticulum	0.990358	4.91259e-07	0.990358	endoplasmic reticulum
Tb927.10.6550	0.118596	0.13234	0.0833985	0.0620678	0.0738669	0.0971797	0.0823012	0.0650736	0.0799778	0.0752218	0.139726	unknown	microtubule structures 2	0.724615	0.257597	0.537956	unknown
Tb927.10.6570	0.133174	0.196379	0.14412	0.132906	0.0816041	0.0922881	0.0742226	0.0496083	0.0316968	0.0238902	0.0254171	unknown	flagellum 1	0.999852	5.07922e-05	0.999801	flagellum 1
Tb927.10.6580	0.0701793	0.152175	0.105011	0.130986	0.130612	0.151192	0.109139	0.0689181	0.0598214	0.0191528	0.00555368	unknown	microtubule structures 2	0.898079	0.0980619	0.810011	unknown
Tb927.10.6590	0.17431	0.0422289	0.0459655	0.0875856	0.064415	0.109035	0.0645966	0.127246	0.0938788	0.0649503	0.125789	unknown	microtubule structures 2	0.999111	0.000832763	0.998279	microtubule structures 2
Tb927.10.6600	0.206712	0.100706	0.0336861	0.0484419	0.102528	0.133478	0.0974646	0.0866276	0.0709357	0.0453772	0.0740436	unknown	nucleus - chromatin	0.911119	9.78099e-05	0.91103	unknown
Tb927.10.6610	0.0173445	0.0260843	0.0406391	0.0599181	0.0961744	0.148956	0.142789	0.157811	0.206555	0.10278	0.00426007	endoplasmic reticulum	endoplasmic reticulum	1	0	1	endoplasmic reticulum
Tb927.10.6630	0.455863	0.0620296	0.0214699	0.0460374	0.0612145	0.0802788	0.0654791	0.0507737	0.0534425	0.0329922	0.06427	nucleus	nucleus	1	0	1	nucleus
Tb927.10.6640	0.0124566	0.0157737	0.0264206	0.0639127	0.0924518	0.130071	0.136059	0.143241	0.186059	0.165305	0.00398787	unknown	secretory/endocytic 1	0.970194	0.00232622	0.967937	unknown
Tb927.10.6650	0.339185	0.0852527	0.045076	0.0475342	0.0508529	0.0672017	0.0644089	0.051078	0.0594606	0.0404182	0.149532	unknown	proteasome regulatory particle	0.994502	0.00315833	0.991361	proteasome regulatory particle
Tb927.10.6670	0.126349	0.141872	0.108883	0.129115	0.0960352	0.109375	0.0805019	0.0528659	0.0447548	0.0266567	0.0694895	unknown	flagellum 1	0.998395	0.000444231	0.997951	flagellum 1
Tb927.10.6680	0.165738	0.0681662	0.0353816	0.0303008	0.0415419	0.0527043	0.0349628	0.0397756	0.0618298	0.0383359	0.448365	cytosol	cytosol	1	0	1	cytosol
Tb927.10.6690	0.173877	0.0477036	0.0258703	0.0550618	0.0834884	0.0846835	0.0887473	0.0916475	0.101364	0.0666404	0.180916	unknown	secretory/endocytic 2	0.432326	0.279438	0.311518	unknown
Tb927.10.670	0.0222972	0.0248376	0.0275625	0.0460228	0.0749346	0.163339	0.14567	0.159592	0.171379	0.119622	0.0447428	unknown	microtubule structures 2	0.961969	0.0277213	0.935302	unknown
Tb927.10.6700	0.359292	0.0560695	0.0210487	0.0475741	0.0873265	0.117827	0.0992434	0.0753668	0.059171	0.0326306	0.0262253	unknown	nucleus	0.944798	0.00728924	0.937912	unknown
Tb927.10.6710	0.245434	0.059129	0.0462952	0.0876181	0.120388	0.16561	0.0863322	0.0791295	0.0612012	0.0267121	0.0221509	unknown	glycosomes	0.416219	0.284163	0.297945	unknown
Tb927.10.6730	0.0176674	0.0256329	0.0323301	0.085777	0.0776476	0.120515	0.0919657	0.110752	0.138056	0.248864	0.0507927	unknown	secretory/endocytic 3	0.894934	0.000200538	0.894754	unknown
Tb927.10.6740	0.00298521	0.0222314	0.0358336	0.0704504	0.0614669	0.126313	0.0664103	0.119919	0.174119	0.306465	0.013806	unknown	secretory/endocytic 1	0.994865	9.91874e-07	0.994864	secretory/endocytic 1
Tb927.10.6750	0.0570464	0.106249	0.0652468	0.0833046	0.0645879	0.0972858	0.0767323	0.0898763	0.161224	0.189879	0.00856708	unknown	secretory/endocytic 3	2.87e-05	0.999961	1.11899e-09	unknown
Tb927.10.6780	0.0280203	0.0212009	0.0245719	0.0431968	0.0504772	0.0724885	0.0562129	0.0879138	0.194008	0.393056	0.0123453	unknown	secretory/endocytic 1	1	4.32177e-09	1	secretory/endocytic 1
Tb927.10.6790	0.406293	0.021824	0.0135605	0.0572297	0.0794218	0.131779	0.0699446	0.0636392	0.0535121	0.045667	0.0680049	unknown	intraflagellar transport	0.0687335	0.920665	0.00545295	unknown
Tb927.10.680	0.13557	0.024574	0.00533028	0.0833042	0.114752	0.165441	0.121955	0.124048	0.141155	0.0729976	0.0108721	unknown	microtubule structures 2	0.976353	0.0235837	0.953327	unknown
Tb927.10.6800	0.332635	0.0762327	0.0294294	0.0425237	0.043206	0.0505896	0.0416914	0.0433251	0.0496339	0.0397184	0.251374	unknown	proteasome regulatory particle	0.997864	0.000934478	0.996931	proteasome regulatory particle
Tb927.10.6810	0.126239	0.0832083	0.057742	0.0872213	0.100047	0.143644	0.123815	0.103962	0.0928155	0.0473413	0.0238469	unknown	glycosomes	0.997626	0.001932	0.995698	glycosomes
Tb927.10.6820	0.180726	0.0412171	0.0261321	0.047102	0.0653905	0.0917798	0.07196	0.067056	0.0617287	0.0437107	0.288824	unknown	proteasome regulatory particle	0.502865	0.0752114	0.465044	unknown
Tb927.10.6830	0.152986	0.0404574	0.0484561	0.0992255	0.114943	0.14572	0.0949258	0.0860996	0.0890269	0.0916293	0.0334532	unknown	secretory/endocytic 2	0.271042	0.487318	0.138958	unknown
Tb927.10.6840	0.025066	0.0277538	0.0353712	0.0719381	0.0818379	0.140974	0.114981	0.155418	0.201703	0.103182	0.0179218	unknown	endoplasmic reticulum	0.982545	2.07917e-06	0.982543	unknown
Tb927.10.6850	0.124668	0.0156255	0.0308804	0.0768828	0.109186	0.149079	0.145451	0.140914	0.140571	0.0576914	0.00803513	mitochondrion - matrix 1	mitochondrion - matrix 1	1	0	1	mitochondrion - matrix 1
Tb927.10.6870	0.00899154	0.0239151	0.0443174	0.0721717	0.0856545	0.141827	0.109319	0.159939	0.201774	0.119735	0.00648129	unknown	endoplasmic reticulum	0.9966	1.18692e-06	0.996599	endoplasmic reticulum
Tb927.10.690	0.0374525	0.0186792	0.0442407	0.0775543	0.0925825	0.140371	0.0970094	0.125127	0.172134	0.176549	0.0183	unknown	secretory/endocytic 1	0.762301	0.00321409	0.759851	unknown
Tb927.10.6900	0.0742849	0.106654	0.0544019	0.0642884	0.112175	0.169779	0.127762	0.106446	0.100579	0.0505463	0.0255704	unknown	nucleus - chromatin	0.815923	5.76708e-05	0.815876	unknown
Tb927.10.6930	0.188481	0.037575	0.0272502	0.0408222	0.0514726	0.128918	0.040279	0.140377	0.184132	0.103611	0.0570823	unknown	microtubule structures 2	0.959375	0.0406241	0.920402	unknown
Tb927.10.6960	0.0539727	0.17965	0.143248	0.141917	0.106116	0.115273	0.0775322	0.0592332	0.0448034	0.0255079	0.0527473	unknown	flagellum 1	0.999982	5.3013e-06	0.999977	flagellum 1
Tb927.10.6970	0.130677	0.032601	0.0391378	0.0466548	0.0456608	0.0548429	0.0496588	0.045999	0.0448257	0.0485295	0.464641	unknown	cytosol	0.998164	0.000107223	0.998057	cytosol
Tb927.10.6980	0.0791811	0.144505	0.0992849	0.152198	0.11701	0.129434	0.0974354	0.0706115	0.0565303	0.0205674	0.0319788	unknown	flagellum 1	0.998236	7.85291e-06	0.998228	flagellum 1
Tb927.10.6990	0.236272	0.0641543	0.0412444	0.0611272	0.0486403	0.0645706	0.083438	0.0738254	0.101014	0.103146	0.122567	unknown	secretory/endocytic 2	0.222697	0.651692	0.0775671	unknown
Tb927.10.7000	0.0213597	0.020856	0.0570207	0.132838	0.161761	0.230116	0.112386	0.110262	0.0805398	0.0554099	0.0106515	unknown	microtubule structures 1	0.999356	1.81735e-05	0.999338	microtubule structures 1
Tb927.10.7010	0.207434	0.0427285	0.0315787	0.0461573	0.0750356	0.0809904	0.0874589	0.080356	0.106508	0.0673954	0.174357	unknown	secretory/endocytic 2	0.564147	0.234381	0.431922	unknown
Tb927.10.7020	0.0686713	0.0234617	0.0247293	0.0549131	0.0811869	0.125342	0.116796	0.128797	0.174651	0.183903	0.00677827	unknown	secretory/endocytic 1	0.983165	0.00504152	0.978208	unknown
Tb927.10.7050	0.245614	0.116294	0.0400084	0.0498449	0.0790113	0.132022	0.100896	0.0660783	0.073486	0.0351851	0.0743292	unknown	nucleus - chromatin	0.880392	1.71956e-05	0.880377	unknown
Tb927.10.7060	0.0607674	0.029105	0.0394855	0.0750119	0.10662	0.178899	0.125827	0.15684	0.136806	0.0683411	0.00820859	unknown	endoplasmic reticulum	0.905451	7.52706e-05	0.905383	unknown
Tb927.10.7070	0.141244	0.0747298	0.0479025	0.070285	0.110705	0.152311	0.11187	0.090038	0.0858498	0.0383456	0.0767185	unknown	nucleus	0.729118	0.0199046	0.714605	unknown
Tb927.10.7080	0.12657	0.0216944	0.039519	0.0743442	0.107154	0.164485	0.126038	0.132938	0.117845	0.0588426	0.0215794	unknown	mitochondrion - matrix 2	0.82222	0.00277675	0.819937	unknown
Tb927.10.7090	0.0179565	0.0191071	0.0321293	0.0676598	0.0955108	0.134671	0.136273	0.149331	0.200452	0.118236	0.00919048	mitochondrion - IM	mitochondrion - IM	1	0	1	mitochondrion - IM
Tb927.10.710	0.0541261	0.0390385	0.0343909	0.0574746	0.070191	0.113304	0.135094	0.140392	0.212044	0.125048	0.0245482	unknown	secretory/endocytic 1	0.847809	0.000237135	0.847608	unknown
Tb927.10.7110	0.113565	0.0308271	0.0291013	0.0562533	0.081611	0.103404	0.078574	0.0600529	0.0653088	0.0420996	0.330688	unknown	proteasome regulatory particle	0.0880447	0.910903	0.0078445	unknown
Tb927.10.7120	0.0443691	0.195502	0.168715	0.159624	0.103918	0.109573	0.0820595	0.0531464	0.0430454	0.0228867	0.00339356	unknown	flagellum 1	1	4.26912e-08	1	flagellum 1
Tb927.10.7130	0.279079	0.0882061	0.0394245	0.0595873	0.0771901	0.106763	0.0860504	0.0761944	0.0756165	0.0511114	0.0587866	unknown	nucleus	0.57877	0.00637951	0.575077	unknown
Tb927.10.7140	0.0532482	0.0397451	0.0331171	0.0540344	0.069525	0.104147	0.101819	0.121526	0.18337	0.228972	0.00922644	unknown	secretory/endocytic 1	0.992836	3.78832e-05	0.992798	secretory/endocytic 1
Tb927.10.720	0.113964	0.0585961	0.0392883	0.0627451	0.0970618	0.148501	0.124561	0.130715	0.127948	0.065667	0.0103468	microtubule structures 2	microtubule structures 2	1	0	1	microtubule structures 2
Tb927.10.7200	0.222239	0.0647406	0.052588	0.0673541	0.0662189	0.0850419	0.0634358	0.0770213	0.0890565	0.0599634	0.138638	unknown	cytosol	0.553391	0.0759512	0.511361	unknown
Tb927.10.7210	0.0275776	0.0472453	0.0422025	0.0788159	0.135892	0.160726	0.151272	0.131439	0.14175	0.0798789	0.00320042	unknown	secretory/endocytic 3	0.853267	0.0244062	0.832442	unknown
Tb927.10.7230	0.0799388	0.205288	0.171687	0.147228	0.094988	0.109504	0.0626395	0.0454902	0.0312642	0.0161885	0.0216083	flagellum 1	flagellum 1	1	0	1	flagellum 1
Tb927.10.7240	0.0835114	0.0500299	0.0531109	0.0737648	0.121685	0.160929	0.134311	0.116148	0.0981754	0.044205	0.0413517	unknown	mitochondrion - matrix 2	0.468026	0.0160191	0.460529	unknown
Tb927.10.7270	0.0399467	0.0266513	0.041697	0.0930684	0.117037	0.171736	0.110966	0.112952	0.106	0.163898	0.0160483	unknown	secretory/endocytic 3	0.9988	0.000314448	0.998486	secretory/endocytic 3
Tb927.10.7280	0.512364	0.0560253	0.0243767	0.0328118	0.0546158	0.075027	0.0505293	0.0503074	0.0497725	0.0226599	0.0599035	unknown	nucleus	0.980663	2.50022e-06	0.98066	unknown
Tb927.10.7290	0.0884092	0.153356	0.129365	0.131623	0.0936345	0.131404	0.0761945	0.0580844	0.0541569	0.0361256	0.0235742	unknown	flagellum 1	0.984813	0.00313701	0.981723	unknown
Tb927.10.730	0.148163	0.0344989	0.0286854	0.0482706	0.0551474	0.0745344	0.0652676	0.088059	0.128057	0.157825	0.162252	unknown	secretory/endocytic 2	0.859875	0.140124	0.739386	unknown
Tb927.10.7300	0.19501	0.0848089	0.0429465	0.0498949	0.0488028	0.0678675	0.0580728	0.0563852	0.0684404	0.0533282	0.252862	unknown	proteasome regulatory particle	0.958932	0.00450127	0.954615	unknown
Tb927.10.7310	0.357325	0.0533193	0.0312061	0.0468069	0.0539597	0.0854135	0.0597472	0.0576065	0.0590145	0.0370735	0.150823	unknown	ribonucleoproteins 1	0.785693	0.000666707	0.78517	unknown
Tb927.10.7330	0.406109	0.0268743	0.00862732	0.0256736	0.0426532	0.0546319	0.0606026	0.0467638	0.055963	0.0196494	0.233818	unknown	ribonucleoproteins 1	0.807314	0.00499154	0.803284	unknown
Tb927.10.7350	0.0670129	0.189423	0.160413	0.140092	0.0915136	0.115243	0.0633112	0.0613499	0.0522846	0.0291018	0.00988571	unknown	flagellum 1	0.999999	1.30954e-07	0.999999	flagellum 1
Tb927.10.7360	0.0315586	0.0274468	0.0444253	0.0732535	0.0735347	0.105599	0.0808547	0.110506	0.170577	0.225036	0.0551429	unknown	secretory/endocytic 1	0.888978	0.0015114	0.887634	unknown
Tb927.10.7380	0.110157	0.0259999	0.0383107	0.0757978	0.106733	0.15558	0.145656	0.134434	0.139317	0.0587713	0.00924347	unknown	mitochondrion - matrix 1	0.9909	1.16603e-05	0.990889	mitochondrion - matrix 1
Tb927.10.7390	0.505874	0.0639807	0.0176803	0.0412652	0.0598585	0.0518436	0.0528866	0.0407576	0.0495921	0.027518	0.0887432	unknown	nucleus	0.984371	3.45571e-05	0.984337	unknown
Tb927.10.740	0.274957	0.0941355	0.0370493	0.0503334	0.0951975	0.141373	0.0930209	0.079526	0.0692986	0.0342136	0.0275575	unknown	nucleus	0.979893	1.58863e-05	0.979877	unknown
Tb927.10.7400	0.109406	0.0283601	0.0318365	0.0777582	0.0950042	0.161582	0.100704	0.145765	0.140649	0.0808046	0.0281298	unknown	microtubule structures 2	0.573904	0.0139909	0.565875	unknown
Tb927.10.7410	0.0729674	0.0340803	0.0357509	0.0696644	0.103421	0.14922	0.144841	0.140347	0.146672	0.062604	0.028599	unknown	mitochondrion - matrix 1	0.986291	1.51528e-05	0.986276	unknown
Tb927.10.7420	0.121202	0.0739149	0.044173	0.0540698	0.0676922	0.099406	0.0857851	0.0693761	0.0605212	0.0330548	0.292498	unknown	proteasome regulatory particle	0.666114	0.114858	0.589606	unknown
Tb927.10.7430	0.0575783	0.018422	0.0313968	0.0760212	0.108051	0.160561	0.148141	0.152135	0.150017	0.0628801	0.0184664	unknown	mitochondrion - matrix 1	0.941797	6.28374e-05	0.941738	unknown
Tb927.10.7440	0.432017	0.0702177	0.0310764	0.0424374	0.0646007	0.090659	0.0607884	0.0538996	0.0494074	0.0295133	0.0905498	unknown	nucleus	0.971778	6.94926e-06	0.971772	unknown
Tb927.10.7450	0.409436	0.0597499	0.0179744	0.0438662	0.055701	0.0604668	0.051096	0.0365236	0.0441541	0.0253826	0.19565	unknown	proteasome regulatory particle	0.956698	0.000790229	0.955942	unknown
Tb927.10.7470	0.564132	0.0572189	0.00227269	0.0368214	0.0515143	0.0596699	0.0472383	0.0373232	0.0359605	0.0228418	0.0850072	unknown	nucleus	0.966777	1.95577e-06	0.966775	unknown
Tb927.10.7480	0.0250137	0.0293224	0.0375699	0.0670113	0.0961728	0.143672	0.12899	0.161684	0.194894	0.105422	0.00717929	unknown	endoplasmic reticulum	0.98896	1.05181e-05	0.988949	unknown
Tb927.10.7490	0.245031	0.0627509	0.0338631	0.0604269	0.0779167	0.1152	0.0819656	0.0841617	0.0837687	0.0673293	0.0745838	unknown	ribonucleoproteins 1	0.750312	0.119461	0.660679	unknown
Tb927.10.750	0.0472117	0.0273187	0.0360086	0.0652507	0.0878822	0.128386	0.134168	0.15375	0.208437	0.102707	0.0318832	unknown	endoplasmic reticulum	0.935602	1.92259e-06	0.935601	unknown
Tb927.10.7500	0.359365	0.145174	0.0499639	0.0442953	0.060568	0.0802866	0.0619326	0.0487285	0.0470656	0.0295454	0.066268	unknown	nucleus - chromatin	0.995258	9.15966e-06	0.995249	nucleus - chromatin
Tb927.10.7510	0.0446468	0.209662	0.176026	0.145739	0.0957146	0.107328	0.0817403	0.0552573	0.0438385	0.0192101	0.00536431	flagellum 1	flagellum 1	1	0	1	flagellum 1
Tb927.10.7520	0.0588033	0.0205048	0.0393369	0.0735236	0.114637	0.155663	0.137778	0.157398	0.14709	0.0636361	0.0256032	unknown	mitochondrion - matrix 1	0.691362	0.000115337	0.691283	unknown
Tb927.10.7540	0.337369	0.0804161	0.0345343	0.0578266	0.0884843	0.105236	0.0786433	0.0732638	0.045729	0.0430807	0.0554168	unknown	intraflagellar transport	0.869034	0.00935504	0.860904	unknown
Tb927.10.7550	0.416506	0.065256	0.0248457	0.045086	0.0633253	0.0957516	0.0639798	0.0570728	0.0513563	0.0332197	0.0813006	unknown	nucleus	0.979536	2.69297e-05	0.97951	unknown
Tb927.10.7570	0.208093	0.0281151	0.0401883	0.0645772	0.0823132	0.118307	0.126605	0.121272	0.138038	0.0572251	0.00771128	unknown	microtubule structures 2	0.0329022	0.950648	0.00162378	unknown
Tb927.10.7580	0.181187	0.0338071	0.0312893	0.0620007	0.091792	0.153162	0.0864524	0.109778	0.100955	0.0464308	0.0834396	unknown	microtubule structures 2	0.848074	0.142988	0.72681	unknown
Tb927.10.7590	0.106261	0.0315549	0.0300237	0.0859153	0.120126	0.136839	0.139309	0.140777	0.132426	0.0529516	0.0238168	unknown	mitochondrion - matrix 2	0.998976	3.72545e-05	0.998939	mitochondrion - matrix 2
Tb927.10.760	0.0800647	0.0296583	0.040171	0.0374342	0.0754677	0.139966	0.153872	0.135985	0.187253	0.0750669	0.0450617	unknown	microtubule structures 2	0.883163	0.0916314	0.802238	unknown
Tb927.10.7600	0.0195754	0.0263562	0.0493247	0.107033	0.168307	0.213383	0.167784	0.115691	0.076302	0.026603	0.00818197	unknown	microtubule structures 1	0.999997	2.47037e-07	0.999996	microtubule structures 1
Tb927.10.7610	0.0792231	0.0236427	0.0374542	0.0730188	0.107482	0.159267	0.145161	0.14388	0.143884	0.0584971	0.0178491	unknown	mitochondrion - matrix 1	0.977493	1.39707e-05	0.97748	unknown
Tb927.10.7620	0.00947255	0.0169959	0.0306304	0.0693025	0.0989187	0.146255	0.145597	0.178737	0.203257	0.0891398	0.00168606	unknown	endoplasmic reticulum	0.989479	4.92324e-06	0.989474	unknown
Tb927.10.7630	0.166368	0.042442	0.0430241	0.0714092	0.0934262	0.137365	0.0885739	0.104143	0.0869485	0.0402423	0.1247	unknown	microtubule structures 2	0.314476	0.58218	0.131395	unknown
Tb927.10.7670	0.289638	0.0593468	0.0350367	0.0485881	0.0848436	0.112447	0.0892301	0.0699947	0.0765374	0.0397389	0.0888035	unknown	nucleus	0.47056	0.020348	0.460985	unknown
Tb927.10.7680	0.128154	0.0342456	0.0325545	0.0659921	0.109489	0.176511	0.135528	0.133728	0.116449	0.0512857	0.0177855	unknown	glycosomes	0.559674	0.00117113	0.559019	unknown
Tb927.10.7690	0.0347587	0.193229	0.166111	0.158004	0.103458	0.115064	0.0823649	0.0606195	0.0480435	0.023489	0.00388979	flagellum 1	flagellum 1	1	0	1	flagellum 1
Tb927.10.770	0.0210618	0.0198184	0.0305912	0.0696699	0.0975628	0.148678	0.144037	0.159127	0.202798	0.102273	0.00390426	unknown	endoplasmic reticulum	0.9936	5.09938e-06	0.993595	endoplasmic reticulum
Tb927.10.7700	0.0145085	0.0291094	0.0504931	0.0923091	0.0908369	0.151851	0.0860938	0.128387	0.147594	0.169896	0.00733997	unknown	acidocalcisomes	0.811574	2.03561e-05	0.811558	unknown
Tb927.10.7710	0.624915	0.0410852	0.0130968	0.0269278	0.0468913	0.0580258	0.0486572	0.0324661	0.0341454	0.0240992	0.040951	unknown	nucleus	0.999604	1.09588e-07	0.999604	nucleus
Tb927.10.7720	0.207604	0.0393905	0.129181	0.0601867	0.0853784	0.0941572	0.0703848	0.0767859	0.0856031	0.0661801	0.0851486	unknown	microtubule structures 2	0.99931	0.000689678	0.998621	microtubule structures 2
Tb927.10.7730	0.0562483	0.0311491	0.0482095	0.116055	0.160989	0.204824	0.163043	0.107796	0.0651392	0.0262411	0.00414736	unknown	microtubule structures 1	0.99999	4.41751e-07	0.999989	microtubule structures 1
Tb927.10.7740	0.0980036	0.0219312	0.0338583	0.0758675	0.10785	0.169434	0.12659	0.152291	0.137542	0.0473048	0.0281357	unknown	mitochondrion - matrix 2	0.994433	0.000160246	0.994274	mitochondrion - matrix 2
Tb927.10.7750	0.323129	0.0611008	0.0229194	0.0420453	0.0756418	0.105181	0.0763603	0.0513745	0.0496427	0.0264251	0.136552	unknown	proteasome regulatory particle	0.923923	0.00367436	0.920528	unknown
Tb927.10.7760	0.018919	0.0278488	0.0313133	0.0611269	0.0859337	0.128285	0.132174	0.146344	0.1764	0.0989904	0.0926645	unknown	mitochondrion - OM	0.902294	0.0942928	0.817214	unknown
Tb927.10.7770	0.0255957	0.0543101	0.0908178	0.14223	0.156278	0.19517	0.1514	0.0855268	0.0661021	0.0273158	0.00428582	unknown	microtubule structures 2	0.989457	0.00896651	0.980585	unknown
Tb927.10.7780	0.209854	0.07922	0.0526877	0.0757282	0.0656036	0.0997398	0.0765396	0.0889035	0.0739932	0.0500949	0.127635	unknown	intraflagellar transport	0.505492	0.153069	0.428117	unknown
Tb927.10.7790	0.148838	0.0598604	0.0386991	0.0492867	0.050751	0.0714177	0.0629942	0.0682077	0.0833579	0.0585226	0.325147	unknown	cytosol	0.927134	0.00150807	0.925736	unknown
Tb927.10.7800	0.184264	0.0434681	0.034637	0.060909	0.0764644	0.101541	0.0748031	0.0670162	0.0932189	0.07488	0.149709	unknown	secretory/endocytic 2	0.900969	0.0160714	0.886489	unknown
Tb927.10.7810	0.355894	0.102145	0.0393864	0.0529446	0.0718279	0.087445	0.0735142	0.0524461	0.0568418	0.0326189	0.0739265	unknown	nucleus	0.787726	0.000220547	0.787552	unknown
Tb927.10.7820	0.0109953	0.0121088	0.0335427	0.0615627	0.117702	0.183118	0.105298	0.196629	0.206093	0.0672198	0.00573008	unknown	mitochondrion - IM	0.979777	0.0164254	0.963684	unknown
Tb927.10.7830	0.041356	0.193315	0.163126	0.149263	0.10647	0.119783	0.0875935	0.0578422	0.0451415	0.0242409	0.00565088	unknown	flagellum 1	1	6.75872e-08	1	flagellum 1
Tb927.10.7850	0.159256	0.0745042	0.051166	0.0658673	0.0753933	0.074797	0.0790062	0.0696849	0.0720575	0.0592394	0.219028	unknown	cytosol	0.843094	0.0828129	0.773275	unknown
Tb927.10.7860	0.065007	0.0510521	0.031905	0.0530582	0.0637779	0.0668276	0.0510043	0.0601404	0.0524342	0.0531861	0.451607	unknown	cytosol	0.997727	0.00196917	0.995762	cytosol
Tb927.10.7870	0.00577801	0.0188543	0.034929	0.0634185	0.0864655	0.141926	0.159233	0.172595	0.213023	0.113398	0.0111341	unknown	endoplasmic reticulum	0.969229	6.51697e-05	0.969166	unknown
Tb927.10.7880	0.0419617	0.186966	0.15162	0.147377	0.101009	0.113606	0.0861701	0.0644021	0.0555442	0.0269285	0.00531419	flagellum 1	flagellum 1	1	0	1	flagellum 1
Tb927.10.7890	0.117543	0.0801835	0.0664825	0.117754	0.120086	0.150715	0.105103	0.0928696	0.0693391	0.0286294	0.0512948	unknown	microtubule structures 2	0.646002	0.0803331	0.594107	unknown
Tb927.10.790	0.0082106	0.0113592	0.0165151	0.0374928	0.0514001	0.0738699	0.0634991	0.0963887	0.204426	0.425181	0.00906394	unknown	secretory/endocytic 1	1	1.69503e-09	1	secretory/endocytic 1
Tb927.10.7900	0.028555	0.0157003	0.0517223	0.0643552	0.0538527	0.122041	0.0778163	0.0897311	0.172024	0.287008	0.0371943	unknown	secretory/endocytic 3	0.611813	0.00127247	0.611034	unknown
Tb927.10.7910	0.076002	0.0173059	0.0245685	0.0754096	0.112957	0.180068	0.159476	0.137097	0.138574	0.0481336	0.0178182	mitochondrion - matrix 2	mitochondrion - matrix 2	1	0	1	mitochondrion - matrix 2
Tb927.10.7920	0.00756554	0.0163117	0.0474955	0.120631	0.172732	0.252523	0.177022	0.10805	0.0698459	0.0202914	0.00351849	unknown	microtubule structures 1	0.999988	3.12452e-07	0.999987	microtubule structures 1
Tb927.10.7925	0.0421025	0.0379916	0.045783	0.0755112	0.108368	0.136656	0.138516	0.129405	0.171665	0.0882709	0.025731	unknown	mitochondrion - IM	0.979557	0.000689455	0.978882	unknown
Tb927.10.7930	0.0344427	0.018421	0.0126392	0.0165825	0.0151807	0.0204838	0.0158312	0.0225038	0.0197921	0.0290022	0.760484	cytosol	cytosol	1	0	1	cytosol
Tb927.10.7940	0.439498	0.0796319	0.0343378	0.0464108	0.0487933	0.0721614	0.0363884	0.0457242	0.0390494	0.0194643	0.13854	unknown	proteasome regulatory particle	0.912631	0.0138076	0.90003	unknown
Tb927.10.7960	0.0450524	0.134307	0.107419	0.13431	0.104738	0.116122	0.0830046	0.063513	0.0563871	0.02467	0.124912	unknown	microtubule structures 2	0.644567	0.355431	0.415468	unknown
Tb927.10.7970	0.06195	0.0315327	0.0392719	0.0573856	0.0702469	0.104962	0.0730007	0.105183	0.130816	0.208901	0.11675	unknown	secretory/endocytic 2	0.997265	0.00273446	0.994538	secretory/endocytic 2
Tb927.10.7985	0.108813	0.0343988	0.0347446	0.068584	0.095615	0.169529	0.152289	0.153587	0.121981	0.0509649	0.00949362	unknown	mitochondrion - matrix 2	0.937448	4.90009e-05	0.937403	unknown
Tb927.10.7990	0.213339	0.0802704	0.0422078	0.0581967	0.100878	0.15688	0.108537	0.078317	0.0729083	0.0391908	0.0445593	unknown	nucleus	0.859479	9.43276e-05	0.859398	unknown
Tb927.10.800	0.097003	0.182083	0.133904	0.123854	0.101902	0.102994	0.0730931	0.0592246	0.053381	0.0346032	0.0258163	unknown	flagellum 1	0.999759	5.88403e-05	0.9997	flagellum 1
Tb927.10.8000	0.0458193	0.201433	0.17061	0.143149	0.0961845	0.120752	0.0590803	0.0665502	0.050155	0.02289	0.00928796	unknown	flagellum 1	0.999999	2.05093e-07	0.999999	flagellum 1
Tb927.10.8010	0.0217405	0.0163093	0.0271828	0.0740342	0.101212	0.157518	0.134081	0.173306	0.194084	0.0932684	0.00896284	unknown	endoplasmic reticulum	0.992013	5.37003e-06	0.992008	endoplasmic reticulum
Tb927.10.8020	0.0653038	0.0231664	0.0204223	0.0302567	0.0348488	0.0507202	0.0484922	0.0493765	0.0527445	0.0427567	0.585295	cytosol	cytosol	1	0	1	cytosol
Tb927.10.8030	0.014995	0.0188869	0.0293574	0.074459	0.098146	0.153887	0.158292	0.170691	0.188544	0.0750711	0.00715114	mitochondrion - IM	mitochondrion - IM	1	0	1	mitochondrion - IM
Tb927.10.8040	0.357205	0.0477257	0.0305549	0.0409272	0.0381172	0.0505876	0.042614	0.0531899	0.0810871	0.0950249	0.169433	unknown	ribonucleoproteins 1	0.826007	0.10855	0.736344	unknown
Tb927.10.8060	0.229236	0.04778	0.0338898	0.052056	0.0614424	0.0839413	0.0652569	0.067241	0.0788479	0.0546889	0.215052	cytosol	cytosol	1	0	1	cytosol
Tb927.10.8080	0.0337473	0.0283169	0.0330101	0.0648922	0.0944149	0.142888	0.132478	0.159856	0.199335	0.102279	0.00561124	unknown	endoplasmic reticulum	0.987692	8.76371e-06	0.987684	unknown
Tb927.10.8090	0.0751508	0.0325365	0.0400417	0.0749445	0.11618	0.147226	0.159373	0.137526	0.132597	0.064098	0.0109196	unknown	mitochondrion - matrix 2	0.91922	3.60527e-05	0.919187	unknown
Tb927.10.810	0.236842	0.0603786	0.018793	0.0420923	0.0483094	0.0614966	0.0489536	0.0589683	0.0631011	0.0704919	0.257437	unknown	cytosol	0.827771	0.0888569	0.754218	unknown
Tb927.10.8100	0.172976	0.156287	0.058565	0.0485166	0.0878475	0.136801	0.0886363	0.0802116	0.0784205	0.0337371	0.0517768	unknown	nucleus - chromatin	0.999756	3.78787e-07	0.999756	nucleus - chromatin
Tb927.10.8110	0.0169931	0.0183291	0.0310687	0.0784393	0.0957514	0.147873	0.127508	0.147301	0.207417	0.109554	0.00547228	unknown	endoplasmic reticulum	0.875849	1.07956e-05	0.87584	unknown
Tb927.10.8120	0.161314	0.119512	0.0506543	0.111447	0.0826055	0.153882	0.0884581	0.0801763	0.0608903	0.0355615	0.0554979	unknown	microtubule structures 2	0.999491	0.000507099	0.998984	microtubule structures 2
Tb927.10.8130	0.0738511	0.0389848	0.0581123	0.113449	0.143263	0.212462	0.16579	0.0896936	0.0608018	0.0305964	0.0129965	unknown	microtubule structures 1	0.996749	1.57358e-05	0.996733	microtubule structures 1
Tb927.10.8140	0.14162	0.103664	0.0709082	0.0880164	0.0999571	0.12125	0.0968373	0.0720185	0.0878938	0.045786	0.0824921	unknown	glycosomes	0.864378	0.0307964	0.837759	unknown
Tb927.10.8160	0.00379113	0.0142973	0.0178172	0.0706135	0.112457	0.181267	0.191591	0.173611	0.160753	0.0702934	0.00350811	unknown	mitochondrion - IM	0.989239	0.00029861	0.988943	unknown
Tb927.10.8170	0.0643566	0.0383911	0.051778	0.0901042	0.0948734	0.160344	0.0995955	0.145638	0.146761	0.0896092	0.00452741	unknown	endoplasmic reticulum	0.806807	0.000224176	0.806626	unknown
Tb927.10.8180	0.0262764	0.0344715	0.054127	0.104072	0.144684	0.202589	0.133878	0.11324	0.087769	0.0424407	0.010854	unknown	microtubule structures 1	0.99959	4.97857e-06	0.999585	microtubule structures 1
Tb927.10.8190	0.062174	0.0269812	0.0192034	0.023417	0.020619	0.0282881	0.0268134	0.0313779	0.0365737	0.053995	0.681672	cytosol	cytosol	1	0	1	cytosol
Tb927.10.820	0.0877845	0.156211	0.103695	0.113145	0.0802155	0.093689	0.0881767	0.0617105	0.074621	0.0480624	0.0434008	unknown	microtubule structures 2	0.71113	0.0638583	0.665718	unknown
Tb927.10.8200	0.458792	0.0814932	0.0422113	0.0391573	0.0696265	0.092023	0.0642997	0.0478416	0.0359077	0.0221961	0.0415808	nucleus	nucleus	1	0	1	nucleus
Tb927.10.8210	0.0938371	0.0284501	0.0390667	0.0728061	0.101525	0.145169	0.142747	0.138997	0.135773	0.057372	0.0217139	mitochondrion - matrix 2	mitochondrion - matrix 2	1	0	1	mitochondrion - matrix 2
Tb927.10.8220	0.0718186	0.0693748	0.0495164	0.0975251	0.124172	0.172447	0.136746	0.0983548	0.122006	0.0362836	0.0217563	unknown	microtubule structures 2	0.970187	0.025717	0.945237	unknown
Tb927.10.8240	0.0588005	0.0237775	0.0232014	0.0555043	0.0960197	0.153928	0.160741	0.1661	0.162012	0.0729733	0.0193839	unknown	mitochondrion - IM	0.945788	0.000245031	0.945557	unknown
Tb927.10.8270	0.486714	0.0362699	0.0122678	0.0299088	0.0392817	0.0485059	0.0413604	0.0439154	0.0496225	0.0402014	0.167354	unknown	ribonucleoproteins 1	0.90765	8.12111e-06	0.907642	unknown
Tb927.10.830	0.0248383	0.191491	0.140927	0.183003	0.108851	0.119691	0.0859391	0.0585193	0.0494517	0.0198159	0.0102083	flagellum 1	flagellum 1	1	0	1	flagellum 1
Tb927.10.8310	0.169341	0.0999393	0.0589748	0.0565058	0.0727013	0.146746	0.0922591	0.0907202	0.106618	0.0692691	0.0369251	unknown	microtubule structures 2	0.990234	0.0093721	0.980954	unknown
Tb927.10.8330	0.421152	0.0392229	0.0394875	0.0318154	0.0394544	0.0550658	0.0457455	0.0408668	0.0532501	0.0355968	0.197573	unknown	ribonucleoproteins 1	0.565789	5.61746e-05	0.565757	unknown
Tb927.10.8370	0.0926682	0.0345439	0.0267781	0.0790192	0.0983291	0.164535	0.137114	0.107104	0.131962	0.090315	0.0376307	unknown	mitochondrion - IM	0.703791	0.00931145	0.697237	unknown
Tb927.10.8390	0.147526	0.154406	0.114417	0.116396	0.0915442	0.104429	0.0519571	0.0562641	0.0601371	0.0386213	0.0400751	unknown	microtubule structures 2	0.602541	0.120557	0.529901	unknown
Tb927.10.840	0.0457266	0.0232907	0.03366	0.0625657	0.0883501	0.13537	0.126666	0.162033	0.192594	0.109658	0.00529897	unknown	endoplasmic reticulum	0.971472	6.05471e-05	0.971413	unknown
Tb927.10.8410	0.0562741	0.0762115	0.0518314	0.0968903	0.113041	0.16861	0.133313	0.124746	0.108286	0.0464675	0.00210949	unknown	glycosomes	0.98978	0.0025822	0.987224	unknown
Tb927.10.8420	0.184432	0.0363621	0.0302668	0.0598488	0.0661909	0.115023	0.0832545	0.108628	0.135085	0.12751	0.0363596	unknown	secretory/endocytic 2	0.853522	0.145167	0.729619	unknown
Tb927.10.8430	0.095227	0.0240642	0.0106593	0.0213769	0.0230987	0.0310766	0.0261484	0.0288638	0.0265375	0.0228103	0.667451	unknown	cytosol	1	6.95905e-08	1	cytosol
Tb927.10.850	0.0199442	0.0206306	0.0531195	0.114795	0.179111	0.241525	0.128723	0.117777	0.0724549	0.0249619	0.00736186	unknown	microtubule structures 1	1	1.589e-08	1	microtubule structures 1
Tb927.10.8540	0.229575	0.0617168	0.0439864	0.0584672	0.0636803	0.0868778	0.0775613	0.0744851	0.091258	0.0683999	0.137915	unknown	ribonucleoproteins 1	0.549581	0.0464871	0.524033	unknown
Tb927.10.8560	0.0665135	0.043401	0.0523621	0.095905	0.115885	0.151981	0.123081	0.110617	0.115007	0.0895352	0.0150107	unknown	secretory/endocytic 3	0.688758	0.293652	0.486503	unknown
Tb927.10.8570	0.296955	0.0496721	0.0345536	0.0551912	0.0581889	0.093415	0.0807572	0.0724658	0.0820253	0.0702292	0.106546	unknown	ribonucleoproteins 1	0.989083	0.00434459	0.984786	unknown
Tb927.10.8580	0.112637	0.0218264	0.0471905	0.0969753	0.0578687	0.137305	0.135218	0.0886631	0.0934609	0.100362	0.108493	unknown	microtubule structures 2	0.99764	0.0023591	0.995287	microtubule structures 2
Tb927.10.8590	0.0580334	0.0354636	0.0593863	0.112085	0.163662	0.199257	0.15724	0.0976835	0.0608691	0.0240998	0.0217287	microtubule structures 1	microtubule structures 1	1	0	1	microtubule structures 1
Tb927.10.8600	0.215119	0.0381785	0.0404678	0.0791482	0.0563898	0.0820211	0.0650235	0.0753815	0.0992956	0.0898383	0.17762	unknown	microtubule structures 2	0.496872	0.405062	0.295608	unknown
Tb927.10.8610	0.0373127	0.0349728	0.0558464	0.097752	0.0973479	0.149899	0.119356	0.134495	0.175039	0.0834363	0.0145423	unknown	mitochondrion - IM	0.844483	0.00200579	0.842789	unknown
Tb927.10.8620	0.109378	0.0152868	0.026146	0.0743054	0.108288	0.157204	0.150481	0.142786	0.147262	0.0637437	0.0051192	unknown	mitochondrion - matrix 1	0.993448	2.52645e-05	0.993423	mitochondrion - matrix 1
Tb927.10.8630	0.0779336	0.0614414	0.0423865	0.0657524	0.0930175	0.126016	0.113492	0.0968863	0.0923563	0.0541008	0.171798	unknown	proteasome regulatory particle	0.0119107	0.98214	0.000212727	unknown
Tb927.10.8640	0.144315	0.19637	0.140513	0.129071	0.0724134	0.0877657	0.0674045	0.049291	0.0434107	0.0229588	0.0370756	unknown	flagellum 1	0.99994	2.53449e-05	0.999914	flagellum 1
Tb927.10.8660	0.0661848	0.0568727	0.0551322	0.081817	0.0917461	0.132864	0.117173	0.123723	0.147163	0.101289	0.0234629	unknown	mitochondrion - IM	0.201381	0.62543	0.0754315	unknown
Tb927.10.8670	0.0685594	0.0382203	0.0413744	0.101842	0.160278	0.205643	0.17314	0.105493	0.0811083	0.0174279	0.0116238	unknown	microtubule structures 1	0.999797	5.23389e-06	0.999792	microtubule structures 1
Tb927.10.8690	0.281748	0.0532256	0.0439341	0.0603226	0.0724142	0.113124	0.070418	0.061605	0.0834977	0.0427029	0.117008	unknown	intraflagellar transport	0.985239	0.0013795	0.98388	unknown
Tb927.10.870	0.138431	0.0617107	0.0403684	0.0615891	0.096318	0.140874	0.125539	0.110467	0.109371	0.0594754	0.0143128	microtubule structures 2	microtubule structures 2	1	0	1	microtubule structures 2
Tb927.10.8710	0.0325051	0.147611	0.102331	0.147183	0.129768	0.136502	0.102234	0.0721808	0.0559319	0.0192353	0.0610908	unknown	microtubule structures 2	0.776993	0.00710825	0.77147	unknown
Tb927.10.8720	0.407885	0.0334561	0.0292845	0.0470762	0.0627524	0.0926598	0.0727206	0.0688457	0.0592545	0.0337657	0.0945632	unknown	ribonucleoproteins 1	0.878147	3.63998e-05	0.878115	unknown
Tb927.10.8730	0.0120867	0.0177698	0.0376273	0.0681979	0.0914213	0.140482	0.130989	0.164305	0.201551	0.086168	0.00870292	unknown	endoplasmic reticulum	0.965267	3.22931e-06	0.965264	unknown
Tb927.10.8770	0.109679	0.0516247	0.0381106	0.0508527	0.0569373	0.0761035	0.0633839	0.0716701	0.0746184	0.0889648	0.318055	unknown	cytosol	0.812023	0.187966	0.65939	unknown
Tb927.10.8780	0.0401087	0.20646	0.172918	0.149019	0.0993786	0.118656	0.0670024	0.0581275	0.042714	0.0197384	0.0152709	flagellum 1	flagellum 1	1	0	1	flagellum 1
Tb927.10.8790	0.151725	0.0630217	0.043636	0.052387	0.0481029	0.0739812	0.0641395	0.0581727	0.0624567	0.0562968	0.32608	cytosol	cytosol	1	0	1	cytosol
Tb927.10.880	0.268683	0.0768606	0.0353684	0.0502122	0.0912395	0.130395	0.0977017	0.0688369	0.0698543	0.0377245	0.0606807	unknown	nucleus	0.967499	0.000126574	0.967376	unknown
Tb927.10.8800	0.0684379	0.203806	0.140199	0.134427	0.0815853	0.0886883	0.0818747	0.0635185	0.0558907	0.0302953	0.0290684	unknown	flagellum 1	0.999769	4.11562e-05	0.999728	flagellum 1
Tb927.10.8810	0.0575899	0.0170866	0.0784872	0.105915	0.141054	0.200586	0.149036	0.123622	0.0843325	0.0162762	0.0260156	unknown	microtubule structures 2	0.98027	0.0197053	0.960953	unknown
Tb927.10.8820	0.112074	0.0363028	0.04339	0.0986898	0.14562	0.193209	0.140195	0.103374	0.074623	0.0285725	0.0105378	unknown	microtubule structures 1	0.999256	0.000107335	0.999149	microtubule structures 1
Tb927.10.8830	0.00884926	0.0280393	0.0604193	0.0945469	0.100904	0.163792	0.106706	0.147844	0.159273	0.115733	0.00699271	unknown	secretory/endocytic 1	0.902814	0.0022988	0.900739	unknown
Tb927.10.8850	0.315597	0.057669	0.0378652	0.0500428	0.0601232	0.0919153	0.0746231	0.0776138	0.0838642	0.0532007	0.0974851	unknown	ribonucleoproteins 1	0.958881	0.00235804	0.95662	unknown
Tb927.10.8860	0.0458137	0.0359386	0.0589248	0.0791943	0.0858498	0.133772	0.109257	0.109963	0.169066	0.119287	0.0471697	unknown	mitochondrion - IM	0.909839	0.00233905	0.907711	unknown
Tb927.10.8870	0.230632	0.074701	0.0430416	0.0438331	0.053384	0.0794791	0.0741824	0.0648265	0.0645268	0.0473697	0.230348	unknown	proteasome regulatory particle	0.916624	0.0133288	0.904407	unknown
Tb927.10.8880	0.148295	0.0508766	0.0407664	0.0418124	0.0399565	0.0587713	0.0623645	0.0597654	0.0548969	0.0430337	0.399462	unknown	cytosol	0.953342	0.000615847	0.952755	unknown
Tb927.10.8890	0.0431777	0.0249859	0.0387651	0.0986671	0.156987	0.211668	0.173615	0.113586	0.0835468	0.02553	0.00600728	unknown	microtubule structures 1	0.999982	9.6091e-07	0.999981	microtubule structures 1
Tb927.10.890	0.064778	0.07845	0.102148	0.120424	0.100973	0.145191	0.0996041	0.108039	0.0875346	0.0477547	0.0451029	unknown	microtubule structures 2	0.86287	0.0289001	0.837933	unknown
Tb927.10.8910	0.0814888	0.033407	0.04506	0.0888903	0.101853	0.181637	0.0993613	0.150436	0.133086	0.0654391	0.00837008	unknown	endoplasmic reticulum	0.760657	0.00076626	0.760074	unknown
Tb927.10.8920	0.107486	0.03397	0.0316152	0.0528835	0.0624581	0.0952893	0.0852867	0.104046	0.15082	0.184657	0.0881591	unknown	secretory/endocytic 2	0.973249	0.0267085	0.947255	unknown
Tb927.10.8930	0.0492734	0.213537	0.178514	0.157063	0.0961936	0.110402	0.0692357	0.0486081	0.0361117	0.0172661	0.012161	flagellum 1	flagellum 1	1	0	1	flagellum 1
Tb927.10.8940	0.184506	0.0865074	0.0707733	0.0787525	0.103049	0.135284	0.110621	0.0825912	0.0800862	0.0450575	0.0138738	microtubule structures 2	microtubule structures 2	1	0	1	microtubule structures 2
Tb927.10.8960	0.076118	0.0261927	0.0393018	0.100018	0.155082	0.195138	0.177054	0.108817	0.0819233	0.0249784	0.0123028	unknown	microtubule structures 1	0.999969	7.69873e-07	0.999969	microtubule structures 1
Tb927.10.8970	0.0345625	0.0436199	0.0529906	0.0969349	0.154187	0.208798	0.148686	0.115343	0.0793491	0.025436	0.0163835	unknown	microtubule structures 1	0.998742	0.00012862	0.998614	microtubule structures 1
Tb927.10.8980	0.0381481	0.0473689	0.0603302	0.107173	0.16134	0.209442	0.163034	0.0954725	0.0709864	0.0214267	0.0103744	unknown	microtubule structures 1	0.998907	3.29043e-05	0.998874	microtubule structures 1
Tb927.10.8990	0.244452	0.0868113	0.0423018	0.0671481	0.0864304	0.132071	0.0728729	0.0662952	0.0582527	0.0312429	0.0715944	unknown	intraflagellar transport	0.971126	0.000320658	0.970814	unknown
Tb927.10.900	0.0522916	0.0207677	0.0290467	0.0926256	0.142595	0.196863	0.15545	0.113026	0.10623	0.0441321	0.0138324	unknown	microtubule structures 1	0.940595	0.000923389	0.939727	unknown
Tb927.10.9000	0.0986245	0.0347048	0.0392769	0.079495	0.115832	0.166683	0.11829	0.123365	0.114735	0.0496946	0.0263686	unknown	mitochondrion - matrix 2	0.996766	0.000328366	0.996439	mitochondrion - matrix 2
Tb927.10.9010	0.0720869	0.16625	0.114888	0.133319	0.0930632	0.110984	0.0763726	0.0555574	0.0569127	0.0308075	0.0739074	unknown	flagellum 1	0.95521	0.00502422	0.950411	unknown
Tb927.10.9020	0.418982	0.0796792	0.0284538	0.0310406	0.0533244	0.0792063	0.04541	0.0433497	0.0435691	0.0164432	0.18439	unknown	proteasome regulatory particle	0.998834	0.000659611	0.998175	proteasome regulatory particle
Tb927.10.9025	0.277104	0.0758878	0.040419	0.0539236	0.0586048	0.0734278	0.0682925	0.0659874	0.0607749	0.035442	0.194988	unknown	proteasome regulatory particle	0.951695	0.0119475	0.940324	unknown
Tb927.10.9040	0.175776	0.0452643	0.0480802	0.0684829	0.0893632	0.123171	0.0905687	0.111535	0.114994	0.064202	0.0568933	unknown	ribonucleoproteins 1	0.817059	0.0715516	0.758597	unknown
Tb927.10.9050	0.215255	0.0711059	0.0151426	0.0645624	0.0840257	0.0973175	0.0621896	0.0669651	0.058828	0.0334825	0.231125	unknown	microtubule structures 2	0.799755	0.168339	0.665125	unknown
Tb927.10.9060	0.0706934	0.0254155	0.0450752	0.110577	0.170499	0.212673	0.139229	0.119834	0.074115	0.0285128	0.0233544	unknown	microtubule structures 1	0.999933	8.37843e-07	0.999932	microtubule structures 1
Tb927.10.9070	0.0750642	0.0271122	0.0420579	0.0814998	0.105253	0.151769	0.142509	0.126761	0.147011	0.0665196	0.0307965	unknown	mitochondrion - matrix 1	0.952522	0.000117546	0.95241	unknown
Tb927.10.9090	0.131155	0.0667092	0.0580107	0.0737067	0.0765069	0.105517	0.0862211	0.101846	0.0899368	0.0755319	0.134858	unknown	cytosol	0.275701	0.422948	0.159094	unknown
Tb927.10.9100	0.416102	0.0388046	0.0210746	0.0419185	0.0562326	0.0779928	0.0569425	0.0608519	0.0616805	0.0445229	0.108105	unknown	ribonucleoproteins 1	0.951665	1.68597e-05	0.951649	unknown
Tb927.10.9130	0.443612	0.0712731	0.0220361	0.0470804	0.0657108	0.100445	0.0680274	0.0483611	0.0527574	0.0349477	0.0368685	nucleus	nucleus	1	0	1	nucleus
Tb927.10.9140	0.0166614	0.0217916	0.0329009	0.0697696	0.094962	0.132383	0.125261	0.154152	0.197405	0.106193	0.0485205	unknown	mitochondrion - OM	0.815123	0.000433528	0.814769	unknown
Tb927.10.9150	0.0459691	0.0316808	0.0286912	0.0585949	0.0870666	0.124225	0.123508	0.152307	0.199558	0.110778	0.0335585	unknown	endoplasmic reticulum	0.709146	0.000177747	0.709019	unknown
Tb927.10.9160	0.475892	0.0922049	0.0127521	0.0387142	0.0548309	0.0898273	0.0532914	0.0500383	0.0441467	0.0173511	0.097358	unknown	nucleus	0.903314	6.70637e-05	0.903254	unknown
Tb927.10.9190	0.0509402	0.0139235	0.0127534	0.0182253	0.0277282	0.0388143	0.0367241	0.0399728	0.0401794	0.0299371	0.687974	unknown	cytosol	1	6.20308e-08	1	cytosol
Tb927.10.920	0.471864	0.0610256	0.0198979	0.0542184	0.0696862	0.0905448	0.0640699	0.05325	0.0555981	0.0336494	0.0351013	unknown	nucleus	0.93187	1.30505e-05	0.931858	unknown
Tb927.10.9200	0.0667493	0.0372019	0.0428887	0.0700135	0.0906014	0.121023	0.112917	0.142873	0.185957	0.0957528	0.0278428	unknown	secretory/endocytic 1	0.406043	0.000556949	0.405817	unknown
Tb927.10.9210	0.133336	0.019563	0.0440719	0.0835134	0.0889162	0.144608	0.141595	0.118413	0.132791	0.0605287	0.032663	unknown	mitochondrion - matrix 1	0.959097	0.00329899	0.955933	unknown
Tb927.10.9230	0.141076	0.0581056	0.0452414	0.0616924	0.0774874	0.0983076	0.0786042	0.0832358	0.115814	0.0792001	0.161236	unknown	cytosol	0.326216	0.289433	0.231798	unknown
Tb927.10.9240	0.130679	0.0446804	0.0449064	0.0954531	0.140851	0.173445	0.124035	0.0973667	0.0740813	0.03838	0.0349828	unknown	microtubule structures 1	0.99514	0.00042602	0.994716	microtubule structures 1
Tb927.10.9250	0.0378244	0.0152702	0.00875828	0.0102455	0.00962569	0.0115246	0.0133968	0.0158596	0.0153692	0.0319852	0.837369	cytosol	cytosol	1	0	1	cytosol
Tb927.10.9260	0.204787	0.0698333	0.0346611	0.0425738	0.0373198	0.0572278	0.063393	0.0600577	0.0787416	0.0608771	0.267874	unknown	proteasome regulatory particle	0.906967	0.0445822	0.866532	unknown
Tb927.10.9280	0.0759925	0.0262918	0.0387948	0.0785814	0.123377	0.178774	0.129325	0.134717	0.129766	0.0522177	0.0276496	unknown	mitochondrion - matrix 2	0.995839	0.000525188	0.995316	mitochondrion - matrix 2
Tb927.10.930	0.119491	0.0917765	0.097627	0.101574	0.0805892	0.0876228	0.0721079	0.0603805	0.0736292	0.0602766	0.151083	unknown	microtubule structures 2	0.632943	0.366958	0.400679	unknown
Tb927.10.9310	0.226155	0.0571405	0.0752396	0.0592568	0.0752118	0.113076	0.10247	0.07538	0.098409	0.0735072	0.0441542	unknown	microtubule structures 2	0.990188	0.00886393	0.981411	unknown
Tb927.10.9330	0.37883	0.0365128	0.0220861	0.0404291	0.0567457	0.0712213	0.0622676	0.054393	0.062093	0.0360246	0.180439	unknown	ribonucleoproteins 1	0.578581	0.000170377	0.578482	unknown
Tb927.10.9350	0.110917	0.0214031	0.0380253	0.0723632	0.111123	0.157009	0.145749	0.129186	0.128296	0.052893	0.0129109	unknown	mitochondrion - matrix 1	0.948181	4.24941e-05	0.94814	unknown
Tb927.10.9360	0.0117253	0.0174473	0.0365806	0.0693969	0.0920319	0.13626	0.131476	0.160492	0.217977	0.117723	0.00673975	unknown	endoplasmic reticulum	0.993583	1.46862e-06	0.993582	endoplasmic reticulum
Tb927.10.9370	0.0369163	0.0191801	0.0330122	0.0644964	0.0858009	0.133188	0.129924	0.154352	0.21521	0.114537	0.00614312	unknown	endoplasmic reticulum	0.975311	3.26848e-06	0.975308	unknown
Tb927.10.9380	0.0922426	0.172379	0.127031	0.104488	0.0845616	0.1093	0.0834814	0.0633878	0.0720951	0.0436035	0.0278133	unknown	flagellum 1	0.895428	0.0253145	0.87276	unknown
Tb927.10.9390	0.0586682	0.0406145	0.0479031	0.0810003	0.0963002	0.141896	0.139189	0.141949	0.148254	0.073809	0.0304167	unknown	mitochondrion - matrix 1	0.454267	0.002946	0.452928	unknown
Tb927.10.940	0.0304424	0.0290928	0.0210327	0.0263327	0.019827	0.0275223	0.0309462	0.0239981	0.0257979	0.0464858	0.718522	unknown	cytosol	1	1.08692e-07	1	cytosol
Tb927.10.9400	0.368061	0.150275	0.0400207	0.0411399	0.0421685	0.0476089	0.0355419	0.0394935	0.0370953	0.030602	0.179828	unknown	nucleus - chromatin	0.991154	8.3509e-05	0.991071	nucleus - chromatin
Tb927.10.9420	0.0372027	0.0287513	0.082124	0.0715188	0.0905885	0.117618	0.110996	0.174001	0.198686	0.0750006	0.0135121	unknown	mitochondrion - IM	0.921165	0.067814	0.858697	unknown
Tb927.10.9430	0.22497	0.0398688	0.0200349	0.0349318	0.032651	0.0448346	0.0379293	0.0404363	0.0466745	0.0423869	0.431662	unknown	cytosol	0.939805	0.00044334	0.939388	unknown
Tb927.10.9440	0.0214666	0.0207925	0.0342059	0.0674796	0.0894997	0.137417	0.137529	0.157103	0.209453	0.112436	0.00517514	mitochondrion - IM	mitochondrion - IM	1	0	1	mitochondrion - IM
Tb927.10.9445	0.00926598	0.0495737	0.0567636	0.103619	0.0999504	0.138443	0.118393	0.135112	0.15726	0.127383	0.00423663	unknown	secretory/endocytic 3	0.951779	0.0447867	0.909152	unknown
Tb927.10.9450	0.0258668	0.0521439	0.068409	0.0997999	0.101863	0.135	0.119516	0.107601	0.132526	0.143221	0.00446436	unknown	secretory/endocytic 3	0.990317	0.00954631	0.980863	unknown
Tb927.10.9490	0.0173209	0.0213885	0.0267984	0.0649422	0.0745766	0.131967	0.115337	0.133409	0.181113	0.220844	0.0123024	unknown	secretory/endocytic 1	0.927066	8.43839e-05	0.926988	unknown
Tb927.10.950	0.0483608	0.0433564	0.0378476	0.0757383	0.085649	0.137379	0.101294	0.119915	0.139919	0.184421	0.0180673	unknown	secretory/endocytic 1	0.61109	0.000976734	0.610494	unknown
Tb927.10.9510	0.0301586	0.0235352	0.0238618	0.0469242	0.0552675	0.084591	0.0913115	0.106948	0.192889	0.337133	0.0121075	unknown	secretory/endocytic 1	0.999826	3.66098e-08	0.999826	secretory/endocytic 1
Tb927.10.9560	0.0627529	0.0265946	0.0338488	0.075061	0.108972	0.152253	0.134636	0.137575	0.148802	0.0700367	0.0224765	unknown	mitochondrion - matrix 1	0.964292	0.000149241	0.964148	unknown
Tb927.10.9570	0.0417592	0.215669	0.181308	0.155244	0.0965726	0.104795	0.0734704	0.0479821	0.0348568	0.0169541	0.023491	flagellum 1	flagellum 1	1	0	1	flagellum 1
Tb927.10.9590	0.15471	0.0649145	0.0745766	0.0704589	0.0689422	0.0780013	0.0616899	0.0940017	0.0797118	0.0708041	0.182189	unknown	microtubule structures 2	0.952738	0.0471272	0.907838	unknown
Tb927.10.960	0.549485	0.0617464	0.0045429	0.0309245	0.0377778	0.0421785	0.0377046	0.0362129	0.032382	0.0268565	0.140409	unknown	proteasome regulatory particle	0.977344	5.62028e-05	0.977289	unknown
Tb927.10.9640	0.045479	0.172376	0.144638	0.148591	0.0991708	0.115377	0.0890501	0.0614623	0.0551142	0.0280894	0.0115438	unknown	flagellum 1	0.999999	1.72909e-07	0.999999	flagellum 1
Tb927.10.9650	0.0482398	0.0271571	0.0447377	0.0813737	0.107103	0.199322	0.113426	0.159811	0.137568	0.0673762	0.00948853	unknown	endoplasmic reticulum	0.996841	7.05398e-06	0.996834	endoplasmic reticulum
Tb927.10.9660	0.416727	0.0618247	0.0169497	0.0346955	0.0560169	0.0851408	0.0646135	0.0706827	0.0594945	0.0252231	0.108631	unknown	proteasome regulatory particle	0.972662	0.0100147	0.962921	unknown
Tb927.10.9670	0.0891749	0.0391407	0.0562594	0.0764677	0.111509	0.147388	0.11951	0.112159	0.0856039	0.0627266	0.0357467	unknown	secretory/endocytic 2	0.29675	0.00706885	0.294652	unknown
Tb927.10.970	0.0568856	0.204456	0.184138	0.142087	0.091152	0.112655	0.0577406	0.0596771	0.043704	0.0217362	0.00674434	flagellum 1	flagellum 1	1	0	1	flagellum 1
Tb927.10.9700	0.0683961	0.0369447	0.0479752	0.0764207	0.0983903	0.146348	0.116237	0.138099	0.159569	0.089703	0.00712646	microtubule structures 2	microtubule structures 2	1	0	1	microtubule structures 2
Tb927.10.9720	0.0840176	0.0369645	0.0357877	0.0568804	0.0783435	0.122191	0.135102	0.147351	0.198393	0.109298	0.00562885	unknown	secretory/endocytic 1	0.987834	0.00133147	0.986518	unknown
Tb927.10.9740	0.339524	0.073608	0.0327103	0.0508882	0.0461955	0.0550577	0.0543331	0.0418748	0.0501785	0.0417843	0.212202	proteasome regulatory particle	proteasome regulatory particle	1	0	1	proteasome regulatory particle
Tb927.10.9750	0.0963865	0.0708419	0.0837412	0.0874094	0.0769498	0.14136	0.0782898	0.0987648	0.107634	0.130862	0.0277611	unknown	microtubule structures 2	0.232762	0.605321	0.0918662	unknown
Tb927.10.9760	0.00931392	0.0231947	0.0493938	0.069076	0.101793	0.143141	0.145031	0.164243	0.198979	0.0927273	0.00310737	unknown	mitochondrion - IM	0.613519	0.000435644	0.613252	unknown
Tb927.10.9770	0.321881	0.0397226	0.0442275	0.057861	0.0881037	0.114645	0.076378	0.0797673	0.0697627	0.0394	0.0453415	unknown	nucleus	0.908418	0.00164198	0.906927	unknown
Tb927.10.9780	0.381057	0.0757159	0.0362354	0.0441179	0.0813691	0.11892	0.0807642	0.0585301	0.0513527	0.0289891	0.0384902	nucleus	nucleus	1	0	1	nucleus
Tb927.10.9790	0.105889	0.0592499	0.0439569	0.0620459	0.0949573	0.136772	0.136288	0.124521	0.119509	0.0494475	0.0586127	unknown	glycosomes	0.688977	0.0322071	0.666787	unknown
Tb927.10.980	0.275839	0.104968	0.025804	0.0525348	0.0953892	0.1391	0.0848228	0.0685525	0.0651794	0.0451341	0.0459669	unknown	nucleus	0.734567	2.91503e-05	0.734546	unknown
Tb927.10.9800	0.223816	0.042825	0.0251538	0.0472587	0.071007	0.0847153	0.0832174	0.0800315	0.0774403	0.0424211	0.189111	unknown	proteasome regulatory particle	0.817601	0.0521442	0.774968	unknown
Tb927.10.9810	0.029988	0.0424416	0.0777049	0.0935533	0.0906156	0.136714	0.110099	0.113762	0.166866	0.0938988	0.0443569	unknown	mitochondrion - IM	0.750564	0.0137615	0.740235	unknown
Tb927.10.9820	0.047403	0.0244695	0.0365156	0.0709112	0.109588	0.163264	0.141549	0.144581	0.150633	0.0672183	0.0265953	unknown	mitochondrion - matrix 1	0.956597	0.000263422	0.956345	unknown
Tb927.10.9830	0.0211554	0.0181237	0.0274552	0.0762755	0.107952	0.153116	0.168158	0.167815	0.187834	0.0648426	0.00460399	unknown	endoplasmic reticulum	0.808327	0.000109157	0.808239	unknown
Tb927.10.9840	0.0407776	0.10961	0.0742009	0.0693787	0.0860744	0.126427	0.121618	0.125053	0.13947	0.068638	0.0240525	unknown	microtubule structures 2	0.425992	0.217767	0.333225	unknown
Tb927.10.9850	0.0459443	0.035168	0.0554867	0.0815278	0.0755186	0.141138	0.092669	0.120821	0.150952	0.172217	0.0195067	unknown	acidocalcisomes	0.624881	0.000210777	0.624749	unknown
Tb927.10.9860	0.0702313	0.0327604	0.0308321	0.0675556	0.101489	0.145748	0.13347	0.136635	0.143696	0.0728718	0.0561484	unknown	mitochondrion - matrix 1	0.975291	0.00135062	0.973974	unknown
Tb927.10.9870	0.0633398	0.0301322	0.0271016	0.0329287	0.0262274	0.0329282	0.031492	0.0328468	0.0290342	0.0338254	0.658291	cytosol	cytosol	1	0	1	cytosol
Tb927.10.9880	0.623558	0.0139005	0.0218458	0.0129726	0.0303105	0.0574831	0.0383634	0.041683	0.0442202	0.0172583	0.0515572	unknown	ribonucleoproteins 1	0.966949	0.00129932	0.965693	unknown
Tb927.10.9890	0.0656556	0.0774532	0.0638134	0.0943958	0.114502	0.172291	0.130223	0.121215	0.104505	0.0407783	0.0112902	glycosomes	glycosomes	1	0	1	glycosomes
Tb927.10.990	0.0489329	0.0403263	0.033121	0.0389689	0.0569441	0.0843398	0.0745726	0.0882693	0.150284	0.275534	0.119537	unknown	secretory/endocytic 2	0.999864	0.000135464	0.999729	secretory/endocytic 2
Tb927.10.9900	0.013073	0.0185236	0.0355731	0.0681165	0.0945408	0.140824	0.146649	0.165312	0.203872	0.0955162	0.00433289	unknown	endoplasmic reticulum	0.994407	4.28696e-06	0.994402	endoplasmic reticulum
Tb927.10.9910	0.350401	0.039259	0.0166249	0.0426146	0.059436	0.0807927	0.0715175	0.0626297	0.0604493	0.0451591	0.175524	unknown	proteasome regulatory particle	0.52724	0.00274486	0.525793	unknown
Tb927.10.9920	0.487453	0.0677904	0.023654	0.043276	0.0649574	0.0804637	0.0669101	0.0476547	0.0552737	0.0351737	0.0375551	nucleus	nucleus	1	0	1	nucleus
Tb927.10.9930	0.103022	0.0758681	0.0654763	0.0707481	0.101649	0.132509	0.116523	0.109034	0.125617	0.051774	0.0477788	unknown	microtubule structures 2	0.241737	0.572474	0.103349	unknown
Tb927.10.9950	0.00998574	0.0202226	0.0414863	0.0786115	0.0995253	0.156416	0.137099	0.157725	0.188801	0.0882005	0.0040426	unknown	endoplasmic reticulum	0.978219	4.87531e-05	0.978171	unknown
Tb927.10.9960	0.0808666	0.0300832	0.040496	0.0701457	0.0846544	0.134149	0.109873	0.136034	0.151009	0.0759958	0.0380708	unknown	mitochondrion - IM	0.704951	0.00140864	0.703958	unknown
Tb927.10.9970	0.0769172	0.0229843	0.0350391	0.0759731	0.113933	0.16302	0.137147	0.146824	0.143407	0.0580316	0.0223411	unknown	mitochondrion - matrix 1	0.8828	8.52615e-05	0.882725	unknown
Tb927.10.9980	0.0331683	0.0214085	0.0514922	0.117838	0.169029	0.199067	0.167194	0.10309	0.0680164	0.0245353	0.0118646	unknown	microtubule structures 1	0.999998	8.6738e-08	0.999998	microtubule structures 1
Tb927.11.10000	0.0347078	0.0435929	0.0488267	0.0625076	0.0830477	0.108342	0.105922	0.126021	0.182718	0.132216	0.0507305	unknown	mitochondrion - IM	0.579808	0.0300224	0.562401	unknown
Tb927.11.10010	0.108137	0.0382035	0.0315047	0.0489063	0.0550448	0.076971	0.0755033	0.090954	0.172753	0.240639	0.0562153	unknown	secretory/endocytic 1	0.691155	0.000318576	0.690935	unknown
Tb927.11.10020	0.0464057	0.0483328	0.0457422	0.0741956	0.101508	0.145689	0.13674	0.140428	0.163955	0.085615	0.0127377	unknown	mitochondrion - IM	0.801901	0.0315074	0.776635	unknown
Tb927.11.10030	0.343351	0.0410611	0.0254649	0.0443815	0.0563058	0.0731406	0.0723395	0.0705243	0.082199	0.033676	0.123881	unknown	ribonucleoproteins 1	0.998018	3.74646e-05	0.997981	ribonucleoproteins 1
Tb927.11.10040	0.0110609	0.0216254	0.0393468	0.0830559	0.105107	0.148233	0.142213	0.17185	0.199553	0.0753728	0.00258173	unknown	endoplasmic reticulum	0.920269	4.2211e-05	0.920231	unknown
Tb927.11.10050	0.110154	0.047567	0.0443903	0.0876027	0.0851635	0.177838	0.1448	0.112999	0.108381	0.0698872	0.0112179	unknown	microtubule structures 2	0.863689	0.000313816	0.863417	unknown
Tb927.11.10060	0.0284589	0.0166887	0.0104677	0.0151006	0.0126284	0.0172701	0.0183066	0.0218573	0.0266466	0.0290942	0.790859	cytosol	cytosol	1	0	1	cytosol
Tb927.11.10070	0.335181	0.123827	0.0258357	0.0479611	0.082675	0.0971782	0.0706752	0.0443768	0.0457036	0.0188917	0.104959	unknown	nucleus - chromatin	0.884225	0.000147647	0.884095	unknown
Tb927.11.10080	0.109851	0.0273269	0.0321214	0.072654	0.110685	0.135785	0.150136	0.122576	0.135145	0.055504	0.0207402	unknown	mitochondrion - matrix 2	0.909325	4.89573e-05	0.909281	unknown
Tb927.11.10090	0.0415392	0.17627	0.151894	0.160997	0.104871	0.115054	0.0878596	0.0616911	0.0514996	0.0278719	0.00457193	unknown	flagellum 1	0.999999	1.14375e-07	0.999999	flagellum 1
Tb927.11.1010	0.0107907	0.0199896	0.0331446	0.0722488	0.0938312	0.133035	0.139638	0.164795	0.206891	0.102747	0.00723335	unknown	endoplasmic reticulum	0.994675	2.38147e-06	0.994672	endoplasmic reticulum
Tb927.11.10100	0.00686199	0.0076146	0.0305488	0.0682678	0.104446	0.141178	0.156271	0.172053	0.202925	0.102429	0.00740509	unknown	endoplasmic reticulum	0.910857	9.42721e-05	0.910771	unknown
Tb927.11.10110	0.0432383	0.186394	0.162353	0.14558	0.0924932	0.0954553	0.084506	0.0543458	0.0444761	0.0260254	0.00483944	unknown	flagellum 1	0.999998	3.76661e-07	0.999998	flagellum 1
Tb927.11.10120	0.0436512	0.165449	0.153794	0.137286	0.102149	0.117363	0.091125	0.0631444	0.058219	0.0235527	0.0138825	unknown	flagellum 1	0.999985	2.30717e-06	0.999983	flagellum 1
Tb927.11.10130	0.110112	0.0585147	0.0452174	0.0573575	0.056008	0.0612666	0.0517206	0.0555869	0.044757	0.05526	0.404199	unknown	cytosol	0.999203	0.000315402	0.998887	cytosol
Tb927.11.10140	0.0265732	0.0315429	0.0368863	0.0745762	0.0968146	0.1418	0.129666	0.152312	0.192391	0.102606	0.0104841	unknown	endoplasmic reticulum	0.975568	2.47849e-05	0.975544	unknown
Tb927.11.10150	0.12174	0.0200733	0.0316586	0.0665065	0.0986491	0.146736	0.131217	0.141775	0.148995	0.0648501	0.0118165	unknown	mitochondrion - matrix 1	0.957625	0.000782935	0.956876	unknown
Tb927.11.10160	0.248829	0.0398108	0.0284714	0.0383363	0.0432533	0.0646211	0.0639577	0.0812691	0.0662269	0.0361928	0.257417	unknown	proteasome regulatory particle	0.850032	0.141855	0.729451	unknown
Tb927.11.10170	0.1047	0.0204883	0.0285337	0.0673085	0.104123	0.151288	0.135536	0.138811	0.144324	0.0551454	0.0133876	mitochondrion - matrix 1	mitochondrion - matrix 1	1	0	1	mitochondrion - matrix 1
Tb927.11.10180	0.153206	0.0352083	0.0281942	0.0595971	0.0761731	0.10464	0.0749307	0.108253	0.150752	0.126718	0.0402918	unknown	secretory/endocytic 2	0.998614	0.00108001	0.997535	secretory/endocytic 2
Tb927.11.1020	0.14771	0.074072	0.0511025	0.0762211	0.0815971	0.117838	0.104116	0.0820362	0.071879	0.0371535	0.148034	unknown	microtubule structures 2	0.030899	0.95009	0.00154216	unknown
Tb927.11.10200	0.0707818	0.177033	0.111618	0.131287	0.104392	0.124643	0.0937317	0.0628976	0.0526799	0.0258436	0.00927298	unknown	flagellum 1	0.997704	0.000192677	0.997511	flagellum 1
Tb927.11.10210	0.0518327	0.168292	0.150125	0.129383	0.0996436	0.12038	0.0825704	0.0713342	0.0630864	0.0364258	0.00670688	unknown	flagellum 1	0.999997	5.67544e-07	0.999997	flagellum 1
Tb927.11.10220	0.00441186	0.0156989	0.0274146	0.0682293	0.0988292	0.152098	0.147915	0.17249	0.216454	0.0993853	0.0015501	unknown	endoplasmic reticulum	0.99515	3.81766e-06	0.995146	endoplasmic reticulum
Tb927.11.10230	0.282244	0.114928	0.0502334	0.0548318	0.0794627	0.0962028	0.0607742	0.0638081	0.061169	0.0222047	0.0914858	unknown	nucleus - chromatin	0.825229	0.0259104	0.803847	unknown
Tb927.11.10240	0.0647538	0.0357187	0.0300627	0.0621897	0.10428	0.148325	0.150247	0.145233	0.143005	0.058534	0.0452492	unknown	mitochondrion - matrix 1	0.970067	1.96625e-05	0.970048	unknown
Tb927.11.10260	0.0923828	0.0798465	0.0604667	0.0842951	0.108481	0.159641	0.12873	0.121467	0.101348	0.0439078	0.00766112	unknown	glycosomes	0.998578	0.000897766	0.997681	glycosomes
Tb927.11.10270	0.0189608	0.0174927	0.0250534	0.0541262	0.0822926	0.122881	0.105648	0.119249	0.191143	0.254427	0.00615961	secretory/endocytic 1	secretory/endocytic 1	1	0	1	secretory/endocytic 1
Tb927.11.10280	0.189524	0.0704664	0.0564654	0.0712633	0.0989037	0.140922	0.100029	0.0920852	0.0858851	0.0458449	0.0290892	unknown	glycosomes	0.920413	0.017196	0.904586	unknown
Tb927.11.1030	0.0412865	0.0433998	0.0495404	0.0727251	0.121655	0.197206	0.161156	0.137993	0.110239	0.0485002	0.00623242	unknown	glycosomes	0.945213	7.73195e-05	0.94514	unknown
Tb927.11.10300	0.238042	0.058031	0.0172528	0.0380037	0.0483124	0.0598399	0.0620184	0.0587743	0.0410365	0.0281631	0.350526	unknown	proteasome regulatory particle	0.957116	0.00886129	0.948635	unknown
Tb927.11.10320	0.193456	0.126048	0.0363121	0.0382428	0.0932845	0.0495716	0.0478884	0.0904393	0.0465488	0.0404952	0.237713	unknown	microtubule structures 2	0.9971	0.00289984	0.994209	microtubule structures 2
Tb927.11.10330	0.130965	0.142907	0.0652624	0.0518079	0.0963155	0.147922	0.110155	0.0736565	0.0630245	0.0414767	0.0739791	unknown	nucleus - chromatin	0.988473	7.15568e-07	0.988472	unknown
Tb927.11.10340	0.0394056	0.0296517	0.0295462	0.0616279	0.0894376	0.13208	0.129007	0.146925	0.188134	0.116095	0.0114546	unknown	endoplasmic reticulum	0.927217	5.36678e-05	0.927167	unknown
Tb927.11.10350	0.0399018	0.209588	0.168262	0.140313	0.105392	0.118923	0.0844294	0.0581087	0.0438043	0.0240025	0.0056081	unknown	flagellum 1	0.999999	4.23044e-07	0.999998	flagellum 1
Tb927.11.10360	0.121477	0.127539	0.0789965	0.0867379	0.0653156	0.090442	0.072818	0.0746672	0.0854884	0.155644	0.0408742	unknown	microtubule structures 2	2.03482e-05	0.99998	4.14048e-10	unknown
Tb927.11.10370	0.00728877	0.0171744	0.0305277	0.0617383	0.07844	0.125821	0.10068	0.137059	0.190462	0.238246	0.00436334	unknown	secretory/endocytic 1	0.996122	1.08276e-05	0.996111	secretory/endocytic 1
Tb927.11.10380	0.0716454	0.184312	0.14865	0.137922	0.101207	0.113582	0.0840168	0.0632668	0.0462972	0.0265338	0.00686278	unknown	flagellum 1	0.999999	3.79956e-07	0.999999	flagellum 1
Tb927.11.10390	0.0737266	0.0196936	0.0375885	0.0767303	0.104576	0.160752	0.144074	0.134521	0.142658	0.0681732	0.0187529	unknown	mitochondrion - matrix 1	0.988782	4.27258e-05	0.98874	unknown
Tb927.11.1040	0.217358	0.107583	0.051829	0.0591723	0.0801966	0.0965326	0.0734106	0.045176	0.0491925	0.0236785	0.17539	unknown	proteasome regulatory particle	0.897931	0.0606068	0.84351	unknown
Tb927.11.10410	0.0124324	0.024744	0.0322541	0.0819294	0.0992617	0.175186	0.116849	0.178525	0.177895	0.0986079	0.00231563	unknown	endoplasmic reticulum	0.999335	3.2152e-07	0.999334	endoplasmic reticulum
Tb927.11.10420	0.283684	0.0901862	0.0376162	0.0414192	0.0828581	0.123894	0.0922581	0.066827	0.0584998	0.0464472	0.0794386	unknown	nucleus	0.535668	0.000705168	0.53529	unknown
Tb927.11.10430	0.0460927	0.181602	0.150659	0.146973	0.105001	0.11666	0.0894488	0.063452	0.0520696	0.0273535	0.00941049	unknown	flagellum 1	1	8.28773e-08	1	flagellum 1
Tb927.11.10450	0.0121819	0.023253	0.0375481	0.0788923	0.0863582	0.152384	0.114251	0.172099	0.20427	0.101141	0.0116147	unknown	endoplasmic reticulum	0.99876	1.80668e-07	0.99876	endoplasmic reticulum
Tb927.11.10480	0.599487	0.0559357	0.00907236	0.0319144	0.0484319	0.064815	0.0430662	0.0433431	0.03944	0.0227649	0.044608	unknown	nucleus	0.994935	2.96206e-07	0.994935	nucleus
Tb927.11.10490	0.0872784	0.0238589	0.0453439	0.0750747	0.108014	0.204341	0.123311	0.103672	0.115962	0.0426716	0.0434512	unknown	microtubule structures 2	0.976439	0.00189737	0.974586	unknown
Tb927.11.1050	0.501729	0.0378969	0.0183472	0.0452389	0.0537542	0.0794415	0.0594795	0.0538913	0.0612289	0.0279164	0.0494888	nucleus	nucleus	1	0	1	nucleus
Tb927.11.10510	0.0193361	0.021799	0.0337624	0.0711804	0.0921511	0.136238	0.142571	0.153525	0.200559	0.103407	0.0113724	unknown	endoplasmic reticulum	0.99252	3.68478e-06	0.992516	endoplasmic reticulum
Tb927.11.10520	0.0669946	0.0613763	0.0451551	0.0706452	0.111515	0.18895	0.137284	0.13669	0.112285	0.0459484	0.0108291	unknown	glycosomes	0.983706	0.000352028	0.98336	unknown
Tb927.11.10540	0.0692226	0.182876	0.155235	0.142362	0.103067	0.108771	0.0815948	0.0510087	0.038358	0.0208699	0.032116	unknown	flagellum 1	0.999998	5.74773e-07	0.999997	flagellum 1
Tb927.11.10550	0.197168	0.111694	0.0481277	0.0660381	0.0861859	0.148582	0.0651111	0.0502244	0.0628435	0.0559817	0.0543754	unknown	intraflagellar transport	0.986272	0.00124661	0.985042	unknown
Tb927.11.10560	0.370839	0.0539141	0.0234736	0.045081	0.0478026	0.0625206	0.048626	0.0519451	0.058961	0.0456939	0.191509	unknown	ribonucleoproteins 1	0.671828	0.000224241	0.671677	unknown
Tb927.11.10570	0.108666	0.0247051	0.0272851	0.0660728	0.0983099	0.149011	0.135861	0.131864	0.146668	0.0547857	0.047535	unknown	mitochondrion - matrix 1	0.96719	0.000751377	0.966464	unknown
Tb927.11.10580	0.204434	0.0435332	0.0355135	0.0621207	0.0790056	0.119771	0.0765205	0.102184	0.123458	0.111398	0.0469435	unknown	secretory/endocytic 2	0.845639	0.0786716	0.779111	unknown
Tb927.11.10590	0.0511999	0.0317776	0.0340848	0.0657317	0.0926203	0.145829	0.122861	0.148519	0.17433	0.0855443	0.029107	unknown	endoplasmic reticulum	0.863343	0.000644466	0.862786	unknown
Tb927.11.10610	0.0808033	0.0670747	0.0689899	0.143933	0.138452	0.231139	0.0996129	0.0827031	0.0340531	0.0321261	0.0211129	unknown	microtubule structures 2	0.974831	0.0214105	0.95396	unknown
Tb927.11.10620	0.0704327	0.170339	0.142303	0.146547	0.110838	0.112681	0.0879618	0.0551928	0.0465846	0.0285988	0.00448392	unknown	flagellum 1	0.999993	1.30055e-06	0.999992	flagellum 1
Tb927.11.10630	0.148892	0.0383372	0.0380051	0.0614206	0.0735574	0.118334	0.0835979	0.0995336	0.133913	0.137341	0.0481392	unknown	secretory/endocytic 2	0.933193	0.0667162	0.870934	unknown
Tb927.11.10640	0.307333	0.088023	0.0507376	0.0777439	0.0618595	0.0866982	0.0541266	0.0608387	0.0412779	0.0347209	0.140519	unknown	microtubule structures 2	0.16019	0.752266	0.0396845	unknown
Tb927.11.10650	0.216777	0.0525953	0.0416779	0.0681863	0.0794292	0.0964648	0.0774628	0.084981	0.10241	0.0770529	0.0889722	unknown	ribonucleoproteins 1	0.878704	0.0173984	0.863416	unknown
Tb927.11.10660	0.0485963	0.0308488	0.0566935	0.120984	0.164784	0.267019	0.0917596	0.0932443	0.0530731	0.0255259	0.0181917	unknown	microtubule structures 1	0.999999	2.41185e-07	0.999999	microtubule structures 1
Tb927.11.10690	0.00947386	0.019531	0.0305467	0.0631789	0.0912974	0.14126	0.141684	0.167057	0.210504	0.108734	0.00827242	unknown	endoplasmic reticulum	0.99749	3.3015e-06	0.997487	endoplasmic reticulum
Tb927.11.1070	0.0617008	0.0713197	0.0617738	0.0916279	0.115065	0.163937	0.136488	0.114638	0.109955	0.0479242	0.00671055	glycosomes	glycosomes	1	0	1	glycosomes
Tb927.11.10700	0.0262219	0.0228294	0.0267697	0.0615767	0.0852082	0.119488	0.137157	0.152942	0.21725	0.126705	0.00835914	unknown	endoplasmic reticulum	0.994931	8.46488e-07	0.99493	endoplasmic reticulum
Tb927.11.10720	0.0777488	0.0198101	0.0385385	0.0622022	0.0969712	0.134337	0.121955	0.118778	0.119216	0.0595656	0.150877	unknown	microtubule structures 2	0.0198001	0.980166	0.000392706	unknown
Tb927.11.10730	0.295164	0.109153	0.0371567	0.0480562	0.0662343	0.106661	0.0626949	0.0586419	0.0659988	0.0545614	0.0475061	unknown	nucleus - chromatin	0.709484	0.00120878	0.708626	unknown
Tb927.11.10740	0.0836515	0.026328	0.0285955	0.0466661	0.0663076	0.0922648	0.0977219	0.11084	0.18874	0.163204	0.0911879	unknown	secretory/endocytic 2	0.967336	0.0309579	0.937389	unknown
Tb927.11.10750	0.383601	0.0742849	0.0344504	0.0487529	0.0542743	0.0817856	0.0619037	0.0578417	0.0586623	0.0326041	0.100795	unknown	proteasome regulatory particle	0.633964	0.00126741	0.633161	unknown
Tb927.11.10760	0.0573442	0.0300249	0.0372128	0.0742829	0.113244	0.164546	0.143134	0.135179	0.142268	0.0888281	0.00510032	unknown	secretory/endocytic 3	0.23624	0.331542	0.157917	unknown
Tb927.11.10770	0.0928102	0.0524138	0.0447119	0.0676402	0.0616848	0.0857714	0.0833158	0.0887619	0.131348	0.150419	0.145125	unknown	secretory/endocytic 2	0.576016	0.423962	0.331807	unknown
Tb927.11.10780	0.00947008	0.0177013	0.0305565	0.0647732	0.0890469	0.128873	0.136934	0.159874	0.207739	0.122858	0.011177	unknown	endoplasmic reticulum	0.991714	6.04417e-06	0.991708	endoplasmic reticulum
Tb927.11.10790	0.389242	0.047109	0.0283281	0.036592	0.0389763	0.0555198	0.050497	0.051361	0.0606022	0.0431953	0.194167	ribonucleoproteins 1	ribonucleoproteins 1	1	0	1	ribonucleoproteins 1
Tb927.11.1080	0.333188	0.101909	0.0303046	0.0483763	0.0656783	0.0930595	0.0777314	0.0616162	0.0522752	0.0534417	0.0824195	unknown	nucleus - chromatin	0.789576	0.00300478	0.787204	unknown
Tb927.11.10800	0.0407089	0.193234	0.154452	0.15029	0.103961	0.116885	0.0898797	0.0656296	0.0526943	0.030617	0.00556091	unknown	flagellum 1	1	1.42526e-07	0.999999	flagellum 1
Tb927.11.10820	0.211745	0.0680836	0.0307736	0.0537551	0.0549561	0.074965	0.0579802	0.0566454	0.0618652	0.0646053	0.276965	unknown	cytosol	0.956685	0.00784009	0.949185	unknown
Tb927.11.10840	0.397445	0.0770667	0.034017	0.0400281	0.061339	0.0732647	0.0604661	0.0490226	0.0562112	0.0379135	0.0908467	unknown	proteasome regulatory particle	0.504005	0.000242563	0.503883	unknown
Tb927.11.10850	0.105947	0.0258206	0.0344526	0.0811643	0.11544	0.159584	0.126865	0.135434	0.136255	0.065133	0.0237957	unknown	mitochondrion - matrix 1	0.688396	0.000390983	0.688127	unknown
Tb927.11.10860	0.312501	0.0595181	0.0282067	0.0480734	0.0594951	0.0799471	0.0687944	0.0553847	0.0710172	0.0470208	0.173744	unknown	proteasome regulatory particle	0.597332	0.00331771	0.59535	unknown
Tb927.11.10870	0.0342827	0.0290866	0.0389104	0.0707498	0.0947068	0.152528	0.115476	0.154535	0.193789	0.0933486	0.0134785	unknown	endoplasmic reticulum	0.989944	2.15532e-06	0.989942	unknown
Tb927.11.10880	0.0176259	0.0219452	0.0351276	0.0689855	0.0926126	0.139104	0.148982	0.14258	0.20059	0.106384	0.0137806	unknown	endoplasmic reticulum	0.984765	4.15583e-06	0.98476	unknown
Tb927.11.10890	0.108163	0.0591018	0.0331564	0.0959479	0.142457	0.165094	0.139867	0.110564	0.0843293	0.0303194	0.0309996	unknown	microtubule structures 2	0.929725	0.00860688	0.921723	unknown
Tb927.11.1090	0.0277239	0.163525	0.205366	0.158816	0.0889201	0.109831	0.0653007	0.0593689	0.0492192	0.0380242	0.037204	unknown	microtubule structures 2	0.995973	0.00402682	0.991962	microtubule structures 2
Tb927.11.10900	0.0364209	0.170973	0.141303	0.13937	0.104293	0.120761	0.0954786	0.0716066	0.0632783	0.035113	0.00994218	flagellum 1	flagellum 1	1	0	1	flagellum 1
Tb927.11.10920	0.0211064	0.0310252	0.0356226	0.0727254	0.0907877	0.147355	0.119482	0.146111	0.193008	0.106553	0.0362233	unknown	endoplasmic reticulum	0.791136	8.38813e-05	0.79107	unknown
Tb927.11.10930	0.129371	0.027293	0.0534567	0.082743	0.0958533	0.143809	0.110785	0.135378	0.113688	0.0498245	0.0308872	unknown	mitochondrion - matrix 2	0.977913	0.00205913	0.975899	unknown
Tb927.11.10940	0.153122	0.0701994	0.060473	0.0528382	0.100788	0.106054	0.0916941	0.0707606	0.0778011	0.0690026	0.147266	unknown	microtubule structures 2	0.964123	0.0347052	0.930662	unknown
Tb927.11.10950	0.0986638	0.0245689	0.0382352	0.0758564	0.103896	0.156198	0.147712	0.130001	0.140002	0.0561964	0.015628	unknown	mitochondrion - matrix 1	0.985129	1.01306e-05	0.985119	unknown
Tb927.11.10960	0.0695045	0.0208602	0.0345807	0.0724594	0.110049	0.158723	0.152352	0.147071	0.149468	0.0644023	0.017501	unknown	mitochondrion - matrix 1	0.979007	8.4123e-06	0.978999	unknown
Tb927.11.10980	0.00265147	0.0116411	0.0189962	0.0527661	0.0611549	0.10498	0.0908745	0.115553	0.201766	0.331174	0.00844319	unknown	secretory/endocytic 1	0.99975	1.10362e-07	0.999749	secretory/endocytic 1
Tb927.11.10990	0.085731	0.0329879	0.0195427	0.0266905	0.0300821	0.0349856	0.0316865	0.0325213	0.0281043	0.0328896	0.632053	unknown	cytosol	1	9.20249e-08	1	cytosol
Tb927.11.11000	0.227275	0.0556203	0.0246598	0.026249	0.0206492	0.0219223	0.0473063	0.026856	0.0312768	0.0266179	0.491567	unknown	proteasome regulatory particle	0.487924	0.429361	0.278428	unknown
Tb927.11.11010	0.0531159	0.158413	0.130908	0.160731	0.11584	0.129659	0.0930921	0.0641368	0.0509372	0.0203027	0.00728679	unknown	flagellum 1	0.999993	5.32863e-07	0.999992	flagellum 1
Tb927.11.11020	0.269781	0.0400784	0.0320796	0.0547572	0.0633692	0.0954393	0.0739165	0.106096	0.129646	0.0867454	0.0418462	unknown	ribonucleoproteins 1	0.448014	0.125812	0.391648	unknown
Tb927.11.11030	0.478273	0.0554815	0.0273175	0.0362062	0.0430884	0.0604819	0.0529431	0.0350918	0.0309657	0.0250722	0.155078	unknown	ribonucleoproteins 1	0.847288	0.000115864	0.847189	unknown
Tb927.11.11050	0.0863106	0.0211168	0.0390646	0.0739944	0.10765	0.163251	0.145227	0.137619	0.142112	0.0629885	0.0207053	unknown	mitochondrion - matrix 1	0.98185	1.25632e-05	0.981838	unknown
Tb927.11.11075	0.272898	0.094125	0.0386781	0.0560212	0.0774789	0.115982	0.110052	0.069101	0.0612543	0.0356045	0.0393237	unknown	nucleus - chromatin	0.880784	0.000711558	0.880157	unknown
Tb927.11.11080	0.0725298	0.0264475	0.0288142	0.0618776	0.11784	0.191447	0.159472	0.143661	0.12693	0.0515475	0.00900576	unknown	glycosomes	0.617144	0.000152093	0.617051	unknown
Tb927.11.11090	0.0549627	0.0298566	0.0280287	0.0722469	0.114364	0.161315	0.159971	0.143223	0.136095	0.0604298	0.0361145	unknown	mitochondrion - matrix 2	0.693121	6.02852e-05	0.693079	unknown
Tb927.11.1110	0.0335804	0.155186	0.195871	0.163712	0.0967716	0.102375	0.0681519	0.0598525	0.0560449	0.0434734	0.0250079	unknown	microtubule structures 2	0.995451	0.00454882	0.990923	microtubule structures 2
Tb927.11.11100	0.0875475	0.039808	0.0132476	0.0191932	0.0227618	0.0267283	0.0273493	0.0220533	0.0396587	0.0467654	0.654887	unknown	cytosol	0.999998	2.18718e-06	0.999996	cytosol
Tb927.11.11120	0.0629612	0.0393963	0.0434295	0.0748973	0.100631	0.133105	0.145296	0.144078	0.145478	0.060909	0.0498191	unknown	mitochondrion - matrix 1	0.718345	0.000357422	0.718089	unknown
Tb927.11.11130	0.128109	0.0174295	0.0218142	0.0670873	0.100235	0.143817	0.145206	0.147884	0.134177	0.0489593	0.00912256	unknown	mitochondrion - matrix 1	0.917363	4.29388e-05	0.917324	unknown
Tb927.11.11135	0.143933	0.0653958	0.048591	0.0359952	0.0791445	0.121687	0.100737	0.05964	0.0828833	0.0328452	0.229148	unknown	microtubule structures 2	0.757459	0.239051	0.576387	unknown
Tb927.11.11140	0.153586	0.0748868	0.0484995	0.0599444	0.0942116	0.139346	0.113911	0.115319	0.117429	0.06524	0.0131023	unknown	glycosomes	0.959435	0.0326546	0.928105	unknown
Tb927.11.11150	0.46584	0.0636458	0.0264673	0.0461849	0.0509057	0.079504	0.06877	0.0365262	0.0419464	0.0290948	0.0621759	unknown	nucleus	0.993286	9.5344e-05	0.993191	nucleus
Tb927.11.11160	0.018433	0.0306875	0.0443307	0.086027	0.0847453	0.169841	0.0984837	0.145331	0.163868	0.145246	0.00597092	acidocalcisomes	acidocalcisomes	1	0	1	acidocalcisomes
Tb927.11.11170	0.0570875	0.1648	0.126134	0.131807	0.0848481	0.102784	0.0757362	0.0465237	0.0405827	0.0296788	0.129474	unknown	microtubule structures 2	0.435024	0.564976	0.189246	unknown
Tb927.11.11200	0.14509	0.0404151	0.0315579	0.0678234	0.0821064	0.112075	0.0834323	0.102774	0.116971	0.131559	0.0362253	unknown	secretory/endocytic 2	0.999376	0.000601162	0.998775	secretory/endocytic 2
Tb927.11.11210	0.0369265	0.196397	0.159332	0.164196	0.108358	0.117713	0.0820006	0.0519358	0.0411115	0.0177057	0.0167076	flagellum 1	flagellum 1	1	0	1	flagellum 1
Tb927.11.11220	0.0551831	0.202096	0.181597	0.15426	0.0952714	0.118889	0.0604022	0.055843	0.0377481	0.0191718	0.00755216	flagellum 1	flagellum 1	1	0	1	flagellum 1
Tb927.11.11240	0.0554271	0.022518	0.0241189	0.0566112	0.103516	0.187896	0.164564	0.174676	0.155942	0.0430041	0.018955	unknown	mitochondrion - IM	0.988816	0.00159744	0.987236	unknown
Tb927.11.11250	0.0340839	0.0123279	0.00652911	0.0105043	0.0126074	0.0127628	0.017779	0.0184148	0.0186238	0.0310897	0.844312	cytosol	cytosol	1	0	1	cytosol
Tb927.11.11260	0.0617053	0.188722	0.148717	0.141982	0.105425	0.121582	0.0701568	0.069622	0.0576638	0.0285019	0.00987352	unknown	flagellum 1	0.999992	2.3381e-06	0.99999	flagellum 1
Tb927.11.11280	0.0775684	0.207525	0.164927	0.146189	0.0979912	0.113742	0.0671435	0.0479165	0.0373148	0.0201061	0.0156921	unknown	flagellum 1	1	1.53446e-07	0.999999	flagellum 1
Tb927.11.11290	0.0964269	0.0530465	0.0274186	0.0390869	0.0592142	0.077057	0.056853	0.0438157	0.0471556	0.043105	0.470397	unknown	cytosol	0.995445	0.000851417	0.994598	cytosol
Tb927.11.1130	0.127255	0.0399774	0.0304272	0.0933633	0.136415	0.159039	0.125015	0.125119	0.0736352	0.0474812	0.0422721	unknown	microtubule structures 2	0.997717	0.00138462	0.996336	microtubule structures 2
Tb927.11.11300	0.407643	0.120999	0.0426249	0.042586	0.0523281	0.0822237	0.0711254	0.0497506	0.0490314	0.0314418	0.0589361	unknown	nucleus - chromatin	0.636404	0.000820902	0.635881	unknown
Tb927.11.11310	0.0669101	0.0379973	0.0470159	0.0786252	0.0964956	0.154307	0.126455	0.127559	0.137026	0.0710666	0.0235829	unknown	mitochondrion - matrix 1	0.441542	0.00543249	0.439143	unknown
Tb927.11.11320	0.0349886	0.0322661	0.0441732	0.0719474	0.0840338	0.115083	0.134133	0.145822	0.166472	0.163224	0.00785746	unknown	secretory/endocytic 3	0.549433	0.00207508	0.548293	unknown
Tb927.11.11330	0.0535395	0.0217406	0.0126954	0.0184535	0.0194948	0.0263627	0.0258839	0.0261425	0.029063	0.0368878	0.729784	unknown	cytosol	1	1.12229e-08	1	cytosol
Tb927.11.11340	0.368205	0.0364605	0.0211103	0.0632082	0.0832952	0.114701	0.0816177	0.0679664	0.0716814	0.0484357	0.0361645	unknown	nucleus	0.749638	0.00950047	0.742516	unknown
Tb927.11.11350	0.0178109	0.021267	0.0357037	0.0600658	0.0829293	0.131566	0.122427	0.15771	0.222377	0.119533	0.00844822	unknown	endoplasmic reticulum	0.994728	8.56587e-07	0.994727	endoplasmic reticulum
Tb927.11.11370	0.287726	0.0672591	0.036923	0.0433174	0.0421627	0.0550395	0.0532546	0.0515751	0.0618304	0.0470031	0.248651	unknown	proteasome regulatory particle	0.977773	0.00437917	0.973491	unknown
Tb927.11.11380	0.064668	0.0259197	0.0300319	0.0667626	0.1041	0.152448	0.149393	0.142583	0.15355	0.0680357	0.0379328	unknown	mitochondrion - matrix 1	0.984903	1.98325e-05	0.984884	unknown
Tb927.11.11390	0.0840599	0.0431605	0.0448006	0.0782669	0.106918	0.156051	0.135602	0.133791	0.134477	0.060298	0.0254609	unknown	mitochondrion - matrix 1	0.523198	0.00410377	0.521051	unknown
Tb927.11.11410	0.0382452	0.0146148	0.0197367	0.0392424	0.0544053	0.0824525	0.0723292	0.0882299	0.159413	0.398926	0.0186656	unknown	secretory/endocytic 1	0.999997	2.76443e-09	0.999997	secretory/endocytic 1
Tb927.11.11430	0.17568	0.0505082	0.0390147	0.0483402	0.0633834	0.0930839	0.0573563	0.0544643	0.0826624	0.0617825	0.293685	unknown	cytosol	0.894713	0.0336172	0.864636	unknown
Tb927.11.11435	0.140565	0.140945	0.105145	0.130124	0.0943372	0.104935	0.0781928	0.0581366	0.0567325	0.0291635	0.0553271	unknown	flagellum 1	0.999372	6.46231e-05	0.999308	flagellum 1
Tb927.11.11460	0.0184875	0.0196835	0.033358	0.0635406	0.0914941	0.135163	0.125744	0.156086	0.205108	0.127108	0.00804913	mitochondrion - OM	mitochondrion - OM	1	0	1	mitochondrion - OM
Tb927.11.11470	0.122811	0.0155256	0.0331162	0.0682106	0.10481	0.141654	0.137449	0.132821	0.135414	0.0615918	0.0160049	mitochondrion - matrix 1	mitochondrion - matrix 1	1	0	1	mitochondrion - matrix 1
Tb927.11.11475	0.320365	0.0485242	0.0274109	0.0502187	0.0562216	0.0749269	0.071907	0.0688264	0.0875	0.0595188	0.123244	unknown	ribonucleoproteins 1	0.990786	0.000255966	0.990532	ribonucleoproteins 1
Tb927.11.11480	0.17978	0.0605401	0.0503774	0.0726536	0.11792	0.161337	0.132944	0.0963654	0.0800606	0.0400159	0.00729473	unknown	glycosomes	0.991445	0.00429228	0.98719	unknown
Tb927.11.1150	0.0312422	0.177981	0.14054	0.155114	0.106823	0.122534	0.0909667	0.0633703	0.0528525	0.0269008	0.00637837	flagellum 1	flagellum 1	1	0	1	flagellum 1
Tb927.11.11500	0.0561427	0.0360608	0.0434288	0.0677663	0.0868186	0.126608	0.105898	0.138	0.181054	0.143977	0.0144502	unknown	secretory/endocytic 1	0.930806	0.00369457	0.927367	unknown
Tb927.11.11510	0.0851775	0.033903	0.0312819	0.0434712	0.0369027	0.0521841	0.0901129	0.0490079	0.0858604	0.127191	0.364907	unknown	secretory/endocytic 2	1.88618e-05	0.999981	3.55772e-10	unknown
Tb927.11.11520	0.0657739	0.0726064	0.0633442	0.0843158	0.11216	0.157298	0.137593	0.116296	0.107465	0.0433853	0.0179418	glycosomes	glycosomes	1	0	1	glycosomes
Tb927.11.11530	0.251055	0.210797	0.0503949	0.0453407	0.0880783	0.115097	0.0643896	0.0508198	0.0540126	0.0162851	0.0537288	unknown	nucleus - chromatin	1	1.80105e-07	1	nucleus - chromatin
Tb927.11.11550	0.148808	0.12302	0.0586517	0.0550269	0.100271	0.151619	0.108072	0.0843368	0.0817846	0.0413841	0.0341153	unknown	nucleus - chromatin	0.772696	1.88724e-06	0.772694	unknown
Tb927.11.11570	0.40031	0.0626893	0.0221763	0.0391147	0.0479569	0.0595873	0.059699	0.0472848	0.0596368	0.0340366	0.154762	unknown	proteasome regulatory particle	0.579655	0.000243071	0.579514	unknown
Tb927.11.11580	0.00856517	0.0244543	0.052364	0.12452	0.166542	0.226582	0.180427	0.105782	0.0725634	0.0271138	0.00786868	unknown	microtubule structures 1	0.999994	1.16465e-07	0.999994	microtubule structures 1
Tb927.11.11590	0.359213	0.0415621	0.0225004	0.0298377	0.0301285	0.0405432	0.0348288	0.0375503	0.0409465	0.0402231	0.312677	unknown	proteasome regulatory particle	0.998327	0.000705183	0.997623	proteasome regulatory particle
Tb927.11.1160	0.287978	0.0403249	0.0262992	0.0520728	0.062805	0.0968537	0.0713437	0.0937303	0.108278	0.0813073	0.0559359	unknown	ribonucleoproteins 1	0.985891	0.00394294	0.982003	unknown
Tb927.11.11600	0.0205057	0.0426356	0.0713028	0.115533	0.148636	0.196158	0.14111	0.106923	0.0763464	0.0323183	0.0114234	unknown	microtubule structures 1	0.995594	0.000278459	0.995316	microtubule structures 1
Tb927.11.11610	0.403289	0.0751894	0.0437188	0.0440905	0.0587753	0.0753954	0.0595329	0.0568907	0.0539029	0.035117	0.0579068	unknown	nucleus	0.862	3.27674e-05	0.861972	unknown
Tb927.11.11620	0.0592564	0.0252621	0.0295243	0.06312	0.0861428	0.131246	0.128714	0.131084	0.148957	0.125046	0.0716464	unknown	secretory/endocytic 3	0.167619	0.758856	0.0404203	unknown
Tb927.11.11630	0.0914413	0.0209844	0.0455018	0.0606712	0.105009	0.169778	0.171208	0.128156	0.139642	0.0548414	0.012767	unknown	mitochondrion - matrix 2	0.947517	0.000243481	0.947287	unknown
Tb927.11.11640	0.323716	0.0648688	0.0550824	0.0651233	0.0672306	0.099304	0.0710918	0.0513917	0.0547756	0.0510665	0.0932351	unknown	intraflagellar transport	0.798292	0.0621402	0.748686	unknown
Tb927.11.11650	0.0455472	0.0303377	0.0453775	0.113861	0.139383	0.185224	0.147798	0.108312	0.0813629	0.0392305	0.0178506	unknown	microtubule structures 1	0.999961	1.0502e-06	0.99996	microtubule structures 1
Tb927.11.11660	0.378104	0.103957	0.0430345	0.0320186	0.0533837	0.0718702	0.0535054	0.0250242	0.0208654	0.0204452	0.197792	unknown	proteasome regulatory particle	0.985903	0.00889156	0.977137	unknown
Tb927.11.11670	0.0116787	0.0294212	0.0478376	0.0928636	0.0858726	0.146001	0.117011	0.167356	0.199249	0.101869	0.000840206	unknown	endoplasmic reticulum	0.943376	9.35773e-06	0.943367	unknown
Tb927.11.11680	0.110172	0.0295346	0.037022	0.0793163	0.096933	0.144385	0.146913	0.13266	0.139064	0.0556236	0.0129644	unknown	mitochondrion - matrix 1	0.972235	2.04899e-05	0.972215	unknown
Tb927.11.11690	0.145647	0.0289386	0.0250135	0.047185	0.0524804	0.0720143	0.0734665	0.0853551	0.133973	0.174928	0.151053	unknown	secretory/endocytic 2	0.955627	0.0443731	0.913223	unknown
Tb927.11.1170	0.0272208	0.135931	0.0984804	0.178104	0.103637	0.126032	0.105946	0.078545	0.0825189	0.0469429	0.0166434	unknown	microtubule structures 2	0.999315	0.000685457	0.99863	microtubule structures 2
Tb927.11.11700	0.399325	0.0539671	0.0373123	0.0396547	0.0470708	0.0649176	0.0539003	0.0583801	0.061193	0.0455721	0.133994	unknown	ribonucleoproteins 1	0.817378	8.9944e-05	0.817304	unknown
Tb927.11.11710	0.0118687	0.0212259	0.0345223	0.0616227	0.0912848	0.145206	0.135046	0.14733	0.197613	0.143471	0.00268039	unknown	endoplasmic reticulum	0.774099	0.00107499	0.773267	unknown
Tb927.11.11720	0.0395439	0.0251856	0.0293777	0.0538044	0.0660838	0.0853335	0.0771204	0.105541	0.173351	0.288315	0.0113347	unknown	secretory/endocytic 1	0.99926	4.07145e-07	0.99926	secretory/endocytic 1
Tb927.11.11730	0.0456045	0.0240038	0.036457	0.0818634	0.114175	0.154892	0.155634	0.14488	0.151633	0.0632391	0.0254439	unknown	mitochondrion - matrix 1	0.884641	8.80241e-05	0.884564	unknown
Tb927.11.11740	0.0439302	0.0314954	0.0439302	0.0634374	0.0815075	0.135859	0.0858412	0.11266	0.196846	0.174983	0.0125337	unknown	secretory/endocytic 2	0.643389	0.00129845	0.642554	unknown
Tb927.11.11770	0.351034	0.0526968	0.0241128	0.0478696	0.0491876	0.0628837	0.0564617	0.0488493	0.0595723	0.0471284	0.201848	unknown	ribonucleoproteins 1	0.672441	0.000382722	0.672184	unknown
Tb927.11.11780	0.0614362	0.0238772	0.0349474	0.0711656	0.0962346	0.144559	0.131292	0.139341	0.159197	0.0738714	0.0275088	unknown	mitochondrion - matrix 1	0.775256	0.000436941	0.774917	unknown
Tb927.11.11790	0.437459	0.0675622	0.0183457	0.0388267	0.058769	0.0802562	0.0525998	0.0426575	0.0486975	0.028394	0.124815	unknown	proteasome regulatory particle	0.856681	0.000182418	0.856525	unknown
Tb927.11.1180	0.273441	0.0619315	0.0423318	0.0574796	0.0605944	0.0911465	0.0736919	0.0739092	0.0773069	0.0617262	0.129101	unknown	ribonucleoproteins 1	0.831373	0.0108483	0.822354	unknown
Tb927.11.11810	0.0155257	0.0162991	0.0548962	0.102128	0.194939	0.273993	0.0981388	0.107451	0.0659145	0.0202261	0.0100125	unknown	microtubule structures 1	1	2.8315e-08	1	microtubule structures 1
Tb927.11.11820	0.267836	0.0492472	0.0275096	0.0526979	0.0676327	0.084423	0.0832881	0.079733	0.085712	0.0413792	0.134088	unknown	ribonucleoproteins 1	0.965963	0.00384866	0.962246	unknown
Tb927.11.11850	0.464823	0.0505498	0.0161121	0.0370344	0.0541083	0.0758868	0.0537592	0.0438928	0.0488563	0.0367041	0.0787871	unknown	nucleus	0.814602	9.21518e-06	0.814594	unknown
Tb927.11.11860	0.197507	0.0362494	0.0274946	0.0738887	0.114967	0.158072	0.11859	0.0967086	0.0849533	0.0453015	0.0260201	unknown	glycosomes	0.976644	0.0203845	0.956736	unknown
Tb927.11.11870	0.0951204	0.0299197	0.0405873	0.0869156	0.0987332	0.145146	0.131304	0.125236	0.13318	0.0604391	0.0422538	unknown	mitochondrion - matrix 2	0.535801	0.00933206	0.530801	unknown
Tb927.11.11880	0.0616231	0.188357	0.167368	0.136285	0.0926534	0.118026	0.0643892	0.0565496	0.0434644	0.0215755	0.0213508	flagellum 1	flagellum 1	1	0	1	flagellum 1
Tb927.11.1190	0.17434	0.119933	0.083794	0.0815306	0.0707915	0.175851	0.106244	0.0684252	0.0613922	0.048651	0.00904799	unknown	microtubule structures 2	0.998796	0.00120449	0.997592	microtubule structures 2
Tb927.11.11900	0.228121	0.0476819	0.0350145	0.0591433	0.0640452	0.0956526	0.0694854	0.0949152	0.0971306	0.0603163	0.147526	unknown	ribonucleoproteins 1	0.914004	0.0451607	0.872727	unknown
Tb927.11.11920	0.0774118	0.0279268	0.0274414	0.0623457	0.156655	0.255547	0.1695	0.110488	0.0657364	0.0155217	0.0223807	unknown	microtubule structures 2	0.990178	0.00935191	0.980918	unknown
Tb927.11.11930	0.081047	0.0384923	0.0297309	0.05169	0.0836371	0.0936842	0.0639366	0.0948671	0.0785663	0.0985644	0.285784	unknown	microtubule structures 2	6.75397e-05	0.999885	7.75071e-09	unknown
Tb927.11.11980	0.0247993	0.100847	0.0834747	0.131638	0.142019	0.176815	0.12871	0.0885051	0.0697127	0.0254408	0.00674386	unknown	microtubule structures 2	0.875491	0.120896	0.769648	unknown
Tb927.11.1200	0.376	0.0629055	0.0268571	0.0487289	0.0553025	0.0855563	0.0585166	0.0460022	0.0517889	0.0330312	0.130911	unknown	proteasome regulatory particle	0.874214	0.000706721	0.873596	unknown
Tb927.11.12030	0.442927	0.0599819	0.0376344	0.0527168	0.0523569	0.0840276	0.0607222	0.0547509	0.0490586	0.0414418	0.0530593	nucleus	nucleus	1	0	1	nucleus
Tb927.11.12045	0.231697	0.106601	0.0696778	0.0713184	0.0793123	0.102634	0.0809142	0.086045	0.0844309	0.0360638	0.051305	unknown	glycosomes	0.841778	0.15257	0.713348	unknown
Tb927.11.12050	0.457796	0.0516685	0.0179273	0.0411032	0.0638191	0.0760129	0.060284	0.0403268	0.0414503	0.0326334	0.096831	unknown	nucleus	0.885071	8.09333e-05	0.885	unknown
Tb927.11.12060	0.050662	0.0749593	0.0619502	0.0911908	0.115482	0.175984	0.142537	0.129396	0.113381	0.0477498	0.0041074	glycosomes	glycosomes	1	0	1	glycosomes
Tb927.11.12070	0.117785	0.0851049	0.0529065	0.0677143	0.107358	0.145148	0.116647	0.107781	0.0946694	0.0527709	0.0252324	unknown	glycosomes	0.979114	0.00155891	0.977588	unknown
Tb927.11.12080	0.0107392	0.0249963	0.0364334	0.0802551	0.0976355	0.144891	0.115658	0.16866	0.205826	0.113292	0.00161366	unknown	endoplasmic reticulum	0.992489	2.20549e-06	0.992487	endoplasmic reticulum
Tb927.11.12090	0.27756	0.0685624	0.0543283	0.0640865	0.073584	0.113682	0.0852069	0.079054	0.0737186	0.044442	0.0654356	unknown	nucleus	0.485019	0.0168206	0.476861	unknown
Tb927.11.1210	0.16876	0.0455993	0.0378904	0.0344791	0.032745	0.0445606	0.0520843	0.0374547	0.0481976	0.0577427	0.380351	unknown	cytosol	0.975194	0.00116082	0.974062	unknown
Tb927.11.12100	0.142066	0.0225093	0.0272013	0.0537409	0.0296663	0.119549	0.118639	0.0996345	0.167982	0.0644694	0.154541	unknown	microtubule structures 2	0.965536	0.0344643	0.932259	unknown
Tb927.11.12110	0.264164	0.0653684	0.0356852	0.0707089	0.0706983	0.107358	0.0615172	0.0808773	0.0749161	0.0495985	0.0841338	unknown	intraflagellar transport	0.931385	0.000736511	0.930699	unknown
Tb927.11.12150	0.074156	0.023655	0.0463178	0.123145	0.169187	0.207032	0.165138	0.101596	0.0617829	0.0202063	0.00472939	unknown	microtubule structures 1	0.999971	7.35053e-07	0.99997	microtubule structures 1
Tb927.11.12160	0.0596481	0.114077	0.0943186	0.0997787	0.108548	0.148337	0.0925858	0.102296	0.0885814	0.0583069	0.0335233	unknown	microtubule structures 2	0.772703	0.177313	0.635693	unknown
Tb927.11.12170	0.214137	0.0568085	0.0595086	0.055356	0.13448	0.128369	0.120889	0.0793975	0.0825586	0.0505257	0.0179694	unknown	microtubule structures 2	0.998415	0.00158494	0.996833	microtubule structures 2
Tb927.11.12180	0.0553978	0.0517157	0.0457993	0.0702197	0.0830527	0.133814	0.0987938	0.131597	0.162895	0.095628	0.0294406	unknown	mitochondrion - IM	0.889376	0.00109355	0.888403	unknown
Tb927.11.12190	0.380918	0.0492424	0.0266611	0.0447084	0.0713656	0.105704	0.0975111	0.0505208	0.0536671	0.0321809	0.0455213	unknown	nucleus	0.739405	0.00104375	0.738633	unknown
Tb927.11.1220	0.0179611	0.0282893	0.0489109	0.111631	0.161714	0.214847	0.157398	0.113289	0.0808383	0.0256995	0.00942322	unknown	microtubule structures 1	0.999988	8.09412e-07	0.999987	microtubule structures 1
Tb927.11.12210	0.0337836	0.179106	0.166393	0.156456	0.102914	0.106996	0.0809376	0.0594711	0.0509032	0.0280922	0.00823748	unknown	flagellum 1	0.999998	2.27487e-07	0.999998	flagellum 1
Tb927.11.12220	0.0247669	0.0394364	0.0439261	0.0795254	0.0832037	0.14223	0.0982188	0.146724	0.174278	0.136306	0.0102643	acidocalcisomes	acidocalcisomes	1	0	1	acidocalcisomes
Tb927.11.12230	0.0582647	0.03171	0.0347575	0.0690167	0.108532	0.154844	0.149966	0.138717	0.14398	0.0655928	0.0367498	unknown	mitochondrion - matrix 1	0.981308	1.62717e-05	0.981292	unknown
Tb927.11.12240	0.0162904	0.0311142	0.043509	0.0683538	0.0928335	0.141973	0.122567	0.131637	0.165746	0.171994	0.00494934	unknown	secretory/endocytic 1	0.707264	0.00501603	0.703717	unknown
Tb927.11.12250	0.335102	0.0899518	0.0485858	0.0573444	0.0662218	0.12126	0.0892216	0.0486411	0.0692055	0.0318487	0.0783852	unknown	intraflagellar transport	0.989526	0.000351752	0.989178	unknown
Tb927.11.12260	0.248506	0.036235	0.0249787	0.0513257	0.0731794	0.118002	0.0916066	0.0938586	0.0979287	0.0666072	0.0737688	unknown	ribonucleoproteins 1	0.93359	0.0608665	0.876766	unknown
Tb927.11.12270	0.0434384	0.0537551	0.0743883	0.115249	0.0893691	0.141904	0.0905865	0.125241	0.140232	0.117742	0.00809465	unknown	secretory/endocytic 3	0.930026	0.00110172	0.929001	unknown
Tb927.11.12280	0.100564	0.0429752	0.0344271	0.0596681	0.0858313	0.144572	0.110473	0.123433	0.135088	0.0906507	0.0723171	unknown	mitochondrion - IM	0.339383	0.559841	0.149382	unknown
Tb927.11.12290	0.0339107	0.0279732	0.0410736	0.0857001	0.0880181	0.136643	0.108113	0.169172	0.195165	0.0924642	0.0163732	unknown	endoplasmic reticulum	0.966655	2.08556e-06	0.966653	unknown
Tb927.11.1230	0.0518401	0.176142	0.152559	0.15336	0.106127	0.116814	0.0893179	0.0620519	0.0456614	0.0244931	0.00633108	unknown	flagellum 1	1	1.16247e-07	0.999999	flagellum 1
Tb927.11.12310	0.276974	0.0807409	0.0302162	0.0670508	0.0886481	0.126261	0.0761358	0.0697704	0.0741088	0.0422713	0.0678222	unknown	nucleus	0.524407	0.00069981	0.52404	unknown
Tb927.11.12340	0.100958	0.0999139	0.109044	0.105283	0.06506	0.150508	0.132027	0.057044	0.0546737	0.0339601	0.0915278	unknown	microtubule structures 2	0.999946	5.36349e-05	0.999893	microtubule structures 2
Tb927.11.12360	0.0368566	0.188682	0.162583	0.158611	0.109264	0.109954	0.0921242	0.061876	0.04861	0.0250697	0.00298675	unknown	flagellum 1	0.999999	9.505e-08	0.999999	flagellum 1
Tb927.11.12365	0.110632	0.0567391	0.0355042	0.0491034	0.101793	0.129702	0.146178	0.117545	0.112641	0.0453884	0.0947744	unknown	microtubule structures 2	0.887434	0.0811697	0.815401	unknown
Tb927.11.12370	0.0241908	0.0190989	0.0418394	0.0559425	0.0804257	0.119337	0.131993	0.151003	0.17868	0.119576	0.030069	unknown	mitochondrion - OM	0.95785	0.000116515	0.957739	unknown
Tb927.11.12380	0.431704	0.0648073	0.0380644	0.0576507	0.0540757	0.0724047	0.0606972	0.0591139	0.0570994	0.0344533	0.0622212	unknown	nucleus	0.738638	0.000296931	0.738419	unknown
Tb927.11.12390	0.21304	0.0378823	0.0412972	0.0625127	0.0763564	0.114084	0.0790326	0.116925	0.12516	0.111937	0.0347155	unknown	secretory/endocytic 2	0.968043	0.0168038	0.951777	unknown
Tb927.11.1240	0.0120499	0.0226961	0.0348334	0.0658959	0.0872189	0.126466	0.115674	0.139571	0.191443	0.20016	0.00399226	unknown	secretory/endocytic 1	0.992005	0.000271998	0.991735	secretory/endocytic 1
Tb927.11.12400	0.126197	0.0566451	0.0586368	0.11647	0.102402	0.133232	0.095963	0.0618414	0.10182	0.128159	0.0186338	unknown	microtubule structures 2	0.14422	0.855693	0.0208118	unknown
Tb927.11.12410	0.168582	0.0653322	0.0501851	0.0607855	0.0898281	0.143079	0.103354	0.0904757	0.0922331	0.0445333	0.0537452	unknown	glycosomes	0.595329	0.0046329	0.592571	unknown
Tb927.11.12420	0.159038	0.0618413	0.053696	0.0325749	0.111901	0.143024	0.165485	0.103528	0.100542	0.0433304	0.0250393	unknown	microtubule structures 2	0.998501	0.00149774	0.997006	microtubule structures 2
Tb927.11.12430	0.0411188	0.196731	0.16509	0.141746	0.10818	0.121162	0.0746364	0.0626842	0.047404	0.0258786	0.0103021	flagellum 1	flagellum 1	1	0	1	flagellum 1
Tb927.11.12440	0.165232	0.059081	0.0482944	0.0765582	0.0959648	0.120538	0.102018	0.0953807	0.0963011	0.0541437	0.0762176	unknown	glycosomes	0.193325	0.748283	0.0486632	unknown
Tb927.11.12450	0.151498	0.0375539	0.0403471	0.08817	0.10107	0.136407	0.101121	0.0969521	0.0868839	0.103472	0.0328014	unknown	secretory/endocytic 2	0.846167	0.146765	0.721979	unknown
Tb927.11.12460	0.0329876	0.0345999	0.0322904	0.0882584	0.193178	0.242492	0.142587	0.0992408	0.0823877	0.0301976	0.0217802	unknown	microtubule structures 1	0.996592	1.92319e-05	0.996573	microtubule structures 1
Tb927.11.12470	0.273362	0.0535812	0.0370068	0.0650273	0.0702583	0.0992786	0.0644322	0.079169	0.087417	0.0585732	0.114443	unknown	ribonucleoproteins 1	0.921831	0.00310327	0.918971	unknown
Tb927.11.12480	0.155615	0.0479861	0.0400141	0.0567755	0.0648823	0.091984	0.0836178	0.07552	0.0623468	0.0565432	0.243985	unknown	cytosol	0.95634	0.0181604	0.938973	unknown
Tb927.11.12490	0.0112288	0.0322466	0.0392651	0.0672365	0.0806329	0.1353	0.109457	0.151244	0.184446	0.164845	0.0109164	acidocalcisomes	acidocalcisomes	1	0	1	acidocalcisomes
Tb927.11.1250	0.125501	0.0216528	0.0303884	0.0711271	0.101119	0.15389	0.132822	0.127928	0.147834	0.0554301	0.013458	unknown	mitochondrion - matrix 1	0.9879	0.000300635	0.987603	unknown
Tb927.11.12500	0.0216824	0.0240882	0.0282314	0.0670138	0.0935437	0.140963	0.123779	0.150509	0.198298	0.121303	0.0144724	unknown	endoplasmic reticulum	0.9703	2.1444e-05	0.97028	unknown
Tb927.11.12510	0.0746929	0.161138	0.134275	0.129846	0.100771	0.126756	0.0715035	0.0589438	0.0598828	0.0304808	0.0211099	unknown	flagellum 1	0.999816	4.13084e-05	0.999775	flagellum 1
Tb927.11.12530	0.110845	0.0974275	0.0521791	0.0745179	0.0986179	0.141686	0.125206	0.11203	0.111508	0.0568502	0.013437	unknown	glycosomes	0.996102	0.00114649	0.99496	glycosomes
Tb927.11.12540	0.0770339	0.187435	0.161973	0.140417	0.102162	0.115389	0.0705679	0.0513658	0.039284	0.0237622	0.0171411	unknown	flagellum 1	0.999999	1.84025e-07	0.999999	flagellum 1
Tb927.11.12560	0.0392355	0.213934	0.175548	0.147342	0.0976666	0.101529	0.0816273	0.0568354	0.0489321	0.0274072	0.00458889	unknown	flagellum 1	1	4.7912e-08	1	flagellum 1
Tb927.11.12590	0.0367162	0.0219148	0.0352059	0.0805486	0.075695	0.13408	0.129561	0.153098	0.185226	0.0997662	0.0481888	unknown	mitochondrion - IM	0.930573	0.00310818	0.92768	unknown
Tb927.11.1260	0.0266738	0.0343065	0.0490891	0.0851214	0.0780891	0.127535	0.0955144	0.12252	0.172733	0.192669	0.0178644	unknown	secretory/endocytic 1	0.724919	0.000225436	0.724756	unknown
Tb927.11.12600	0.259055	0.0725836	0.0483729	0.0589904	0.0848519	0.125025	0.0781651	0.0674988	0.0622204	0.0407998	0.110673	unknown	intraflagellar transport	0.742362	0.00599432	0.737912	unknown
Tb927.11.12610	0.121238	0.121559	0.0872475	0.0927539	0.067197	0.0729685	0.0647953	0.0470679	0.0503417	0.029707	0.228563	unknown	microtubule structures 2	0.00331342	0.996583	1.13228e-05	unknown
Tb927.11.12630	0.222608	0.0446357	0.0414936	0.0578944	0.0818758	0.115232	0.0864961	0.085489	0.0944073	0.0637679	0.088036	unknown	ribonucleoproteins 1	0.934474	0.0358112	0.901009	unknown
Tb927.11.12640	0.209483	0.0589158	0.0358274	0.0527666	0.0688969	0.0978859	0.0703702	0.0817233	0.0935637	0.0883402	0.121719	unknown	ribonucleoproteins 1	0.457207	0.454078	0.249599	unknown
Tb927.11.12650	0.0363372	0.0392896	0.0452405	0.0926025	0.0907079	0.147962	0.103388	0.159228	0.18065	0.0957679	0.0148799	unknown	endoplasmic reticulum	0.926502	5.16079e-06	0.926498	unknown
Tb927.11.12670	0.242582	0.0438335	0.0452746	0.041274	0.0747399	0.0604683	0.0781897	0.0811638	0.079905	0.0727256	0.179844	unknown	microtubule structures 2	0.92125	0.0260658	0.897236	unknown
Tb927.11.12680	0.0470587	0.0127713	0.0222866	0.0215973	0.0368441	0.059396	0.0550145	0.0534609	0.0597311	0.03928	0.547856	cytosol	cytosol	1	0	1	cytosol
Tb927.11.1270	0.0156881	0.0352695	0.0413833	0.074832	0.108278	0.15149	0.135613	0.156464	0.15645	0.058496	0.0179038	mitochondrion - IM	mitochondrion - IM	1	0	1	mitochondrion - IM
Tb927.11.12700	0.317857	0.0683537	0.0453376	0.0342856	0.0792261	0.108591	0.0740679	0.0755193	0.0718309	0.0339451	0.0909854	unknown	intraflagellar transport	0.991363	0.0011207	0.990252	intraflagellar transport
Tb927.11.12710	0.0564581	0.056108	0.0381689	0.0446885	0.0461207	0.0862075	0.0978008	0.0960116	0.147242	0.2479	0.0832937	unknown	secretory/endocytic 2	0.992646	0.00515556	0.987528	unknown
Tb927.11.12720	0.157566	0.0659174	0.0402708	0.0688255	0.106882	0.142533	0.130246	0.101649	0.102578	0.0543675	0.0111374	unknown	glycosomes	0.99607	0.00313048	0.992952	glycosomes
Tb927.11.12750	0.485278	0.0643757	0.0615961	0.0473645	0.0732534	0.0819609	0.0415994	0.0534129	0.0280562	0.0110501	0.0449029	unknown	nucleus	0.000893122	0.999005	8.88368e-07	unknown
Tb927.11.12770	0.22941	0.0843713	0.054628	0.0721942	0.0709351	0.104032	0.0742368	0.0805321	0.0724236	0.0670095	0.116974	unknown	intraflagellar transport	0.56932	0.007018	0.565324	unknown
Tb927.11.12780	0.231849	0.053554	0.0203894	0.0316246	0.0421735	0.0616333	0.0457169	0.0361007	0.0317306	0.0237804	0.421469	unknown	cytosol	0.508601	0.00533336	0.505888	unknown
Tb927.11.1280	0.157043	0.089077	0.0484652	0.103714	0.119627	0.110824	0.0947555	0.0757717	0.0850755	0.049853	0.0657932	unknown	microtubule structures 2	0.999405	0.000589672	0.998816	microtubule structures 2
Tb927.11.12830	0.153621	0.0428946	0.0242754	0.0310669	0.0515818	0.0871859	0.0281901	0.0221556	0.0564176	0.0897893	0.384449	unknown	microtubule structures 2	6.28179e-10	1	3.95031e-19	unknown
Tb927.11.12840	0.0697861	0.198474	0.178736	0.142759	0.08795	0.11565	0.0501493	0.0587013	0.0450242	0.021632	0.0112773	flagellum 1	flagellum 1	1	0	1	flagellum 1
Tb927.11.12850	0.0788344	0.0231775	0.0161727	0.0313652	0.0413629	0.0634494	0.065927	0.0659848	0.0689888	0.0404007	0.509455	unknown	cytosol	0.999856	0.000129234	0.999726	cytosol
Tb927.11.12860	0.0566178	0.180874	0.145198	0.155813	0.104744	0.120941	0.0925269	0.0618557	0.0502178	0.02636	0.00789939	flagellum 1	flagellum 1	1	0	1	flagellum 1
Tb927.11.12880	0.0425094	0.0393676	0.017488	0.0258217	0.0877093	0.213771	0.175253	0.110437	0.153772	0.109048	0.024823	unknown	microtubule structures 2	0.998966	0.00103372	0.997934	microtubule structures 2
Tb927.11.1290	0.0850524	0.0329253	0.0398621	0.0728951	0.109296	0.156652	0.144461	0.134238	0.131462	0.0641139	0.0258766	unknown	mitochondrion - matrix 1	0.931413	4.91488e-05	0.931367	unknown
Tb927.11.12920	0.0457119	0.0218045	0.031018	0.057176	0.0857234	0.128136	0.125971	0.139522	0.197538	0.128627	0.0209842	unknown	endoplasmic reticulum	0.813506	7.24108e-05	0.813447	unknown
Tb927.11.12930	0.124258	0.0335624	0.0348744	0.0759432	0.108694	0.144242	0.12795	0.131559	0.131082	0.0563053	0.0270141	unknown	mitochondrion - matrix 1	0.647782	0.00114773	0.647039	unknown
Tb927.11.12940	0.0580409	0.0234662	0.0154789	0.0287043	0.0377217	0.0605551	0.0555753	0.0482065	0.0542775	0.033215	0.610238	unknown	cytosol	0.999998	1.48436e-06	0.999997	cytosol
Tb927.11.12950	0.0979408	0.121057	0.102496	0.114804	0.0854549	0.0923209	0.0823193	0.0734155	0.0672489	0.0485312	0.106928	unknown	microtubule structures 2	0.507173	0.461114	0.273309	unknown
Tb927.11.12960	0.00967282	0.0145712	0.023996	0.0662844	0.0846074	0.127096	0.14523	0.16382	0.232509	0.130127	0.00208552	unknown	endoplasmic reticulum	0.998859	3.80954e-06	0.998856	endoplasmic reticulum
Tb927.11.12970	0.0415121	0.123214	0.129154	0.101211	0.113606	0.117112	0.0941804	0.0762865	0.0749813	0.0577595	0.00209893	unknown	microtubule structures 2	0.966572	0.0333431	0.934344	unknown
Tb927.11.12980	0.0522589	0.0239468	0.0181802	0.0680845	0.163716	0.263064	0.184139	0.109796	0.0765798	0.0143896	0.0182707	unknown	microtubule structures 2	0.989682	0.0101092	0.979677	unknown
Tb927.11.13000	0.0229023	0.0494767	0.0657479	0.10551	0.0872791	0.153882	0.0912391	0.11875	0.137862	0.134654	0.0123968	unknown	acidocalcisomes	0.837199	8.32614e-05	0.837129	unknown
Tb927.11.13007	0.27473	0.0562911	0.0453823	0.0552565	0.0636662	0.0820758	0.077566	0.0656145	0.0887209	0.062321	0.128376	unknown	ribonucleoproteins 1	0.907847	0.00366437	0.904521	unknown
Tb927.11.13010	0.0408768	0.0304487	0.0312839	0.0622536	0.0952476	0.142543	0.131027	0.119429	0.145719	0.16134	0.00699179	unknown	secretory/endocytic 3	0.937994	0.000929127	0.937122	unknown
Tb927.11.13050	0.0406293	0.173538	0.151064	0.131985	0.0900462	0.0955361	0.0721362	0.0506276	0.0428871	0.0246915	0.119504	unknown	microtubule structures 2	0.546788	0.453211	0.298978	unknown
Tb927.11.13060	0.388178	0.0520855	0.021174	0.0388898	0.0550352	0.0605212	0.0538866	0.0514547	0.0711346	0.0468398	0.177695	unknown	ribonucleoproteins 1	0.739906	0.000328199	0.739663	unknown
Tb927.11.13070	0.33728	0.0562853	0.0261338	0.0587173	0.0642585	0.09773	0.0777428	0.0708827	0.0679946	0.0393188	0.103656	unknown	ribonucleoproteins 1	0.753696	0.00157666	0.752508	unknown
Tb927.11.13080	0.0837944	0.0358846	0.0476198	0.0816046	0.103064	0.171411	0.113461	0.132195	0.121111	0.0617651	0.0269416	unknown	mitochondrion - matrix 2	0.96631	0.0012576	0.965095	unknown
Tb927.11.13100	0.0314583	0.0292049	0.0493502	0.132716	0.160161	0.236087	0.132565	0.116274	0.0600944	0.031878	0.0202123	unknown	microtubule structures 1	0.999919	1.15723e-06	0.999918	microtubule structures 1
Tb927.11.13110	0.212618	0.0385187	0.0269533	0.0639435	0.0645837	0.10163	0.0852054	0.0835196	0.12674	0.0745028	0.124517	unknown	secretory/endocytic 2	0.687593	0.090678	0.625244	unknown
Tb927.11.13120	0.226458	0.0454909	0.0164332	0.0369279	0.0432875	0.100348	0.0913012	0.0911107	0.137044	0.0934927	0.118107	unknown	microtubule structures 2	0.828769	0.170927	0.68711	unknown
Tb927.11.13130	0.0285296	0.0233317	0.0267871	0.0507864	0.0565694	0.0869069	0.0773055	0.0962241	0.160009	0.348122	0.0197963	unknown	secretory/endocytic 1	0.999857	7.36265e-09	0.999857	secretory/endocytic 1
Tb927.11.13140	0.0449876	0.0166814	0.0463847	0.065881	0.113543	0.156668	0.174815	0.118391	0.143929	0.0932774	0.0254421	unknown	microtubule structures 2	0.538275	0.00316367	0.536572	unknown
Tb927.11.13150	0.170699	0.0648426	0.0654555	0.0812754	0.0907031	0.110953	0.0985448	0.0883939	0.101931	0.0727705	0.040614	unknown	cytosol	0.58811	0.268822	0.430013	unknown
Tb927.11.13170	0.0662829	0.0272916	0.0351528	0.0760164	0.120864	0.164884	0.146294	0.137266	0.143307	0.0582165	0.0244245	unknown	mitochondrion - matrix 1	0.683093	0.000212839	0.682948	unknown
Tb927.11.13180	0.0170096	0.016973	0.0318302	0.061415	0.0867935	0.126097	0.12863	0.152008	0.210825	0.140544	0.0077715	mitochondrion - OM	mitochondrion - OM	1	0	1	mitochondrion - OM
Tb927.11.13190	0.0495167	0.0167975	0.00831043	0.0140371	0.0136446	0.0167264	0.0185691	0.0212972	0.021535	0.0277523	0.820182	unknown	cytosol	1	4.86286e-09	1	cytosol
Tb927.11.13200	0.0138375	0.0331492	0.0462649	0.0812506	0.0853799	0.136733	0.0982518	0.134962	0.180906	0.156896	0.0149047	unknown	secretory/endocytic 1	0.881534	0.000489148	0.881103	unknown
Tb927.11.13210	0.0180516	0.0162327	0.0540405	0.115001	0.176984	0.238835	0.169798	0.11526	0.0692241	0.024584	0.00198906	unknown	microtubule structures 1	0.999998	1.2358e-07	0.999998	microtubule structures 1
Tb927.11.13220	0.0198312	0.0298183	0.0460998	0.0699114	0.0839527	0.140291	0.120625	0.154477	0.21591	0.106911	0.0126412	unknown	endoplasmic reticulum	0.981006	2.20112e-06	0.981004	unknown
Tb927.11.13230	0.0190032	0.0269009	0.040905	0.0731461	0.0925057	0.138509	0.134032	0.154328	0.184461	0.108403	0.00713603	unknown	endoplasmic reticulum	0.964195	8.6401e-05	0.964112	unknown
Tb927.11.13240	0.427526	0.0797831	0.0488106	0.0329269	0.0667113	0.0902644	0.0690989	0.0361412	0.0526243	0.0304401	0.0571529	unknown	nucleus	0.965328	0.000327561	0.965012	unknown
Tb927.11.13250	0.382499	0.0531791	0.0349407	0.0393841	0.0477495	0.0580599	0.0574365	0.0555241	0.0593237	0.0446364	0.162579	unknown	ribonucleoproteins 1	0.778934	9.28466e-05	0.778862	unknown
Tb927.11.13260	0.0977872	0.0894866	0.0605349	0.087927	0.0838176	0.100452	0.114119	0.109487	0.0750079	0.0602971	0.121084	unknown	microtubule structures 2	0.99484	0.00515695	0.989709	unknown
Tb927.11.13270	0.120129	0.0756708	0.0652753	0.0887721	0.115521	0.151483	0.126723	0.0993352	0.0903399	0.0507791	0.0104844	unknown	glycosomes	0.979536	0.0192736	0.960657	unknown
Tb927.11.13280	0.0897649	0.0260001	0.0322262	0.0739076	0.110417	0.163308	0.145785	0.129315	0.128581	0.0504651	0.0252606	mitochondrion - matrix 2	mitochondrion - matrix 2	1	0	1	mitochondrion - matrix 2
Tb927.11.13290	0.00577067	0.0180231	0.0362803	0.0697526	0.0959792	0.139336	0.131667	0.164163	0.209112	0.101437	0.0284788	mitochondrion - IM	mitochondrion - IM	1	0	1	mitochondrion - IM
Tb927.11.1330	0.0223648	0.0142817	0.0137662	0.018373	0.0237999	0.0344549	0.0321061	0.0315315	0.0332853	0.0212976	0.750309	cytosol	cytosol	1	0	1	cytosol
Tb927.11.13300	0.287163	0.106093	0.0397758	0.0516441	0.0344258	0.0435297	0.0409388	0.0407393	0.0537651	0.05074	0.253724	unknown	proteasome regulatory particle	0.997985	0.00197956	0.996009	proteasome regulatory particle
Tb927.11.13310	0.603765	0.0304526	0.0276391	0.0351654	0.0584649	0.0764679	0.0657792	0.0404286	0.0400297	0.0163577	0.0271581	unknown	nucleus	0.999767	1.54658e-06	0.999765	nucleus
Tb927.11.13320	0.0696429	0.039109	0.0501429	0.0872059	0.079393	0.126876	0.121031	0.135271	0.180408	0.106041	0.00487964	unknown	mitochondrion - IM	0.893992	0.00447267	0.889993	unknown
Tb927.11.13330	0.2452	0.0285108	0.00331172	0.0589696	0.106381	0.101601	0.060042	0.0967922	0.103709	0.0735431	0.12194	unknown	microtubule structures 2	0.999417	0.000570529	0.998847	microtubule structures 2
Tb927.11.13340	0.123116	0.0600427	0.0317583	0.0417978	0.0473981	0.066634	0.0526467	0.0569127	0.0614193	0.0456291	0.412645	unknown	cytosol	0.977764	0.000209994	0.977558	unknown
Tb927.11.13360	0.420211	0.0832286	0.0279601	0.04299	0.0684672	0.107696	0.0614376	0.0615459	0.0517349	0.0257245	0.0424066	nucleus	nucleus	1	0	1	nucleus
Tb927.11.13380	0.310653	0.10001	0.0423446	0.0511362	0.0772613	0.123746	0.0740045	0.0702549	0.0648282	0.0347557	0.0416886	unknown	nucleus	0.997079	1.27064e-05	0.997066	nucleus
Tb927.11.13400	0.283317	0.149356	0.0414484	0.0577968	0.0821126	0.104414	0.0727933	0.0543837	0.0554757	0.0311634	0.0654637	unknown	nucleus - chromatin	0.996886	2.26757e-06	0.996884	nucleus - chromatin
Tb927.11.13410	0.0870167	0.0486584	0.0679097	0.131674	0.144759	0.171078	0.154318	0.0866521	0.0681088	0.0231644	0.0166612	unknown	microtubule structures 1	0.979243	0.000150256	0.979096	unknown
Tb927.11.13420	0.101501	0.0394789	0.0482734	0.0809204	0.101414	0.130028	0.107687	0.126675	0.12124	0.107452	0.0353303	unknown	secretory/endocytic 2	0.344692	0.277944	0.248887	unknown
Tb927.11.13440	0.037226	0.115212	0.103432	0.101736	0.0917781	0.125787	0.108409	0.103744	0.0962184	0.0579301	0.0585274	unknown	glycosomes	0.654226	0.15938	0.549955	unknown
Tb927.11.13450	0.103723	0.185577	0.13462	0.135055	0.0846568	0.0957112	0.066191	0.0468154	0.0412747	0.0238356	0.0821391	unknown	flagellum 1	0.99841	0.000426522	0.997985	flagellum 1
Tb927.11.13460	0.0345479	0.188136	0.14705	0.154805	0.102073	0.114793	0.0868809	0.0660479	0.051426	0.0224126	0.0122691	unknown	flagellum 1	0.999999	1.73791e-07	0.999999	flagellum 1
Tb927.11.13470	0.0739647	0.0558259	0.0404036	0.0620288	0.0535912	0.0843363	0.0710833	0.0882488	0.118027	0.171535	0.186955	unknown	secretory/endocytic 2	0.776103	0.223897	0.602335	unknown
Tb927.11.13490	0.0830234	0.151448	0.141624	0.140517	0.105284	0.120547	0.0779599	0.060605	0.0448206	0.0255705	0.0152195	unknown	flagellum 1	0.999993	1.35719e-06	0.999991	flagellum 1
Tb927.11.1350	0.0291953	0.0193985	0.0273819	0.076862	0.104681	0.132579	0.150827	0.16909	0.201323	0.0991218	0.00107993	unknown	endoplasmic reticulum	0.780474	7.1812e-05	0.780418	unknown
Tb927.11.13500	0.0359286	0.198858	0.156753	0.159254	0.105069	0.113732	0.080334	0.0491514	0.0354071	0.0189111	0.0330951	flagellum 1	flagellum 1	1	0	1	flagellum 1
Tb927.11.13520	0.0139619	0.018057	0.0306429	0.0587019	0.0887898	0.133239	0.117432	0.142495	0.193254	0.182564	0.00680735	unknown	secretory/endocytic 1	0.991925	0.000943117	0.990989	secretory/endocytic 1
Tb927.11.13530	0.0550419	0.0719906	0.0435496	0.0579952	0.0998013	0.13978	0.116439	0.132191	0.152154	0.124275	0.00678221	unknown	microtubule structures 2	0.282802	0.659328	0.0963426	unknown
Tb927.11.13540	0.358005	0.0625325	0.0409671	0.0665766	0.0664314	0.0905905	0.0709134	0.053833	0.0778281	0.0314721	0.08085	unknown	intraflagellar transport	0.978726	0.00247831	0.9763	unknown
Tb927.11.13550	0.0112966	0.0213245	0.0392044	0.0573036	0.0691896	0.114151	0.080955	0.130305	0.193186	0.267514	0.00926788	unknown	secretory/endocytic 1	0.991296	1.19579e-05	0.991284	secretory/endocytic 1
Tb927.11.13570	0.174724	0.023008	0.191078	0.0523311	0.0111851	0.0337733	0.0329265	0.0382275	0.0457447	0.0296117	0.36739	unknown	microtubule structures 2	4.89655e-12	1	2.39761e-23	unknown
Tb927.11.13580	0.0277799	0.0187336	0.0337412	0.0734069	0.0970638	0.137953	0.152786	0.152966	0.159708	0.115844	0.00448748	unknown	mitochondrion - IM	0.702409	0.00292753	0.700353	unknown
Tb927.11.13590	0.0953656	0.0262279	0.020473	0.045596	0.0859166	0.160427	0.140124	0.1288	0.161741	0.0615466	0.0737838	unknown	microtubule structures 2	0.820296	0.144131	0.702066	unknown
Tb927.11.1360	0.204205	0.0335234	0.0343462	0.0752312	0.113127	0.149241	0.123111	0.0944673	0.0819499	0.0443899	0.031524	unknown	glycosomes	0.977028	0.0204353	0.957062	unknown
Tb927.11.13600	0.10833	0.0187597	0.0562609	0.0663579	0.135729	0.191524	0.118947	0.113865	0.120221	0.0402318	0.0297728	unknown	microtubule structures 2	0.979952	0.0021404	0.977855	unknown
Tb927.11.13610	0.0140697	0.0195787	0.0289332	0.0667617	0.0928275	0.14459	0.129516	0.146232	0.225071	0.119873	0.00622589	unknown	endoplasmic reticulum	0.905209	1.30458e-06	0.905208	unknown
Tb927.11.13620	0.0485034	0.0125274	0.0187467	0.0871258	0.13212	0.159091	0.173916	0.159606	0.131054	0.0598016	0.0175087	unknown	mitochondrion - matrix 2	0.9631	0.000687156	0.962438	unknown
Tb927.11.13640	0.0883505	0.111523	0.0475671	0.0609023	0.104637	0.174287	0.119999	0.10846	0.0982213	0.0498388	0.022463	unknown	nucleus - chromatin	0.859716	5.72701e-05	0.859667	unknown
Tb927.11.13660	0.399215	0.0640141	0.0303751	0.0484431	0.0804598	0.0972322	0.0849098	0.0657513	0.0606073	0.0292662	0.0397258	unknown	nucleus	0.968645	0.000167168	0.968483	unknown
Tb927.11.13670	0.135514	0.171707	0.139671	0.13388	0.0957876	0.11137	0.0697181	0.054328	0.0409488	0.021909	0.02196	unknown	flagellum 1	0.999989	6.00568e-06	0.999983	flagellum 1
Tb927.11.13680	0.0988689	0.143708	0.123121	0.129075	0.101205	0.112616	0.0915779	0.0705189	0.0595533	0.0323748	0.0381436	unknown	flagellum 1	0.999946	1.63952e-05	0.999929	flagellum 1
Tb927.11.13690	0.0304261	0.183808	0.148779	0.148297	0.100819	0.109835	0.0851858	0.0561476	0.0480785	0.0278201	0.0296566	flagellum 1	flagellum 1	1	0	1	flagellum 1
Tb927.11.1370	0.0320342	0.0153868	0.0113706	0.0218621	0.0253939	0.0365733	0.0375536	0.0396393	0.0492451	0.0280564	0.699977	cytosol	cytosol	1	0	1	cytosol
Tb927.11.13700	0.0414503	0.0241929	0.0515728	0.114125	0.166611	0.214107	0.164848	0.10767	0.0642572	0.022618	0.0144162	microtubule structures 1	microtubule structures 1	1	0	1	microtubule structures 1
Tb927.11.13710	0.00863731	0.0193996	0.0379529	0.0695086	0.0904656	0.131445	0.112057	0.162899	0.183043	0.119475	0.0307654	unknown	mitochondrion - OM	0.708515	0.000437818	0.708205	unknown
Tb927.11.13730	0.150564	0.0626237	0.0515134	0.0494776	0.0593227	0.0753549	0.0693615	0.0656645	0.0718886	0.0613695	0.299746	unknown	cytosol	0.930524	0.000777647	0.9298	unknown
Tb927.11.13740	0.0298781	0.0347333	0.0360404	0.0667032	0.0791427	0.126169	0.108188	0.165702	0.208482	0.140593	0.00436844	secretory/endocytic 3	secretory/endocytic 3	1	0	1	secretory/endocytic 3
Tb927.11.13750	0.0547446	0.0387566	0.0365757	0.0707729	0.0822503	0.114787	0.113395	0.122041	0.176698	0.154132	0.0196925	unknown	secretory/endocytic 1	0.988642	0.00212822	0.986538	unknown
Tb927.11.13760	0.0710322	0.18497	0.133524	0.119027	0.107098	0.117115	0.081332	0.0604506	0.0605816	0.0244085	0.0340596	unknown	flagellum 1	0.982589	0.00372551	0.978928	unknown
Tb927.11.13770	0.0249005	0.0584255	0.0665062	0.0870806	0.0756567	0.101829	0.0853722	0.101587	0.146926	0.224426	0.0332884	unknown	secretory/endocytic 3	0.999712	0.000211366	0.999501	secretory/endocytic 3
Tb927.11.13780	0.0283055	0.017874	0.013017	0.0111632	0.0126067	0.0120416	0.0122362	0.0117246	0.0180196	0.0242773	0.841004	cytosol	cytosol	1	0	1	cytosol
Tb927.11.13790	0.101922	0.0309632	0.0193789	0.0605801	0.117695	0.165215	0.15682	0.151412	0.135595	0.0301942	0.0302254	unknown	mitochondrion - IM	0.691805	0.147573	0.589714	unknown
Tb927.11.1380	0.0999757	0.168158	0.143447	0.131808	0.0950514	0.117085	0.0704293	0.0656725	0.0533583	0.0275808	0.0121241	unknown	flagellum 1	0.999998	6.23273e-07	0.999998	flagellum 1
Tb927.11.13800	0.0510023	0.0179442	0.0134512	0.0599269	0.0770079	0.149324	0.12535	0.153563	0.188509	0.132352	0.0315695	unknown	secretory/endocytic 3	0.546835	0.217352	0.427979	unknown
Tb927.11.13810	0.440054	0.0680549	0.0309665	0.0421396	0.0636304	0.0912199	0.0689617	0.0545265	0.0531694	0.0312083	0.0497895	unknown	nucleus	0.990042	4.56115e-06	0.990037	nucleus
Tb927.11.13820	0.0839289	0.147746	0.0727338	0.058907	0.110343	0.154444	0.119117	0.0824803	0.0744696	0.0346245	0.0504188	unknown	nucleus - chromatin	0.998806	3.08155e-07	0.998806	nucleus - chromatin
Tb927.11.13830	0.0153541	0.0165785	0.0367394	0.068066	0.0928266	0.140847	0.154701	0.157952	0.206122	0.0962739	0.0093893	unknown	endoplasmic reticulum	0.988606	5.79076e-06	0.988601	unknown
Tb927.11.13840	0.0929692	0.162322	0.148837	0.138655	0.103785	0.131716	0.0784371	0.0603229	0.0449101	0.0254122	0.013706	unknown	flagellum 1	0.999985	2.7391e-06	0.999982	flagellum 1
Tb927.11.13850	0.201405	0.0428784	0.0625215	0.0616517	0.0782712	0.106902	0.0849765	0.0976343	0.116559	0.108261	0.0389396	unknown	secretory/endocytic 2	0.708601	0.110591	0.630236	unknown
Tb927.11.13860	0.561285	0.0524631	0.0229999	0.0397254	0.0515569	0.0650948	0.0534531	0.0371094	0.0390999	0.024047	0.0659709	unknown	nucleus	0.99861	1.02461e-07	0.998609	nucleus
Tb927.11.13870	0.106496	0.0647046	0.0430526	0.0648298	0.0717621	0.0812914	0.0717956	0.0628107	0.0673444	0.0608698	0.301899	cytosol	cytosol	1	0	1	cytosol
Tb927.11.13890	0.123197	0.018088	0.0293973	0.0701553	0.109388	0.161105	0.147643	0.131303	0.151873	0.0538441	0.0156229	mitochondrion - matrix 1	mitochondrion - matrix 1	1	0	1	mitochondrion - matrix 1
Tb927.11.1390	0.254	0.0954264	0.0327025	0.0493074	0.0877659	0.135304	0.10624	0.0645947	0.0668322	0.0351044	0.0548699	unknown	nucleus	0.551334	3.17683e-05	0.551316	unknown
Tb927.11.13900	0.0534796	0.173136	0.12796	0.15932	0.106706	0.115557	0.0970039	0.0625403	0.0539224	0.027282	0.0154753	flagellum 1	flagellum 1	1	0	1	flagellum 1
Tb927.11.13910	0.0752321	0.0277885	0.0300929	0.0778701	0.10177	0.148916	0.142016	0.140861	0.147759	0.0583006	0.0333783	unknown	mitochondrion - matrix 1	0.955196	4.20564e-05	0.955156	unknown
Tb927.11.13920	0.183456	0.084514	0.063732	0.0803721	0.0862833	0.107731	0.0860374	0.0748985	0.0706193	0.0417466	0.106958	unknown	cytosol	0.170048	0.799946	0.0340187	unknown
Tb927.11.13930	0.467895	0.0641534	0.0207972	0.0444467	0.063954	0.0955156	0.0668306	0.0478152	0.0505315	0.0305601	0.0344379	nucleus	nucleus	1	0	1	nucleus
Tb927.11.13970	0.40591	0.0437027	0.0295784	0.0513569	0.0624221	0.0795256	0.0645391	0.0658945	0.0768141	0.0493549	0.0865655	unknown	ribonucleoproteins 1	0.916051	1.56213e-05	0.916037	unknown
Tb927.11.13980	0.253531	0.0970045	0.0410109	0.0629965	0.0607833	0.0883764	0.0649646	0.0575765	0.0767612	0.0580571	0.133847	unknown	proteasome regulatory particle	0.941493	0.0239886	0.918908	unknown
Tb927.11.13990	0.0818178	0.0265157	0.0374819	0.0680454	0.107651	0.142779	0.141652	0.148397	0.145296	0.0628788	0.0374854	unknown	mitochondrion - matrix 1	0.925057	7.79262e-06	0.92505	unknown
Tb927.11.1400	0.0756608	0.0234919	0.0363649	0.0740204	0.117696	0.158184	0.141416	0.139522	0.141667	0.0586545	0.0214589	unknown	mitochondrion - matrix 1	0.896504	7.0053e-05	0.896441	unknown
Tb927.11.14020	0.418695	0.0511173	0.0284168	0.0376358	0.0417403	0.0514073	0.0552528	0.0587822	0.067577	0.0381472	0.152507	unknown	ribonucleoproteins 1	0.93271	3.46504e-05	0.932678	unknown
Tb927.11.14030	0.181965	0.0568539	0.0299267	0.0363228	0.0742824	0.0671182	0.0452545	0.0653977	0.0368856	0.0426748	0.363318	unknown	microtubule structures 2	4.46992e-05	0.999938	2.76053e-09	unknown
Tb927.11.14040	0.110247	0.0570663	0.0593313	0.0834858	0.0669713	0.10583	0.0641914	0.106856	0.123666	0.170239	0.0407337	unknown	secretory/endocytic 2	0.631103	0.105027	0.56482	unknown
Tb927.11.14050	0.121796	0.0961356	0.0725875	0.0869502	0.0779308	0.0903749	0.0807417	0.0735687	0.0895532	0.0623735	0.11689	unknown	cytosol	0.461859	0.436955	0.260047	unknown
Tb927.11.14070	0.0420338	0.0745899	0.073636	0.0906332	0.0881588	0.110024	0.076231	0.0761501	0.0954346	0.101062	0.119495	unknown	microtubule structures 2	0.0165149	0.972039	0.000461777	unknown
Tb927.11.14080	0.0473263	0.0276801	0.0336582	0.0606273	0.0922741	0.126868	0.120112	0.135259	0.197967	0.129738	0.0179455	unknown	endoplasmic reticulum	0.813146	4.22535e-05	0.813111	unknown
Tb927.11.14090	0.410272	0.045678	0.0130359	0.0190795	0.0226843	0.0266848	0.0266887	0.0266558	0.0322814	0.0277216	0.350401	unknown	proteasome regulatory particle	0.999236	0.000664272	0.998573	proteasome regulatory particle
Tb927.11.1410	0.265586	0.0950961	0.0317186	0.056504	0.0944838	0.125316	0.0987356	0.0643583	0.0662873	0.0359028	0.0653824	nucleus - chromatin	nucleus - chromatin	1	0	1	nucleus - chromatin
Tb927.11.14100	0.488373	0.0609636	0.0156383	0.033591	0.0442028	0.0640378	0.0493855	0.0382938	0.0399368	0.0291045	0.123836	unknown	proteasome regulatory particle	0.866394	8.10425e-05	0.866324	unknown
Tb927.11.14110	0.45774	0.0863809	0.0167193	0.0339902	0.0778661	0.110989	0.0508951	0.0404785	0.0486183	0.0288386	0.047484	unknown	nucleus	0.99413	0.00280645	0.99134	nucleus
Tb927.11.14120	0.159692	0.0224543	0.0173184	0.0278307	0.0351693	0.0499435	0.0427512	0.0444261	0.0459829	0.0436258	0.506943	unknown	cytosol	0.999821	1.29346e-05	0.999808	cytosol
Tb927.11.14130	0.38602	0.0314621	0.0219368	0.0443496	0.0590022	0.0758183	0.0722605	0.0801278	0.0984291	0.0514038	0.0689417	ribonucleoproteins 1	ribonucleoproteins 1	1	0	1	ribonucleoproteins 1
Tb927.11.14140	0.105421	0.0423351	0.0335284	0.0543561	0.0597422	0.082456	0.0724394	0.0672927	0.0705041	0.0493385	0.366264	cytosol	cytosol	1	0	1	cytosol
Tb927.11.14150	0.322839	0.0538288	0.0431099	0.0557575	0.0690969	0.0940224	0.0719161	0.0748816	0.0932721	0.0340246	0.0485179	unknown	ribonucleoproteins 1	0.499763	0.00224862	0.49864	unknown
Tb927.11.14160	0.190348	0.0863548	0.0677166	0.0865648	0.0789168	0.1085	0.0841971	0.0781262	0.0793999	0.0617875	0.0699024	unknown	cytosol	0.579015	0.340376	0.381932	unknown
Tb927.11.14170	0.023031	0.0323771	0.0489053	0.0707787	0.0875594	0.149263	0.105952	0.160809	0.196756	0.113275	0.0137572	unknown	endoplasmic reticulum	0.995006	1.71423e-06	0.995004	endoplasmic reticulum
Tb927.11.14180	0.0814716	0.0626814	0.0642901	0.100227	0.121436	0.210911	0.121397	0.0877602	0.0754558	0.0289914	0.0416207	unknown	microtubule structures 2	0.996283	0.0023822	0.993909	microtubule structures 2
Tb927.11.14190	0.429187	0.0458676	0.0155803	0.0328956	0.0318309	0.0449798	0.0408458	0.042508	0.0513152	0.0347071	0.222991	unknown	ribonucleoproteins 1	0.603825	5.07889e-05	0.603794	unknown
Tb927.11.1420	0.284474	0.0918309	0.0669075	0.0736292	0.0623699	0.0836325	0.0629084	0.0621045	0.0642547	0.0458449	0.0987374	unknown	glycosomes	0.505612	0.188336	0.410387	unknown
Tb927.11.14200	0.0912001	0.0423168	0.028296	0.0451814	0.0463619	0.0579743	0.0495661	0.0485518	0.0807681	0.0481759	0.48953	cytosol	cytosol	1	0	1	cytosol
Tb927.11.14210	0.0478026	0.197938	0.166174	0.143647	0.100451	0.120968	0.0676642	0.067335	0.0487552	0.0251538	0.00937883	flagellum 1	flagellum 1	1	0	1	flagellum 1
Tb927.11.14220	0.175846	0.0456729	0.038236	0.0524227	0.0591818	0.0752747	0.0631602	0.0617754	0.0594841	0.0511431	0.302717	unknown	cytosol	0.951854	0.00205044	0.949902	unknown
Tb927.11.14230	0.093115	0.0249974	0.0280273	0.0535772	0.0649895	0.0971344	0.0934009	0.118961	0.200394	0.148721	0.072276	unknown	secretory/endocytic 2	0.835115	0.0401388	0.801594	unknown
Tb927.11.14250	0.0678056	0.0264806	0.0192671	0.0271457	0.0237607	0.0347756	0.031857	0.0330326	0.047345	0.0462683	0.666548	cytosol	cytosol	1	0	1	cytosol
Tb927.11.14260	0.248148	0.0476452	0.0435673	0.0597036	0.0693288	0.0987996	0.0855785	0.0951538	0.116742	0.0793796	0.0559535	unknown	ribonucleoproteins 1	0.966992	0.0102954	0.957036	unknown
Tb927.11.14270	0.201894	0.0402943	0.0439536	0.0574788	0.0705157	0.104567	0.094852	0.143169	0.0886734	0.0854288	0.0691734	unknown	microtubule structures 2	0.999734	0.000265345	0.999469	microtubule structures 2
Tb927.11.14280	0.022871	0.0175134	0.0140931	0.0305716	0.0266011	0.0279812	0.0165873	0.0339894	0.0494706	0.0276862	0.696984	cytosol	cytosol	1	0	1	cytosol
Tb927.11.14290	0.111008	0.0427997	0.0266439	0.040504	0.0599181	0.080698	0.0756271	0.097526	0.16109	0.23928	0.0693323	unknown	secretory/endocytic 2	0.922749	0.000484256	0.922302	unknown
Tb927.11.1430	0.040876	0.191586	0.157711	0.156708	0.102635	0.113058	0.0862303	0.0572713	0.0482691	0.0233183	0.00803756	flagellum 1	flagellum 1	1	0	1	flagellum 1
Tb927.11.14300	0.153203	0.163157	0.121005	0.122978	0.0898434	0.106178	0.0771658	0.0555927	0.0454498	0.0277959	0.0283994	unknown	flagellum 1	0.999896	7.28786e-05	0.999824	flagellum 1
Tb927.11.14310	0.398716	0.0930908	0.0206127	0.0295716	0.041393	0.0590482	0.0421197	0.0283971	0.0295737	0.0192179	0.245308	unknown	proteasome regulatory particle	0.999843	0.000154909	0.999689	proteasome regulatory particle
Tb927.11.14320	0.0551477	0.0462018	0.0502736	0.0803509	0.0880308	0.135977	0.120649	0.151038	0.169774	0.094552	0.00800521	unknown	secretory/endocytic 1	0.504549	0.00402345	0.502519	unknown
Tb927.11.14330	0.160777	0.048953	0.0325691	0.0563999	0.0529263	0.0738797	0.0473378	0.0597592	0.0595156	0.0509865	0.345842	unknown	cytosol	0.984231	0.00236163	0.981907	unknown
Tb927.11.14340	0.179622	0.0360022	0.0391007	0.0598627	0.0681046	0.1227	0.0623432	0.0903793	0.0651517	0.0323488	0.233698	unknown	microtubule structures 2	0.112118	0.887575	0.0126049	unknown
Tb927.11.14350	0.0136205	0.0298438	0.030104	0.0611421	0.0827677	0.107684	0.099957	0.123497	0.185251	0.108845	0.157288	unknown	secretory/endocytic 2	0.39285	0.581456	0.164425	unknown
Tb927.11.14360	0.0254693	0.0238794	0.0324534	0.0695841	0.0951765	0.150433	0.135309	0.153903	0.19689	0.101835	0.0068946	unknown	endoplasmic reticulum	0.990566	6.5943e-06	0.99056	endoplasmic reticulum
Tb927.11.14370	0.18853	0.0559016	0.0359657	0.0728169	0.0951279	0.153295	0.120625	0.0932527	0.106995	0.0486572	0.0182816	unknown	glycosomes	0.78719	0.110295	0.700367	unknown
Tb927.11.14380	0.0788081	0.0217037	0.0329235	0.0739883	0.114098	0.161004	0.151204	0.145584	0.140453	0.057007	0.0214517	mitochondrion - matrix 2	mitochondrion - matrix 2	1	0	1	mitochondrion - matrix 2
Tb927.11.14390	0.13549	0.0604593	0.0445371	0.0674426	0.0617834	0.0869992	0.0751444	0.0722008	0.0932401	0.0803632	0.233858	unknown	cytosol	0.972739	0.0200814	0.953205	unknown
Tb927.11.1440	0.0622864	0.0217398	0.024646	0.0567318	0.0936014	0.131435	0.131436	0.143136	0.197332	0.0907726	0.0231777	unknown	endoplasmic reticulum	0.54653	0.000183469	0.54643	unknown
Tb927.11.14400	0.110971	0.0406574	0.0496832	0.0572262	0.0913882	0.14305	0.113212	0.130832	0.134442	0.0934511	0.0350868	unknown	mitochondrion - IM	0.751371	0.0549296	0.710098	unknown
Tb927.11.14410	0.0388701	0.0528367	0.0884253	0.1334	0.150746	0.192406	0.125892	0.0926658	0.0701436	0.0370057	0.0109927	unknown	microtubule structures 2	0.614734	0.020023	0.602426	unknown
Tb927.11.14430	0.260337	0.0581885	0.0282978	0.05339	0.0506347	0.0582329	0.0487446	0.0444643	0.0434269	0.0275673	0.312895	proteasome regulatory particle	proteasome regulatory particle	1	0	1	proteasome regulatory particle
Tb927.11.14440	0.0630548	0.201012	0.166845	0.153284	0.0998103	0.116994	0.0689966	0.052094	0.0377689	0.0180658	0.0108188	flagellum 1	flagellum 1	1	0	1	flagellum 1
Tb927.11.14450	0.0463622	0.163263	0.144268	0.129504	0.109554	0.126789	0.0906025	0.071778	0.0604375	0.0352289	0.00960174	unknown	flagellum 1	0.999992	2.33768e-06	0.99999	flagellum 1
Tb927.11.14460	0.0641018	0.0501601	0.0545952	0.0747575	0.0504691	0.0662672	0.0750393	0.0932718	0.15148	0.164209	0.162168	unknown	secretory/endocytic 2	0.00230298	0.997577	5.57927e-06	unknown
Tb927.11.14470	0.192064	0.0407114	0.0540101	0.105086	0.10436	0.134509	0.101207	0.0828274	0.0864849	0.0708277	0.0448453	unknown	microtubule structures 2	0.805133	0.128184	0.701928	unknown
Tb927.11.14480	0.271897	0.0723051	0.0479573	0.0745367	0.0738126	0.109795	0.0835003	0.0755102	0.0712076	0.0398526	0.0796247	unknown	intraflagellar transport	0.532284	0.0471169	0.507204	unknown
Tb927.11.14490	0.223626	0.134149	0.056813	0.0578683	0.0704475	0.113171	0.0837367	0.0526381	0.0634329	0.0358559	0.0863656	unknown	nucleus - chromatin	0.995916	3.82689e-05	0.995878	nucleus - chromatin
Tb927.11.1450	0.121777	0.0264459	0.0403851	0.0749445	0.101578	0.145247	0.137817	0.139219	0.13525	0.0529361	0.0159411	unknown	mitochondrion - matrix 1	0.938672	6.39521e-05	0.938612	unknown
Tb927.11.14520	0.081792	0.0277336	0.029757	0.0765308	0.114604	0.129602	0.129969	0.135519	0.149778	0.0677285	0.02851	unknown	mitochondrion - matrix 2	0.993496	6.16858e-05	0.993435	mitochondrion - matrix 2
Tb927.11.14540	0.0330681	0.154729	0.135443	0.1361	0.111398	0.118373	0.0872089	0.070184	0.0540619	0.0361773	0.0192404	unknown	flagellum 1	0.999886	2.1495e-05	0.999865	flagellum 1
Tb927.11.14560	0.588505	0.0525145	0.00963839	0.0327904	0.0465736	0.0571976	0.0400544	0.0381331	0.0360445	0.0184531	0.0633623	nucleus	nucleus	1	0	1	nucleus
Tb927.11.14570	0.0740191	0.0188777	0.0361708	0.069898	0.114392	0.16758	0.140029	0.147643	0.158449	0.0547501	0.0108677	unknown	mitochondrion - matrix 1	0.590439	0.00175473	0.589403	unknown
Tb927.11.14580	0.264131	0.0523844	0.0416485	0.0497903	0.0734449	0.0885596	0.0736068	0.0749432	0.0856037	0.0652982	0.177356	unknown	ribonucleoproteins 1	0.810585	0.000288418	0.810351	unknown
Tb927.11.14590	0.400361	0.0551406	0.0229145	0.0426365	0.0476744	0.0643959	0.05649	0.057497	0.0630286	0.038554	0.139755	unknown	ribonucleoproteins 1	0.819949	5.13235e-05	0.819907	unknown
Tb927.11.1460	0.206456	0.0371736	0.0382393	0.0504827	0.0483293	0.0759849	0.0646591	0.0762095	0.118878	0.0980945	0.0862665	unknown	secretory/endocytic 2	0.999979	1.27868e-05	0.999966	secretory/endocytic 2
Tb927.11.14610	0.0307089	0.0180342	0.0153594	0.0387567	0.0568526	0.0839141	0.085006	0.0971387	0.194376	0.375088	0.00791977	unknown	secretory/endocytic 1	0.999997	4.05248e-09	0.999997	secretory/endocytic 1
Tb927.11.14620	0.0353519	0.0296868	0.0213826	0.0359521	0.0543683	0.0792694	0.0857639	0.0951099	0.185012	0.354541	0.0330316	secretory/endocytic 1	secretory/endocytic 1	1	0	1	secretory/endocytic 1
Tb927.11.14650	0.0556598	0.0328444	0.0489084	0.108204	0.156263	0.216835	0.145154	0.106409	0.0726984	0.0236353	0.0149775	unknown	microtubule structures 1	0.999986	6.7597e-07	0.999985	microtubule structures 1
Tb927.11.14670	0.0666936	0.0234505	0.033469	0.0568673	0.0864819	0.140283	0.141708	0.147105	0.164806	0.0985021	0.024049	unknown	mitochondrion - IM	0.588764	0.00515559	0.585728	unknown
Tb927.11.14680	0.358424	0.0758361	0.0371217	0.0557384	0.0695945	0.114065	0.0703952	0.0728407	0.0668116	0.0442395	0.0509962	unknown	nucleus	0.985122	0.000107776	0.985016	unknown
Tb927.11.14690	0.17792	0.0918711	0.0507463	0.0748993	0.0717136	0.0826253	0.0713694	0.0632884	0.0599307	0.0427217	0.214298	unknown	cytosol	0.783595	0.0339776	0.75697	unknown
Tb927.11.1470	0.0422605	0.0160902	0.0352171	0.0506749	0.0725211	0.113768	0.0891633	0.0900665	0.151486	0.318472	0.0186341	secretory/endocytic 3	secretory/endocytic 3	1	0	1	secretory/endocytic 3
Tb927.11.14730	0.0251304	0.0177396	0.0347308	0.0690282	0.0924956	0.142236	0.142004	0.161876	0.202205	0.0979983	0.00895346	unknown	endoplasmic reticulum	0.993393	5.42563e-06	0.993387	endoplasmic reticulum
Tb927.11.14740	0.0300788	0.0184555	0.0628061	0.145633	0.210875	0.30745	0.0859145	0.0759272	0.0325978	0.0156893	0.0145731	unknown	microtubule structures 1	0.99903	0.000969516	0.998062	microtubule structures 1
Tb927.11.14750	0.416469	0.0421731	0.0150156	0.0368371	0.044402	0.0575403	0.0574662	0.0507801	0.0481558	0.0416992	0.162064	unknown	ribonucleoproteins 1	0.872843	4.07521e-05	0.872807	unknown
Tb927.11.14760	0.162564	0.104267	0.0374206	0.0372381	0.044246	0.10717	0.0884919	0.0145682	0.0716198	0.0852458	0.247169	unknown	microtubule structures 2	0.235752	0.764248	0.0555792	unknown
Tb927.11.14770	0.242607	0.0591364	0.0316462	0.0505547	0.0604247	0.0932225	0.0750608	0.0731874	0.0840112	0.0508973	0.172719	unknown	ribonucleoproteins 1	0.336939	0.126453	0.294332	unknown
Tb927.11.14780	0.126128	0.0843431	0.0531569	0.0800336	0.0933395	0.141854	0.119308	0.0988021	0.0792761	0.042526	0.0808353	unknown	glycosomes	0.898495	0.0211279	0.879512	unknown
Tb927.11.14800	0.0551893	0.0378885	0.0485657	0.101272	0.175433	0.191287	0.157086	0.0982216	0.0769231	0.044055	0.0149241	unknown	microtubule structures 1	0.998836	6.3004e-06	0.99883	microtubule structures 1
Tb927.11.14810	0.0740939	0.141198	0.128738	0.150287	0.109689	0.110923	0.0992885	0.0852127	0.0551139	0.0269191	0.0185372	unknown	microtubule structures 2	0.981198	0.0167234	0.964789	unknown
Tb927.11.14830	0.208696	0.113963	0.0596255	0.0720242	0.105008	0.0836336	0.0888461	0.0440343	0.0463714	0.039041	0.138757	unknown	microtubule structures 2	0.994148	0.0058418	0.988341	unknown
Tb927.11.14840	0.111801	0.0632504	0.0413272	0.0855689	0.121075	0.127903	0.13136	0.11898	0.0857154	0.0487676	0.0261548	unknown	microtubule structures 2	0.966313	0.00481258	0.961663	unknown
Tb927.11.14850	0.218126	0.0496012	0.0394792	0.0633793	0.0851852	0.100918	0.0329047	0.0893411	0.113278	0.105506	0.0848766	unknown	microtubule structures 2	0.975093	0.0167021	0.958807	unknown
Tb927.11.14870	0.0626682	0.0178337	0.0245989	0.0363832	0.0372176	0.0520495	0.0422666	0.0442553	0.0485511	0.0437136	0.56474	cytosol	cytosol	1	0	1	cytosol
Tb927.11.14880	0.0850062	0.190958	0.182412	0.135566	0.0641344	0.0672629	0.0650233	0.0538623	0.049836	0.0269653	0.0720451	unknown	microtubule structures 2	0.979719	0.0202631	0.959867	unknown
Tb927.11.14890	0.347334	0.0567277	0.0236725	0.0391841	0.0505999	0.0819755	0.0615766	0.0516817	0.047568	0.0166452	0.211654	unknown	proteasome regulatory particle	0.89695	0.0289125	0.871017	unknown
Tb927.11.14900	0.204142	0.0372011	0.0307459	0.0551117	0.0649499	0.0952113	0.0866145	0.099782	0.120441	0.0743289	0.126617	unknown	ribonucleoproteins 1	0.629924	0.343612	0.413475	unknown
Tb927.11.14910	0.0157	0.0276548	0.0410598	0.0730642	0.0893702	0.134238	0.113872	0.146688	0.210198	0.114615	0.00949122	unknown	endoplasmic reticulum	0.976825	8.51116e-07	0.976824	unknown
Tb927.11.14920	0.420316	0.0347163	0.0209339	0.0524295	0.0550449	0.0906638	0.0550453	0.0620872	0.0665648	0.0565173	0.0642529	unknown	ribonucleoproteins 1	0.996407	0.000131068	0.996276	ribonucleoproteins 1
Tb927.11.14930	0.10373	0.0535856	0.0536615	0.0903217	0.118555	0.161421	0.133015	0.0996744	0.100674	0.050139	0.0352229	unknown	glycosomes	0.908718	0.00996574	0.899662	unknown
Tb927.11.14940	0.0653113	0.0203491	0.0493236	0.0780478	0.0833399	0.0905169	0.11752	0.0848394	0.110605	0.0667518	0.233396	unknown	microtubule structures 2	0.0798799	0.920116	0.0063811	unknown
Tb927.11.14950	0.315928	0.0679108	0.0466789	0.0481846	0.0520285	0.0691	0.0683488	0.0591514	0.0654247	0.04378	0.117477	unknown	proteasome regulatory particle	0.808486	0.000220716	0.808308	unknown
Tb927.11.14960	0.591357	0.0567037	0.0210016	0.030493	0.0441961	0.0611294	0.0473558	0.037572	0.0330892	0.0205863	0.0407734	nucleus	nucleus	1	0	1	nucleus
Tb927.11.14970	0.071562	0.224275	0.180542	0.150005	0.0911369	0.093829	0.0648725	0.0462271	0.0349057	0.0192716	0.010949	unknown	flagellum 1	1	5.16736e-08	1	flagellum 1
Tb927.11.14980	0.10471	0.0195274	0.0389274	0.0745724	0.100618	0.150179	0.146427	0.134526	0.152959	0.0674613	0.0109186	mitochondrion - matrix 1	mitochondrion - matrix 1	1	0	1	mitochondrion - matrix 1
Tb927.11.14990	0.128763	0.040595	0.0310403	0.0540525	0.0468507	0.0570146	0.04264	0.0532021	0.0681678	0.0640744	0.413599	unknown	cytosol	0.998885	0.000555666	0.99833	cytosol
Tb927.11.15000	0.188938	0.22498	0.0727388	0.0605653	0.0721505	0.10992	0.0823655	0.0638286	0.0562592	0.028202	0.0250648	unknown	nucleus - chromatin	1	9.88454e-08	1	nucleus - chromatin
Tb927.11.15020	0.118183	0.0603714	0.041255	0.0600003	0.0757065	0.086152	0.0860499	0.0919806	0.110438	0.0741834	0.195681	unknown	cytosol	0.147691	0.695667	0.0449473	unknown
Tb927.11.15030	0.102209	0.0370687	0.0166562	0.0329752	0.0297164	0.0421751	0.0406429	0.0367549	0.0397976	0.033027	0.582385	unknown	cytosol	0.999999	4.22094e-07	0.999998	cytosol
Tb927.11.15040	0.0628853	0.0304858	0.034713	0.0691341	0.102343	0.155005	0.143483	0.134721	0.152053	0.0708862	0.0341107	unknown	mitochondrion - matrix 1	0.986341	7.42525e-05	0.986268	unknown
Tb927.11.15050	0.0124164	0.0321469	0.0406345	0.0833828	0.098774	0.148951	0.105622	0.147385	0.165138	0.15832	0.00688831	unknown	secretory/endocytic 1	0.773354	0.00125394	0.772384	unknown
Tb927.11.15070	0.101475	0.034849	0.0364336	0.0837391	0.12886	0.185308	0.132613	0.108635	0.0965714	0.0384403	0.0295964	unknown	microtubule structures 1	0.825587	0.00277183	0.823299	unknown
Tb927.11.15090	0.040839	0.0278785	0.0697047	0.113523	0.145918	0.1804	0.162126	0.103232	0.0680382	0.0348442	0.053496	unknown	microtubule structures 1	0.976819	0.000379138	0.976448	unknown
Tb927.11.15100	0.0225226	0.21286	0.179792	0.160521	0.0952223	0.102759	0.081857	0.0525576	0.0428805	0.025609	0.00613023	flagellum 1	flagellum 1	1	0	1	flagellum 1
Tb927.11.15110	0.103561	0.0505192	0.0401565	0.0643482	0.10024	0.155737	0.113919	0.122752	0.145565	0.0787656	0.0244366	unknown	mitochondrion - IM	0.762134	0.150048	0.647777	unknown
Tb927.11.15120	0.0368152	0.15633	0.147051	0.148975	0.117098	0.1345	0.102374	0.0684762	0.0509901	0.0222977	0.00520301	unknown	flagellum 1	0.999971	7.05496e-06	0.999964	flagellum 1
Tb927.11.15130	0.0605095	0.183305	0.144631	0.154391	0.101184	0.109448	0.0790987	0.0541856	0.042771	0.0234642	0.0255683	unknown	flagellum 1	1	8.33668e-08	0.999999	flagellum 1
Tb927.11.15140	0.159349	0.071033	0.0496769	0.0714572	0.105987	0.148106	0.125912	0.0953389	0.093363	0.0580563	0.0111799	microtubule structures 2	microtubule structures 2	1	0	1	microtubule structures 2
Tb927.11.15150	0.0109249	0.0224326	0.0352975	0.0754034	0.0985309	0.151766	0.118843	0.165946	0.202048	0.104539	0.00368313	unknown	endoplasmic reticulum	0.9962	1.10103e-06	0.996198	endoplasmic reticulum
Tb927.11.15170	0.118752	0.0536497	0.0360589	0.0444135	0.074266	0.0702694	0.0793413	0.0853209	0.0646106	0.0738738	0.299444	unknown	cytosol	0.0174909	0.980663	0.000338227	unknown
Tb927.11.15180	0.283674	0.0629848	0.0227904	0.0409995	0.0578675	0.0812715	0.078897	0.0731052	0.0772661	0.0539923	0.159869	unknown	proteasome regulatory particle	0.770466	0.0974815	0.69536	unknown
Tb927.11.15190	0.0505872	0.183445	0.154237	0.154703	0.104611	0.113313	0.0875017	0.061736	0.0499686	0.0258134	0.00431989	flagellum 1	flagellum 1	1	0	1	flagellum 1
Tb927.11.15210	0.0628702	0.0345684	0.029802	0.0561756	0.0815069	0.112549	0.126517	0.13791	0.20463	0.122502	0.0209514	unknown	secretory/endocytic 1	0.706647	2.40676e-05	0.70663	unknown
Tb927.11.15220	0.0485093	0.175597	0.149369	0.149799	0.0921737	0.10749	0.0833647	0.0603255	0.0492559	0.0251929	0.0308702	unknown	flagellum 1	0.999996	6.93017e-07	0.999995	flagellum 1
Tb927.11.15230	0.0116978	0.0183896	0.031259	0.0692814	0.0948212	0.134884	0.133736	0.137995	0.187875	0.152724	0.00781105	unknown	secretory/endocytic 1	0.966189	0.0066317	0.959781	unknown
Tb927.11.15240	0.0752239	0.0436186	0.0477143	0.0694964	0.0813726	0.109658	0.10507	0.121546	0.174613	0.145436	0.0139176	unknown	secretory/endocytic 1	0.964179	0.0157153	0.949027	unknown
Tb927.11.15250	0.049466	0.172716	0.137762	0.141703	0.102884	0.117882	0.084077	0.0631178	0.0542657	0.0293921	0.0102196	unknown	flagellum 1	0.999999	1.79985e-07	0.999999	flagellum 1
Tb927.11.15255	0.0884711	0.0333405	0.0215537	0.0419843	0.0598636	0.0767715	0.0718751	0.067449	0.0855907	0.060126	0.392974	unknown	cytosol	0.998521	0.00125444	0.997269	cytosol
Tb927.11.15270	0.0890037	0.067748	0.0491972	0.0669969	0.0608928	0.0842671	0.0552269	0.0529351	0.059054	0.0348929	0.357794	unknown	cytosol	0.994507	0.00381243	0.990715	cytosol
Tb927.11.15300	0.28312	0.0781693	0.0242596	0.0287703	0.0890437	0.119719	0.0733035	0.0710604	0.0747794	0.0452203	0.112554	unknown	intraflagellar transport	0.882629	0.00448299	0.878672	unknown
Tb927.11.15310	0.0215466	0.0213566	0.0562408	0.117077	0.176253	0.223173	0.137269	0.119376	0.0727254	0.0192431	0.00447211	unknown	microtubule structures 1	0.999992	4.96296e-07	0.999992	microtubule structures 1
Tb927.11.15350	0.482521	0.0640668	0.0281893	0.0349658	0.0656369	0.0719917	0.0552446	0.0434316	0.0353483	0.0254257	0.104407	unknown	nucleus	0.932178	8.66304e-05	0.932097	unknown
Tb927.11.15360	0.0518251	0.022484	0.0221871	0.0501351	0.0695409	0.106345	0.0979595	0.109746	0.121843	0.0645811	0.283353	unknown	cytosol	3.36649e-05	0.999965	1.19132e-09	unknown
Tb927.11.15370	0.0980127	0.0416758	0.0352351	0.0456995	0.0413524	0.0547957	0.0363932	0.0456452	0.0350241	0.0273425	0.541886	cytosol	cytosol	1	0	1	cytosol
Tb927.11.15375	0.0305347	0.169514	0.136816	0.160964	0.108835	0.115844	0.0962966	0.0580696	0.0549045	0.0280144	0.0219524	unknown	flagellum 1	0.999995	2.07886e-07	0.999995	flagellum 1
Tb927.11.1540	0.0693192	0.0279296	0.0403275	0.072945	0.102659	0.150911	0.145928	0.145037	0.14871	0.0634273	0.0274072	unknown	mitochondrion - matrix 1	0.987212	9.55097e-06	0.987202	unknown
Tb927.11.15400	0.0936352	0.0394125	0.0453765	0.0722155	0.079054	0.117834	0.0929273	0.115103	0.140345	0.148586	0.0516664	unknown	secretory/endocytic 2	0.66968	0.143295	0.573718	unknown
Tb927.11.15420	0.438333	0.0674635	0.0160039	0.0257073	0.0263924	0.0376439	0.0371783	0.0304779	0.0469592	0.0366903	0.249603	unknown	proteasome regulatory particle	0.994327	0.000316625	0.994012	proteasome regulatory particle
Tb927.11.15430	0.507855	0.0590003	0.0319961	0.0357753	0.053344	0.0751469	0.0555093	0.0402198	0.048376	0.0296469	0.0590543	unknown	nucleus	0.992851	7.72121e-07	0.99285	nucleus
Tb927.11.15440	0.0285471	0.0258822	0.0281676	0.0694857	0.102967	0.145584	0.133323	0.133895	0.185335	0.0724001	0.0075315	unknown	mitochondrion - IM	0.832548	1.56531e-05	0.832535	unknown
Tb927.11.15450	0.114919	0.061268	0.038967	0.0866298	0.121104	0.172183	0.145969	0.127128	0.0552833	0.0311051	0.045444	unknown	microtubule structures 2	0.998779	0.00092487	0.997855	microtubule structures 2
Tb927.11.15460	0.415817	0.0555693	0.0290693	0.0488528	0.0668009	0.0976557	0.0724771	0.0702268	0.0510064	0.0308852	0.037339	unknown	nucleus	0.983119	3.04454e-05	0.983089	unknown
Tb927.11.15480	0.115716	0.0547303	0.0361535	0.0422658	0.0416525	0.0560358	0.0565608	0.0477068	0.0484909	0.0390929	0.451658	cytosol	cytosol	1	0	1	cytosol
Tb927.11.15490	0.0955154	0.0575354	0.0510359	0.0667914	0.0765584	0.105301	0.0968336	0.112329	0.156399	0.120306	0.0553286	unknown	secretory/endocytic 1	0.202429	0.561419	0.0887816	unknown
Tb927.11.1550	0.31089	0.0544124	0.0295132	0.055971	0.0653082	0.0911724	0.0712345	0.0725778	0.0823597	0.0502073	0.115132	unknown	ribonucleoproteins 1	0.957856	0.00113732	0.956766	unknown
Tb927.11.15500	0.100119	0.0245835	0.0361877	0.0749116	0.103724	0.157991	0.13575	0.129179	0.14009	0.0660171	0.0261388	unknown	mitochondrion - matrix 1	0.989621	0.000126122	0.989496	unknown
Tb927.11.15520	0.148986	0.0511609	0.0624694	0.0824461	0.112077	0.135869	0.0749209	0.0707061	0.0785129	0.0596808	0.0927674	unknown	microtubule structures 2	0.961451	0.0324143	0.930287	unknown
Tb927.11.15530	0.00621521	0.0320969	0.0520794	0.0731138	0.0842585	0.136914	0.105411	0.13932	0.169299	0.109216	0.0920752	unknown	secretory/endocytic 2	0.171669	0.751915	0.0425886	unknown
Tb927.11.15540	0.014027	0.0197613	0.0260249	0.0667088	0.101185	0.157704	0.134829	0.171862	0.206451	0.0952712	0.00617588	unknown	endoplasmic reticulum	0.994779	4.17565e-06	0.994775	endoplasmic reticulum
Tb927.11.15550	0.0832616	0.0479309	0.0376199	0.0628868	0.0863044	0.132625	0.143414	0.112694	0.161528	0.121894	0.00984065	unknown	mitochondrion - IM	0.623528	0.0273045	0.606503	unknown
Tb927.11.15560	0.0591162	0.0249972	0.030409	0.0605651	0.11114	0.163843	0.174106	0.146006	0.148806	0.0646505	0.00852525	unknown	mitochondrion - matrix 2	0.799499	7.80514e-05	0.799436	unknown
Tb927.11.15580	0.233055	0.0986747	0.0359282	0.0590096	0.0673672	0.0874843	0.0720199	0.0619952	0.070714	0.0464318	0.16844	unknown	proteasome regulatory particle	0.996494	0.00116512	0.995333	proteasome regulatory particle
Tb927.11.1560	0.026607	0.0159916	0.0177024	0.0113002	0.012586	0.0176394	0.0188305	0.0237736	0.0147786	0.0232937	0.811477	cytosol	cytosol	1	0	1	cytosol
Tb927.11.15610	0.0545772	0.0365836	0.0599241	0.116646	0.16322	0.206679	0.125324	0.102732	0.0708863	0.0285855	0.0113569	unknown	microtubule structures 1	0.999987	3.05384e-07	0.999987	microtubule structures 1
Tb927.11.15630	0.197197	0.0701185	0.0450421	0.0609189	0.0660065	0.0836426	0.0763215	0.071676	0.082717	0.0560217	0.161803	unknown	cytosol	0.814148	0.00470836	0.810315	unknown
Tb927.11.15640	0.0720366	0.0200389	0.0296621	0.069917	0.109003	0.15685	0.152416	0.143172	0.144912	0.0595161	0.0361819	mitochondrion - matrix 2	mitochondrion - matrix 2	1	0	1	mitochondrion - matrix 2
Tb927.11.15650	0.0786475	0.0309797	0.0376052	0.0746416	0.108414	0.154369	0.142311	0.137785	0.14038	0.0587114	0.0209735	unknown	mitochondrion - matrix 1	0.968369	3.61571e-05	0.968334	unknown
Tb927.11.15660	0.0311279	0.036791	0.03025	0.0731283	0.0533726	0.0856486	0.0664519	0.101263	0.142951	0.151738	0.227277	unknown	secretory/endocytic 2	0.00463531	0.99536	2.1509e-05	unknown
Tb927.11.15675	0.0294664	0.0268547	0.0377539	0.0730112	0.102433	0.147294	0.134721	0.16538	0.195205	0.080056	0.00782468	unknown	endoplasmic reticulum	0.973539	9.19356e-06	0.97353	unknown
Tb927.11.15680	0.0306185	0.0313968	0.0244616	0.0318405	0.0408618	0.0519178	0.0462445	0.0381419	0.0361467	0.0264515	0.636263	unknown	cytosol	1	3.39739e-07	0.999999	cytosol
[truncated: 4,065 more rows]

## Sheet: SD8-a ii
gene ID	126_rep2	127N_rep2	127C_rep2	128N_rep2	128C_rep2	129N_rep2	129C_rep2	130N_rep2	130C_rep2	131N_rep2	131C_rep2	markers	tagm.map.allocation	tagm.map.probability	tagm.map.outlier	tagm.map.localisation.probability	tagm.map.localisation.prediction
Tb05.5K5.110	0.265857	0.283631	0.0602149	0.0202967	0.0357331	0.0279656	0.0366096	0.0442326	0.0390963	0.0605428	0.0938133	unknown	nucleus	0.982343	0.000102022	0.982243	unknown
Tb05.5K5.120	0.057825	0.0626363	0.0685316	0.15464	0.212057	0.14589	0.11808	0.064332	0.0330762	0.0401507	0.0109935	unknown	microtubule structures 1	0.999999	6.96569e-07	0.999999	microtubule structures 1
Tb05.5K5.130	0.0939048	0.125026	0.114174	0.17525	0.146917	0.0854837	0.0812254	0.0572558	0.0353514	0.0573502	0.0171622	unknown	flagellum 1	0.507636	0.00090993	0.507174	unknown
Tb05.5K5.150	0.0377496	0.0538987	0.0631295	0.0438274	0.0872339	0.0839968	0.107543	0.121419	0.103772	0.193392	0.10098	unknown	secretory/endocytic 3	0.971455	0.0176681	0.954291	unknown
Tb05.5K5.160	0.174758	0.215369	0.083869	0.0412569	0.0756886	0.0832275	0.101113	0.0762632	0.0498297	0.0552374	0.0257725	unknown	nucleus	0.991632	2.41999e-05	0.991608	nucleus
Tb05.5K5.170	0.0181207	0.0106345	0.0157591	0.0242542	0.0963916	0.101262	0.1902	0.224591	0.154562	0.153232	0.0109919	unknown	endoplasmic reticulum	0.999965	3.25421e-07	0.999964	endoplasmic reticulum
Tb05.5K5.180	0.0443548	0.0515625	0.0604334	0.15173	0.147796	0.108695	0.121628	0.106813	0.0876414	0.106813	0.0125335	unknown	microtubule structures 1	0.00270053	0.997287	7.32676e-06	unknown
Tb05.5K5.200	0.0405865	0.033295	0.0219406	0.0112527	0.0121915	0.0113154	0.014992	0.0184037	0.0113301	0.0382784	0.785591	unknown	cytosol	1	1.19198e-08	1	cytosol
Tb05.5K5.210	0.0117323	0.0195891	0.0213632	0.0337823	0.0923547	0.0939526	0.145687	0.169681	0.155193	0.2296	0.00691268	unknown	endoplasmic reticulum	0.896341	1.59889e-05	0.896327	unknown
Tb05.5K5.220	0.00727789	0.0128519	0.0216975	0.0328786	0.0958894	0.088503	0.131671	0.176872	0.14798	0.253422	0.00663129	unknown	mitochondrion - OM	0.609321	5.30018e-06	0.609318	unknown
Tb05.5K5.40	0.0612175	0.0979097	0.128627	0.22838	0.158962	0.0960431	0.0791156	0.0448894	0.02825	0.0448029	0.0109906	unknown	flagellum 1	0.999904	1.0012e-07	0.999903	flagellum 1
Tb05.5K5.50	0.0419063	0.0853704	0.115988	0.227897	0.159405	0.0960835	0.0859126	0.049973	0.0250716	0.0405267	0.0134388	unknown	flagellum 1	0.99996	2.01544e-08	0.99996	flagellum 1
Tb05.5K5.70	0.328985	0.256764	0.0602952	0.0205224	0.0442312	0.0508569	0.0527246	0.0461521	0.0320133	0.0383972	0.0479553	unknown	nucleus	0.693277	7.27131e-07	0.693276	unknown
Tb05.5K5.80	0.136764	0.111982	0.0703785	0.0527271	0.0803613	0.0606298	0.0779689	0.0557674	0.0361319	0.0561249	0.261164	unknown	ribonucleoproteins 1	0.502941	0.218869	0.392863	unknown
Tb06.3A7.960	0.0780444	0.0897548	0.0722414	0.0518324	0.0710995	0.0621449	0.0940041	0.116881	0.113403	0.180096	0.0602289	unknown	secretory/endocytic 3	0.646404	0.0727013	0.59941	unknown
Tb07.11L3.90	0.161608	0.129878	0.0827507	0.108223	0.0916498	0.0714007	0.0816159	0.0587468	0.0369017	0.0474859	0.100966	unknown	microtubule structures 2	0.993673	0.00581285	0.987897	unknown
Tb08.27P2.110	0.00907355	0.0121538	0.0130398	0.0199525	0.0652331	0.0813495	0.129516	0.192967	0.217166	0.238421	0.0116986	unknown	secretory/endocytic 1	0.973097	1.16622e-05	0.973085	unknown
Tb08.27P2.290	0.0324844	0.0507528	0.0533971	0.0362004	0.0490751	0.0449357	0.0775017	0.0815021	0.0511101	0.265857	0.257184	unknown	secretory/endocytic 3	0.999996	4.25175e-06	0.999991	secretory/endocytic 3
Tb09.v4.0013	0.122887	0.108296	0.0632633	0.0329726	0.0740178	0.083906	0.0943564	0.113692	0.100626	0.119907	0.0728035	unknown	nucleus - chromatin	0.226717	0.713605	0.0649307	unknown
Tb09.v4.0015	0.0492157	0.086435	0.0719779	0.07267	0.0986626	0.104177	0.146993	0.114098	0.0691986	0.0741397	0.112432	unknown	nucleus - chromatin	0.978093	0.0200883	0.958445	unknown
Tb09.v4.0018	0.0117463	0.0150168	0.0156858	0.0126877	0.0802483	0.129039	0.16324	0.23298	0.154289	0.184278	0.000788057	unknown	endoplasmic reticulum	0.998329	1.86901e-07	0.998328	endoplasmic reticulum
Tb09.v4.0026	0.00764501	0.0431657	0.0869035	0.0645155	0.1068	0.137237	0.189094	0.151435	0.124359	0.0851823	0.00366201	unknown	nucleus - chromatin	0.953039	0.0426509	0.912391	unknown
Tb09.v4.0030	0.0200327	0.0204083	0.0229153	0.021075	0.118217	0.086605	0.140486	0.276246	0.0700979	0.19872	0.0251964	unknown	secretory/endocytic 2	0.99998	1.99727e-05	0.99996	secretory/endocytic 2
Tb09.v4.0065	0.0173018	0.0276394	0.0248102	0.0212021	0.0436894	0.0578414	0.0853593	0.194589	0.2212	0.21808	0.0882882	unknown	secretory/endocytic 3	0.931484	0.000198089	0.931299	unknown
Tb09.v4.0090	0.03208	0.0570234	0.0449336	0.0513141	0.0968658	0.0788872	0.114443	0.123568	0.136246	0.210283	0.0543555	unknown	mitochondrion - OM	0.723718	0.00403882	0.720795	unknown
Tb09.v4.0107	0.104865	0.124318	0.0745365	0.056443	0.0868736	0.0837245	0.111358	0.0794184	0.0758021	0.124381	0.0782793	unknown	nucleus - chromatin	0.908723	0.0771503	0.838614	unknown
Tb09.v4.0109	0.049718	0.094775	0.0649442	0.0721646	0.101958	0.142426	0.163663	0.0891421	0.0612038	0.0720527	0.0879521	unknown	nucleus - chromatin	0.982188	0.00844808	0.973891	unknown
Tb09.v4.0119	0.0387568	0.0441415	0.0431065	0.0498528	0.0755479	0.101401	0.123371	0.158368	0.138222	0.203473	0.0150281	unknown	mitochondrion - OM	0.858682	0.000180946	0.858527	unknown
Tb09.v4.0150	0.0275145	0.0266884	0.0313035	0.0266884	0.042443	0.0533102	0.0928502	0.135154	0.206779	0.241651	0.109338	unknown	secretory/endocytic 3	0.997071	0.000108192	0.996963	secretory/endocytic 3
[truncated: 6,164 more rows]

## Sheet: SD8-a iii
gene ID	126_rep3	127N_rep3	127C_rep3	128N_rep3	128C_rep3	129N_rep3	129C_rep3	130N_rep3	130C_rep3	131N_rep3	131C_rep3	markers	tagm.map.allocation	tagm.map.probability	tagm.map.outlier	tagm.map.localisation.probability	tagm.map.localisation.prediction
[truncated: 5,992 more rows]

[truncated: 9 more sheets: SD8-b i, SD8-b ii, SD8-b iii, SD8-c i, SD8-c ii, SD8-c iii, SD8-d i, SD8-d ii, SD8-d iii]
