# Supplementary material for: Mapping diversity in African trypanosomes using high resolution spatial proteomics
Source: Nat Commun. 2023 Jul 21;14:4401. doi: 10.1038/s41467-023-40125-z (PMC10361982; doi:10.1038/s41467-023-40125-z)
Supplement: Supplementary file 11 — Supplementary Data 9 [file 41467_2023_40125_MOESM11_ESM.xlsx]

## Sheet: Legend
Supplementary Data 9: TAGM-MAP classifications of proteins to subcellular localisation for spatial proteome definition in each 33-plex dataset (A) T. brucei BSF, (B) T. brucei PCF, (C) T. congolense BSF, and (D) T. congolense PCF. Note that these are the primary classifications and form the basis for the spatial proteomes reported in this work
Sheet	Name	Description	Column letter	Column names	Column description
1	SD9-a TAGM-MAP classifications for T. brucei BSF	The TAGM-MAP classifications of proteins to subcellular localisation for spatial proteome definition in each 33-plex dataset in T. brucei BSF.	A	gene ID	TriTrypDB based gene identifier
			B	markers	The marker set used for TAGM-MAP classification of protein subcellular localisation.
			C	tagm.map.allocation	The TAGM-MAP prediction for the most probable subcellular allocation.
			D	tagm.map.probability	The posterior probability for the master protein subcellular allocations computed by TAGM-MAP.
			E	tagm.map.outlier	The posterior probability for the master protein to belong to the outlier component rather than any of the annotated components.
			F	tagm.map.localisation.probability	The localisation probability for the master protein to belong a subcellular class; defined as the product of the tagm.map.probability and 1 - tagm.map.outlier
			G	tagm.map.localisation.prediction	The final prediction of the master protein subcellular localisation based on its localisation probability; only proteins with a localisation probability of greater than 99.9 % and outlier probability of less than 5E-5 were retained.
2	SD9-b TAGM-MAP classifications for T. brucei PCF	The TAGM-MAP classifications of proteins to subcellular localisation for spatial proteome definition in each 33-plex dataset in T. brucei PCF.	A	gene ID	TriTrypDB based gene identifier
			B	markers	The marker set used for TAGM-MAP classification of protein subcellular localisation.
			C	tagm.map.allocation	The TAGM-MAP prediction for the most probable subcellular allocation.
			D	tagm.map.probability	The posterior probability for the master protein subcellular allocations computed by TAGM-MAP.
			E	tagm.map.outlier	The posterior probability for the master protein to belong to the outlier component rather than any of the annotated components.
			F	tagm.map.localisation.probability	The localisation probability for the master protein to belong a subcellular class; defined as the product of the tagm.map.probability and 1 - tagm.map.outlier
			G	tagm.map.localisation.prediction	The final prediction of the master protein subcellular localisation based on its localisation probability; only proteins with a localisation probability of greater than 99.9 % and outlier probability of less than 5E-5 were retained.
3	SD9-c TAGM-MAP classifications for T. congolense BSF	The TAGM-MAP classifications of proteins to subcellular localisation for spatial proteome definition in each 33-plex dataset in T. congolense BSF.	A	gene ID	TriTrypDB based gene identifier
			B	markers	The marker set used for TAGM-MAP classification of protein subcellular localisation.
			C	tagm.map.allocation	The TAGM-MAP prediction for the most probable subcellular allocation.
			D	tagm.map.probability	The posterior probability for the master protein subcellular allocations computed by TAGM-MAP.
			E	tagm.map.outlier	The posterior probability for the master protein to belong to the outlier component rather than any of the annotated components.
			F	tagm.map.localisation.probability	The localisation probability for the master protein to belong a subcellular class; defined as the product of the tagm.map.probability and 1 - tagm.map.outlier
			G	tagm.map.localisation.prediction	The final prediction of the master protein subcellular localisation based on its localisation probability; only proteins with a localisation probability of greater than 99.9 % and outlier probability of less than 5E-5 were retained.
4	SD9-d TAGM-MAP classifications for T. congolense PCF	The TAGM-MAP classifications of proteins to subcellular localisation for spatial proteome definition in each 33-plex dataset in T. congolense PCF.	A	gene ID	TriTrypDB based gene identifier
			B	markers	The marker set used for TAGM-MAP classification of protein subcellular localisation.
			C	tagm.map.allocation	The TAGM-MAP prediction for the most probable subcellular allocation.
			D	tagm.map.probability	The posterior probability for the master protein subcellular allocations computed by TAGM-MAP.
			E	tagm.map.outlier	The posterior probability for the master protein to belong to the outlier component rather than any of the annotated components.
			F	tagm.map.localisation.probability	The localisation probability for the master protein to belong a subcellular class; defined as the product of the tagm.map.probability and 1 - tagm.map.outlier
			G	tagm.map.localisation.prediction	The final prediction of the master protein subcellular localisation based on its localisation probability; only proteins with a localisation probability of greater than 99.9 % and outlier probability of less than 5E-5 were retained.

## Sheet: SD9-a
gene ID	tagm.map.allocation	tagm.map.probability	tagm.map.outlier	tagm.map.localisation.probability	tagm.map.localisation.prediction
Tb05.5K5.110	nucleus	0.999902	4.52471e-05	0.999857	nucleus
Tb05.5K5.120	microtubule structures 1	1	1.69068e-13	1	microtubule structures 1
Tb05.5K5.130	flagellum 1	1	3.6775e-09	1	flagellum 1
Tb05.5K5.150	secretory/endocytic 3	0.000144165	0.999795	2.9522e-08	unknown
Tb05.5K5.160	microtubule structures 2	0.999963	3.1575e-09	0.999963	microtubule structures 2
Tb05.5K5.170	endoplasmic reticulum	0.999999	1.47122e-06	0.999997	endoplasmic reticulum
Tb05.5K5.200	cytosol	1	2.79347e-17	1	cytosol
Tb05.5K5.210	secretory/endocytic 3	0.999987	3.48142e-07	0.999986	secretory/endocytic 3
Tb05.5K5.220	secretory/endocytic 3	1	1.42659e-07	1	secretory/endocytic 3
Tb05.5K5.40	flagellum 1	1	2.94669e-11	1	flagellum 1
Tb05.5K5.50	flagellum 1	1	1.42137e-11	1	flagellum 1
Tb05.5K5.70	nucleus	0.99851	6.43723e-09	0.99851	unknown
Tb05.5K5.80	ribonucleoproteins 1	0.998028	0.000486825	0.997542	unknown
Tb06.3A7.960	secretory/endocytic 3	1.21386e-10	1	1.47347e-20	unknown
Tb07.11L3.90	microtubule structures 2	0.998023	0.00197651	0.996051	unknown
Tb08.27P2.110	secretory/endocytic 1	0.999991	6.92044e-06	0.999984	secretory/endocytic 1
Tb09.v4.0013	cytosol	1.79323e-19	1	0	unknown
Tb09.v4.0018	secretory/endocytic 1	7.53301e-46	1	0	unknown
Tb09.v4.0030	secretory/endocytic 1	1.76757e-25	1	0	unknown
Tb09.v4.0065	secretory/endocytic 1	0.999991	9.03325e-06	0.999982	secretory/endocytic 1
Tb09.v4.0107	endoplasmic reticulum	6.98103e-15	1	4.88281e-29	unknown
Tb09.v4.0119	endoplasmic reticulum	0.999948	4.99878e-06	0.999943	endoplasmic reticulum
Tb09.v4.0150	secretory/endocytic 3	0.00787817	0.991083	7.02471e-05	unknown
Tb09.v4.0151	secretory/endocytic 1	0.999676	0.000318681	0.999357	unknown
Tb10.v4.0033	ribonucleoproteins 1	0.999638	1.93715e-07	0.999638	ribonucleoproteins 1
Tb10.v4.0036	cytosol	8.56894e-05	0.999914	7.34267e-09	unknown
Tb10.v4.0039	flagellum 1	1	1.69638e-13	1	flagellum 1
Tb10.v4.0040	cytosol	1	1.04043e-07	1	cytosol
Tb10.v4.0041	cytosol	1	5.98503e-10	1	cytosol
Tb10.v4.0045	mitochondrion - IM	0.999998	5.71216e-09	0.999998	mitochondrion - IM
Tb10.v4.0066	endoplasmic reticulum	0.99678	1.41838e-12	0.99678	unknown
Tb10.v4.0217	secretory/endocytic 1	1	2.88303e-09	1	secretory/endocytic 1
Tb10.v4.0218	secretory/endocytic 1	1	9.9151e-12	1	secretory/endocytic 1
Tb10.v4.0247	mitochondrion - OM	0.999123	1.06991e-10	0.999123	mitochondrion - OM
Tb11.01.2730	microtubule structures 1	1	6.08402e-10	1	microtubule structures 1
Tb11.01.6241	secretory/endocytic 1	4.81591e-34	1	0	unknown
Tb11.01.6250	endoplasmic reticulum	0.995343	2.64671e-08	0.995343	unknown
Tb11.02.5100b	mitochondrion - matrix 1	0.999933	8.02147e-09	0.999933	mitochondrion - matrix 1
Tb11.02.5105b	mitochondrion - IM	1.87689e-10	1	3.52274e-20	unknown
Tb11.02.5120b	mitochondrion - matrix 2	0.000150795	0.999841	2.39544e-08	unknown
Tb11.02.5360	endoplasmic reticulum	0.999998	1.72273e-06	0.999997	endoplasmic reticulum
Tb11.02.5380	nucleus	1.80251e-05	0.999982	3.24914e-10	unknown
Tb11.02.5390b	mitochondrion - matrix 2	1	3.99123e-10	1	mitochondrion - matrix 2
Tb11.02.5420	endoplasmic reticulum	0.999998	7.0001e-09	0.999998	endoplasmic reticulum
Tb11.02.5430	nucleus	0.974289	0.0257069	0.949243	unknown
Tb11.0320	mitochondrion - matrix 2	0.999769	9.0865e-09	0.999769	mitochondrion - matrix 2
Tb11.0330	microtubule structures 1	1	2.56642e-11	1	microtubule structures 1
Tb11.0350	secretory/endocytic 1	1	2.0784e-16	1	secretory/endocytic 1
Tb11.0390	ribonucleoproteins 1	0.99999	2.83085e-09	0.99999	ribonucleoproteins 1
Tb11.0550	endoplasmic reticulum	3.09387e-10	1	9.58197e-20	unknown
Tb11.0845	flagellum 1	1	7.30535e-09	1	flagellum 1
Tb11.1040	endoplasmic reticulum	0.994637	0.00529229	0.989374	unknown
Tb11.1240	ribonucleoproteins 1	0.999984	2.58064e-06	0.999981	ribonucleoproteins 1
Tb11.1790	nucleus	0.999863	0.000126372	0.999737	unknown
Tb11.v5.0126	secretory/endocytic 1	6.61206e-20	1	0	unknown
Tb11.v5.0137	microtubule structures 2	9.96149e-18	1	0	unknown
Tb11.v5.0151	secretory/endocytic 1	1	2.70819e-08	1	secretory/endocytic 1
Tb11.v5.0152	nucleus	0.99999	9.8944e-06	0.99998	nucleus
Tb11.v5.0154	cytosol	0.9999	0.000100031	0.9998	unknown
Tb11.v5.0157	flagellum 1	1	2.6822e-08	1	flagellum 1
Tb11.v5.0161	flagellum 1	0.999995	5.22931e-06	0.99999	flagellum 1
Tb11.v5.0162	proteasome	1	0	1	proteasome
Tb11.v5.0164	cytosol	0.999999	7.21551e-07	0.999999	cytosol
Tb11.v5.0165	microtubule structures 2	1.3779e-32	1	0	unknown
Tb11.v5.0166	flagellum 1	1	4.27696e-14	1	flagellum 1
Tb11.v5.0169	flagellum 1	1	3.63646e-13	1	flagellum 1
Tb11.v5.0170	mitochondrion - IM	0.999948	2.49779e-07	0.999948	mitochondrion - IM
Tb11.v5.0172	flagellum 1	1	5.21474e-14	1	flagellum 1
Tb11.v5.0175	mitochondrion - IM	0.999239	0.000753478	0.998486	unknown
Tb11.v5.0177	nucleus	0.999995	4.69266e-06	0.999991	nucleus
Tb11.v5.0179	mitochondrion - OM	0.999973	6.12255e-10	0.999973	mitochondrion - OM
Tb11.v5.0181	nucleus	7.88622e-09	1	6.21925e-17	unknown
Tb11.v5.0183	microtubule structures 2	0.999999	2.93751e-07	0.999999	microtubule structures 2
Tb11.v5.0184	microtubule structures 2	1	1.50685e-10	1	microtubule structures 2
Tb11.v5.0185	flagellum 1	1	6.28601e-13	1	flagellum 1
Tb11.v5.0188	mitochondrion - matrix 2	0.999944	4.96743e-08	0.999944	mitochondrion - matrix 2
Tb11.v5.0192	microtubule structures 2	0.996181	4.14496e-06	0.996177	unknown
Tb11.v5.0193	microtubule structures 1	1	1.17418e-10	1	microtubule structures 1
Tb11.v5.0196	proteasome	1	0	1	proteasome
Tb11.v5.0199	microtubule structures 2	0.998157	0.000138103	0.998019	unknown
Tb11.v5.0200	proteasome	1	0	1	proteasome
Tb11.v5.0203	flagellum 1	1	2.20008e-12	1	flagellum 1
Tb11.v5.0209	endoplasmic reticulum	1.087e-23	1	0	unknown
Tb11.v5.0213	secretory/endocytic 1	4.70042e-05	0.999953	2.2098e-09	unknown
Tb11.v5.0214	mitochondrion - matrix 2	1	5.04057e-09	1	mitochondrion - matrix 2
Tb11.v5.0215	nucleus	0.999997	2.57935e-06	0.999995	nucleus
Tb11.v5.0216	secretory/endocytic 3	0.999337	6.36428e-12	0.999337	secretory/endocytic 3
Tb11.v5.0220	secretory/endocytic 1	1	1.72815e-08	1	secretory/endocytic 1
Tb11.v5.0222	mitochondrion - matrix 2	0.984859	3.03614e-07	0.984859	unknown
Tb11.v5.0226	secretory/endocytic 3	0.989679	5.67702e-13	0.989679	unknown
Tb11.v5.0228	secretory/endocytic 1	1	2.09967e-16	1	secretory/endocytic 1
Tb11.v5.0230	secretory/endocytic 1	1	3.44617e-18	1	secretory/endocytic 1
Tb11.v5.0231	secretory/endocytic 1	1	2.94741e-18	1	secretory/endocytic 1
Tb11.v5.0236	nucleus	0.994927	0.00507254	0.989881	unknown
Tb11.v5.0237	nucleus	1	1.56146e-07	1	nucleus
Tb11.v5.0246	ribonucleoproteins 1	0.999997	3.20768e-06	0.999994	ribonucleoproteins 1
Tb11.v5.0252	nucleus	0.988873	5.13536e-07	0.988872	unknown
Tb11.v5.0255	cytosol	5.40246e-20	1	0	unknown
Tb11.v5.0257	mitochondrion - matrix 2	0.999892	0.000107683	0.999785	unknown
Tb11.v5.0261	cytosol	1	8.98494e-17	1	cytosol
Tb11.v5.0265	cytosol	1	1.92268e-15	1	cytosol
Tb11.v5.0269	nucleus	8.10333e-08	1	6.5664e-15	unknown
Tb11.v5.0270	cytosol	1.38014e-09	1	1.90478e-18	unknown
Tb11.v5.0271	flagellum 1	1	8.62184e-14	1	flagellum 1
Tb11.v5.0272	flagellum 1	1	4.38713e-09	1	flagellum 1
Tb11.v5.0274	nucleus	1	8.40651e-09	1	nucleus
Tb11.v5.0276	mitochondrion - matrix 1	1	8.12439e-13	1	mitochondrion - matrix 1
Tb11.v5.0277	nucleus	0.644629	3.80168e-06	0.644626	unknown
Tb11.v5.0295	cytosol	0.999318	0.000681525	0.998637	unknown
Tb11.v5.0303	microtubule structures 1	1	7.27579e-12	1	microtubule structures 1
Tb11.v5.0305	nucleus - chromatin	0.999939	1.0051e-08	0.999939	nucleus - chromatin
Tb11.v5.0312	secretory/endocytic 1	1.94766e-115	1	0	unknown
Tb11.v5.0325	mitochondrion - matrix 2	0.999997	9.29962e-09	0.999997	mitochondrion - matrix 2
Tb11.v5.0326	mitochondrion - matrix 2	0.999998	2.264e-08	0.999998	mitochondrion - matrix 2
Tb11.v5.0330	secretory/endocytic 2	1	0	1	secretory/endocytic 2
Tb11.v5.0331	secretory/endocytic 2	1	0	1	secretory/endocytic 2
Tb11.v5.0340	nucleus	0.800763	0.199214	0.64124	unknown
Tb11.v5.0342	cytosol	1.04613e-05	0.99999	1.0944e-10	unknown
Tb11.v5.0365	microtubule structures 2	5.05047e-10	1	3.22286e-19	unknown
Tb11.v5.0366	microtubule structures 2	7.1495e-16	1	5.55628e-31	unknown
Tb11.v5.0372	endoplasmic reticulum	0.999992	6.90218e-10	0.999992	endoplasmic reticulum
Tb11.v5.0391	nucleus	0.999986	1.07239e-05	0.999975	nucleus
Tb11.v5.0394	microtubule structures 1	8.83707e-26	1	0	unknown
Tb11.v5.0396	mitochondrion - matrix 1	1	4.75207e-11	1	mitochondrion - matrix 1
Tb11.v5.0397	mitochondrion - IM	0.99884	1.66128e-09	0.99884	unknown
Tb11.v5.0402	endoplasmic reticulum	0.999998	1.14962e-06	0.999997	endoplasmic reticulum
Tb11.v5.0406	endoplasmic reticulum	1	4.29639e-10	1	endoplasmic reticulum
Tb11.v5.0414	cytosol	1	5.17615e-09	1	cytosol
Tb11.v5.0420	flagellum 1	1	7.56359e-14	1	flagellum 1
Tb11.v5.0421	secretory/endocytic 1	1	0	1	secretory/endocytic 1
Tb11.v5.0422	cytosol	1.4175e-06	0.999999	2.01348e-12	unknown
Tb11.v5.0426	nucleus	1	7.83248e-08	1	nucleus
Tb11.v5.0427	glycosomes	1	4.15178e-15	1	glycosomes
Tb11.v5.0434	microtubule structures 2	0.997367	0.00263267	0.994742	unknown
Tb11.v5.0436	nucleus	0.0128919	0.987108	0.000166202	unknown
Tb11.v5.0438	mitochondrion - IM	2.82953e-48	1	0	unknown
Tb11.v5.0446	mitochondrion - matrix 2	0.000967183	0.999023	9.44472e-07	unknown
Tb11.v5.0463	endoplasmic reticulum	0.999872	5.76759e-12	0.999872	endoplasmic reticulum
Tb11.v5.0465	mitochondrion - matrix 1	1	5.17839e-09	1	mitochondrion - matrix 1
Tb11.v5.0468	microtubule structures 2	7.72625e-102	1	0	unknown
Tb11.v5.0474	ribonucleoproteins 1	0.997886	0.00144192	0.996447	unknown
Tb11.v5.0477	flagellum 1	1	1.27674e-09	1	flagellum 1
Tb11.v5.0480	nucleus	0.997403	0.00141689	0.99599	unknown
Tb11.v5.0487	cytosol	0.999762	0.000237704	0.999525	unknown
Tb11.v5.0489	nucleus	0.982699	0.0172147	0.965782	unknown
Tb11.v5.0495	nucleus	4.86247e-12	1	2.36467e-23	unknown
Tb11.v5.0500	mitochondrion - matrix 2	0.999901	1.77696e-09	0.999901	mitochondrion - matrix 2
Tb11.v5.0502	flagellum 1	1	1.593e-12	1	flagellum 1
Tb11.v5.0507	nucleus	0.0661603	0.93384	0.00437718	unknown
Tb11.v5.0512	cytosol	5.8419e-30	1	0	unknown
Tb11.v5.0516	cytosol	0.100642	0.899358	0.0101289	unknown
Tb11.v5.0519	mitochondrion - IM	1	3.42304e-10	1	mitochondrion - IM
Tb11.v5.0527	cytosol	1	1.77096e-12	1	cytosol
Tb11.v5.0530	cytosol	3.12253e-39	1	0	unknown
Tb11.v5.0531	glycosomes	1	2.47232e-12	1	glycosomes
Tb11.v5.0533	cytosol	2.80505e-15	1	8.097e-30	unknown
Tb11.v5.0540	secretory/endocytic 2	1	0	1	secretory/endocytic 2
Tb11.v5.0544	mitochondrion - matrix 2	0.959194	0.000467121	0.958746	unknown
Tb11.v5.0553	ribonucleoproteins 1	0.948557	1.62204e-07	0.948557	unknown
Tb11.v5.0563	nucleus	1	1.25024e-12	1	nucleus
Tb11.v5.0564	cytosol	1	2.06369e-11	1	cytosol
Tb11.v5.0566	nucleus - chromatin	6.35556e-07	0.999999	4.04023e-13	unknown
Tb11.v5.0567	nucleus	0.999989	1.11218e-05	0.999978	nucleus
Tb11.v5.0578	secretory/endocytic 1	1	2.21963e-19	1	secretory/endocytic 1
Tb11.v5.0580	endoplasmic reticulum	1	8.34537e-11	1	endoplasmic reticulum
Tb11.v5.0594	microtubule structures 2	2.95268e-08	1	8.71831e-16	unknown
Tb11.v5.0596	cytosol	0.999997	3.3386e-06	0.999993	cytosol
Tb11.v5.0601	mitochondrion - IM	5.61536e-26	1	0	unknown
Tb11.v5.0611	mitochondrion - matrix 2	1	3.31918e-09	1	mitochondrion - matrix 2
Tb11.v5.0616	flagellum 1	1.13538e-09	1	1.28911e-18	unknown
Tb11.v5.0624	nucleus	0.937409	1.21976e-07	0.937409	unknown
Tb11.v5.0639	flagellum 1	1	4.06763e-15	1	flagellum 1
Tb11.v5.0650	cytosol	1	1.99868e-15	1	cytosol
Tb11.v5.0652	flagellum 1	1	6.60333e-10	1	flagellum 1
Tb11.v5.0655	nucleus	3.26889e-11	1	1.06858e-21	unknown
Tb11.v5.0668	endoplasmic reticulum	0.999993	2.25745e-11	0.999993	endoplasmic reticulum
Tb11.v5.0671	microtubule structures 2	0.965462	1.09383e-06	0.965461	unknown
Tb11.v5.0672	mitochondrion - IM	0.999999	1.21503e-06	0.999998	mitochondrion - IM
Tb11.v5.0684	ribonucleoproteins 1	1	7.78045e-11	1	ribonucleoproteins 1
Tb11.v5.0686	mitochondrion - IM	4.05145e-19	1	0	unknown
Tb11.v5.0692	mitochondrion - IM	7.30464e-17	1	0	unknown
Tb11.v5.0700	mitochondrion - IM	4.50468e-16	1	3.00072e-31	unknown
Tb11.v5.0707	cytosol	0.999999	5.29475e-07	0.999999	cytosol
Tb11.v5.0710	endoplasmic reticulum	1.76735e-11	1	3.13015e-22	unknown
Tb11.v5.0713	nucleus	0.0152427	0.984756	0.00023236	unknown
Tb11.v5.0716	microtubule structures 1	1	1.0605e-09	1	microtubule structures 1
Tb11.v5.0725	secretory/endocytic 3	1.7703e-29	1	0	unknown
Tb11.v5.0731	secretory/endocytic 3	1	0	1	secretory/endocytic 3
Tb11.v5.0738	ribonucleoproteins 1	0.425798	0.562634	0.18623	unknown
Tb11.v5.0739	microtubule structures 1	2.52941e-08	1	6.39794e-16	unknown
Tb11.v5.0741	flagellum 1	1	3.98572e-14	1	flagellum 1
Tb11.v5.0742	proteasome	1	0	1	proteasome
Tb11.v5.0746	cytosol	0.999972	2.84205e-05	0.999943	cytosol
Tb11.v5.0752	endoplasmic reticulum	0.000476478	0.999523	2.2709e-07	unknown
Tb11.v5.0757	cytosol	1	2.08741e-12	1	cytosol
Tb11.v5.0758	microtubule structures 2	2.43639e-06	0.999998	5.93602e-12	unknown
Tb11.v5.0771	mitochondrion - IM	1.27374e-13	1	1.62201e-26	unknown
Tb11.v5.0814	secretory/endocytic 1	1	4.56366e-09	1	secretory/endocytic 1
Tb11.v5.0831	microtubule structures 2	0.993762	0.00623777	0.987563	unknown
Tb11.v5.0861	nucleus - chromatin	1	1.45392e-12	1	nucleus - chromatin
Tb11.v5.0926	microtubule structures 2	1.30376e-73	1	0	unknown
Tb11.v5.0936	secretory/endocytic 1	0.998958	0.000130019	0.998828	unknown
Tb11.v5.0953	secretory/endocytic 1	1.23972e-09	1	1.5369e-18	unknown
Tb11.v5.0959	microtubule structures 1	1	7.58276e-10	1	microtubule structures 1
Tb11.v5.0965	mitochondrion - matrix 2	0.996527	2.50635e-07	0.996527	unknown
Tb11.v5.0966	mitochondrion - IM	1	1.7885e-08	1	mitochondrion - IM
Tb11.v5.0970	nucleus	2.48256e-21	1	0	unknown
Tb11.v5.0991	mitochondrion - matrix 2	1	1.45655e-07	1	mitochondrion - matrix 2
Tb11.v5.0996	flagellum 1	1	1.91777e-14	1	flagellum 1
Tb11.v5.1012	mitochondrion - matrix 2	1	1.85092e-09	1	mitochondrion - matrix 2
Tb11.v5.1013	cytosol	0.0658482	0.934152	0.00433599	unknown
Tb11.v5.1022	secretory/endocytic 3	0.999977	2.34351e-05	0.999953	secretory/endocytic 3
Tb11.v5.1026	secretory/endocytic 1	1	0	1	secretory/endocytic 1
Tb11.v5.1038	microtubule structures 1	4.14693e-168	1	0	unknown
Tb11.v5.1055	flagellum 1	1	6.09238e-15	1	flagellum 1
Tb427.BES40.10	endoplasmic reticulum	0.999859	5.82805e-12	0.999859	endoplasmic reticulum
Tb427.BES40.13	secretory/endocytic 3	1.77e-08	1	3.1329e-16	unknown
Tb427.BES40.15	nucleus	0.981004	0.0158776	0.965429	unknown
Tb427.BES40.16	endoplasmic reticulum	0.999929	1.36685e-10	0.999929	endoplasmic reticulum
Tb427.BES40.18	secretory/endocytic 1	1	0	1	secretory/endocytic 1
Tb427.BES40.2	secretory/endocytic 1	1	2.3637e-09	1	secretory/endocytic 1
Tb427.BES40.20	endoplasmic reticulum	0.999999	2.31567e-14	0.999999	endoplasmic reticulum
Tb427.BES40.22	cytosol	9.89605e-36	1	0	unknown
Tb427.BES40.3	secretory/endocytic 1	1	0	1	secretory/endocytic 1
Tb427.BES40.4	secretory/endocytic 1	1	0	1	secretory/endocytic 1
Tb427.BES40.8	secretory/endocytic 1	1	3.93187e-09	1	secretory/endocytic 1
Tb927.1.1000	mitochondrion - matrix 1	0.999997	2.62702e-06	0.999995	mitochondrion - matrix 1
Tb927.1.1010	flagellum 1	1	6.42912e-10	1	flagellum 1
Tb927.1.1020	secretory/endocytic 3	1	4.56094e-10	1	secretory/endocytic 3
Tb927.1.1050	endoplasmic reticulum	1	1.10487e-13	1	endoplasmic reticulum
Tb927.1.1060	nucleus	0.869758	0.130242	0.756478	unknown
Tb927.1.1080	nucleus	8.84598e-57	1	0	unknown
Tb927.1.1100	microtubule structures 1	1	1.74506e-12	1	microtubule structures 1
Tb927.1.1120	nucleus	0.998843	3.19084e-05	0.998811	unknown
Tb927.1.1130	mitochondrion - IM	1	1.15419e-08	1	mitochondrion - IM
Tb927.1.1160	microtubule structures 2	1.94433e-15	1	3.88555e-30	unknown
Tb927.1.1170	nucleus - chromatin	2.54391e-06	0.999997	6.71035e-12	unknown
Tb927.1.120	nucleus	0.999859	0.00012897	0.99973	unknown
Tb927.1.1200	mitochondrion - matrix 1	1	0	1	mitochondrion - matrix 1
Tb927.1.1210	mitochondrion - matrix 1	0.998759	2.18322e-06	0.998757	unknown
Tb927.1.1220	cytosol	1	0	1	cytosol
Tb927.1.1240	cytosol	1	0	1	cytosol
Tb927.1.1270	cytosol	2.13855e-07	1	4.57341e-14	unknown
Tb927.1.1330	mitochondrion - matrix 2	0.999909	9.11243e-05	0.999818	unknown
Tb927.1.1380	cytosol	9.33211e-05	0.999892	1.00481e-08	unknown
Tb927.1.1390	mitochondrion - matrix 1	0.923767	1.13131e-05	0.923757	unknown
Tb927.1.1400	cytosol	1	2.42057e-10	1	cytosol
Tb927.1.1420	cytosol	1	0	1	cytosol
Tb927.1.1500	cytosol	1	4.14688e-09	1	cytosol
Tb927.1.1530	ribonucleoproteins 1	0.892925	0.00206948	0.891077	unknown
Tb927.1.1550	microtubule structures 2	3.87109e-15	1	1.67613e-29	unknown
Tb927.1.1560	cytosol	1.06981e-16	1	1.18773e-32	unknown
Tb927.1.1580	mitochondrion - IM	1	2.94953e-09	1	mitochondrion - IM
Tb927.1.1600	mitochondrion - IM	6.79289e-14	1	4.65318e-27	unknown
Tb927.1.1610	mitochondrion - matrix 2	2.26107e-09	1	5.11287e-18	unknown
Tb927.1.1620	nucleus	1	4.9073e-07	0.999999	nucleus
Tb927.1.1630	nucleus - chromatin	0.98309	6.70315e-06	0.983084	unknown
Tb927.1.1670	cytosol	1	6.92603e-10	1	cytosol
Tb927.1.1680	nucleus	2.34968e-11	1	5.53094e-22	unknown
Tb927.1.1690	mitochondrion - matrix 2	1	0	1	mitochondrion - matrix 2
Tb927.1.1700	nucleus	1	2.32713e-10	1	nucleus
Tb927.1.1710	nucleus	1	8.36894e-11	1	nucleus
Tb927.1.1720	nucleus	4.39378e-06	0.999994	2.42137e-11	unknown
Tb927.1.1730	mitochondrion - matrix 2	1	0	1	mitochondrion - matrix 2
Tb927.1.1750	nucleus	0.982513	2.17149e-07	0.982513	unknown
Tb927.1.1770	mitochondrion - IM	0.999944	2.19142e-05	0.999922	mitochondrion - IM
Tb927.1.1790	nucleus	1.45146e-07	1	2.56216e-14	unknown
Tb927.1.180	microtubule structures 2	0.000181115	0.999819	3.28025e-08	unknown
Tb927.1.1820	nucleus	0.995584	0.00441635	0.991187	unknown
Tb927.1.1880	nucleus	7.53882e-10	1	5.8408e-19	unknown
Tb927.1.1890	nucleus - chromatin	0.999862	6.33789e-09	0.999862	nucleus - chromatin
Tb927.1.1910	cytosol	3.85787e-61	1	0	unknown
Tb927.1.1920	secretory/endocytic 3	0.999961	3.87085e-05	0.999923	secretory/endocytic 3
Tb927.1.1930	microtubule structures 2	1	9.54591e-08	1	microtubule structures 2
Tb927.1.1960	cytosol	0.998292	6.52722e-05	0.998227	unknown
Tb927.1.1980	secretory/endocytic 1	1	4.72775e-13	1	secretory/endocytic 1
Tb927.1.2100	microtubule structures 2	4.14834e-50	1	0	unknown
Tb927.1.2120	secretory/endocytic 3	1	4.4703e-13	1	secretory/endocytic 3
Tb927.1.2190	cytosol	5.34532e-05	0.999947	2.85743e-09	unknown
Tb927.1.2210	cytosol	0.999992	8.48093e-06	0.999983	cytosol
Tb927.1.2230	secretory/endocytic 3	1	2.23874e-15	1	secretory/endocytic 3
Tb927.1.2260	secretory/endocytic 3	1	4.342e-14	1	secretory/endocytic 3
Tb927.1.2320	mitochondrion - IM	1	1.72217e-09	1	mitochondrion - IM
Tb927.1.2330	flagellum 1	0.999995	4.67959e-06	0.999991	flagellum 1
Tb927.1.2380	flagellum 1	1	3.55362e-07	0.999999	flagellum 1
Tb927.1.2450	nucleus - chromatin	1	0	1	nucleus - chromatin
Tb927.1.2570	cytosol	0.999997	2.78367e-06	0.999994	cytosol
Tb927.1.2580	nucleus	0.999995	4.8145e-06	0.99999	nucleus
Tb927.1.2600	ribonucleoproteins 1	0.999966	2.66034e-11	0.999966	ribonucleoproteins 1
Tb927.1.2640	microtubule structures 2	4.19588e-11	1	1.76055e-21	unknown
Tb927.1.2670	flagellum 1	1	0	1	flagellum 1
Tb927.1.2710	microtubule structures 2	0.96841	0.0315904	0.937817	unknown
Tb927.1.2730	mitochondrion - matrix 2	1	1.70295e-07	1	mitochondrion - matrix 2
Tb927.1.2750	ribonucleoproteins 1	0.999999	9.45138e-08	0.999999	ribonucleoproteins 1
Tb927.1.2770	microtubule structures 1	1	0	1	microtubule structures 1
Tb927.1.2970	cytosol	1	2.76827e-11	1	cytosol
Tb927.1.2990	mitochondrion - matrix 1	1	4.49607e-09	1	mitochondrion - matrix 1
Tb927.1.3000	cytosol	0.999971	2.92017e-05	0.999942	cytosol
Tb927.1.3010	mitochondrion - matrix 2	1	0	1	mitochondrion - matrix 2
Tb927.1.3030	mitochondrion - matrix 2	1	0	1	mitochondrion - matrix 2
Tb927.1.3040	mitochondrion - IM	2.15552e-37	1	0	unknown
Tb927.1.3050	cytosol	0.972041	0.0249454	0.947793	unknown
Tb927.1.3070	ribonucleoproteins 1	1	7.88325e-10	1	ribonucleoproteins 1
Tb927.1.3110	secretory/endocytic 1	1	1.14629e-14	1	secretory/endocytic 1
Tb927.1.3150	secretory/endocytic 3	1	5.25124e-09	1	secretory/endocytic 3
Tb927.1.3170	cytosol	1	6.83429e-19	1	cytosol
Tb927.1.3180	ribonucleoproteins 1	1	8.6484e-10	1	ribonucleoproteins 1
Tb927.1.3200	cytosol	1	0	1	cytosol
Tb927.1.3220	endoplasmic reticulum	0.999995	2.75896e-07	0.999995	endoplasmic reticulum
Tb927.1.3230	microtubule structures 2	8.28242e-21	1	0	unknown
Tb927.1.3250	flagellum 1	1	0	1	flagellum 1
Tb927.1.3260	cytosol	0.999747	0.000158307	0.999589	unknown
Tb927.1.3270	microtubule structures 2	0.00606989	0.986874	7.96709e-05	unknown
Tb927.1.3290	secretory/endocytic 3	0.999999	8.1041e-07	0.999998	secretory/endocytic 3
Tb927.1.3300	ribonucleoproteins 1	0.99999	9.41984e-06	0.999981	ribonucleoproteins 1
Tb927.1.3310	nucleus	0.999976	5.44232e-06	0.99997	nucleus
Tb927.1.3390	cytosol	0.999961	3.87593e-05	0.999922	cytosol
Tb927.1.3400	nucleus - chromatin	1	3.95891e-10	1	nucleus - chromatin
Tb927.1.3410	nucleus	1	0	1	nucleus
Tb927.1.3450	endoplasmic reticulum	0.0101296	0.98987	0.000102609	unknown
Tb927.1.3560	microtubule structures 1	1	0	1	microtubule structures 1
Tb927.1.3670	microtubule structures 2	0.994083	0.00591631	0.988202	unknown
Tb927.1.3800	mitochondrion - IM	1	7.50893e-11	1	mitochondrion - IM
Tb927.1.3810	nucleus	0.998237	7.29327e-05	0.998164	unknown
Tb927.1.3820	secretory/endocytic 3	5.67705e-36	1	0	unknown
Tb927.1.3830	glycosomes	0.999913	3.63655e-10	0.999913	glycosomes
Tb927.1.3860	nucleus - chromatin	0.999995	4.543e-06	0.999991	nucleus - chromatin
Tb927.1.3880	secretory/endocytic 3	1	2.13417e-11	1	secretory/endocytic 3
Tb927.1.3910	nucleus	1	1.03773e-11	1	nucleus
Tb927.1.3940	microtubule structures 1	0.000108553	0.999891	1.17836e-08	unknown
Tb927.1.3950	cytosol	1.32295e-10	1	1.75021e-20	unknown
Tb927.1.4010	microtubule structures 1	1	1.55886e-09	1	microtubule structures 1
Tb927.1.4040	nucleus	0.119251	0.880749	0.0142207	unknown
Tb927.1.4050	secretory/endocytic 3	0.999988	1.17782e-05	0.999976	secretory/endocytic 3
Tb927.1.4100	mitochondrion - IM	0.0058566	0.994143	3.42998e-05	unknown
Tb927.1.4180	flagellum 1	1	0	1	flagellum 1
Tb927.1.4220	nucleus	2.11332e-21	1	0	unknown
Tb927.1.4230	mitochondrion - IM	1	3.37421e-08	1	mitochondrion - IM
Tb927.1.4280	microtubule structures 2	0.999989	1.13609e-05	0.999977	microtubule structures 2
Tb927.1.4310	microtubule structures 2	2.50389e-06	0.999997	6.26954e-12	unknown
Tb927.1.4340	microtubule structures 1	1	9.68624e-09	1	microtubule structures 1
Tb927.1.4370	endoplasmic reticulum	1	3.40739e-08	1	endoplasmic reticulum
Tb927.1.4380	endoplasmic reticulum	1	7.29394e-09	1	endoplasmic reticulum
Tb927.1.4400	microtubule structures 1	1	2.20947e-07	1	microtubule structures 1
Tb927.1.4420	mitochondrion - OM	0.999889	2.87318e-11	0.999889	mitochondrion - OM
Tb927.1.4450	secretory/endocytic 2	1	1.06966e-13	1	secretory/endocytic 2
Tb927.1.4470	microtubule structures 1	6.11335e-20	1	0	unknown
Tb927.1.4480	nucleus	0.999997	2.71049e-06	0.999994	nucleus
Tb927.1.4490	nucleus	0.727026	0.271661	0.529522	unknown
Tb927.1.4500	endoplasmic reticulum	0.998648	3.15699e-05	0.998617	unknown
Tb927.1.4650	nucleus	0.00210434	0.997892	4.43535e-06	unknown
Tb927.1.4680	nucleus	1	2.16829e-07	0.999999	nucleus
Tb927.1.4690	cytosol	0.307336	0.654536	0.106173	unknown
Tb927.1.4700	microtubule structures 2	0.999989	9.16516e-06	0.99998	microtubule structures 2
Tb927.1.4720	cytosol	1	0	1	cytosol
Tb927.1.4740	cytosol	4.25411e-17	1	0	unknown
Tb927.1.4760	microtubule structures 2	0.00576147	0.99386	3.5378e-05	unknown
Tb927.1.4800	microtubule structures 1	1	3.10408e-08	1	microtubule structures 1
Tb927.1.4830	cytosol	1	4.76573e-15	1	cytosol
Tb927.1.4870	secretory/endocytic 1	1.81247e-18	1	0	unknown
Tb927.1.4890	secretory/endocytic 1	1	0	1	secretory/endocytic 1
Tb927.1.4900	endoplasmic reticulum	0.956608	5.20696e-11	0.956608	unknown
Tb927.1.5000	glycosomes	1	6.33819e-10	1	glycosomes
Tb927.1.5030	mitochondrion - IM	0.00101992	0.998944	1.07706e-06	unknown
Tb927.1.5060	secretory/endocytic 1	2.92793e-22	1	0	unknown
Tb927.1.5110	endoplasmic reticulum	0.999997	3.03208e-12	0.999997	endoplasmic reticulum
Tb927.1.5170	secretory/endocytic 1	1	6.93982e-15	1	secretory/endocytic 1
Tb927.1.5200	mitochondrion - IM	2.25231e-60	1	0	unknown
Tb927.1.5240	endoplasmic reticulum	0.999998	8.42263e-07	0.999997	endoplasmic reticulum
Tb927.1.540	nucleus	0.999992	2.09373e-06	0.999989	nucleus
Tb927.1.560	nucleus	1	0	1	nucleus
Tb927.1.600	secretory/endocytic 2	7.14383e-47	1	0	unknown
Tb927.1.610	microtubule structures 1	1	3.99023e-11	1	microtubule structures 1
Tb927.1.640	nucleus	0.999999	1.35105e-08	0.999999	nucleus
Tb927.1.650	nucleus	0.999979	1.13275e-05	0.999967	nucleus
Tb927.1.670	nucleus	0.996722	9.8429e-09	0.996722	unknown
Tb927.1.690	flagellum 1	1	8.2999e-15	1	flagellum 1
Tb927.1.700	nucleus	0.984698	0.00177718	0.982948	unknown
Tb927.1.710	nucleus	0.999561	0.000422136	0.999139	unknown
Tb927.1.720	glycosomes	1	2.44292e-11	1	glycosomes
Tb927.1.730	mitochondrion - matrix 2	0.996532	1.02109e-08	0.996532	unknown
Tb927.1.740	mitochondrion - matrix 2	1	3.67005e-09	1	mitochondrion - matrix 2
Tb927.1.750	flagellum 1	0.0198915	0.980108	0.000395673	unknown
Tb927.1.780	flagellum 1	1	1.04847e-11	1	flagellum 1
Tb927.1.790	mitochondrion - matrix 2	0.999951	4.84595e-05	0.999903	mitochondrion - matrix 2
Tb927.1.840	mitochondrion - IM	1	1.05662e-08	1	mitochondrion - IM
Tb927.1.860	endoplasmic reticulum	1	1.53646e-12	1	endoplasmic reticulum
Tb927.1.880	nucleus	1	6.67494e-09	1	nucleus
Tb927.1.990	flagellum 1	1	0	1	flagellum 1
Tb927.10.10000	secretory/endocytic 1	0.999706	1.61488e-07	0.999706	secretory/endocytic 1
Tb927.10.10010	ribonucleoproteins 1	0.999954	6.3282e-11	0.999954	ribonucleoproteins 1
Tb927.10.10020	secretory/endocytic 1	3.76333e-06	0.999996	1.41627e-11	unknown
Tb927.10.10030	cytosol	1	4.07263e-11	1	cytosol
Tb927.10.10050	endoplasmic reticulum	1	1.05493e-11	1	endoplasmic reticulum
Tb927.10.10070	nucleus	0.999997	2.96686e-06	0.999994	nucleus
Tb927.10.10080	flagellum 1	1	8.03626e-09	1	flagellum 1
Tb927.10.10090	microtubule structures 1	1	1.56514e-11	1	microtubule structures 1
Tb927.10.10120	mitochondrion - matrix 2	1	0	1	mitochondrion - matrix 2
Tb927.10.10130	mitochondrion - matrix 2	1	0	1	mitochondrion - matrix 2
Tb927.10.10140	flagellum 1	6.48117e-10	1	4.20056e-19	unknown
Tb927.10.10150	microtubule structures 1	0.996867	0.00313342	0.993743	unknown
Tb927.10.10160	mitochondrion - matrix 2	1	0	1	mitochondrion - matrix 2
Tb927.10.10170	nucleus	1	0	1	nucleus
Tb927.10.10180	endoplasmic reticulum	0.999599	1.10202e-07	0.999598	endoplasmic reticulum
Tb927.10.10200	ribonucleoproteins 1	0.755858	3.15106e-05	0.755834	unknown
Tb927.10.10280	nucleus	0.999971	8.47115e-08	0.999971	nucleus
Tb927.10.10320	cytosol	0.000193644	0.999806	3.7498e-08	unknown
Tb927.10.10330	ribonucleoproteins 1	0.998628	4.21517e-08	0.998628	unknown
Tb927.10.10340	nucleus	0.997905	1.73167e-06	0.997904	unknown
Tb927.10.10350	cytosol	0.999339	0.00066087	0.998679	unknown
Tb927.10.10360	nucleus	0.999999	5.22456e-07	0.999999	nucleus
Tb927.10.10370	flagellum 1	1	1.10936e-11	1	flagellum 1
Tb927.10.10380	nucleus	1	0	1	nucleus
Tb927.10.10390	cytosol	0.999992	8.06963e-06	0.999984	cytosol
Tb927.10.1040	secretory/endocytic 1	1.44986e-32	1	0	unknown
Tb927.10.10400	mitochondrion - matrix 1	1	0	1	mitochondrion - matrix 1
Tb927.10.10410	nucleus	0.995771	0.004222	0.991566	unknown
Tb927.10.10420	mitochondrion - matrix 2	1	4.04603e-10	1	mitochondrion - matrix 2
Tb927.10.10440	cytosol	1.60055e-189	1	0	unknown
Tb927.10.10445	nucleus - chromatin	1	0	1	nucleus - chromatin
Tb927.10.1050	secretory/endocytic 1	1	9.23078e-17	1	secretory/endocytic 1
Tb927.10.1060	cytosol	1	0	1	cytosol
Tb927.10.10600	cytosol	4.13897e-05	0.999959	1.71311e-09	unknown
Tb927.10.10610	endoplasmic reticulum	1	1.21402e-10	1	endoplasmic reticulum
Tb927.10.10620	ribonucleoproteins 1	0.999055	0.000259795	0.998795	unknown
Tb927.10.10630	flagellum 1	1	1.50241e-11	1	flagellum 1
Tb927.10.10690	microtubule structures 1	1	9.21606e-09	1	microtubule structures 1
Tb927.10.1070	secretory/endocytic 3	2.09151e-09	1	5.01534e-18	unknown
Tb927.10.10700	nucleus	1	1.17034e-08	1	nucleus
Tb927.10.10710	glycosomes	1	3.48389e-08	1	glycosomes
Tb927.10.10720	secretory/endocytic 1	4.55363e-16	1	2.02222e-31	unknown
Tb927.10.10730	nucleus	0.00944268	0.990557	8.91642e-05	unknown
Tb927.10.10740	mitochondrion - OM	1	5.7081e-17	1	mitochondrion - OM
Tb927.10.10780	mitochondrion - matrix 2	1	2.12486e-09	1	mitochondrion - matrix 2
Tb927.10.1080	ribonucleoproteins 1	0.999998	5.17154e-08	0.999998	ribonucleoproteins 1
Tb927.10.10800	secretory/endocytic 1	3.05469e-09	1	9.33116e-18	unknown
Tb927.10.10830	mitochondrion - matrix 2	1	0	1	mitochondrion - matrix 2
Tb927.10.10840	secretory/endocytic 1	1	0	1	secretory/endocytic 1
Tb927.10.10850	ribonucleoproteins 1	1	6.46677e-08	1	ribonucleoproteins 1
Tb927.10.10870	nucleus	7.71645e-43	1	0	unknown
Tb927.10.10880	ribonucleoproteins 1	0.999933	6.69793e-05	0.999866	unknown
Tb927.10.10940	cytosol	1	0	1	cytosol
Tb927.10.1100	ribonucleoproteins 1	1	1.36312e-07	1	ribonucleoproteins 1
Tb927.10.11020	nucleus	0.999308	4.49459e-05	0.999263	nucleus
Tb927.10.11050	mitochondrion - matrix 1	0.999995	2.32141e-07	0.999995	mitochondrion - matrix 1
Tb927.10.11060	mitochondrion - IM	0.00190967	0.99809	3.64684e-06	unknown
Tb927.10.11070	microtubule structures 1	0.999999	5.12153e-07	0.999999	microtubule structures 1
Tb927.10.11080	microtubule structures 2	3.5631e-57	1	0	unknown
Tb927.10.11090	secretory/endocytic 3	9.93027e-07	0.999999	9.87026e-13	unknown
Tb927.10.11130	cytosol	0.999189	0.000811412	0.998378	unknown
Tb927.10.11140	secretory/endocytic 1	1	4.13355e-13	1	secretory/endocytic 1
Tb927.10.11150	nucleus	0.999998	1.66319e-06	0.999997	nucleus
Tb927.10.11170	nucleus	0.999857	0.000143188	0.999714	unknown
Tb927.10.11180	nucleus	0.00104592	0.9987	1.35948e-06	unknown
Tb927.10.11190	mitochondrion - IM	4.99802e-11	1	2.49812e-21	unknown
Tb927.10.1120	flagellum 1	3.6865e-19	1	0	unknown
Tb927.10.11200	secretory/endocytic 3	0.989187	1.30982e-05	0.989174	unknown
Tb927.10.11220	secretory/endocytic 2	1	0	1	secretory/endocytic 2
Tb927.10.11230	nucleus	0.999602	0.000398399	0.999203	unknown
Tb927.10.11250	flagellum 1	1	0	1	flagellum 1
Tb927.10.11260	mitochondrion - matrix 1	0.999972	2.80363e-05	0.999944	mitochondrion - matrix 1
Tb927.10.1130	flagellum 1	1	0	1	flagellum 1
Tb927.10.11300	flagellum 1	0.999841	0.000158836	0.999682	unknown
Tb927.10.11310	intraflagellar transport	1	0	1	intraflagellar transport
Tb927.10.11330	flagellum 1	1	1.90926e-11	1	flagellum 1
Tb927.10.11340	microtubule structures 1	1	3.01278e-16	1	microtubule structures 1
Tb927.10.11350	mitochondrion - matrix 1	1	3.51127e-08	1	mitochondrion - matrix 1
Tb927.10.11360	microtubule structures 2	0.996693	1.45968e-07	0.996693	unknown
Tb927.10.11380	cytosol	1	2.62601e-08	1	cytosol
Tb927.10.11390	ribonucleoproteins 1	1	0	1	ribonucleoproteins 1
Tb927.10.1140	microtubule structures 2	0.995158	0.000457068	0.994703	unknown
Tb927.10.11400	cytosol	0.999967	3.27955e-05	0.999934	cytosol
Tb927.10.11410	nucleus	0.0144214	0.985578	0.000207982	unknown
Tb927.10.11420	mitochondrion - IM	0.99999	9.98422e-06	0.99998	mitochondrion - IM
Tb927.10.11450	microtubule structures 2	0.991026	1.83988e-05	0.991008	unknown
Tb927.10.11480	secretory/endocytic 3	2.99352e-42	1	0	unknown
Tb927.10.1150	microtubule structures 1	1	4.89585e-08	1	microtubule structures 1
Tb927.10.11500	mitochondrion - IM	0.999943	5.66043e-05	0.999887	unknown
Tb927.10.11510	nucleus - chromatin	1	1.18713e-09	1	nucleus - chromatin
Tb927.10.11520	mitochondrion - IM	1	1.36635e-08	1	mitochondrion - IM
Tb927.10.11530	cytosol	1	3.74496e-10	1	cytosol
Tb927.10.11550	flagellum 1	1	1.86074e-08	1	flagellum 1
Tb927.10.11570	microtubule structures 2	1.4232e-16	1	3.16014e-32	unknown
Tb927.10.11580	flagellum 1	1	0	1	flagellum 1
Tb927.10.11590	cytosol	0.910918	0.0231268	0.889851	unknown
Tb927.10.11600	nucleus	0.999998	6.08978e-07	0.999998	nucleus
Tb927.10.11610	microtubule structures 2	1.77726e-13	1	3.15902e-26	unknown
Tb927.10.11650	secretory/endocytic 3	1	2.82467e-10	1	secretory/endocytic 3
Tb927.10.11660	nucleus	1	2.84732e-11	1	nucleus
Tb927.10.11670	secretory/endocytic 1	1	1.46872e-12	1	secretory/endocytic 1
Tb927.10.11680	secretory/endocytic 1	1	1.10979e-11	1	secretory/endocytic 1
Tb927.10.11690	nucleus	3.81667e-15	1	1.52545e-29	unknown
Tb927.10.1170	nucleus	0.982003	0.0169388	0.965369	unknown
Tb927.10.11700	cytosol	1	0	1	cytosol
Tb927.10.11720	nucleus - chromatin	1	1.11586e-13	1	nucleus - chromatin
Tb927.10.11730	nucleus	0.999658	0.000138398	0.99952	unknown
Tb927.10.11760	ribonucleoproteins 1	1	3.81402e-09	1	ribonucleoproteins 1
Tb927.10.11780	flagellum 1	1	2.03948e-13	1	flagellum 1
Tb927.10.1180	mitochondrion - matrix 2	0.993901	2.1134e-09	0.993901	unknown
Tb927.10.11800	flagellum 1	1	0	1	flagellum 1
Tb927.10.11810	glycosomes	1	2.02936e-16	1	glycosomes
Tb927.10.11820	microtubule structures 1	4.04641e-113	1	0	unknown
Tb927.10.11840	microtubule structures 1	1	4.60885e-07	0.999999	microtubule structures 1
Tb927.10.11850	microtubule structures 1	1	0	1	microtubule structures 1
Tb927.10.11860	microtubule structures 1	1	4.39921e-10	1	microtubule structures 1
Tb927.10.11870	mitochondrion - matrix 2	1	0	1	mitochondrion - matrix 2
Tb927.10.11880	microtubule structures 1	1	3.84637e-07	0.999999	microtubule structures 1
Tb927.10.11890	mitochondrion - IM	1	3.96396e-08	1	mitochondrion - IM
Tb927.10.11900	mitochondrion - IM	1	5.97845e-09	1	mitochondrion - IM
Tb927.10.11930	mitochondrion - matrix 2	0.99998	2.47593e-08	0.99998	mitochondrion - matrix 2
Tb927.10.11940	secretory/endocytic 3	4.14531e-15	1	1.74884e-29	unknown
Tb927.10.11960	nucleus	0.995925	1.01353e-07	0.995924	unknown
Tb927.10.11990	nucleus	1	0	1	nucleus
Tb927.10.12000	mitochondrion - matrix 2	0.99999	4.40565e-09	0.99999	mitochondrion - matrix 2
Tb927.10.12010	endoplasmic reticulum	0.999998	1.34896e-06	0.999997	endoplasmic reticulum
Tb927.10.12030	nucleus - chromatin	1	1.22252e-08	1	nucleus - chromatin
Tb927.10.12040	cytosol	1	0	1	cytosol
Tb927.10.12050	mitochondrion - matrix 1	1	7.76292e-13	1	mitochondrion - matrix 1
Tb927.10.12090	cytosol	1	0	1	cytosol
Tb927.10.1210	microtubule structures 2	1	0	1	microtubule structures 2
Tb927.10.12100	ribonucleoproteins 1	0.997614	4.87479e-07	0.997613	unknown
Tb927.10.12120	cytosol	1.40755e-14	1	1.969e-28	unknown
Tb927.10.12130	microtubule structures 1	0.999977	3.25529e-07	0.999976	microtubule structures 1
Tb927.10.12170	endoplasmic reticulum	1	2.82071e-09	1	endoplasmic reticulum
Tb927.10.12180	microtubule structures 1	0.999978	1.89224e-10	0.999978	microtubule structures 1
Tb927.10.12190	secretory/endocytic 1	1	1.75152e-16	1	secretory/endocytic 1
Tb927.10.12220	mitochondrion - matrix 1	0.999994	1.40007e-10	0.999994	mitochondrion - matrix 1
Tb927.10.12240	endoplasmic reticulum	1	0	1	endoplasmic reticulum
Tb927.10.12250	mitochondrion - matrix 1	0.999989	1.06231e-05	0.999979	mitochondrion - matrix 1
Tb927.10.12260	cytosol	1	0	1	cytosol
Tb927.10.12290	secretory/endocytic 1	1	3.10941e-10	1	secretory/endocytic 1
Tb927.10.1230	endoplasmic reticulum	1	9.49681e-10	1	endoplasmic reticulum
Tb927.10.12320	microtubule structures 1	1	0	1	microtubule structures 1
Tb927.10.12330	ribonucleoproteins 1	1	7.72969e-11	1	ribonucleoproteins 1
Tb927.10.12360	nucleus	3.9037e-17	1	0	unknown
Tb927.10.12390	flagellum 1	1	1.50862e-14	1	flagellum 1
Tb927.10.12410	flagellum 1	1	0	1	flagellum 1
Tb927.10.12430	nucleus	1	0	1	nucleus
Tb927.10.12450	endoplasmic reticulum	1	1.83856e-11	1	endoplasmic reticulum
Tb927.10.12470	microtubule structures 2	1	1.79121e-08	1	microtubule structures 2
Tb927.10.12490	microtubule structures 2	1	0	1	microtubule structures 2
Tb927.10.1250	cytosol	1	5.43234e-10	1	cytosol
Tb927.10.12500	secretory/endocytic 2	1	0	1	secretory/endocytic 2
Tb927.10.12510	secretory/endocytic 2	1	1.43256e-17	1	secretory/endocytic 2
Tb927.10.12520	mitochondrion - matrix 2	0.999999	3.69024e-07	0.999999	mitochondrion - matrix 2
Tb927.10.12530	cytosol	7.63467e-16	1	5.93333e-31	unknown
Tb927.10.12540	mitochondrion - matrix 2	0.99991	7.88901e-06	0.999902	mitochondrion - matrix 2
Tb927.10.12590	cytosol	0.910426	0.0832581	0.834626	unknown
Tb927.10.1260	mitochondrion - IM	1.03935e-06	0.999999	1.08383e-12	unknown
Tb927.10.12600	nucleus	0.990282	1.11921e-08	0.990282	unknown
Tb927.10.12620	ribonucleoproteins 1	0.999794	2.63306e-05	0.999768	ribonucleoproteins 1
Tb927.10.12630	secretory/endocytic 3	1	6.00577e-08	1	secretory/endocytic 3
Tb927.10.12640	microtubule structures 2	0.999961	1.2507e-11	0.999961	microtubule structures 2
Tb927.10.12660	ribonucleoproteins 1	0.999812	0.000184794	0.999628	unknown
Tb927.10.12670	microtubule structures 2	0.999725	0.000275277	0.99945	unknown
Tb927.10.12680	nucleus	0.999988	1.17408e-05	0.999977	nucleus
Tb927.10.12690	mitochondrion - IM	0.999909	9.10864e-05	0.999818	unknown
Tb927.10.12700	nucleus	2.77681e-12	1	7.71058e-24	unknown
Tb927.10.12710	cytosol	1	0	1	cytosol
Tb927.10.12720	microtubule structures 1	1	0	1	microtubule structures 1
Tb927.10.12810	endoplasmic reticulum	0.999998	1.56776e-06	0.999997	endoplasmic reticulum
Tb927.10.12820	cytosol	0.999237	0.000756307	0.998482	unknown
Tb927.10.12840	mitochondrion - IM	1	0	1	mitochondrion - IM
Tb927.10.12850	nucleus - chromatin	1	4.8215e-15	1	nucleus - chromatin
Tb927.10.12860	cytosol	0.999999	3.38335e-07	0.999998	cytosol
Tb927.10.12870	flagellum 1	1	0	1	flagellum 1
Tb927.10.12890	cytosol	1	8.32782e-08	1	cytosol
Tb927.10.12920	microtubule structures 2	0.999973	2.65113e-05	0.999947	microtubule structures 2
Tb927.10.12930	mitochondrion - IM	0.999994	3.7134e-07	0.999993	mitochondrion - IM
Tb927.10.12940	secretory/endocytic 3	0.999989	8.34635e-13	0.999989	secretory/endocytic 3
Tb927.10.12950	microtubule structures 1	1	1.17592e-10	1	microtubule structures 1
Tb927.10.12960	endoplasmic reticulum	0.993188	0.0033641	0.989847	unknown
Tb927.10.12970	secretory/endocytic 3	1	1.11595e-10	1	secretory/endocytic 3
Tb927.10.12980	nucleus	7.13446e-40	1	0	unknown
Tb927.10.12990	cytosol	0.997212	0.00275963	0.99446	unknown
Tb927.10.13020	microtubule structures 2	0.999999	1.15379e-06	0.999998	microtubule structures 2
Tb927.10.13030	microtubule structures 2	2.40977e-50	1	0	unknown
Tb927.10.13070	endoplasmic reticulum	1.63374e-06	0.999998	2.68126e-12	unknown
Tb927.10.13090	endoplasmic reticulum	0.999989	7.39033e-09	0.999989	endoplasmic reticulum
Tb927.10.1310	cytosol	9.17034e-05	0.999902	8.99879e-09	unknown
Tb927.10.13100	microtubule structures 2	0.999998	1.69045e-06	0.999997	microtubule structures 2
Tb927.10.13110	flagellum 1	1	2.18015e-10	1	flagellum 1
Tb927.10.13120	mitochondrion - OM	0.997458	1.84041e-09	0.997458	unknown
Tb927.10.13130	cytosol	0.00945974	0.99054	8.94867e-05	unknown
Tb927.10.13150	flagellum 1	1	6.30029e-13	1	flagellum 1
Tb927.10.13160	endoplasmic reticulum	1	5.08833e-11	1	endoplasmic reticulum
Tb927.10.13180	nucleus	1	0	1	nucleus
Tb927.10.1320	microtubule structures 2	0.0821616	0.917693	0.00676245	unknown
Tb927.10.13200	mitochondrion - matrix 1	3.16795e-08	1	1.00404e-15	unknown
Tb927.10.13210	endoplasmic reticulum	1	0	1	endoplasmic reticulum
Tb927.10.13230	mitochondrion - IM	0.999994	3.50941e-11	0.999994	mitochondrion - IM
Tb927.10.13240	glycosomes	1	0	1	glycosomes
Tb927.10.13250	cytosol	0.99954	7.11929e-06	0.999533	cytosol
Tb927.10.13260	nucleus	0.00684085	0.993159	4.67973e-05	unknown
Tb927.10.13280	ribonucleoproteins 1	0.999984	1.64192e-09	0.999984	ribonucleoproteins 1
Tb927.10.13290	endoplasmic reticulum	1	0	1	endoplasmic reticulum
Tb927.10.13300	mitochondrion - matrix 1	1	0	1	mitochondrion - matrix 1
Tb927.10.13310	nucleus - chromatin	0.999471	5.28829e-08	0.999471	nucleus - chromatin
Tb927.10.13320	nucleus - chromatin	0.996667	2.10417e-07	0.996666	unknown
Tb927.10.13330	microtubule structures 1	1	6.09369e-12	1	microtubule structures 1
Tb927.10.13350	microtubule structures 1	1.04398e-12	1	1.48938e-24	unknown
Tb927.10.13360	mitochondrion - matrix 2	1	0	1	mitochondrion - matrix 2
Tb927.10.13370	flagellum 1	0.999996	4.01231e-06	0.999992	flagellum 1
Tb927.10.1340	mitochondrion - matrix 2	0.9991	4.77635e-08	0.9991	mitochondrion - matrix 2
Tb927.10.13430	mitochondrion - matrix 2	0.998192	0.00180788	0.996388	unknown
Tb927.10.13450	cytosol	1	6.23835e-09	1	cytosol
Tb927.10.13480	cytosol	0.960136	0.039307	0.922396	unknown
Tb927.10.1350	secretory/endocytic 3	1	2.11731e-07	1	secretory/endocytic 3
Tb927.10.13510	mitochondrion - IM	0.999924	8.40566e-10	0.999924	mitochondrion - IM
Tb927.10.13513	flagellum 1	0.99999	9.62419e-06	0.999981	flagellum 1
Tb927.10.13517	nucleus	0.00335593	0.996639	1.1279e-05	unknown
Tb927.10.13520	microtubule structures 2	4.80129e-45	1	0	unknown
Tb927.10.13540	ribonucleoproteins 1	0.999746	4.03683e-06	0.999742	ribonucleoproteins 1
Tb927.10.13550	flagellum 1	1	1.09505e-11	1	flagellum 1
Tb927.10.13580	secretory/endocytic 1	2.06908e-15	1	4.36456e-30	unknown
Tb927.10.13610	flagellum 1	0.940019	0.0598689	0.883741	unknown
Tb927.10.13620	mitochondrion - IM	1	0	1	mitochondrion - IM
Tb927.10.13630	endoplasmic reticulum	0.999991	5.66942e-08	0.999991	endoplasmic reticulum
Tb927.10.13640	nucleus - chromatin	0.999999	3.03023e-09	0.999999	nucleus - chromatin
Tb927.10.13650	cytosol	1.20873e-67	1	0	unknown
Tb927.10.13660	secretory/endocytic 1	1	4.82294e-12	1	secretory/endocytic 1
Tb927.10.13670	cytosol	1	0	1	cytosol
Tb927.10.13680	secretory/endocytic 1	1	7.25676e-10	1	secretory/endocytic 1
Tb927.10.13710	cytosol	1	0	1	cytosol
Tb927.10.13720	cytosol	0.999989	1.10116e-05	0.999978	cytosol
Tb927.10.13730	nucleus	1	2.64728e-11	1	nucleus
Tb927.10.13740	endoplasmic reticulum	1	1.88793e-09	1	endoplasmic reticulum
Tb927.10.13760	mitochondrion - matrix 2	0.999995	3.66054e-06	0.999991	mitochondrion - matrix 2
Tb927.10.13770	mitochondrion - matrix 1	1	2.74566e-12	1	mitochondrion - matrix 1
Tb927.10.13780	ribonucleoproteins 1	0.998458	0.00154147	0.996919	unknown
Tb927.10.13790	ribonucleoproteins 1	0.999974	2.74711e-06	0.999972	ribonucleoproteins 1
Tb927.10.13800	ribonucleoproteins 1	1	1.61546e-09	1	ribonucleoproteins 1
Tb927.10.13810	mitochondrion - matrix 1	0.99837	2.5085e-08	0.99837	unknown
Tb927.10.13820	mitochondrion - matrix 1	1	1.28706e-08	1	mitochondrion - matrix 1
Tb927.10.13830	mitochondrion - IM	1	3.59223e-10	1	mitochondrion - IM
Tb927.10.13840	flagellum 1	0.999999	1.17682e-06	0.999998	flagellum 1
Tb927.10.13850	mitochondrion - matrix 2	1	1.20686e-08	1	mitochondrion - matrix 2
Tb927.10.13860	endoplasmic reticulum	1	0	1	endoplasmic reticulum
Tb927.10.13870	flagellum 1	0.999999	1.28837e-06	0.999997	flagellum 1
Tb927.10.1390	flagellum 1	0.999851	0.000139026	0.999712	unknown
Tb927.10.13900	secretory/endocytic 1	1	1.12634e-13	1	secretory/endocytic 1
Tb927.10.13930	secretory/endocytic 3	0.999734	6.89992e-07	0.999733	secretory/endocytic 3
Tb927.10.13950	cytosol	1	1.44723e-16	1	cytosol
Tb927.10.13960	flagellum 1	1	0	1	flagellum 1
Tb927.10.13970	nucleus	0.906309	0.0137168	0.893877	unknown
Tb927.10.13980	nucleus	7.61749e-16	1	6.76569e-31	unknown
Tb927.10.13990	mitochondrion - IM	0.999927	1.67253e-05	0.999911	mitochondrion - IM
Tb927.10.1400	cytosol	0.999183	0.000777548	0.998406	unknown
Tb927.10.14000	cytosol	4.84062e-13	1	2.34851e-25	unknown
Tb927.10.14010	microtubule structures 1	1	0	1	microtubule structures 1
Tb927.10.14020	glycosomes	1	0	1	glycosomes
Tb927.10.14030	endoplasmic reticulum	1	0	1	endoplasmic reticulum
Tb927.10.14040	secretory/endocytic 3	4.72808e-28	1	0	unknown
Tb927.10.14080	nucleus	7.37171e-25	1	0	unknown
Tb927.10.1410	mitochondrion - IM	1	5.67383e-13	1	mitochondrion - IM
Tb927.10.14110	microtubule structures 1	0.999989	1.08947e-05	0.999978	microtubule structures 1
Tb927.10.14130	cytosol	0.991467	0.0080505	0.983485	unknown
Tb927.10.14140	microtubule structures 2	0.000555504	0.999441	3.10722e-07	unknown
Tb927.10.14150	endoplasmic reticulum	1	0	1	endoplasmic reticulum
Tb927.10.14160	secretory/endocytic 2	1	0	1	secretory/endocytic 2
Tb927.10.14170	secretory/endocytic 2	1	0	1	secretory/endocytic 2
Tb927.10.14180	microtubule structures 2	1	4.26539e-12	1	microtubule structures 2
Tb927.10.14190	nucleus - chromatin	0.999982	1.29983e-12	0.999982	nucleus - chromatin
Tb927.10.1420	ribonucleoproteins 1	0.997811	0.00216386	0.995652	unknown
Tb927.10.14200	secretory/endocytic 1	1	0	1	secretory/endocytic 1
Tb927.10.14220	flagellum 1	1	0	1	flagellum 1
Tb927.10.14230	flagellum 1	1	7.58482e-10	1	flagellum 1
Tb927.10.14240	cytosol	0.999993	7.05278e-06	0.999986	cytosol
Tb927.10.1430	cytosol	1.22772e-19	1	0	unknown
Tb927.10.14300	flagellum 1	0.913708	0.0848923	0.836142	unknown
Tb927.10.14310	secretory/endocytic 3	0.999957	7.45872e-07	0.999956	secretory/endocytic 3
Tb927.10.14320	microtubule structures 2	0.99997	1.05443e-08	0.99997	microtubule structures 2
Tb927.10.14330	nucleus	1	0	1	nucleus
Tb927.10.14340	flagellum 1	1	1.22209e-11	1	flagellum 1
Tb927.10.14350	mitochondrion - matrix 2	1	2.74671e-07	0.999999	mitochondrion - matrix 2
Tb927.10.14360	nucleus	0.999922	6.41426e-05	0.999858	unknown
Tb927.10.14380	ribonucleoproteins 1	0.848163	1.03782e-06	0.848162	unknown
Tb927.10.14390	nucleus	1	5.33998e-08	1	nucleus
Tb927.10.1440	mitochondrion - matrix 1	1.29833e-07	1	1.68597e-14	unknown
Tb927.10.14400	secretory/endocytic 3	0.999852	0.000148011	0.999704	unknown
Tb927.10.14410	microtubule structures 2	0.998456	0.00154195	0.996917	unknown
Tb927.10.14420	flagellum 1	1	3.23875e-09	1	flagellum 1
Tb927.10.14430	endoplasmic reticulum	0.994351	1.60847e-05	0.994335	unknown
Tb927.10.14460	flagellum 1	1	0	1	flagellum 1
Tb927.10.14470	nucleus	1	1.04422e-10	1	nucleus
Tb927.10.14480	microtubule structures 2	0.999995	4.98749e-06	0.99999	microtubule structures 2
Tb927.10.1450	microtubule structures 2	3.02287e-12	1	9.13787e-24	unknown
Tb927.10.14500	flagellum 1	1	3.36821e-14	1	flagellum 1
Tb927.10.14510	endoplasmic reticulum	0.999999	1.60383e-09	0.999999	endoplasmic reticulum
Tb927.10.14520	microtubule structures 1	1	1.29319e-12	1	microtubule structures 1
Tb927.10.14530	proteasome regulatory particle	1	0	1	proteasome regulatory particle
Tb927.10.14550	ribonucleoproteins 1	0.999806	2.85745e-11	0.999806	ribonucleoproteins 1
Tb927.10.14560	flagellum 1	1	0	1	flagellum 1
Tb927.10.14570	flagellum 1	1	0	1	flagellum 1
Tb927.10.14590	mitochondrion - IM	0.999999	1.18182e-08	0.999999	mitochondrion - IM
Tb927.10.14610	flagellum 1	0.999973	2.73366e-05	0.999945	flagellum 1
Tb927.10.14680	nucleus	1	0	1	nucleus
Tb927.10.14690	secretory/endocytic 3	1	1.5662e-08	1	secretory/endocytic 3
Tb927.10.14700	ribonucleoproteins 1	1	4.65043e-10	1	ribonucleoproteins 1
Tb927.10.14710	ribonucleoproteins 1	1	5.02428e-08	1	ribonucleoproteins 1
Tb927.10.14720	glycosomes	1	0	1	glycosomes
Tb927.10.14730	microtubule structures 2	0.1038	0.896164	0.0107782	unknown
Tb927.10.14740	endoplasmic reticulum	1	4.36262e-12	1	endoplasmic reticulum
Tb927.10.14750	nucleus	1	1.0397e-10	1	nucleus
Tb927.10.14760	cytosol	1	2.55984e-08	1	cytosol
Tb927.10.14770	microtubule structures 2	0.998899	0.00109471	0.997805	unknown
Tb927.10.14780	cytosol	1	0	1	cytosol
Tb927.10.14790	nucleus	0.993399	0.000138582	0.993261	unknown
Tb927.10.14800	cytosol	0.999506	3.00771e-05	0.999476	cytosol
Tb927.10.14810	microtubule structures 2	0.475235	0.451623	0.260608	unknown
Tb927.10.14820	mitochondrion - IM	1	0	1	mitochondrion - IM
Tb927.10.14860	mitochondrion - matrix 2	0.927434	7.62081e-10	0.927434	unknown
Tb927.10.14870	nucleus	1	1.31668e-08	1	nucleus
Tb927.10.14880	flagellum 1	0.000123002	0.999877	1.51296e-08	unknown
Tb927.10.14890	cytosol	0.96038	0.039616	0.922333	unknown
Tb927.10.1490	ribonucleoproteins 1	0.999937	6.28404e-11	0.999937	ribonucleoproteins 1
Tb927.10.14910	cytosol	2.94641e-16	1	9.81352e-32	unknown
Tb927.10.14930	ribonucleoproteins 1	1	6.66233e-09	1	ribonucleoproteins 1
Tb927.10.14950	ribonucleoproteins 1	1	4.65401e-10	1	ribonucleoproteins 1
Tb927.10.14980	intraflagellar transport	1	0	1	intraflagellar transport
Tb927.10.14990	intraflagellar transport	1	0	1	intraflagellar transport
Tb927.10.1500	cytosol	1	7.37047e-13	1	cytosol
Tb927.10.15000	flagellum 1	1	0	1	flagellum 1
Tb927.10.15010	mitochondrion - matrix 2	1	2.95936e-08	1	mitochondrion - matrix 2
Tb927.10.15020	nucleus	1.413e-10	1	1.99656e-20	unknown
Tb927.10.15040	secretory/endocytic 3	1.64008e-11	1	2.68988e-22	unknown
Tb927.10.15080	microtubule structures 2	1	0	1	microtubule structures 2
Tb927.10.1510	ribonucleoproteins 1	0.77215	2.71312e-08	0.77215	unknown
Tb927.10.15120	ribonucleoproteins 1	1	0	1	ribonucleoproteins 1
Tb927.10.15130	endoplasmic reticulum	0.997819	4.88228e-08	0.997819	unknown
Tb927.10.15150	nucleus	0.999998	4.60232e-07	0.999997	nucleus
Tb927.10.15160	microtubule structures 2	4.92692e-06	0.999995	2.43301e-11	unknown
Tb927.10.15170	nucleus	1	0	1	nucleus
Tb927.10.15180	cytosol	1	1.83714e-08	1	cytosol
Tb927.10.15190	microtubule structures 1	1	1.44615e-10	1	microtubule structures 1
Tb927.10.1520	endoplasmic reticulum	0.977991	0.0220058	0.956469	unknown
Tb927.10.15200	microtubule structures 2	1.62256e-44	1	0	unknown
Tb927.10.15210	nucleus	0.999998	1.42802e-06	0.999997	nucleus
Tb927.10.15230	flagellum 1	1	5.06712e-09	1	flagellum 1
Tb927.10.15280	flagellum 1	1	7.18128e-11	1	flagellum 1
Tb927.10.15290	cytosol	1.09099e-20	1	0	unknown
Tb927.10.15310	microtubule structures 2	0.914661	0.00193819	0.912888	unknown
Tb927.10.15330	nucleus	0.999282	0.000677599	0.998605	unknown
Tb927.10.15350	nucleus - chromatin	1	0	1	nucleus - chromatin
Tb927.10.15360	nucleus	1	2.57375e-10	1	nucleus
Tb927.10.15380	nucleus	1	6.50883e-15	1	nucleus
Tb927.10.1540	ribonucleoproteins 1	0.999996	2.38588e-06	0.999994	ribonucleoproteins 1
Tb927.10.15400	microtubule structures 2	1	0	1	microtubule structures 2
Tb927.10.15410	glycosomes	1	2.17542e-09	1	glycosomes
Tb927.10.15420	mitochondrion - matrix 2	0.999998	8.15483e-09	0.999998	mitochondrion - matrix 2
Tb927.10.15430	endoplasmic reticulum	0.999944	1.17845e-06	0.999943	endoplasmic reticulum
Tb927.10.15440	microtubule structures 1	1	2.83697e-12	1	microtubule structures 1
Tb927.10.15450	flagellum 1	1.4522e-07	1	2.10887e-14	unknown
Tb927.10.15480	secretory/endocytic 1	1	4.89154e-07	0.999999	secretory/endocytic 1
Tb927.10.15490	mitochondrion - matrix 2	0.999992	4.37551e-08	0.999992	mitochondrion - matrix 2
Tb927.10.1550	proteasome regulatory particle	1	0	1	proteasome regulatory particle
Tb927.10.15500	secretory/endocytic 1	1	1.41825e-09	1	secretory/endocytic 1
Tb927.10.15510	mitochondrion - IM	1	6.4553e-13	1	mitochondrion - IM
Tb927.10.15520	cytosol	1	0	1	cytosol
Tb927.10.15530	ribonucleoproteins 1	0.999999	6.94521e-07	0.999999	ribonucleoproteins 1
Tb927.10.15540	cytosol	1.77482e-07	1	3.15066e-14	unknown
Tb927.10.15570	nucleus - chromatin	1	3.75386e-11	1	nucleus - chromatin
Tb927.10.15580	flagellum 1	1	0	1	flagellum 1
Tb927.10.15590	endoplasmic reticulum	0.999993	8.64655e-14	0.999993	endoplasmic reticulum
Tb927.10.1560	nucleus	1	0	1	nucleus
Tb927.10.15640	microtubule structures 2	5.24915e-22	1	0	unknown
Tb927.10.15660	microtubule structures 1	1	1.05153e-14	1	microtubule structures 1
Tb927.10.15680	endoplasmic reticulum	1	7.04501e-11	1	endoplasmic reticulum
Tb927.10.15700	flagellum 1	0.998807	0.00119332	0.997615	unknown
Tb927.10.15710	mitochondrion - IM	0.999934	2.34315e-09	0.999934	mitochondrion - IM
Tb927.10.15720	proteasome regulatory particle	1	0	1	proteasome regulatory particle
Tb927.10.15730	flagellum 1	1	0	1	flagellum 1
Tb927.10.15740	nucleus	0.999953	4.71846e-05	0.999906	nucleus
Tb927.10.15750	microtubule structures 1	3.68218e-06	0.999996	1.35584e-11	unknown
Tb927.10.15760	secretory/endocytic 3	0.999843	3.00997e-06	0.99984	secretory/endocytic 3
Tb927.10.15770	microtubule structures 1	1	0	1	microtubule structures 1
Tb927.10.1580	mitochondrion - IM	1	7.25362e-08	1	mitochondrion - IM
Tb927.10.15800	secretory/endocytic 1	4.66125e-85	1	0	unknown
Tb927.10.15810	nucleus	1	1.26326e-10	1	nucleus
Tb927.10.15830	mitochondrion - matrix 2	4.80144e-14	1	2.30818e-27	unknown
Tb927.10.15840	secretory/endocytic 1	3.98914e-80	1	0	unknown
Tb927.10.15860	microtubule structures 2	1.66646e-24	1	0	unknown
Tb927.10.15940	mitochondrion - IM	0.000276967	0.999723	7.67165e-08	unknown
Tb927.10.15960	cytosol	1.20836e-13	1	1.46094e-26	unknown
Tb927.10.15970	microtubule structures 2	0.000739499	0.999261	5.46858e-07	unknown
Tb927.10.16050	secretory/endocytic 1	1	1.14335e-14	1	secretory/endocytic 1
Tb927.10.16090	mitochondrion - matrix 1	3.53911e-07	1	1.25297e-13	unknown
Tb927.10.1610	secretory/endocytic 3	4.72324e-11	1	2.67897e-21	unknown
Tb927.10.16100	cytosol	1	1.8017e-16	1	cytosol
Tb927.10.16120	glycosomes	1	0	1	glycosomes
Tb927.10.1620	microtubule structures 2	0.999997	3.40632e-06	0.999993	microtubule structures 2
Tb927.10.1630	ribonucleoproteins 1	0.997927	0.00206834	0.995863	unknown
Tb927.10.1690	cytosol	0.999911	8.85024e-05	0.999823	unknown
Tb927.10.170	nucleus	1	1.00217e-13	1	nucleus
Tb927.10.1720	nucleus	1	0	1	nucleus
Tb927.10.1730	mitochondrion - matrix 2	1	0	1	mitochondrion - matrix 2
Tb927.10.1740	nucleus	0.999431	0.000568121	0.998863	unknown
Tb927.10.1770	cytosol	1	8.40238e-11	1	cytosol
Tb927.10.180	mitochondrion - IM	1	0	1	mitochondrion - IM
Tb927.10.1800	ribonucleoproteins 1	0.0517707	0.932981	0.00346964	unknown
Tb927.10.1830	secretory/endocytic 1	1	2.15096e-16	1	secretory/endocytic 1
Tb927.10.1850	endoplasmic reticulum	0.0234166	0.976583	0.000548337	unknown
Tb927.10.1860	glycosomes	1	0	1	glycosomes
Tb927.10.1870	mitochondrion - matrix 1	1	1.25463e-11	1	mitochondrion - matrix 1
Tb927.10.1890	flagellum 1	1	0	1	flagellum 1
Tb927.10.1900	mitochondrion - matrix 2	0.999845	5.25271e-11	0.999845	mitochondrion - matrix 2
Tb927.10.1910	secretory/endocytic 1	1	2.39882e-15	1	secretory/endocytic 1
Tb927.10.1930	mitochondrion - matrix 2	0.999938	8.62355e-10	0.999938	mitochondrion - matrix 2
Tb927.10.1950	mitochondrion - matrix 2	1	2.74871e-07	0.999999	mitochondrion - matrix 2
Tb927.10.1960	nucleus	1	0	1	nucleus
Tb927.10.1970	flagellum 1	1	7.28096e-16	1	flagellum 1
Tb927.10.1980	flagellum 1	1	1.59583e-11	1	flagellum 1
Tb927.10.1990	nucleus	0.999607	3.81735e-06	0.999603	nucleus
Tb927.10.200	secretory/endocytic 1	1	1.83355e-10	1	secretory/endocytic 1
Tb927.10.2000	nucleus	1.41738e-06	0.999999	2.02912e-12	unknown
Tb927.10.2010	glycosomes	1	2.41686e-13	1	glycosomes
Tb927.10.2020	glycosomes	1	1.40449e-10	1	glycosomes
Tb927.10.2030	mitochondrion - matrix 2	0.999429	1.1645e-06	0.999428	mitochondrion - matrix 2
Tb927.10.2040	microtubule structures 2	5.64215e-26	1	0	unknown
Tb927.10.2050	mitochondrion - matrix 2	0.999987	1.2244e-06	0.999986	mitochondrion - matrix 2
Tb927.10.2060	nucleus	1	1.82093e-11	1	nucleus
Tb927.10.2080	secretory/endocytic 1	1	1.61361e-10	1	secretory/endocytic 1
Tb927.10.2090	ribonucleoproteins 1	0.729272	0.270479	0.53202	unknown
Tb927.10.210	endoplasmic reticulum	1	0	1	endoplasmic reticulum
Tb927.10.2130	cytosol	0.999738	0.000261891	0.999476	unknown
Tb927.10.2150	mitochondrion - IM	0.00144819	0.998552	2.09725e-06	unknown
Tb927.10.2190	flagellum 1	1	0	1	flagellum 1
Tb927.10.220	ribonucleoproteins 1	0.999729	3.05048e-07	0.999728	ribonucleoproteins 1
Tb927.10.2200	mitochondrion - matrix 2	0.999999	6.33802e-07	0.999999	mitochondrion - matrix 2
Tb927.10.2230	mitochondrion - matrix 2	0.999648	4.83115e-09	0.999648	mitochondrion - matrix 2
Tb927.10.2240	ribonucleoproteins 1	1	4.97757e-10	1	ribonucleoproteins 1
Tb927.10.2250	endoplasmic reticulum	1	9.91502e-10	1	endoplasmic reticulum
Tb927.10.2260	cytosol	0.999995	5.41085e-06	0.999989	cytosol
Tb927.10.2270	cytosol	2.68532e-38	1	0	unknown
Tb927.10.2290	microtubule structures 2	0.0892389	0.907866	0.00822194	unknown
Tb927.10.230	proteasome	1	0	1	proteasome
Tb927.10.2300	mitochondrion - matrix 2	0.998621	3.12256e-09	0.998621	unknown
Tb927.10.2310	nucleus	1	0	1	nucleus
Tb927.10.2320	nucleus	0.990787	0.00505322	0.98578	unknown
Tb927.10.2340	secretory/endocytic 1	1	0	1	secretory/endocytic 1
Tb927.10.2350	nucleus	3.99842e-21	1	0	unknown
Tb927.10.2370	cytosol	1	0	1	cytosol
Tb927.10.2380	flagellum 1	1	0	1	flagellum 1
Tb927.10.240	glycosomes	1	0	1	glycosomes
Tb927.10.2410	secretory/endocytic 1	0.998757	0.00124323	0.997515	unknown
Tb927.10.2440	secretory/endocytic 3	1	0	1	secretory/endocytic 3
Tb927.10.2460	endoplasmic reticulum	1	2.63674e-12	1	endoplasmic reticulum
Tb927.10.2470	endoplasmic reticulum	1	1.30708e-10	1	endoplasmic reticulum
Tb927.10.2480	endoplasmic reticulum	0.999412	6.39472e-07	0.999411	endoplasmic reticulum
Tb927.10.2490	microtubule structures 2	0.0881756	0.911276	0.00782332	unknown
Tb927.10.250	microtubule structures 1	1	0	1	microtubule structures 1
Tb927.10.2520	nucleus	0.999994	6.2136e-06	0.999987	nucleus
Tb927.10.2530	secretory/endocytic 3	0.995435	1.81825e-06	0.995434	unknown
Tb927.10.2540	mitochondrion - IM	0.999999	1.78666e-08	0.999999	mitochondrion - IM
Tb927.10.2550	mitochondrion - IM	2.37355e-33	1	0	unknown
Tb927.10.2560	mitochondrion - matrix 2	0.997911	1.06651e-05	0.9979	unknown
Tb927.10.2570	secretory/endocytic 1	6.53834e-09	1	4.27498e-17	unknown
Tb927.10.2580	ribonucleoproteins 1	2.1407e-18	1	0	unknown
Tb927.10.2610	cytosol	1	5.2776e-14	1	cytosol
Tb927.10.2620	cytosol	1	7.07591e-11	1	cytosol
Tb927.10.2630	secretory/endocytic 1	1	4.84983e-08	1	secretory/endocytic 1
Tb927.10.2640	intraflagellar transport	1	0	1	intraflagellar transport
Tb927.10.2650	microtubule structures 1	1	4.20554e-11	1	microtubule structures 1
Tb927.10.2660	microtubule structures 2	0.999975	2.4664e-05	0.999951	microtubule structures 2
Tb927.10.2670	flagellum 1	1	5.32484e-13	1	flagellum 1
Tb927.10.2680	mitochondrion - IM	1	4.16574e-10	1	mitochondrion - IM
Tb927.10.2690	microtubule structures 2	2.52327e-36	1	0	unknown
Tb927.10.270	ribonucleoproteins 1	1	0	1	ribonucleoproteins 1
Tb927.10.2700	nucleus	1	1.70872e-12	1	nucleus
Tb927.10.2720	cytosol	1.15847e-11	1	1.3424e-22	unknown
Tb927.10.2730	cytosol	1	5.8489e-14	1	cytosol
Tb927.10.2760	endoplasmic reticulum	0.999995	3.9072e-10	0.999995	endoplasmic reticulum
Tb927.10.2780	nucleus	1	1.82736e-08	1	nucleus
Tb927.10.2790	cytosol	2.45467e-14	1	6.02275e-28	unknown
Tb927.10.2800	mitochondrion - matrix 1	1	0	1	mitochondrion - matrix 1
Tb927.10.2810	flagellum 1	2.00415e-19	1	0	unknown
Tb927.10.2840	ribonucleoproteins 1	0.99984	3.12363e-05	0.999809	ribonucleoproteins 1
Tb927.10.2860	microtubule structures 1	1	0	1	microtubule structures 1
Tb927.10.2880	secretory/endocytic 3	1	5.46601e-08	1	secretory/endocytic 3
Tb927.10.290	proteasome	1	0	1	proteasome
Tb927.10.2900	cytosol	1	1.1073e-07	1	cytosol
Tb927.10.2910	nucleus	0.999999	5.63943e-07	0.999999	nucleus
Tb927.10.2920	microtubule structures 1	1	1.09569e-11	1	microtubule structures 1
Tb927.10.2930	secretory/endocytic 1	0.999291	1.65757e-06	0.999289	secretory/endocytic 1
Tb927.10.2940	secretory/endocytic 1	1	8.53247e-15	1	secretory/endocytic 1
Tb927.10.2950	flagellum 1	1	8.01675e-14	1	flagellum 1
Tb927.10.2990	nucleus	1	2.62674e-08	1	nucleus
Tb927.10.300	mitochondrion - IM	0.999235	3.76075e-07	0.999234	mitochondrion - IM
Tb927.10.3000	microtubule structures 1	1	7.29458e-08	1	microtubule structures 1
Tb927.10.3010	microtubule structures 1	1	2.01694e-11	1	microtubule structures 1
Tb927.10.3020	microtubule structures 1	1	8.2411e-12	1	microtubule structures 1
Tb927.10.3030	proteasome regulatory particle	1	0	1	proteasome regulatory particle
Tb927.10.3040	mitochondrion - IM	1	0	1	mitochondrion - IM
Tb927.10.3070	microtubule structures 2	0.995648	0.0043348	0.991332	unknown
Tb927.10.3080	glycosomes	1	0	1	glycosomes
Tb927.10.3090	ribonucleoproteins 1	0.995476	0.000640172	0.994839	unknown
Tb927.10.310	ribonucleoproteins 1	0.999289	8.44272e-08	0.999289	ribonucleoproteins 1
Tb927.10.3100	endoplasmic reticulum	1	1.06469e-10	1	endoplasmic reticulum
Tb927.10.3110	nucleus	0.999152	1.02967e-06	0.999151	nucleus
Tb927.10.3140	microtubule structures 1	0.000605958	0.999394	3.67406e-07	unknown
Tb927.10.3150	ribonucleoproteins 1	0.999882	1.01181e-07	0.999881	ribonucleoproteins 1
Tb927.10.3160	flagellum 1	1	1.40651e-14	1	flagellum 1
Tb927.10.3170	ribonucleoproteins 1	0.999995	1.24625e-09	0.999995	ribonucleoproteins 1
Tb927.10.320	microtubule structures 1	1	1.08745e-10	1	microtubule structures 1
Tb927.10.3200	nucleus	0.999982	1.5258e-05	0.999967	nucleus
Tb927.10.3210	mitochondrion - matrix 2	0.999998	2.16489e-06	0.999996	mitochondrion - matrix 2
Tb927.10.3230	cytosol	0.999926	7.43586e-05	0.999851	unknown
Tb927.10.3250	mitochondrion - matrix 1	1	0	1	mitochondrion - matrix 1
Tb927.10.3260	secretory/endocytic 3	0.999999	4.5094e-13	0.999999	secretory/endocytic 3
Tb927.10.3280	ribonucleoproteins 1	0.999888	1.89348e-07	0.999888	ribonucleoproteins 1
Tb927.10.3290	mitochondrion - IM	1	1.58e-07	1	mitochondrion - IM
Tb927.10.3310	flagellum 1	1	0	1	flagellum 1
Tb927.10.3320	mitochondrion - matrix 1	0.999961	3.70256e-08	0.999961	mitochondrion - matrix 1
Tb927.10.3330	endoplasmic reticulum	0.999882	7.33807e-05	0.999809	unknown
Tb927.10.3350	secretory/endocytic 1	1	3.32018e-07	0.999999	secretory/endocytic 1
Tb927.10.3370	ribonucleoproteins 1	7.6046e-07	0.999999	6.11071e-13	unknown
Tb927.10.3390	microtubule structures 2	1.65933e-15	1	2.76334e-30	unknown
Tb927.10.340	microtubule structures 1	0.972926	9.16446e-10	0.972926	unknown
Tb927.10.3430	endoplasmic reticulum	1	1.88833e-11	1	endoplasmic reticulum
Tb927.10.3470	secretory/endocytic 1	1	1.64239e-18	1	secretory/endocytic 1
Tb927.10.3480	endoplasmic reticulum	7.9015e-21	1	0	unknown
Tb927.10.3500	nucleus	1	2.09546e-10	1	nucleus
Tb927.10.3510	mitochondrion - matrix 2	0.999921	1.42707e-07	0.999921	mitochondrion - matrix 2
Tb927.10.3520	proteasome regulatory particle	1	0	1	proteasome regulatory particle
Tb927.10.3530	endoplasmic reticulum	1	4.40843e-08	1	endoplasmic reticulum
Tb927.10.3540	nucleus - chromatin	0.980938	3.53001e-06	0.980935	unknown
Tb927.10.3560	cytosol	1	0	1	cytosol
Tb927.10.3570	mitochondrion - matrix 2	1	0	1	mitochondrion - matrix 2
Tb927.10.3580	mitochondrion - matrix 1	1	0	1	mitochondrion - matrix 1
Tb927.10.3590	mitochondrion - matrix 2	1	1.39181e-09	1	mitochondrion - matrix 2
Tb927.10.360	flagellum 1	1	5.53962e-13	1	flagellum 1
Tb927.10.3610	mitochondrion - matrix 1	0.999955	4.45947e-05	0.999911	mitochondrion - matrix 1
Tb927.10.3620	secretory/endocytic 1	1	6.65834e-14	1	secretory/endocytic 1
Tb927.10.3630	microtubule structures 2	4.23068e-11	1	1.78987e-21	unknown
Tb927.10.3640	endoplasmic reticulum	1	1.16138e-11	1	endoplasmic reticulum
Tb927.10.3650	mitochondrion - matrix 2	1	9.56318e-10	1	mitochondrion - matrix 2
Tb927.10.3660	cytosol	0.999997	3.08186e-06	0.999994	cytosol
Tb927.10.3670	cytosol	0.000499793	0.9995	2.49794e-07	unknown
Tb927.10.3680	microtubule structures 1	7.28953e-10	1	5.33226e-19	unknown
Tb927.10.370	secretory/endocytic 3	8.78685e-09	1	7.72087e-17	unknown
Tb927.10.3700	cytosol	1	9.78298e-10	1	cytosol
Tb927.10.3710	cytosol	0.0574678	0.942532	0.00330255	unknown
Tb927.10.3720	microtubule structures 2	0.976185	1.12425e-06	0.976184	unknown
Tb927.10.3730	mitochondrion - IM	1	1.28663e-09	1	mitochondrion - IM
Tb927.10.3740	mitochondrion - IM	1	3.51466e-08	1	mitochondrion - IM
Tb927.10.3750	endoplasmic reticulum	0.999999	1.13848e-08	0.999999	endoplasmic reticulum
Tb927.10.3760	secretory/endocytic 3	1.091e-45	1	0	unknown
Tb927.10.3770	mitochondrion - matrix 2	0.999978	2.18233e-05	0.999956	mitochondrion - matrix 2
Tb927.10.3780	microtubule structures 2	1	0	1	microtubule structures 2
Tb927.10.3790	nucleus	1	0	1	nucleus
Tb927.10.380	mitochondrion - matrix 1	1	1.82972e-11	1	mitochondrion - matrix 1
Tb927.10.3810	endoplasmic reticulum	1	7.55427e-09	1	endoplasmic reticulum
Tb927.10.3820	flagellum 1	1	3.10039e-13	1	flagellum 1
Tb927.10.3860	secretory/endocytic 3	7.72692e-48	1	0	unknown
Tb927.10.3870	flagellum 1	1	9.29192e-11	1	flagellum 1
Tb927.10.3880	endoplasmic reticulum	0.999996	2.13076e-07	0.999996	endoplasmic reticulum
Tb927.10.390	secretory/endocytic 3	1	5.5397e-13	1	secretory/endocytic 3
Tb927.10.3900	cytosol	4.50875e-09	1	2.03753e-17	unknown
Tb927.10.3940	ribonucleoproteins 1	1	2.39096e-09	1	ribonucleoproteins 1
Tb927.10.3950	nucleus	1.5007e-06	0.999998	2.25307e-12	unknown
Tb927.10.3970	cytosol	0.999949	5.09444e-05	0.999898	unknown
Tb927.10.3990	ribonucleoproteins 1	0.999982	1.68927e-05	0.999965	ribonucleoproteins 1
Tb927.10.4000	mitochondrion - matrix 2	1	2.3911e-07	1	mitochondrion - matrix 2
Tb927.10.4010	cytosol	1	2.7717e-09	1	cytosol
Tb927.10.4020	endoplasmic reticulum	3.83742e-31	1	0	unknown
Tb927.10.4040	endoplasmic reticulum	1	0	1	endoplasmic reticulum
Tb927.10.4060	ribonucleoproteins 1	0.998662	1.53589e-07	0.998662	unknown
Tb927.10.4070	microtubule structures 2	0.971429	0.000696073	0.970753	unknown
Tb927.10.4080	mitochondrion - IM	1	5.52594e-09	1	mitochondrion - IM
Tb927.10.4100	microtubule structures 2	0.998588	4.7583e-06	0.998583	unknown
Tb927.10.4120	ribonucleoproteins 1	0.999982	1.74707e-05	0.999965	ribonucleoproteins 1
Tb927.10.4130	mitochondrion - matrix 2	0.999951	2.98391e-07	0.99995	mitochondrion - matrix 2
Tb927.10.4160	flagellum 1	1	3.42298e-07	0.999999	flagellum 1
Tb927.10.4170	microtubule structures 1	1	1.95351e-12	1	microtubule structures 1
Tb927.10.4180	cytosol	1	5.66913e-13	1	cytosol
Tb927.10.420	microtubule structures 2	0.00927299	0.990697	8.62683e-05	unknown
Tb927.10.4200	microtubule structures 2	1	2.36802e-11	1	microtubule structures 2
Tb927.10.4220	mitochondrion - matrix 2	0.999996	4.05811e-06	0.999992	mitochondrion - matrix 2
Tb927.10.4250	cytosol	0.00161125	0.998382	2.60619e-06	unknown
Tb927.10.4260	secretory/endocytic 1	4.40404e-13	1	1.93916e-25	unknown
Tb927.10.4270	cytosol	1	1.24001e-08	1	cytosol
Tb927.10.4290	flagellum 1	0.999999	6.34007e-07	0.999999	flagellum 1
Tb927.10.430	mitochondrion - IM	9.39436e-16	1	9.38686e-31	unknown
Tb927.10.4320	flagellum 1	1	3.64368e-14	1	flagellum 1
Tb927.10.440	microtubule structures 2	2.54896e-15	1	6.5088e-30	unknown
Tb927.10.4400	secretory/endocytic 3	4.1165e-54	1	0	unknown
Tb927.10.4440	microtubule structures 2	0.983492	0.0165079	0.967257	unknown
Tb927.10.450	intraflagellar transport	1.55821e-06	0.999998	2.74948e-12	unknown
Tb927.10.4530	endoplasmic reticulum	1.32447e-12	1	1.7544e-24	unknown
Tb927.10.4550	mitochondrion - OM	0.999393	3.89698e-07	0.999393	mitochondrion - OM
Tb927.10.4570	cytosol	1	8.30278e-10	1	cytosol
Tb927.10.4580	microtubule structures 2	8.34712e-11	1	6.96744e-21	unknown
Tb927.10.4590	mitochondrion - IM	0.999992	7.76134e-06	0.999984	mitochondrion - IM
Tb927.10.460	microtubule structures 2	0.999777	4.51938e-06	0.999772	microtubule structures 2
Tb927.10.4610	endoplasmic reticulum	1	0	1	endoplasmic reticulum
Tb927.10.4620	cytosol	0.161224	0.838776	0.0259931	unknown
Tb927.10.4630	microtubule structures 2	0.00231005	0.997681	5.35716e-06	unknown
Tb927.10.4640	ribonucleoproteins 1	1	2.51571e-10	1	ribonucleoproteins 1
Tb927.10.4660	cytosol	3.74859e-22	1	0	unknown
Tb927.10.4690	flagellum 1	1	8.21041e-10	1	flagellum 1
Tb927.10.470	mitochondrion - IM	1	7.33452e-09	1	mitochondrion - IM
Tb927.10.4700	cytosol	0.00163788	0.998362	2.68266e-06	unknown
Tb927.10.4710	proteasome	1	0	1	proteasome
Tb927.10.4720	microtubule structures 1	1	8.01844e-09	1	microtubule structures 1
Tb927.10.4730	microtubule structures 1	0.999998	1.82838e-06	0.999996	microtubule structures 1
Tb927.10.4750	flagellum 1	9.75585e-05	0.999902	9.51767e-09	unknown
Tb927.10.4760	endoplasmic reticulum	1	0	1	endoplasmic reticulum
Tb927.10.4770	secretory/endocytic 3	1	1.01915e-10	1	secretory/endocytic 3
Tb927.10.4780	secretory/endocytic 1	1	1.61508e-08	1	secretory/endocytic 1
Tb927.10.4800	nucleus - chromatin	1	6.5619e-15	1	nucleus - chromatin
Tb927.10.4820	microtubule structures 1	1	3.96031e-11	1	microtubule structures 1
Tb927.10.4840	nucleus - chromatin	1	1.86832e-11	1	nucleus - chromatin
Tb927.10.4850	mitochondrion - matrix 2	1	2.9675e-07	0.999999	mitochondrion - matrix 2
Tb927.10.4860	microtubule structures 1	1	5.29887e-11	1	microtubule structures 1
Tb927.10.4890	microtubule structures 2	0.999517	1.34394e-05	0.999503	microtubule structures 2
Tb927.10.4900	cytosol	0.0296313	0.954384	0.00135166	unknown
Tb927.10.4910	mitochondrion - IM	1	9.61538e-12	1	mitochondrion - IM
Tb927.10.4920	flagellum 1	1	8.74613e-09	1	flagellum 1
Tb927.10.4950	nucleus	0.00029651	0.999703	8.79182e-08	unknown
Tb927.10.4980	cytosol	1	4.47904e-15	1	cytosol
Tb927.10.4990	ribonucleoproteins 1	0.968182	0.00367855	0.964621	unknown
Tb927.10.5000	flagellum 1	1	3.61411e-12	1	flagellum 1
Tb927.10.5010	mitochondrion - matrix 2	1	0	1	mitochondrion - matrix 2
Tb927.10.5020	ribonucleoproteins 1	0.999966	4.00041e-07	0.999966	ribonucleoproteins 1
Tb927.10.5050	mitochondrion - IM	1	2.41912e-10	1	mitochondrion - IM
Tb927.10.5080	endoplasmic reticulum	1	0	1	endoplasmic reticulum
Tb927.10.5090	endoplasmic reticulum	0.709059	6.648e-09	0.709059	unknown
Tb927.10.510	mitochondrion - OM	0.999566	2.79814e-11	0.999566	mitochondrion - OM
Tb927.10.5110	mitochondrion - matrix 2	1	0	1	mitochondrion - matrix 2
Tb927.10.5120	mitochondrion - matrix 2	1	0	1	mitochondrion - matrix 2
Tb927.10.5130	microtubule structures 2	0.981054	0.00013673	0.98092	unknown
Tb927.10.5140	microtubule structures 2	0.995654	0.00434529	0.991328	unknown
Tb927.10.5170	flagellum 1	1	3.34074e-10	1	flagellum 1
Tb927.10.520	mitochondrion - IM	1	0	1	mitochondrion - IM
Tb927.10.5230	flagellum 1	3.56234e-11	1	1.26903e-21	unknown
Tb927.10.5240	microtubule structures 2	0.019999	0.980001	0.00039996	unknown
Tb927.10.5250	ribonucleoproteins 1	0.999995	4.90149e-10	0.999995	ribonucleoproteins 1
Tb927.10.5260	microtubule structures 1	1	0	1	microtubule structures 1
Tb927.10.5280	nucleus	0.995174	0.00418546	0.991009	unknown
Tb927.10.530	secretory/endocytic 2	1	6.52928e-12	1	secretory/endocytic 2
Tb927.10.5310	microtubule structures 2	0.00393431	0.996022	1.56508e-05	unknown
Tb927.10.5320	mitochondrion - matrix 2	1	5.33986e-08	1	mitochondrion - matrix 2
Tb927.10.5340	ribonucleoproteins 1	0.999983	8.18886e-08	0.999983	ribonucleoproteins 1
Tb927.10.5350	flagellum 1	1	0	1	flagellum 1
Tb927.10.5370	ribonucleoproteins 1	0.999997	6.94688e-07	0.999996	ribonucleoproteins 1
Tb927.10.5380	nucleus	1	1.41705e-11	1	nucleus
Tb927.10.5390	endoplasmic reticulum	1	2.72481e-10	1	endoplasmic reticulum
Tb927.10.5400	endoplasmic reticulum	1	3.09982e-11	1	endoplasmic reticulum
Tb927.10.5430	flagellum 1	1	0	1	flagellum 1
Tb927.10.5440	mitochondrion - matrix 2	1	0	1	mitochondrion - matrix 2
Tb927.10.5450	nucleus - chromatin	1	0	1	nucleus - chromatin
Tb927.10.5460	ribonucleoproteins 1	0.99998	4.20568e-07	0.999979	ribonucleoproteins 1
Tb927.10.5470	secretory/endocytic 1	1	4.48071e-09	1	secretory/endocytic 1
Tb927.10.550	secretory/endocytic 3	1	1.80459e-07	1	secretory/endocytic 3
Tb927.10.5500	mitochondrion - IM	1	1.46627e-10	1	mitochondrion - IM
Tb927.10.5510	microtubule structures 2	0.999008	0.000986889	0.998022	unknown
Tb927.10.5520	cytosol	1.64275e-05	0.999984	2.69975e-10	unknown
Tb927.10.5540	mitochondrion - matrix 2	0.999567	1.2587e-07	0.999567	mitochondrion - matrix 2
Tb927.10.5560	endoplasmic reticulum	1	1.10244e-13	1	endoplasmic reticulum
Tb927.10.5580	flagellum 1	1	3.52624e-13	1	flagellum 1
Tb927.10.5590	mitochondrion - IM	0.999895	8.27957e-05	0.999813	unknown
Tb927.10.560	ribonucleoproteins 1	1	0	1	ribonucleoproteins 1
Tb927.10.5630	flagellum 1	1	2.10849e-09	1	flagellum 1
Tb927.10.5640	nucleus	1.20618e-07	1	1.45487e-14	unknown
Tb927.10.5660	mitochondrion - IM	1	6.50239e-11	1	mitochondrion - IM
Tb927.10.5670	ribonucleoproteins 1	0.999975	1.97354e-10	0.999975	ribonucleoproteins 1
Tb927.10.5680	secretory/endocytic 1	1	8.05218e-18	1	secretory/endocytic 1
Tb927.10.5690	secretory/endocytic 1	1	2.68711e-18	1	secretory/endocytic 1
Tb927.10.570	microtubule structures 1	4.80047e-08	1	2.30477e-15	unknown
Tb927.10.5740	mitochondrion - IM	6.461e-29	1	0	unknown
Tb927.10.5760	nucleus	0.70379	0.296209	0.495321	unknown
Tb927.10.5770	cytosol	1.78286e-12	1	3.17868e-24	unknown
Tb927.10.5780	secretory/endocytic 1	1	1.28537e-09	1	secretory/endocytic 1
Tb927.10.5790	flagellum 1	0.0123589	0.987641	0.000152742	unknown
Tb927.10.5810	cytosol	1	0	1	cytosol
Tb927.10.5820	mitochondrion - matrix 2	1	1.55332e-10	1	mitochondrion - matrix 2
Tb927.10.5830	mitochondrion - matrix 2	0.999963	2.48317e-09	0.999963	mitochondrion - matrix 2
Tb927.10.5840	cytosol	1	0	1	cytosol
Tb927.10.5860	flagellum 1	1	4.8242e-14	1	flagellum 1
Tb927.10.5870	microtubule structures 2	1	0	1	microtubule structures 2
Tb927.10.5880	microtubule structures 2	0.999979	3.94398e-06	0.999975	microtubule structures 2
Tb927.10.5890	flagellum 1	1	0	1	flagellum 1
Tb927.10.5910	microtubule structures 1	1	1.75508e-10	1	microtubule structures 1
Tb927.10.5920	nucleus - chromatin	0.999161	5.20437e-07	0.999161	nucleus - chromatin
Tb927.10.5940	microtubule structures 2	7.19797e-22	1	0	unknown
Tb927.10.5960	secretory/endocytic 1	1	1.01355e-11	1	secretory/endocytic 1
Tb927.10.5980	flagellum 1	1	7.41855e-14	1	flagellum 1
Tb927.10.600	mitochondrion - matrix 1	1	0	1	mitochondrion - matrix 1
Tb927.10.6000	microtubule structures 2	0.996947	8.58611e-07	0.996946	unknown
Tb927.10.6010	nucleus	0.99999	1.66729e-08	0.99999	nucleus
Tb927.10.6020	nucleus	0.999919	8.07879e-05	0.999838	unknown
Tb927.10.6050	cytosol	1	6.65876e-09	1	cytosol
Tb927.10.6070	microtubule structures 2	0.990368	0.00956322	0.980897	unknown
Tb927.10.6090	mitochondrion - matrix 1	0.999556	1.28097e-08	0.999556	mitochondrion - matrix 1
Tb927.10.6120	mitochondrion - OM	0.998639	2.77632e-08	0.998639	unknown
Tb927.10.6130	mitochondrion - IM	3.83792e-07	1	1.47297e-13	unknown
Tb927.10.6150	microtubule structures 2	0.999309	0.000678747	0.998631	unknown
Tb927.10.6160	nucleus	9.50525e-51	1	0	unknown
Tb927.10.6170	mitochondrion - matrix 2	1	1.52879e-08	1	mitochondrion - matrix 2
Tb927.10.6180	acidocalcisomes	1	0	1	acidocalcisomes
Tb927.10.6190	mitochondrion - IM	5.54315e-15	1	3.01552e-29	unknown
Tb927.10.620	microtubule structures 1	0.999997	2.68157e-06	0.999995	microtubule structures 1
Tb927.10.6210	secretory/endocytic 3	1.27912e-38	1	0	unknown
Tb927.10.6220	nucleus	1	8.44698e-12	1	nucleus
Tb927.10.6230	flagellum 1	1	0	1	flagellum 1
Tb927.10.6240	microtubule structures 2	0.993973	1.81172e-05	0.993955	unknown
Tb927.10.6250	endoplasmic reticulum	6.7554e-08	1	4.56355e-15	unknown
Tb927.10.6260	nucleus	1	0	1	nucleus
Tb927.10.630	microtubule structures 1	1	0	1	microtubule structures 1
Tb927.10.6310	nucleus	0.999999	1.84334e-07	0.999998	nucleus
Tb927.10.6330	microtubule structures 2	1.27746e-11	1	1.67188e-22	unknown
Tb927.10.6360	microtubule structures 2	1	2.67128e-07	0.999999	microtubule structures 2
Tb927.10.6380	endoplasmic reticulum	0.999999	9.5453e-08	0.999999	endoplasmic reticulum
Tb927.10.6400	mitochondrion - matrix 2	1	0	1	mitochondrion - matrix 2
Tb927.10.6410	nucleus	0.994884	7.60683e-05	0.994808	unknown
Tb927.10.6440	cytosol	1	0	1	cytosol
Tb927.10.6480	microtubule structures 2	0.999999	9.12706e-07	0.999998	microtubule structures 2
Tb927.10.6490	flagellum 1	1	4.22391e-15	1	flagellum 1
Tb927.10.650	flagellum 1	1	0	1	flagellum 1
Tb927.10.6530	endoplasmic reticulum	1	5.83948e-09	1	endoplasmic reticulum
Tb927.10.6550	nucleus	2.30776e-06	0.999998	5.32592e-12	unknown
Tb927.10.6570	flagellum 1	1	2.05963e-09	1	flagellum 1
Tb927.10.6580	flagellum 1	1	4.81171e-08	1	flagellum 1
Tb927.10.6600	nucleus	0.998847	6.2879e-07	0.998846	unknown
Tb927.10.6610	endoplasmic reticulum	1	0	1	endoplasmic reticulum
Tb927.10.6630	nucleus	1	0	1	nucleus
Tb927.10.6640	secretory/endocytic 1	0.999999	1.02932e-08	0.999999	secretory/endocytic 1
Tb927.10.6650	ribonucleoproteins 1	0.926627	0.050179	0.88013	unknown
Tb927.10.6670	flagellum 1	1	2.83973e-10	1	flagellum 1
Tb927.10.6680	cytosol	1	0	1	cytosol
Tb927.10.6690	cytosol	3.65746e-10	1	1.68193e-19	unknown
Tb927.10.670	mitochondrion - IM	7.36207e-21	1	0	unknown
Tb927.10.6700	nucleus	0.999999	2.81892e-08	0.999999	nucleus
Tb927.10.6710	microtubule structures 2	0.000728073	0.99927	5.31411e-07	unknown
Tb927.10.6740	secretory/endocytic 1	1	2.94651e-11	1	secretory/endocytic 1
Tb927.10.6750	secretory/endocytic 1	2.57684e-12	1	6.64236e-24	unknown
Tb927.10.6780	secretory/endocytic 1	1	3.76026e-20	1	secretory/endocytic 1
Tb927.10.6790	nucleus	0.989977	0.0100228	0.980054	unknown
Tb927.10.680	mitochondrion - matrix 2	1.05172e-06	0.999999	1.10682e-12	unknown
Tb927.10.6800	ribonucleoproteins 1	0.999997	9.37735e-07	0.999996	ribonucleoproteins 1
Tb927.10.6810	microtubule structures 2	0.055026	0.941163	0.00323757	unknown
Tb927.10.6820	ribonucleoproteins 1	0.999857	0.000143145	0.999714	unknown
Tb927.10.6830	microtubule structures 2	0.0201779	0.979822	0.000407146	unknown
Tb927.10.6840	endoplasmic reticulum	0.999988	1.19314e-10	0.999988	endoplasmic reticulum
Tb927.10.6850	mitochondrion - matrix 1	1	0	1	mitochondrion - matrix 1
Tb927.10.6870	endoplasmic reticulum	1	9.52654e-10	1	endoplasmic reticulum
Tb927.10.690	secretory/endocytic 1	4.26469e-11	1	1.81876e-21	unknown
Tb927.10.6900	nucleus - chromatin	1	1.13539e-14	1	nucleus - chromatin
Tb927.10.6960	flagellum 1	7.16565e-06	0.999993	5.13465e-11	unknown
Tb927.10.6970	cytosol	1	4.25003e-09	1	cytosol
Tb927.10.6980	flagellum 1	1	1.6998e-11	1	flagellum 1
Tb927.10.6990	cytosol	5.52986e-21	1	0	unknown
Tb927.10.7000	microtubule structures 1	0.0379488	0.962051	0.00144011	unknown
Tb927.10.7020	secretory/endocytic 1	0.182035	0.81796	0.0331377	unknown
Tb927.10.7050	nucleus	1	1.16286e-07	1	nucleus
Tb927.10.7060	microtubule structures 2	1	6.3485e-09	1	microtubule structures 2
Tb927.10.7070	nucleus - chromatin	0.999889	2.75582e-08	0.999889	nucleus - chromatin
Tb927.10.7080	mitochondrion - matrix 1	0.999946	3.1763e-09	0.999946	mitochondrion - matrix 1
Tb927.10.7090	mitochondrion - IM	1	0	1	mitochondrion - IM
Tb927.10.710	endoplasmic reticulum	0.999971	1.53423e-13	0.999971	endoplasmic reticulum
Tb927.10.7110	cytosol	1	2.35374e-07	1	cytosol
Tb927.10.7120	flagellum 1	1	7.71619e-14	1	flagellum 1
Tb927.10.7130	nucleus	0.967296	3.63153e-08	0.967296	unknown
Tb927.10.7140	secretory/endocytic 1	0.999999	1.00225e-06	0.999998	secretory/endocytic 1
Tb927.10.720	microtubule structures 2	1	0	1	microtubule structures 2
Tb927.10.7200	cytosol	0.00229876	0.997546	5.64056e-06	unknown
Tb927.10.7210	secretory/endocytic 3	0.999388	0.000611687	0.998777	unknown
Tb927.10.7230	flagellum 1	1	0	1	flagellum 1
Tb927.10.7270	secretory/endocytic 3	0.999996	4.00275e-06	0.999992	secretory/endocytic 3
Tb927.10.7280	nucleus	1	1.1296e-07	1	nucleus
Tb927.10.7290	microtubule structures 2	1.18079e-09	1	1.44678e-18	unknown
Tb927.10.730	cytosol	9.54887e-35	1	0	unknown
Tb927.10.7300	ribonucleoproteins 1	0.998483	3.95697e-07	0.998483	unknown
Tb927.10.7310	nucleus	0.997297	0.00270271	0.994602	unknown
Tb927.10.7330	ribonucleoproteins 1	1	4.00389e-08	1	ribonucleoproteins 1
Tb927.10.7350	flagellum 1	1	5.47397e-13	1	flagellum 1
Tb927.10.7360	secretory/endocytic 1	1	1.17359e-08	1	secretory/endocytic 1
Tb927.10.7380	mitochondrion - matrix 1	1	1.87931e-11	1	mitochondrion - matrix 1
Tb927.10.7390	nucleus	1	3.81738e-08	1	nucleus
Tb927.10.740	nucleus	0.99987	7.91076e-08	0.99987	nucleus
Tb927.10.7400	endoplasmic reticulum	2.87958e-20	1	0	unknown
Tb927.10.7410	mitochondrion - matrix 2	1	5.71069e-10	1	mitochondrion - matrix 2
Tb927.10.7420	cytosol	0.999861	0.000104013	0.999757	unknown
Tb927.10.7430	mitochondrion - matrix 2	0.999989	4.77837e-10	0.999989	mitochondrion - matrix 2
Tb927.10.7440	nucleus	1	8.99829e-08	1	nucleus
Tb927.10.7450	nucleus	0.999987	1.31892e-05	0.999974	nucleus
Tb927.10.7470	nucleus	1	8.05255e-11	1	nucleus
Tb927.10.7480	endoplasmic reticulum	0.999996	3.72449e-08	0.999996	endoplasmic reticulum
Tb927.10.7490	nucleus	1.27373e-14	1	1.62624e-28	unknown
Tb927.10.750	endoplasmic reticulum	1	2.14589e-12	1	endoplasmic reticulum
Tb927.10.7500	nucleus	1	9.37577e-09	1	nucleus
Tb927.10.7510	flagellum 1	1	0	1	flagellum 1
Tb927.10.7520	mitochondrion - matrix 2	0.999353	2.71533e-06	0.999351	mitochondrion - matrix 2
Tb927.10.7540	nucleus	0.985308	0.0136464	0.971862	unknown
Tb927.10.7550	nucleus	1	2.95733e-08	1	nucleus
Tb927.10.7570	nucleus	1.87363e-10	1	3.51049e-20	unknown
Tb927.10.7580	cytosol	0.998351	0.0016491	0.996705	unknown
Tb927.10.7590	mitochondrion - matrix 1	0.99525	8.48355e-09	0.99525	unknown
Tb927.10.760	mitochondrion - matrix 2	5.1209e-08	1	2.6228e-15	unknown
Tb927.10.7600	microtubule structures 1	1	3.57514e-11	1	microtubule structures 1
Tb927.10.7610	mitochondrion - matrix 2	0.998849	1.30029e-08	0.998849	unknown
Tb927.10.7620	mitochondrion - IM	1	2.15358e-10	1	mitochondrion - IM
Tb927.10.7630	cytosol	1	1.77433e-07	1	cytosol
Tb927.10.7670	nucleus	0.975159	0.0248162	0.950959	unknown
Tb927.10.7680	microtubule structures 2	1	1.08811e-14	1	microtubule structures 2
Tb927.10.7690	flagellum 1	1	0	1	flagellum 1
Tb927.10.770	mitochondrion - IM	1	1.10937e-07	1	mitochondrion - IM
Tb927.10.7700	secretory/endocytic 2	1	2.11035e-16	1	secretory/endocytic 2
Tb927.10.7710	nucleus	1	9.59298e-10	1	nucleus
Tb927.10.7730	microtubule structures 1	1	1.51938e-10	1	microtubule structures 1
Tb927.10.7740	nucleus	3.99808e-11	1	1.59955e-21	unknown
Tb927.10.7750	nucleus	0.0101374	0.989863	0.000102768	unknown
Tb927.10.7770	microtubule structures 1	1	4.19651e-08	1	microtubule structures 1
Tb927.10.7790	cytosol	1	2.93582e-12	1	cytosol
Tb927.10.7800	nucleus	7.21e-66	1	0	unknown
Tb927.10.7810	nucleus	0.997988	0.00201216	0.99598	unknown
Tb927.10.7820	endoplasmic reticulum	0.999996	4.20122e-06	0.999992	endoplasmic reticulum
Tb927.10.7830	flagellum 1	1	3.77167e-12	1	flagellum 1
Tb927.10.7870	mitochondrion - IM	1	4.57498e-07	0.999999	mitochondrion - IM
Tb927.10.7880	flagellum 1	1	0	1	flagellum 1
Tb927.10.790	secretory/endocytic 1	1	1.8814e-20	1	secretory/endocytic 1
Tb927.10.7910	mitochondrion - matrix 2	1	0	1	mitochondrion - matrix 2
Tb927.10.7920	microtubule structures 1	1	1.75087e-12	1	microtubule structures 1
Tb927.10.7925	mitochondrion - IM	0.999999	8.59444e-07	0.999998	mitochondrion - IM
Tb927.10.7930	cytosol	1	0	1	cytosol
Tb927.10.7940	nucleus	0.00713229	0.992868	5.08695e-05	unknown
Tb927.10.7960	flagellum 1	0.999966	3.38995e-05	0.999932	flagellum 1
Tb927.10.7970	secretory/endocytic 1	0.999179	0.000821009	0.998359	unknown
Tb927.10.7990	nucleus - chromatin	0.999999	1.09191e-10	0.999999	nucleus - chromatin
Tb927.10.800	flagellum 1	1	1.48173e-09	1	flagellum 1
Tb927.10.8000	flagellum 1	1	3.33167e-13	1	flagellum 1
Tb927.10.8010	mitochondrion - IM	0.99998	6.23658e-07	0.99998	mitochondrion - IM
Tb927.10.8020	cytosol	1	0	1	cytosol
Tb927.10.8030	mitochondrion - IM	1	0	1	mitochondrion - IM
Tb927.10.8040	ribonucleoproteins 1	0.998175	0.00182506	0.996353	unknown
Tb927.10.8060	cytosol	1	0	1	cytosol
Tb927.10.8080	endoplasmic reticulum	0.99957	1.68161e-06	0.999569	endoplasmic reticulum
Tb927.10.8090	mitochondrion - matrix 2	1	1.54183e-08	1	mitochondrion - matrix 2
Tb927.10.810	ribonucleoproteins 1	0.999997	3.29563e-06	0.999993	ribonucleoproteins 1
Tb927.10.8100	nucleus - chromatin	1	3.01725e-09	1	nucleus - chromatin
Tb927.10.8110	mitochondrion - IM	0.999763	5.04186e-11	0.999763	mitochondrion - IM
Tb927.10.8120	microtubule structures 2	1.09228e-09	1	1.23338e-18	unknown
Tb927.10.8130	microtubule structures 1	0.000463729	0.999536	2.15046e-07	unknown
Tb927.10.8140	microtubule structures 2	0.995155	0.00482177	0.990357	unknown
Tb927.10.8160	endoplasmic reticulum	1	2.81498e-08	1	endoplasmic reticulum
Tb927.10.8170	secretory/endocytic 3	0.000427974	0.999567	1.85505e-07	unknown
Tb927.10.8180	secretory/endocytic 3	1	2.84276e-08	1	secretory/endocytic 3
Tb927.10.8190	cytosol	1	0	1	cytosol
Tb927.10.820	nucleus	2.92159e-07	1	8.82143e-14	unknown
Tb927.10.8200	nucleus	1	0	1	nucleus
Tb927.10.8210	mitochondrion - matrix 2	1	0	1	mitochondrion - matrix 2
Tb927.10.8220	nucleus	1.81027e-14	1	3.33627e-28	unknown
Tb927.10.8240	microtubule structures 2	0.999998	2.21861e-06	0.999996	microtubule structures 2
Tb927.10.8270	ribonucleoproteins 1	0.999999	2.93045e-11	0.999999	ribonucleoproteins 1
Tb927.10.830	flagellum 1	1	0	1	flagellum 1
Tb927.10.8330	ribonucleoproteins 1	0.999869	2.08972e-08	0.999869	ribonucleoproteins 1
Tb927.10.8390	flagellum 1	0.00839702	0.991599	7.05453e-05	unknown
Tb927.10.840	microtubule structures 2	1.22991e-06	0.999999	1.51268e-12	unknown
Tb927.10.8410	glycosomes	3.55345e-08	1	1.2627e-15	unknown
Tb927.10.8420	secretory/endocytic 3	2.48037e-44	1	0	unknown
Tb927.10.8430	cytosol	0.999998	2.37696e-06	0.999995	cytosol
Tb927.10.850	microtubule structures 1	1	1.73018e-13	1	microtubule structures 1
Tb927.10.8540	cytosol	1.21849e-14	1	1.55571e-28	unknown
Tb927.10.8560	microtubule structures 2	1.15441e-08	1	1.33356e-16	unknown
Tb927.10.8570	nucleus	0.90079	0.0867522	0.822645	unknown
Tb927.10.8590	microtubule structures 1	1	0	1	microtubule structures 1
Tb927.10.8600	cytosol	0.0109938	0.989006	0.000120864	unknown
Tb927.10.8610	mitochondrion - IM	0.999975	2.5363e-05	0.999949	mitochondrion - IM
Tb927.10.8620	mitochondrion - matrix 1	1	3.51704e-11	1	mitochondrion - matrix 1
Tb927.10.8630	nucleus	0.0300604	0.969028	0.00093104	unknown
Tb927.10.8640	flagellum 1	1	2.6345e-09	1	flagellum 1
Tb927.10.8660	secretory/endocytic 3	0.0397476	0.960227	0.00158088	unknown
Tb927.10.8670	microtubule structures 1	1	1.58028e-11	1	microtubule structures 1
Tb927.10.8690	nucleus	0.082082	0.917791	0.0067479	unknown
Tb927.10.870	microtubule structures 2	1	0	1	microtubule structures 2
Tb927.10.8710	flagellum 1	1	1.15363e-12	1	flagellum 1
Tb927.10.8720	ribonucleoproteins 1	0.998801	1.86594e-09	0.998801	unknown
Tb927.10.8730	mitochondrion - IM	1	1.85762e-10	1	mitochondrion - IM
Tb927.10.8780	flagellum 1	1	0	1	flagellum 1
Tb927.10.880	nucleus - chromatin	0.999548	6.67849e-08	0.999548	nucleus - chromatin
Tb927.10.8800	flagellum 1	1	1.11986e-08	1	flagellum 1
Tb927.10.8810	microtubule structures 2	4.98463e-09	1	2.51684e-17	unknown
Tb927.10.8820	microtubule structures 1	0.999702	1.64701e-07	0.999701	microtubule structures 1
Tb927.10.8830	endoplasmic reticulum	0.997367	1.05983e-06	0.997366	unknown
Tb927.10.8850	ribonucleoproteins 1	0.999958	3.73872e-05	0.99992	ribonucleoproteins 1
Tb927.10.8860	endoplasmic reticulum	1	8.66189e-09	1	endoplasmic reticulum
Tb927.10.8870	ribonucleoproteins 1	0.996692	0.00316733	0.993535	unknown
Tb927.10.8890	microtubule structures 1	1	2.13782e-16	1	microtubule structures 1
Tb927.10.890	nucleus	2.12149e-08	1	5.53222e-16	unknown
Tb927.10.8910	microtubule structures 2	0.999961	3.90683e-05	0.999922	microtubule structures 2
Tb927.10.8920	secretory/endocytic 3	7.65297e-23	1	0	unknown
Tb927.10.8930	flagellum 1	1	0	1	flagellum 1
Tb927.10.8940	microtubule structures 2	1	0	1	microtubule structures 2
Tb927.10.8960	microtubule structures 1	1	1.81111e-11	1	microtubule structures 1
Tb927.10.8970	microtubule structures 1	1	5.35641e-14	1	microtubule structures 1
Tb927.10.8980	microtubule structures 1	1	9.75571e-13	1	microtubule structures 1
Tb927.10.8990	nucleus - chromatin	0.999254	0.000113524	0.99914	unknown
Tb927.10.900	microtubule structures 1	1	3.4918e-12	1	microtubule structures 1
Tb927.10.9000	mitochondrion - matrix 2	0.999632	1.893e-10	0.999632	mitochondrion - matrix 2
Tb927.10.9010	flagellum 1	1	1.8676e-07	1	flagellum 1
Tb927.10.9025	nucleus	0.994585	0.000410812	0.994176	unknown
Tb927.10.9040	nucleus	0.00327935	0.994014	1.96315e-05	unknown
Tb927.10.9050	nucleus	1.21446e-17	1	0	unknown
Tb927.10.9060	microtubule structures 1	0.999995	5.12677e-06	0.99999	microtubule structures 1
Tb927.10.9070	mitochondrion - matrix 2	1	2.54058e-08	1	mitochondrion - matrix 2
Tb927.10.9100	nucleus	0.961595	1.17797e-06	0.961594	unknown
Tb927.10.9130	nucleus	1	0	1	nucleus
Tb927.10.9140	mitochondrion - IM	1	2.64929e-08	1	mitochondrion - IM
Tb927.10.9150	endoplasmic reticulum	0.999985	1.78224e-12	0.999985	endoplasmic reticulum
Tb927.10.9190	cytosol	1	7.35374e-13	1	cytosol
Tb927.10.920	nucleus	0.999999	1.23183e-06	0.999998	nucleus
Tb927.10.9200	endoplasmic reticulum	0.999976	2.49064e-10	0.999976	endoplasmic reticulum
Tb927.10.9210	mitochondrion - matrix 1	0.00196681	0.997879	4.17147e-06	unknown
Tb927.10.9240	microtubule structures 1	0.999945	3.99884e-07	0.999945	microtubule structures 1
Tb927.10.9250	cytosol	1	0	1	cytosol
Tb927.10.9260	cytosol	4.50943e-28	1	0	unknown
Tb927.10.9280	mitochondrion - matrix 2	1	5.18627e-08	1	mitochondrion - matrix 2
Tb927.10.9310	secretory/endocytic 1	3.9302e-39	1	0	unknown
Tb927.10.9330	ribonucleoproteins 1	1	1.99959e-10	1	ribonucleoproteins 1
Tb927.10.9350	mitochondrion - matrix 1	0.999978	1.80113e-07	0.999977	mitochondrion - matrix 1
Tb927.10.9360	mitochondrion - IM	0.937692	4.1211e-09	0.937692	unknown
Tb927.10.9370	endoplasmic reticulum	1	3.10832e-10	1	endoplasmic reticulum
Tb927.10.9380	nucleus	1.7198e-07	1	2.95773e-14	unknown
Tb927.10.9390	mitochondrion - IM	0.998914	0.000944444	0.99797	unknown
Tb927.10.9400	nucleus	1	6.316e-09	1	nucleus
Tb927.10.9420	mitochondrion - IM	5.93689e-05	0.999941	3.52466e-09	unknown
Tb927.10.9430	cytosol	1	2.11987e-07	1	cytosol
Tb927.10.9440	mitochondrion - IM	1	0	1	mitochondrion - IM
Tb927.10.9450	secretory/endocytic 3	1	1.10323e-09	1	secretory/endocytic 3
Tb927.10.9490	secretory/endocytic 1	1	2.58985e-13	1	secretory/endocytic 1
Tb927.10.950	secretory/endocytic 1	1	3.16527e-15	1	secretory/endocytic 1
Tb927.10.9510	secretory/endocytic 1	1	2.19739e-14	1	secretory/endocytic 1
Tb927.10.9560	mitochondrion - matrix 2	0.999963	1.62284e-08	0.999963	mitochondrion - matrix 2
Tb927.10.9570	flagellum 1	1	0	1	flagellum 1
Tb927.10.960	nucleus	4.36206e-22	1	0	unknown
Tb927.10.9640	flagellum 1	1	5.28201e-13	1	flagellum 1
Tb927.10.9650	microtubule structures 2	1	6.40149e-13	1	microtubule structures 2
Tb927.10.9670	microtubule structures 1	0.99905	5.57228e-05	0.998995	unknown
Tb927.10.970	flagellum 1	1	0	1	flagellum 1
Tb927.10.9700	microtubule structures 2	1	0	1	microtubule structures 2
Tb927.10.9720	microtubule structures 2	1.79842e-08	1	3.2343e-16	unknown
Tb927.10.9740	proteasome regulatory particle	1	0	1	proteasome regulatory particle
Tb927.10.9750	secretory/endocytic 3	1	5.91994e-08	1	secretory/endocytic 3
Tb927.10.9760	mitochondrion - IM	0.999971	2.87927e-05	0.999942	mitochondrion - IM
Tb927.10.9770	nucleus	0.998324	3.26243e-06	0.998321	unknown
Tb927.10.9780	nucleus	1	0	1	nucleus
Tb927.10.9790	mitochondrion - matrix 2	0.999346	0.000654018	0.998692	unknown
Tb927.10.980	nucleus - chromatin	1	1.29397e-12	1	nucleus - chromatin
Tb927.10.9800	cytosol	0.0093263	0.984708	0.000142615	unknown
Tb927.10.9820	mitochondrion - matrix 2	1	5.84245e-09	1	mitochondrion - matrix 2
Tb927.10.9830	mitochondrion - IM	1	6.9525e-09	1	mitochondrion - IM
Tb927.10.9840	microtubule structures 2	0.000473719	0.999526	2.24409e-07	unknown
Tb927.10.9850	secretory/endocytic 1	1	2.18056e-10	1	secretory/endocytic 1
Tb927.10.9860	mitochondrion - matrix 2	0.999994	5.0278e-06	0.999989	mitochondrion - matrix 2
Tb927.10.9870	cytosol	1	0	1	cytosol
Tb927.10.9880	nucleus	1	2.90624e-08	1	nucleus
Tb927.10.9890	glycosomes	1	0	1	glycosomes
Tb927.10.990	secretory/endocytic 1	1.89599e-06	0.999998	3.59954e-12	unknown
Tb927.10.9900	mitochondrion - IM	1	7.84209e-10	1	mitochondrion - IM
Tb927.10.9910	cytosol	0.97149	1.44257e-07	0.97149	unknown
Tb927.10.9920	nucleus	1	0	1	nucleus
Tb927.10.9930	microtubule structures 2	0.052535	0.947465	0.00275992	unknown
Tb927.10.9950	endoplasmic reticulum	1	4.26815e-12	1	endoplasmic reticulum
Tb927.10.9960	mitochondrion - IM	2.0839e-14	1	4.34956e-28	unknown
Tb927.10.9970	mitochondrion - matrix 2	1	4.79546e-08	1	mitochondrion - matrix 2
Tb927.10.9980	microtubule structures 1	1	3.19221e-10	1	microtubule structures 1
Tb927.11.10000	secretory/endocytic 1	1	3.4411e-12	1	secretory/endocytic 1
Tb927.11.10010	cytosol	2.13147e-50	1	0	unknown
Tb927.11.10020	endoplasmic reticulum	1.92855e-07	1	3.71931e-14	unknown
Tb927.11.10030	ribonucleoproteins 1	0.999998	4.19792e-10	0.999998	ribonucleoproteins 1
Tb927.11.10040	mitochondrion - IM	0.999812	0.000188277	0.999623	unknown
Tb927.11.10060	cytosol	1	0	1	cytosol
Tb927.11.10070	nucleus - chromatin	1	3.8272e-13	1	nucleus - chromatin
Tb927.11.10080	mitochondrion - matrix 1	1	6.89439e-10	1	mitochondrion - matrix 1
Tb927.11.10090	flagellum 1	1	1.06713e-12	1	flagellum 1
Tb927.11.1010	mitochondrion - IM	1	8.26192e-09	1	mitochondrion - IM
Tb927.11.10110	flagellum 1	1	2.40051e-13	1	flagellum 1
Tb927.11.10120	flagellum 1	1	9.82472e-14	1	flagellum 1
Tb927.11.10130	cytosol	1	9.37318e-09	1	cytosol
Tb927.11.10140	mitochondrion - IM	0.999999	1.04352e-06	0.999998	mitochondrion - IM
Tb927.11.10150	mitochondrion - matrix 1	1	1.58846e-13	1	mitochondrion - matrix 1
Tb927.11.10160	cytosol	0.988981	0.0110191	0.978083	unknown
Tb927.11.10170	mitochondrion - matrix 1	1	0	1	mitochondrion - matrix 1
Tb927.11.10180	microtubule structures 2	4.63638e-21	1	0	unknown
Tb927.11.1020	nucleus	0.99999	9.54395e-06	0.999981	nucleus
Tb927.11.10200	flagellum 1	0.999994	6.43805e-06	0.999987	flagellum 1
Tb927.11.10210	flagellum 1	1	2.66601e-13	1	flagellum 1
Tb927.11.10220	endoplasmic reticulum	0.999998	9.8739e-13	0.999998	endoplasmic reticulum
Tb927.11.10230	microtubule structures 1	9.58371e-120	1	0	unknown
Tb927.11.10240	mitochondrion - matrix 2	1	1.1624e-09	1	mitochondrion - matrix 2
Tb927.11.10260	glycosomes	1	9.75904e-11	1	glycosomes
Tb927.11.10270	secretory/endocytic 1	1	0	1	secretory/endocytic 1
Tb927.11.10280	microtubule structures 2	0.990341	0.0027888	0.987579	unknown
Tb927.11.1030	microtubule structures 2	1	3.88263e-07	0.999999	microtubule structures 2
Tb927.11.10300	cytosol	1	1.46276e-09	1	cytosol
Tb927.11.10330	nucleus - chromatin	1	8.95767e-13	1	nucleus - chromatin
Tb927.11.10340	mitochondrion - OM	1	8.50699e-15	1	mitochondrion - OM
Tb927.11.10350	flagellum 1	1	1.27057e-12	1	flagellum 1
Tb927.11.10360	microtubule structures 2	1.86343e-52	1	0	unknown
Tb927.11.10370	secretory/endocytic 1	1	6.16401e-14	1	secretory/endocytic 1
Tb927.11.10380	flagellum 1	1	1.85736e-10	1	flagellum 1
Tb927.11.10390	mitochondrion - matrix 2	0.998748	3.16083e-08	0.998748	unknown
Tb927.11.1040	nucleus	0.000527399	0.999472	2.78279e-07	unknown
Tb927.11.10410	secretory/endocytic 1	1.20008e-18	1	0	unknown
Tb927.11.10420	nucleus - chromatin	0.960823	3.15898e-07	0.960822	unknown
Tb927.11.10430	flagellum 1	1	1.36392e-13	1	flagellum 1
Tb927.11.10450	mitochondrion - IM	2.06439e-13	1	4.2607e-26	unknown
Tb927.11.10480	nucleus	1	2.28008e-12	1	nucleus
Tb927.11.10490	microtubule structures 1	0.999752	0.000248058	0.999504	unknown
Tb927.11.1050	nucleus	1	0	1	nucleus
Tb927.11.10510	mitochondrion - IM	1	9.46698e-10	1	mitochondrion - IM
Tb927.11.10520	microtubule structures 2	1	1.25923e-08	1	microtubule structures 2
Tb927.11.10540	flagellum 1	1	3.83625e-11	1	flagellum 1
Tb927.11.10560	ribonucleoproteins 1	0.99999	5.7953e-06	0.999985	ribonucleoproteins 1
Tb927.11.10570	mitochondrion - matrix 1	1	1.13696e-09	1	mitochondrion - matrix 1
Tb927.11.10580	cytosol	0.000278197	0.999722	7.73947e-08	unknown
Tb927.11.10590	mitochondrion - IM	1	2.03309e-09	1	mitochondrion - IM
Tb927.11.10620	flagellum 1	1	4.12772e-09	1	flagellum 1
Tb927.11.10640	nucleus	0.909971	0.0898226	0.828235	unknown
Tb927.11.10650	ribonucleoproteins 1	0.997599	0.000114417	0.997485	unknown
Tb927.11.10660	microtubule structures 1	1	1.70408e-10	1	microtubule structures 1
Tb927.11.10690	endoplasmic reticulum	1	3.00993e-11	1	endoplasmic reticulum
Tb927.11.1070	glycosomes	1	0	1	glycosomes
Tb927.11.10700	endoplasmic reticulum	1	4.16635e-13	1	endoplasmic reticulum
Tb927.11.10720	mitochondrion - matrix 1	1.28133e-09	1	1.64195e-18	unknown
Tb927.11.10730	nucleus	0.999747	0.000252801	0.999494	unknown
Tb927.11.10740	microtubule structures 2	5.47965e-132	1	0	unknown
Tb927.11.10750	nucleus	0.99999	5.40259e-06	0.999985	nucleus
Tb927.11.10760	secretory/endocytic 3	0.00389677	0.996101	1.51925e-05	unknown
Tb927.11.10770	cytosol	3.10016e-13	1	9.60971e-26	unknown
Tb927.11.10780	mitochondrion - OM	1	3.16127e-12	1	mitochondrion - OM
Tb927.11.10790	ribonucleoproteins 1	1	0	1	ribonucleoproteins 1
Tb927.11.10800	flagellum 1	1	1.92552e-13	1	flagellum 1
Tb927.11.10820	cytosol	0.986783	0.000509264	0.986281	unknown
Tb927.11.10840	nucleus	1	1.31457e-13	1	nucleus
Tb927.11.10850	mitochondrion - matrix 1	1	8.76807e-11	1	mitochondrion - matrix 1
Tb927.11.10860	ribonucleoproteins 1	0.932561	0.0667943	0.870271	unknown
Tb927.11.10870	mitochondrion - IM	1	1.79195e-10	1	mitochondrion - IM
Tb927.11.10880	mitochondrion - IM	1	1.84394e-09	1	mitochondrion - IM
Tb927.11.1090	flagellum 1	7.60208e-61	1	0	unknown
Tb927.11.10900	flagellum 1	1	0	1	flagellum 1
Tb927.11.10920	endoplasmic reticulum	0.999998	1.56195e-06	0.999997	endoplasmic reticulum
Tb927.11.10930	microtubule structures 2	0.00149227	0.998508	2.22687e-06	unknown
Tb927.11.10950	mitochondrion - matrix 1	0.97218	2.45625e-08	0.97218	unknown
Tb927.11.10960	mitochondrion - matrix 2	1	1.27789e-10	1	mitochondrion - matrix 2
Tb927.11.10980	secretory/endocytic 1	1	1.40528e-16	1	secretory/endocytic 1
Tb927.11.10990	cytosol	1	5.94391e-15	1	cytosol
Tb927.11.11000	cytosol	0.953898	0.0461022	0.909921	unknown
Tb927.11.11010	flagellum 1	1	1.60462e-15	1	flagellum 1
Tb927.11.11020	microtubule structures 2	0.000153137	0.999847	2.3451e-08	unknown
Tb927.11.11050	mitochondrion - matrix 2	1.20094e-05	0.999988	1.46924e-10	unknown
Tb927.11.11080	microtubule structures 2	1	5.22962e-16	1	microtubule structures 2
Tb927.11.11090	microtubule structures 2	1	3.14197e-08	1	microtubule structures 2
Tb927.11.1110	flagellum 1	1.13932e-45	1	0	unknown
Tb927.11.11100	cytosol	1	2.10051e-08	1	cytosol
Tb927.11.11120	mitochondrion - matrix 2	1	2.07145e-09	1	mitochondrion - matrix 2
Tb927.11.11130	mitochondrion - matrix 1	1	1.8763e-13	1	mitochondrion - matrix 1
Tb927.11.11140	microtubule structures 2	0.999907	9.18735e-05	0.999816	unknown
Tb927.11.11150	nucleus	1	4.32329e-10	1	nucleus
Tb927.11.11160	acidocalcisomes	1	0	1	acidocalcisomes
Tb927.11.11170	flagellum 1	0.000311717	0.999688	9.71677e-08	unknown
Tb927.11.11210	flagellum 1	1	0	1	flagellum 1
Tb927.11.11220	flagellum 1	1	0	1	flagellum 1
Tb927.11.11240	microtubule structures 2	0.999995	4.73884e-06	0.999991	microtubule structures 2
Tb927.11.11250	cytosol	1	0	1	cytosol
Tb927.11.11260	flagellum 1	1	1.17111e-10	1	flagellum 1
Tb927.11.11280	flagellum 1	1	2.10955e-12	1	flagellum 1
Tb927.11.11290	cytosol	0.999993	7.45618e-06	0.999985	cytosol
Tb927.11.11300	nucleus	1	6.0034e-10	1	nucleus
Tb927.11.11310	mitochondrion - matrix 2	0.999911	5.78954e-08	0.999911	mitochondrion - matrix 2
Tb927.11.11320	microtubule structures 2	3.08428e-24	1	0	unknown
Tb927.11.11330	cytosol	1	5.11269e-14	1	cytosol
Tb927.11.11340	nucleus	0.999927	3.65187e-06	0.999923	nucleus
Tb927.11.11350	endoplasmic reticulum	1	3.24663e-11	1	endoplasmic reticulum
Tb927.11.11370	cytosol	1	1.49046e-10	1	cytosol
Tb927.11.11380	mitochondrion - matrix 2	1	2.85287e-10	1	mitochondrion - matrix 2
Tb927.11.11390	mitochondrion - matrix 1	0.994581	9.94396e-05	0.994482	unknown
Tb927.11.11410	secretory/endocytic 1	1	1.04634e-19	1	secretory/endocytic 1
Tb927.11.11430	cytosol	0.965525	0.0344748	0.932239	unknown
Tb927.11.11435	flagellum 1	0.999999	9.11891e-07	0.999998	flagellum 1
Tb927.11.11460	mitochondrion - OM	1	0	1	mitochondrion - OM
Tb927.11.11470	mitochondrion - matrix 1	1	0	1	mitochondrion - matrix 1
Tb927.11.11475	ribonucleoproteins 1	0.999987	1.28686e-05	0.999974	ribonucleoproteins 1
Tb927.11.11480	microtubule structures 2	0.999995	3.02107e-06	0.999991	microtubule structures 2
Tb927.11.1150	flagellum 1	1	0	1	flagellum 1
Tb927.11.11500	secretory/endocytic 1	1.66706e-20	1	0	unknown
Tb927.11.11520	glycosomes	1	0	1	glycosomes
Tb927.11.11530	nucleus - chromatin	1	1.03403e-15	1	nucleus - chromatin
Tb927.11.11550	nucleus - chromatin	1	1.26422e-13	1	nucleus - chromatin
Tb927.11.11570	ribonucleoproteins 1	1	3.20679e-09	1	ribonucleoproteins 1
Tb927.11.11580	microtubule structures 1	1	1.34686e-12	1	microtubule structures 1
Tb927.11.11590	ribonucleoproteins 1	0.999524	1.75582e-07	0.999524	ribonucleoproteins 1
Tb927.11.1160	ribonucleoproteins 1	0.986966	0.0121256	0.974998	unknown
Tb927.11.11600	microtubule structures 1	1	2.44568e-08	1	microtubule structures 1
Tb927.11.11610	nucleus	0.999999	2.68878e-07	0.999999	nucleus
Tb927.11.11620	nucleus	2.03781e-45	1	0	unknown
Tb927.11.11630	mitochondrion - matrix 1	1	3.59833e-07	0.999999	mitochondrion - matrix 1
Tb927.11.11650	microtubule structures 1	1	8.80123e-10	1	microtubule structures 1
Tb927.11.11670	endoplasmic reticulum	0.99997	4.14332e-07	0.99997	endoplasmic reticulum
Tb927.11.11680	mitochondrion - matrix 2	0.0020947	0.997905	4.38777e-06	unknown
Tb927.11.11690	cytosol	1.53295e-33	1	0	unknown
Tb927.11.11700	ribonucleoproteins 1	1	3.36754e-08	1	ribonucleoproteins 1
Tb927.11.11710	endoplasmic reticulum	0.999967	6.28783e-10	0.999967	endoplasmic reticulum
Tb927.11.11720	secretory/endocytic 1	1	2.72451e-14	1	secretory/endocytic 1
Tb927.11.11730	mitochondrion - matrix 2	0.999999	9.35857e-09	0.999999	mitochondrion - matrix 2
Tb927.11.11740	endoplasmic reticulum	0.996894	4.16247e-07	0.996894	unknown
Tb927.11.11770	ribonucleoproteins 1	0.999982	1.56418e-05	0.999967	ribonucleoproteins 1
Tb927.11.11780	mitochondrion - matrix 2	0.978675	1.77046e-07	0.978675	unknown
Tb927.11.11790	nucleus	0.999997	2.76375e-06	0.999994	nucleus
Tb927.11.1180	ribonucleoproteins 1	0.999791	0.000102707	0.999688	unknown
Tb927.11.11810	microtubule structures 1	1	2.09673e-14	1	microtubule structures 1
Tb927.11.11820	ribonucleoproteins 1	0.999987	1.19454e-05	0.999976	ribonucleoproteins 1
Tb927.11.11850	nucleus	0.990121	3.85753e-09	0.990121	unknown
Tb927.11.11860	microtubule structures 2	0.997314	2.36188e-10	0.997314	unknown
Tb927.11.11870	mitochondrion - IM	8.05871e-07	0.999999	6.49429e-13	unknown
Tb927.11.11880	flagellum 1	1	0	1	flagellum 1
Tb927.11.11900	cytosol	1	5.92215e-09	1	cytosol
Tb927.11.11920	microtubule structures 1	1	3.8302e-09	1	microtubule structures 1
Tb927.11.11930	cytosol	2.84563e-07	1	8.0976e-14	unknown
Tb927.11.11980	microtubule structures 2	1.41881e-07	1	2.11184e-14	unknown
Tb927.11.1200	nucleus	0.999989	6.75274e-06	0.999982	nucleus
Tb927.11.12030	nucleus	1	0	1	nucleus
Tb927.11.12050	nucleus	1	6.32311e-08	1	nucleus
Tb927.11.12060	glycosomes	1	0	1	glycosomes
Tb927.11.12070	microtubule structures 2	0.99909	0.000845543	0.998245	unknown
Tb927.11.12080	endoplasmic reticulum	0.999929	6.00873e-08	0.999929	endoplasmic reticulum
Tb927.11.12090	nucleus	0.985176	0.00773736	0.977553	unknown
Tb927.11.1210	cytosol	1	3.63764e-09	1	cytosol
Tb927.11.12110	microtubule structures 2	0.938977	2.90051e-06	0.938975	unknown
Tb927.11.12150	microtubule structures 1	1	3.88314e-08	1	microtubule structures 1
Tb927.11.12160	secretory/endocytic 3	3.94613e-51	1	0	unknown
Tb927.11.12170	nucleus	9.04885e-35	1	0	unknown
Tb927.11.12180	microtubule structures 2	0.0415794	0.958421	0.00172884	unknown
Tb927.11.12190	nucleus	0.999999	8.67133e-07	0.999998	nucleus
Tb927.11.1220	microtubule structures 1	1	1.1366e-12	1	microtubule structures 1
Tb927.11.12210	flagellum 1	1	2.45259e-11	1	flagellum 1
Tb927.11.12220	acidocalcisomes	1	0	1	acidocalcisomes
Tb927.11.12230	mitochondrion - matrix 2	1	6.1744e-10	1	mitochondrion - matrix 2
Tb927.11.12240	secretory/endocytic 3	0.999998	4.8595e-12	0.999998	secretory/endocytic 3
Tb927.11.12260	nucleus	0.995707	0.00159059	0.994123	unknown
Tb927.11.12270	acidocalcisomes	1	1.00008e-19	1	acidocalcisomes
Tb927.11.12290	mitochondrion - IM	4.91954e-30	1	0	unknown
Tb927.11.1230	flagellum 1	1	1.70295e-12	1	flagellum 1
Tb927.11.12360	flagellum 1	1	1.29495e-12	1	flagellum 1
Tb927.11.12370	mitochondrion - IM	0.996574	0.00342577	0.99316	unknown
Tb927.11.12380	nucleus	0.999998	1.67492e-06	0.999997	nucleus
Tb927.11.12390	nucleus	9.91144e-47	1	0	unknown
Tb927.11.1240	secretory/endocytic 1	1	2.13084e-12	1	secretory/endocytic 1
Tb927.11.12400	secretory/endocytic 3	5.47131e-11	1	2.99352e-21	unknown
Tb927.11.12410	microtubule structures 2	0.999935	5.45795e-05	0.99988	unknown
Tb927.11.12420	microtubule structures 2	0.0119713	0.988029	0.000143312	unknown
Tb927.11.12430	flagellum 1	1	0	1	flagellum 1
Tb927.11.12440	cytosol	1.14977e-17	1	0	unknown
Tb927.11.12460	nucleus	1.93723e-39	1	0	unknown
Tb927.11.12470	cytosol	0.999998	8.63171e-08	0.999998	cytosol
Tb927.11.12480	cytosol	1	6.15446e-10	1	cytosol
Tb927.11.12490	acidocalcisomes	1	0	1	acidocalcisomes
Tb927.11.1250	mitochondrion - matrix 1	1	4.96044e-12	1	mitochondrion - matrix 1
Tb927.11.12500	endoplasmic reticulum	0.999999	6.71472e-11	0.999999	endoplasmic reticulum
Tb927.11.12510	flagellum 1	1	3.07287e-08	1	flagellum 1
Tb927.11.12530	nucleus	0.999999	1.48895e-08	0.999999	nucleus
Tb927.11.12540	flagellum 1	1	5.14572e-13	1	flagellum 1
Tb927.11.12560	flagellum 1	1	3.02836e-13	1	flagellum 1
Tb927.11.12590	endoplasmic reticulum	0.999999	5.5638e-07	0.999999	endoplasmic reticulum
Tb927.11.1260	acidocalcisomes	1	1.75474e-15	1	acidocalcisomes
Tb927.11.12600	nucleus	0.999943	5.52718e-05	0.999888	unknown
Tb927.11.12610	cytosol	0.994645	0.00535519	0.989318	unknown
Tb927.11.12630	microtubule structures 2	0.655582	0.000193612	0.655455	unknown
Tb927.11.12640	ribonucleoproteins 1	0.999998	1.69666e-06	0.999997	ribonucleoproteins 1
Tb927.11.12650	endoplasmic reticulum	1	1.91667e-13	1	endoplasmic reticulum
Tb927.11.12670	nucleus	3.8861e-37	1	0	unknown
Tb927.11.12680	cytosol	1	0	1	cytosol
Tb927.11.1270	mitochondrion - IM	1	0	1	mitochondrion - IM
Tb927.11.12700	nucleus	5.29834e-10	1	2.80724e-19	unknown
Tb927.11.12710	secretory/endocytic 1	1.29334e-22	1	0	unknown
Tb927.11.12720	microtubule structures 2	0.999974	1.15396e-06	0.999973	microtubule structures 2
Tb927.11.12750	nucleus	0.999997	2.63869e-06	0.999995	nucleus
Tb927.11.12770	nucleus	8.73241e-12	1	9.81484e-23	unknown
Tb927.11.12780	cytosol	1	2.00474e-07	1	cytosol
Tb927.11.12830	nucleus	7.39699e-29	1	0	unknown
Tb927.11.12840	flagellum 1	1	0	1	flagellum 1
Tb927.11.12850	cytosol	0.999982	1.78114e-05	0.999964	cytosol
Tb927.11.12860	flagellum 1	1	0	1	flagellum 1
Tb927.11.1290	mitochondrion - matrix 2	1	9.42735e-08	1	mitochondrion - matrix 2
Tb927.11.12920	endoplasmic reticulum	0.999999	2.96774e-09	0.999999	endoplasmic reticulum
Tb927.11.12930	mitochondrion - matrix 1	1	4.55241e-12	1	mitochondrion - matrix 1
Tb927.11.12940	cytosol	1	6.42189e-12	1	cytosol
Tb927.11.12950	microtubule structures 2	1.31349e-12	1	2.13971e-24	unknown
Tb927.11.12960	mitochondrion - IM	1	2.10297e-10	1	mitochondrion - IM
Tb927.11.12970	flagellum 1	0.999997	2.62605e-06	0.999995	flagellum 1
Tb927.11.12980	microtubule structures 1	1	2.84635e-10	1	microtubule structures 1
Tb927.11.13000	secretory/endocytic 2	0.999967	8.54441e-13	0.999967	secretory/endocytic 2
Tb927.11.13007	nucleus	0.0543478	0.945593	0.00295688	unknown
Tb927.11.13010	secretory/endocytic 3	1	3.49028e-09	1	secretory/endocytic 3
Tb927.11.13050	flagellum 1	0.999997	3.06434e-06	0.999994	flagellum 1
Tb927.11.13060	ribonucleoproteins 1	0.999356	3.43512e-05	0.999321	ribonucleoproteins 1
Tb927.11.13070	nucleus	3.71822e-41	1	0	unknown
Tb927.11.13080	nucleus	8.31044e-32	1	0	unknown
Tb927.11.13120	microtubule structures 2	1.17434e-09	1	1.37907e-18	unknown
Tb927.11.13130	secretory/endocytic 1	1	4.68883e-16	1	secretory/endocytic 1
Tb927.11.13150	microtubule structures 2	0.99855	2.68393e-07	0.99855	unknown
Tb927.11.13170	mitochondrion - matrix 1	1.19721e-05	0.999988	1.47902e-10	unknown
Tb927.11.13180	mitochondrion - OM	1	0	1	mitochondrion - OM
Tb927.11.13190	cytosol	1	3.41651e-16	1	cytosol
Tb927.11.13200	endoplasmic reticulum	0.96329	2.65185e-06	0.963287	unknown
Tb927.11.13210	microtubule structures 1	1	1.13841e-11	1	microtubule structures 1
Tb927.11.13220	endoplasmic reticulum	1	1.52514e-10	1	endoplasmic reticulum
Tb927.11.13230	endoplasmic reticulum	1	5.24106e-13	1	endoplasmic reticulum
Tb927.11.13240	nucleus	0.999996	4.12004e-06	0.999992	nucleus
Tb927.11.13250	ribonucleoproteins 1	0.999999	2.59925e-11	0.999999	ribonucleoproteins 1
Tb927.11.13270	microtubule structures 2	0.999908	9.15687e-05	0.999817	unknown
Tb927.11.13280	mitochondrion - matrix 2	1	0	1	mitochondrion - matrix 2
Tb927.11.13290	mitochondrion - IM	1	0	1	mitochondrion - IM
Tb927.11.1330	cytosol	1	0	1	cytosol
Tb927.11.13300	cytosol	3.36133e-13	1	1.13e-25	unknown
Tb927.11.13310	nucleus	0.998945	0.00105549	0.99789	unknown
Tb927.11.13320	endoplasmic reticulum	1	4.41679e-09	1	endoplasmic reticulum
Tb927.11.13340	cytosol	1	8.23694e-11	1	cytosol
Tb927.11.13360	nucleus	1	0	1	nucleus
Tb927.11.13380	nucleus	0.945525	8.46816e-06	0.945517	unknown
Tb927.11.13400	nucleus - chromatin	1	1.51805e-15	1	nucleus - chromatin
Tb927.11.13410	microtubule structures 1	1	3.9309e-10	1	microtubule structures 1
Tb927.11.13420	secretory/endocytic 1	1.80274e-06	0.999998	3.24986e-12	unknown
Tb927.11.13450	flagellum 1	0.999735	0.000264751	0.999471	unknown
Tb927.11.13460	flagellum 1	1	6.97703e-14	1	flagellum 1
Tb927.11.13470	cytosol	1.44927e-33	1	0	unknown
Tb927.11.13490	flagellum 1	1	2.93636e-11	1	flagellum 1
Tb927.11.1350	mitochondrion - IM	1	7.7452e-10	1	mitochondrion - IM
Tb927.11.13500	flagellum 1	1	0	1	flagellum 1
Tb927.11.13520	secretory/endocytic 1	1	7.28368e-09	1	secretory/endocytic 1
Tb927.11.13540	nucleus	2.7781e-06	0.999997	7.77513e-12	unknown
Tb927.11.13550	secretory/endocytic 1	1	2.69231e-12	1	secretory/endocytic 1
Tb927.11.13570	nucleus	2.18486e-80	1	0	unknown
Tb927.11.13580	mitochondrion - IM	0.99999	1.02196e-05	0.99998	mitochondrion - IM
Tb927.11.13590	mitochondrion - matrix 2	0.999994	5.64562e-06	0.999989	mitochondrion - matrix 2
Tb927.11.1360	microtubule structures 2	0.995545	1.25543e-08	0.995545	unknown
Tb927.11.13610	endoplasmic reticulum	0.999968	1.85573e-12	0.999968	endoplasmic reticulum
Tb927.11.13620	secretory/endocytic 3	5.84657e-09	1	3.4184e-17	unknown
Tb927.11.13640	nucleus - chromatin	1	1.09266e-13	1	nucleus - chromatin
Tb927.11.13660	nucleus	0.999995	4.50312e-06	0.999991	nucleus
Tb927.11.13670	flagellum 1	1	3.86354e-13	1	flagellum 1
Tb927.11.13680	flagellum 1	0.999998	1.60976e-06	0.999997	flagellum 1
Tb927.11.13690	flagellum 1	1	0	1	flagellum 1
Tb927.11.1370	cytosol	1	0	1	cytosol
Tb927.11.13700	microtubule structures 1	1	0	1	microtubule structures 1
Tb927.11.13710	mitochondrion - IM	1	3.85022e-10	1	mitochondrion - IM
Tb927.11.13750	endoplasmic reticulum	0.984103	0.0158961	0.96846	unknown
Tb927.11.13760	flagellum 1	4.30292e-18	1	0	unknown
Tb927.11.13770	secretory/endocytic 3	1	6.13858e-10	1	secretory/endocytic 3
Tb927.11.13780	cytosol	1	0	1	cytosol
Tb927.11.1380	flagellum 1	1	6.3786e-12	1	flagellum 1
Tb927.11.13800	mitochondrion - IM	0.000751764	0.999248	5.6515e-07	unknown
Tb927.11.13810	nucleus	0.999979	5.52463e-08	0.999979	nucleus
Tb927.11.13820	nucleus - chromatin	1	2.47776e-14	1	nucleus - chromatin
Tb927.11.13830	mitochondrion - IM	1	1.12107e-09	1	mitochondrion - IM
Tb927.11.13840	flagellum 1	1	1.66228e-10	1	flagellum 1
Tb927.11.13860	nucleus	1	1.54032e-12	1	nucleus
Tb927.11.13870	cytosol	1	0	1	cytosol
Tb927.11.13890	mitochondrion - matrix 1	1	0	1	mitochondrion - matrix 1
Tb927.11.1390	nucleus - chromatin	1	2.72067e-12	1	nucleus - chromatin
Tb927.11.13900	flagellum 1	1	0	1	flagellum 1
Tb927.11.13910	mitochondrion - matrix 2	0.979778	6.03757e-09	0.979778	unknown
Tb927.11.13920	microtubule structures 2	0.000187544	0.99979	3.92922e-08	unknown
Tb927.11.13930	nucleus	1	0	1	nucleus
Tb927.11.13970	ribonucleoproteins 1	0.998663	8.77461e-11	0.998663	unknown
Tb927.11.13980	nucleus	1	4.55798e-08	1	nucleus
Tb927.11.13990	mitochondrion - matrix 2	1	2.6644e-10	1	mitochondrion - matrix 2
Tb927.11.1400	mitochondrion - matrix 2	1	4.17734e-08	1	mitochondrion - matrix 2
Tb927.11.14020	ribonucleoproteins 1	1	4.67855e-09	1	ribonucleoproteins 1
Tb927.11.14040	secretory/endocytic 1	1.27786e-15	1	1.56058e-30	unknown
Tb927.11.14050	microtubule structures 2	8.58699e-15	1	1.07728e-28	unknown
Tb927.11.14070	secretory/endocytic 3	1.80033e-08	1	3.24928e-16	unknown
Tb927.11.14080	secretory/endocytic 3	2.90824e-06	0.999997	9.24257e-12	unknown
Tb927.11.14090	ribonucleoproteins 1	1	3.18097e-09	1	ribonucleoproteins 1
Tb927.11.1410	nucleus - chromatin	1	0	1	nucleus - chromatin
Tb927.11.14100	nucleus	0.991558	7.95448e-06	0.991551	unknown
Tb927.11.14110	nucleus	3.43036e-05	0.999966	1.17674e-09	unknown
Tb927.11.14120	cytosol	0.999988	1.22284e-05	0.999976	cytosol
Tb927.11.14130	ribonucleoproteins 1	1	0	1	ribonucleoproteins 1
Tb927.11.14140	cytosol	1	0	1	cytosol
Tb927.11.14150	nucleus	1	2.40658e-07	1	nucleus
Tb927.11.14160	nucleus	2.73614e-05	0.999972	7.57589e-10	unknown
Tb927.11.14170	endoplasmic reticulum	1	2.78793e-10	1	endoplasmic reticulum
Tb927.11.14190	ribonucleoproteins 1	1	2.29751e-09	1	ribonucleoproteins 1
Tb927.11.1420	microtubule structures 2	0.65135	0.295553	0.458842	unknown
Tb927.11.14200	cytosol	1	0	1	cytosol
Tb927.11.14210	flagellum 1	1	0	1	flagellum 1
Tb927.11.14220	cytosol	1	1.35268e-07	1	cytosol
Tb927.11.14250	cytosol	1	0	1	cytosol
Tb927.11.14270	microtubule structures 2	1.06348e-10	1	1.13099e-20	unknown
Tb927.11.14280	cytosol	1	0	1	cytosol
Tb927.11.14290	cytosol	5.77718e-71	1	0	unknown
Tb927.11.1430	flagellum 1	1	0	1	flagellum 1
Tb927.11.14300	flagellum 1	1	2.64852e-10	1	flagellum 1
Tb927.11.14310	ribonucleoproteins 1	0.979224	0.0138012	0.965709	unknown
Tb927.11.14330	cytosol	1	3.74758e-09	1	cytosol
Tb927.11.14340	cytosol	1	6.27175e-10	1	cytosol
Tb927.11.14360	mitochondrion - IM	0.97177	1.52118e-10	0.97177	unknown
Tb927.11.14370	nucleus	1.21747e-16	1	1.35166e-32	unknown
Tb927.11.14380	mitochondrion - matrix 2	1	0	1	mitochondrion - matrix 2
Tb927.11.14390	cytosol	5.39956e-15	1	2.87746e-29	unknown
Tb927.11.1440	endoplasmic reticulum	0.999993	7.81676e-12	0.999993	endoplasmic reticulum
Tb927.11.14410	microtubule structures 1	1	3.76687e-08	1	microtubule structures 1
Tb927.11.14430	proteasome regulatory particle	1	0	1	proteasome regulatory particle
Tb927.11.14440	flagellum 1	1	0	1	flagellum 1
Tb927.11.14450	flagellum 1	1	1.12048e-11	1	flagellum 1
Tb927.11.14460	cytosol	3.36396e-13	1	1.13126e-25	unknown
Tb927.11.14470	nucleus	5.91155e-06	0.999994	3.65186e-11	unknown
Tb927.11.14480	nucleus	0.999972	1.69243e-05	0.999955	nucleus
Tb927.11.14490	nucleus	0.999964	1.27145e-07	0.999964	nucleus
Tb927.11.1450	mitochondrion - matrix 2	0.999999	8.40732e-07	0.999998	mitochondrion - matrix 2
Tb927.11.14520	mitochondrion - matrix 2	1	1.42608e-10	1	mitochondrion - matrix 2
Tb927.11.14540	flagellum 1	1	8.90449e-11	1	flagellum 1
Tb927.11.14560	nucleus	1	0	1	nucleus
Tb927.11.14570	mitochondrion - matrix 1	0.999476	2.27486e-08	0.999476	mitochondrion - matrix 1
Tb927.11.14580	cytosol	2.2707e-06	0.999998	5.15606e-12	unknown
Tb927.11.14590	ribonucleoproteins 1	0.999991	1.85848e-07	0.999991	ribonucleoproteins 1
Tb927.11.1460	cytosol	1.39935e-13	1	2.05539e-26	unknown
Tb927.11.14610	secretory/endocytic 1	1	2.86363e-14	1	secretory/endocytic 1
Tb927.11.14620	secretory/endocytic 1	1	0	1	secretory/endocytic 1
Tb927.11.14650	microtubule structures 1	1	7.86148e-10	1	microtubule structures 1
Tb927.11.14680	nucleus	0.99998	1.94596e-08	0.99998	nucleus
Tb927.11.14690	nucleus	1.80287e-05	0.999973	4.9219e-10	unknown
Tb927.11.1470	secretory/endocytic 3	1	0	1	secretory/endocytic 3
Tb927.11.14730	mitochondrion - IM	0.999484	3.56868e-07	0.999484	mitochondrion - IM
Tb927.11.14740	microtubule structures 1	1.12645e-15	1	1.25061e-30	unknown
Tb927.11.14750	ribonucleoproteins 1	0.999999	1.27775e-10	0.999999	ribonucleoproteins 1
Tb927.11.14760	cytosol	1.0773e-37	1	0	unknown
Tb927.11.14770	ribonucleoproteins 1	0.999015	0.000929796	0.998087	unknown
Tb927.11.14780	glycosomes	1	6.35119e-14	1	glycosomes
Tb927.11.14800	microtubule structures 1	1	3.26508e-10	1	microtubule structures 1
Tb927.11.14810	microtubule structures 2	3.38938e-38	1	0	unknown
Tb927.11.14850	microtubule structures 2	1.65619e-19	1	0	unknown
Tb927.11.14870	cytosol	1	0	1	cytosol
Tb927.11.14880	flagellum 1	1.2622e-07	1	1.59316e-14	unknown
Tb927.11.14890	cytosol	2.2177e-19	1	0	unknown
Tb927.11.14900	cytosol	0.999951	4.94847e-05	0.999901	cytosol
Tb927.11.14910	endoplasmic reticulum	1	6.56666e-10	1	endoplasmic reticulum
Tb927.11.14920	nucleus	0.98795	9.17364e-06	0.987941	unknown
Tb927.11.14930	microtubule structures 1	2.31803e-20	1	0	unknown
Tb927.11.14950	ribonucleoproteins 1	0.997752	2.8525e-09	0.997752	unknown
Tb927.11.14960	nucleus	1	0	1	nucleus
Tb927.11.14970	flagellum 1	1	4.90413e-16	1	flagellum 1
Tb927.11.14980	mitochondrion - matrix 1	1	0	1	mitochondrion - matrix 1
Tb927.11.15000	nucleus	1.43987e-09	1	2.07322e-18	unknown
Tb927.11.15020	cytosol	0.999981	1.89389e-05	0.999962	cytosol
Tb927.11.15030	cytosol	1	5.82481e-11	1	cytosol
Tb927.11.15040	mitochondrion - matrix 2	0.999999	1.21242e-09	0.999999	mitochondrion - matrix 2
Tb927.11.15050	secretory/endocytic 1	1	3.11481e-13	1	secretory/endocytic 1
Tb927.11.15070	mitochondrion - matrix 2	0.837324	3.33448e-08	0.837324	unknown
Tb927.11.15090	microtubule structures 1	1	2.76043e-09	1	microtubule structures 1
Tb927.11.15100	flagellum 1	1	0	1	flagellum 1
Tb927.11.15120	flagellum 1	1	7.71918e-11	1	flagellum 1
Tb927.11.15130	flagellum 1	1	4.53357e-14	1	flagellum 1
Tb927.11.15140	microtubule structures 2	1	0	1	microtubule structures 2
Tb927.11.15150	endoplasmic reticulum	0.999998	3.6427e-09	0.999998	endoplasmic reticulum
Tb927.11.15170	cytosol	0.000798813	0.999201	6.38103e-07	unknown
Tb927.11.15180	ribonucleoproteins 1	0.999876	1.71799e-05	0.999859	ribonucleoproteins 1
Tb927.11.15190	flagellum 1	1	0	1	flagellum 1
Tb927.11.15210	endoplasmic reticulum	0.999925	2.6917e-15	0.999925	endoplasmic reticulum
Tb927.11.15220	flagellum 1	1	2.66969e-09	1	flagellum 1
Tb927.11.15230	secretory/endocytic 1	0.999999	2.65872e-07	0.999999	secretory/endocytic 1
Tb927.11.15240	endoplasmic reticulum	0.993093	0.00668985	0.98645	unknown
Tb927.11.15250	flagellum 1	1	1.46465e-11	1	flagellum 1
Tb927.11.15270	cytosol	1	3.27217e-07	0.999999	cytosol
Tb927.11.15310	microtubule structures 1	1	1.81165e-10	1	microtubule structures 1
Tb927.11.15350	nucleus	1	7.30006e-08	1	nucleus
Tb927.11.15370	cytosol	1	0	1	cytosol
Tb927.11.15375	flagellum 1	1	3.84532e-09	1	flagellum 1
Tb927.11.1540	mitochondrion - matrix 2	0.999995	7.45272e-08	0.999995	mitochondrion - matrix 2
Tb927.11.15400	secretory/endocytic 1	0.999994	6.40534e-06	0.999987	secretory/endocytic 1
Tb927.11.15420	ribonucleoproteins 1	1	1.36931e-09	1	ribonucleoproteins 1
Tb927.11.15430	nucleus	0.999993	4.1355e-10	0.999993	nucleus
Tb927.11.15440	mitochondrion - IM	0.999999	9.20316e-07	0.999998	mitochondrion - IM
Tb927.11.15460	nucleus	0.999986	1.04649e-06	0.999985	nucleus
Tb927.11.15480	cytosol	1	0	1	cytosol
Tb927.11.15490	microtubule structures 2	0.0116924	0.986902	0.000153152	unknown
Tb927.11.1550	ribonucleoproteins 1	0.994823	5.0173e-07	0.994822	unknown
Tb927.11.15500	mitochondrion - matrix 1	0.999999	5.41266e-07	0.999999	mitochondrion - matrix 1
Tb927.11.15520	microtubule structures 1	0.000190475	0.99981	3.62807e-08	unknown
Tb927.11.15580	nucleus	0.949954	0.0500459	0.902413	unknown
Tb927.11.1560	cytosol	1	0	1	cytosol
Tb927.11.15610	microtubule structures 1	1	1.07656e-09	1	microtubule structures 1
Tb927.11.15630	cytosol	0.914394	0.00904635	0.906122	unknown
Tb927.11.15640	mitochondrion - matrix 2	1	0	1	mitochondrion - matrix 2
Tb927.11.15650	mitochondrion - matrix 2	0.998193	4.89137e-10	0.998193	unknown
Tb927.11.15675	mitochondrion - IM	1	1.58374e-09	1	mitochondrion - IM
Tb927.11.15680	cytosol	1	5.10219e-11	1	cytosol
Tb927.11.15690	nucleus	0.999985	4.88707e-07	0.999984	nucleus
Tb927.11.15730	microtubule structures 2	0.999998	9.27286e-07	0.999997	microtubule structures 2
Tb927.11.15740	flagellum 1	0.999992	7.80571e-06	0.999984	flagellum 1
Tb927.11.15750	flagellum 1	0.999999	6.99829e-07	0.999999	flagellum 1
Tb927.11.15760	endoplasmic reticulum	1	0	1	endoplasmic reticulum
Tb927.11.15800	microtubule structures 2	1	2.635e-08	1	microtubule structures 2
Tb927.11.15810	mitochondrion - IM	1	1.97252e-08	1	mitochondrion - IM
Tb927.11.15820	mitochondrion - matrix 2	0.998712	4.23022e-09	0.998712	unknown
Tb927.11.15840	secretory/endocytic 2	1	0	1	secretory/endocytic 2
Tb927.11.15850	mitochondrion - matrix 1	0.998881	1.02627e-09	0.998881	unknown
Tb927.11.15870	endoplasmic reticulum	0.999998	3.89326e-10	0.999998	endoplasmic reticulum
Tb927.11.15890	mitochondrion - matrix 2	0.998238	3.49321e-07	0.998238	unknown
Tb927.11.1590	nucleus - chromatin	0.999985	6.92215e-07	0.999985	nucleus - chromatin
Tb927.11.15900	nucleus	0.988006	0.0119934	0.976156	unknown
Tb927.11.15910	cytosol	1	8.14435e-14	1	cytosol
Tb927.11.15930	secretory/endocytic 1	1.17194e-54	1	0	unknown
Tb927.11.15940	cytosol	5.35356e-41	1	0	unknown
Tb927.11.15960	endoplasmic reticulum	4.19865e-39	1	0	unknown
Tb927.11.15970	ribonucleoproteins 1	0.950073	0.0456347	0.906717	unknown
Tb927.11.15980	secretory/endocytic 3	1.32353e-06	0.999999	1.75173e-12	unknown
Tb927.11.15990	microtubule structures 2	1	6.26365e-10	1	microtubule structures 2
Tb927.11.160	secretory/endocytic 1	1	7.57716e-14	1	secretory/endocytic 1
Tb927.11.16000	microtubule structures 2	1.41521e-06	0.999999	2.00399e-12	unknown
Tb927.11.16010	secretory/endocytic 1	1	2.53079e-15	1	secretory/endocytic 1
Tb927.11.16020	nucleus	1	1.64786e-13	1	nucleus
Tb927.11.16030	proteasome regulatory particle	1	0	1	proteasome regulatory particle
Tb927.11.16050	cytosol	0.988596	1.94167e-06	0.988594	unknown
Tb927.11.16060	secretory/endocytic 3	8.20571e-12	1	6.76357e-23	unknown
Tb927.11.16080	secretory/endocytic 1	1	2.00007e-15	1	secretory/endocytic 1
Tb927.11.16090	flagellum 1	1	0	1	flagellum 1
Tb927.11.1610	microtubule structures 1	4.24605e-10	1	1.80289e-19	unknown
Tb927.11.16100	cytosol	1	2.15326e-12	1	cytosol
Tb927.11.16110	secretory/endocytic 1	1	5.19516e-16	1	secretory/endocytic 1
Tb927.11.16120	microtubule structures 1	1	1.53587e-14	1	microtubule structures 1
Tb927.11.16130	ribonucleoproteins 1	0.999996	7.28402e-08	0.999996	ribonucleoproteins 1
Tb927.11.16140	nucleus	0.000449111	0.999534	2.09197e-07	unknown
Tb927.11.16150	cytosol	1	0	1	cytosol
Tb927.11.16160	cytosol	1	0	1	cytosol
Tb927.11.16170	endoplasmic reticulum	0.999999	7.48902e-09	0.999999	endoplasmic reticulum
Tb927.11.1620	mitochondrion - IM	1	5.0162e-09	1	mitochondrion - IM
Tb927.11.16210	flagellum 1	1	0	1	flagellum 1
Tb927.11.16220	mitochondrion - IM	0.0094096	0.99059	8.85435e-05	unknown
Tb927.11.16230	nucleus	0.999999	8.17851e-07	0.999998	nucleus
Tb927.11.16240	endoplasmic reticulum	0.999996	8.50736e-07	0.999996	endoplasmic reticulum
Tb927.11.16250	microtubule structures 1	1	1.82911e-09	1	microtubule structures 1
Tb927.11.16260	mitochondrion - matrix 1	1.71838e-37	1	0	unknown
Tb927.11.16280	ribonucleoproteins 1	1	0	1	ribonucleoproteins 1
Tb927.11.1630	mitochondrion - matrix 1	1	2.59729e-11	1	mitochondrion - matrix 1
Tb927.11.16320	secretory/endocytic 1	1	4.65299e-10	1	secretory/endocytic 1
Tb927.11.16330	nucleus	0.00100034	0.999	1.00069e-06	unknown
Tb927.11.16340	cytosol	1	0	1	cytosol
Tb927.11.16360	microtubule structures 2	0.938866	6.06293e-06	0.93886	unknown
Tb927.11.16370	cytosol	1.0169e-23	1	0	unknown
Tb927.11.16380	endoplasmic reticulum	0.999997	2.56499e-06	0.999995	endoplasmic reticulum
Tb927.11.16390	cytosol	0.000900861	0.998628	1.23598e-06	unknown
Tb927.11.1640	secretory/endocytic 3	0.999735	0.000264647	0.999471	unknown
Tb927.11.16400	microtubule structures 1	1	7.22441e-09	1	microtubule structures 1
Tb927.11.16410	flagellum 1	1	7.55867e-11	1	flagellum 1
Tb927.11.16430	mitochondrion - IM	0.999956	4.41691e-05	0.999912	mitochondrion - IM
Tb927.11.16450	nucleus	0.999976	2.30532e-05	0.999953	nucleus
Tb927.11.16470	microtubule structures 2	1	1.24496e-07	1	microtubule structures 2
Tb927.11.16480	mitochondrion - matrix 2	1	2.99372e-08	1	mitochondrion - matrix 2
Tb927.11.16490	nucleus	1	1.3228e-07	1	nucleus
Tb927.11.16530	mitochondrion - matrix 1	0.999999	8.59039e-07	0.999998	mitochondrion - matrix 1
Tb927.11.16540	cytosol	0.999998	2.22346e-06	0.999996	cytosol
Tb927.11.16550	microtubule structures 2	4.3306e-06	0.999995	2.23556e-11	unknown
Tb927.11.16560	secretory/endocytic 3	1	0	1	secretory/endocytic 3
Tb927.11.16570	nucleus	1.24971e-94	1	0	unknown
Tb927.11.16590	nucleus	0.999999	7.99319e-07	0.999998	nucleus
Tb927.11.1660	nucleus	0.999813	1.42548e-05	0.999798	nucleus
Tb927.11.16610	microtubule structures 2	0.999985	1.45836e-05	0.999971	microtubule structures 2
Tb927.11.16630	acidocalcisomes	1	8.94514e-20	1	acidocalcisomes
Tb927.11.16640	microtubule structures 1	1	0	1	microtubule structures 1
Tb927.11.16650	secretory/endocytic 1	0.999947	5.3432e-05	0.999893	unknown
Tb927.11.16660	ribonucleoproteins 1	0.999876	6.90446e-05	0.999807	unknown
Tb927.11.16670	ribonucleoproteins 1	0.999706	8.81338e-09	0.999706	ribonucleoproteins 1
Tb927.11.16690	secretory/endocytic 1	1	0	1	secretory/endocytic 1
Tb927.11.167	endoplasmic reticulum	5.53266e-54	1	0	unknown
Tb927.11.1670	mitochondrion - matrix 2	0.999455	2.90713e-09	0.999455	mitochondrion - matrix 2
Tb927.11.16700	mitochondrion - matrix 2	0.999921	6.0033e-09	0.999921	mitochondrion - matrix 2
Tb927.11.16710	mitochondrion - IM	0.999476	1.45088e-07	0.999475	mitochondrion - IM
Tb927.11.16720	microtubule structures 2	0.987169	0.00285099	0.984355	unknown
Tb927.11.16730	mitochondrion - matrix 2	1	0	1	mitochondrion - matrix 2
Tb927.11.16740	endoplasmic reticulum	1	3.01408e-10	1	endoplasmic reticulum
Tb927.11.16750	mitochondrion - IM	1	1.50699e-07	1	mitochondrion - IM
Tb927.11.16760	cytosol	1	0	1	cytosol
Tb927.11.16770	cytosol	1	6.52799e-16	1	cytosol
Tb927.11.16790	flagellum 1	0.999872	1.10969e-06	0.99987	flagellum 1
Tb927.11.1680	endoplasmic reticulum	1	9.3947e-12	1	endoplasmic reticulum
Tb927.11.16810	nucleus	0.999393	0.00045486	0.998939	unknown
Tb927.11.16830	intraflagellar transport	1	1.29964e-11	1	intraflagellar transport
Tb927.11.16860	mitochondrion - matrix 2	1	0	1	mitochondrion - matrix 2
Tb927.11.16870	mitochondrion - matrix 2	0.999997	3.03501e-10	0.999997	mitochondrion - matrix 2
Tb927.11.16880	flagellum 1	1	0	1	flagellum 1
Tb927.11.16890	flagellum 1	1	0	1	flagellum 1
Tb927.11.16900	flagellum 1	1	1.59037e-08	1	flagellum 1
Tb927.11.16920	nucleus	0.999331	0.000669166	0.998662	unknown
Tb927.11.16930	mitochondrion - IM	1	4.44304e-07	0.999999	mitochondrion - IM
Tb927.11.16970	cytosol	1	0	1	cytosol
Tb927.11.16980	flagellum 1	1	1.5069e-11	1	flagellum 1
Tb927.11.170	mitochondrion - matrix 2	0.965576	8.16457e-09	0.965576	unknown
Tb927.11.1700	microtubule structures 1	0.99999	7.50899e-09	0.99999	microtubule structures 1
Tb927.11.17000	nucleus	1	3.89325e-07	0.999999	nucleus
Tb927.11.17040	mitochondrion - IM	3.73224e-53	1	0	unknown
Tb927.11.1710	mitochondrion - matrix 2	1	0	1	mitochondrion - matrix 2
Tb927.11.1720	cytosol	0.999999	1.3963e-06	0.999997	cytosol
Tb927.11.1730	nucleus	0.999983	1.65411e-05	0.999967	nucleus
Tb927.11.1740	intraflagellar transport	1	0	1	intraflagellar transport
Tb927.11.17440	secretory/endocytic 1	1	4.12007e-10	1	secretory/endocytic 1
Tb927.11.1750	secretory/endocytic 1	1.52618e-18	1	0	unknown
Tb927.11.1770	glycosomes	1	3.60705e-10	1	glycosomes
Tb927.11.17870	secretory/endocytic 1	0.999973	2.67276e-05	0.999947	secretory/endocytic 1
Tb927.11.180	mitochondrion - matrix 2	0.999241	2.50946e-05	0.999216	mitochondrion - matrix 2
Tb927.11.1810	secretory/endocytic 3	1	4.83525e-10	1	secretory/endocytic 3
Tb927.11.1820	ribonucleoproteins 1	0.999999	2.11153e-08	0.999999	ribonucleoproteins 1
Tb927.11.1840	nucleus	0.99647	1.7471e-07	0.99647	unknown
Tb927.11.1850	mitochondrion - IM	0.999664	5.77782e-06	0.999658	mitochondrion - IM
Tb927.11.18670	secretory/endocytic 1	3.19595e-06	0.999997	1.02167e-11	unknown
Tb927.11.1890	cytosol	1	2.3152e-07	1	cytosol
Tb927.11.190	mitochondrion - matrix 2	1	9.30887e-10	1	mitochondrion - matrix 2
Tb927.11.1900	cytosol	1	0	1	cytosol
Tb927.11.1910	secretory/endocytic 1	1	0	1	secretory/endocytic 1
Tb927.11.1930	microtubule structures 2	1.16111e-10	1	1.34817e-20	unknown
Tb927.11.1940	secretory/endocytic 3	9.64922e-19	1	0	unknown
Tb927.11.1950	mitochondrion - matrix 2	0.998247	0.00011892	0.998128	unknown
Tb927.11.1960	flagellum 1	1	6.48113e-11	1	flagellum 1
Tb927.11.1970	cytosol	4.92681e-19	1	0	unknown
Tb927.11.1980	ribonucleoproteins 1	0.999997	8.57297e-08	0.999997	ribonucleoproteins 1
Tb927.11.1990	cytosol	1	7.65749e-14	1	cytosol
Tb927.11.200	cytosol	0.99997	2.99484e-05	0.99994	cytosol
Tb927.11.2010	mitochondrion - IM	0.999998	1.41367e-06	0.999997	mitochondrion - IM
Tb927.11.2030	cytosol	1.60152e-12	1	2.56482e-24	unknown
Tb927.11.2040	microtubule structures 2	0.976335	0.0225603	0.954308	unknown
Tb927.11.20430	cytosol	4.22882e-27	1	0	unknown
Tb927.11.2060	ribonucleoproteins 1	0.0109534	0.987808	0.000133544	unknown
Tb927.11.2070	microtubule structures 2	0.999995	2.9466e-08	0.999995	microtubule structures 2
Tb927.11.20730	endoplasmic reticulum	0.999989	1.86553e-10	0.999989	endoplasmic reticulum
Tb927.11.2090	cytosol	1	3.85281e-10	1	cytosol
Tb927.11.2100	nucleus	0.99994	6.02687e-05	0.999879	unknown
Tb927.11.2110	secretory/endocytic 1	9.8663e-31	1	0	unknown
Tb927.11.2120	nucleus	1	4.70062e-15	1	nucleus
Tb927.11.2130	proteasome regulatory particle	1	0	1	proteasome regulatory particle
Tb927.11.2140	flagellum 1	1	0	1	flagellum 1
Tb927.11.2150	microtubule structures 1	1	1.06266e-09	1	microtubule structures 1
Tb927.11.2180	nucleus	4.90603e-47	1	0	unknown
Tb927.11.2190	mitochondrion - IM	1	1.28862e-09	1	mitochondrion - IM
Tb927.11.2200	nucleus - chromatin	0.966639	4.71623e-09	0.966639	unknown
Tb927.11.2210	endoplasmic reticulum	1	9.73229e-11	1	endoplasmic reticulum
Tb927.11.2220	mitochondrion - matrix 1	0.745717	1.12757e-05	0.745709	unknown
Tb927.11.2235	endoplasmic reticulum	3.37821e-07	1	1.14123e-13	unknown
Tb927.11.2250	ribonucleoproteins 1	0.968376	5.09298e-09	0.968376	unknown
Tb927.11.2260	ribonucleoproteins 1	0.999935	1.97538e-05	0.999915	ribonucleoproteins 1
Tb927.11.2270	flagellum 1	1	0	1	flagellum 1
Tb927.11.2280	cytosol	9.01227e-15	1	8.20461e-29	unknown
Tb927.11.2290	microtubule structures 1	0.999919	8.12651e-05	0.999837	unknown
Tb927.11.230	nucleus	1	0	1	nucleus
Tb927.11.2300	ribonucleoproteins 1	0.999443	1.5812e-05	0.999427	ribonucleoproteins 1
Tb927.11.2320	microtubule structures 2	6.78903e-31	1	0	unknown
Tb927.11.2330	microtubule structures 2	0.99846	1.58471e-05	0.998445	unknown
Tb927.11.2340	microtubule structures 2	0.999988	9.7031e-12	0.999988	microtubule structures 2
Tb927.11.2360	cytosol	1	3.81453e-12	1	cytosol
Tb927.11.2370	microtubule structures 2	1	6.24374e-15	1	microtubule structures 2
Tb927.11.2380	glycosomes	1	8.46845e-17	1	glycosomes
Tb927.11.240	mitochondrion - matrix 2	0.999999	1.48404e-08	0.999999	mitochondrion - matrix 2
Tb927.11.2400	secretory/endocytic 3	1	1.10651e-16	1	secretory/endocytic 3
Tb927.11.2410	secretory/endocytic 3	0.999989	7.41651e-10	0.999989	secretory/endocytic 3
Tb927.11.2420	cytosol	1	8.91002e-08	1	cytosol
Tb927.11.2430	microtubule structures 2	0.0744056	0.925594	0.0055362	unknown
Tb927.11.2440	microtubule structures 2	0.984911	0.0149498	0.970187	unknown
Tb927.11.2470	nucleus	0.752919	0.149389	0.640441	unknown
Tb927.11.2490	microtubule structures 2	0.998219	0.00177787	0.996444	unknown
Tb927.11.2500	cytosol	1	1.46443e-09	1	cytosol
Tb927.11.2510	nucleus	1	0	1	nucleus
Tb927.11.2520	cytosol	1	1.3585e-07	1	cytosol
Tb927.11.2530	mitochondrion - matrix 1	1	2.58115e-09	1	mitochondrion - matrix 1
Tb927.11.2540	flagellum 1	1	1.31198e-10	1	flagellum 1
Tb927.11.2570	flagellum 1	1	1.34432e-13	1	flagellum 1
Tb927.11.2580	secretory/endocytic 3	0.999261	6.30435e-07	0.999261	secretory/endocytic 3
Tb927.11.2590	microtubule structures 2	1	3.41298e-11	1	microtubule structures 2
Tb927.11.260	nucleus	1	1.44326e-11	1	nucleus
Tb927.11.2600	nucleus	0.999999	6.64203e-07	0.999999	nucleus
Tb927.11.2610	nucleus	1	5.03705e-10	1	nucleus
Tb927.11.2620	glycosomes	1	1.17788e-13	1	glycosomes
Tb927.11.2640	nucleus	0.999999	3.76873e-07	0.999998	nucleus
Tb927.11.2650	mitochondrion - matrix 2	1	1.10178e-09	1	mitochondrion - matrix 2
Tb927.11.2660	cytosol	8.35422e-18	1	0	unknown
Tb927.11.2670	nucleus - chromatin	1	3.1249e-15	1	nucleus - chromatin
Tb927.11.2690	mitochondrion - matrix 2	1	5.24277e-08	1	mitochondrion - matrix 2
Tb927.11.270	mitochondrion - IM	2.36314e-05	0.999976	5.60421e-10	unknown
Tb927.11.2730	cytosol	1	5.1379e-08	1	cytosol
Tb927.11.2740	cytosol	2.3914e-05	0.999976	5.71879e-10	unknown
Tb927.11.2750	endoplasmic reticulum	0.999924	1.97102e-11	0.999924	endoplasmic reticulum
Tb927.11.2760	nucleus	0.998384	1.20779e-05	0.998372	unknown
Tb927.11.2770	flagellum 1	1	9.54175e-13	1	flagellum 1
Tb927.11.2790	flagellum 1	1	0	1	flagellum 1
Tb927.11.280	nucleus	1	2.31194e-09	1	nucleus
Tb927.11.2830	flagellum 1	1	1.28722e-12	1	flagellum 1
Tb927.11.2860	cytosol	0.999313	0.000687003	0.998626	unknown
Tb927.11.2880	microtubule structures 2	0.99983	1.03617e-07	0.99983	microtubule structures 2
Tb927.11.2890	cytosol	0.00351508	0.996485	1.2356e-05	unknown
Tb927.11.290	cytosol	0.0170107	0.982976	0.000289585	unknown
Tb927.11.2900	microtubule structures 2	2.05373e-39	1	0	unknown
Tb927.11.2910	mitochondrion - matrix 2	0.999983	7.21761e-08	0.999983	mitochondrion - matrix 2
Tb927.11.2920	mitochondrion - matrix 2	0.983255	1.16675e-08	0.983255	unknown
Tb927.11.2940	nucleus	1.74786e-30	1	0	unknown
Tb927.11.2950	microtubule structures 2	1	2.29527e-13	1	microtubule structures 2
Tb927.11.2960	nucleus	4.40801e-21	1	0	unknown
Tb927.11.2990	mitochondrion - matrix 2	1	0	1	mitochondrion - matrix 2
Tb927.11.3010	mitochondrion - matrix 2	0.999829	0.000170376	0.999659	unknown
Tb927.11.3020	secretory/endocytic 3	3.6348e-12	1	1.3212e-23	unknown
Tb927.11.3030	cytosol	0.999726	0.000263216	0.999463	unknown
[truncated: 3,440 more rows]

## Sheet: SD9-b
gene ID	tagm.map.allocation	tagm.map.probability	tagm.map.outlier	tagm.map.localisation.probability	tagm.map.localisation.prediction
Tb05.5K5.110	nucleus	1	1.47467e-15	1	nucleus
Tb05.5K5.120	microtubule structures 1	1	3.72496e-13	1	microtubule structures 1
Tb05.5K5.130	microtubule structures 2	0.999992	7.88899e-06	0.999984	microtubule structures 2
Tb05.5K5.150	cytosol	1.10191e-11	1	1.21452e-22	unknown
Tb05.5K5.160	microtubule structures 2	0.999863	0.000133871	0.999729	unknown
Tb05.5K5.170	endoplasmic reticulum	1	7.53509e-11	1	endoplasmic reticulum
Tb05.5K5.200	cytosol	1	1.24331e-12	1	cytosol
Tb05.5K5.210	secretory/endocytic 3	2.28779e-16	1	5.07992e-32	unknown
Tb05.5K5.40	flagellum 1	1	2.83916e-15	1	flagellum 1
Tb05.5K5.50	flagellum 1	1	1.28921e-12	1	flagellum 1
Tb05.5K5.70	nucleus	1	7.71175e-08	1	nucleus
Tb06.3A7.270	mitochondrion - matrix 2	0.99986	5.02848e-10	0.99986	mitochondrion - matrix 2
Tb06.3A7.960	secretory/endocytic 3	0.998812	5.169e-09	0.998812	unknown
Tb07.11L3.90	nucleus	0.999782	1.01692e-06	0.999781	nucleus
Tb08.27P2.260	nucleus	4.19035e-07	0.999999	2.64137e-13	unknown
Tb09.v4.0013	nucleus	0.887515	0.112484	0.787684	unknown
Tb09.v4.0015	nucleus - chromatin	2.0118e-16	1	4.4671e-32	unknown
Tb09.v4.0026	microtubule structures 2	1	4.72668e-10	1	microtubule structures 2
Tb10.v4.0033	proteasome regulatory particle	0.999544	1.90361e-07	0.999544	proteasome regulatory particle
Tb10.v4.0036	cytosol	1	2.53277e-10	1	cytosol
Tb10.v4.0039	flagellum 1	1	4.6574e-15	1	flagellum 1
Tb10.v4.0040	cytosol	0.990708	0.00330206	0.987436	unknown
Tb10.v4.0041	cytosol	1	3.02252e-08	1	cytosol
Tb10.v4.0045	mitochondrion - IM	1	1.75644e-10	1	mitochondrion - IM
Tb10.v4.0134	mitochondrion - IM	1	2.80109e-10	1	mitochondrion - IM
Tb10.v4.0247	endoplasmic reticulum	0.746699	3.87784e-08	0.746699	unknown
Tb11.01.2730	nucleus	0.00502719	0.994973	2.52729e-05	unknown
Tb11.02.5100b	mitochondrion - matrix 1	0.600061	4.64128e-10	0.600061	unknown
Tb11.02.5105b	mitochondrion - OM	1	4.82236e-08	1	mitochondrion - OM
Tb11.02.5120b	mitochondrion - matrix 2	1	8.61502e-10	1	mitochondrion - matrix 2
Tb11.02.5360	endoplasmic reticulum	0.994153	1.65975e-05	0.994136	unknown
Tb11.02.5380	cytosol	0.915186	0.000127102	0.91507	unknown
Tb11.02.5390b	mitochondrion - matrix 2	1	5.65231e-12	1	mitochondrion - matrix 2
Tb11.02.5400	cytosol	1	9.86724e-12	1	cytosol
Tb11.02.5420	endoplasmic reticulum	0.999971	4.64542e-10	0.999971	endoplasmic reticulum
Tb11.02.5430	nucleus	0.999962	1.60924e-06	0.99996	nucleus
Tb11.0320	mitochondrion - matrix 2	1	3.15609e-10	1	mitochondrion - matrix 2
Tb11.0350	secretory/endocytic 1	2.09634e-11	1	4.39466e-22	unknown
Tb11.0390	nucleus	0.999984	1.26587e-05	0.999972	nucleus
Tb11.0400	mitochondrion - IM	1	1.76329e-07	1	mitochondrion - IM
Tb11.0550	mitochondrion - IM	3.34702e-23	1	0	unknown
Tb11.0845	microtubule structures 2	0.836062	0.137054	0.721476	unknown
Tb11.1230	microtubule structures 2	2.16508e-50	1	0	unknown
Tb11.1240	cytosol	0.999506	2.65573e-08	0.999506	cytosol
Tb11.1390	secretory/endocytic 2	0.993864	5.32545e-13	0.993864	unknown
Tb11.1410	secretory/endocytic 3	5.10885e-12	1	2.61007e-23	unknown
Tb11.1790	nucleus	0.999537	0.000264222	0.999273	unknown
Tb11.v5.0146	mitochondrion - IM	0.995648	4.15843e-07	0.995648	unknown
Tb11.v5.0151	secretory/endocytic 1	1	2.91477e-13	1	secretory/endocytic 1
Tb11.v5.0154	cytosol	0.999686	0.000313719	0.999372	unknown
Tb11.v5.0157	microtubule structures 2	0.971232	3.38895e-08	0.971232	unknown
Tb11.v5.0162	proteasome	1	0	1	proteasome
Tb11.v5.0164	cytosol	0.999999	6.97486e-07	0.999999	cytosol
Tb11.v5.0166	flagellum 1	1	1.72102e-09	1	flagellum 1
Tb11.v5.0169	flagellum 1	1	1.34758e-15	1	flagellum 1
Tb11.v5.0170	mitochondrion - OM	0.99937	0.000629549	0.998741	unknown
Tb11.v5.0172	flagellum 1	1	1.30611e-17	1	flagellum 1
Tb11.v5.0174	microtubule structures 2	6.15305e-33	1	6.83126e-49	unknown
Tb11.v5.0175	mitochondrion - matrix 2	1	6.2888e-10	1	mitochondrion - matrix 2
Tb11.v5.0176	endoplasmic reticulum	1	1.17021e-12	1	endoplasmic reticulum
Tb11.v5.0177	nucleus	0.997196	0.00280022	0.994403	unknown
Tb11.v5.0179	mitochondrion - OM	1	3.46615e-09	1	mitochondrion - OM
Tb11.v5.0181	nucleus	0.999954	4.58843e-05	0.999908	nucleus
Tb11.v5.0183	microtubule structures 2	1	4.47518e-10	1	microtubule structures 2
Tb11.v5.0185	flagellum 1	1	6.74882e-16	1	flagellum 1
Tb11.v5.0188	mitochondrion - matrix 2	1	2.9406e-14	1	mitochondrion - matrix 2
Tb11.v5.0192	microtubule structures 2	2.1471e-18	1	0	unknown
Tb11.v5.0193	microtubule structures 1	0.999999	3.88195e-10	0.999999	microtubule structures 1
Tb11.v5.0196	proteasome	1	0	1	proteasome
Tb11.v5.0199	microtubule structures 2	0.999927	7.32632e-05	0.999853	unknown
Tb11.v5.0200	proteasome	1	0	1	proteasome
Tb11.v5.0203	flagellum 1	1	3.93751e-11	1	flagellum 1
Tb11.v5.0212	microtubule structures 2	0.998525	0.00147457	0.997053	unknown
Tb11.v5.0213	secretory/endocytic 3	1	1.10527e-07	1	secretory/endocytic 3
Tb11.v5.0214	mitochondrion - matrix 2	1	5.16917e-14	1	mitochondrion - matrix 2
Tb11.v5.0215	microtubule structures 2	0.999987	1.31636e-05	0.999974	microtubule structures 2
Tb11.v5.0216	secretory/endocytic 1	0.999999	3.78727e-08	0.999999	secretory/endocytic 1
Tb11.v5.0221	secretory/endocytic 1	0.99999	6.43181e-07	0.999989	secretory/endocytic 1
Tb11.v5.0222	mitochondrion - matrix 2	1	1.55686e-10	1	mitochondrion - matrix 2
Tb11.v5.0223	secretory/endocytic 3	0.999998	9.00744e-17	0.999998	secretory/endocytic 3
Tb11.v5.0228	secretory/endocytic 1	0.999918	8.24212e-05	0.999835	unknown
Tb11.v5.0231	secretory/endocytic 1	0.999936	1.61039e-10	0.999936	secretory/endocytic 1
Tb11.v5.0235	mitochondrion - IM	1	3.98762e-11	1	mitochondrion - IM
Tb11.v5.0237	nucleus	0.992056	0.000297577	0.991761	unknown
Tb11.v5.0246	nucleus	0.999994	5.88526e-06	0.999988	nucleus
Tb11.v5.0252	nucleus	0.999988	1.81992e-06	0.999986	nucleus
Tb11.v5.0257	mitochondrion - matrix 2	0.999995	2.65894e-11	0.999995	mitochondrion - matrix 2
Tb11.v5.0261	cytosol	1	4.18426e-07	0.999999	cytosol
Tb11.v5.0265	cytosol	1	1.70777e-12	1	cytosol
Tb11.v5.0270	nucleus	1.91177e-07	1	3.65485e-14	unknown
Tb11.v5.0271	flagellum 1	1	7.39672e-15	1	flagellum 1
Tb11.v5.0272	flagellum 1	1	6.69718e-10	1	flagellum 1
Tb11.v5.0274	nucleus	1	1.04368e-12	1	nucleus
Tb11.v5.0276	mitochondrion - matrix 1	1	5.33206e-13	1	mitochondrion - matrix 1
Tb11.v5.0277	nucleus	1	5.33603e-08	1	nucleus
Tb11.v5.0278	cytosol	1.41031e-17	1	1.56576e-33	unknown
Tb11.v5.0281	secretory/endocytic 3	1	0	1	secretory/endocytic 3
Tb11.v5.0282	endoplasmic reticulum	1	2.25577e-08	1	endoplasmic reticulum
Tb11.v5.0295	cytosol	0.999899	9.90949e-05	0.9998	unknown
Tb11.v5.0303	microtubule structures 2	0.00476716	0.995221	2.27844e-05	unknown
Tb11.v5.0305	nucleus	1.94424e-10	1	3.7801e-20	unknown
Tb11.v5.0310	secretory/endocytic 2	0.999999	1.33332e-14	0.999999	secretory/endocytic 2
Tb11.v5.0315	nucleus	0.999826	0.000174296	0.999651	unknown
Tb11.v5.0325	mitochondrion - matrix 2	0.979809	5.68687e-09	0.979809	unknown
Tb11.v5.0326	mitochondrion - matrix 2	0.999982	3.43401e-15	0.999982	mitochondrion - matrix 2
Tb11.v5.0331	secretory/endocytic 2	1	0	1	secretory/endocytic 2
Tb11.v5.0340	nucleus - chromatin	9.26301e-135	1	0	unknown
Tb11.v5.0342	cytosol	1	8.23486e-12	1	cytosol
Tb11.v5.0365	microtubule structures 2	6.26235e-09	1	3.92171e-17	unknown
Tb11.v5.0366	secretory/endocytic 1	4.37809e-06	0.999996	1.95158e-11	unknown
Tb11.v5.0372	endoplasmic reticulum	0.999995	4.72995e-06	0.999991	endoplasmic reticulum
Tb11.v5.0391	nucleus	1	6.99373e-08	1	nucleus
Tb11.v5.0394	microtubule structures 1	0.999999	5.19163e-07	0.999999	microtubule structures 1
Tb11.v5.0396	mitochondrion - matrix 1	0.9904	5.52772e-10	0.9904	unknown
Tb11.v5.0397	mitochondrion - IM	1	3.05938e-11	1	mitochondrion - IM
Tb11.v5.0414	cytosol	0.999998	1.91505e-06	0.999996	cytosol
Tb11.v5.0415	mitochondrion - matrix 2	0.999993	2.5341e-07	0.999992	mitochondrion - matrix 2
Tb11.v5.0420	flagellum 1	1	4.78014e-17	1	flagellum 1
Tb11.v5.0422	nucleus	0.999998	2.01501e-06	0.999996	nucleus
Tb11.v5.0426	microtubule structures 2	2.1214e-22	1	0	unknown
Tb11.v5.0427	glycosomes	1	1.81433e-16	1	glycosomes
Tb11.v5.0434	microtubule structures 2	0.999994	6.25436e-06	0.999987	microtubule structures 2
Tb11.v5.0436	nucleus	0.999284	0.000715588	0.998568	unknown
Tb11.v5.0446	mitochondrion - matrix 2	1	3.45126e-12	1	mitochondrion - matrix 2
Tb11.v5.0463	endoplasmic reticulum	1.04908e-29	1	0	unknown
Tb11.v5.0465	mitochondrion - matrix 1	0.994196	3.50345e-10	0.994196	unknown
Tb11.v5.0468	microtubule structures 2	8.64801e-41	1	0	unknown
Tb11.v5.0474	cytosol	0.0331307	0.963231	0.00121817	unknown
Tb11.v5.0477	flagellum 1	1	1.38824e-11	1	flagellum 1
Tb11.v5.0480	nucleus	1	8.3796e-10	1	nucleus
Tb11.v5.0482	mitochondrion - matrix 2	0.999999	1.83807e-10	0.999999	mitochondrion - matrix 2
Tb11.v5.0487	cytosol	1	4.75781e-11	1	cytosol
Tb11.v5.0495	microtubule structures 2	2.77868e-13	1	7.72164e-26	unknown
Tb11.v5.0500	mitochondrion - matrix 2	0.99989	1.41263e-11	0.99989	mitochondrion - matrix 2
Tb11.v5.0502	flagellum 1	1	1.2219e-16	1	flagellum 1
Tb11.v5.0507	cytosol	0.998246	2.58514e-07	0.998246	unknown
Tb11.v5.0516	cytosol	1	3.12485e-12	1	cytosol
Tb11.v5.0519	mitochondrion - IM	1	4.45874e-11	1	mitochondrion - IM
Tb11.v5.0527	cytosol	1	1.18241e-09	1	cytosol
Tb11.v5.0531	glycosomes	1	5.73564e-18	1	glycosomes
Tb11.v5.0533	nucleus	2.43642e-17	1	2.70497e-33	unknown
Tb11.v5.0537	microtubule structures 2	8.5431e-23	1	9.48475e-39	unknown
Tb11.v5.0540	secretory/endocytic 2	1	0	1	secretory/endocytic 2
Tb11.v5.0544	mitochondrion - matrix 2	1	1.96578e-10	1	mitochondrion - matrix 2
Tb11.v5.0553	nucleus	0.999999	7.09067e-10	0.999999	nucleus
Tb11.v5.0558	microtubule structures 2	1.35125e-08	1	1.82588e-16	unknown
Tb11.v5.0563	nucleus	1	2.16255e-12	1	nucleus
Tb11.v5.0564	cytosol	1	5.99775e-12	1	cytosol
Tb11.v5.0566	microtubule structures 2	2.80315e-26	1	0	unknown
Tb11.v5.0580	endoplasmic reticulum	1	3.6638e-10	1	endoplasmic reticulum
Tb11.v5.0590	mitochondrion - matrix 1	0.995764	2.32076e-10	0.995764	unknown
Tb11.v5.0594	ribonucleoproteins 1	0.999891	1.37017e-09	0.999891	ribonucleoproteins 1
Tb11.v5.0596	cytosol	0.999993	5.90176e-06	0.999987	cytosol
Tb11.v5.0601	secretory/endocytic 1	1	5.10285e-08	1	secretory/endocytic 1
Tb11.v5.0602	nucleus	0.999879	1.11568e-06	0.999878	nucleus
Tb11.v5.0611	mitochondrion - matrix 2	0.997825	5.09053e-12	0.997825	unknown
Tb11.v5.0616	microtubule structures 2	0.999999	1.43542e-06	0.999997	microtubule structures 2
Tb11.v5.0624	nucleus	0.999964	3.55781e-05	0.999928	nucleus
Tb11.v5.0639	flagellum 1	1	1.7158e-18	1	flagellum 1
Tb11.v5.0647	microtubule structures 2	2.04415e-22	1	0	unknown
Tb11.v5.0650	cytosol	1	1.80815e-11	1	cytosol
Tb11.v5.0652	microtubule structures 2	1	6.45958e-08	1	microtubule structures 2
Tb11.v5.0655	cytosol	0.910811	0.000154831	0.91067	unknown
Tb11.v5.0668	endoplasmic reticulum	1	7.60854e-16	1	endoplasmic reticulum
Tb11.v5.0671	nucleus	0.00169312	0.997788	3.74602e-06	unknown
Tb11.v5.0672	mitochondrion - IM	5.07596e-23	1	5.63545e-39	unknown
Tb11.v5.0684	nucleus	0.999999	9.37673e-07	0.999998	nucleus
Tb11.v5.0686	mitochondrion - matrix 2	0.996424	1.40514e-08	0.996424	unknown
Tb11.v5.0692	mitochondrion - IM	1	1.34019e-10	1	mitochondrion - IM
Tb11.v5.0700	mitochondrion - IM	0.0202426	0.979756	0.000409798	unknown
Tb11.v5.0707	cytosol	1	1.045e-08	1	cytosol
Tb11.v5.0713	nucleus	0.998186	0.000582577	0.997605	unknown
Tb11.v5.0716	microtubule structures 2	9.30535e-25	1	0	unknown
Tb11.v5.0738	cytosol	0.99836	0.00150514	0.996858	unknown
Tb11.v5.0741	flagellum 1	1	1.52998e-19	1	flagellum 1
Tb11.v5.0746	cytosol	0.999993	7.36547e-06	0.999985	cytosol
Tb11.v5.0758	microtubule structures 2	0.000504784	0.999495	2.54979e-07	unknown
Tb11.v5.0771	mitochondrion - OM	1	2.77747e-12	1	mitochondrion - OM
Tb11.v5.0774	microtubule structures 1	1.72218e-18	1	0	unknown
Tb11.v5.0831	microtubule structures 2	1.42935e-06	0.999999	2.04305e-12	unknown
Tb11.v5.0861	nucleus - chromatin	1	7.4328e-12	1	nucleus - chromatin
Tb11.v5.0959	microtubule structures 2	5.32146e-15	1	2.89492e-29	unknown
Tb11.v5.0963	mitochondrion - matrix 2	0.987879	5.43374e-05	0.987825	unknown
Tb11.v5.0965	mitochondrion - matrix 2	1	1.2425e-12	1	mitochondrion - matrix 2
Tb11.v5.0966	mitochondrion - IM	1	3.0134e-12	1	mitochondrion - IM
Tb11.v5.0970	microtubule structures 2	0.993859	0.00451989	0.989367	unknown
Tb11.v5.0991	mitochondrion - matrix 2	1	6.88933e-10	1	mitochondrion - matrix 2
Tb11.v5.0996	flagellum 1	1	2.24827e-16	1	flagellum 1
Tb11.v5.1012	mitochondrion - matrix 2	0.999789	2.19785e-11	0.999789	mitochondrion - matrix 2
Tb11.v5.1013	cytosol	0.999961	3.91923e-05	0.999921	cytosol
Tb11.v5.1022	cytosol	0.945287	0.0477049	0.900192	unknown
Tb11.v5.1055	flagellum 1	1	7.95432e-17	1	flagellum 1
Tb427.BES40.2	secretory/endocytic 1	0.00341906	0.996581	1.169e-05	unknown
Tb927.1.1000	mitochondrion - matrix 2	1	1.39973e-13	1	mitochondrion - matrix 2
Tb927.1.1010	flagellum 1	1	2.89006e-09	1	flagellum 1
Tb927.1.1050	endoplasmic reticulum	0.999998	5.54304e-12	0.999998	endoplasmic reticulum
Tb927.1.1060	cytosol	0.99978	3.41185e-06	0.999776	cytosol
Tb927.1.1100	microtubule structures 1	0.941732	3.25539e-08	0.941732	unknown
Tb927.1.1120	nucleus	1	1.40163e-09	1	nucleus
Tb927.1.1130	mitochondrion - IM	0.999999	7.85827e-07	0.999998	mitochondrion - IM
Tb927.1.1140	secretory/endocytic 1	0.999884	0.000115392	0.999768	unknown
Tb927.1.1160	mitochondrion - matrix 1	1	6.41875e-11	1	mitochondrion - matrix 1
Tb927.1.1170	secretory/endocytic 1	1.52067e-100	1	0	unknown
Tb927.1.120	nucleus	0.999997	3.0429e-06	0.999994	nucleus
Tb927.1.1200	mitochondrion - matrix 1	1	0	1	mitochondrion - matrix 1
Tb927.1.1210	mitochondrion - matrix 2	0.99772	6.08301e-12	0.99772	unknown
Tb927.1.1220	cytosol	1	0	1	cytosol
Tb927.1.1240	cytosol	1	0	1	cytosol
Tb927.1.1270	cytosol	0.999911	8.87358e-05	0.999823	unknown
Tb927.1.1330	mitochondrion - matrix 2	1	5.26632e-08	1	mitochondrion - matrix 2
Tb927.1.1350	microtubule structures 2	4.75249e-52	1	0	unknown
Tb927.1.1380	cytosol	0.791994	0.0228695	0.773881	unknown
Tb927.1.1390	mitochondrion - matrix 2	0.984315	2.88542e-10	0.984315	unknown
Tb927.1.1400	cytosol	4.28526e-22	1	0	unknown
Tb927.1.1420	cytosol	1	0	1	cytosol
Tb927.1.1540	cytosol	1	2.19676e-10	1	cytosol
Tb927.1.1550	microtubule structures 2	0.999999	1.1327e-06	0.999998	microtubule structures 2
Tb927.1.1560	cytosol	0.752649	0.232478	0.577675	unknown
Tb927.1.1580	mitochondrion - IM	0.999999	8.85708e-07	0.999998	mitochondrion - IM
Tb927.1.1600	mitochondrion - matrix 2	0.999998	3.61512e-10	0.999998	mitochondrion - matrix 2
Tb927.1.1610	mitochondrion - matrix 2	1	4.63172e-10	1	mitochondrion - matrix 2
Tb927.1.1620	nucleus	1	6.53135e-08	1	nucleus
Tb927.1.1630	cytosol	8.48266e-11	1	7.51592e-21	unknown
Tb927.1.1670	cytosol	1	3.56103e-08	1	cytosol
Tb927.1.1680	nucleus	7.40229e-133	1	0	unknown
Tb927.1.1690	mitochondrion - matrix 2	1	0	1	mitochondrion - matrix 2
Tb927.1.1700	nucleus	1	4.58996e-11	1	nucleus
Tb927.1.1710	nucleus	0.999999	6.71584e-07	0.999999	nucleus
Tb927.1.1720	nucleus	0.388039	0.568773	0.167333	unknown
Tb927.1.1730	mitochondrion - matrix 2	1	0	1	mitochondrion - matrix 2
Tb927.1.1750	microtubule structures 2	0.999995	5.42068e-06	0.999989	microtubule structures 2
Tb927.1.1770	mitochondrion - OM	0.999995	4.92734e-06	0.99999	mitochondrion - OM
Tb927.1.180	nucleus	0.000307964	0.999672	1.01107e-07	unknown
Tb927.1.1840	microtubule structures 2	0.000419976	0.99958	1.7638e-07	unknown
Tb927.1.1890	nucleus	1.2371e-37	1	0	unknown
Tb927.1.1930	nucleus	0.999567	5.66875e-09	0.999567	nucleus
Tb927.1.1960	nucleus	0.999948	4.44415e-05	0.999904	nucleus
Tb927.1.1980	secretory/endocytic 1	1	2.53642e-09	1	secretory/endocytic 1
Tb927.1.2100	cytosol	1.36287e-15	1	1.81571e-30	unknown
Tb927.1.2120	secretory/endocytic 3	2.61314e-09	1	6.82852e-18	unknown
Tb927.1.2210	cytosol	1	1.26296e-10	1	cytosol
Tb927.1.2230	secretory/endocytic 3	2.46028e-16	1	5.46293e-32	unknown
Tb927.1.2260	secretory/endocytic 2	0.999981	1.11811e-13	0.999981	secretory/endocytic 2
Tb927.1.2320	mitochondrion - matrix 2	0.997769	1.25658e-08	0.997769	unknown
Tb927.1.2330	microtubule structures 2	0.999992	7.64972e-06	0.999985	microtubule structures 2
Tb927.1.2380	microtubule structures 2	0.999995	4.71685e-06	0.999991	microtubule structures 2
Tb927.1.2450	nucleus - chromatin	1	0	1	nucleus - chromatin
Tb927.1.2570	nucleus	0.775695	6.25769e-07	0.775695	unknown
Tb927.1.2580	cytosol	0.999997	3.31881e-06	0.999993	cytosol
Tb927.1.2600	nucleus	1	1.53592e-08	1	nucleus
Tb927.1.2640	microtubule structures 2	1.76159e-09	1	3.10321e-18	unknown
Tb927.1.2670	flagellum 1	1	0	1	flagellum 1
Tb927.1.2730	mitochondrion - matrix 2	0.999999	4.31428e-11	0.999999	mitochondrion - matrix 2
Tb927.1.2750	nucleus	0.999994	6.29157e-06	0.999987	nucleus
Tb927.1.2770	microtubule structures 1	1	0	1	microtubule structures 1
Tb927.1.290	nucleus	6.44602e-17	1	0	unknown
Tb927.1.2970	cytosol	3.71859e-54	1	0	unknown
Tb927.1.2980	microtubule structures 2	9.56731e-15	1	1.71012e-28	unknown
Tb927.1.2990	mitochondrion - matrix 2	0.605221	9.95031e-11	0.605221	unknown
Tb927.1.3000	cytosol	1	6.17533e-10	1	cytosol
Tb927.1.3010	mitochondrion - matrix 2	1	0	1	mitochondrion - matrix 2
Tb927.1.3030	mitochondrion - matrix 2	1	0	1	mitochondrion - matrix 2
Tb927.1.3040	mitochondrion - matrix 2	0.593745	1.87123e-08	0.593745	unknown
Tb927.1.3050	cytosol	0.999781	0.000120472	0.99966	unknown
Tb927.1.3070	nucleus	0.983085	1.06266e-09	0.983085	unknown
Tb927.1.3110	secretory/endocytic 1	1	4.62685e-18	1	secretory/endocytic 1
Tb927.1.3150	secretory/endocytic 2	0.997235	3.33073e-11	0.997235	unknown
Tb927.1.3170	cytosol	1	3.96679e-11	1	cytosol
Tb927.1.3180	ribonucleoproteins 1	0.999757	6.12108e-10	0.999757	ribonucleoproteins 1
Tb927.1.3200	cytosol	1	0	1	cytosol
Tb927.1.3220	endoplasmic reticulum	0.989013	0.00840752	0.980698	unknown
Tb927.1.3250	flagellum 1	1	0	1	flagellum 1
Tb927.1.3260	cytosol	0.999004	9.09856e-08	0.999004	cytosol
Tb927.1.3270	microtubule structures 2	0.694421	0.185571	0.565556	unknown
Tb927.1.3290	secretory/endocytic 2	0.999999	6.20472e-07	0.999999	secretory/endocytic 2
Tb927.1.3300	nucleus	0.999985	1.32044e-05	0.999972	nucleus
Tb927.1.3310	microtubule structures 2	1	2.66459e-07	0.999999	microtubule structures 2
Tb927.1.3390	cytosol	1	1.4906e-10	1	cytosol
Tb927.1.3400	nucleus	4.68682e-10	1	2.19663e-19	unknown
Tb927.1.3410	nucleus	1	0	1	nucleus
Tb927.1.3450	endoplasmic reticulum	7.34059e-09	1	5.38842e-17	unknown
Tb927.1.3560	microtubule structures 1	1	0	1	microtubule structures 1
Tb927.1.3800	mitochondrion - matrix 2	0.999993	7.3001e-09	0.999993	mitochondrion - matrix 2
Tb927.1.3820	nucleus	2.98366e-13	1	8.90077e-26	unknown
Tb927.1.3830	microtubule structures 2	0.999991	9.39784e-06	0.999981	microtubule structures 2
Tb927.1.3880	secretory/endocytic 1	0.999998	2.46734e-06	0.999995	secretory/endocytic 1
Tb927.1.3910	nucleus	1	5.01663e-11	1	nucleus
Tb927.1.3940	microtubule structures 2	1.71494e-31	1	0	unknown
Tb927.1.3950	mitochondrion - matrix 2	0.999997	2.07297e-10	0.999997	mitochondrion - matrix 2
Tb927.1.4010	mitochondrion - matrix 2	1	3.20054e-13	1	mitochondrion - matrix 2
Tb927.1.4040	microtubule structures 2	0.00188675	0.998113	3.55984e-06	unknown
Tb927.1.4050	nucleus	2.07817e-15	1	4.38374e-30	unknown
Tb927.1.4100	mitochondrion - IM	1	1.33164e-12	1	mitochondrion - IM
Tb927.1.4180	flagellum 1	1	0	1	flagellum 1
Tb927.1.4230	mitochondrion - matrix 2	0.998316	8.29438e-05	0.998233	unknown
Tb927.1.4280	microtubule structures 2	1	1.14914e-08	1	microtubule structures 2
Tb927.1.4300	microtubule structures 2	0.931626	0.0683708	0.86793	unknown
Tb927.1.4310	microtubule structures 2	5.08607e-09	1	2.58682e-17	unknown
Tb927.1.4340	microtubule structures 2	0.0579936	0.942006	0.00336325	unknown
Tb927.1.4370	endoplasmic reticulum	0.999978	2.34801e-07	0.999977	endoplasmic reticulum
Tb927.1.4380	endoplasmic reticulum	0.999898	4.34585e-07	0.999897	endoplasmic reticulum
Tb927.1.4400	microtubule structures 2	4.90352e-06	0.999995	2.40656e-11	unknown
Tb927.1.4420	mitochondrion - OM	1	2.19487e-14	1	mitochondrion - OM
Tb927.1.4450	secretory/endocytic 1	0.979919	0.0200743	0.960248	unknown
Tb927.1.4470	microtubule structures 2	1.12069e-48	1	1.24422e-64	unknown
Tb927.1.4480	nucleus	2.12525e-05	0.999963	7.89253e-10	unknown
Tb927.1.4490	microtubule structures 2	1	2.86638e-07	0.999999	microtubule structures 2
Tb927.1.4500	endoplasmic reticulum	0.00166052	0.997871	3.53564e-06	unknown
Tb927.1.4680	nucleus	1	2.66472e-11	1	nucleus
Tb927.1.4690	cytosol	0.999729	2.92603e-07	0.999728	cytosol
Tb927.1.4700	microtubule structures 2	4.45848e-34	1	0	unknown
Tb927.1.4720	cytosol	1	0	1	cytosol
Tb927.1.4740	cytosol	6.3661e-11	1	4.06718e-21	unknown
Tb927.1.4760	nucleus	6.36999e-05	0.999936	4.05768e-09	unknown
Tb927.1.4800	microtubule structures 1	0.999999	6.7601e-07	0.999999	microtubule structures 1
Tb927.1.4830	cytosol	0.999992	8.03002e-06	0.999984	cytosol
Tb927.1.5000	glycosomes	1	8.1583e-12	1	glycosomes
Tb927.1.5030	microtubule structures 2	2.44381e-08	1	5.97221e-16	unknown
Tb927.1.540	nucleus	1	8.12305e-11	1	nucleus
Tb927.1.560	nucleus	1	0	1	nucleus
Tb927.1.600	secretory/endocytic 1	1	1.21971e-13	1	secretory/endocytic 1
Tb927.1.610	microtubule structures 1	1	1.52451e-10	1	microtubule structures 1
Tb927.1.640	nucleus	1	5.41389e-08	1	nucleus
Tb927.1.650	nucleus	1.87304e-08	1	3.5083e-16	unknown
Tb927.1.670	nucleus	0.999592	8.14834e-06	0.999584	nucleus
Tb927.1.690	flagellum 1	1	1.01178e-14	1	flagellum 1
Tb927.1.700	cytosol	0.99997	2.97552e-05	0.99994	cytosol
Tb927.1.710	cytosol	1	4.24159e-10	1	cytosol
Tb927.1.720	glycosomes	1	6.96787e-11	1	glycosomes
Tb927.1.730	mitochondrion - matrix 2	1	7.71555e-12	1	mitochondrion - matrix 2
Tb927.1.740	mitochondrion - matrix 2	0.999997	3.86105e-11	0.999997	mitochondrion - matrix 2
Tb927.1.750	microtubule structures 2	0.989405	0.00864555	0.980851	unknown
Tb927.1.780	microtubule structures 2	0.999982	3.72018e-06	0.999979	microtubule structures 2
Tb927.1.790	mitochondrion - matrix 2	1	6.79382e-12	1	mitochondrion - matrix 2
Tb927.1.840	mitochondrion - IM	1	6.86409e-10	1	mitochondrion - IM
Tb927.1.860	endoplasmic reticulum	1	9.75338e-16	1	endoplasmic reticulum
Tb927.1.880	nucleus	1	3.37302e-07	0.999999	nucleus
Tb927.1.990	flagellum 1	1	0	1	flagellum 1
Tb927.10.10000	secretory/endocytic 1	1	7.77644e-10	1	secretory/endocytic 1
Tb927.10.10010	nucleus	0.937185	0.000495934	0.93672	unknown
Tb927.10.10020	secretory/endocytic 1	2.95747e-47	1	0	unknown
Tb927.10.10030	cytosol	0.999999	1.03494e-06	0.999998	cytosol
Tb927.10.10050	microtubule structures 2	4.25455e-09	1	1.81024e-17	unknown
Tb927.10.10070	nucleus	0.999961	3.38576e-05	0.999927	nucleus
Tb927.10.10080	flagellum 1	1	1.50698e-13	1	flagellum 1
Tb927.10.10090	microtubule structures 1	1	3.9073e-07	0.999999	microtubule structures 1
Tb927.10.10120	mitochondrion - matrix 2	1	0	1	mitochondrion - matrix 2
Tb927.10.10130	mitochondrion - matrix 2	1	0	1	mitochondrion - matrix 2
Tb927.10.10140	flagellum 1	0.99843	7.87959e-06	0.998422	unknown
Tb927.10.10150	microtubule structures 1	0.99999	7.92007e-06	0.999982	microtubule structures 1
Tb927.10.10160	mitochondrion - matrix 2	1	0	1	mitochondrion - matrix 2
Tb927.10.10170	nucleus	1	0	1	nucleus
Tb927.10.10180	endoplasmic reticulum	0.999779	6.98475e-11	0.999779	endoplasmic reticulum
Tb927.10.10200	microtubule structures 2	0.983326	0.000394694	0.982938	unknown
Tb927.10.10230	secretory/endocytic 3	1	0	1	secretory/endocytic 3
Tb927.10.10280	microtubule structures 2	1	2.74376e-07	0.999999	microtubule structures 2
Tb927.10.10300	mitochondrion - matrix 2	0.999834	9.91733e-12	0.999834	mitochondrion - matrix 2
Tb927.10.10320	nucleus	0.999887	4.44198e-05	0.999843	nucleus
Tb927.10.10330	nucleus	0.993189	0.00680714	0.986428	unknown
Tb927.10.10340	nucleus	0.998568	1.00229e-06	0.998567	unknown
Tb927.10.10350	cytosol	2.30104e-09	1	5.2948e-18	unknown
Tb927.10.10360	nucleus	0.999675	0.000310913	0.999365	unknown
Tb927.10.10370	flagellum 1	1	2.88038e-14	1	flagellum 1
Tb927.10.10380	nucleus	1	0	1	nucleus
Tb927.10.10390	cytosol	1.09397e-07	1	1.19676e-14	unknown
Tb927.10.1040	secretory/endocytic 1	1	1.45646e-19	1	secretory/endocytic 1
Tb927.10.10400	mitochondrion - matrix 1	1	0	1	mitochondrion - matrix 1
Tb927.10.10410	nucleus	1	7.3213e-09	1	nucleus
Tb927.10.10420	mitochondrion - matrix 2	1	2.68453e-11	1	mitochondrion - matrix 2
Tb927.10.10440	secretory/endocytic 1	3.03806e-50	1	0	unknown
Tb927.10.10445	nucleus - chromatin	1	0	1	nucleus - chromatin
Tb927.10.1060	cytosol	1	0	1	cytosol
Tb927.10.10610	secretory/endocytic 1	0.997409	0.00110221	0.99631	unknown
Tb927.10.10620	cytosol	0.997066	1.94607e-05	0.997046	unknown
Tb927.10.10630	flagellum 1	1	1.48412e-16	1	flagellum 1
Tb927.10.10690	microtubule structures 1	1	1.39792e-07	1	microtubule structures 1
Tb927.10.1070	mitochondrion - OM	0.999999	3.72986e-07	0.999999	mitochondrion - OM
Tb927.10.10700	cytosol	0.99926	1.09543e-05	0.999249	cytosol
Tb927.10.10710	microtubule structures 2	0.979393	0.0206075	0.95921	unknown
Tb927.10.10720	secretory/endocytic 1	1	5.13149e-12	1	secretory/endocytic 1
Tb927.10.10730	nucleus	0.664487	0.335492	0.441557	unknown
Tb927.10.10740	mitochondrion - OM	1	9.26317e-15	1	mitochondrion - OM
Tb927.10.10780	mitochondrion - matrix 2	1	8.11544e-14	1	mitochondrion - matrix 2
Tb927.10.1080	ribonucleoproteins 1	0.999998	2.30798e-14	0.999998	ribonucleoproteins 1
Tb927.10.10800	secretory/endocytic 1	3.21933e-07	1	1.03641e-13	unknown
Tb927.10.10830	mitochondrion - matrix 2	1	0	1	mitochondrion - matrix 2
Tb927.10.10840	secretory/endocytic 1	1	0	1	secretory/endocytic 1
Tb927.10.10850	nucleus	0.999966	3.35883e-05	0.999933	nucleus
Tb927.10.10880	nucleus	0.811198	6.38025e-05	0.811146	unknown
Tb927.10.10940	cytosol	1	0	1	cytosol
Tb927.10.1100	ribonucleoproteins 1	0.999994	2.9839e-13	0.999994	ribonucleoproteins 1
Tb927.10.11020	nucleus	0.997491	0.00166845	0.995827	unknown
Tb927.10.11050	mitochondrion - matrix 1	0.999995	1.25612e-11	0.999995	mitochondrion - matrix 1
Tb927.10.11060	mitochondrion - IM	1	7.34882e-12	1	mitochondrion - IM
Tb927.10.11070	microtubule structures 1	0.999999	5.0288e-07	0.999999	microtubule structures 1
Tb927.10.11080	microtubule structures 2	2.28767e-86	1	0	unknown
Tb927.10.11090	mitochondrion - matrix 2	0.991615	2.26875e-06	0.991612	unknown
Tb927.10.11100	microtubule structures 2	5.20699e-06	0.999993	3.51231e-11	unknown
Tb927.10.11120	nucleus	8.46063e-11	1	1.01277e-20	unknown
Tb927.10.11130	cytosol	0.104003	0.895997	0.0108167	unknown
Tb927.10.11140	endoplasmic reticulum	0.998989	2.94643e-10	0.998989	unknown
Tb927.10.11150	nucleus	1.701e-05	0.999982	3.03895e-10	unknown
Tb927.10.11160	mitochondrion - matrix 2	1	0	1	mitochondrion - matrix 2
Tb927.10.11170	nucleus	0.999992	3.84178e-06	0.999988	nucleus
Tb927.10.11180	cytosol	0.999999	1.22256e-07	0.999998	cytosol
Tb927.10.11190	mitochondrion - matrix 2	0.999717	1.15273e-12	0.999717	mitochondrion - matrix 2
Tb927.10.11200	secretory/endocytic 1	0.998153	0.00184669	0.996309	unknown
Tb927.10.11210	cytosol	1	6.16782e-09	1	cytosol
Tb927.10.11220	secretory/endocytic 2	1	0	1	secretory/endocytic 2
Tb927.10.11230	microtubule structures 2	4.50795e-58	1	0	unknown
Tb927.10.11250	flagellum 1	1	0	1	flagellum 1
Tb927.10.11260	mitochondrion - matrix 1	0.999992	7.85151e-13	0.999992	mitochondrion - matrix 1
Tb927.10.11270	cytosol	0.0215099	0.973989	0.000559505	unknown
Tb927.10.1130	flagellum 1	1	0	1	flagellum 1
Tb927.10.11300	flagellum 1	0.999999	6.7408e-10	0.999999	flagellum 1
Tb927.10.11310	intraflagellar transport	1	0	1	intraflagellar transport
Tb927.10.11330	flagellum 1	1	5.51483e-12	1	flagellum 1
Tb927.10.11340	mitochondrion - matrix 2	1	1.48087e-17	1	mitochondrion - matrix 2
Tb927.10.11350	mitochondrion - matrix 1	1	3.31968e-13	1	mitochondrion - matrix 1
Tb927.10.11360	nucleus	0.999685	2.452e-05	0.99966	nucleus
Tb927.10.11370	mitochondrion - matrix 2	0.989318	8.19436e-09	0.989318	unknown
Tb927.10.11380	cytosol	1	8.7525e-08	1	cytosol
Tb927.10.11390	ribonucleoproteins 1	1	0	1	ribonucleoproteins 1
Tb927.10.1140	nucleus	0.98757	0.0124103	0.975314	unknown
Tb927.10.11400	cytosol	0.978585	0.0213815	0.957661	unknown
Tb927.10.11410	microtubule structures 2	0.0981213	0.896296	0.0101755	unknown
Tb927.10.11420	mitochondrion - IM	1	9.89459e-13	1	mitochondrion - IM
Tb927.10.11450	microtubule structures 2	1	9.89927e-08	1	microtubule structures 2
Tb927.10.11480	mitochondrion - matrix 2	1	2.56962e-09	1	mitochondrion - matrix 2
Tb927.10.1150	nucleus	0.999606	0.000154843	0.999451	unknown
Tb927.10.11500	mitochondrion - IM	1.28343e-07	1	1.6472e-14	unknown
Tb927.10.11510	nucleus - chromatin	1.4223e-18	1	0	unknown
Tb927.10.11520	mitochondrion - IM	0.999999	1.39512e-06	0.999997	mitochondrion - IM
Tb927.10.11530	cytosol	1	6.259e-08	1	cytosol
Tb927.10.11550	microtubule structures 2	0.968153	0.0318473	0.93732	unknown
Tb927.10.11570	nucleus	0.990365	0.00959084	0.980867	unknown
Tb927.10.11580	flagellum 1	1	0	1	flagellum 1
Tb927.10.11590	cytosol	0.999998	1.22058e-06	0.999996	cytosol
Tb927.10.11600	nucleus	1	8.97517e-09	1	nucleus
Tb927.10.11610	nucleus	0.956425	0.0209182	0.936418	unknown
Tb927.10.11650	secretory/endocytic 2	1	2.42137e-07	0.999999	secretory/endocytic 2
Tb927.10.11660	nucleus	0.999909	9.10286e-05	0.999818	unknown
Tb927.10.11670	secretory/endocytic 1	1.15153e-05	0.999988	1.32603e-10	unknown
Tb927.10.11680	secretory/endocytic 1	1	3.35992e-19	1	secretory/endocytic 1
Tb927.10.1170	nucleus	0.998902	1.9685e-06	0.9989	unknown
Tb927.10.11700	cytosol	1	0	1	cytosol
Tb927.10.11720	nucleus	0.114577	0.883943	0.0132975	unknown
Tb927.10.11730	nucleus	0.999657	0.000342137	0.999315	unknown
Tb927.10.11760	nucleus	0.9998	2.85667e-06	0.999797	nucleus
Tb927.10.11770	mitochondrion - IM	1	0	1	mitochondrion - IM
Tb927.10.11780	flagellum 1	1	1.29856e-13	1	flagellum 1
Tb927.10.1180	mitochondrion - matrix 2	1	1.47515e-07	1	mitochondrion - matrix 2
Tb927.10.11800	flagellum 1	1	0	1	flagellum 1
Tb927.10.11810	glycosomes	1	2.31846e-15	1	glycosomes
Tb927.10.11820	mitochondrion - matrix 2	0.982973	4.50284e-09	0.982973	unknown
Tb927.10.11840	microtubule structures 2	2.68476e-14	1	7.60073e-28	unknown
Tb927.10.11850	microtubule structures 1	1	0	1	microtubule structures 1
Tb927.10.11860	microtubule structures 1	1	1.1872e-10	1	microtubule structures 1
Tb927.10.11870	mitochondrion - matrix 2	1	0	1	mitochondrion - matrix 2
Tb927.10.11890	mitochondrion - IM	0.999999	8.76059e-07	0.999998	mitochondrion - IM
Tb927.10.11900	mitochondrion - IM	1	1.39155e-07	1	mitochondrion - IM
Tb927.10.11930	mitochondrion - matrix 2	1	1.96963e-10	1	mitochondrion - matrix 2
Tb927.10.11950	microtubule structures 2	9.79971e-25	1	0	unknown
Tb927.10.11970	cytosol	1	0	1	cytosol
Tb927.10.11990	nucleus	1	0	1	nucleus
Tb927.10.12000	mitochondrion - matrix 2	1	3.34926e-14	1	mitochondrion - matrix 2
Tb927.10.12030	nucleus	0.000588292	0.999412	3.46087e-07	unknown
Tb927.10.12040	cytosol	1	0	1	cytosol
Tb927.10.12050	mitochondrion - matrix 1	0.999943	1.23011e-14	0.999943	mitochondrion - matrix 1
Tb927.10.12060	secretory/endocytic 3	0.99998	3.41709e-14	0.99998	secretory/endocytic 3
Tb927.10.12090	cytosol	1	0	1	cytosol
Tb927.10.1210	microtubule structures 2	1	0	1	microtubule structures 2
Tb927.10.12110	cytosol	0.999995	5.12499e-06	0.99999	cytosol
Tb927.10.12120	nucleus	3.76178e-13	1	1.76746e-25	unknown
Tb927.10.12130	microtubule structures 1	0.999776	5.03319e-09	0.999776	microtubule structures 1
Tb927.10.12150	mitochondrion - matrix 2	0.999439	5.71303e-09	0.999439	mitochondrion - matrix 2
Tb927.10.12170	endoplasmic reticulum	0.999997	6.2738e-12	0.999997	endoplasmic reticulum
Tb927.10.12180	mitochondrion - matrix 2	1	9.00735e-18	1	mitochondrion - matrix 2
Tb927.10.12190	secretory/endocytic 1	1	1.20754e-15	1	secretory/endocytic 1
Tb927.10.12210	cytosol	1	0	1	cytosol
Tb927.10.12220	mitochondrion - matrix 2	1	5.02745e-12	1	mitochondrion - matrix 2
Tb927.10.12240	endoplasmic reticulum	1	0	1	endoplasmic reticulum
Tb927.10.12250	mitochondrion - matrix 2	0.981544	3.97254e-10	0.981544	unknown
Tb927.10.12260	cytosol	1	0	1	cytosol
Tb927.10.12290	secretory/endocytic 1	1	3.02795e-18	1	secretory/endocytic 1
Tb927.10.1230	endoplasmic reticulum	0.999717	8.32511e-09	0.999717	endoplasmic reticulum
Tb927.10.12300	mitochondrion - IM	1	1.86015e-11	1	mitochondrion - IM
Tb927.10.12310	mitochondrion - IM	1.52934e-08	1	2.3389e-16	unknown
Tb927.10.12320	microtubule structures 1	1	0	1	microtubule structures 1
Tb927.10.12330	nucleus	0.999996	4.49623e-06	0.999991	nucleus
Tb927.10.12360	microtubule structures 2	0.00452442	0.995104	2.21525e-05	unknown
Tb927.10.12370	cytosol	1	1.01816e-10	1	cytosol
Tb927.10.12390	flagellum 1	1	6.27834e-13	1	flagellum 1
Tb927.10.1240	secretory/endocytic 1	3.3933e-38	1	0	unknown
Tb927.10.12400	acidocalcisomes	1	2.75374e-13	1	acidocalcisomes
Tb927.10.12410	flagellum 1	1	0	1	flagellum 1
Tb927.10.12430	nucleus	1	0	1	nucleus
Tb927.10.12450	endoplasmic reticulum	0.999946	5.41643e-05	0.999892	unknown
Tb927.10.12460	microtubule structures 2	5.7371e-21	1	0	unknown
Tb927.10.12470	nucleus	0.999971	2.93884e-05	0.999941	nucleus
Tb927.10.12490	microtubule structures 2	1	0	1	microtubule structures 2
Tb927.10.1250	cytosol	1	4.32586e-09	1	cytosol
Tb927.10.12500	secretory/endocytic 2	1	0	1	secretory/endocytic 2
Tb927.10.12510	secretory/endocytic 2	1	4.30243e-15	1	secretory/endocytic 2
Tb927.10.12520	mitochondrion - matrix 2	0.999655	1.10215e-07	0.999654	mitochondrion - matrix 2
Tb927.10.12530	cytosol	1	2.4661e-10	1	cytosol
Tb927.10.12540	mitochondrion - matrix 2	0.998114	2.52181e-09	0.998114	unknown
Tb927.10.12550	mitochondrion - IM	1	1.26658e-12	1	mitochondrion - IM
Tb927.10.12590	cytosol	0.999448	1.85827e-06	0.999447	cytosol
Tb927.10.1260	mitochondrion - matrix 2	1	1.72918e-13	1	mitochondrion - matrix 2
Tb927.10.12600	microtubule structures 2	0.999949	8.35225e-06	0.99994	microtubule structures 2
Tb927.10.12620	nucleus	0.999667	0.00033038	0.999336	unknown
Tb927.10.12630	secretory/endocytic 3	0.999985	6.80963e-18	0.999985	secretory/endocytic 3
Tb927.10.12640	microtubule structures 2	0.000206328	0.999794	4.25763e-08	unknown
Tb927.10.12660	nucleus	1	1.46806e-08	1	nucleus
Tb927.10.12670	microtubule structures 2	0.999829	0.000170633	0.999659	unknown
Tb927.10.12680	nucleus	0.999438	0.0005624	0.998876	unknown
Tb927.10.12690	mitochondrion - IM	1	2.432e-09	1	mitochondrion - IM
Tb927.10.12700	mitochondrion - matrix 2	0.999953	4.71755e-05	0.999906	mitochondrion - matrix 2
Tb927.10.12710	cytosol	1	0	1	cytosol
Tb927.10.12720	microtubule structures 1	1	0	1	microtubule structures 1
Tb927.10.12740	nucleus	1	2.09547e-11	1	nucleus
Tb927.10.12760	nucleus	1	3.24505e-09	1	nucleus
Tb927.10.12780	nucleus	0.999928	7.14968e-05	0.999857	unknown
Tb927.10.1280	endoplasmic reticulum	1.54287e-08	1	2.38045e-16	unknown
Tb927.10.12810	endoplasmic reticulum	1	7.0863e-12	1	endoplasmic reticulum
Tb927.10.12820	microtubule structures 2	0.00176578	0.998234	3.11802e-06	unknown
Tb927.10.12840	mitochondrion - IM	1	0	1	mitochondrion - IM
Tb927.10.12850	nucleus - chromatin	1	5.27993e-15	1	nucleus - chromatin
Tb927.10.12860	cytosol	1	3.93238e-08	1	cytosol
Tb927.10.12870	flagellum 1	1	0	1	flagellum 1
Tb927.10.12880	mitochondrion - IM	2.33289e-20	1	2.59003e-36	unknown
Tb927.10.12890	cytosol	1	8.7914e-10	1	cytosol
Tb927.10.12910	mitochondrion - IM	0.000815304	0.999185	6.6472e-07	unknown
Tb927.10.12920	microtubule structures 2	1	4.86865e-10	1	microtubule structures 2
Tb927.10.12930	mitochondrion - OM	0.999999	4.92275e-08	0.999999	mitochondrion - OM
Tb927.10.12940	secretory/endocytic 3	0.999985	1.45827e-05	0.999971	secretory/endocytic 3
Tb927.10.12950	microtubule structures 1	0.999407	7.12234e-08	0.999407	microtubule structures 1
Tb927.10.12960	secretory/endocytic 2	0.99992	7.97254e-05	0.999841	unknown
Tb927.10.12980	cytosol	0.930151	0.0511696	0.882555	unknown
Tb927.10.12990	cytosol	0.992867	0.00211915	0.990763	unknown
Tb927.10.13000	cytosol	0.00867155	0.991314	7.53227e-05	unknown
Tb927.10.13020	microtubule structures 2	0.0771593	0.922841	0.00595356	unknown
Tb927.10.13030	microtubule structures 2	1.03036e-07	1	1.06302e-14	unknown
Tb927.10.13040	secretory/endocytic 3	1	0	1	secretory/endocytic 3
Tb927.10.1310	nucleus	0.997139	0.0028506	0.994297	unknown
Tb927.10.13100	microtubule structures 2	5.40622e-34	1	0	unknown
Tb927.10.13110	microtubule structures 2	1.43024e-15	1	2.06425e-30	unknown
Tb927.10.13120	mitochondrion - IM	4.13446e-17	1	0	unknown
Tb927.10.13130	cytosol	8.36231e-07	0.999999	7.00656e-13	unknown
Tb927.10.13150	flagellum 1	1	8.17852e-10	1	flagellum 1
Tb927.10.13160	endoplasmic reticulum	0.999997	1.7068e-12	0.999997	endoplasmic reticulum
Tb927.10.13170	mitochondrion - matrix 2	0.999987	3.93614e-08	0.999987	mitochondrion - matrix 2
Tb927.10.13180	nucleus	1	0	1	nucleus
Tb927.10.13190	nucleus	2.65632e-14	1	7.07787e-28	unknown
Tb927.10.1320	nucleus	0.99504	0.00495856	0.990106	unknown
Tb927.10.13200	mitochondrion - matrix 2	1	2.97722e-11	1	mitochondrion - matrix 2
Tb927.10.13210	endoplasmic reticulum	1	0	1	endoplasmic reticulum
Tb927.10.13220	cytosol	8.38848e-07	0.999999	7.03665e-13	unknown
Tb927.10.13230	mitochondrion - OM	1	1.12846e-10	1	mitochondrion - OM
Tb927.10.13240	glycosomes	1	0	1	glycosomes
Tb927.10.13250	nucleus	0.998426	0.000499768	0.997927	unknown
Tb927.10.13260	microtubule structures 2	3.46608e-14	1	1.20062e-27	unknown
Tb927.10.13280	nucleus	1	2.28649e-10	1	nucleus
Tb927.10.13290	endoplasmic reticulum	1	0	1	endoplasmic reticulum
Tb927.10.13300	mitochondrion - matrix 1	1	0	1	mitochondrion - matrix 1
Tb927.10.13310	nucleus	1	2.51937e-10	1	nucleus
Tb927.10.13320	nucleus	0.999987	1.25477e-05	0.999975	nucleus
Tb927.10.13330	microtubule structures 2	0.996122	2.40078e-06	0.99612	unknown
Tb927.10.13360	mitochondrion - matrix 2	1	0	1	mitochondrion - matrix 2
Tb927.10.1340	mitochondrion - matrix 2	0.999792	0.000165151	0.999627	unknown
Tb927.10.13430	mitochondrion - matrix 2	1	1.87347e-11	1	mitochondrion - matrix 2
Tb927.10.13450	cytosol	1	9.86587e-10	1	cytosol
Tb927.10.13470	nucleus	0.901906	0.0980939	0.813435	unknown
Tb927.10.13480	nucleus	1.01498e-41	1	0	unknown
Tb927.10.1350	secretory/endocytic 2	1	2.83297e-15	1	secretory/endocytic 2
Tb927.10.13510	mitochondrion - IM	1	5.28759e-09	1	mitochondrion - IM
Tb927.10.13513	flagellum 1	0.999978	5.82216e-09	0.999978	flagellum 1
Tb927.10.13517	nucleus	3.05776e-07	1	9.3499e-14	unknown
Tb927.10.13520	microtubule structures 2	1.54731e-22	1	1.71786e-38	unknown
Tb927.10.13550	flagellum 1	1	1.32257e-09	1	flagellum 1
Tb927.10.13560	cytosol	1	0	1	cytosol
Tb927.10.13580	secretory/endocytic 1	0.999993	6.77353e-06	0.999986	secretory/endocytic 1
Tb927.10.13600	mitochondrion - IM	1	2.01205e-08	1	mitochondrion - IM
Tb927.10.13610	microtubule structures 2	0.998079	1.70337e-05	0.998062	unknown
Tb927.10.13620	mitochondrion - IM	1	0	1	mitochondrion - IM
Tb927.10.13630	endoplasmic reticulum	1	1.79933e-12	1	endoplasmic reticulum
Tb927.10.13640	microtubule structures 2	0.979759	0.0202407	0.959928	unknown
Tb927.10.13650	cytosol	1	1.39519e-10	1	cytosol
Tb927.10.13660	secretory/endocytic 1	0.999998	1.78776e-06	0.999996	secretory/endocytic 1
Tb927.10.13670	cytosol	1	0	1	cytosol
Tb927.10.13680	secretory/endocytic 1	0.999995	1.08761e-08	0.999995	secretory/endocytic 1
Tb927.10.13710	cytosol	1	0	1	cytosol
Tb927.10.13720	nucleus	0.727597	1.08977e-05	0.727589	unknown
Tb927.10.13730	nucleus	1	2.2879e-15	1	nucleus
Tb927.10.13740	endoplasmic reticulum	0.999998	1.4835e-06	0.999997	endoplasmic reticulum
Tb927.10.13760	mitochondrion - matrix 2	0.99985	2.45258e-10	0.99985	mitochondrion - matrix 2
Tb927.10.13770	mitochondrion - matrix 1	1	3.34103e-11	1	mitochondrion - matrix 1
Tb927.10.13780	nucleus	0.991862	0.00804831	0.983879	unknown
Tb927.10.13790	nucleus	0.928645	0.00425517	0.924694	unknown
Tb927.10.13800	nucleus	0.773921	4.05006e-09	0.773921	unknown
Tb927.10.13810	mitochondrion - matrix 2	0.99695	6.67387e-11	0.99695	unknown
Tb927.10.13820	mitochondrion - matrix 1	1	6.16065e-09	1	mitochondrion - matrix 1
Tb927.10.13830	mitochondrion - IM	1	2.14881e-11	1	mitochondrion - IM
Tb927.10.13840	microtubule structures 2	0.00325313	0.994634	1.74551e-05	unknown
Tb927.10.13850	mitochondrion - matrix 2	1	1.32842e-12	1	mitochondrion - matrix 2
Tb927.10.13860	endoplasmic reticulum	1	0	1	endoplasmic reticulum
Tb927.10.13870	microtubule structures 2	0.999983	1.70451e-05	0.999966	microtubule structures 2
Tb927.10.13880	cytosol	0.00193263	0.998067	3.73505e-06	unknown
Tb927.10.1390	microtubule structures 2	0.0409366	0.959063	0.0016758	unknown
Tb927.10.13920	mitochondrion - IM	0.999998	1.90127e-06	0.999996	mitochondrion - IM
Tb927.10.13930	secretory/endocytic 1	7.32258e-13	1	5.36235e-25	unknown
Tb927.10.13950	cytosol	1	1.19279e-11	1	cytosol
Tb927.10.13960	flagellum 1	1	0	1	flagellum 1
Tb927.10.13970	microtubule structures 2	5.83501e-06	0.999993	4.33543e-11	unknown
Tb927.10.13980	endoplasmic reticulum	1.98862e-66	1	2.20781e-82	unknown
Tb927.10.13990	mitochondrion - matrix 2	0.988982	1.23856e-09	0.988982	unknown
Tb927.10.1400	microtubule structures 2	0.0296964	0.970304	0.000881874	unknown
Tb927.10.14000	mitochondrion - matrix 2	9.47988e-20	1	1.05248e-35	unknown
Tb927.10.14010	microtubule structures 1	1	0	1	microtubule structures 1
Tb927.10.14020	glycosomes	1	0	1	glycosomes
Tb927.10.14030	endoplasmic reticulum	1	0	1	endoplasmic reticulum
Tb927.10.14040	nucleus	0.995989	0.00271352	0.993287	unknown
Tb927.10.14080	cytosol	1	1.58345e-07	1	cytosol
Tb927.10.1410	mitochondrion - IM	1	4.81184e-10	1	mitochondrion - IM
Tb927.10.14110	microtubule structures 2	0.000113645	0.999886	1.29152e-08	unknown
Tb927.10.14130	nucleus	0.999997	3.8806e-07	0.999996	nucleus
Tb927.10.14140	microtubule structures 2	0.992863	2.06738e-05	0.992843	unknown
Tb927.10.14150	endoplasmic reticulum	1	0	1	endoplasmic reticulum
Tb927.10.14170	secretory/endocytic 2	1	0	1	secretory/endocytic 2
Tb927.10.14180	nucleus	1	9.19143e-14	1	nucleus
Tb927.10.14190	microtubule structures 2	1.41328e-21	1	0	unknown
Tb927.10.1420	nucleus	0.983642	0.000597071	0.983055	unknown
Tb927.10.14200	secretory/endocytic 1	1	0	1	secretory/endocytic 1
Tb927.10.14220	flagellum 1	1	0	1	flagellum 1
Tb927.10.14230	flagellum 1	1	1.6002e-10	1	flagellum 1
Tb927.10.14240	cytosol	0.951321	0.0183769	0.933839	unknown
Tb927.10.14250	mitochondrion - IM	1	2.37021e-10	1	mitochondrion - IM
Tb927.10.14280	mitochondrion - IM	0.999758	0.00024199	0.999516	unknown
Tb927.10.1430	cytosol	8.5701e-33	1	9.51472e-49	unknown
Tb927.10.14300	microtubule structures 2	0.0223928	0.977607	0.00050144	unknown
Tb927.10.14310	secretory/endocytic 2	2.62284e-09	1	9.48244e-18	unknown
Tb927.10.14320	nucleus	0.996917	1.75198e-06	0.996915	unknown
Tb927.10.14330	nucleus	1	0	1	nucleus
Tb927.10.14340	flagellum 1	1	1.89132e-12	1	flagellum 1
Tb927.10.14350	mitochondrion - matrix 2	0.994207	0.000517202	0.993693	unknown
Tb927.10.14360	nucleus	0.916334	0.0676926	0.854305	unknown
Tb927.10.14370	mitochondrion - IM	1	3.1871e-09	1	mitochondrion - IM
Tb927.10.14380	cytosol	0.966679	8.24418e-07	0.966678	unknown
Tb927.10.14390	cytosol	0.999539	3.16575e-05	0.999507	cytosol
Tb927.10.1440	mitochondrion - matrix 1	0.986385	5.34425e-10	0.986385	unknown
Tb927.10.14400	endoplasmic reticulum	1	3.17731e-09	1	endoplasmic reticulum
Tb927.10.14410	microtubule structures 2	0.999908	9.1846e-05	0.999816	unknown
Tb927.10.14420	flagellum 1	0.973903	7.56766e-09	0.973903	unknown
Tb927.10.14430	endoplasmic reticulum	0.991308	3.66651e-09	0.991308	unknown
Tb927.10.14440	secretory/endocytic 1	0.999518	0.000482156	0.999036	unknown
Tb927.10.14460	flagellum 1	1	0	1	flagellum 1
Tb927.10.14470	nucleus	1	3.51748e-12	1	nucleus
Tb927.10.14480	nucleus	1	1.09624e-08	1	nucleus
Tb927.10.1450	microtubule structures 2	1	1.32133e-12	1	microtubule structures 2
Tb927.10.14500	flagellum 1	1	2.79788e-15	1	flagellum 1
Tb927.10.14510	endoplasmic reticulum	0.999945	5.39204e-09	0.999945	endoplasmic reticulum
Tb927.10.14520	microtubule structures 1	1	4.85024e-10	1	microtubule structures 1
Tb927.10.14530	proteasome regulatory particle	1	0	1	proteasome regulatory particle
Tb927.10.14550	nucleus	0.999996	2.20495e-06	0.999994	nucleus
Tb927.10.14560	flagellum 1	1	0	1	flagellum 1
Tb927.10.14570	flagellum 1	1	0	1	flagellum 1
Tb927.10.14590	mitochondrion - IM	1	1.86677e-09	1	mitochondrion - IM
Tb927.10.14610	nucleus	9.91992e-24	1	0	unknown
Tb927.10.14650	microtubule structures 2	4.81672e-22	1	5.34764e-38	unknown
Tb927.10.14680	nucleus	1	0	1	nucleus
Tb927.10.14690	secretory/endocytic 1	0.999958	4.20792e-05	0.999916	secretory/endocytic 1
Tb927.10.14700	nucleus	1	4.61038e-12	1	nucleus
Tb927.10.14710	ribonucleoproteins 1	0.999938	2.02805e-13	0.999938	ribonucleoproteins 1
Tb927.10.14720	glycosomes	1	0	1	glycosomes
Tb927.10.14730	nucleus	0.999902	1.55519e-07	0.999902	nucleus
Tb927.10.14740	endoplasmic reticulum	0.999998	1.99412e-11	0.999998	endoplasmic reticulum
Tb927.10.14750	nucleus	1	1.27733e-08	1	nucleus
Tb927.10.14770	microtubule structures 2	0.999999	3.932e-09	0.999999	microtubule structures 2
Tb927.10.14780	cytosol	1	0	1	cytosol
Tb927.10.14790	ribonucleoproteins 1	0.998181	2.57172e-11	0.998181	unknown
Tb927.10.14800	nucleus	2.72497e-10	1	7.42548e-20	unknown
Tb927.10.14810	nucleus	0.875784	0.124192	0.767018	unknown
Tb927.10.14820	mitochondrion - IM	1	0	1	mitochondrion - IM
Tb927.10.14860	mitochondrion - matrix 2	0.999369	5.04572e-10	0.999369	mitochondrion - matrix 2
Tb927.10.14870	nucleus	1	6.03362e-08	1	nucleus
Tb927.10.14890	cytosol	0.994893	8.00204e-06	0.994885	unknown
Tb927.10.1490	nucleus	0.999996	3.59767e-06	0.999993	nucleus
Tb927.10.14910	nucleus	0.990774	0.00922336	0.981636	unknown
Tb927.10.14930	nucleus	0.999999	6.81204e-07	0.999999	nucleus
Tb927.10.14950	nucleus	0.999996	3.63398e-06	0.999993	nucleus
Tb927.10.14980	intraflagellar transport	1	0	1	intraflagellar transport
Tb927.10.14990	intraflagellar transport	1	0	1	intraflagellar transport
Tb927.10.1500	cytosol	1	1.14532e-08	1	cytosol
Tb927.10.15000	flagellum 1	1	0	1	flagellum 1
Tb927.10.15010	mitochondrion - matrix 2	1	1.82494e-12	1	mitochondrion - matrix 2
Tb927.10.15080	microtubule structures 2	1	0	1	microtubule structures 2
Tb927.10.1510	nucleus	1	1.97477e-11	1	nucleus
Tb927.10.15120	ribonucleoproteins 1	1	0	1	ribonucleoproteins 1
Tb927.10.15130	endoplasmic reticulum	0.999994	1.46051e-09	0.999994	endoplasmic reticulum
Tb927.10.15150	nucleus	0.999999	6.97982e-07	0.999999	nucleus
Tb927.10.15160	nucleus	2.78991e-11	1	7.78358e-22	unknown
Tb927.10.15170	nucleus	1	0	1	nucleus
Tb927.10.15180	cytosol	0.996587	4.65123e-08	0.996587	unknown
Tb927.10.15190	microtubule structures 1	0.999998	2.311e-07	0.999998	microtubule structures 1
Tb927.10.1520	nucleus	3.61529e-11	1	1.30709e-21	unknown
Tb927.10.15200	nucleus	3.66477e-46	1	0	unknown
Tb927.10.15210	nucleus	0.992027	0.000101927	0.991926	unknown
Tb927.10.15230	flagellum 1	1	2.86207e-13	1	flagellum 1
Tb927.10.15280	flagellum 1	0.999904	9.68256e-09	0.999904	flagellum 1
Tb927.10.15290	cytosol	1.56323e-16	1	3.47107e-32	unknown
Tb927.10.15300	microtubule structures 2	2.29733e-32	1	0	unknown
Tb927.10.15310	nucleus	1	5.07587e-10	1	nucleus
Tb927.10.15330	nucleus	0.995778	0.00369934	0.992094	unknown
Tb927.10.15350	nucleus - chromatin	1	0	1	nucleus - chromatin
Tb927.10.15360	nucleus	1	1.36045e-09	1	nucleus
Tb927.10.15380	nucleus	1	5.10251e-11	1	nucleus
Tb927.10.1540	nucleus	0.997863	0.000112186	0.997751	unknown
Tb927.10.15400	microtubule structures 2	1	0	1	microtubule structures 2
Tb927.10.15410	glycosomes	0.999997	8.57429e-08	0.999997	glycosomes
Tb927.10.15420	mitochondrion - matrix 2	0.999999	8.62915e-10	0.999999	mitochondrion - matrix 2
Tb927.10.15430	endoplasmic reticulum	0.0038436	0.996156	1.47733e-05	unknown
Tb927.10.15440	microtubule structures 2	0.999868	6.28246e-06	0.999862	microtubule structures 2
Tb927.10.15480	secretory/endocytic 2	0.999997	3.39314e-14	0.999997	secretory/endocytic 2
Tb927.10.15490	mitochondrion - matrix 1	0.9996	1.24841e-09	0.9996	mitochondrion - matrix 1
Tb927.10.1550	proteasome regulatory particle	1	0	1	proteasome regulatory particle
Tb927.10.15500	secretory/endocytic 1	1	2.47083e-08	1	secretory/endocytic 1
Tb927.10.15510	mitochondrion - IM	1	9.04431e-11	1	mitochondrion - IM
Tb927.10.15520	cytosol	1	0	1	cytosol
Tb927.10.15530	nucleus	0.999972	1.13752e-05	0.99996	nucleus
Tb927.10.15540	nucleus	6.27982e-08	1	3.95407e-15	unknown
Tb927.10.15550	microtubule structures 1	4.80945e-12	1	2.32196e-23	unknown
Tb927.10.15570	nucleus	7.67734e-11	1	5.89415e-21	unknown
Tb927.10.15580	flagellum 1	1	0	1	flagellum 1
Tb927.10.15590	endoplasmic reticulum	1	9.82883e-14	1	endoplasmic reticulum
Tb927.10.1560	nucleus	1	0	1	nucleus
Tb927.10.15640	nucleus	1	1.07312e-09	1	nucleus
Tb927.10.15660	mitochondrion - matrix 2	1	1.52758e-16	1	mitochondrion - matrix 2
Tb927.10.15670	secretory/endocytic 2	0.93179	1.21566e-05	0.931779	unknown
Tb927.10.15680	endoplasmic reticulum	1	2.8109e-08	1	endoplasmic reticulum
Tb927.10.15700	microtubule structures 2	0.99998	2.01493e-05	0.99996	microtubule structures 2
Tb927.10.15710	mitochondrion - IM	1	1.36678e-10	1	mitochondrion - IM
Tb927.10.15720	proteasome regulatory particle	1	0	1	proteasome regulatory particle
Tb927.10.15730	flagellum 1	1	0	1	flagellum 1
Tb927.10.15740	nucleus	0.118097	0.881903	0.013947	unknown
Tb927.10.15750	microtubule structures 1	1	7.05032e-08	1	microtubule structures 1
Tb927.10.15760	secretory/endocytic 2	1	2.77104e-08	1	secretory/endocytic 2
Tb927.10.15770	microtubule structures 1	1	0	1	microtubule structures 1
Tb927.10.15790	mitochondrion - IM	0.999996	6.49877e-10	0.999996	mitochondrion - IM
Tb927.10.1580	mitochondrion - IM	1	1.27879e-10	1	mitochondrion - IM
Tb927.10.15800	microtubule structures 2	5.36137e-35	1	0	unknown
Tb927.10.15810	nucleus	1	3.6178e-08	1	nucleus
Tb927.10.15820	mitochondrion - matrix 2	0.999995	4.76349e-06	0.99999	mitochondrion - matrix 2
Tb927.10.15830	mitochondrion - matrix 1	0.999598	1.48756e-10	0.999598	mitochondrion - matrix 1
Tb927.10.15860	mitochondrion - matrix 1	1	3.12439e-08	1	mitochondrion - matrix 1
Tb927.10.15870	nucleus	0.999413	4.64511e-06	0.999408	nucleus
Tb927.10.1590	ribonucleoproteins 1	0.999999	9.83327e-13	0.999999	ribonucleoproteins 1
Tb927.10.15940	endoplasmic reticulum	0.988954	0.0110464	0.978029	unknown
Tb927.10.15960	cytosol	1.04848e-11	1	1.0993e-22	unknown
Tb927.10.15970	microtubule structures 2	0.74708	0.245588	0.563606	unknown
Tb927.10.160	mitochondrion - IM	0.999989	3.86928e-10	0.999989	mitochondrion - IM
Tb927.10.1600	microtubule structures 2	1.13882e-08	1	1.2969e-16	unknown
Tb927.10.16050	secretory/endocytic 1	0.999916	8.40475e-05	0.999832	unknown
Tb927.10.16060	mitochondrion - OM	1	1.10333e-10	1	mitochondrion - OM
Tb927.10.1610	mitochondrion - OM	0.999997	4.35116e-07	0.999997	mitochondrion - OM
Tb927.10.16100	cytosol	1	1.47644e-11	1	cytosol
Tb927.10.16120	glycosomes	1	0	1	glycosomes
Tb927.10.1620	microtubule structures 2	0.999955	3.55651e-05	0.999919	microtubule structures 2
Tb927.10.1630	nucleus	0.99937	0.000629621	0.998741	unknown
Tb927.10.1660	mitochondrion - IM	0.999977	2.25358e-05	0.999955	mitochondrion - IM
Tb927.10.1690	cytosol	1	6.21662e-09	1	cytosol
Tb927.10.170	nucleus	0.999997	2.79051e-06	0.999994	nucleus
Tb927.10.1720	nucleus	1	0	1	nucleus
Tb927.10.1730	mitochondrion - matrix 2	1	0	1	mitochondrion - matrix 2
Tb927.10.1740	cytosol	0.999999	8.76425e-07	0.999998	cytosol
Tb927.10.180	mitochondrion - IM	1	0	1	mitochondrion - IM
Tb927.10.1800	nucleus	0.969259	0.0307241	0.939479	unknown
Tb927.10.1830	secretory/endocytic 1	1	1.41571e-17	1	secretory/endocytic 1
Tb927.10.1840	cytosol	8.40544e-24	1	9.33191e-40	unknown
Tb927.10.1860	glycosomes	1	0	1	glycosomes
Tb927.10.1870	mitochondrion - matrix 1	0.999986	4.13658e-14	0.999986	mitochondrion - matrix 1
Tb927.10.1880	mitochondrion - IM	1	8.5557e-16	1	mitochondrion - IM
Tb927.10.1890	flagellum 1	1	0	1	flagellum 1
Tb927.10.190	nucleus	0.999912	8.7979e-05	0.999824	unknown
Tb927.10.1900	mitochondrion - matrix 2	1	5.37829e-16	1	mitochondrion - matrix 2
Tb927.10.1910	secretory/endocytic 2	0.99728	2.23916e-09	0.99728	unknown
Tb927.10.1930	mitochondrion - matrix 2	0.99998	2.33573e-10	0.99998	mitochondrion - matrix 2
Tb927.10.1950	mitochondrion - matrix 2	1	4.00705e-11	1	mitochondrion - matrix 2
Tb927.10.1960	nucleus	1	0	1	nucleus
Tb927.10.1970	microtubule structures 2	0.999989	9.22913e-07	0.999988	microtubule structures 2
Tb927.10.1980	microtubule structures 2	1	1.14054e-07	1	microtubule structures 2
Tb927.10.1990	nucleus	1	1.56223e-14	1	nucleus
Tb927.10.200	secretory/endocytic 1	1	4.5191e-10	1	secretory/endocytic 1
Tb927.10.2000	nucleus	0.45193	0.548066	0.204243	unknown
Tb927.10.2020	glycosomes	1	3.03795e-16	1	glycosomes
Tb927.10.2030	mitochondrion - matrix 2	0.999985	1.20082e-10	0.999985	mitochondrion - matrix 2
Tb927.10.2040	cytosol	2.25597e-11	1	5.08941e-22	unknown
Tb927.10.2050	mitochondrion - matrix 2	1	1.06202e-07	1	mitochondrion - matrix 2
Tb927.10.2060	nucleus	0.999762	0.000220772	0.999541	unknown
Tb927.10.2080	secretory/endocytic 1	1	3.23907e-15	1	secretory/endocytic 1
Tb927.10.2090	nucleus	0.999993	7.22788e-06	0.999986	nucleus
Tb927.10.210	endoplasmic reticulum	1	0	1	endoplasmic reticulum
Tb927.10.2130	cytosol	0.000312381	0.999688	9.75832e-08	unknown
Tb927.10.2190	flagellum 1	1	0	1	flagellum 1
Tb927.10.220	ribonucleoproteins 1	0.999999	7.76903e-14	0.999999	ribonucleoproteins 1
Tb927.10.2200	mitochondrion - matrix 2	0.999914	1.70289e-11	0.999914	mitochondrion - matrix 2
Tb927.10.2210	nucleus	0.102845	0.891594	0.0111489	unknown
Tb927.10.2230	mitochondrion - matrix 2	0.999965	1.83051e-08	0.999965	mitochondrion - matrix 2
Tb927.10.2240	nucleus	1	1.09831e-10	1	nucleus
Tb927.10.2250	endoplasmic reticulum	1	1.16932e-12	1	endoplasmic reticulum
Tb927.10.2260	cytosol	8.41307e-107	1	0	unknown
Tb927.10.2270	cytosol	0.999984	6.25774e-06	0.999978	cytosol
Tb927.10.2290	nucleus	1	7.75931e-08	1	nucleus
Tb927.10.230	proteasome	1	0	1	proteasome
Tb927.10.2300	mitochondrion - IM	0.999999	7.19786e-08	0.999999	mitochondrion - IM
Tb927.10.2310	nucleus	1	0	1	nucleus
Tb927.10.2320	nucleus	0.683297	1.07733e-07	0.683297	unknown
Tb927.10.2340	secretory/endocytic 1	1	0	1	secretory/endocytic 1
Tb927.10.2350	mitochondrion - matrix 2	1	4.1979e-08	1	mitochondrion - matrix 2
Tb927.10.2370	cytosol	1	0	1	cytosol
Tb927.10.2380	flagellum 1	1	0	1	flagellum 1
Tb927.10.240	glycosomes	1	0	1	glycosomes
Tb927.10.2440	secretory/endocytic 3	1	0	1	secretory/endocytic 3
Tb927.10.2460	endoplasmic reticulum	0.999999	6.4144e-10	0.999999	endoplasmic reticulum
Tb927.10.2470	endoplasmic reticulum	1	8.83903e-13	1	endoplasmic reticulum
Tb927.10.2480	endoplasmic reticulum	3.25704e-28	1	0	unknown
Tb927.10.2490	microtubule structures 2	1	4.96509e-07	0.999999	microtubule structures 2
Tb927.10.250	microtubule structures 1	1	0	1	microtubule structures 1
Tb927.10.2510	cytosol	2.11695e-40	1	0	unknown
Tb927.10.2530	mitochondrion - OM	1	1.16405e-10	1	mitochondrion - OM
Tb927.10.2540	mitochondrion - OM	0.999957	4.27499e-05	0.999915	mitochondrion - OM
Tb927.10.2550	mitochondrion - matrix 2	0.695805	0.000420966	0.695512	unknown
Tb927.10.2560	mitochondrion - matrix 2	0.999999	1.47286e-11	0.999999	mitochondrion - matrix 2
Tb927.10.2570	secretory/endocytic 1	1	6.09349e-18	1	secretory/endocytic 1
Tb927.10.2580	nucleus	1	1.20769e-07	1	nucleus
Tb927.10.2590	mitochondrion - matrix 1	0.991047	6.80644e-09	0.991047	unknown
Tb927.10.260	cytosol	1	8.12905e-10	1	cytosol
Tb927.10.2620	cytosol	1	2.8029e-13	1	cytosol
Tb927.10.2630	cytosol	2.83124e-41	1	3.14331e-57	unknown
Tb927.10.2640	intraflagellar transport	1	0	1	intraflagellar transport
Tb927.10.2650	microtubule structures 2	0.999999	6.32091e-07	0.999999	microtubule structures 2
Tb927.10.2660	microtubule structures 2	0.999973	2.70773e-05	0.999946	microtubule structures 2
Tb927.10.2670	flagellum 1	0.00196612	0.998034	3.86562e-06	unknown
Tb927.10.2680	mitochondrion - IM	0.999972	2.79787e-05	0.999944	mitochondrion - IM
Tb927.10.2690	nucleus	1.94659e-09	1	3.7961e-18	unknown
Tb927.10.270	ribonucleoproteins 1	1	0	1	ribonucleoproteins 1
Tb927.10.2700	nucleus	1	1.6167e-08	1	nucleus
Tb927.10.2720	cytosol	0.836147	0.163853	0.699142	unknown
Tb927.10.2730	cytosol	0.999967	3.32855e-05	0.999933	cytosol
Tb927.10.2750	cytosol	0.999996	3.7957e-06	0.999992	cytosol
Tb927.10.2760	endoplasmic reticulum	1	3.64045e-09	1	endoplasmic reticulum
Tb927.10.2780	nucleus	1	1.01916e-09	1	nucleus
Tb927.10.280	mitochondrion - IM	1	7.87643e-10	1	mitochondrion - IM
Tb927.10.2800	mitochondrion - matrix 1	1	0	1	mitochondrion - matrix 1
Tb927.10.2810	nucleus	4.79034e-08	1	2.29474e-15	unknown
Tb927.10.2840	nucleus	0.997571	0.00242905	0.995148	unknown
Tb927.10.2860	microtubule structures 1	1	0	1	microtubule structures 1
Tb927.10.2870	microtubule structures 1	1.15046e-20	1	0	unknown
Tb927.10.2880	secretory/endocytic 3	0.999985	1.9071e-13	0.999985	secretory/endocytic 3
Tb927.10.290	proteasome	1	0	1	proteasome
Tb927.10.2900	cytosol	1	2.39413e-12	1	cytosol
Tb927.10.2910	nucleus	1	2.26801e-10	1	nucleus
Tb927.10.2930	secretory/endocytic 3	1	4.48116e-14	1	secretory/endocytic 3
Tb927.10.2940	secretory/endocytic 1	1	5.79436e-18	1	secretory/endocytic 1
Tb927.10.2950	flagellum 1	1	1.00424e-13	1	flagellum 1
Tb927.10.2960	mitochondrion - matrix 2	0.999982	2.83248e-12	0.999982	mitochondrion - matrix 2
Tb927.10.2970	mitochondrion - matrix 2	1	3.28447e-16	1	mitochondrion - matrix 2
Tb927.10.2990	nucleus	0.97175	2.56127e-05	0.971725	unknown
Tb927.10.300	mitochondrion - IM	1	6.22086e-10	1	mitochondrion - IM
Tb927.10.3000	microtubule structures 2	0.99906	1.61861e-08	0.99906	microtubule structures 2
Tb927.10.3010	microtubule structures 1	0.959477	9.3528e-10	0.959477	unknown
Tb927.10.3020	microtubule structures 1	1	2.36907e-07	1	microtubule structures 1
Tb927.10.3030	proteasome regulatory particle	1	0	1	proteasome regulatory particle
Tb927.10.3040	mitochondrion - IM	1	0	1	mitochondrion - IM
Tb927.10.3070	nucleus	1.52537e-12	1	4.10624e-24	unknown
Tb927.10.3080	glycosomes	1	0	1	glycosomes
Tb927.10.3090	microtubule structures 2	0.999929	5.97009e-05	0.999869	unknown
Tb927.10.310	cytosol	0.864017	3.32652e-06	0.864015	unknown
Tb927.10.3100	endoplasmic reticulum	1	5.86204e-12	1	endoplasmic reticulum
Tb927.10.3110	cytosol	0.999194	4.31359e-07	0.999194	cytosol
Tb927.10.3120	mitochondrion - IM	1	2.6687e-11	1	mitochondrion - IM
Tb927.10.3140	microtubule structures 2	0.995944	0.00405607	0.991904	unknown
Tb927.10.3150	nucleus	1	5.36529e-08	1	nucleus
Tb927.10.3160	flagellum 1	1	5.98949e-15	1	flagellum 1
Tb927.10.3170	nucleus	1	4.39635e-09	1	nucleus
Tb927.10.320	mitochondrion - IM	3.10455e-20	1	0	unknown
Tb927.10.3200	nucleus	0.999999	7.86175e-09	0.999999	nucleus
Tb927.10.3210	mitochondrion - matrix 1	0.999201	1.46199e-10	0.999201	mitochondrion - matrix 1
Tb927.10.3250	mitochondrion - matrix 1	1	0	1	mitochondrion - matrix 1
Tb927.10.3260	secretory/endocytic 2	1	1.10494e-13	1	secretory/endocytic 2
Tb927.10.3280	nucleus	0.92934	0.0699666	0.864318	unknown
Tb927.10.330	cytosol	1	1.66696e-08	1	cytosol
Tb927.10.3300	secretory/endocytic 1	1.49077e-20	1	1.65508e-36	unknown
Tb927.10.3310	flagellum 1	1	0	1	flagellum 1
Tb927.10.3320	mitochondrion - matrix 1	4.51285e-24	1	5.01027e-40	unknown
Tb927.10.3330	endoplasmic reticulum	1	4.54507e-12	1	endoplasmic reticulum
Tb927.10.3350	endoplasmic reticulum	3.53707e-43	1	0	unknown
Tb927.10.3370	nucleus	3.46981e-05	0.999965	1.20395e-09	unknown
Tb927.10.3390	cytosol	0.00834363	0.991492	7.09873e-05	unknown
Tb927.10.340	mitochondrion - matrix 2	1	5.62514e-15	1	mitochondrion - matrix 2
Tb927.10.3430	endoplasmic reticulum	1	1.69117e-13	1	endoplasmic reticulum
Tb927.10.3470	secretory/endocytic 1	1	3.65952e-16	1	secretory/endocytic 1
Tb927.10.3480	endoplasmic reticulum	1	3.92189e-10	1	endoplasmic reticulum
Tb927.10.3500	nucleus	1	5.94426e-13	1	nucleus
Tb927.10.3510	mitochondrion - matrix 2	1	1.42767e-12	1	mitochondrion - matrix 2
Tb927.10.3520	proteasome regulatory particle	1	0	1	proteasome regulatory particle
Tb927.10.3540	nucleus	0.999976	2.39102e-05	0.999952	nucleus
Tb927.10.3560	cytosol	1	0	1	cytosol
Tb927.10.3570	mitochondrion - matrix 2	1	0	1	mitochondrion - matrix 2
Tb927.10.3580	mitochondrion - matrix 1	1	0	1	mitochondrion - matrix 1
Tb927.10.3590	mitochondrion - matrix 2	1	6.50821e-15	1	mitochondrion - matrix 2
Tb927.10.360	flagellum 1	1	6.0997e-11	1	flagellum 1
Tb927.10.3610	mitochondrion - matrix 2	1	1.2905e-13	1	mitochondrion - matrix 2
Tb927.10.3620	secretory/endocytic 1	0.999999	9.47743e-07	0.999998	secretory/endocytic 1
Tb927.10.3630	nucleus	0.968786	0.0311087	0.938649	unknown
Tb927.10.3640	endoplasmic reticulum	1	8.35402e-14	1	endoplasmic reticulum
Tb927.10.3650	mitochondrion - matrix 2	0.999645	1.0286e-12	0.999645	mitochondrion - matrix 2
Tb927.10.3660	nucleus	0.999743	0.000207103	0.999536	unknown
Tb927.10.3670	cytosol	0.976936	0.0207573	0.956658	unknown
Tb927.10.370	nucleus	0.0313403	0.957559	0.00133012	unknown
Tb927.10.3700	cytosol	0.99991	8.95955e-05	0.999821	unknown
Tb927.10.3710	nucleus	0.999995	7.80765e-07	0.999994	nucleus
Tb927.10.3720	nucleus	0.999558	0.000373175	0.999185	unknown
Tb927.10.3730	mitochondrion - IM	1	1.09572e-09	1	mitochondrion - IM
Tb927.10.3740	mitochondrion - IM	0.999979	2.10561e-05	0.999958	mitochondrion - IM
Tb927.10.3750	endoplasmic reticulum	0.999999	4.74016e-14	0.999999	endoplasmic reticulum
Tb927.10.3760	nucleus	0.9772	0.0228003	0.954919	unknown
Tb927.10.3770	mitochondrion - matrix 2	0.671471	4.78038e-12	0.671471	unknown
Tb927.10.3780	microtubule structures 2	1	0	1	microtubule structures 2
Tb927.10.3790	nucleus	1	0	1	nucleus
Tb927.10.380	mitochondrion - matrix 1	1	5.17479e-11	1	mitochondrion - matrix 1
Tb927.10.3810	endoplasmic reticulum	1	2.12791e-11	1	endoplasmic reticulum
Tb927.10.3820	flagellum 1	1	1.03731e-11	1	flagellum 1
Tb927.10.3860	cytosol	3.92315e-08	1	1.53911e-15	unknown
Tb927.10.3870	microtubule structures 2	8.09547e-05	0.999919	6.55615e-09	unknown
Tb927.10.3880	secretory/endocytic 1	1	3.05291e-08	1	secretory/endocytic 1
Tb927.10.390	secretory/endocytic 3	1	5.77833e-11	1	secretory/endocytic 3
Tb927.10.3900	cytosol	0.999907	7.79738e-06	0.999899	cytosol
Tb927.10.3940	ribonucleoproteins 1	0.999966	5.78109e-15	0.999966	ribonucleoproteins 1
Tb927.10.3950	cytosol	1	9.51967e-10	1	cytosol
Tb927.10.3970	cytosol	0.999712	0.000287826	0.999424	unknown
Tb927.10.3990	nucleus	1	9.80826e-08	1	nucleus
Tb927.10.4000	mitochondrion - matrix 2	1	4.41201e-13	1	mitochondrion - matrix 2
Tb927.10.4010	cytosol	0.000393332	0.999607	1.5471e-07	unknown
Tb927.10.4020	mitochondrion - IM	7.93614e-09	1	6.29823e-17	unknown
Tb927.10.4030	microtubule structures 2	3.9484e-53	1	0	unknown
Tb927.10.4040	endoplasmic reticulum	1	0	1	endoplasmic reticulum
Tb927.10.4050	endoplasmic reticulum	1	5.39213e-11	1	endoplasmic reticulum
Tb927.10.4060	cytosol	0.259622	0.603057	0.103055	unknown
Tb927.10.4070	microtubule structures 2	1	4.73296e-08	1	microtubule structures 2
Tb927.10.4080	mitochondrion - IM	0.999998	1.43034e-09	0.999998	mitochondrion - IM
Tb927.10.4100	cytosol	1	9.63374e-09	1	cytosol
Tb927.10.4120	nucleus	0.999996	1.70574e-07	0.999996	nucleus
Tb927.10.4130	mitochondrion - matrix 2	1	2.7297e-14	1	mitochondrion - matrix 2
Tb927.10.4170	microtubule structures 1	1	1.60442e-07	1	microtubule structures 1
Tb927.10.4180	cytosol	1	2.00332e-09	1	cytosol
Tb927.10.420	nucleus	2.32366e-13	1	5.39949e-26	unknown
Tb927.10.4200	microtubule structures 2	0.0137716	0.985954	0.00019343	unknown
Tb927.10.4220	mitochondrion - matrix 2	0.999882	6.30186e-09	0.999882	mitochondrion - matrix 2
Tb927.10.4230	mitochondrion - IM	1	1.84282e-08	1	mitochondrion - IM
Tb927.10.4240	mitochondrion - IM	1	2.63799e-09	1	mitochondrion - IM
Tb927.10.4250	cytosol	1	5.22299e-09	1	cytosol
Tb927.10.4260	secretory/endocytic 1	1	1.39066e-11	1	secretory/endocytic 1
Tb927.10.4280	mitochondrion - IM	1	2.5877e-11	1	mitochondrion - IM
Tb927.10.4290	flagellum 1	0.00127166	0.998728	1.61712e-06	unknown
Tb927.10.430	mitochondrion - IM	1	4.92003e-09	1	mitochondrion - IM
Tb927.10.4320	flagellum 1	1	4.86012e-14	1	flagellum 1
Tb927.10.4440	microtubule structures 2	6.8047e-11	1	4.63039e-21	unknown
Tb927.10.4450	cytosol	1	2.65889e-10	1	cytosol
Tb927.10.4470	cytosol	1	8.05635e-08	1	cytosol
Tb927.10.450	cytosol	0.998086	0.00191188	0.996177	unknown
Tb927.10.4520	cytosol	1.25624e-19	1	1.39471e-35	unknown
Tb927.10.4530	endoplasmic reticulum	1	2.3411e-12	1	endoplasmic reticulum
Tb927.10.4550	mitochondrion - IM	6.59147e-05	0.999934	4.345e-09	unknown
Tb927.10.4570	cytosol	1	5.88426e-09	1	cytosol
Tb927.10.4580	microtubule structures 2	4.67163e-94	1	0	unknown
Tb927.10.4590	mitochondrion - IM	0.998378	0.00162207	0.996758	unknown
Tb927.10.460	microtubule structures 2	0.998299	0.00169882	0.996603	unknown
Tb927.10.4610	endoplasmic reticulum	1	0	1	endoplasmic reticulum
Tb927.10.4620	cytosol	1	5.17118e-11	1	cytosol
Tb927.10.4630	microtubule structures 2	0.99098	0.00902042	0.982041	unknown
Tb927.10.4640	nucleus	0.999988	1.19502e-05	0.999976	nucleus
Tb927.10.4660	nucleus	0.999996	3.59141e-06	0.999993	nucleus
Tb927.10.4680	mitochondrion - matrix 2	0.996519	2.93016e-09	0.996519	unknown
Tb927.10.4690	microtubule structures 2	0.999999	1.18048e-06	0.999998	microtubule structures 2
Tb927.10.470	mitochondrion - IM	1	3.44612e-08	1	mitochondrion - IM
Tb927.10.4700	cytosol	0.999988	1.1769e-05	0.999976	cytosol
Tb927.10.4710	proteasome	1	0	1	proteasome
Tb927.10.4720	microtubule structures 2	0.9986	0.00139919	0.997203	unknown
Tb927.10.4730	microtubule structures 1	5.45891e-09	1	2.98724e-17	unknown
Tb927.10.4740	microtubule structures 2	2.73784e-29	1	0	unknown
Tb927.10.4750	flagellum 1	0.996048	4.09672e-06	0.996044	unknown
Tb927.10.4760	endoplasmic reticulum	1	0	1	endoplasmic reticulum
Tb927.10.4770	secretory/endocytic 2	1	5.02257e-11	1	secretory/endocytic 2
Tb927.10.4780	secretory/endocytic 1	1	5.76248e-10	1	secretory/endocytic 1
Tb927.10.4820	microtubule structures 2	0.999502	5.76406e-08	0.999502	microtubule structures 2
Tb927.10.4840	endoplasmic reticulum	4.77721e-97	1	0	unknown
Tb927.10.4850	mitochondrion - matrix 2	1	1.96082e-11	1	mitochondrion - matrix 2
Tb927.10.4860	microtubule structures 2	0.0158771	0.981163	0.000299084	unknown
Tb927.10.4870	cytosol	2.88075e-39	1	3.19827e-55	unknown
Tb927.10.4880	mitochondrion - IM	1	7.07632e-10	1	mitochondrion - IM
Tb927.10.4890	microtubule structures 2	0.745377	0.254623	0.555587	unknown
Tb927.10.4900	cytosol	0.734869	0.0577884	0.692402	unknown
Tb927.10.4910	mitochondrion - IM	1	2.59724e-11	1	mitochondrion - IM
Tb927.10.4920	microtubule structures 2	0.928421	2.63813e-05	0.928396	unknown
Tb927.10.4950	cytosol	0.894888	0.000196568	0.894712	unknown
Tb927.10.4970	secretory/endocytic 1	1.03243e-19	1	1.14623e-35	unknown
Tb927.10.4980	cytosol	0.999956	4.36313e-05	0.999913	cytosol
Tb927.10.4990	nucleus	0.994962	0.0050281	0.98996	unknown
Tb927.10.5000	flagellum 1	1	4.25352e-12	1	flagellum 1
Tb927.10.5010	mitochondrion - matrix 2	1	0	1	mitochondrion - matrix 2
Tb927.10.5020	nucleus	0.999761	0.000238584	0.999523	unknown
Tb927.10.5050	mitochondrion - IM	1	1.15962e-13	1	mitochondrion - IM
Tb927.10.5080	endoplasmic reticulum	1	0	1	endoplasmic reticulum
Tb927.10.510	mitochondrion - OM	1	5.24578e-12	1	mitochondrion - OM
Tb927.10.5110	mitochondrion - matrix 2	1	0	1	mitochondrion - matrix 2
Tb927.10.5120	mitochondrion - matrix 2	1	0	1	mitochondrion - matrix 2
Tb927.10.5130	microtubule structures 2	0.747585	2.80113e-06	0.747583	unknown
Tb927.10.5140	microtubule structures 2	0.999994	6.10365e-06	0.999988	microtubule structures 2
Tb927.10.5170	microtubule structures 2	0.00329301	0.996707	1.08439e-05	unknown
Tb927.10.520	mitochondrion - IM	1	0	1	mitochondrion - IM
Tb927.10.5230	nucleus	0.0256746	0.974325	0.000659184	unknown
Tb927.10.5240	microtubule structures 2	0.988498	0.0115022	0.977128	unknown
Tb927.10.5250	nucleus	0.999824	9.69196e-05	0.999727	unknown
Tb927.10.5260	microtubule structures 1	1	0	1	microtubule structures 1
Tb927.10.5280	nucleus	1.06531e-14	1	1.30101e-28	unknown
Tb927.10.5290	mitochondrion - matrix 2	1	0	1	mitochondrion - matrix 2
Tb927.10.5310	nucleus	0.99991	1.48869e-05	0.999895	nucleus
Tb927.10.5320	mitochondrion - IM	0.999913	7.71047e-06	0.999906	mitochondrion - IM
Tb927.10.5340	ribonucleoproteins 1	0.999292	5.22006e-12	0.999292	ribonucleoproteins 1
Tb927.10.5350	flagellum 1	1	0	1	flagellum 1
Tb927.10.5370	ribonucleoproteins 1	0.999342	1.05583e-11	0.999342	ribonucleoproteins 1
Tb927.10.5380	nucleus	1	5.82088e-13	1	nucleus
Tb927.10.5390	endoplasmic reticulum	1	5.84931e-12	1	endoplasmic reticulum
Tb927.10.5400	endoplasmic reticulum	1	9.68327e-13	1	endoplasmic reticulum
Tb927.10.5420	microtubule structures 2	2.01164e-09	1	4.14358e-18	unknown
Tb927.10.5430	flagellum 1	1	0	1	flagellum 1
Tb927.10.5440	mitochondrion - matrix 2	1	0	1	mitochondrion - matrix 2
Tb927.10.5450	nucleus - chromatin	1	0	1	nucleus - chromatin
Tb927.10.5460	ribonucleoproteins 1	0.985958	1.25133e-06	0.985956	unknown
Tb927.10.5470	endoplasmic reticulum	0.932859	3.46536e-08	0.932859	unknown
Tb927.10.550	secretory/endocytic 1	0.99997	2.93622e-05	0.999941	secretory/endocytic 1
Tb927.10.5500	mitochondrion - IM	1	1.01037e-10	1	mitochondrion - IM
Tb927.10.5520	nucleus	1	1.63284e-07	1	nucleus
Tb927.10.5530	secretory/endocytic 1	1	2.57067e-08	1	secretory/endocytic 1
Tb927.10.5540	mitochondrion - matrix 2	1	1.85734e-10	1	mitochondrion - matrix 2
Tb927.10.5560	endoplasmic reticulum	1	4.87708e-12	1	endoplasmic reticulum
Tb927.10.5580	flagellum 1	1	1.92024e-09	1	flagellum 1
Tb927.10.5590	mitochondrion - matrix 2	0.999775	8.61566e-10	0.999775	mitochondrion - matrix 2
Tb927.10.560	ribonucleoproteins 1	1	0	1	ribonucleoproteins 1
Tb927.10.5630	microtubule structures 2	1	6.38655e-08	1	microtubule structures 2
Tb927.10.5640	microtubule structures 2	1	1.77263e-10	1	microtubule structures 2
Tb927.10.5660	mitochondrion - IM	1	6.51523e-10	1	mitochondrion - IM
Tb927.10.5670	nucleus	0.999999	7.01955e-08	0.999999	nucleus
Tb927.10.5740	endoplasmic reticulum	0.999583	0.000406945	0.999176	unknown
Tb927.10.5750	cytosol	7.50123e-08	1	5.64047e-15	unknown
Tb927.10.5760	microtubule structures 2	0.99981	0.000190236	0.99962	unknown
Tb927.10.5770	cytosol	0.999982	3.45565e-06	0.999979	cytosol
Tb927.10.5780	secretory/endocytic 3	0.999971	1.75213e-13	0.999971	secretory/endocytic 3
Tb927.10.5790	microtubule structures 2	0.999992	6.91546e-06	0.999985	microtubule structures 2
Tb927.10.5810	cytosol	1	0	1	cytosol
Tb927.10.5820	mitochondrion - matrix 2	1	1.35009e-10	1	mitochondrion - matrix 2
Tb927.10.5830	mitochondrion - matrix 2	1	6.20828e-10	1	mitochondrion - matrix 2
Tb927.10.5840	cytosol	1	0	1	cytosol
Tb927.10.5860	flagellum 1	1	2.81275e-11	1	flagellum 1
Tb927.10.5870	microtubule structures 2	1	0	1	microtubule structures 2
Tb927.10.5880	microtubule structures 2	1	2.51222e-09	1	microtubule structures 2
Tb927.10.5890	flagellum 1	1	0	1	flagellum 1
Tb927.10.590	nucleus	6.68844e-10	1	4.47354e-19	unknown
Tb927.10.5900	mitochondrion - matrix 2	1	1.4879e-12	1	mitochondrion - matrix 2
Tb927.10.5910	microtubule structures 1	0.999867	4.22491e-11	0.999867	microtubule structures 1
Tb927.10.5920	nucleus	0.999978	2.77437e-07	0.999977	nucleus
Tb927.10.5930	nucleus	0.999687	0.000311868	0.999375	unknown
Tb927.10.5950	nucleus	0.999935	6.45812e-05	0.999871	unknown
Tb927.10.5960	secretory/endocytic 3	1	1.22293e-10	1	secretory/endocytic 3
Tb927.10.5980	flagellum 1	1	4.22767e-15	1	flagellum 1
Tb927.10.600	mitochondrion - matrix 1	1	0	1	mitochondrion - matrix 1
Tb927.10.6000	microtubule structures 2	0.999998	2.04823e-06	0.999996	microtubule structures 2
Tb927.10.6010	nucleus	0.999851	2.39607e-05	0.999827	nucleus
Tb927.10.6020	cytosol	0.982285	0.00277707	0.979557	unknown
Tb927.10.6050	cytosol	1	1.82561e-10	1	cytosol
Tb927.10.6070	nucleus	4.97876e-17	1	5.52753e-33	unknown
Tb927.10.6090	mitochondrion - matrix 1	0.994609	7.77003e-12	0.994609	unknown
Tb927.10.6120	mitochondrion - IM	1	1.49455e-10	1	mitochondrion - IM
Tb927.10.6130	mitochondrion - IM	0.996218	0.00378155	0.992451	unknown
Tb927.10.6150	microtubule structures 2	0.123152	0.870801	0.0159111	unknown
Tb927.10.6160	nucleus	9.81116e-09	1	9.7351e-17	unknown
Tb927.10.6170	mitochondrion - matrix 2	1	3.64992e-13	1	mitochondrion - matrix 2
Tb927.10.6180	acidocalcisomes	1	0	1	acidocalcisomes
Tb927.10.6190	mitochondrion - matrix 2	0.967719	3.5082e-11	0.967719	unknown
Tb927.10.620	microtubule structures 1	0.999983	8.67021e-07	0.999983	microtubule structures 1
Tb927.10.6200	mitochondrion - IM	0.999999	9.83424e-07	0.999998	mitochondrion - IM
Tb927.10.6210	microtubule structures 2	4.16645e-12	1	1.73602e-23	unknown
Tb927.10.6220	nucleus	0.999874	0.000125775	0.999748	unknown
Tb927.10.6230	flagellum 1	1	0	1	flagellum 1
Tb927.10.6240	nucleus	0.00552466	0.990374	5.31825e-05	unknown
Tb927.10.6260	nucleus	1	0	1	nucleus
Tb927.10.630	microtubule structures 1	1	0	1	microtubule structures 1
Tb927.10.6310	nucleus	1	2.58567e-14	1	nucleus
Tb927.10.6330	microtubule structures 2	1	5.19176e-09	1	microtubule structures 2
Tb927.10.6360	nucleus	2.13108e-06	0.999998	4.54152e-12	unknown
Tb927.10.6380	endoplasmic reticulum	0.999993	6.674e-06	0.999987	endoplasmic reticulum
Tb927.10.6390	secretory/endocytic 1	4.12758e-05	0.999959	1.70369e-09	unknown
Tb927.10.640	cytosol	3.18007e-09	1	1.01191e-17	unknown
Tb927.10.6400	mitochondrion - matrix 2	1	0	1	mitochondrion - matrix 2
Tb927.10.6410	nucleus	0.99908	0.000915772	0.998165	unknown
Tb927.10.6440	cytosol	1	0	1	cytosol
Tb927.10.6480	microtubule structures 2	1	2.38345e-10	1	microtubule structures 2
Tb927.10.6490	flagellum 1	1	3.84893e-14	1	flagellum 1
Tb927.10.650	flagellum 1	1	0	1	flagellum 1
Tb927.10.6550	nucleus	9.59621e-09	1	9.29241e-17	unknown
Tb927.10.6570	flagellum 1	0.999945	4.86277e-12	0.999945	flagellum 1
Tb927.10.6580	flagellum 1	1	2.69108e-07	0.999999	flagellum 1
Tb927.10.6610	endoplasmic reticulum	1	0	1	endoplasmic reticulum
Tb927.10.6630	nucleus	1	0	1	nucleus
Tb927.10.6640	secretory/endocytic 1	0.998893	2.52674e-10	0.998893	unknown
Tb927.10.6650	nucleus	0.999717	0.000172565	0.999545	unknown
Tb927.10.6670	microtubule structures 2	0.0314531	0.968547	0.0009893	unknown
Tb927.10.6680	cytosol	1	0	1	cytosol
Tb927.10.6690	microtubule structures 2	3.27534e-18	1	3.63636e-34	unknown
Tb927.10.670	mitochondrion - IM	1	4.42796e-11	1	mitochondrion - IM
Tb927.10.6700	nucleus	0.055328	0.940796	0.00327565	unknown
Tb927.10.6730	secretory/endocytic 3	0.999855	2.83778e-12	0.999855	secretory/endocytic 3
Tb927.10.6740	secretory/endocytic 3	0.999969	5.1819e-11	0.999969	secretory/endocytic 3
Tb927.10.6750	secretory/endocytic 1	1	6.77557e-10	1	secretory/endocytic 1
Tb927.10.6780	secretory/endocytic 1	1	3.6961e-16	1	secretory/endocytic 1
Tb927.10.6790	microtubule structures 2	3.47956e-23	1	3.86309e-39	unknown
Tb927.10.680	mitochondrion - matrix 2	0.995849	1.5866e-07	0.995849	unknown
Tb927.10.6800	cytosol	0.998645	4.3155e-05	0.998601	unknown
Tb927.10.6810	microtubule structures 2	0.999935	6.48953e-05	0.99987	unknown
Tb927.10.6820	cytosol	0.999647	5.04384e-05	0.999597	unknown
Tb927.10.6830	microtubule structures 2	0.85187	0.148128	0.725684	unknown
Tb927.10.6840	endoplasmic reticulum	1	7.44079e-13	1	endoplasmic reticulum
Tb927.10.6850	mitochondrion - matrix 1	1	0	1	mitochondrion - matrix 1
Tb927.10.6870	endoplasmic reticulum	0.999962	5.76183e-10	0.999962	endoplasmic reticulum
Tb927.10.6900	microtubule structures 2	8.31518e-27	1	0	unknown
Tb927.10.6960	flagellum 1	1	1.42657e-13	1	flagellum 1
Tb927.10.6970	cytosol	1	2.06005e-11	1	cytosol
Tb927.10.6980	microtubule structures 2	0.999412	0.000588362	0.998824	unknown
Tb927.10.700	secretory/endocytic 2	0.999273	8.46349e-10	0.999273	secretory/endocytic 2
Tb927.10.7000	microtubule structures 2	0.0108342	0.989166	0.000117379	unknown
Tb927.10.7020	nucleus	8.71153e-07	0.999999	8.11356e-13	unknown
Tb927.10.7050	nucleus	0.703818	0.218474	0.550053	unknown
Tb927.10.7060	nucleus	1	2.75635e-10	1	nucleus
Tb927.10.7080	mitochondrion - matrix 2	0.99899	2.06804e-11	0.99899	unknown
Tb927.10.7090	mitochondrion - IM	1	0	1	mitochondrion - IM
Tb927.10.7110	cytosol	1	2.53468e-11	1	cytosol
Tb927.10.7120	flagellum 1	1	2.84598e-15	1	flagellum 1
Tb927.10.7130	nucleus	0.990287	8.55211e-05	0.990203	unknown
Tb927.10.7140	secretory/endocytic 1	1	1.52713e-11	1	secretory/endocytic 1
Tb927.10.720	microtubule structures 2	1	0	1	microtubule structures 2
Tb927.10.7200	cytosol	0.999978	7.17698e-08	0.999978	cytosol
Tb927.10.7210	secretory/endocytic 1	6.72595e-12	1	4.96725e-23	unknown
Tb927.10.7230	flagellum 1	1	0	1	flagellum 1
Tb927.10.7250	secretory/endocytic 1	2.93195e-09	1	8.75335e-18	unknown
Tb927.10.7280	nucleus	1	2.73318e-10	1	nucleus
Tb927.10.7290	microtubule structures 2	0.996307	0.00369275	0.992628	unknown
Tb927.10.730	nucleus	0.999998	2.23816e-06	0.999995	nucleus
Tb927.10.7300	nucleus	0.000808036	0.999192	6.52937e-07	unknown
Tb927.10.7310	nucleus	0.93215	8.67484e-05	0.932069	unknown
Tb927.10.7320	cytosol	0.000901455	0.999098	8.13054e-07	unknown
Tb927.10.7330	ribonucleoproteins 1	0.999919	1.68071e-13	0.999919	ribonucleoproteins 1
Tb927.10.7350	flagellum 1	1	1.44991e-10	1	flagellum 1
Tb927.10.7360	secretory/endocytic 1	1	5.48946e-13	1	secretory/endocytic 1
Tb927.10.7380	mitochondrion - matrix 1	0.999953	4.61904e-13	0.999953	mitochondrion - matrix 1
Tb927.10.7390	nucleus	0.999999	2.04459e-07	0.999998	nucleus
Tb927.10.740	nucleus	0.999699	1.04162e-07	0.999699	nucleus
Tb927.10.7400	endoplasmic reticulum	0.999996	1.67014e-09	0.999996	endoplasmic reticulum
Tb927.10.7410	mitochondrion - matrix 2	1	3.84943e-10	1	mitochondrion - matrix 2
Tb927.10.7420	cytosol	1	7.50245e-09	1	cytosol
Tb927.10.7430	mitochondrion - matrix 2	1	2.03009e-11	1	mitochondrion - matrix 2
Tb927.10.7440	cytosol	0.75381	0.000121125	0.753719	unknown
Tb927.10.7450	nucleus	1.78764e-21	1	1.98468e-37	unknown
Tb927.10.7470	nucleus	0.999991	9.02828e-06	0.999982	nucleus
Tb927.10.7480	secretory/endocytic 1	0.999982	1.80172e-05	0.999964	secretory/endocytic 1
Tb927.10.7490	nucleus	0.000122566	0.999877	1.51174e-08	unknown
Tb927.10.750	endoplasmic reticulum	1	9.93349e-17	1	endoplasmic reticulum
Tb927.10.7500	nucleus	1	3.25054e-08	1	nucleus
Tb927.10.7510	flagellum 1	1	0	1	flagellum 1
Tb927.10.7520	mitochondrion - matrix 2	1	3.46222e-10	1	mitochondrion - matrix 2
Tb927.10.7550	nucleus	0.999997	3.48469e-06	0.999993	nucleus
Tb927.10.7560	nucleus	2.88827e-18	1	3.20663e-34	unknown
Tb927.10.7570	mitochondrion - matrix 2	0.999986	1.38746e-05	0.999972	mitochondrion - matrix 2
Tb927.10.7580	cytosol	1	2.33106e-08	1	cytosol
Tb927.10.760	mitochondrion - matrix 2	1	1.02939e-10	1	mitochondrion - matrix 2
Tb927.10.7600	microtubule structures 1	1	1.30228e-08	1	microtubule structures 1
Tb927.10.7610	mitochondrion - matrix 2	0.999997	1.02178e-12	0.999997	mitochondrion - matrix 2
Tb927.10.7620	mitochondrion - IM	1	1.10913e-11	1	mitochondrion - IM
Tb927.10.7630	cytosol	1	4.59097e-11	1	cytosol
Tb927.10.7660	microtubule structures 2	0.999878	0.000121558	0.999757	unknown
Tb927.10.7670	nucleus	0.999956	4.36384e-05	0.999912	nucleus
Tb927.10.7680	nucleus	0.999951	3.03628e-10	0.999951	nucleus
Tb927.10.7690	flagellum 1	1	0	1	flagellum 1
Tb927.10.770	mitochondrion - IM	1	2.92039e-08	1	mitochondrion - IM
Tb927.10.7700	secretory/endocytic 2	1	2.96661e-17	1	secretory/endocytic 2
Tb927.10.7710	nucleus	1	7.08921e-11	1	nucleus
Tb927.10.7730	microtubule structures 2	1	1.12706e-08	1	microtubule structures 2
Tb927.10.7740	nucleus	1	1.82561e-09	1	nucleus
Tb927.10.7750	cytosol	0.989294	0.00132508	0.987983	unknown
Tb927.10.7770	microtubule structures 2	9.87203e-06	0.99999	9.7457e-11	unknown
Tb927.10.7790	cytosol	1	8.06316e-10	1	cytosol
Tb927.10.7800	microtubule structures 2	2.49334e-35	1	0	unknown
Tb927.10.7810	nucleus	1	8.96615e-08	1	nucleus
Tb927.10.7830	flagellum 1	1	2.66583e-14	1	flagellum 1
Tb927.10.7850	microtubule structures 2	7.00977e-22	1	7.78241e-38	unknown
Tb927.10.7870	mitochondrion - IM	1	1.36828e-14	1	mitochondrion - IM
Tb927.10.7880	flagellum 1	1	0	1	flagellum 1
Tb927.10.790	secretory/endocytic 1	1	3.54503e-18	1	secretory/endocytic 1
Tb927.10.7910	mitochondrion - matrix 2	1	0	1	mitochondrion - matrix 2
Tb927.10.7920	microtubule structures 1	1	3.57428e-10	1	microtubule structures 1
Tb927.10.7925	mitochondrion - IM	2.25755e-10	1	5.09797e-20	unknown
Tb927.10.7930	cytosol	1	0	1	cytosol
Tb927.10.7940	nucleus	0.997676	0.00206993	0.995611	unknown
Tb927.10.7960	flagellum 1	1	9.2872e-09	1	flagellum 1
Tb927.10.7970	secretory/endocytic 1	1	3.34595e-09	1	secretory/endocytic 1
Tb927.10.7985	mitochondrion - matrix 2	0.051813	0.945322	0.00283302	unknown
Tb927.10.7990	nucleus	0.99992	1.66245e-07	0.99992	nucleus
Tb927.10.800	microtubule structures 2	0.989577	0.0104227	0.979263	unknown
Tb927.10.8000	flagellum 1	1	4.60095e-12	1	flagellum 1
Tb927.10.8010	mitochondrion - IM	1	8.52213e-10	1	mitochondrion - IM
Tb927.10.8020	cytosol	1	0	1	cytosol
Tb927.10.8030	mitochondrion - IM	1	0	1	mitochondrion - IM
Tb927.10.8040	nucleus	0.999999	8.78626e-07	0.999998	nucleus
Tb927.10.8060	cytosol	1	0	1	cytosol
Tb927.10.8070	mitochondrion - IM	0.999868	9.19938e-10	0.999868	mitochondrion - IM
Tb927.10.8080	endoplasmic reticulum	1	2.79969e-08	1	endoplasmic reticulum
Tb927.10.8090	mitochondrion - matrix 2	0.997396	3.28665e-08	0.997396	unknown
Tb927.10.810	nucleus	0.999885	0.000109073	0.999776	unknown
Tb927.10.8110	mitochondrion - IM	1	1.16521e-13	1	mitochondrion - IM
Tb927.10.8140	secretory/endocytic 3	0.999999	6.24618e-07	0.999999	secretory/endocytic 3
Tb927.10.8160	endoplasmic reticulum	0.999995	6.71026e-13	0.999995	endoplasmic reticulum
Tb927.10.8170	nucleus	0.999506	0.000486621	0.99902	unknown
Tb927.10.8180	secretory/endocytic 1	0.00151995	0.998465	2.33337e-06	unknown
Tb927.10.8190	cytosol	1	0	1	cytosol
Tb927.10.820	nucleus	5.87557e-09	1	3.73168e-17	unknown
Tb927.10.8200	nucleus	1	0	1	nucleus
Tb927.10.8210	mitochondrion - matrix 2	1	0	1	mitochondrion - matrix 2
Tb927.10.8220	mitochondrion - IM	7.13341e-20	1	7.91968e-36	unknown
Tb927.10.8240	nucleus	1.76707e-09	1	3.14706e-18	unknown
Tb927.10.8250	mitochondrion - IM	8.08419e-08	1	6.53541e-15	unknown
Tb927.10.8270	nucleus	1	1.70973e-07	1	nucleus
Tb927.10.830	flagellum 1	1	0	1	flagellum 1
Tb927.10.8320	mitochondrion - IM	1	1.20301e-08	1	mitochondrion - IM
Tb927.10.8330	nucleus	0.999992	8.20937e-06	0.999984	nucleus
Tb927.10.8360	cytosol	1.93958e-38	1	0	unknown
Tb927.10.8370	mitochondrion - matrix 1	0.999999	9.38986e-10	0.999999	mitochondrion - matrix 1
Tb927.10.8390	microtubule structures 2	0.995137	0.00486303	0.990298	unknown
Tb927.10.840	microtubule structures 2	0.999991	8.73857e-06	0.999983	microtubule structures 2
Tb927.10.8400	secretory/endocytic 1	1	1.88867e-15	1	secretory/endocytic 1
Tb927.10.8410	glycosomes	1.96679e-34	1	0	unknown
Tb927.10.8420	nucleus	0.999963	7.55904e-06	0.999955	nucleus
Tb927.10.8430	nucleus	0.999885	0.000114881	0.99977	unknown
Tb927.10.850	microtubule structures 2	0.999936	6.4344e-11	0.999936	microtubule structures 2
Tb927.10.8540	nucleus	5.96746e-05	0.999939	3.62589e-09	unknown
Tb927.10.8560	secretory/endocytic 2	0.00016398	0.999769	3.78927e-08	unknown
Tb927.10.8590	microtubule structures 1	1	0	1	microtubule structures 1
Tb927.10.8600	cytosol	0.0195505	0.980449	0.000382225	unknown
Tb927.10.8610	mitochondrion - IM	0.995103	2.17476e-09	0.995103	unknown
Tb927.10.8620	mitochondrion - matrix 1	0.999969	3.45371e-13	0.999969	mitochondrion - matrix 1
Tb927.10.8630	cytosol	0.994882	0.00511752	0.989791	unknown
Tb927.10.8640	flagellum 1	0.850681	0.000195587	0.850514	unknown
Tb927.10.8660	secretory/endocytic 2	0.997195	0.000381042	0.996815	unknown
Tb927.10.8670	microtubule structures 1	1	1.32147e-07	1	microtubule structures 1
Tb927.10.870	microtubule structures 2	1	0	1	microtubule structures 2
Tb927.10.8710	flagellum 1	1	3.29778e-09	1	flagellum 1
Tb927.10.8720	nucleus	1	4.79859e-11	1	nucleus
Tb927.10.8730	mitochondrion - IM	1	8.96166e-13	1	mitochondrion - IM
Tb927.10.8750	secretory/endocytic 2	7.26362e-51	1	0	unknown
Tb927.10.8770	cytosol	0.98694	0.0130598	0.974051	unknown
Tb927.10.8780	flagellum 1	1	0	1	flagellum 1
Tb927.10.8790	cytosol	1	0	1	cytosol
Tb927.10.880	nucleus	1	5.7826e-09	1	nucleus
Tb927.10.8800	flagellum 1	1	4.53948e-16	1	flagellum 1
Tb927.10.8810	microtubule structures 1	2.21163e-17	1	2.45541e-33	unknown
Tb927.10.8820	nucleus	0.974813	0.0229167	0.952473	unknown
Tb927.10.8830	secretory/endocytic 2	0.0185604	0.976649	0.000433398	unknown
Tb927.10.8850	nucleus	0.999989	1.06028e-05	0.999979	nucleus
Tb927.10.8870	nucleus	0.99796	0.00167911	0.996284	unknown
Tb927.10.8880	cytosol	0.999968	3.1678e-05	0.999937	cytosol
Tb927.10.8890	mitochondrion - matrix 2	1	8.81013e-17	1	mitochondrion - matrix 2
Tb927.10.890	microtubule structures 2	0.98526	0.0146992	0.970778	unknown
Tb927.10.8910	nucleus	0.999986	4.49576e-06	0.999981	nucleus
Tb927.10.8920	cytosol	1	3.03859e-08	1	cytosol
Tb927.10.8930	flagellum 1	1	0	1	flagellum 1
Tb927.10.8940	microtubule structures 2	1	0	1	microtubule structures 2
Tb927.10.8960	mitochondrion - matrix 2	1	2.9199e-18	1	mitochondrion - matrix 2
Tb927.10.8970	mitochondrion - matrix 2	1	2.11493e-12	1	mitochondrion - matrix 2
Tb927.10.8980	mitochondrion - matrix 2	1	3.64696e-18	1	mitochondrion - matrix 2
Tb927.10.900	mitochondrion - matrix 2	1	6.46254e-17	1	mitochondrion - matrix 2
Tb927.10.9000	mitochondrion - matrix 2	1	4.68952e-13	1	mitochondrion - matrix 2
Tb927.10.9010	flagellum 1	1	1.07468e-10	1	flagellum 1
Tb927.10.9020	cytosol	0.999683	0.000316867	0.999366	unknown
Tb927.10.9025	nucleus	1	1.29713e-08	1	nucleus
Tb927.10.9040	microtubule structures 2	5.30513e-25	1	0	unknown
Tb927.10.9050	cytosol	1	3.18151e-09	1	cytosol
Tb927.10.9060	microtubule structures 2	0.00644945	0.99355	4.15999e-05	unknown
Tb927.10.9070	mitochondrion - matrix 2	0.999999	2.84545e-10	0.999999	mitochondrion - matrix 2
Tb927.10.9080	secretory/endocytic 2	1	6.31488e-17	1	secretory/endocytic 2
Tb927.10.9110	mitochondrion - matrix 1	7.02147e-11	1	4.9301e-21	unknown
Tb927.10.9120	mitochondrion - IM	0.00291361	0.997068	8.54414e-06	unknown
Tb927.10.9130	nucleus	1	0	1	nucleus
Tb927.10.9140	mitochondrion - IM	1	1.09106e-08	1	mitochondrion - IM
Tb927.10.9150	endoplasmic reticulum	1	4.7767e-16	1	endoplasmic reticulum
Tb927.10.9160	nucleus	0.014525	0.985475	0.000210979	unknown
Tb927.10.9180	endoplasmic reticulum	5.50161e-17	1	0	unknown
Tb927.10.9190	mitochondrion - IM	3.11765e-20	1	3.46128e-36	unknown
Tb927.10.920	nucleus	1	1.07636e-13	1	nucleus
Tb927.10.9200	endoplasmic reticulum	1	1.11906e-12	1	endoplasmic reticulum
Tb927.10.9210	mitochondrion - IM	2.56903e-09	1	6.59992e-18	unknown
Tb927.10.9240	microtubule structures 2	1	9.75391e-08	1	microtubule structures 2
Tb927.10.9250	cytosol	1	0	1	cytosol
Tb927.10.9260	microtubule structures 2	2.46716e-18	1	2.73909e-34	unknown
Tb927.10.9280	mitochondrion - matrix 2	1	1.01745e-09	1	mitochondrion - matrix 2
Tb927.10.930	flagellum 1	5.17498e-12	1	2.71148e-23	unknown
Tb927.10.9310	secretory/endocytic 1	1.39474e-10	1	1.94535e-20	unknown
Tb927.10.9330	nucleus	0.998001	2.70199e-06	0.997999	unknown
Tb927.10.9350	mitochondrion - matrix 2	1	7.4319e-09	1	mitochondrion - matrix 2
Tb927.10.9360	mitochondrion - IM	1	4.31226e-08	1	mitochondrion - IM
Tb927.10.9370	secretory/endocytic 1	5.2501e-05	0.999946	2.82792e-09	unknown
Tb927.10.9380	microtubule structures 2	0.00476794	0.995232	2.27332e-05	unknown
Tb927.10.9390	mitochondrion - matrix 2	9.86165e-05	0.999891	1.07419e-08	unknown
Tb927.10.9400	nucleus	1	7.54646e-12	1	nucleus
Tb927.10.9420	mitochondrion - IM	1.69371e-05	0.999983	2.86864e-10	unknown
Tb927.10.9430	cytosol	1	2.01353e-08	1	cytosol
Tb927.10.9440	mitochondrion - IM	1	0	1	mitochondrion - IM
Tb927.10.950	secretory/endocytic 3	2.92914e-14	1	1.14145e-27	unknown
Tb927.10.9560	mitochondrion - matrix 2	0.843636	3.05593e-08	0.843636	unknown
Tb927.10.9570	flagellum 1	1	0	1	flagellum 1
Tb927.10.960	cytosol	6.45665e-10	1	4.16884e-19	unknown
Tb927.10.9640	flagellum 1	1	3.88102e-17	1	flagellum 1
Tb927.10.9650	nucleus	1	6.97356e-11	1	nucleus
Tb927.10.9660	microtubule structures 2	0.997305	0.000595656	0.996711	unknown
Tb927.10.9670	microtubule structures 2	1.66232e-08	1	2.76329e-16	unknown
Tb927.10.9680	nucleus	0.974684	0.0242957	0.951003	unknown
Tb927.10.9690	secretory/endocytic 1	8.22035e-13	1	6.75903e-25	unknown
Tb927.10.970	flagellum 1	1	0	1	flagellum 1
Tb927.10.9700	microtubule structures 2	1	0	1	microtubule structures 2
Tb927.10.9720	microtubule structures 2	1	3.21204e-07	0.999999	microtubule structures 2
Tb927.10.9740	proteasome regulatory particle	1	0	1	proteasome regulatory particle
Tb927.10.9750	secretory/endocytic 3	1	2.08589e-12	1	secretory/endocytic 3
Tb927.10.9760	mitochondrion - IM	1	2.83966e-14	1	mitochondrion - IM
Tb927.10.9770	nucleus	1	1.00795e-10	1	nucleus
Tb927.10.9780	nucleus	1	0	1	nucleus
Tb927.10.9790	mitochondrion - matrix 2	1	2.56135e-16	1	mitochondrion - matrix 2
Tb927.10.980	cytosol	3.11028e-77	1	0	unknown
Tb927.10.9800	nucleus	0.99985	4.12298e-05	0.999809	nucleus
Tb927.10.9810	mitochondrion - IM	0.999999	2.98001e-07	0.999998	mitochondrion - IM
Tb927.10.9820	mitochondrion - matrix 2	0.999995	2.88183e-09	0.999995	mitochondrion - matrix 2
Tb927.10.9830	mitochondrion - IM	0.999994	1.43607e-09	0.999994	mitochondrion - IM
Tb927.10.9840	nucleus - chromatin	0.000239164	0.999761	5.71995e-08	unknown
Tb927.10.9850	secretory/endocytic 1	1	1.1325e-09	1	secretory/endocytic 1
Tb927.10.9860	mitochondrion - matrix 2	3.27591e-14	1	1.07291e-27	unknown
Tb927.10.9870	cytosol	1	0	1	cytosol
Tb927.10.9880	ribonucleoproteins 1	0.999815	2.62451e-12	0.999815	ribonucleoproteins 1
Tb927.10.9890	glycosomes	1	0	1	glycosomes
Tb927.10.9900	mitochondrion - IM	0.988244	1.88064e-08	0.988244	unknown
Tb927.10.9910	cytosol	0.999998	6.51948e-10	0.999998	cytosol
Tb927.10.9920	nucleus	1	0	1	nucleus
Tb927.10.9950	endoplasmic reticulum	1	3.82294e-10	1	endoplasmic reticulum
Tb927.10.9960	mitochondrion - matrix 2	1	4.57923e-11	1	mitochondrion - matrix 2
Tb927.10.9970	mitochondrion - matrix 2	1	1.44973e-13	1	mitochondrion - matrix 2
Tb927.10.9980	microtubule structures 2	0.99993	1.56803e-05	0.999914	microtubule structures 2
Tb927.10.9990	cytosol	0.999999	1.31807e-06	0.999997	cytosol
Tb927.11.10000	cytosol	2.32617e-45	1	0	unknown
Tb927.11.10010	cytosol	0.999832	0.000167526	0.999664	unknown
Tb927.11.10020	endoplasmic reticulum	2.79602e-08	1	7.83294e-16	unknown
Tb927.11.10030	nucleus	1	9.69169e-09	1	nucleus
Tb927.11.10040	mitochondrion - IM	1	3.37711e-16	1	mitochondrion - IM
Tb927.11.10050	mitochondrion - matrix 1	1	7.65734e-12	1	mitochondrion - matrix 1
Tb927.11.10060	cytosol	1	0	1	cytosol
Tb927.11.10070	nucleus	0.000118783	0.999867	1.58422e-08	unknown
Tb927.11.10080	mitochondrion - matrix 1	1	7.63225e-13	1	mitochondrion - matrix 1
Tb927.11.10090	flagellum 1	1	1.29944e-15	1	flagellum 1
Tb927.11.1010	mitochondrion - IM	1	2.5535e-11	1	mitochondrion - IM
Tb927.11.10100	mitochondrion - IM	1	1.3307e-07	1	mitochondrion - IM
Tb927.11.10110	flagellum 1	1	1.37727e-10	1	flagellum 1
Tb927.11.10120	flagellum 1	1	1.61877e-13	1	flagellum 1
Tb927.11.10130	cytosol	0.999999	8.1275e-07	0.999998	cytosol
Tb927.11.10140	mitochondrion - IM	1	1.32311e-07	1	mitochondrion - IM
Tb927.11.10150	mitochondrion - matrix 1	0.999956	1.26476e-12	0.999956	mitochondrion - matrix 1
Tb927.11.10160	nucleus	0.0722838	0.927716	0.00522495	unknown
Tb927.11.10170	mitochondrion - matrix 1	1	0	1	mitochondrion - matrix 1
Tb927.11.10180	microtubule structures 2	5.21377e-26	1	0	unknown
Tb927.11.1020	microtubule structures 2	0.999993	6.76154e-06	0.999986	microtubule structures 2
Tb927.11.10200	flagellum 1	1	9.74179e-12	1	flagellum 1
Tb927.11.10210	flagellum 1	1	2.5299e-14	1	flagellum 1
Tb927.11.10220	endoplasmic reticulum	0.999965	3.58801e-11	0.999965	endoplasmic reticulum
Tb927.11.10230	cytosol	6.56929e-07	0.999999	4.31705e-13	unknown
Tb927.11.10240	mitochondrion - matrix 2	1	2.65159e-14	1	mitochondrion - matrix 2
Tb927.11.10260	microtubule structures 2	0.999788	0.000212366	0.999575	unknown
Tb927.11.10270	secretory/endocytic 1	1	0	1	secretory/endocytic 1
Tb927.11.10280	microtubule structures 2	0.999068	8.02843e-06	0.99906	microtubule structures 2
Tb927.11.1030	microtubule structures 2	1	2.18668e-08	1	microtubule structures 2
Tb927.11.10300	cytosol	1	9.79995e-13	1	cytosol
Tb927.11.10320	cytosol	9.90767e-09	1	1.1843e-16	unknown
Tb927.11.10330	nucleus - chromatin	1	1.46369e-09	1	nucleus - chromatin
Tb927.11.10340	mitochondrion - OM	1	8.82577e-14	1	mitochondrion - OM
Tb927.11.10350	flagellum 1	1	6.09275e-14	1	flagellum 1
Tb927.11.10370	secretory/endocytic 1	1	5.75789e-20	1	secretory/endocytic 1
Tb927.11.10380	microtubule structures 2	0.999998	1.55982e-06	0.999997	microtubule structures 2
Tb927.11.10390	mitochondrion - matrix 2	1	1.88597e-08	1	mitochondrion - matrix 2
Tb927.11.1040	nucleus - chromatin	7.50886e-06	0.999992	5.74532e-11	unknown
Tb927.11.10400	mitochondrion - matrix 1	1	5.29461e-13	1	mitochondrion - matrix 1
Tb927.11.10420	nucleus	1	3.95218e-10	1	nucleus
Tb927.11.10430	flagellum 1	1	9.32681e-17	1	flagellum 1
Tb927.11.10450	endoplasmic reticulum	1	1.03593e-13	1	endoplasmic reticulum
Tb927.11.10470	nucleus	0.0482292	0.945235	0.00264125	unknown
Tb927.11.10480	nucleus	1	1.5268e-10	1	nucleus
Tb927.11.10490	microtubule structures 1	0.999972	1.03083e-07	0.999972	microtubule structures 1
Tb927.11.1050	nucleus	1	0	1	nucleus
Tb927.11.10510	mitochondrion - IM	0.999985	1.28289e-09	0.999985	mitochondrion - IM
Tb927.11.10520	microtubule structures 2	0.999998	1.90757e-06	0.999996	microtubule structures 2
Tb927.11.10540	flagellum 1	0.999963	5.10433e-08	0.999963	flagellum 1
Tb927.11.10560	nucleus	0.998674	0.00132554	0.997351	unknown
Tb927.11.10570	mitochondrion - matrix 1	1	1.7784e-13	1	mitochondrion - matrix 1
Tb927.11.10580	cytosol	0.996894	1.96217e-06	0.996892	unknown
Tb927.11.10590	mitochondrion - matrix 2	0.987396	1.15974e-11	0.987396	unknown
Tb927.11.10600	mitochondrion - matrix 1	0.937517	8.1042e-09	0.937517	unknown
Tb927.11.10620	microtubule structures 2	4.2624e-08	1	1.81681e-15	unknown
Tb927.11.10630	microtubule structures 2	8.30179e-13	1	6.89235e-25	unknown
Tb927.11.10640	nucleus	1.19975e-16	1	1.33199e-32	unknown
Tb927.11.10650	nucleus	0.973716	6.77144e-07	0.973716	unknown
Tb927.11.10660	microtubule structures 2	0.00520728	0.994793	2.71158e-05	unknown
Tb927.11.10670	microtubule structures 2	4.00709e-21	1	0	unknown
Tb927.11.10690	endoplasmic reticulum	1	1.8051e-13	1	endoplasmic reticulum
Tb927.11.1070	glycosomes	1	0	1	glycosomes
Tb927.11.10700	endoplasmic reticulum	1	9.06598e-14	1	endoplasmic reticulum
Tb927.11.10710	cytosol	0.00125336	0.998747	1.57091e-06	unknown
Tb927.11.10720	mitochondrion - matrix 2	1	1.02817e-10	1	mitochondrion - matrix 2
Tb927.11.10730	nucleus	4.12027e-09	1	1.70257e-17	unknown
Tb927.11.10740	cytosol	0.998239	0.00176149	0.99648	unknown
Tb927.11.10750	cytosol	0.962263	2.38809e-05	0.96224	unknown
Tb927.11.10760	microtubule structures 2	0.00414695	0.995853	1.71972e-05	unknown
Tb927.11.10770	cytosol	0.999992	7.77069e-06	0.999984	cytosol
Tb927.11.10780	mitochondrion - OM	1	3.86858e-14	1	mitochondrion - OM
Tb927.11.10790	ribonucleoproteins 1	1	0	1	ribonucleoproteins 1
Tb927.11.1080	cytosol	8.27701e-10	1	6.85089e-19	unknown
Tb927.11.10800	flagellum 1	1	1.75117e-16	1	flagellum 1
Tb927.11.10820	cytosol	1	1.2145e-07	1	cytosol
Tb927.11.10840	nucleus	1	7.25142e-10	1	nucleus
Tb927.11.10850	mitochondrion - matrix 2	0.999626	3.21084e-08	0.999626	mitochondrion - matrix 2
Tb927.11.10860	cytosol	0.997478	3.54657e-06	0.997475	unknown
Tb927.11.10870	mitochondrion - IM	1	1.65192e-10	1	mitochondrion - IM
Tb927.11.10880	mitochondrion - IM	0.999994	2.28383e-09	0.999994	mitochondrion - IM
Tb927.11.1090	microtubule structures 2	1	4.33012e-08	1	microtubule structures 2
Tb927.11.10900	flagellum 1	1	0	1	flagellum 1
Tb927.11.10920	endoplasmic reticulum	1	2.37457e-14	1	endoplasmic reticulum
Tb927.11.10950	mitochondrion - matrix 2	0.999999	2.12865e-11	0.999999	mitochondrion - matrix 2
Tb927.11.10960	mitochondrion - matrix 2	1	2.96292e-10	1	mitochondrion - matrix 2
Tb927.11.10990	cytosol	1	2.30722e-11	1	cytosol
Tb927.11.11000	nucleus	0.972503	0.015481	0.957447	unknown
Tb927.11.11010	flagellum 1	1	5.68771e-15	1	flagellum 1
Tb927.11.11050	mitochondrion - matrix 2	0.977328	0.000950518	0.976399	unknown
Tb927.11.11080	nucleus	0.999871	6.06471e-12	0.999871	nucleus
Tb927.11.11090	microtubule structures 2	3.2844e-05	0.999967	1.07873e-09	unknown
Tb927.11.1110	microtubule structures 2	8.12556e-19	1	0	unknown
Tb927.11.11100	nucleus	0.00537456	0.993192	3.65926e-05	unknown
Tb927.11.11120	mitochondrion - matrix 2	1	7.50035e-16	1	mitochondrion - matrix 2
Tb927.11.11130	mitochondrion - matrix 1	1	8.76209e-12	1	mitochondrion - matrix 1
Tb927.11.11135	cytosol	0.998533	0.00146714	0.997068	unknown
Tb927.11.11140	microtubule structures 2	1	6.52043e-09	1	microtubule structures 2
Tb927.11.11150	nucleus	0.999729	0.000271287	0.999457	unknown
Tb927.11.11160	acidocalcisomes	1	0	1	acidocalcisomes
Tb927.11.11170	flagellum 1	1.47354e-13	1	2.17091e-26	unknown
Tb927.11.11200	microtubule structures 2	6.14788e-53	1	0	unknown
Tb927.11.11210	flagellum 1	1	0	1	flagellum 1
Tb927.11.11220	flagellum 1	1	0	1	flagellum 1
Tb927.11.11250	cytosol	1	0	1	cytosol
Tb927.11.11260	flagellum 1	0.999921	3.73716e-05	0.999884	flagellum 1
Tb927.11.11280	flagellum 1	1	1.22505e-10	1	flagellum 1
Tb927.11.11290	cytosol	1	2.29343e-10	1	cytosol
Tb927.11.1130	microtubule structures 2	0.999377	0.000619601	0.998758	unknown
Tb927.11.11300	nucleus	0.999981	8.85564e-06	0.999972	nucleus
Tb927.11.11310	mitochondrion - matrix 2	0.999965	7.96666e-12	0.999965	mitochondrion - matrix 2
Tb927.11.11320	microtubule structures 2	0.999674	0.000324628	0.99935	unknown
Tb927.11.11330	cytosol	1	4.94067e-10	1	cytosol
Tb927.11.11340	nucleus	1	1.11621e-09	1	nucleus
Tb927.11.11350	endoplasmic reticulum	1	3.97159e-12	1	endoplasmic reticulum
Tb927.11.11370	cytosol	0.9475	1.7021e-08	0.9475	unknown
Tb927.11.11380	mitochondrion - matrix 2	1	3.25165e-12	1	mitochondrion - matrix 2
Tb927.11.11390	mitochondrion - matrix 2	0.999231	1.57319e-09	0.999231	mitochondrion - matrix 2
Tb927.11.11430	cytosol	1	1.96402e-10	1	cytosol
Tb927.11.11435	microtubule structures 2	0.999941	5.8874e-05	0.999882	unknown
Tb927.11.11440	microtubule structures 2	1.9365e-21	1	0	unknown
Tb927.11.11460	mitochondrion - OM	1	0	1	mitochondrion - OM
Tb927.11.11470	mitochondrion - matrix 1	1	0	1	mitochondrion - matrix 1
Tb927.11.11475	nucleus	4.40364e-25	1	0	unknown
Tb927.11.11480	microtubule structures 2	1	7.34981e-09	1	microtubule structures 2
Tb927.11.1150	flagellum 1	1	0	1	flagellum 1
Tb927.11.11510	cytosol	9.08333e-19	1	0	unknown
Tb927.11.11520	glycosomes	1	0	1	glycosomes
Tb927.11.11550	nucleus - chromatin	1	1.0139e-10	1	nucleus - chromatin
Tb927.11.11570	nucleus	1	6.35528e-09	1	nucleus
Tb927.11.11580	microtubule structures 1	1	1.00977e-10	1	microtubule structures 1
Tb927.11.11590	cytosol	0.969085	3.8501e-07	0.969085	unknown
Tb927.11.1160	nucleus	1.23964e-08	1	1.5367e-16	unknown
Tb927.11.11610	nucleus	1	3.60869e-07	0.999999	nucleus
Tb927.11.11620	mitochondrion - matrix 2	0.99995	7.0963e-11	0.99995	mitochondrion - matrix 2
Tb927.11.11630	mitochondrion - matrix 1	0.999994	8.61436e-11	0.999994	mitochondrion - matrix 1
Tb927.11.11650	microtubule structures 1	0.999999	3.00913e-08	0.999999	microtubule structures 1
Tb927.11.11660	cytosol	0.999993	6.64842e-06	0.999987	cytosol
Tb927.11.11670	endoplasmic reticulum	0.999975	9.6849e-07	0.999974	endoplasmic reticulum
Tb927.11.11680	mitochondrion - matrix 2	1	2.26227e-12	1	mitochondrion - matrix 2
Tb927.11.11690	nucleus	0.999995	4.93942e-06	0.99999	nucleus
Tb927.11.11700	nucleus	0.998981	1.99949e-06	0.998979	unknown
Tb927.11.11710	secretory/endocytic 1	1	1.76979e-07	1	secretory/endocytic 1
Tb927.11.11720	secretory/endocytic 1	1	7.10993e-14	1	secretory/endocytic 1
Tb927.11.11730	mitochondrion - matrix 2	1	6.84188e-11	1	mitochondrion - matrix 2
Tb927.11.11740	secretory/endocytic 1	1	1.03043e-08	1	secretory/endocytic 1
Tb927.11.11760	cytosol	6.95891e-11	1	4.84263e-21	unknown
Tb927.11.11770	nucleus	0.999766	0.00023422	0.999532	unknown
Tb927.11.11780	mitochondrion - matrix 2	0.999963	7.03487e-11	0.999963	mitochondrion - matrix 2
Tb927.11.11790	cytosol	0.988771	0.011229	0.977668	unknown
Tb927.11.11810	microtubule structures 2	0.999983	1.72114e-05	0.999966	microtubule structures 2
Tb927.11.11820	nucleus	0.999982	4.6554e-08	0.999982	nucleus
Tb927.11.11850	nucleus	1	9.55722e-09	1	nucleus
Tb927.11.11860	nucleus	0.999918	5.74177e-06	0.999913	nucleus
Tb927.11.11870	mitochondrion - matrix 1	0.996542	2.10011e-09	0.996542	unknown
Tb927.11.11880	flagellum 1	1	0	1	flagellum 1
Tb927.11.11900	cytosol	0.988654	3.35682e-09	0.988654	unknown
Tb927.11.11920	mitochondrion - matrix 2	0.999999	6.22647e-14	0.999999	mitochondrion - matrix 2
Tb927.11.11930	cytosol	7.56888e-21	1	8.40315e-37	unknown
Tb927.11.11940	cytosol	1	1.48355e-08	1	cytosol
Tb927.11.11950	mitochondrion - IM	1	1.46615e-08	1	mitochondrion - IM
Tb927.11.11960	endoplasmic reticulum	4.14614e-17	1	0	unknown
Tb927.11.11980	microtubule structures 2	2.4186e-05	0.999976	5.8496e-10	unknown
Tb927.11.1200	cytosol	0.999997	1.91326e-07	0.999997	cytosol
Tb927.11.12030	nucleus	1	0	1	nucleus
Tb927.11.12040	mitochondrion - IM	1	8.11263e-10	1	mitochondrion - IM
Tb927.11.12050	microtubule structures 2	7.54614e-09	1	6.26108e-17	unknown
Tb927.11.12060	glycosomes	1	0	1	glycosomes
Tb927.11.12070	microtubule structures 2	0.999999	5.76825e-07	0.999999	microtubule structures 2
Tb927.11.12090	nucleus	0.997523	0.000568092	0.996957	unknown
Tb927.11.1210	cytosol	1	4.43927e-08	1	cytosol
Tb927.11.12110	nucleus	0.999944	2.75212e-07	0.999944	nucleus
Tb927.11.12150	nucleus	0.999999	2.61101e-07	0.999999	nucleus
Tb927.11.12160	mitochondrion - IM	0.00821745	0.991783	6.75267e-05	unknown
Tb927.11.12180	microtubule structures 2	0.857066	0.142934	0.734563	unknown
Tb927.11.12190	nucleus	0.00829085	0.991709	6.87388e-05	unknown
Tb927.11.1220	microtubule structures 1	1	6.69854e-10	1	microtubule structures 1
Tb927.11.12200	mitochondrion - IM	1.56297e-18	1	0	unknown
Tb927.11.12210	flagellum 1	1	5.41779e-16	1	flagellum 1
Tb927.11.12220	acidocalcisomes	1	0	1	acidocalcisomes
Tb927.11.12230	mitochondrion - matrix 2	1	5.22112e-13	1	mitochondrion - matrix 2
Tb927.11.12240	mitochondrion - OM	0.999675	2.15846e-11	0.999675	mitochondrion - OM
Tb927.11.12260	nucleus	1.64967e-09	1	2.7423e-18	unknown
Tb927.11.12270	acidocalcisomes	1	8.21699e-17	1	acidocalcisomes
Tb927.11.12280	cytosol	1.72289e-10	1	2.96835e-20	unknown
Tb927.11.12290	endoplasmic reticulum	1	3.64639e-10	1	endoplasmic reticulum
Tb927.11.1230	microtubule structures 2	2.54822e-15	1	1.10335e-29	unknown
Tb927.11.12300	cytosol	0.94305	0.0569501	0.889343	unknown
Tb927.11.12310	microtubule structures 1	2.46868e-23	1	2.74078e-39	unknown
Tb927.11.12320	secretory/endocytic 3	1	1.00425e-12	1	secretory/endocytic 3
Tb927.11.12330	microtubule structures 2	0.997488	0.00246894	0.995025	unknown
Tb927.11.12350	mitochondrion - matrix 1	0.979241	4.42794e-09	0.979241	unknown
Tb927.11.12360	flagellum 1	0.00262552	0.997374	6.89334e-06	unknown
Tb927.11.12365	mitochondrion - IM	2.52297e-12	1	6.36569e-24	unknown
Tb927.11.12370	mitochondrion - IM	2.24588e-06	0.999998	5.04396e-12	unknown
Tb927.11.12380	nucleus	1	1.24728e-07	1	nucleus
Tb927.11.12390	microtubule structures 2	2.85328e-20	1	0	unknown
Tb927.11.1240	secretory/endocytic 1	0.997814	0.00218595	0.995633	unknown
Tb927.11.12410	nucleus	0.959741	0.0399844	0.921366	unknown
Tb927.11.12420	microtubule structures 2	1.25947e-19	1	0	unknown
Tb927.11.12430	flagellum 1	1	0	1	flagellum 1
Tb927.11.12440	cytosol	0.999958	8.39345e-09	0.999958	cytosol
Tb927.11.12450	nucleus	2.99417e-07	0.999999	1.66126e-13	unknown
Tb927.11.12460	nucleus	1.22956e-25	1	0	unknown
Tb927.11.12470	cytosol	0.998675	1.46749e-07	0.998675	unknown
Tb927.11.12480	cytosol	0.999997	2.51675e-06	0.999995	cytosol
Tb927.11.12490	acidocalcisomes	1	0	1	acidocalcisomes
Tb927.11.1250	mitochondrion - matrix 1	0.999765	6.11945e-14	0.999765	mitochondrion - matrix 1
Tb927.11.12500	secretory/endocytic 1	0.613566	7.17017e-06	0.613562	unknown
Tb927.11.12510	flagellum 1	0.999999	7.91164e-07	0.999998	flagellum 1
Tb927.11.12520	mitochondrion - matrix 2	0.998302	5.73364e-13	0.998302	unknown
Tb927.11.12530	microtubule structures 2	1	5.67434e-09	1	microtubule structures 2
Tb927.11.12540	microtubule structures 2	0.999756	0.000244288	0.999511	unknown
Tb927.11.12560	flagellum 1	1	4.02893e-16	1	flagellum 1
Tb927.11.1260	secretory/endocytic 1	1	1.07336e-07	1	secretory/endocytic 1
Tb927.11.12600	nucleus	0.933285	0.000101388	0.93319	unknown
Tb927.11.12610	cytosol	1	6.69996e-09	1	cytosol
Tb927.11.12630	microtubule structures 2	4.8495e-11	1	2.35177e-21	unknown
Tb927.11.12640	nucleus	0.999994	5.96906e-06	0.999988	nucleus
Tb927.11.12650	endoplasmic reticulum	1	2.47677e-13	1	endoplasmic reticulum
Tb927.11.12670	cytosol	0.985551	0.00060781	0.984952	unknown
Tb927.11.12680	cytosol	1	0	1	cytosol
Tb927.11.12690	nucleus	3.48355e-41	1	0	unknown
Tb927.11.1270	mitochondrion - IM	1	0	1	mitochondrion - IM
Tb927.11.12720	microtubule structures 2	0.998843	0.000436221	0.998407	unknown
Tb927.11.12740	microtubule structures 1	4.47923e-35	1	0	unknown
Tb927.11.12750	nucleus	1	3.66731e-09	1	nucleus
Tb927.11.12780	cytosol	1	6.61626e-09	1	cytosol
Tb927.11.12830	cytosol	1	9.26792e-10	1	cytosol
Tb927.11.12840	flagellum 1	1	0	1	flagellum 1
Tb927.11.12850	cytosol	0.99108	0.0089202	0.982239	unknown
Tb927.11.12860	flagellum 1	1	0	1	flagellum 1
Tb927.11.12870	secretory/endocytic 1	4.46114e-07	1	1.99018e-13	unknown
Tb927.11.12880	microtubule structures 2	0.994711	0.00101343	0.993703	unknown
Tb927.11.1290	mitochondrion - matrix 2	0.999998	4.27429e-10	0.999998	mitochondrion - matrix 2
Tb927.11.12920	endoplasmic reticulum	0.999999	5.711e-12	0.999999	endoplasmic reticulum
Tb927.11.12930	mitochondrion - matrix 1	1	3.18565e-12	1	mitochondrion - matrix 1
Tb927.11.12940	cytosol	0.983685	0.0163149	0.967636	unknown
Tb927.11.12950	microtubule structures 2	1.23351e-12	1	1.74923e-24	unknown
Tb927.11.12970	flagellum 1	1	9.80553e-12	1	flagellum 1
Tb927.11.12980	mitochondrion - IM	1.88808e-06	0.999998	3.87111e-12	unknown
Tb927.11.1300	cytosol	2.33618e-19	1	2.59368e-35	unknown
Tb927.11.13000	secretory/endocytic 2	0.999999	4.6817e-13	0.999999	secretory/endocytic 2
Tb927.11.13010	cytosol	1.82602e-18	1	2.02729e-34	unknown
Tb927.11.13050	flagellum 1	0.999939	2.4842e-07	0.999938	flagellum 1
Tb927.11.13060	nucleus	0.999999	5.93402e-07	0.999999	nucleus
Tb927.11.13070	nucleus	0.999653	8.76805e-05	0.999565	unknown
Tb927.11.1310	mitochondrion - OM	1	1.04745e-08	1	mitochondrion - OM
Tb927.11.13130	secretory/endocytic 3	1	7.01507e-20	1	secretory/endocytic 3
Tb927.11.13140	mitochondrion - IM	1	3.90773e-13	1	mitochondrion - IM
Tb927.11.13150	microtubule structures 2	0.958979	0.0410193	0.919642	unknown
Tb927.11.13170	mitochondrion - IM	0.961279	0.0387187	0.92406	unknown
Tb927.11.13180	mitochondrion - OM	1	0	1	mitochondrion - OM
Tb927.11.13190	cytosol	1	4.01095e-11	1	cytosol
Tb927.11.13200	secretory/endocytic 1	0.999989	1.11278e-05	0.999978	secretory/endocytic 1
Tb927.11.13210	microtubule structures 1	1	3.73092e-11	1	microtubule structures 1
Tb927.11.13220	endoplasmic reticulum	1	1.06216e-14	1	endoplasmic reticulum
Tb927.11.13230	endoplasmic reticulum	1	1.85242e-10	1	endoplasmic reticulum
Tb927.11.13240	microtubule structures 2	7.13362e-72	1	0	unknown
Tb927.11.13250	nucleus	0.99991	4.37321e-07	0.99991	nucleus
Tb927.11.13260	nucleus	9.79785e-14	1	9.6051e-27	unknown
Tb927.11.13270	microtubule structures 2	0.00108363	0.998904	1.1878e-06	unknown
Tb927.11.13280	mitochondrion - matrix 2	1	0	1	mitochondrion - matrix 2
Tb927.11.1330	cytosol	1	0	1	cytosol
Tb927.11.13300	cytosol	0.999895	0.000104781	0.99979	unknown
Tb927.11.13310	nucleus	1	1.86571e-10	1	nucleus
Tb927.11.13320	endoplasmic reticulum	0.999907	5.17616e-07	0.999907	endoplasmic reticulum
Tb927.11.13330	nucleus	3.08107e-36	1	0	unknown
Tb927.11.13340	cytosol	1	1.83185e-10	1	cytosol
Tb927.11.13360	nucleus	1	0	1	nucleus
Tb927.11.13380	nucleus	0.998477	1.50333e-05	0.998462	unknown
Tb927.11.1340	nucleus	0.0436568	0.952144	0.00208925	unknown
Tb927.11.13400	nucleus	0.478899	0.520972	0.229406	unknown
Tb927.11.13410	microtubule structures 2	0.999975	2.50631e-05	0.99995	microtubule structures 2
Tb927.11.13440	endoplasmic reticulum	3.6664e-24	1	4.07052e-40	unknown
Tb927.11.13450	microtubule structures 2	0.99998	3.29117e-07	0.999979	microtubule structures 2
Tb927.11.13460	flagellum 1	1	9.61328e-11	1	flagellum 1
Tb927.11.13470	cytosol	0.996453	0.00354681	0.992919	unknown
Tb927.11.13490	flagellum 1	0.993727	1.49405e-08	0.993727	unknown
Tb927.11.1350	mitochondrion - IM	2.75721e-09	1	7.60249e-18	unknown
Tb927.11.13500	flagellum 1	1	0	1	flagellum 1
Tb927.11.13510	mitochondrion - IM	1	1.03295e-07	1	mitochondrion - IM
Tb927.11.13520	secretory/endocytic 1	1	2.41177e-14	1	secretory/endocytic 1
Tb927.11.13540	cytosol	0.000973299	0.999023	9.50962e-07	unknown
Tb927.11.13550	secretory/endocytic 1	1	2.59483e-07	0.999999	secretory/endocytic 1
Tb927.11.13560	mitochondrion - IM	0.999999	7.99488e-07	0.999998	mitochondrion - IM
Tb927.11.13570	cytosol	1	1.51852e-07	1	cytosol
Tb927.11.13580	mitochondrion - IM	0.999928	1.59644e-07	0.999928	mitochondrion - IM
Tb927.11.13590	mitochondrion - matrix 2	1	3.47777e-09	1	mitochondrion - matrix 2
Tb927.11.1360	nucleus	0.999995	6.61067e-09	0.999995	nucleus
Tb927.11.13600	mitochondrion - matrix 2	0.999769	2.13344e-07	0.999769	mitochondrion - matrix 2
Tb927.11.13610	endoplasmic reticulum	0.999953	3.13903e-12	0.999953	endoplasmic reticulum
Tb927.11.13620	mitochondrion - matrix 2	0.000152764	0.999847	2.33468e-08	unknown
Tb927.11.13650	endoplasmic reticulum	0.999869	1.99755e-08	0.999869	endoplasmic reticulum
Tb927.11.13660	nucleus	0.957129	0.0311765	0.927289	unknown
Tb927.11.13670	microtubule structures 2	0.999993	7.27691e-06	0.999985	microtubule structures 2
Tb927.11.13680	flagellum 1	1	8.34957e-10	1	flagellum 1
Tb927.11.13690	flagellum 1	1	0	1	flagellum 1
Tb927.11.1370	cytosol	1	0	1	cytosol
Tb927.11.13700	microtubule structures 1	1	0	1	microtubule structures 1
Tb927.11.13710	mitochondrion - IM	1	2.50864e-07	0.999999	mitochondrion - IM
Tb927.11.13730	cytosol	1	1.70676e-11	1	cytosol
Tb927.11.13740	secretory/endocytic 3	1	0	1	secretory/endocytic 3
Tb927.11.13750	endoplasmic reticulum	0.000115474	0.999883	1.35548e-08	unknown
Tb927.11.13760	flagellum 1	0.999908	9.47186e-08	0.999908	flagellum 1
Tb927.11.13770	secretory/endocytic 1	0.999986	4.42406e-06	0.999981	secretory/endocytic 1
Tb927.11.13780	cytosol	1	0	1	cytosol
Tb927.11.13790	mitochondrion - IM	1.32697e-07	1	1.76084e-14	unknown
Tb927.11.1380	flagellum 1	0.984877	8.24127e-07	0.984876	unknown
Tb927.11.13800	mitochondrion - OM	1	4.66567e-10	1	mitochondrion - OM
Tb927.11.13810	nucleus	0.999995	4.58946e-06	0.999991	nucleus
Tb927.11.13820	nucleus - chromatin	1	4.14121e-20	1	nucleus - chromatin
Tb927.11.13830	mitochondrion - IM	1	6.25686e-13	1	mitochondrion - IM
Tb927.11.13840	microtubule structures 2	0.999261	0.000193448	0.999068	unknown
Tb927.11.13860	nucleus	0.999975	2.40659e-05	0.999951	nucleus
Tb927.11.13870	cytosol	1	0	1	cytosol
Tb927.11.13880	microtubule structures 2	7.44011e-19	1	8.26018e-35	unknown
Tb927.11.13890	mitochondrion - matrix 1	1	0	1	mitochondrion - matrix 1
Tb927.11.1390	nucleus - chromatin	1	1.10105e-09	1	nucleus - chromatin
Tb927.11.13900	flagellum 1	1	0	1	flagellum 1
Tb927.11.13910	mitochondrion - matrix 2	0.999554	1.61208e-12	0.999554	mitochondrion - matrix 2
Tb927.11.13920	nucleus	0.986266	0.0122424	0.974192	unknown
Tb927.11.13930	nucleus	1	0	1	nucleus
Tb927.11.13950	cytosol	6.71665e-44	1	0	unknown
Tb927.11.13970	nucleus	0.999999	1.09416e-06	0.999998	nucleus
Tb927.11.13980	nucleus	0.996303	0.00369684	0.99262	unknown
Tb927.11.13990	mitochondrion - matrix 2	1	9.65494e-12	1	mitochondrion - matrix 2
Tb927.11.1400	mitochondrion - matrix 2	1	1.36868e-12	1	mitochondrion - matrix 2
Tb927.11.14020	ribonucleoproteins 1	0.999999	3.18939e-13	0.999999	ribonucleoproteins 1
Tb927.11.14040	secretory/endocytic 2	1.5698e-20	1	1.74283e-36	unknown
Tb927.11.14050	nucleus	2.37236e-06	0.999998	5.62811e-12	unknown
Tb927.11.14080	mitochondrion - OM	1	3.53206e-12	1	mitochondrion - OM
Tb927.11.14090	nucleus	0.999924	5.83689e-06	0.999918	nucleus
Tb927.11.1410	nucleus - chromatin	1	0	1	nucleus - chromatin
Tb927.11.14100	nucleus	0.999994	5.4419e-06	0.999989	nucleus
Tb927.11.14110	microtubule structures 2	1.21177e-11	1	1.46838e-22	unknown
Tb927.11.14120	cytosol	9.42284e-12	1	8.87895e-23	unknown
Tb927.11.14130	ribonucleoproteins 1	1	0	1	ribonucleoproteins 1
Tb927.11.14140	cytosol	1	0	1	cytosol
Tb927.11.14150	nucleus	1.28551e-05	0.999981	2.41221e-10	unknown
Tb927.11.14160	cytosol	0.112283	0.887717	0.0126075	unknown
Tb927.11.14165	cytosol	1	4.815e-07	0.999999	cytosol
Tb927.11.14170	endoplasmic reticulum	1	1.52095e-13	1	endoplasmic reticulum
Tb927.11.14190	ribonucleoproteins 1	0.996641	6.44962e-12	0.996641	unknown
Tb927.11.1420	nucleus	0.999426	6.05219e-06	0.99942	nucleus
Tb927.11.14200	cytosol	1	0	1	cytosol
Tb927.11.14210	flagellum 1	1	0	1	flagellum 1
Tb927.11.14220	cytosol	1	2.68621e-09	1	cytosol
Tb927.11.14230	cytosol	1	6.04695e-10	1	cytosol
Tb927.11.14240	microtubule structures 2	8.95611e-06	0.999991	8.02224e-11	unknown
Tb927.11.14250	cytosol	1	0	1	cytosol
Tb927.11.14270	ribonucleoproteins 1	0.989523	2.24371e-07	0.989522	unknown
Tb927.11.14280	cytosol	1	0	1	cytosol
Tb927.11.14290	cytosol	0.999983	1.65327e-05	0.999967	cytosol
Tb927.11.1430	flagellum 1	1	0	1	flagellum 1
Tb927.11.14300	microtubule structures 2	0.999884	0.000116088	0.999768	unknown
Tb927.11.14330	cytosol	1	5.04343e-11	1	cytosol
Tb927.11.14340	cytosol	1	4.43723e-11	1	cytosol
Tb927.11.14360	mitochondrion - IM	1	6.34815e-08	1	mitochondrion - IM
Tb927.11.14380	mitochondrion - matrix 2	1	0	1	mitochondrion - matrix 2
Tb927.11.14390	cytosol	0.999996	4.11435e-06	0.999992	cytosol
Tb927.11.1440	endoplasmic reticulum	1	1.74025e-15	1	endoplasmic reticulum
Tb927.11.14430	proteasome regulatory particle	1	0	1	proteasome regulatory particle
Tb927.11.14440	flagellum 1	1	0	1	flagellum 1
Tb927.11.14450	flagellum 1	1	1.66067e-12	1	flagellum 1
Tb927.11.14460	cytosol	0.999999	1.00827e-06	0.999998	cytosol
Tb927.11.14470	nucleus	0.993902	0.00589904	0.988039	unknown
Tb927.11.14490	nucleus	0.999832	0.000168441	0.999663	unknown
Tb927.11.14495	mitochondrion - OM	7.5305e-06	0.999992	5.67084e-11	unknown
Tb927.11.1450	mitochondrion - matrix 2	1	1.13466e-11	1	mitochondrion - matrix 2
Tb927.11.14520	mitochondrion - matrix 2	1	1.40953e-11	1	mitochondrion - matrix 2
Tb927.11.14550	microtubule structures 2	9.23936e-08	1	8.56487e-15	unknown
Tb927.11.14560	nucleus	1	0	1	nucleus
Tb927.11.14570	mitochondrion - matrix 2	1	1.56146e-11	1	mitochondrion - matrix 2
Tb927.11.14580	cytosol	0.999921	2.6446e-06	0.999918	cytosol
Tb927.11.14590	nucleus	0.999999	1.27099e-06	0.999997	nucleus
Tb927.11.14650	microtubule structures 2	0.99984	1.5101e-07	0.99984	microtubule structures 2
Tb927.11.14660	mitochondrion - matrix 1	0.935538	2.88333e-11	0.935538	unknown
Tb927.11.14670	mitochondrion - OM	5.22363e-05	0.999948	2.72864e-09	unknown
Tb927.11.14680	microtubule structures 2	1.21187e-09	1	1.46958e-18	unknown
Tb927.11.14690	nucleus	0.529193	0.470064	0.280439	unknown
Tb927.11.14700	mitochondrion - IM	1	7.55192e-11	1	mitochondrion - IM
Tb927.11.14710	nucleus	1	2.27372e-11	1	nucleus
Tb927.11.14730	mitochondrion - IM	1	1.42269e-07	1	mitochondrion - IM
Tb927.11.14740	cytosol	1.23959e-36	1	0	unknown
Tb927.11.14750	nucleus	0.999999	9.74897e-07	0.999998	nucleus
Tb927.11.14760	cytosol	1	4.28508e-08	1	cytosol
Tb927.11.14770	cytosol	0.131057	0.868927	0.017178	unknown
Tb927.11.14780	microtubule structures 2	1	8.79119e-09	1	microtubule structures 2
Tb927.11.14800	microtubule structures 2	0.999998	1.61909e-06	0.999997	microtubule structures 2
Tb927.11.14870	cytosol	1	0	1	cytosol
Tb927.11.14880	microtubule structures 2	1	2.6516e-08	1	microtubule structures 2
Tb927.11.14890	cytosol	1	8.71323e-09	1	cytosol
Tb927.11.14900	cytosol	0.822367	4.94065e-08	0.822367	unknown
Tb927.11.14910	endoplasmic reticulum	0.999987	1.31142e-05	0.999974	endoplasmic reticulum
Tb927.11.14920	nucleus	0.0206174	0.97937	0.000425327	unknown
Tb927.11.14930	mitochondrion - OM	0.00485628	0.995144	2.35835e-05	unknown
Tb927.11.14940	mitochondrion - matrix 2	0.999994	5.71314e-10	0.999994	mitochondrion - matrix 2
Tb927.11.14950	cytosol	0.999995	1.34842e-07	0.999995	cytosol
Tb927.11.14960	nucleus	1	0	1	nucleus
Tb927.11.14970	microtubule structures 2	1	3.17776e-08	1	microtubule structures 2
Tb927.11.14980	mitochondrion - matrix 1	1	0	1	mitochondrion - matrix 1
Tb927.11.14990	cytosol	1	5.28524e-08	1	cytosol
Tb927.11.15000	microtubule structures 2	1	7.32968e-10	1	microtubule structures 2
Tb927.11.15010	nucleus	0.919155	0.00069929	0.918512	unknown
Tb927.11.15020	cytosol	0.996427	0.00355746	0.992882	unknown
Tb927.11.15030	cytosol	1	4.11114e-08	1	cytosol
Tb927.11.15040	mitochondrion - matrix 2	0.999999	2.03648e-11	0.999999	mitochondrion - matrix 2
Tb927.11.15070	mitochondrion - matrix 2	1	9.4065e-16	1	mitochondrion - matrix 2
Tb927.11.15090	microtubule structures 1	1	5.63672e-11	1	microtubule structures 1
Tb927.11.15100	flagellum 1	1	0	1	flagellum 1
Tb927.11.15120	flagellum 1	1	8.9985e-13	1	flagellum 1
Tb927.11.15130	flagellum 1	1	7.50405e-13	1	flagellum 1
Tb927.11.15140	microtubule structures 2	1	0	1	microtubule structures 2
Tb927.11.15150	endoplasmic reticulum	0.999565	3.24734e-10	0.999565	endoplasmic reticulum
Tb927.11.15170	cytosol	0.99962	0.000380223	0.99924	unknown
Tb927.11.15180	nucleus	0.999477	0.000522936	0.998954	unknown
Tb927.11.15190	flagellum 1	1	0	1	flagellum 1
Tb927.11.15210	endoplasmic reticulum	1	4.93272e-13	1	endoplasmic reticulum
Tb927.11.15220	flagellum 1	1	8.1391e-14	1	flagellum 1
Tb927.11.15230	secretory/endocytic 1	1	3.50541e-11	1	secretory/endocytic 1
Tb927.11.15240	secretory/endocytic 1	0.0222217	0.975118	0.000552917	unknown
Tb927.11.15250	flagellum 1	0.999999	4.41208e-08	0.999999	flagellum 1
Tb927.11.15270	cytosol	3.50294e-05	0.999965	1.22706e-09	unknown
Tb927.11.15310	microtubule structures 1	0.999995	8.74626e-10	0.999995	microtubule structures 1
Tb927.11.15320	microtubule structures 2	5.26252e-21	1	5.84257e-37	unknown
Tb927.11.15340	secretory/endocytic 2	1	8.56867e-13	1	secretory/endocytic 2
Tb927.11.15350	nucleus	0.999998	1.60594e-06	0.999997	nucleus
Tb927.11.15370	cytosol	1	0	1	cytosol
Tb927.11.15375	flagellum 1	3.92616e-14	1	2.41048e-27	unknown
Tb927.11.1540	mitochondrion - matrix 2	0.999997	2.22364e-11	0.999997	mitochondrion - matrix 2
Tb927.11.15400	secretory/endocytic 1	4.28851e-35	1	4.7612e-51	unknown
Tb927.11.15420	nucleus	0.999983	1.68789e-05	0.999966	nucleus
Tb927.11.15430	nucleus	1	6.0995e-10	1	nucleus
Tb927.11.15440	mitochondrion - IM	1	8.29853e-12	1	mitochondrion - IM
Tb927.11.15450	cytosol	0.936601	3.99858e-08	0.936601	unknown
Tb927.11.15460	nucleus	1	1.65325e-09	1	nucleus
Tb927.11.15480	cytosol	1	0	1	cytosol
Tb927.11.1550	nucleus	0.00107143	0.998929	1.14797e-06	unknown
Tb927.11.15500	mitochondrion - matrix 1	0.999833	5.42317e-12	0.999833	mitochondrion - matrix 1
Tb927.11.15520	microtubule structures 1	0.999984	1.63815e-05	0.999967	microtubule structures 1
Tb927.11.15530	endoplasmic reticulum	1	6.94055e-14	1	endoplasmic reticulum
Tb927.11.15550	mitochondrion - OM	1	1.64729e-09	1	mitochondrion - OM
Tb927.11.15580	nucleus	0.984832	0.0151679	0.969894	unknown
Tb927.11.15590	cytosol	1	1.04459e-10	1	cytosol
Tb927.11.1560	cytosol	1	0	1	cytosol
Tb927.11.15610	microtubule structures 1	0.0105773	0.98926	0.000113603	unknown
Tb927.11.15630	nucleus	1	4.2488e-11	1	nucleus
Tb927.11.15640	mitochondrion - matrix 2	1	0	1	mitochondrion - matrix 2
Tb927.11.15650	mitochondrion - matrix 2	0.999995	1.15515e-10	0.999995	mitochondrion - matrix 2
Tb927.11.15660	mitochondrion - IM	1.77961e-10	1	3.16703e-20	unknown
Tb927.11.15675	mitochondrion - IM	1	8.45287e-12	1	mitochondrion - IM
Tb927.11.15680	cytosol	1	4.5111e-12	1	cytosol
Tb927.11.15690	microtubule structures 2	0.000104052	0.999896	1.08316e-08	unknown
Tb927.11.1570	microtubule structures 2	1.27261e-21	1	0	unknown
Tb927.11.15700	mitochondrion - IM	1	1.13943e-09	1	mitochondrion - IM
Tb927.11.15730	microtubule structures 2	0.999969	7.72546e-06	0.999961	microtubule structures 2
Tb927.11.15740	flagellum 1	1	4.41729e-10	1	flagellum 1
Tb927.11.15750	nucleus	1	2.51824e-12	1	nucleus
Tb927.11.15760	endoplasmic reticulum	1	0	1	endoplasmic reticulum
Tb927.11.15770	cytosol	4.3633e-38	1	0	unknown
Tb927.11.15800	cytosol	0.909823	0.00160725	0.90836	unknown
Tb927.11.15810	mitochondrion - IM	1	5.09735e-12	1	mitochondrion - IM
Tb927.11.15820	mitochondrion - matrix 2	0.968371	1.58846e-08	0.968371	unknown
Tb927.11.15830	cytosol	8.38228e-05	0.999892	9.06562e-09	unknown
Tb927.11.15840	secretory/endocytic 2	1	0	1	secretory/endocytic 2
Tb927.11.15850	mitochondrion - matrix 2	0.941503	2.45121e-10	0.941503	unknown
Tb927.11.15870	endoplasmic reticulum	1	9.57805e-14	1	endoplasmic reticulum
Tb927.11.15890	mitochondrion - matrix 2	0.999999	2.40484e-08	0.999999	mitochondrion - matrix 2
Tb927.11.15900	ribonucleoproteins 1	1	1.26144e-10	1	ribonucleoproteins 1
Tb927.11.15910	cytosol	0.999997	2.72627e-06	0.999995	cytosol
Tb927.11.15920	mitochondrion - OM	1	2.76881e-09	1	mitochondrion - OM
Tb927.11.15940	cytosol	1	8.16996e-10	1	cytosol
Tb927.11.15970	nucleus	0.997492	0.00249358	0.995005	unknown
Tb927.11.15990	nucleus	0.999869	1.30759e-05	0.999856	nucleus
Tb927.11.160	secretory/endocytic 1	1	3.53429e-15	1	secretory/endocytic 1
Tb927.11.1600	cytosol	1.61525e-07	1	2.60905e-14	unknown
Tb927.11.16000	cytosol	2.30703e-35	1	0	unknown
Tb927.11.16010	secretory/endocytic 1	1	2.71545e-17	1	secretory/endocytic 1
Tb927.11.16020	nucleus	1	6.36374e-17	1	nucleus
Tb927.11.16030	proteasome regulatory particle	1	0	1	proteasome regulatory particle
Tb927.11.16040	cytosol	0.954845	0.0451546	0.91173	unknown
Tb927.11.16050	cytosol	1	7.79799e-08	1	cytosol
Tb927.11.16080	secretory/endocytic 1	1	1.34943e-18	1	secretory/endocytic 1
Tb927.11.16090	flagellum 1	1	0	1	flagellum 1
Tb927.11.16100	cytosol	1	6.35111e-15	1	cytosol
Tb927.11.16110	secretory/endocytic 1	1	1.07709e-15	1	secretory/endocytic 1
Tb927.11.16120	mitochondrion - IM	1	3.20052e-09	1	mitochondrion - IM
Tb927.11.16130	nucleus	1	6.95924e-08	1	nucleus
Tb927.11.16140	endoplasmic reticulum	2.48058e-69	1	0	unknown
Tb927.11.16150	cytosol	1	0	1	cytosol
Tb927.11.16160	cytosol	1	0	1	cytosol
Tb927.11.1620	mitochondrion - IM	1	9.56048e-11	1	mitochondrion - IM
Tb927.11.16200	microtubule structures 2	0.00259638	0.997404	6.7412e-06	unknown
Tb927.11.16210	flagellum 1	1	0	1	flagellum 1
Tb927.11.16220	mitochondrion - matrix 2	0.99999	9.12653e-14	0.99999	mitochondrion - matrix 2
Tb927.11.16230	nucleus	0.999989	1.09078e-05	0.999978	nucleus
Tb927.11.16240	endoplasmic reticulum	1	1.12595e-11	1	endoplasmic reticulum
Tb927.11.16250	mitochondrion - matrix 2	0.99277	1.15814e-07	0.992769	unknown
Tb927.11.16260	mitochondrion - IM	3.43674e-77	1	0	unknown
Tb927.11.16280	ribonucleoproteins 1	1	0	1	ribonucleoproteins 1
Tb927.11.1630	mitochondrion - matrix 1	1	1.05947e-13	1	mitochondrion - matrix 1
Tb927.11.16320	secretory/endocytic 1	1	4.295e-21	1	secretory/endocytic 1
Tb927.11.16330	nucleus	1.54963e-10	1	2.40135e-20	unknown
Tb927.11.16340	cytosol	1	0	1	cytosol
Tb927.11.16350	endoplasmic reticulum	1.72886e-45	1	0	unknown
Tb927.11.16370	cytosol	0.999983	1.67489e-05	0.999966	cytosol
Tb927.11.16380	secretory/endocytic 1	1.6002e-07	1	2.56175e-14	unknown
Tb927.11.16390	cytosol	0.021195	0.977609	0.000474569	unknown
Tb927.11.1640	endoplasmic reticulum	1.42135e-07	1	2.02036e-14	unknown
Tb927.11.16400	mitochondrion - IM	0.99521	7.29314e-09	0.99521	unknown
Tb927.11.16410	flagellum 1	1	8.18318e-09	1	flagellum 1
Tb927.11.16420	mitochondrion - matrix 2	1	1.88856e-11	1	mitochondrion - matrix 2
Tb927.11.16430	mitochondrion - IM	1	2.65187e-09	1	mitochondrion - IM
Tb927.11.16450	nucleus	0.999995	5.46533e-06	0.999989	nucleus
Tb927.11.16460	mitochondrion - matrix 2	0.995015	2.541e-10	0.995015	unknown
Tb927.11.16470	microtubule structures 2	1	1.7916e-09	1	microtubule structures 2
Tb927.11.16480	mitochondrion - matrix 2	1	9.29948e-10	1	mitochondrion - matrix 2
Tb927.11.16490	nucleus	1.44378e-62	1	0	unknown
Tb927.11.1650	mitochondrion - IM	1	1.32752e-10	1	mitochondrion - IM
Tb927.11.16510	mitochondrion - IM	1	9.21884e-11	1	mitochondrion - IM
Tb927.11.16530	mitochondrion - matrix 2	0.999995	1.02893e-12	0.999995	mitochondrion - matrix 2
Tb927.11.16540	cytosol	0.99969	9.22413e-05	0.999598	unknown
Tb927.11.16570	mitochondrion - IM	1	1.44091e-07	1	mitochondrion - IM
Tb927.11.16575	secretory/endocytic 1	1.16272e-43	1	0	unknown
Tb927.11.1660	nucleus	1	2.64467e-10	1	nucleus
Tb927.11.16600	nucleus	0.485716	0.459459	0.26255	unknown
Tb927.11.16610	microtubule structures 2	1	3.50486e-08	1	microtubule structures 2
Tb927.11.16620	mitochondrion - OM	0.999447	1.7808e-07	0.999447	mitochondrion - OM
Tb927.11.16630	acidocalcisomes	1	3.4317e-14	1	acidocalcisomes
Tb927.11.16640	microtubule structures 1	1	0	1	microtubule structures 1
Tb927.11.16650	secretory/endocytic 1	1	2.30399e-20	1	secretory/endocytic 1
Tb927.11.16660	nucleus	1	7.52759e-09	1	nucleus
Tb927.11.16670	nucleus	0.650676	2.02493e-05	0.650663	unknown
Tb927.11.16690	secretory/endocytic 1	1	0	1	secretory/endocytic 1
Tb927.11.167	endoplasmic reticulum	0.999998	1.34e-08	0.999998	endoplasmic reticulum
Tb927.11.1670	mitochondrion - matrix 2	1	1.5831e-11	1	mitochondrion - matrix 2
Tb927.11.16700	mitochondrion - matrix 2	0.999982	9.62324e-10	0.999982	mitochondrion - matrix 2
Tb927.11.16710	mitochondrion - IM	1	2.173e-12	1	mitochondrion - IM
Tb927.11.16720	microtubule structures 2	0.999766	0.000149665	0.999616	unknown
Tb927.11.16730	mitochondrion - matrix 2	1	0	1	mitochondrion - matrix 2
Tb927.11.16740	endoplasmic reticulum	1	2.60666e-16	1	endoplasmic reticulum
Tb927.11.16750	mitochondrion - IM	1	8.23534e-14	1	mitochondrion - IM
Tb927.11.16760	cytosol	1	0	1	cytosol
Tb927.11.16790	nucleus	4.05001e-12	1	1.64025e-23	unknown
Tb927.11.1680	endoplasmic reticulum	1	4.04801e-13	1	endoplasmic reticulum
Tb927.11.16810	microtubule structures 2	0.608855	0.000110504	0.608788	unknown
Tb927.11.16830	cytosol	0.999928	7.09368e-05	0.999857	unknown
Tb927.11.16850	microtubule structures 2	3.76746e-19	1	4.18272e-35	unknown
Tb927.11.16860	mitochondrion - matrix 2	1	0	1	mitochondrion - matrix 2
Tb927.11.16870	mitochondrion - matrix 2	1	9.05574e-09	1	mitochondrion - matrix 2
Tb927.11.16880	flagellum 1	1	0	1	flagellum 1
Tb927.11.16890	flagellum 1	1	0	1	flagellum 1
Tb927.11.16910	nucleus	0.748052	0.00471159	0.744528	unknown
Tb927.11.16930	mitochondrion - IM	1	1.98785e-09	1	mitochondrion - IM
Tb927.11.16970	cytosol	1	0	1	cytosol
Tb927.11.16980	microtubule structures 2	2.60984e-05	0.999974	6.81128e-10	unknown
Tb927.11.16990	mitochondrion - matrix 2	9.75452e-21	1	1.08297e-36	unknown
Tb927.11.170	mitochondrion - matrix 2	0.988755	1.22114e-08	0.988755	unknown
Tb927.11.1700	mitochondrion - matrix 2	1	8.55358e-14	1	mitochondrion - matrix 2
Tb927.11.17000	microtubule structures 2	1	4.58427e-11	1	microtubule structures 2
Tb927.11.17015	mitochondrion - OM	1	7.48918e-13	1	mitochondrion - OM
Tb927.11.17020	nucleus	7.62244e-25	1	0	unknown
Tb927.11.1710	mitochondrion - matrix 2	1	0	1	mitochondrion - matrix 2
Tb927.11.1720	cytosol	1	1.03179e-10	1	cytosol
Tb927.11.1740	intraflagellar transport	1	0	1	intraflagellar transport
Tb927.11.1750	nucleus	5.55523e-15	1	3.08377e-29	unknown
Tb927.11.1760	cytosol	0.0290703	0.97093	0.000845083	unknown
Tb927.11.1770	microtubule structures 2	1.62009e-15	1	2.698e-30	unknown
Tb927.11.180	mitochondrion - matrix 2	0.999999	2.85048e-12	0.999999	mitochondrion - matrix 2
Tb927.11.1820	nucleus	0.999988	6.69951e-06	0.999981	nucleus
Tb927.11.18230	nucleus - chromatin	5.59195e-13	1	3.12713e-25	unknown
Tb927.11.1840	microtubule structures 2	1	1.09451e-08	1	microtubule structures 2
Tb927.11.1850	mitochondrion - matrix 2	0.999999	1.50623e-11	0.999999	mitochondrion - matrix 2
Tb927.11.1890	cytosol	0.998605	5.13435e-06	0.9986	unknown
Tb927.11.190	mitochondrion - matrix 2	1	7.83181e-11	1	mitochondrion - matrix 2
Tb927.11.1900	cytosol	1	0	1	cytosol
Tb927.11.1910	secretory/endocytic 1	1	0	1	secretory/endocytic 1
Tb927.11.1950	mitochondrion - matrix 2	1	8.99819e-12	1	mitochondrion - matrix 2
Tb927.11.19570	mitochondrion - matrix 2	3.27093e-12	1	1.0699e-23	unknown
Tb927.11.1960	flagellum 1	1	2.96313e-11	1	flagellum 1
Tb927.11.1970	nucleus	0.104983	0.892599	0.0112752	unknown
Tb927.11.1980	nucleus	0.928566	0.00071625	0.927901	unknown
Tb927.11.1990	cytosol	1	7.05504e-09	1	cytosol
Tb927.11.200	cytosol	0.999931	6.92566e-05	0.999861	unknown
Tb927.11.2000	cytosol	0.999044	3.43308e-05	0.99901	cytosol
Tb927.11.2010	mitochondrion - IM	1	1.06159e-08	1	mitochondrion - IM
Tb927.11.2020	cytosol	6.06024e-21	1	0	unknown
Tb927.11.2040	microtubule structures 2	4.47569e-10	1	3.89472e-19	unknown
Tb927.11.2060	nucleus	0.998343	0.00165728	0.996688	unknown
Tb927.11.2070	nucleus	0.953852	0.0029941	0.950996	unknown
Tb927.11.20710	nucleus	0.97164	0.0283599	0.944084	unknown
Tb927.11.20730	endoplasmic reticulum	4.9207e-13	1	2.42123e-25	unknown
Tb927.11.2090	cytosol	1	3.62329e-08	1	cytosol
Tb927.11.210	nucleus	3.59924e-06	0.999996	1.29546e-11	unknown
Tb927.11.2100	nucleus	0.999265	0.000734245	0.998531	unknown
Tb927.11.2110	cytosol	5.90082e-25	1	6.55122e-41	unknown
Tb927.11.2120	nucleus	1	4.81066e-15	1	nucleus
Tb927.11.2130	proteasome regulatory particle	1	0	1	proteasome regulatory particle
Tb927.11.2140	flagellum 1	1	0	1	flagellum 1
Tb927.11.2150	microtubule structures 1	1	9.9951e-09	1	microtubule structures 1
Tb927.11.2160	mitochondrion - IM	1.66542e-23	1	0	unknown
Tb927.11.2170	endoplasmic reticulum	0.999999	4.26767e-08	0.999999	endoplasmic reticulum
Tb927.11.2180	mitochondrion - matrix 2	0.997563	2.10422e-11	0.997563	unknown
Tb927.11.2190	mitochondrion - IM	1	1.87136e-12	1	mitochondrion - IM
Tb927.11.220	microtubule structures 2	6.27102e-33	1	0	unknown
Tb927.11.2200	nucleus	0.994384	0.0056159	0.9888	unknown
Tb927.11.2210	endoplasmic reticulum	0.999802	1.33139e-08	0.999802	endoplasmic reticulum
Tb927.11.2220	mitochondrion - matrix 2	0.999988	1.25446e-13	0.999988	mitochondrion - matrix 2
Tb927.11.2230	nucleus	2.43551e-06	0.999998	5.93172e-12	unknown
Tb927.11.2235	mitochondrion - OM	1	4.46285e-11	1	mitochondrion - OM
Tb927.11.2240	cytosol	0.999996	3.8529e-06	0.999992	cytosol
Tb927.11.2245	mitochondrion - IM	1	1.49375e-12	1	mitochondrion - IM
Tb927.11.2250	nucleus	0.998431	6.3172e-07	0.998431	unknown
Tb927.11.2260	cytosol	0.999155	1.16506e-06	0.999154	cytosol
Tb927.11.2270	flagellum 1	1	0	1	flagellum 1
Tb927.11.2280	cytosol	0.998846	5.66796e-06	0.998841	unknown
Tb927.11.2290	microtubule structures 2	2.3425e-08	1	5.4873e-16	unknown
Tb927.11.230	nucleus	1	0	1	nucleus
Tb927.11.2300	nucleus	0.999992	7.66786e-06	0.999985	nucleus
Tb927.11.2320	microtubule structures 2	7.52267e-05	0.999915	6.41736e-09	unknown
Tb927.11.2330	nucleus	0.999209	3.0448e-05	0.999179	nucleus
Tb927.11.2340	nucleus	0.700053	1.19902e-07	0.700052	unknown
Tb927.11.2360	cytosol	1.1163e-11	1	1.24612e-22	unknown
Tb927.11.2370	nucleus	0.999256	1.88599e-08	0.999256	nucleus
Tb927.11.2380	glycosomes	1	1.6092e-17	1	glycosomes
Tb927.11.240	mitochondrion - matrix 2	1	1.26738e-11	1	mitochondrion - matrix 2
Tb927.11.2410	secretory/endocytic 2	0.989242	3.11199e-14	0.989242	unknown
Tb927.11.2420	cytosol	1	1.99361e-09	1	cytosol
Tb927.11.2430	nucleus	0.999688	4.08776e-09	0.999688	nucleus
Tb927.11.2440	microtubule structures 2	1	3.97429e-07	0.999999	microtubule structures 2
Tb927.11.2465	mitochondrion - IM	1	1.34435e-11	1	mitochondrion - IM
Tb927.11.2470	nucleus	1.71616e-09	1	2.94593e-18	unknown
Tb927.11.2490	microtubule structures 2	0.999802	0.000193241	0.999608	unknown
Tb927.11.2500	cytosol	1	2.58325e-08	1	cytosol
Tb927.11.2510	nucleus	1	0	1	nucleus
[truncated: 3,588 more rows]

## Sheet: SD9-c
gene ID	tagm.map.allocation	tagm.map.probability	tagm.map.outlier	tagm.map.localisation.probability	tagm.map.localisation.prediction
TcIL3000.A.H_000005100	secretory/endocytic 1	0.0127636	0.987236	0.000162912	unknown
TcIL3000.A.H_000005400:pseudogene	secretory/endocytic 1	0.987561	0.0124387	0.975277	unknown
TcIL3000.A.H_000005600	secretory/endocytic 3	1	8.94677e-09	1	secretory/endocytic 3
TcIL3000.A.H_000005900	nucleus	0.985798	0.0141896	0.971809	unknown
TcIL3000.A.H_000006000	secretory/endocytic 3	1	1.45281e-13	1	secretory/endocytic 3
TcIL3000.A.H_000006200	nucleus	7.72124e-60	1	0	unknown
TcIL3000.A.H_000006600	cytosol	1	1.04553e-07	1	cytosol
TcIL3000.A.H_000006700	secretory/endocytic 1	1	1.06416e-09	1	secretory/endocytic 1
TcIL3000.A.H_000007000	mitochondrion - matrix 2	3.34147e-29	1	0	unknown
TcIL3000.A.H_000007100	secretory/endocytic 3	1	2.28664e-10	1	secretory/endocytic 3
TcIL3000.A.H_000007300	secretory/endocytic 3	1.71785e-68	1	0	unknown
TcIL3000.A.H_000007800	secretory/endocytic 1	1	2.03349e-16	1	secretory/endocytic 1
TcIL3000.A.H_000007900	secretory/endocytic 1	1	1.5934e-17	1	secretory/endocytic 1
TcIL3000.A.H_000008000	secretory/endocytic 1	1	7.39853e-18	1	secretory/endocytic 1
TcIL3000.A.H_000008100	secretory/endocytic 1	1	6.53751e-17	1	secretory/endocytic 1
TcIL3000.A.H_000008400	nucleus	0.967661	0.0323386	0.936369	unknown
TcIL3000.A.H_000008700	secretory/endocytic 3	1	1.0126e-09	1	secretory/endocytic 3
TcIL3000.A.H_000011600	secretory/endocytic 1	1.08364e-05	0.999989	1.17428e-10	unknown
TcIL3000.A.H_000012100	cytosol	1	0	1	cytosol
TcIL3000.A.H_000012200	cytosol	1	0	1	cytosol
TcIL3000.A.H_000012300	microtubule structures 2	0.999602	0.000321321	0.999281	unknown
TcIL3000.A.H_000012400:pseudogene	mitochondrion - IM	0.999998	1.67761e-09	0.999998	mitochondrion - IM
TcIL3000.A.H_000012500	secretory/endocytic 1	1	0	1	secretory/endocytic 1
TcIL3000.A.H_000012600	mitochondrion - IM	0.999896	1.29025e-09	0.999896	mitochondrion - IM
TcIL3000.A.H_000012700	mitochondrion - IM	0.999999	1.02285e-10	0.999999	mitochondrion - IM
TcIL3000.A.H_000012900	flagellum 1	1	6.92326e-15	1	flagellum 1
TcIL3000.A.H_000013000	secretory/endocytic 1	7.52886e-79	1	0	unknown
TcIL3000.A.H_000013300	mitochondrion - matrix 2	0.999999	5.9025e-08	0.999998	mitochondrion - matrix 2
TcIL3000.A.H_000013400	secretory/endocytic 1	1	4.23907e-09	1	secretory/endocytic 1
TcIL3000.A.H_000013700	secretory/endocytic 1	1	2.51596e-19	1	secretory/endocytic 1
TcIL3000.A.H_000013900	secretory/endocytic 1	1	2.34104e-13	1	secretory/endocytic 1
TcIL3000.A.H_000014200	secretory/endocytic 3	1	1.63519e-12	1	secretory/endocytic 3
TcIL3000.A.H_000014300	secretory/endocytic 1	1	1.70817e-17	1	secretory/endocytic 1
TcIL3000.A.H_000014400	secretory/endocytic 1	1	2.48453e-15	1	secretory/endocytic 1
TcIL3000.A.H_000014500	secretory/endocytic 1	1	1.26667e-16	1	secretory/endocytic 1
TcIL3000.A.H_000015000:pseudogene	flagellum 1	0.987492	3.3222e-06	0.987489	unknown
TcIL3000.A.H_000015100	secretory/endocytic 1	0.0450577	0.954942	0.00203019	unknown
TcIL3000.A.H_000015200:pseudogene	nucleus	0.786765	0.0230005	0.768669	unknown
TcIL3000.A.H_000015300:pseudogene	acidocalcisomes	1	1.37176e-23	1	acidocalcisomes
TcIL3000.A.H_000015500:pseudogene	nucleus	0.940008	0.000150027	0.939867	unknown
TcIL3000.A.H_000015600:pseudogene	microtubule structures 2	1	4.70309e-07	0.999999	microtubule structures 2
TcIL3000.A.H_000015800	mitochondrion - matrix 2	0.999877	9.40599e-08	0.999877	mitochondrion - matrix 2
TcIL3000.A.H_000015900	mitochondrion - IM	1	0	1	mitochondrion - IM
TcIL3000.A.H_000016000:pseudogene	cytosol	1	3.33463e-08	1	cytosol
TcIL3000.A.H_000016100	flagellum 1	1	2.76874e-14	1	flagellum 1
TcIL3000.A.H_000016200:pseudogene	nucleus	0.855146	0.0130744	0.843966	unknown
TcIL3000.A.H_000016600	cytosol	0.999997	3.42285e-06	0.999993	cytosol
TcIL3000.A.H_000016900:pseudogene	microtubule structures 2	4.23902e-25	1	0	unknown
TcIL3000.A.H_000017000	cytosol	0.998396	7.92341e-06	0.998388	unknown
TcIL3000.A.H_000017200	secretory/endocytic 1	5.22619e-18	1	0	unknown
TcIL3000.A.H_000017300	nucleus	0.999999	2.20384e-07	0.999999	nucleus
TcIL3000.A.H_000017500	cytosol	0.999998	1.71977e-06	0.999997	cytosol
TcIL3000.A.H_000017600	cytosol	0.997241	2.34338e-06	0.997239	unknown
TcIL3000.A.H_000017900	ribonucleoproteins 1	1	0	1	ribonucleoproteins 1
TcIL3000.A.H_000018100:pseudogene	secretory/endocytic 1	1	0	1	secretory/endocytic 1
TcIL3000.A.H_000018400:pseudogene	mitochondrion - matrix 2	1	5.12379e-08	1	mitochondrion - matrix 2
TcIL3000.A.H_000018500	nucleus	0.999716	0.000284437	0.999431	unknown
TcIL3000.A.H_000018600:pseudogene	secretory/endocytic 1	0.999617	0.000383072	0.999234	unknown
TcIL3000.A.H_000018700	mitochondrion - matrix 2	0.906925	7.08544e-08	0.906925	unknown
TcIL3000.A.H_000018800	cytosol	0.999968	4.19736e-06	0.999964	cytosol
TcIL3000.A.H_000018900	mitochondrion - matrix 2	0.998373	0.00162653	0.99675	unknown
TcIL3000.A.H_000019000	cytosol	0.973319	1.91896e-05	0.973301	unknown
TcIL3000.A.H_000019100	nucleus	0.975502	1.17746e-05	0.97549	unknown
TcIL3000.A.H_000019200:pseudogene	nucleus	1	2.37274e-07	1	nucleus
TcIL3000.A.H_000019300	endoplasmic reticulum	0.999868	0.000131639	0.999737	unknown
TcIL3000.A.H_000019400:pseudogene	nucleus	8.751e-05	0.999912	7.65801e-09	unknown
TcIL3000.A.H_000019500	nucleus	0.999999	7.71678e-07	0.999998	nucleus
TcIL3000.A.H_000019900:pseudogene	cytosol	0.999983	2.28605e-07	0.999982	cytosol
TcIL3000.A.H_000020000:pseudogene	mitochondrion - IM	1	1.03211e-10	1	mitochondrion - IM
TcIL3000.A.H_000020100:pseudogene	mitochondrion - matrix 2	1	4.45478e-07	0.999999	mitochondrion - matrix 2
TcIL3000.A.H_000020200	flagellum 1	0.999991	2.57211e-06	0.999989	flagellum 1
TcIL3000.A.H_000020300:pseudogene	cytosol	0.00105097	0.998644	1.42488e-06	unknown
TcIL3000.A.H_000020400	mitochondrion - IM	0.999657	1.89763e-10	0.999657	mitochondrion - IM
TcIL3000.A.H_000020600:pseudogene	nucleus	0.998846	0.00112833	0.997719	unknown
TcIL3000.A.H_000020700:pseudogene	nucleus	0.937467	0.0624451	0.878927	unknown
TcIL3000.A.H_000020800	nucleus	3.0069e-11	1	1.23342e-21	unknown
TcIL3000.A.H_000020900	flagellum 1	1	0	1	flagellum 1
TcIL3000.A.H_000023600	mitochondrion - matrix 2	1	3.24269e-07	0.999999	mitochondrion - matrix 2
TcIL3000.A.H_000023700	nucleus	0.994064	0.00223645	0.991841	unknown
TcIL3000.A.H_000024000	secretory/endocytic 3	1	3.09555e-10	1	secretory/endocytic 3
TcIL3000.A.H_000024300	cytosol	1	3.42539e-09	1	cytosol
TcIL3000.A.H_000025200	secretory/endocytic 3	0.999994	1.76606e-07	0.999994	secretory/endocytic 3
TcIL3000.A.H_000026300	secretory/endocytic 3	1	1.30063e-12	1	secretory/endocytic 3
TcIL3000.A.H_000026400	secretory/endocytic 1	0.00112201	0.998878	1.25891e-06	unknown
TcIL3000.A.H_000026500	secretory/endocytic 3	1	0	1	secretory/endocytic 3
TcIL3000.A.H_000027600	secretory/endocytic 3	1	1.47554e-09	1	secretory/endocytic 3
TcIL3000.A.H_000027700	secretory/endocytic 3	1	1.01177e-07	1	secretory/endocytic 3
TcIL3000.A.H_000028100	secretory/endocytic 3	1	0	1	secretory/endocytic 3
TcIL3000.A.H_000028200	secretory/endocytic 3	1	0	1	secretory/endocytic 3
TcIL3000.A.H_000029700	secretory/endocytic 1	0.995112	4.80221e-08	0.995112	unknown
TcIL3000.A.H_000031500	secretory/endocytic 1	1	2.2149e-12	1	secretory/endocytic 1
TcIL3000.A.H_000032300	nucleus	0.999956	4.41641e-06	0.999952	nucleus
TcIL3000.A.H_000033000	secretory/endocytic 1	1	8.05123e-11	1	secretory/endocytic 1
TcIL3000.A.H_000034900	endoplasmic reticulum	1	4.78605e-14	1	endoplasmic reticulum
TcIL3000.A.H_000035900:pseudogene	mitochondrion - matrix 2	0.769567	7.59011e-09	0.769567	unknown
TcIL3000.A.H_000036100	mitochondrion - IM	0.999839	8.99164e-05	0.999749	unknown
TcIL3000.A.H_000036300	microtubule structures 2	0.999909	9.1486e-05	0.999817	unknown
TcIL3000.A.H_000036400	cytosol	0.999991	9.82118e-07	0.99999	cytosol
TcIL3000.A.H_000036500	cytosol	1	9.96509e-11	1	cytosol
TcIL3000.A.H_000036600:pseudogene	mitochondrion - matrix 2	0.899865	0.100135	0.809757	unknown
TcIL3000.A.H_000037000:pseudogene	cytosol	0.999996	1.99795e-06	0.999994	cytosol
TcIL3000.A.H_000037300	nucleus - chromatin	1	5.66869e-14	1	nucleus - chromatin
TcIL3000.A.H_000037400	secretory/endocytic 3	1	0	1	secretory/endocytic 3
TcIL3000.A.H_000037500	secretory/endocytic 3	0.999912	3.29338e-07	0.999912	secretory/endocytic 3
TcIL3000.A.H_000038200	secretory/endocytic 3	0.999999	1.02265e-06	0.999998	secretory/endocytic 3
TcIL3000.A.H_000038700	secretory/endocytic 1	5.97696e-25	1	6.63576e-41	unknown
TcIL3000.A.H_000039300	microtubule structures 2	0.984838	0.00160243	0.98326	unknown
TcIL3000.A.H_000039400	microtubule structures 2	4.45486e-30	1	0	unknown
TcIL3000.A.H_000040600	secretory/endocytic 1	0.999888	0.000111835	0.999776	unknown
TcIL3000.A.H_000040700	microtubule structures 2	0.0128039	0.987157	0.000164436	unknown
TcIL3000.A.H_000041200:pseudogene	mitochondrion - OM	1	3.2123e-11	1	mitochondrion - OM
TcIL3000.A.H_000041300	mitochondrion - matrix 2	1	1.92991e-12	1	mitochondrion - matrix 2
TcIL3000.A.H_000041400	ribonucleoproteins 1	1	2.65876e-08	1	ribonucleoproteins 1
TcIL3000.A.H_000041500	cytosol	0.998678	0.00021118	0.998467	unknown
TcIL3000.A.H_000041700	cytosol	0.989617	1.16832e-05	0.989605	unknown
TcIL3000.A.H_000041800	secretory/endocytic 1	1	3.9692e-13	1	secretory/endocytic 1
TcIL3000.A.H_000041900	nucleus	0.999975	2.59637e-06	0.999973	nucleus
TcIL3000.A.H_000042000	secretory/endocytic 1	0.000940152	0.99906	8.83886e-07	unknown
TcIL3000.A.H_000042100:pseudogene	flagellum 1	1	4.9241e-11	1	flagellum 1
TcIL3000.A.H_000042200:pseudogene	mitochondrion - IM	1	3.548e-11	1	mitochondrion - IM
TcIL3000.A.H_000042300	nucleus	0.00321973	0.99678	1.03666e-05	unknown
TcIL3000.A.H_000042400	nucleus	0.997894	0.00104962	0.996847	unknown
TcIL3000.A.H_000042600	cytosol	0.999319	4.49205e-07	0.999318	cytosol
TcIL3000.A.H_000042800	nucleus	0.000934207	0.999066	8.72757e-07	unknown
TcIL3000.A.H_000044100	microtubule structures 2	0.999997	3.38703e-06	0.999993	microtubule structures 2
TcIL3000.A.H_000044700:pseudogene	mitochondrion - matrix 2	1	0	1	mitochondrion - matrix 2
TcIL3000.A.H_000044800	flagellum 1	1	0	1	flagellum 1
TcIL3000.A.H_000044900:pseudogene	cytosol	6.27117e-08	1	3.93275e-15	unknown
TcIL3000.A.H_000045000:pseudogene	nucleus - chromatin	1	0	1	nucleus - chromatin
TcIL3000.A.H_000045100	nucleus	0.998134	2.59992e-07	0.998134	unknown
TcIL3000.A.H_000045300	endoplasmic reticulum	1	1.16824e-11	1	endoplasmic reticulum
TcIL3000.A.H_000045400	secretory/endocytic 1	1	4.01279e-09	1	secretory/endocytic 1
TcIL3000.A.H_000046300	nucleus	0.9001	0.09974	0.810324	unknown
TcIL3000.A.H_000046600	cytosol	1	0	1	cytosol
TcIL3000.A.H_000046700	endoplasmic reticulum	1	0	1	endoplasmic reticulum
TcIL3000.A.H_000046900	mitochondrion - IM	1	0	1	mitochondrion - IM
TcIL3000.A.H_000047000	cytosol	1	0	1	cytosol
TcIL3000.A.H_000047100	mitochondrion - IM	1	1.53665e-12	1	mitochondrion - IM
TcIL3000.A.H_000047300	secretory/endocytic 2	1	8.07316e-16	1	secretory/endocytic 2
TcIL3000.A.H_000047400	secretory/endocytic 1	7.90766e-05	0.999859	1.11304e-08	unknown
TcIL3000.A.H_000047500	endoplasmic reticulum	0.999995	4.61714e-06	0.999991	endoplasmic reticulum
TcIL3000.A.H_000047800	cytosol	0.000184602	0.999815	3.40786e-08	unknown
TcIL3000.A.H_000047900	mitochondrion - IM	0.998892	0.0010976	0.997796	unknown
TcIL3000.A.H_000048000:pseudogene	mitochondrion - matrix 2	1	1.41828e-11	1	mitochondrion - matrix 2
TcIL3000.A.H_000048100	secretory/endocytic 1	1	3.99698e-18	1	secretory/endocytic 1
TcIL3000.A.H_000048200	mitochondrion - matrix 3	0.999975	1.13e-11	0.999975	mitochondrion - matrix 3
TcIL3000.A.H_000048500	nucleus	2.21479e-15	1	4.91782e-30	unknown
TcIL3000.A.H_000048600	nucleus	0.809694	0.190306	0.655604	unknown
TcIL3000.A.H_000048700:pseudogene	nucleus	0.952051	0.0479477	0.906402	unknown
TcIL3000.A.H_000048800:pseudogene	secretory/endocytic 1	1	0	1	secretory/endocytic 1
TcIL3000.A.H_000049200	nucleus	0.99736	0.00263846	0.994728	unknown
TcIL3000.A.H_000050500:pseudogene	endoplasmic reticulum	1	2.96203e-12	1	endoplasmic reticulum
TcIL3000.A.H_000051000	secretory/endocytic 3	5.06379e-14	1	2.5636e-27	unknown
TcIL3000.A.H_000052400	secretory/endocytic 3	0.999204	2.13615e-06	0.999201	secretory/endocytic 3
TcIL3000.A.H_000054200	secretory/endocytic 1	1	3.45051e-16	1	secretory/endocytic 1
TcIL3000.A.H_000054300	secretory/endocytic 3	0.999999	1.21133e-07	0.999999	secretory/endocytic 3
TcIL3000.A.H_000054600	secretory/endocytic 1	1.71554e-48	1	0	unknown
TcIL3000.A.H_000058600	secretory/endocytic 3	1.50514e-08	1	2.31737e-16	unknown
TcIL3000.A.H_000059300	microtubule structures 2	3.10066e-13	1	9.61468e-26	unknown
TcIL3000.A.H_000060200	microtubule structures 2	5.54035e-09	1	3.06955e-17	unknown
TcIL3000.A.H_000060300	microtubule structures 2	5.47083e-09	1	2.99299e-17	unknown
TcIL3000.A.H_000061000	secretory/endocytic 1	1	6.82875e-12	1	secretory/endocytic 1
TcIL3000.A.H_000061100	microtubule structures 2	0.964401	0.000141182	0.964265	unknown
TcIL3000.A.H_000061400	cytosol	0.999993	7.16672e-06	0.999986	cytosol
TcIL3000.A.H_000061500	nucleus	1	1.42254e-10	1	nucleus
TcIL3000.A.H_000061700	mitochondrion - matrix 3	0.998455	2.72563e-09	0.998455	unknown
TcIL3000.A.H_000061800	nucleus - chromatin	0.997417	8.46819e-06	0.997409	unknown
TcIL3000.A.H_000061900	glycosomes	1	1.04382e-13	1	glycosomes
TcIL3000.A.H_000062100	cytosol	7.26755e-19	1	0	unknown
TcIL3000.A.H_000062500:pseudogene	endoplasmic reticulum	1	6.50788e-14	1	endoplasmic reticulum
TcIL3000.A.H_000062600	microtubule structures 2	0.999993	6.70222e-06	0.999987	microtubule structures 2
TcIL3000.A.H_000062700:pseudogene	endoplasmic reticulum	0.999575	0.000425484	0.999149	unknown
TcIL3000.A.H_000062800	nucleus - chromatin	0.999991	1.16831e-07	0.999991	nucleus - chromatin
TcIL3000.A.H_000063000	nucleus	0.999984	1.61724e-05	0.999968	nucleus
TcIL3000.A.H_000063100	ribonucleoproteins 1	0.989821	8.37817e-07	0.98982	unknown
TcIL3000.A.H_000064700	nucleus	4.35715e-17	1	0	unknown
TcIL3000.A.H_000065300	secretory/endocytic 1	1	2.71859e-14	1	secretory/endocytic 1
TcIL3000.A.H_000065500	secretory/endocytic 3	1	0	1	secretory/endocytic 3
TcIL3000.A.H_000067100	secretory/endocytic 3	1	0	1	secretory/endocytic 3
TcIL3000.A.H_000067800	secretory/endocytic 3	1	2.0633e-07	1	secretory/endocytic 3
TcIL3000.A.H_000068900	secretory/endocytic 3	1	5.83016e-11	1	secretory/endocytic 3
TcIL3000.A.H_000069700	secretory/endocytic 3	8.05189e-28	1	0	unknown
TcIL3000.A.H_000070400	secretory/endocytic 3	1	0	1	secretory/endocytic 3
TcIL3000.A.H_000070700	nucleus - chromatin	1	2.13128e-09	1	nucleus - chromatin
TcIL3000.A.H_000071000	cytosol	1	6.91404e-08	1	cytosol
TcIL3000.A.H_000072800	secretory/endocytic 1	1	1.89441e-18	1	secretory/endocytic 1
TcIL3000.A.H_000072900	secretory/endocytic 1	1	8.17986e-15	1	secretory/endocytic 1
TcIL3000.A.H_000075900	secretory/endocytic 1	1.00701e-32	1	0	unknown
TcIL3000.A.H_000077100	secretory/endocytic 3	1	6.1141e-10	1	secretory/endocytic 3
TcIL3000.A.H_000077600	microtubule structures 2	2.60839e-94	1	0	unknown
TcIL3000.A.H_000080400	cytosol	0.999735	0.000175429	0.99956	unknown
TcIL3000.A.H_000080500	mitochondrion - matrix 2	0.998703	0.00125128	0.997454	unknown
TcIL3000.A.H_000084300	endoplasmic reticulum	3.77522e-16	1	1.2574e-31	unknown
TcIL3000.A.H_000085300	cytosol	0.959201	0.0337047	0.926872	unknown
TcIL3000.A.H_000086600	secretory/endocytic 3	1	2.82628e-09	1	secretory/endocytic 3
TcIL3000.A.H_000086700	secretory/endocytic 3	1	2.35027e-15	1	secretory/endocytic 3
TcIL3000.A.H_000087300	secretory/endocytic 1	4.43084e-104	1	0	unknown
TcIL3000.A.H_000088500	cytosol	0.999995	4.50446e-06	0.999991	cytosol
TcIL3000.A.H_000088700	secretory/endocytic 1	0.99941	1.69054e-05	0.999393	secretory/endocytic 1
TcIL3000.A.H_000089600	secretory/endocytic 3	6.62242e-09	1	4.38564e-17	unknown
TcIL3000.A.H_000089700	secretory/endocytic 3	1	2.65183e-08	1	secretory/endocytic 3
TcIL3000.A.H_000089900	secretory/endocytic 3	1	1.41415e-11	1	secretory/endocytic 3
TcIL3000.A.H_000090200	endoplasmic reticulum	1	1.15771e-10	1	endoplasmic reticulum
TcIL3000.A.H_000091400	mitochondrion - matrix 2	4.18867e-30	1	0	unknown
TcIL3000.A.H_000091600	mitochondrion - matrix 2	6.08875e-27	1	0	unknown
TcIL3000.A.H_000091900	secretory/endocytic 1	6.9896e-87	1	0	unknown
TcIL3000.A.H_000092200	mitochondrion - matrix 2	1	8.53217e-09	1	mitochondrion - matrix 2
TcIL3000.A.H_000092300	secretory/endocytic 3	1	0	1	secretory/endocytic 3
TcIL3000.A.H_000093600	secretory/endocytic 3	1	3.94479e-08	1	secretory/endocytic 3
TcIL3000.A.H_000099800	microtubule structures 2	9.63719e-23	1	0	unknown
TcIL3000.A.H_000100200	endoplasmic reticulum	0.999942	5.76612e-05	0.999885	unknown
TcIL3000.A.H_000101000	cytosol	0.996227	0.00376972	0.992472	unknown
TcIL3000.A.H_000101200	microtubule structures 2	0.999998	1.6932e-06	0.999997	microtubule structures 2
TcIL3000.A.H_000101400	secretory/endocytic 3	1	1.47384e-12	1	secretory/endocytic 3
TcIL3000.A.H_000101500	secretory/endocytic 1	1.09759e-36	1	0	unknown
TcIL3000.A.H_000101700	secretory/endocytic 3	1	3.73285e-14	1	secretory/endocytic 3
TcIL3000.A.H_000101800	microtubule structures 2	0.774041	0.225886	0.599196	unknown
TcIL3000.A.H_000101900	endoplasmic reticulum	0.999998	7.44428e-10	0.999998	endoplasmic reticulum
TcIL3000.A.H_000102000	secretory/endocytic 3	1	2.55196e-13	1	secretory/endocytic 3
TcIL3000.A.H_000102700	secretory/endocytic 3	1	0	1	secretory/endocytic 3
TcIL3000.A.H_000102900	mitochondrion - matrix 2	0.999916	2.33113e-07	0.999916	mitochondrion - matrix 2
TcIL3000.A.H_000103300	cytosol	0.999977	2.29696e-05	0.999954	cytosol
TcIL3000.A.H_000103400	microtubule structures 2	4.3572e-21	1	0	unknown
TcIL3000.A.H_000104100	secretory/endocytic 1	1	2.9145e-18	1	secretory/endocytic 1
TcIL3000.A.H_000108900	nucleus	0.999998	2.35095e-06	0.999995	nucleus
TcIL3000.A.H_000113900	secretory/endocytic 3	0.99424	1.46698e-06	0.994238	unknown
TcIL3000.A.H_000116600	secretory/endocytic 3	1	3.14574e-11	1	secretory/endocytic 3
TcIL3000.A.H_000119900	mitochondrion - matrix 2	4.61629e-12	1	2.13097e-23	unknown
TcIL3000.A.H_000120000:pseudogene	mitochondrion - IM	1	6.49648e-12	1	mitochondrion - IM
TcIL3000.A.H_000120200	secretory/endocytic 3	1	4.66968e-15	1	secretory/endocytic 3
TcIL3000.A.H_000120300	secretory/endocytic 1	1	3.71594e-17	1	secretory/endocytic 1
TcIL3000.A.H_000121900	microtubule structures 2	0.999998	2.16187e-06	0.999996	microtubule structures 2
TcIL3000.A.H_000122100	secretory/endocytic 1	1	3.27628e-09	1	secretory/endocytic 1
TcIL3000.A.H_000122500	secretory/endocytic 1	0.944542	0.0554561	0.892161	unknown
TcIL3000.A.H_000123900	cytosol	0.996118	1.15544e-05	0.996107	unknown
TcIL3000.A.H_000125200	microtubule structures 2	1.40937e-18	1	0	unknown
TcIL3000.A.H_000125500	mitochondrion - matrix 2	2.95819e-13	1	1.17313e-25	unknown
TcIL3000.A.H_000125600	cytosol	1	2.89404e-08	1	cytosol
TcIL3000.A.H_000129300	secretory/endocytic 3	1	1.23558e-07	1	secretory/endocytic 3
TcIL3000.A.H_000131200	nucleus	0.000485192	0.999512	2.36881e-07	unknown
TcIL3000.A.H_000133300	endoplasmic reticulum	0.99993	1.10858e-08	0.99993	endoplasmic reticulum
TcIL3000.A.H_000133800	secretory/endocytic 3	1	2.85099e-17	1	secretory/endocytic 3
TcIL3000.A.H_000135300	secretory/endocytic 3	0.980601	5.38425e-11	0.980601	unknown
TcIL3000.A.H_000135400	secretory/endocytic 1	1	4.34167e-10	1	secretory/endocytic 1
TcIL3000.A.H_000135700	microtubule structures 2	3.45085e-09	1	1.19084e-17	unknown
TcIL3000.A.H_000136100	secretory/endocytic 3	1	7.6223e-13	1	secretory/endocytic 3
TcIL3000.A.H_000136200	secretory/endocytic 1	1	5.12006e-15	1	secretory/endocytic 1
TcIL3000.A.H_000136300	secretory/endocytic 1	1	8.20184e-17	1	secretory/endocytic 1
TcIL3000.A.H_000137800	cytosol	0.999084	0.000914673	0.998171	unknown
TcIL3000.A.H_000140200	secretory/endocytic 3	1	1.33178e-10	1	secretory/endocytic 3
TcIL3000.A.H_000141300	nucleus	1.03755e-06	0.999999	1.07678e-12	unknown
TcIL3000.A.H_000141400	secretory/endocytic 1	2.33498e-14	1	5.46986e-28	unknown
TcIL3000.A.H_000143800	microtubule structures 2	1.03817e-14	1	1.07192e-28	unknown
TcIL3000.A.H_000145900	nucleus	1	0	1	nucleus
TcIL3000.A.H_000146000	nucleus	1	0	1	nucleus
TcIL3000.A.H_000146100	microtubule structures 2	9.32129e-24	1	0	unknown
TcIL3000.A.H_000146200	secretory/endocytic 1	1	4.86301e-07	0.999999	secretory/endocytic 1
TcIL3000.A.H_000146300:pseudogene	nucleus - chromatin	0.999999	6.0934e-08	0.999999	nucleus - chromatin
TcIL3000.A.H_000146500	cytosol	0.969309	0.0306906	0.939561	unknown
TcIL3000.A.H_000147100	flagellum 1	1	3.70288e-10	1	flagellum 1
TcIL3000.A.H_000147500	cytosol	0.999981	1.91073e-05	0.999962	cytosol
TcIL3000.A.H_000147600	mitochondrion - matrix 2	0.999999	3.65018e-07	0.999998	mitochondrion - matrix 2
TcIL3000.A.H_000147700	microtubule structures 2	0.0334889	0.966511	0.00112151	unknown
TcIL3000.A.H_000147900	proteasome regulatory particle	1	0	1	proteasome regulatory particle
TcIL3000.A.H_000148200	mitochondrion - matrix 2	1	7.48607e-08	1	mitochondrion - matrix 2
TcIL3000.A.H_000149200	endoplasmic reticulum	1	2.49291e-07	0.999999	endoplasmic reticulum
TcIL3000.A.H_000150100	microtubule structures 2	1.48298e-18	1	0	unknown
TcIL3000.A.H_000150800	microtubule structures 2	0.969347	0.0306531	0.939633	unknown
TcIL3000.A.H_000151600:pseudogene	microtubule structures 2	4.67881e-05	0.999953	2.18912e-09	unknown
TcIL3000.A.H_000151900	cytosol	1.05181e-34	1	0	unknown
TcIL3000.A.H_000152100	nucleus	0.0396934	0.960307	0.00157557	unknown
TcIL3000.A.H_000152200	secretory/endocytic 3	1	4.55842e-12	1	secretory/endocytic 3
TcIL3000.A.H_000152500	endoplasmic reticulum	1	3.79167e-13	1	endoplasmic reticulum
TcIL3000.A.H_000153100:pseudogene	nucleus	0.973877	0.0116613	0.96252	unknown
TcIL3000.A.H_000153200	secretory/endocytic 1	1.59049e-06	0.999998	2.52967e-12	unknown
TcIL3000.A.H_000154600:pseudogene	cytosol	1	6.94163e-10	1	cytosol
TcIL3000.A.H_000154800	secretory/endocytic 1	0.999992	7.66058e-06	0.999985	secretory/endocytic 1
TcIL3000.A.H_000155000	cytosol	1	6.31038e-08	1	cytosol
TcIL3000.A.H_000156300	secretory/endocytic 3	0.999997	3.45871e-06	0.999993	secretory/endocytic 3
TcIL3000.A.H_000157700	nucleus - chromatin	1	5.06413e-17	1	nucleus - chromatin
TcIL3000.A.H_000159900	secretory/endocytic 3	1	4.09706e-18	1	secretory/endocytic 3
TcIL3000.A.H_000160000	secretory/endocytic 3	1	2.44732e-14	1	secretory/endocytic 3
TcIL3000.A.H_000160200	secretory/endocytic 3	6.20057e-39	1	0	unknown
TcIL3000.A.H_000162100	microtubule structures 2	3.30083e-16	1	1.0994e-31	unknown
TcIL3000.A.H_000165300	cytosol	7.33533e-09	1	5.38071e-17	unknown
TcIL3000.A.H_000166000	mitochondrion - matrix 1	1	6.89715e-14	1	mitochondrion - matrix 1
TcIL3000.A.H_000166200:pseudogene	secretory/endocytic 1	1	2.20829e-14	1	secretory/endocytic 1
TcIL3000.A.H_000167100:pseudogene	secretory/endocytic 1	1	8.88929e-13	1	secretory/endocytic 1
TcIL3000.A.H_000167200	nucleus	0.976991	0.0230092	0.954511	unknown
TcIL3000.A.H_000170500	microtubule structures 2	0.503907	0.0140473	0.496829	unknown
TcIL3000.A.H_000170700	secretory/endocytic 3	1	1.98374e-15	1	secretory/endocytic 3
TcIL3000.A.H_000171100	mitochondrion - IM	0.999965	7.15219e-11	0.999965	mitochondrion - IM
TcIL3000.A.H_000171200	endoplasmic reticulum	1	1.43364e-09	1	endoplasmic reticulum
TcIL3000.A.H_000171600	secretory/endocytic 1	1.5792e-06	0.999998	2.49387e-12	unknown
TcIL3000.A.H_000172300	endoplasmic reticulum	1	3.56635e-13	1	endoplasmic reticulum
TcIL3000.A.H_000172400:pseudogene	endoplasmic reticulum	0.999997	3.6623e-08	0.999997	endoplasmic reticulum
TcIL3000.A.H_000173000:pseudogene	secretory/endocytic 1	0.000275259	0.999725	7.57677e-08	unknown
TcIL3000.A.H_000173300	secretory/endocytic 1	4.18023e-21	1	0	unknown
TcIL3000.A.H_000174900	secretory/endocytic 3	1	6.79713e-15	1	secretory/endocytic 3
TcIL3000.A.H_000175000	secretory/endocytic 3	1	1.63693e-10	1	secretory/endocytic 3
TcIL3000.A.H_000177400	mitochondrion - IM	0.9993	2.43035e-06	0.999298	mitochondrion - IM
TcIL3000.A.H_000177500	nucleus	2.85146e-30	1	0	unknown
TcIL3000.A.H_000179600	cytosol	0.000475132	0.999525	2.25751e-07	unknown
TcIL3000.A.H_000179700	secretory/endocytic 1	1	2.45968e-14	1	secretory/endocytic 1
TcIL3000.A.H_000179800	endoplasmic reticulum	1	8.60277e-13	1	endoplasmic reticulum
TcIL3000.A.H_000181400	flagellum 1	1	2.71469e-15	1	flagellum 1
TcIL3000.A.H_000181500	cytosol	0.999998	2.34943e-06	0.999995	cytosol
TcIL3000.A.H_000181600	nucleus	0.899629	0.100342	0.809358	unknown
TcIL3000.A.H_000182500:pseudogene	ribonucleoproteins 1	0.463956	0.482011	0.240324	unknown
TcIL3000.A.H_000183400	cytosol	0.980407	0.000181751	0.980229	unknown
TcIL3000.A.H_000184400:pseudogene	secretory/endocytic 1	1	6.14585e-14	1	secretory/endocytic 1
TcIL3000.A.H_000185000	secretory/endocytic 3	1	1.07855e-10	1	secretory/endocytic 3
TcIL3000.A.H_000185200	cytosol	0.996969	0.00302254	0.993956	unknown
TcIL3000.A.H_000188700	nucleus	3.93016e-23	1	0	unknown
TcIL3000.A.H_000190900	mitochondrion - matrix 2	1.22812e-77	1	0	unknown
TcIL3000.A.H_000191100:pseudogene	mitochondrion - matrix 2	3.58353e-07	1	1.28417e-13	unknown
TcIL3000.A.H_000192000	secretory/endocytic 3	1	0	1	secretory/endocytic 3
TcIL3000.A.H_000192100	secretory/endocytic 3	1	0	1	secretory/endocytic 3
TcIL3000.A.H_000192300	secretory/endocytic 1	1	6.01814e-19	1	secretory/endocytic 1
TcIL3000.A.H_000192400	secretory/endocytic 1	1	2.80896e-18	1	secretory/endocytic 1
TcIL3000.A.H_000192500	secretory/endocytic 1	1	1.2186e-18	1	secretory/endocytic 1
TcIL3000.A.H_000192900	secretory/endocytic 3	1	1.05859e-13	1	secretory/endocytic 3
TcIL3000.A.H_000193200	secretory/endocytic 3	1	8.33432e-10	1	secretory/endocytic 3
TcIL3000.A.H_000193700	endoplasmic reticulum	1	1.17598e-10	1	endoplasmic reticulum
TcIL3000.A.H_000195000	secretory/endocytic 3	1	4.51867e-12	1	secretory/endocytic 3
TcIL3000.A.H_000196100	secretory/endocytic 3	1	0	1	secretory/endocytic 3
TcIL3000.A.H_000197400	nucleus - chromatin	1	1.32431e-12	1	nucleus - chromatin
TcIL3000.A.H_000201100	nucleus - chromatin	1.06004e-58	1	0	unknown
TcIL3000.A.H_000201500	secretory/endocytic 1	1	1.57383e-11	1	secretory/endocytic 1
TcIL3000.A.H_000201900:pseudogene	secretory/endocytic 1	1	2.56505e-17	1	secretory/endocytic 1
TcIL3000.A.H_000202300	mitochondrion - matrix 2	0.999998	1.04778e-06	0.999997	mitochondrion - matrix 2
TcIL3000.A.H_000202400	microtubule structures 2	0.999988	4.98837e-06	0.999983	microtubule structures 2
TcIL3000.A.H_000203500	nucleus	4.96562e-06	0.999995	2.46574e-11	unknown
TcIL3000.A.H_000203600	nucleus	1.44551e-39	1	0	unknown
TcIL3000.A.H_000204400:pseudogene	cytosol	0.98942	0.000931397	0.988499	unknown
TcIL3000.A.H_000207700:pseudogene	nucleus - chromatin	1	4.19234e-12	1	nucleus - chromatin
TcIL3000.A.H_000207800:pseudogene	mitochondrion - IM	1.99763e-15	1	5.54455e-30	unknown
TcIL3000.A.H_000208700	microtubule structures 2	0.999953	4.69444e-05	0.999906	microtubule structures 2
TcIL3000.A.H_000208800	microtubule structures 2	0.999718	0.000281783	0.999436	unknown
TcIL3000.A.H_000209000:pseudogene	ribonucleoproteins 1	0.997006	1.01936e-10	0.997006	unknown
TcIL3000.A.H_000209100:pseudogene	ribonucleoproteins 1	0.98557	3.36305e-10	0.98557	unknown
TcIL3000.A.H_000210700	ribonucleoproteins 1	1	0	1	ribonucleoproteins 1
TcIL3000.A.H_000211400	cytosol	1	3.44856e-08	1	cytosol
TcIL3000.A.H_000212700	nucleus - chromatin	1	1.44216e-19	1	nucleus - chromatin
TcIL3000.A.H_000213400	secretory/endocytic 3	0.999985	1.5506e-09	0.999985	secretory/endocytic 3
TcIL3000.A.H_000214200	microtubule structures 2	0.99999	9.97442e-06	0.99998	microtubule structures 2
TcIL3000.A.H_000214300:pseudogene	cytosol	1	3.25739e-10	1	cytosol
TcIL3000.A.H_000214400	mitochondrion - matrix 2	0.99639	0.00361026	0.992793	unknown
TcIL3000.A.H_000214900	microtubule structures 2	0.999991	8.49029e-06	0.999982	microtubule structures 2
TcIL3000.A.H_000216500	nucleus	1	3.61556e-10	1	nucleus
TcIL3000.A.H_000216600	microtubule structures 2	1.65062e-08	1	2.72454e-16	unknown
TcIL3000.A.H_000216900	flagellum 1	0.999999	5.57181e-07	0.999999	flagellum 1
TcIL3000.A.H_000218100	secretory/endocytic 1	1.74897e-24	1	0	unknown
TcIL3000.A.H_000219900	secretory/endocytic 3	1	2.72389e-13	1	secretory/endocytic 3
TcIL3000.A.H_000220600	flagellum 1	1	2.33238e-14	1	flagellum 1
TcIL3000.A.H_000220700	secretory/endocytic 1	9.32157e-15	1	8.69318e-29	unknown
TcIL3000.A.H_000221100	cytosol	1	1.38127e-09	1	cytosol
TcIL3000.A.H_000221400	microtubule structures 2	2.00556e-08	1	4.02236e-16	unknown
TcIL3000.A.H_000221600	secretory/endocytic 3	1	5.77037e-09	1	secretory/endocytic 3
TcIL3000.A.H_000221700	secretory/endocytic 3	0.000197148	0.999612	7.64957e-08	unknown
TcIL3000.A.H_000222000	cytosol	0.999974	2.60206e-05	0.999948	cytosol
TcIL3000.A.H_000223700	secretory/endocytic 1	0.992575	0.00607392	0.986547	unknown
TcIL3000.A.H_000224500	microtubule structures 2	3.82965e-15	1	1.4456e-29	unknown
TcIL3000.A.H_000224900	nucleus	6.2284e-33	1	0	unknown
TcIL3000.A.H_000225100	secretory/endocytic 1	7.58558e-09	1	5.79454e-17	unknown
TcIL3000.A.H_000225600	mitochondrion - matrix 2	1.70901e-27	1	0	unknown
TcIL3000.A.H_000226200	microtubule structures 2	2.84225e-06	0.999997	8.07841e-12	unknown
TcIL3000.A.H_000226500	nucleus	7.07039e-31	1	7.84971e-47	unknown
TcIL3000.A.H_000233600	cytosol	1	1.20392e-09	1	cytosol
TcIL3000.A.H_000233800	secretory/endocytic 2	0.996751	1.09018e-14	0.996751	unknown
TcIL3000.A.H_000233900	mitochondrion - matrix 2	1	1.08237e-07	1	mitochondrion - matrix 2
TcIL3000.A.H_000234900	microtubule structures 2	0.0402655	0.959734	0.00162131	unknown
TcIL3000.A.H_000235000	nucleus	0.998696	0.0011573	0.997541	unknown
TcIL3000.A.H_000235300:pseudogene	endoplasmic reticulum	1	9.79151e-14	1	endoplasmic reticulum
TcIL3000.A.H_000237800	mitochondrion - matrix 1	1	2.91928e-17	1	mitochondrion - matrix 1
TcIL3000.A.H_000238300	microtubule structures 2	0.0794173	0.920583	0.00630711	unknown
TcIL3000.A.H_000238400	nucleus - chromatin	1	7.22863e-10	1	nucleus - chromatin
TcIL3000.A.H_000240100	secretory/endocytic 3	1	2.33829e-12	1	secretory/endocytic 3
TcIL3000.A.H_000241800	cytosol	0.987196	0.00150779	0.985707	unknown
TcIL3000.A.H_000241900	mitochondrion - matrix 3	0.99985	3.71722e-11	0.99985	mitochondrion - matrix 3
TcIL3000.A.H_000242300:pseudogene	microtubule structures 2	0.0990873	0.900652	0.00984409	unknown
TcIL3000.A.H_000242400	secretory/endocytic 2	1	9.62322e-22	1	secretory/endocytic 2
TcIL3000.A.H_000242500	secretory/endocytic 1	6.05986e-42	1	0	unknown
TcIL3000.A.H_000242600	cytosol	1	3.1781e-08	1	cytosol
TcIL3000.A.H_000243100	cytosol	0.999962	3.84474e-05	0.999923	cytosol
TcIL3000.A.H_000243400	nucleus	2.81676e-24	1	0	unknown
TcIL3000.A.H_000244000	microtubule structures 2	0.0185842	0.981416	0.000345374	unknown
TcIL3000.A.H_000244100	microtubule structures 2	2.08563e-08	1	4.34987e-16	unknown
TcIL3000.A.H_000244700	nucleus	0.99993	5.90222e-07	0.999929	nucleus
TcIL3000.A.H_000244800	cytosol	0.999999	5.65029e-07	0.999999	cytosol
TcIL3000.A.H_000247600	nucleus - chromatin	1	9.70988e-12	1	nucleus - chromatin
TcIL3000.A.H_000249900	secretory/endocytic 1	1	2.48293e-10	1	secretory/endocytic 1
TcIL3000.A.H_000250000	mitochondrion - matrix 2	0.99569	0.00430927	0.991399	unknown
TcIL3000.A.H_000250100	flagellum 1	1	1.51214e-08	1	flagellum 1
TcIL3000.A.H_000250300:pseudogene	ribonucleoproteins 1	0.000184015	0.999806	3.5693e-08	unknown
TcIL3000.A.H_000251000	flagellum 1	1	4.4664e-10	1	flagellum 1
TcIL3000.A.H_000251300	nucleus	3.67877e-14	1	1.35189e-27	unknown
TcIL3000.A.H_000252000	microtubule structures 2	1.60575e-06	0.999998	2.57853e-12	unknown
TcIL3000.A.H_000253500	mitochondrion - matrix 2	3.95064e-39	1	0	unknown
TcIL3000.A.H_000255500	secretory/endocytic 3	1	3.95754e-13	1	secretory/endocytic 3
TcIL3000.A.H_000255600	nucleus	0.999233	5.43774e-05	0.999179	unknown
TcIL3000.A.H_000255900	proteasome regulatory particle	1	0	1	proteasome regulatory particle
TcIL3000.A.H_000256100	nucleus	0.998377	0.00162285	0.996757	unknown
TcIL3000.A.H_000258400	nucleus	8.9043e-08	1	7.92867e-15	unknown
TcIL3000.A.H_000258900	secretory/endocytic 3	1	6.36004e-13	1	secretory/endocytic 3
TcIL3000.A.H_000259200	cytosol	7.06148e-13	1	4.98612e-25	unknown
TcIL3000.A.H_000259600	microtubule structures 2	1.70866e-15	1	2.84549e-30	unknown
TcIL3000.A.H_000260600	secretory/endocytic 2	1	0	1	secretory/endocytic 2
TcIL3000.A.H_000261400	secretory/endocytic 3	1	7.91448e-18	1	secretory/endocytic 3
TcIL3000.A.H_000264400:pseudogene	cytosol	1	2.4945e-09	1	cytosol
TcIL3000.A.H_000264700:pseudogene	mitochondrion - matrix 2	0.999975	2.45562e-05	0.999951	mitochondrion - matrix 2
TcIL3000.A.H_000264900	flagellum 2	4.25893e-06	0.999996	1.81385e-11	unknown
TcIL3000.A.H_000265300:pseudogene	flagellum 1	1	1.17836e-10	1	flagellum 1
TcIL3000.A.H_000265400	cytosol	5.29351e-07	0.999999	2.80212e-13	unknown
TcIL3000.A.H_000266900	secretory/endocytic 2	0.999988	2.04675e-17	0.999988	secretory/endocytic 2
TcIL3000.A.H_000267600	secretory/endocytic 1	1	1.06471e-08	1	secretory/endocytic 1
TcIL3000.A.H_000267700	microtubule structures 2	0.999999	8.6169e-07	0.999998	microtubule structures 2
TcIL3000.A.H_000267800:pseudogene	microtubule structures 2	2.15117e-07	1	4.62752e-14	unknown
TcIL3000.A.H_000268000	microtubule structures 2	0.000383484	0.99936	2.45425e-07	unknown
TcIL3000.A.H_000270700	microtubule structures 2	2.89034e-05	0.99995	1.45039e-09	unknown
TcIL3000.A.H_000272700	microtubule structures 2	0.999809	0.000191137	0.999618	unknown
TcIL3000.A.H_000273500:pseudogene	secretory/endocytic 1	0.999999	8.57426e-07	0.999998	secretory/endocytic 1
TcIL3000.A.H_000273600	secretory/endocytic 1	0.999999	7.35826e-07	0.999999	secretory/endocytic 1
TcIL3000.A.H_000273800	cytosol	3.42603e-07	1	1.17377e-13	unknown
TcIL3000.A.H_000274000:pseudogene	nucleus	0.999936	6.20578e-05	0.999873	unknown
TcIL3000.A.H_000274100	nucleus	1	0	1	nucleus
TcIL3000.A.H_000274200	nucleus	0.985631	0.0142445	0.971591	unknown
TcIL3000.A.H_000274500	microtubule structures 1	1	0	1	microtubule structures 1
TcIL3000.A.H_000274700	nucleus	0.986878	0.0131216	0.973929	unknown
TcIL3000.A.H_000274800	nucleus - chromatin	1	9.16836e-08	1	nucleus - chromatin
TcIL3000.A.H_000274900	nucleus	0.998846	3.22913e-08	0.998846	unknown
TcIL3000.A.H_000275000	flagellum 1	0.999904	5.40156e-06	0.999898	flagellum 1
TcIL3000.A.H_000275300	cytosol	1	1.29352e-08	1	cytosol
TcIL3000.A.H_000275400	microtubule structures 2	0.374445	0.625555	0.140209	unknown
TcIL3000.A.H_000275500	mitochondrion - matrix 2	1	9.64551e-08	1	mitochondrion - matrix 2
TcIL3000.A.H_000275600	mitochondrion - matrix 2	0.999999	7.68653e-07	0.999998	mitochondrion - matrix 2
TcIL3000.A.H_000275700	microtubule structures 2	0.985659	0.0143412	0.971523	unknown
TcIL3000.A.H_000275800	cytosol	0.995015	8.71786e-06	0.995007	unknown
TcIL3000.A.H_000275900	microtubule structures 2	0.00258331	0.997417	6.67351e-06	unknown
TcIL3000.A.H_000276000	mitochondrion - matrix 2	1	3.02615e-07	0.999999	mitochondrion - matrix 2
TcIL3000.A.H_000276300	mitochondrion - IM	4.7913e-13	1	2.29586e-25	unknown
TcIL3000.A.H_000276400	endoplasmic reticulum	1	1.16009e-14	1	endoplasmic reticulum
TcIL3000.A.H_000276500	cytosol	0.980607	0.0193912	0.961592	unknown
TcIL3000.A.H_000276600:pseudogene	nucleus	0.999664	0.000335337	0.999329	unknown
TcIL3000.A.H_000276700	flagellum 1	1	0	1	flagellum 1
TcIL3000.A.H_000276800	mitochondrion - matrix 2	1	1.63479e-08	1	mitochondrion - matrix 2
TcIL3000.A.H_000276900	microtubule structures 2	0.999138	0.000229375	0.998909	unknown
TcIL3000.A.H_000277200	nucleus	0.993887	0.0061106	0.987813	unknown
TcIL3000.A.H_000277400	cytosol	0.999998	1.05684e-07	0.999998	cytosol
TcIL3000.A.H_000277600	nucleus	0.0158843	0.984116	0.00025231	unknown
TcIL3000.A.H_000277700:pseudogene	nucleus	0.994019	0.00598048	0.988074	unknown
TcIL3000.A.H_000277900	microtubule structures 2	0.999684	0.000316136	0.999368	unknown
TcIL3000.A.H_000278000	nucleus	0.999999	1.8973e-08	0.999999	nucleus
TcIL3000.A.H_000278100:pseudogene	mitochondrion - IM	1	2.70994e-11	1	mitochondrion - IM
TcIL3000.A.H_000278200	endoplasmic reticulum	2.38961e-32	1	0	unknown
TcIL3000.A.H_000278300	nucleus	0.999599	0.000398153	0.999201	unknown
TcIL3000.A.H_000278400	mitochondrion - matrix 2	2.14139e-36	1	0	unknown
TcIL3000.A.H_000278500	mitochondrion - matrix 1	1	0	1	mitochondrion - matrix 1
TcIL3000.A.H_000278600	mitochondrion - matrix 3	0.998059	3.54172e-10	0.998059	unknown
TcIL3000.A.H_000278700	cytosol	1	0	1	cytosol
TcIL3000.A.H_000278900	cytosol	0.999938	6.24237e-05	0.999875	unknown
TcIL3000.A.H_000279000	cytosol	1	2.91409e-11	1	cytosol
TcIL3000.A.H_000279100	endoplasmic reticulum	1	2.09885e-10	1	endoplasmic reticulum
TcIL3000.A.H_000279200:pseudogene	endoplasmic reticulum	2.47317e-12	1	6.11676e-24	unknown
TcIL3000.A.H_000279300	mitochondrion - matrix 2	0.999987	2.3085e-09	0.999987	mitochondrion - matrix 2
TcIL3000.A.H_000279500	microtubule structures 2	0.964302	0.0315346	0.933894	unknown
TcIL3000.A.H_000279600	nucleus	1	4.26208e-09	1	nucleus
TcIL3000.A.H_000279700:pseudogene	cytosol	0.989206	4.21904e-06	0.989201	unknown
TcIL3000.A.H_000279800:pseudogene	mitochondrion - matrix 2	1	1.79088e-08	1	mitochondrion - matrix 2
TcIL3000.A.H_000279900:pseudogene	cytosol	1	1.0086e-08	1	cytosol
TcIL3000.A.H_000280100	cytosol	0.990445	1.96048e-06	0.990443	unknown
TcIL3000.A.H_000280500	cytosol	1	1.63888e-08	1	cytosol
TcIL3000.A.H_000280700	secretory/endocytic 1	0.00033909	0.999661	1.14982e-07	unknown
TcIL3000.A.H_000280800	mitochondrion - IM	1	3.06186e-09	1	mitochondrion - IM
TcIL3000.A.H_000280900:pseudogene	mitochondrion - matrix 2	1	2.20271e-09	1	mitochondrion - matrix 2
TcIL3000.A.H_000281000	microtubule structures 2	0.157265	0.842735	0.0247324	unknown
TcIL3000.A.H_000281100:pseudogene	nucleus	1	2.29169e-10	1	nucleus
TcIL3000.A.H_000281200	nucleus	0.00415453	0.995845	1.72602e-05	unknown
TcIL3000.A.H_000281400	cytosol	0.997445	8.7465e-05	0.997358	unknown
TcIL3000.A.H_000281500:pseudogene	mitochondrion - matrix 2	1	0	1	mitochondrion - matrix 2
TcIL3000.A.H_000281600	nucleus	1	8.45655e-11	1	nucleus
TcIL3000.A.H_000281700	ribonucleoproteins 1	0.993912	1.44103e-07	0.993912	unknown
TcIL3000.A.H_000281800	cytosol	5.84619e-26	1	0	unknown
TcIL3000.A.H_000281900:pseudogene	mitochondrion - matrix 2	1	0	1	mitochondrion - matrix 2
TcIL3000.A.H_000283100	microtubule structures 2	1.27151e-10	1	1.61673e-20	unknown
TcIL3000.A.H_000283200	nucleus	3.41896e-12	1	1.59576e-23	unknown
TcIL3000.A.H_000283300	mitochondrion - matrix 2	0.999998	1.8297e-06	0.999996	mitochondrion - matrix 2
TcIL3000.A.H_000283400	cytosol	0.999676	0.000324084	0.999352	unknown
TcIL3000.A.H_000283800	microtubule structures 2	2.21373e-27	1	0	unknown
TcIL3000.A.H_000283900	cytosol	0.999939	6.12901e-05	0.999877	unknown
TcIL3000.A.H_000284100:pseudogene	secretory/endocytic 1	0.00519196	0.994808	2.69564e-05	unknown
TcIL3000.A.H_000284200	cytosol	0.999981	6.99707e-08	0.999981	cytosol
TcIL3000.A.H_000284300	endoplasmic reticulum	5.86633e-06	0.999994	3.44275e-11	unknown
TcIL3000.A.H_000284400	cytosol	0.00792575	0.992074	6.2819e-05	unknown
TcIL3000.A.H_000284600	secretory/endocytic 3	1	6.85095e-11	1	secretory/endocytic 3
TcIL3000.A.H_000285000:pseudogene	secretory/endocytic 1	0.000227563	0.999712	6.54285e-08	unknown
TcIL3000.A.H_000285100	secretory/endocytic 1	1	5.01678e-13	1	secretory/endocytic 1
TcIL3000.A.H_000285300	secretory/endocytic 1	1	6.46561e-13	1	secretory/endocytic 1
TcIL3000.A.H_000286400	cytosol	1	5.30107e-11	1	cytosol
TcIL3000.A.H_000286500	nucleus - chromatin	0.000455017	0.999272	3.3121e-07	unknown
TcIL3000.A.H_000286600	microtubule structures 2	0.999882	7.96558e-06	0.999874	microtubule structures 2
TcIL3000.A.H_000286700	endoplasmic reticulum	0.999999	5.84942e-10	0.999999	endoplasmic reticulum
TcIL3000.A.H_000286800	microtubule structures 2	1	3.66717e-07	0.999999	microtubule structures 2
TcIL3000.A.H_000286900	microtubule structures 2	0.997524	0.0013493	0.996178	unknown
TcIL3000.A.H_000287100	secretory/endocytic 1	1	1.3943e-15	1	secretory/endocytic 1
TcIL3000.A.H_000287500	secretory/endocytic 3	1	1.08298e-10	1	secretory/endocytic 3
TcIL3000.A.H_000288100	secretory/endocytic 3	1	0	1	secretory/endocytic 3
TcIL3000.A.H_000289100	mitochondrion - IM	0.99999	2.10193e-06	0.999988	mitochondrion - IM
TcIL3000.A.H_000289300	secretory/endocytic 1	1	6.91026e-21	1	secretory/endocytic 1
TcIL3000.A.H_000289400	cytosol	1	3.06964e-09	1	cytosol
TcIL3000.A.H_000289500:pseudogene	mitochondrion - matrix 2	9.66358e-06	0.99999	9.41922e-11	unknown
TcIL3000.A.H_000289800	secretory/endocytic 1	1	1.57481e-10	1	secretory/endocytic 1
TcIL3000.A.H_000290000	cytosol	0.999921	7.92313e-05	0.999842	unknown
TcIL3000.A.H_000290100	microtubule structures 2	3.26074e-46	1	0	unknown
TcIL3000.A.H_000290200	cytosol	1	2.90384e-10	1	cytosol
TcIL3000.A.H_000290300	secretory/endocytic 1	0.991713	0.0082865	0.983496	unknown
TcIL3000.A.H_000290500	flagellum 2	1	0	1	flagellum 2
TcIL3000.A.H_000290600	cytosol	0.890506	0.0797034	0.81953	unknown
TcIL3000.A.H_000291000:pseudogene	mitochondrion - matrix 2	1	6.64214e-11	1	mitochondrion - matrix 2
TcIL3000.A.H_000291100	cytosol	0.999903	1.40776e-06	0.999901	cytosol
TcIL3000.A.H_000291200	microtubule structures 2	3.41786e-79	1	0	unknown
TcIL3000.A.H_000291300	nucleus	0.996104	3.049e-08	0.996104	unknown
TcIL3000.A.H_000291400	nucleus	5.44057e-15	1	3.56375e-29	unknown
TcIL3000.A.H_000291500	nucleus - chromatin	2.1136e-45	1	0	unknown
TcIL3000.A.H_000291600	nucleus	0.999733	0.000188964	0.999544	unknown
TcIL3000.A.H_000291700	cytosol	0.999808	0.000189175	0.999619	unknown
TcIL3000.A.H_000291800:pseudogene	nucleus	0.99921	0.000459446	0.998751	unknown
TcIL3000.A.H_000292000	nucleus	0.999396	0.000604411	0.998792	unknown
TcIL3000.A.H_000292400	microtubule structures 2	0.000355683	0.999616	1.36549e-07	unknown
TcIL3000.A.H_000292500:pseudogene	proteasome regulatory particle	1	0	1	proteasome regulatory particle
TcIL3000.A.H_000292600	cytosol	2.94084e-05	0.999971	8.64856e-10	unknown
TcIL3000.A.H_000292700	cytosol	0.999906	2.92813e-05	0.999877	cytosol
TcIL3000.A.H_000292800:pseudogene	mitochondrion - matrix 2	1	0	1	mitochondrion - matrix 2
TcIL3000.A.H_000292900	secretory/endocytic 1	1	7.8484e-10	1	secretory/endocytic 1
TcIL3000.A.H_000293100	mitochondrion - OM	1	2.59129e-10	1	mitochondrion - OM
TcIL3000.A.H_000293200	mitochondrion - OM	1	1.07641e-10	1	mitochondrion - OM
TcIL3000.A.H_000293400	nucleus	3.12354e-15	1	9.70991e-30	unknown
TcIL3000.A.H_000293600	mitochondrion - matrix 2	1.72703e-17	1	0	unknown
TcIL3000.A.H_000293700:pseudogene	microtubule structures 2	0.000323565	0.999676	1.04694e-07	unknown
TcIL3000.A.H_000293800	cytosol	0.981919	0.000860258	0.981075	unknown
TcIL3000.A.H_000293900	microtubule structures 2	0.992388	0.00747427	0.984971	unknown
TcIL3000.A.H_000294000	secretory/endocytic 1	0.999999	5.72828e-07	0.999999	secretory/endocytic 1
TcIL3000.A.H_000294100	secretory/endocytic 1	0.000193679	0.999806	3.75121e-08	unknown
TcIL3000.A.H_000294200	microtubule structures 2	7.11948e-22	1	0	unknown
TcIL3000.A.H_000294300	endoplasmic reticulum	1	2.93854e-13	1	endoplasmic reticulum
TcIL3000.A.H_000294400:pseudogene	flagellum 1	1	8.02356e-12	1	flagellum 1
TcIL3000.A.H_000294600	cytosol	0.985914	0.0140858	0.972027	unknown
TcIL3000.A.H_000294700:pseudogene	nucleus	2.4684e-17	1	0	unknown
TcIL3000.A.H_000294800	mitochondrion - IM	1	6.45045e-11	1	mitochondrion - IM
TcIL3000.A.H_000294900	nucleus	1	0	1	nucleus
TcIL3000.A.H_000295000:pseudogene	mitochondrion - IM	0.999988	1.21348e-05	0.999976	mitochondrion - IM
TcIL3000.A.H_000295100:pseudogene	nucleus	0.997846	0.00108679	0.996761	unknown
TcIL3000.A.H_000295200	microtubule structures 2	0.999896	0.000103372	0.999793	unknown
TcIL3000.A.H_000295300	flagellum 1	1	0	1	flagellum 1
TcIL3000.A.H_000295400	mitochondrion - matrix 2	1	1.68949e-09	1	mitochondrion - matrix 2
TcIL3000.A.H_000295600:pseudogene	endoplasmic reticulum	1	0	1	endoplasmic reticulum
TcIL3000.A.H_000295800	nucleus	0.998529	0.000948267	0.997582	unknown
TcIL3000.A.H_000296200	mitochondrion - matrix 2	1	1.51944e-08	1	mitochondrion - matrix 2
TcIL3000.A.H_000296300	secretory/endocytic 3	1	1.60049e-10	1	secretory/endocytic 3
TcIL3000.A.H_000296700	secretory/endocytic 3	8.80636e-15	1	7.72385e-29	unknown
TcIL3000.A.H_000296800	secretory/endocytic 1	1	4.80816e-12	1	secretory/endocytic 1
TcIL3000.A.H_000296900:pseudogene	secretory/endocytic 3	1	4.3738e-10	1	secretory/endocytic 3
TcIL3000.A.H_000297000	secretory/endocytic 1	4.03275e-11	1	1.62631e-21	unknown
TcIL3000.A.H_000297300	endoplasmic reticulum	1	1.50417e-11	1	endoplasmic reticulum
TcIL3000.A.H_000297600	cytosol	0.999547	4.68689e-05	0.9995	cytosol
TcIL3000.A.H_000297700:pseudogene	mitochondrion - IM	1	0	1	mitochondrion - IM
TcIL3000.A.H_000297800	nucleus	0.999962	3.02664e-05	0.999932	nucleus
TcIL3000.A.H_000297900:pseudogene	nucleus	0.983261	2.53878e-05	0.983236	unknown
TcIL3000.A.H_000298100	microtubule structures 2	0.999994	5.60999e-06	0.999989	microtubule structures 2
TcIL3000.A.H_000298300	nucleus	0.964915	8.95853e-05	0.964828	unknown
TcIL3000.A.H_000298400	mitochondrion - matrix 2	0.999999	7.57661e-07	0.999998	mitochondrion - matrix 2
TcIL3000.A.H_000298500:pseudogene	nucleus	1.28112e-38	1	0	unknown
TcIL3000.A.H_000298600	mitochondrion - matrix 2	1	6.90826e-09	1	mitochondrion - matrix 2
TcIL3000.A.H_000298800:pseudogene	nucleus	0.98862	0.000165469	0.988456	unknown
TcIL3000.A.H_000299100:pseudogene	cytosol	0.927199	0.00199602	0.925348	unknown
TcIL3000.A.H_000299200:pseudogene	mitochondrion - matrix 2	1	4.79374e-08	1	mitochondrion - matrix 2
TcIL3000.A.H_000299400	microtubule structures 2	1.38374e-30	1	0	unknown
TcIL3000.A.H_000299500	flagellum 1	1	0	1	flagellum 1
TcIL3000.A.H_000299600:pseudogene	endoplasmic reticulum	1	0	1	endoplasmic reticulum
TcIL3000.A.H_000299700	mitochondrion - matrix 2	1	3.13392e-13	1	mitochondrion - matrix 2
TcIL3000.A.H_000299800	glycosomes	1	0	1	glycosomes
TcIL3000.A.H_000299900	nucleus	1.04273e-94	1	0	unknown
TcIL3000.A.H_000300100:pseudogene	microtubule structures 2	1	5.28796e-08	1	microtubule structures 2
TcIL3000.A.H_000300600	microtubule structures 2	0.826874	0.173126	0.683721	unknown
TcIL3000.A.H_000300800	microtubule structures 2	0.952542	0.0474578	0.907337	unknown
TcIL3000.A.H_000300900	mitochondrion - matrix 2	1	1.12736e-07	1	mitochondrion - matrix 2
TcIL3000.A.H_000301000	microtubule structures 2	0.999993	3.42236e-06	0.99999	microtubule structures 2
TcIL3000.A.H_000301100	flagellum 2	1	2.98453e-29	1	flagellum 2
TcIL3000.A.H_000301200:pseudogene	cytosol	1	2.17885e-11	1	cytosol
TcIL3000.A.H_000301300:pseudogene	mitochondrion - matrix 2	0.899949	0.100051	0.809908	unknown
TcIL3000.A.H_000301400:pseudogene	nucleus	0.991492	2.51656e-05	0.991467	unknown
TcIL3000.A.H_000301500:pseudogene	mitochondrion - matrix 1	1	0	1	mitochondrion - matrix 1
TcIL3000.A.H_000301600	secretory/endocytic 1	1	0	1	secretory/endocytic 1
TcIL3000.A.H_000301800:pseudogene	mitochondrion - matrix 2	3.00611e-06	0.999997	9.03672e-12	unknown
TcIL3000.A.H_000301900	mitochondrion - IM	0.000434654	0.999542	1.9914e-07	unknown
TcIL3000.A.H_000302000	secretory/endocytic 1	1.10709e-06	0.999999	1.22564e-12	unknown
TcIL3000.A.H_000302100	microtubule structures 2	2.45206e-06	0.999998	6.11458e-12	unknown
TcIL3000.A.H_000302200	nucleus	0.957738	0.000965192	0.956813	unknown
TcIL3000.A.H_000302300	microtubule structures 2	0.999932	6.84677e-05	0.999863	unknown
TcIL3000.A.H_000302400	nucleus	0.000178081	0.999822	3.17129e-08	unknown
TcIL3000.A.H_000302500	cytosol	0.849421	0.113929	0.752647	unknown
TcIL3000.A.H_000302600:pseudogene	nucleus	0.999993	3.51863e-06	0.999989	nucleus
TcIL3000.A.H_000302700:pseudogene	nucleus	2.74651e-09	1	7.57776e-18	unknown
TcIL3000.A.H_000302800	cytosol	1	0	1	cytosol
TcIL3000.A.H_000302900	cytosol	1	2.77392e-10	1	cytosol
TcIL3000.A.H_000303100	secretory/endocytic 1	5.76938e-09	1	3.32857e-17	unknown
TcIL3000.A.H_000303400	cytosol	0.988723	6.82216e-07	0.988722	unknown
TcIL3000.A.H_000303500	endoplasmic reticulum	1	8.33111e-14	1	endoplasmic reticulum
TcIL3000.A.H_000303700	microtubule structures 2	0.989947	7.53615e-05	0.989872	unknown
TcIL3000.A.H_000303900:pseudogene	flagellum 1	0.99429	1.86138e-05	0.994271	unknown
TcIL3000.A.H_000304000	mitochondrion - matrix 2	1	2.71429e-12	1	mitochondrion - matrix 2
TcIL3000.A.H_000304100	flagellum 1	1	0	1	flagellum 1
TcIL3000.A.H_000304200	mitochondrion - IM	1	3.32071e-11	1	mitochondrion - IM
TcIL3000.A.H_000304400	cytosol	1	0	1	cytosol
TcIL3000.A.H_000304500	nucleus	0.124381	0.859762	0.017443	unknown
TcIL3000.A.H_000304700	nucleus	0.320502	0.529564	0.150776	unknown
TcIL3000.A.H_000304800	cytosol	1	0	1	cytosol
TcIL3000.A.H_000305200	microtubule structures 2	0.00167533	0.998321	2.81325e-06	unknown
TcIL3000.A.H_000305300	nucleus	1	0	1	nucleus
TcIL3000.A.H_000305400:pseudogene	nucleus	6.9303e-06	0.999993	5.17252e-11	unknown
TcIL3000.A.H_000305500:pseudogene	mitochondrion - IM	0.999977	6.30837e-11	0.999977	mitochondrion - IM
TcIL3000.A.H_000305600	nucleus - chromatin	0.994299	0.00562749	0.988704	unknown
TcIL3000.A.H_000305700:pseudogene	cytosol	9.81384e-05	0.999902	9.63127e-09	unknown
TcIL3000.A.H_000305800	cytosol	1	8.45594e-12	1	cytosol
TcIL3000.A.H_000305900	nucleus	1.75767e-08	1	3.78972e-16	unknown
TcIL3000.A.H_000306100	nucleus	1	0	1	nucleus
TcIL3000.A.H_000306200:pseudogene	mitochondrion - IM	1.98802e-05	0.99998	3.95221e-10	unknown
TcIL3000.A.H_000306300	cytosol	1	0	1	cytosol
TcIL3000.A.H_000306400	cytosol	0.999988	4.12001e-06	0.999984	cytosol
TcIL3000.A.H_000306500	mitochondrion - matrix 2	1	5.05311e-14	1	mitochondrion - matrix 2
TcIL3000.A.H_000306700	microtubule structures 2	0.000117811	0.999796	2.40805e-08	unknown
TcIL3000.A.H_000306800	mitochondrion - matrix 2	0.000263864	0.999736	6.96243e-08	unknown
TcIL3000.A.H_000306900	microtubule structures 2	0.0730395	0.915928	0.00614058	unknown
TcIL3000.A.H_000307100	nucleus	0.999973	2.74101e-05	0.999945	nucleus
TcIL3000.A.H_000307200	cytosol	3.85672e-17	1	4.28182e-33	unknown
TcIL3000.A.H_000307400:pseudogene	flagellum 1	1	0	1	flagellum 1
TcIL3000.A.H_000307500:pseudogene	secretory/endocytic 3	0.996406	3.93594e-05	0.996367	unknown
TcIL3000.A.H_000307700:pseudogene	flagellum 2	1	0	1	flagellum 2
TcIL3000.A.H_000307900	secretory/endocytic 1	1.47673e-86	1	0	unknown
TcIL3000.A.H_000308000	microtubule structures 2	0.0076513	0.992348	5.85485e-05	unknown
TcIL3000.A.H_000308100:pseudogene	secretory/endocytic 1	8.12729e-36	1	0	unknown
TcIL3000.A.H_000308700:pseudogene	nucleus	5.14578e-41	1	0	unknown
TcIL3000.A.H_000309000	microtubule structures 2	0.996925	6.37373e-07	0.996924	unknown
TcIL3000.A.H_000309100:pseudogene	glycosomes	1	3.69251e-12	1	glycosomes
TcIL3000.A.H_000309200:pseudogene	nucleus	0.919642	9.44526e-05	0.919555	unknown
TcIL3000.A.H_000309300	cytosol	1	0	1	cytosol
TcIL3000.A.H_000309400:pseudogene	mitochondrion - matrix 2	1	1.56933e-09	1	mitochondrion - matrix 2
TcIL3000.A.H_000309700	mitochondrion - matrix 2	1	2.55568e-11	1	mitochondrion - matrix 2
TcIL3000.A.H_000310000	secretory/endocytic 3	1	2.03495e-13	1	secretory/endocytic 3
TcIL3000.A.H_000310100	secretory/endocytic 3	1	1.19725e-11	1	secretory/endocytic 3
TcIL3000.A.H_000310300	nucleus	1	0	1	nucleus
TcIL3000.A.H_000310400	endoplasmic reticulum	1	4.27479e-12	1	endoplasmic reticulum
TcIL3000.A.H_000310500	mitochondrion - matrix 2	3.66106e-24	1	0	unknown
TcIL3000.A.H_000310700	endoplasmic reticulum	3.12233e-09	1	9.74893e-18	unknown
TcIL3000.A.H_000310800	microtubule structures 2	0.999999	3.57791e-07	0.999999	microtubule structures 2
TcIL3000.A.H_000311000:pseudogene	secretory/endocytic 1	3.26064e-20	1	0	unknown
TcIL3000.A.H_000311100	ribonucleoproteins 1	0.993179	1.04822e-09	0.993179	unknown
TcIL3000.A.H_000311200:pseudogene	flagellum 1	1	8.08661e-08	1	flagellum 1
TcIL3000.A.H_000311300	nucleus	5.85154e-05	0.999941	3.42411e-09	unknown
TcIL3000.A.H_000311400	mitochondrion - IM	0.999986	1.37914e-05	0.999972	mitochondrion - IM
TcIL3000.A.H_000311500	nucleus	0.999701	5.15068e-06	0.999696	nucleus
TcIL3000.A.H_000311600	mitochondrion - matrix 1	1	2.64466e-12	1	mitochondrion - matrix 1
TcIL3000.A.H_000311700	proteasome	1	0	1	proteasome
TcIL3000.A.H_000311800	microtubule structures 2	9.66701e-09	1	9.34512e-17	unknown
TcIL3000.A.H_000311900	acidocalcisomes	1	0	1	acidocalcisomes
TcIL3000.A.H_000312000	mitochondrion - matrix 2	1.48454e-06	0.999999	2.20385e-12	unknown
TcIL3000.A.H_000312100	mitochondrion - matrix 3	1	0	1	mitochondrion - matrix 3
TcIL3000.A.H_000312200	cytosol	0.999995	1.91997e-07	0.999995	cytosol
TcIL3000.A.H_000312300	endoplasmic reticulum	2.17872e-12	1	5.09752e-24	unknown
TcIL3000.A.H_000312500	mitochondrion - matrix 2	1	2.1277e-09	1	mitochondrion - matrix 2
TcIL3000.A.H_000312600	nucleus	0.982412	0.0175879	0.965133	unknown
TcIL3000.A.H_000312700:pseudogene	flagellum 1	0.999647	3.16958e-06	0.999644	flagellum 1
TcIL3000.A.H_000312900	nucleus	2.5129e-35	1	0	unknown
TcIL3000.A.H_000313000	nucleus	0.999025	2.33745e-06	0.999022	nucleus
TcIL3000.A.H_000313100:pseudogene	microtubule structures 2	0.999999	3.89351e-08	0.999999	microtubule structures 2
TcIL3000.A.H_000313200	microtubule structures 2	0.999999	7.58875e-07	0.999998	microtubule structures 2
TcIL3000.A.H_000313300	mitochondrion - IM	5.63591e-39	1	0	unknown
TcIL3000.A.H_000313500	mitochondrion - matrix 2	1	6.64769e-10	1	mitochondrion - matrix 2
TcIL3000.A.H_000313600	mitochondrion - matrix 3	0.996839	3.88561e-11	0.996839	unknown
TcIL3000.A.H_000313700	cytosol	0.254647	0.745348	0.0648464	unknown
TcIL3000.A.H_000313800	microtubule structures 1	1	0	1	microtubule structures 1
TcIL3000.A.H_000313900	cytosol	1.79638e-05	0.999982	3.22698e-10	unknown
TcIL3000.A.H_000314000	microtubule structures 2	0.563097	0.436903	0.317079	unknown
TcIL3000.A.H_000314100	nucleus	0.968757	8.2765e-05	0.968677	unknown
TcIL3000.A.H_000314400	flagellum 1	1	0	1	flagellum 1
TcIL3000.A.H_000314500	mitochondrion - matrix 2	1	1.34937e-07	1	mitochondrion - matrix 2
TcIL3000.A.H_000314600	mitochondrion - OM	1	6.6766e-11	1	mitochondrion - OM
TcIL3000.A.H_000314700	microtubule structures 2	2.43402e-46	1	0	unknown
TcIL3000.A.H_000314800	mitochondrion - matrix 2	1	2.56158e-10	1	mitochondrion - matrix 2
TcIL3000.A.H_000314900:pseudogene	intraflagellar transport	1	0	1	intraflagellar transport
TcIL3000.A.H_000315000	secretory/endocytic 3	1.43922e-18	1	0	unknown
TcIL3000.A.H_000315100	cytosol	0.999922	3.52618e-08	0.999922	cytosol
TcIL3000.A.H_000315200	nucleus	0.999781	0.000218564	0.999562	unknown
TcIL3000.A.H_000315300	nucleus	0.999997	4.68547e-08	0.999997	nucleus
TcIL3000.A.H_000315400	mitochondrion - matrix 2	1	2.18084e-07	1	mitochondrion - matrix 2
TcIL3000.A.H_000315500	cytosol	1	0	1	cytosol
TcIL3000.A.H_000315600	mitochondrion - matrix 2	1	0	1	mitochondrion - matrix 2
TcIL3000.A.H_000315700	flagellum 1	1	4.13103e-14	1	flagellum 1
TcIL3000.A.H_000315800:pseudogene	microtubule structures 2	2.21095e-30	1	0	unknown
TcIL3000.A.H_000315900	cytosol	0.994016	0.00598395	0.988068	unknown
TcIL3000.A.H_000316100	cytosol	0.000887204	0.999113	7.87185e-07	unknown
TcIL3000.A.H_000316200	cytosol	0.989261	5.13258e-08	0.989261	unknown
TcIL3000.A.H_000316400	cytosol	1	2.83316e-09	1	cytosol
TcIL3000.A.H_000316500	cytosol	0.953414	0.00367639	0.949909	unknown
TcIL3000.A.H_000316600	cytosol	0.999995	5.10867e-09	0.999995	cytosol
TcIL3000.A.H_000316700	cytosol	0.567679	0.000146177	0.567596	unknown
TcIL3000.A.H_000316800	cytosol	0.999999	9.71706e-07	0.999998	cytosol
TcIL3000.A.H_000317000:pseudogene	microtubule structures 2	5.00823e-34	1	0	unknown
TcIL3000.A.H_000317200	nucleus	0.999998	1.53695e-06	0.999997	nucleus
TcIL3000.A.H_000317300	nucleus	1	0	1	nucleus
TcIL3000.A.H_000317600	mitochondrion - IM	1	0	1	mitochondrion - IM
TcIL3000.A.H_000317700	secretory/endocytic 1	1.10389e-12	1	1.21858e-24	unknown
TcIL3000.A.H_000317800	microtubule structures 2	0.999957	3.44733e-05	0.999922	microtubule structures 2
TcIL3000.A.H_000318100	flagellum 1	0.663447	3.46038e-07	0.663447	unknown
TcIL3000.A.H_000318200	secretory/endocytic 1	0.000467264	0.999533	2.18347e-07	unknown
TcIL3000.A.H_000318300	nucleus	0.994578	0.0052514	0.989355	unknown
TcIL3000.A.H_000318700	mitochondrion - OM	1	4.70822e-15	1	mitochondrion - OM
TcIL3000.A.H_000318800	microtubule structures 2	3.99145e-08	1	1.62973e-15	unknown
TcIL3000.A.H_000318900:pseudogene	nucleus	0.99984	0.0001476	0.999692	unknown
TcIL3000.A.H_000319000	cytosol	3.71116e-05	0.999963	1.37781e-09	unknown
TcIL3000.A.H_000319100	cytosol	0.992661	0.00733898	0.985376	unknown
TcIL3000.A.H_000319200	nucleus	0.999671	0.000310434	0.999361	unknown
TcIL3000.A.H_000319300	mitochondrion - IM	1	1.35186e-08	1	mitochondrion - IM
TcIL3000.A.H_000319400:pseudogene	nucleus	0.99524	4.29486e-05	0.995197	unknown
TcIL3000.A.H_000319500	cytosol	6.83907e-06	0.999993	5.02326e-11	unknown
TcIL3000.A.H_000319600:pseudogene	secretory/endocytic 1	0.999227	0.000773214	0.998454	unknown
TcIL3000.A.H_000319800	flagellum 1	1	4.01068e-15	1	flagellum 1
TcIL3000.A.H_000319900	ribonucleoproteins 1	0.99998	1.60012e-11	0.99998	ribonucleoproteins 1
TcIL3000.A.H_000320000	mitochondrion - IM	1	0	1	mitochondrion - IM
TcIL3000.A.H_000320100	endoplasmic reticulum	1	0	1	endoplasmic reticulum
TcIL3000.A.H_000320200	mitochondrion - matrix 3	1	0	1	mitochondrion - matrix 3
TcIL3000.A.H_000320300	mitochondrion - matrix 2	1	7.72603e-08	1	mitochondrion - matrix 2
TcIL3000.A.H_000320400	flagellum 1	1	3.1459e-07	0.999999	flagellum 1
TcIL3000.A.H_000320500	microtubule structures 2	0.226812	0.771738	0.0517726	unknown
TcIL3000.A.H_000320600:pseudogene	mitochondrion - matrix 2	1	1.85147e-13	1	mitochondrion - matrix 2
TcIL3000.A.H_000320700	flagellum 1	1	0	1	flagellum 1
TcIL3000.A.H_000320800	nucleus	0.99986	0.000140095	0.99972	unknown
TcIL3000.A.H_000320900	mitochondrion - IM	0.999673	3.15257e-10	0.999673	mitochondrion - IM
TcIL3000.A.H_000321000:pseudogene	ribonucleoproteins 1	0.989483	4.96788e-07	0.989482	unknown
TcIL3000.A.H_000321100:pseudogene	mitochondrion - matrix 2	1	0	1	mitochondrion - matrix 2
TcIL3000.A.H_000321300	endoplasmic reticulum	1	1.03558e-08	1	endoplasmic reticulum
TcIL3000.A.H_000321400	nucleus	0.976858	0.0230889	0.954303	unknown
TcIL3000.A.H_000321500	mitochondrion - matrix 2	1	4.68905e-10	1	mitochondrion - matrix 2
TcIL3000.A.H_000322000	microtubule structures 2	1.43373e-47	1	0	unknown
TcIL3000.A.H_000322100	ribonucleoproteins 1	0.989667	1.13651e-06	0.989665	unknown
TcIL3000.A.H_000322200	nucleus	0.722401	2.32038e-07	0.722401	unknown
TcIL3000.A.H_000322300	nucleus	0.999942	5.69908e-05	0.999885	unknown
TcIL3000.A.H_000322500	cytosol	1	2.71345e-07	0.999999	cytosol
TcIL3000.A.H_000322700	cytosol	0.984995	2.86607e-05	0.984966	unknown
TcIL3000.A.H_000322800:pseudogene	flagellum 1	1	5.26325e-15	1	flagellum 1
TcIL3000.A.H_000322900	cytosol	0.0327537	0.967239	0.00107305	unknown
TcIL3000.A.H_000323000	mitochondrion - matrix 2	1	8.60949e-10	1	mitochondrion - matrix 2
TcIL3000.A.H_000323100:pseudogene	nucleus - chromatin	1	1.45639e-09	1	nucleus - chromatin
TcIL3000.A.H_000323200:pseudogene	microtubule structures 2	0.999182	4.17874e-06	0.999178	microtubule structures 2
TcIL3000.A.H_000323300:pseudogene	microtubule structures 2	1	1.04782e-08	1	microtubule structures 2
TcIL3000.A.H_000323500:pseudogene	flagellum 1	0.999361	6.99473e-06	0.999354	flagellum 1
TcIL3000.A.H_000323700	cytosol	1	6.99696e-11	1	cytosol
TcIL3000.A.H_000323800	cytosol	1	0	1	cytosol
TcIL3000.A.H_000324000:pseudogene	endoplasmic reticulum	1	8.55057e-11	1	endoplasmic reticulum
TcIL3000.A.H_000324100	mitochondrion - matrix 2	1	1.59608e-11	1	mitochondrion - matrix 2
TcIL3000.A.H_000324200	cytosol	0.971954	6.40104e-06	0.971947	unknown
TcIL3000.A.H_000324300	mitochondrion - matrix 2	1	2.57676e-08	1	mitochondrion - matrix 2
TcIL3000.A.H_000324500	nucleus	0.999995	4.11274e-10	0.999995	nucleus
TcIL3000.A.H_000324700	cytosol	0.999994	1.12833e-08	0.999994	cytosol
TcIL3000.A.H_000324800	nucleus	0.942144	0.0554639	0.889889	unknown
TcIL3000.A.H_000324900	cytosol	1	1.72942e-10	1	cytosol
TcIL3000.A.H_000325000	cytosol	0.999958	9.71483e-06	0.999948	cytosol
TcIL3000.A.H_000325100	mitochondrion - matrix 2	1	4.45108e-07	0.999999	mitochondrion - matrix 2
TcIL3000.A.H_000325300	mitochondrion - matrix 1	1	0	1	mitochondrion - matrix 1
TcIL3000.A.H_000325500	nucleus	0.793892	0.0154318	0.781641	unknown
TcIL3000.A.H_000325600	nucleus	0.71979	0.0531951	0.6815	unknown
TcIL3000.A.H_000325700	mitochondrion - matrix 2	1	4.11153e-14	1	mitochondrion - matrix 2
TcIL3000.A.H_000325800	flagellum 1	1	0	1	flagellum 1
TcIL3000.A.H_000325900	nucleus	8.63273e-13	1	7.45272e-25	unknown
TcIL3000.A.H_000326000	nucleus	0.934213	0.00130364	0.932995	unknown
TcIL3000.A.H_000326100	glycosomes	1	1.10945e-15	1	glycosomes
TcIL3000.A.H_000326200	nucleus - chromatin	1	1.3061e-09	1	nucleus - chromatin
TcIL3000.A.H_000326600	mitochondrion - IM	1	5.63565e-12	1	mitochondrion - IM
TcIL3000.A.H_000326800	glycosomes	1	0	1	glycosomes
TcIL3000.A.H_000327000	cytosol	0.999609	0.000390562	0.999218	unknown
TcIL3000.A.H_000327100	nucleus	0.088845	0.831529	0.0149678	unknown
TcIL3000.A.H_000327200	nucleus	0.745668	0.254274	0.556064	unknown
TcIL3000.A.H_000327300	nucleus	1	8.91199e-09	1	nucleus
TcIL3000.A.H_000327400	endoplasmic reticulum	1	3.24342e-10	1	endoplasmic reticulum
TcIL3000.A.H_000327600	nucleus	0.801353	0.19805	0.642645	unknown
TcIL3000.A.H_000327700	ribonucleoproteins 1	0.999923	8.93714e-08	0.999923	ribonucleoproteins 1
TcIL3000.A.H_000327800	secretory/endocytic 1	5.38664e-07	0.999999	2.90159e-13	unknown
TcIL3000.A.H_000327900:pseudogene	mitochondrion - IM	1.09193e-15	1	1.33351e-30	unknown
TcIL3000.A.H_000328000	mitochondrion - matrix 2	1	7.20034e-08	1	mitochondrion - matrix 2
TcIL3000.A.H_000328100	microtubule structures 2	0.999164	0.000740196	0.998424	unknown
TcIL3000.A.H_000328200	microtubule structures 2	2.13041e-10	1	5.46476e-20	unknown
TcIL3000.A.H_000328300:pseudogene	mitochondrion - matrix 2	1	0	1	mitochondrion - matrix 2
TcIL3000.A.H_000328400	cytosol	1	0	1	cytosol
TcIL3000.A.H_000328500	cytosol	3.96787e-08	1	1.57714e-15	unknown
TcIL3000.A.H_000328700	nucleus	6.23802e-08	1	3.89129e-15	unknown
TcIL3000.A.H_000328800:pseudogene	microtubule structures 2	0.977119	6.31483e-05	0.977058	unknown
TcIL3000.A.H_000328900	mitochondrion - matrix 2	1	5.85572e-13	1	mitochondrion - matrix 2
TcIL3000.A.H_000329000	nucleus	1	0	1	nucleus
TcIL3000.A.H_000329200:pseudogene	mitochondrion - matrix 2	0.999995	2.26178e-07	0.999995	mitochondrion - matrix 2
TcIL3000.A.H_000329300:pseudogene	microtubule structures 2	1.30813e-26	1	0	unknown
TcIL3000.A.H_000329500	secretory/endocytic 1	1	5.06003e-12	1	secretory/endocytic 1
TcIL3000.A.H_000329600	mitochondrion - matrix 2	0.999995	3.41491e-06	0.999992	mitochondrion - matrix 2
TcIL3000.A.H_000329700:pseudogene	endoplasmic reticulum	1.53362e-06	0.999998	2.35243e-12	unknown
TcIL3000.A.H_000329800	nucleus	0.999997	1.45289e-06	0.999996	nucleus
TcIL3000.A.H_000329900	mitochondrion - matrix 2	1	1.23732e-11	1	mitochondrion - matrix 2
TcIL3000.A.H_000330200	acidocalcisomes	1	0	1	acidocalcisomes
TcIL3000.A.H_000330300	mitochondrion - IM	1	0	1	mitochondrion - IM
TcIL3000.A.H_000330400	flagellum 1	1	0	1	flagellum 1
TcIL3000.A.H_000330500	nucleus	0.971559	0.0211661	0.950994	unknown
TcIL3000.A.H_000331000	flagellum 1	1	0	1	flagellum 1
TcIL3000.A.H_000331100	cytosol	1	0	1	cytosol
TcIL3000.A.H_000331200	mitochondrion - IM	0.00131756	0.998678	1.74159e-06	unknown
TcIL3000.A.H_000331300	mitochondrion - IM	0.999994	5.74781e-06	0.999989	mitochondrion - IM
TcIL3000.A.H_000331400	nucleus	0.000373881	0.999617	1.43143e-07	unknown
TcIL3000.A.H_000331500	intraflagellar transport	1	0	1	intraflagellar transport
TcIL3000.A.H_000331600	nucleus	0.916963	0.0830368	0.840822	unknown
TcIL3000.A.H_000331700	cytosol	0.973889	0.0261091	0.948462	unknown
TcIL3000.A.H_000331800	microtubule structures 2	0.996799	0.0032015	0.993607	unknown
TcIL3000.A.H_000331900	mitochondrion - IM	0.999673	1.81555e-07	0.999673	mitochondrion - IM
TcIL3000.A.H_000332100:pseudogene	microtubule structures 2	6.59928e-57	1	0	unknown
TcIL3000.A.H_000332200	microtubule structures 2	0.994828	0.00349701	0.991349	unknown
TcIL3000.A.H_000332400	nucleus	0.998033	0.00192016	0.996116	unknown
TcIL3000.A.H_000332500	nucleus	0.920177	0.033498	0.889353	unknown
TcIL3000.A.H_000332600	flagellum 1	1	7.06174e-15	1	flagellum 1
TcIL3000.A.H_000332700:pseudogene	cytosol	0.966202	2.93755e-05	0.966173	unknown
TcIL3000.A.H_000332900	microtubule structures 2	5.56216e-09	1	3.09377e-17	unknown
TcIL3000.A.H_000333000:pseudogene	nucleus	0.999999	1.02742e-06	0.999998	nucleus
TcIL3000.A.H_000333100	microtubule structures 2	0.999519	0.000104087	0.999415	unknown
TcIL3000.A.H_000333200	microtubule structures 2	0.0131051	0.986895	0.000171743	unknown
TcIL3000.A.H_000333300	cytosol	0.890508	0.00615966	0.885023	unknown
TcIL3000.A.H_000333400	flagellum 1	1	0	1	flagellum 1
TcIL3000.A.H_000333500	cytosol	0.965574	0.000337335	0.965248	unknown
TcIL3000.A.H_000333600	cytosol	0.99967	0.000174851	0.999495	unknown
TcIL3000.A.H_000333700:pseudogene	nucleus	4.89854e-08	1	2.39957e-15	unknown
TcIL3000.A.H_000333800	cytosol	0.00235123	0.997649	5.52828e-06	unknown
TcIL3000.A.H_000333900	microtubule structures 2	0.880812	0.119139	0.775873	unknown
TcIL3000.A.H_000334000	cytosol	0.999714	1.84726e-08	0.999714	cytosol
TcIL3000.A.H_000334100	cytosol	0.00812819	0.991866	6.61178e-05	unknown
TcIL3000.A.H_000334200	microtubule structures 1	0.991586	8.41356e-08	0.991585	unknown
TcIL3000.A.H_000334400	ribonucleoproteins 2	0.999999	3.20832e-17	0.999999	ribonucleoproteins 2
TcIL3000.A.H_000334500	mitochondrion - matrix 2	0.000410634	0.999589	1.68747e-07	unknown
TcIL3000.A.H_000334700	microtubule structures 2	3.32033e-06	0.999997	1.11281e-11	unknown
TcIL3000.A.H_000334800	cytosol	1	5.45257e-10	1	cytosol
TcIL3000.A.H_000335000	nucleus	0.997191	0.00252337	0.994674	unknown
TcIL3000.A.H_000335200	cytosol	0.85617	0.0565751	0.807732	unknown
TcIL3000.A.H_000335300	mitochondrion - IM	1	6.13331e-10	1	mitochondrion - IM
TcIL3000.A.H_000335400	cytosol	1	4.3302e-11	1	cytosol
TcIL3000.A.H_000335500	cytosol	1	4.55612e-07	0.999999	cytosol
TcIL3000.A.H_000335600	mitochondrion - matrix 2	0.999998	2.16651e-06	0.999996	mitochondrion - matrix 2
TcIL3000.A.H_000335700	cytosol	1	0	1	cytosol
TcIL3000.A.H_000335800	nucleus	1	9.3851e-08	1	nucleus
TcIL3000.A.H_000335900	endoplasmic reticulum	1	2.66701e-11	1	endoplasmic reticulum
TcIL3000.A.H_000336100:pseudogene	cytosol	0.999936	6.43259e-05	0.999871	unknown
TcIL3000.A.H_000336400	cytosol	1	1.57613e-07	1	cytosol
TcIL3000.A.H_000336700	secretory/endocytic 1	0.997965	0.0020346	0.995935	unknown
TcIL3000.A.H_000336800	secretory/endocytic 3	1	1.55199e-09	1	secretory/endocytic 3
TcIL3000.A.H_000337000	cytosol	0.928303	2.14914e-06	0.928301	unknown
TcIL3000.A.H_000337200:pseudogene	cytosol	1	6.4351e-12	1	cytosol
TcIL3000.A.H_000337400:pseudogene	nucleus	0.873311	0.000519091	0.872858	unknown
TcIL3000.A.H_000337500	cytosol	1	0	1	cytosol
TcIL3000.A.H_000337600	mitochondrion - IM	1	0	1	mitochondrion - IM
TcIL3000.A.H_000337800	cytosol	0.929199	0.0707621	0.863447	unknown
TcIL3000.A.H_000337900:pseudogene	nucleus - chromatin	1	1.64182e-13	1	nucleus - chromatin
TcIL3000.A.H_000338000:pseudogene	endoplasmic reticulum	0.999999	1.12436e-06	0.999998	endoplasmic reticulum
TcIL3000.A.H_000338100	mitochondrion - OM	1	0	1	mitochondrion - OM
TcIL3000.A.H_000338200:pseudogene	flagellum 1	0.999079	0.00092063	0.998159	unknown
TcIL3000.A.H_000338300	microtubule structures 2	1	3.58149e-07	0.999999	microtubule structures 2
TcIL3000.A.H_000338400	mitochondrion - IM	0.999999	1.88408e-07	0.999998	mitochondrion - IM
TcIL3000.A.H_000338500	cytosol	8.59555e-17	1	9.54298e-33	unknown
TcIL3000.A.H_000338700:pseudogene	endoplasmic reticulum	3.28784e-06	0.999997	1.08099e-11	unknown
TcIL3000.A.H_000338800	nucleus	1	0	1	nucleus
TcIL3000.A.H_000338900	cytosol	0.81791	0.00251361	0.815854	unknown
TcIL3000.A.H_000339100:pseudogene	mitochondrion - matrix 2	1	2.12202e-09	1	mitochondrion - matrix 2
TcIL3000.A.H_000339200	microtubule structures 2	0.969677	0.0303227	0.940274	unknown
TcIL3000.A.H_000339400	flagellum 1	1	9.388e-08	1	flagellum 1
TcIL3000.A.H_000339500	mitochondrion - matrix 2	0.999997	2.52799e-06	0.999995	mitochondrion - matrix 2
TcIL3000.A.H_000339600:pseudogene	nucleus	1	0	1	nucleus
TcIL3000.A.H_000339700	mitochondrion - IM	1	3.3101e-10	1	mitochondrion - IM
TcIL3000.A.H_000339800	flagellum 1	1	0	1	flagellum 1
TcIL3000.A.H_000339900:pseudogene	mitochondrion - matrix 2	0.128551	0.871449	0.0165252	unknown
TcIL3000.A.H_000340000	endoplasmic reticulum	8.32826e-50	1	0	unknown
TcIL3000.A.H_000340100:pseudogene	secretory/endocytic 2	0.999998	4.61543e-20	0.999998	secretory/endocytic 2
TcIL3000.A.H_000340300	flagellum 2	1	0	1	flagellum 2
TcIL3000.A.H_000340400	endoplasmic reticulum	0.999997	3.1562e-06	0.999994	endoplasmic reticulum
TcIL3000.A.H_000340500	cytosol	0.0104776	0.989522	0.00010978	unknown
TcIL3000.A.H_000340600	flagellum 2	1	5.55827e-30	1	flagellum 2
TcIL3000.A.H_000340900	endoplasmic reticulum	0.999999	3.56428e-12	0.999999	endoplasmic reticulum
TcIL3000.A.H_000341000	cytosol	1	2.2229e-10	1	cytosol
TcIL3000.A.H_000341100	cytosol	0.327768	0.672232	0.107432	unknown
TcIL3000.A.H_000341200:pseudogene	nucleus	0.998295	0.00016864	0.998127	unknown
TcIL3000.A.H_000341300	secretory/endocytic 1	1	6.21712e-13	1	secretory/endocytic 1
TcIL3000.A.H_000341400	secretory/endocytic 1	1	5.35009e-12	1	secretory/endocytic 1
TcIL3000.A.H_000341600	proteasome regulatory particle	0.999996	1.79899e-12	0.999996	proteasome regulatory particle
TcIL3000.A.H_000341700	mitochondrion - matrix 2	1	2.74867e-07	0.999999	mitochondrion - matrix 2
TcIL3000.A.H_000341800	mitochondrion - matrix 2	1	1.53904e-14	1	mitochondrion - matrix 2
TcIL3000.A.H_000342200	nucleus	0.999984	1.23562e-05	0.999972	nucleus
TcIL3000.A.H_000342300	cytosol	0.994575	0.000631406	0.993947	unknown
TcIL3000.A.H_000342500	nucleus	0.953349	0.0342333	0.920713	unknown
TcIL3000.A.H_000342800	ribonucleoproteins 1	0.991787	0.00282268	0.988988	unknown
TcIL3000.A.H_000343100:pseudogene	mitochondrion - matrix 2	1	0	1	mitochondrion - matrix 2
TcIL3000.A.H_000343200	cytosol	1	0	1	cytosol
TcIL3000.A.H_000344800	secretory/endocytic 2	1	5.8156e-23	1	secretory/endocytic 2
TcIL3000.A.H_000344900	secretory/endocytic 2	1	0	1	secretory/endocytic 2
TcIL3000.A.H_000345000	endoplasmic reticulum	0.999999	9.53019e-07	0.999998	endoplasmic reticulum
TcIL3000.A.H_000345100	mitochondrion - matrix 1	1	1.92159e-17	1	mitochondrion - matrix 1
TcIL3000.A.H_000345200	nucleus	0.999902	5.57575e-05	0.999846	unknown
TcIL3000.A.H_000345400	cytosol	1	1.76091e-08	1	cytosol
TcIL3000.A.H_000345500	cytosol	0.999476	5.24472e-07	0.999475	cytosol
TcIL3000.A.H_000345600	microtubule structures 2	1.98986e-70	1	0	unknown
TcIL3000.A.H_000345700	secretory/endocytic 1	1	0	1	secretory/endocytic 1
TcIL3000.A.H_000345800:pseudogene	mitochondrion - matrix 2	0.99977	2.35504e-09	0.99977	mitochondrion - matrix 2
TcIL3000.A.H_000346000	secretory/endocytic 1	1	2.97096e-14	1	secretory/endocytic 1
TcIL3000.A.H_000346100	mitochondrion - IM	1	1.87629e-07	1	mitochondrion - IM
TcIL3000.A.H_000346200	microtubule structures 2	5.4747e-13	1	2.99713e-25	unknown
TcIL3000.A.H_000346300	mitochondrion - matrix 2	0.999937	6.2985e-05	0.999874	unknown
TcIL3000.A.H_000346400:pseudogene	cytosol	0.976074	0.0015264	0.974584	unknown
TcIL3000.A.H_000346800	flagellum 2	1	3.59586e-30	1	flagellum 2
TcIL3000.A.H_000347000	cytosol	1.80736e-09	1	3.26673e-18	unknown
TcIL3000.A.H_000347400	mitochondrion - OM	0.991734	8.80462e-10	0.991734	unknown
TcIL3000.A.H_000347900	flagellum 1	0.999992	6.97732e-07	0.999992	flagellum 1
TcIL3000.A.H_000348000	cytosol	0.0270044	0.972996	0.000729239	unknown
TcIL3000.A.H_000348100	microtubule structures 2	0.977604	0.0223962	0.955709	unknown
TcIL3000.A.H_000348300	nucleus - chromatin	0.999999	9.47137e-07	0.999998	nucleus - chromatin
TcIL3000.A.H_000348500	cytosol	0.0493145	0.947915	0.00256852	unknown
TcIL3000.A.H_000348600	mitochondrion - IM	0.999999	7.27835e-08	0.999999	mitochondrion - IM
TcIL3000.A.H_000348700	cytosol	0.99998	1.87007e-07	0.999979	cytosol
TcIL3000.A.H_000348800	cytosol	1	0	1	cytosol
TcIL3000.A.H_000348900:pseudogene	microtubule structures 2	0.999997	1.34095e-06	0.999996	microtubule structures 2
TcIL3000.A.H_000349100	secretory/endocytic 3	4.11261e-07	1	1.69135e-13	unknown
TcIL3000.A.H_000349200	nucleus	3.22283e-14	1	1.03406e-27	unknown
TcIL3000.A.H_000349300:pseudogene	mitochondrion - matrix 2	0.995616	0.00437702	0.991258	unknown
TcIL3000.A.H_000349400	cytosol	0.998316	3.48214e-06	0.998312	unknown
TcIL3000.A.H_000349500	endoplasmic reticulum	1	7.58406e-11	1	endoplasmic reticulum
TcIL3000.A.H_000349600	microtubule structures 2	0.999948	5.16088e-05	0.999897	unknown
TcIL3000.A.H_000349800	cytosol	0.999988	1.68129e-06	0.999986	cytosol
TcIL3000.A.H_000350000:pseudogene	nucleus	0.988606	0.00919799	0.979513	unknown
TcIL3000.A.H_000350100	microtubule structures 2	9.53393e-13	1	9.08916e-25	unknown
TcIL3000.A.H_000350200:pseudogene	mitochondrion - IM	1	9.91602e-10	1	mitochondrion - IM
TcIL3000.A.H_000350400	cytosol	1	2.84275e-10	1	cytosol
TcIL3000.A.H_000350500	nucleus	0.997774	0.00148777	0.996289	unknown
TcIL3000.A.H_000350600	cytosol	1	0	1	cytosol
TcIL3000.A.H_000350800	mitochondrion - matrix 2	0.999998	1.97749e-06	0.999996	mitochondrion - matrix 2
TcIL3000.A.H_000350900:pseudogene	microtubule structures 2	0.999857	0.000143073	0.999714	unknown
TcIL3000.A.H_000351400	secretory/endocytic 3	1	4.3079e-15	1	secretory/endocytic 3
TcIL3000.A.H_000351700	secretory/endocytic 3	1	2.4364e-15	1	secretory/endocytic 3
TcIL3000.A.H_000351800	secretory/endocytic 1	5.32734e-05	0.999946	2.85311e-09	unknown
TcIL3000.A.H_000352300:pseudogene	microtubule structures 2	0.00247003	0.997124	7.10299e-06	unknown
TcIL3000.A.H_000352400	secretory/endocytic 1	2.59213e-36	1	0	unknown
TcIL3000.A.H_000352500	mitochondrion - matrix 2	0.0241512	0.975842	0.000583446	unknown
TcIL3000.A.H_000352800	microtubule structures 2	0.999955	4.50539e-05	0.99991	microtubule structures 2
TcIL3000.A.H_000352900:pseudogene	cytosol	0.999999	6.92616e-07	0.999999	cytosol
TcIL3000.A.H_000353000	cytosol	0.999931	1.47842e-06	0.999929	cytosol
TcIL3000.A.H_000353100:pseudogene	nucleus	1	8.63806e-09	1	nucleus
TcIL3000.A.H_000353200:pseudogene	nucleus	0.999798	9.12065e-06	0.999789	nucleus
TcIL3000.A.H_000353300	proteasome	1	0	1	proteasome
TcIL3000.A.H_000353400	mitochondrion - IM	1	4.15021e-13	1	mitochondrion - IM
TcIL3000.A.H_000353500	nucleus	0.723107	0.130041	0.629073	unknown
TcIL3000.A.H_000353700	nucleus	0.999999	9.36432e-07	0.999998	nucleus
TcIL3000.A.H_000354200	mitochondrion - matrix 2	1	1.02985e-07	1	mitochondrion - matrix 2
TcIL3000.A.H_000354300	nucleus	3.77278e-36	1	0	unknown
TcIL3000.A.H_000354400:pseudogene	endoplasmic reticulum	1	1.43628e-13	1	endoplasmic reticulum
TcIL3000.A.H_000354600	microtubule structures 2	0.999874	0.000118043	0.999756	unknown
TcIL3000.A.H_000354700	microtubule structures 2	0.999935	6.4095e-05	0.999871	unknown
TcIL3000.A.H_000354900	endoplasmic reticulum	1	0	1	endoplasmic reticulum
TcIL3000.A.H_000355000:pseudogene	mitochondrion - matrix 2	0.999999	6.60829e-07	0.999999	mitochondrion - matrix 2
TcIL3000.A.H_000355100:pseudogene	cytosol	0.955228	0.0447716	0.912461	unknown
TcIL3000.A.H_000355200	flagellum 1	1	1.64469e-12	1	flagellum 1
TcIL3000.A.H_000355300:pseudogene	mitochondrion - IM	1	7.56742e-14	1	mitochondrion - IM
TcIL3000.A.H_000355400:pseudogene	cytosol	0.999048	0.000309465	0.998739	unknown
TcIL3000.A.H_000355500	mitochondrion - IM	0.999977	1.93529e-05	0.999958	mitochondrion - IM
TcIL3000.A.H_000355600:pseudogene	flagellum 1	1	6.77494e-15	1	flagellum 1
TcIL3000.A.H_000355700	flagellum 1	0.999989	1.34542e-08	0.999989	flagellum 1
TcIL3000.A.H_000355800	mitochondrion - matrix 2	1.9484e-17	1	0	unknown
TcIL3000.A.H_000356100	mitochondrion - IM	1	7.04424e-10	1	mitochondrion - IM
TcIL3000.A.H_000356200	microtubule structures 2	3.0486e-30	1	0	unknown
TcIL3000.A.H_000356300	secretory/endocytic 1	0.999931	6.88509e-05	0.999862	unknown
TcIL3000.A.H_000356400	nucleus	1	8.42958e-09	1	nucleus
TcIL3000.A.H_000356500:pseudogene	ribonucleoproteins 1	0.66174	0.219636	0.516398	unknown
TcIL3000.A.H_000356600:pseudogene	nucleus	0.998857	0.00113835	0.99772	unknown
TcIL3000.A.H_000356700	microtubule structures 1	1	0	1	microtubule structures 1
TcIL3000.A.H_000356800:pseudogene	nucleus	0.999241	0.00066121	0.998581	unknown
TcIL3000.A.H_000356900	secretory/endocytic 1	1	3.09811e-11	1	secretory/endocytic 1
TcIL3000.A.H_000357000	nucleus	4.44449e-70	1	0	unknown
TcIL3000.A.H_000357200:pseudogene	mitochondrion - matrix 2	0.00131446	0.998685	1.72806e-06	unknown
TcIL3000.A.H_000357400	acidocalcisomes	1	2.36206e-18	1	acidocalcisomes
TcIL3000.A.H_000357500	flagellum 1	1	2.00714e-13	1	flagellum 1
TcIL3000.A.H_000357600	flagellum 1	1	3.18074e-14	1	flagellum 1
TcIL3000.A.H_000357800	cytosol	0.86038	3.53465e-07	0.86038	unknown
TcIL3000.A.H_000358100	cytosol	0.999985	5.93263e-06	0.99998	cytosol
TcIL3000.A.H_000358200	mitochondrion - matrix 3	0.999874	7.25447e-10	0.999874	mitochondrion - matrix 3
TcIL3000.A.H_000358300	mitochondrion - IM	1	4.60774e-11	1	mitochondrion - IM
TcIL3000.A.H_000358500	cytosol	0.999976	7.79257e-06	0.999968	cytosol
TcIL3000.A.H_000358700	microtubule structures 2	3.69725e-17	1	4.10478e-33	unknown
TcIL3000.A.H_000358800:pseudogene	nucleus - chromatin	0.999654	4.731e-06	0.999649	nucleus - chromatin
TcIL3000.A.H_000359000	endoplasmic reticulum	1	0	1	endoplasmic reticulum
TcIL3000.A.H_000359200	flagellum 1	1	2.34152e-10	1	flagellum 1
TcIL3000.A.H_000359600	mitochondrion - matrix 3	0.999989	5.47568e-12	0.999989	mitochondrion - matrix 3
TcIL3000.A.H_000359700	cytosol	0.980408	0.0195915	0.9612	unknown
TcIL3000.A.H_000359800:pseudogene	secretory/endocytic 1	1	0	1	secretory/endocytic 1
TcIL3000.A.H_000359900	ribonucleoproteins 1	1	3.10582e-09	1	ribonucleoproteins 1
TcIL3000.A.H_000360000:pseudogene	secretory/endocytic 3	1	5.6347e-09	1	secretory/endocytic 3
TcIL3000.A.H_000360100	secretory/endocytic 1	1	9.8221e-09	1	secretory/endocytic 1
TcIL3000.A.H_000360200	mitochondrion - matrix 2	0.999471	0.000529027	0.998942	unknown
TcIL3000.A.H_000360300:pseudogene	nucleus	0.99995	4.99114e-05	0.9999	nucleus
TcIL3000.A.H_000360400:pseudogene	microtubule structures 2	0.999721	0.000250241	0.99947	unknown
TcIL3000.A.H_000360500	cytosol	0.999766	0.000199203	0.999567	unknown
TcIL3000.A.H_000360600:pseudogene	cytosol	0.99999	9.69046e-06	0.999981	cytosol
TcIL3000.A.H_000360700	endoplasmic reticulum	1	8.49133e-12	1	endoplasmic reticulum
TcIL3000.A.H_000361200:pseudogene	nucleus	0.594836	4.98447e-07	0.594835	unknown
TcIL3000.A.H_000361300	mitochondrion - matrix 2	0.00707691	0.992923	5.00827e-05	unknown
TcIL3000.A.H_000361400	cytosol	1	0	1	cytosol
TcIL3000.A.H_000361600	cytosol	0.99994	5.53427e-05	0.999885	unknown
TcIL3000.A.H_000361700	nucleus	0.991382	8.01355e-05	0.991303	unknown
TcIL3000.A.H_000361800:pseudogene	microtubule structures 2	1.21921e-08	1	1.50049e-16	unknown
TcIL3000.A.H_000361900	nucleus - chromatin	1	0	1	nucleus - chromatin
TcIL3000.A.H_000362000:pseudogene	nucleus	0.999982	1.75853e-05	0.999965	nucleus
TcIL3000.A.H_000362100:pseudogene	endoplasmic reticulum	0.999931	1.87353e-09	0.999931	endoplasmic reticulum
TcIL3000.A.H_000362200	microtubule structures 2	0.994044	0.00592819	0.988151	unknown
TcIL3000.A.H_000362300	mitochondrion - matrix 2	0.0102492	0.989751	0.000105047	unknown
TcIL3000.A.H_000362800	microtubule structures 2	3.76249e-10	1	1.41563e-19	unknown
TcIL3000.A.H_000363000	mitochondrion - matrix 2	0.558132	9.01875e-09	0.558132	unknown
TcIL3000.A.H_000363200	nucleus	2.30386e-05	0.999977	5.3197e-10	unknown
TcIL3000.A.H_000363600	mitochondrion - matrix 2	1	0	1	mitochondrion - matrix 2
TcIL3000.A.H_000363700	secretory/endocytic 1	1	2.50371e-16	1	secretory/endocytic 1
TcIL3000.A.H_000363900:pseudogene	mitochondrion - matrix 2	0.999521	0.00047921	0.999042	unknown
TcIL3000.A.H_000364000:pseudogene	mitochondrion - OM	1	0	1	mitochondrion - OM
TcIL3000.A.H_000364300	endoplasmic reticulum	2.52799e-06	0.999997	6.39076e-12	unknown
TcIL3000.A.H_000364400:pseudogene	nucleus	0.983296	3.52548e-06	0.983293	unknown
TcIL3000.A.H_000364500	nucleus	1.94237e-08	1	3.77361e-16	unknown
TcIL3000.A.H_000364600	glycosomes	1	0	1	glycosomes
TcIL3000.A.H_000364700	mitochondrion - matrix 2	0.999961	1.73596e-05	0.999943	mitochondrion - matrix 2
TcIL3000.A.H_000364800	secretory/endocytic 1	1	1.34811e-10	1	secretory/endocytic 1
TcIL3000.A.H_000364900:pseudogene	nucleus	0.999991	1.90954e-07	0.99999	nucleus
TcIL3000.A.H_000365100	secretory/endocytic 1	4.57657e-07	1	2.0945e-13	unknown
TcIL3000.A.H_000365200	mitochondrion - IM	1	5.64044e-11	1	mitochondrion - IM
TcIL3000.A.H_000365300	mitochondrion - OM	1	0	1	mitochondrion - OM
TcIL3000.A.H_000365400	flagellum 1	1	4.57745e-12	1	flagellum 1
TcIL3000.A.H_000365500	cytosol	1	0	1	cytosol
TcIL3000.A.H_000365600:pseudogene	microtubule structures 2	0.998794	0.00120646	0.997589	unknown
TcIL3000.A.H_000365700	microtubule structures 2	0.999995	5.42338e-06	0.999989	microtubule structures 2
TcIL3000.A.H_000365800	flagellum 1	1	7.26385e-14	1	flagellum 1
TcIL3000.A.H_000366000	flagellum 1	1	0	1	flagellum 1
TcIL3000.A.H_000366100:pseudogene	flagellum 1	1	1.75148e-13	1	flagellum 1
TcIL3000.A.H_000366200	mitochondrion - IM	0.999999	1.26293e-11	0.999999	mitochondrion - IM
TcIL3000.A.H_000366300	secretory/endocytic 1	0.000319409	0.999681	1.02022e-07	unknown
TcIL3000.A.H_000366500	nucleus	0.9841	0.0159001	0.968453	unknown
TcIL3000.A.H_000366600:pseudogene	mitochondrion - matrix 2	0.992134	2.7962e-07	0.992134	unknown
TcIL3000.A.H_000366700	nucleus	0.922115	0.0778831	0.850298	unknown
TcIL3000.A.H_000366800	cytosol	0.999999	6.1732e-07	0.999999	cytosol
TcIL3000.A.H_000366900	nucleus	0.999491	0.000465135	0.999026	unknown
TcIL3000.A.H_000367000	cytosol	0.999359	2.0439e-07	0.999359	cytosol
TcIL3000.A.H_000367100	ribonucleoproteins 1	1	0	1	ribonucleoproteins 1
TcIL3000.A.H_000367400	microtubule structures 2	0.989097	0.0109031	0.978313	unknown
TcIL3000.A.H_000367500	nucleus	0.998133	0.00186718	0.996269	unknown
TcIL3000.A.H_000367700	endoplasmic reticulum	1	0	1	endoplasmic reticulum
TcIL3000.A.H_000367800	ribonucleoproteins 1	0.999843	8.17901e-11	0.999843	ribonucleoproteins 1
TcIL3000.A.H_000367900	nucleus	0.999999	9.59518e-10	0.999999	nucleus
TcIL3000.A.H_000368000	cytosol	0.999999	1.80804e-09	0.999999	cytosol
TcIL3000.A.H_000368100	nucleus	0.920228	1.22122e-06	0.920227	unknown
TcIL3000.A.H_000368200	secretory/endocytic 1	0.999999	1.36054e-09	0.999999	secretory/endocytic 1
TcIL3000.A.H_000368400	mitochondrion - matrix 2	0.0337251	0.966275	0.00113739	unknown
TcIL3000.A.H_000368500	cytosol	1	0	1	cytosol
TcIL3000.A.H_000368600	microtubule structures 2	0.913931	0.086069	0.83527	unknown
TcIL3000.A.H_000368700	nucleus	0.100504	0.899452	0.0101055	unknown
TcIL3000.A.H_000368800	ribonucleoproteins 1	1	4.72211e-12	1	ribonucleoproteins 1
TcIL3000.A.H_000368900	nucleus	0.00955344	0.990447	9.12681e-05	unknown
TcIL3000.A.H_000369000	microtubule structures 2	1	1.73008e-07	1	microtubule structures 2
TcIL3000.A.H_000369100	microtubule structures 2	0.999288	0.000711792	0.998577	unknown
TcIL3000.A.H_000369200	microtubule structures 2	7.50944e-22	1	0	unknown
TcIL3000.A.H_000369700	microtubule structures 2	5.1076e-18	1	0	unknown
TcIL3000.A.H_000369800:pseudogene	secretory/endocytic 1	0.998429	0.00157146	0.99686	unknown
TcIL3000.A.H_000369900	cytosol	0.999995	5.33174e-06	0.999989	cytosol
TcIL3000.A.H_000370200:pseudogene	flagellum 1	1	0	1	flagellum 1
TcIL3000.A.H_000370400	secretory/endocytic 1	1	6.36551e-10	1	secretory/endocytic 1
TcIL3000.A.H_000370500	ribonucleoproteins 2	1	0	1	ribonucleoproteins 2
TcIL3000.A.H_000370900	microtubule structures 2	1.73589e-09	1	3.03783e-18	unknown
TcIL3000.A.H_000371000	cytosol	0.000202382	0.999798	4.09592e-08	unknown
TcIL3000.A.H_000371100	microtubule structures 2	0.999445	0.000555083	0.99889	unknown
TcIL3000.A.H_000371200	endoplasmic reticulum	1	1.28254e-10	1	endoplasmic reticulum
TcIL3000.A.H_000371300	cytosol	1	0	1	cytosol
TcIL3000.A.H_000371500	microtubule structures 2	0.998733	0.00126647	0.997468	unknown
TcIL3000.A.H_000371700	nucleus	4.36e-06	0.999993	2.84451e-11	unknown
TcIL3000.A.H_000371800	cytosol	1	1.1077e-07	1	cytosol
TcIL3000.A.H_000371900	secretory/endocytic 1	1	1.41798e-16	1	secretory/endocytic 1
TcIL3000.A.H_000372000	microtubule structures 2	4.53136e-06	0.999995	2.05333e-11	unknown
TcIL3000.A.H_000372100:pseudogene	cytosol	0.999997	3.18959e-07	0.999997	cytosol
TcIL3000.A.H_000372200	endoplasmic reticulum	1	0	1	endoplasmic reticulum
TcIL3000.A.H_000372300	mitochondrion - matrix 2	1.08967e-11	1	1.18738e-22	unknown
TcIL3000.A.H_000372400	nucleus	0.999966	3.37366e-05	0.999932	nucleus
TcIL3000.A.H_000372500	cytosol	1	0	1	cytosol
TcIL3000.A.H_000372600	mitochondrion - matrix 2	1	1.22279e-10	1	mitochondrion - matrix 2
TcIL3000.A.H_000372700:pseudogene	cytosol	0.999978	2.16002e-05	0.999957	cytosol
TcIL3000.A.H_000372800	secretory/endocytic 1	1	9.07375e-16	1	secretory/endocytic 1
TcIL3000.A.H_000372900	nucleus	0.999901	3.519e-05	0.999865	nucleus
TcIL3000.A.H_000373000:pseudogene	flagellum 1	1	2.27293e-10	1	flagellum 1
TcIL3000.A.H_000373200	nucleus	3.27299e-14	1	1.10103e-27	unknown
TcIL3000.A.H_000373300	mitochondrion - IM	0.574743	2.46379e-07	0.574743	unknown
TcIL3000.A.H_000373400	microtubule structures 2	0.987091	0.0129095	0.974348	unknown
TcIL3000.A.H_000373600:pseudogene	nucleus	1.13252e-08	1	1.2826e-16	unknown
TcIL3000.A.H_000373700:pseudogene	microtubule structures 2	0.984424	0.0155242	0.969142	unknown
TcIL3000.A.H_000373800	microtubule structures 2	0.999901	9.93566e-05	0.999801	unknown
TcIL3000.A.H_000373900	microtubule structures 2	0.994926	0.00507355	0.989879	unknown
TcIL3000.A.H_000374000:pseudogene	secretory/endocytic 1	1	3.51557e-07	0.999999	secretory/endocytic 1
TcIL3000.A.H_000374100	cytosol	1.60055e-19	1	0	unknown
TcIL3000.A.H_000374200	endoplasmic reticulum	0.998582	9.19087e-11	0.998582	unknown
TcIL3000.A.H_000374300	cytosol	0.000414293	0.999581	1.73622e-07	unknown
TcIL3000.A.H_000374400	mitochondrion - IM	1	6.82486e-11	1	mitochondrion - IM
TcIL3000.A.H_000374500:pseudogene	mitochondrion - IM	1	3.53929e-10	1	mitochondrion - IM
TcIL3000.A.H_000374800	cytosol	0.99892	2.83119e-06	0.998917	unknown
TcIL3000.A.H_000374900:pseudogene	flagellum 1	0.995448	9.30561e-05	0.995356	unknown
TcIL3000.A.H_000375000	cytosol	0.99821	0.00179022	0.996423	unknown
TcIL3000.A.H_000375100	nucleus	1	0	1	nucleus
TcIL3000.A.H_000375200	flagellum 2	1	0	1	flagellum 2
TcIL3000.A.H_000375300	secretory/endocytic 1	1.64938e-05	0.999984	2.72046e-10	unknown
TcIL3000.A.H_000375400	mitochondrion - IM	1	1.37849e-09	1	mitochondrion - IM
TcIL3000.A.H_000375500	cytosol	1	1.52418e-11	1	cytosol
TcIL3000.A.H_000375600:pseudogene	cytosol	0.999681	0.000319251	0.999362	unknown
TcIL3000.A.H_000375700:pseudogene	mitochondrion - matrix 2	1	1.83925e-09	1	mitochondrion - matrix 2
TcIL3000.A.H_000375800	mitochondrion - matrix 2	0.0305354	0.969465	0.000932411	unknown
TcIL3000.A.H_000375900	flagellum 1	0.999998	5.98948e-08	0.999997	flagellum 1
TcIL3000.A.H_000376000	nucleus	5.68879e-08	1	3.28103e-15	unknown
TcIL3000.A.H_000376200	cytosol	1.32334e-15	1	1.76305e-30	unknown
TcIL3000.A.H_000376400	microtubule structures 2	1	3.9209e-07	0.999999	microtubule structures 2
TcIL3000.A.H_000376500	mitochondrion - matrix 2	0.996481	8.58462e-08	0.996481	unknown
TcIL3000.A.H_000376600	nucleus	4.01715e-21	1	0	unknown
TcIL3000.A.H_000376700	microtubule structures 2	0.999954	3.63131e-05	0.999918	microtubule structures 2
TcIL3000.A.H_000376800	microtubule structures 2	0.999971	2.93782e-05	0.999941	microtubule structures 2
TcIL3000.A.H_000376900	mitochondrion - matrix 2	1	2.45536e-07	1	mitochondrion - matrix 2
TcIL3000.A.H_000377000:pseudogene	flagellum 1	1	6.01873e-15	1	flagellum 1
TcIL3000.A.H_000377100:pseudogene	microtubule structures 2	0.999983	1.70899e-05	0.999966	microtubule structures 2
TcIL3000.A.H_000377200:pseudogene	microtubule structures 2	1.09075e-11	1	2.01323e-22	unknown
TcIL3000.A.H_000377400:pseudogene	microtubule structures 2	0.999999	7.5859e-07	0.999998	microtubule structures 2
TcIL3000.A.H_000377500:pseudogene	nucleus	0.999976	1.97224e-05	0.999957	nucleus
TcIL3000.A.H_000377700:pseudogene	mitochondrion - matrix 2	2.63675e-05	0.999974	6.95262e-10	unknown
TcIL3000.A.H_000377800	microtubule structures 2	0.996806	0.00316387	0.993653	unknown
TcIL3000.A.H_000377900	mitochondrion - IM	0.999879	1.54511e-11	0.999879	mitochondrion - IM
TcIL3000.A.H_000378300	microtubule structures 2	0.0358171	0.963764	0.00129785	unknown
TcIL3000.A.H_000378500	microtubule structures 2	0.999209	0.000791008	0.998419	unknown
TcIL3000.A.H_000378600	cytosol	0.999816	0.000184326	0.999631	unknown
TcIL3000.A.H_000378700	mitochondrion - IM	1	2.33991e-11	1	mitochondrion - IM
TcIL3000.A.H_000378800	mitochondrion - matrix 2	0.982481	4.70583e-09	0.982481	unknown
TcIL3000.A.H_000378900	nucleus	1.92322e-18	1	0	unknown
TcIL3000.A.H_000379000	nucleus	1.19191e-10	1	1.42065e-20	unknown
TcIL3000.A.H_000379100	mitochondrion - IM	0.949336	1.84825e-08	0.949336	unknown
TcIL3000.A.H_000379400:pseudogene	nucleus	4.21807e-06	0.999996	1.88042e-11	unknown
TcIL3000.A.H_000379500	microtubule structures 2	0.99998	2.02257e-05	0.99996	microtubule structures 2
TcIL3000.A.H_000379600	microtubule structures 1	0.999999	4.90315e-07	0.999999	microtubule structures 1
TcIL3000.A.H_000379700	nucleus	0.999896	9.40328e-05	0.999802	unknown
TcIL3000.A.H_000379800	cytosol	0.993649	1.76286e-05	0.993632	unknown
TcIL3000.A.H_000379900	glycosomes	1	4.46208e-12	1	glycosomes
TcIL3000.A.H_000380000	glycosomes	1	1.44685e-16	1	glycosomes
TcIL3000.A.H_000381400	cytosol	0.51952	0.000206827	0.519413	unknown
TcIL3000.A.H_000381500	cytosol	0.999932	6.82121e-05	0.999864	unknown
TcIL3000.A.H_000381600	microtubule structures 2	0.984237	0.0157632	0.968722	unknown
TcIL3000.A.H_000381800	cytosol	1	4.88277e-11	1	cytosol
TcIL3000.A.H_000381900	cytosol	0.964672	0.0353278	0.930592	unknown
TcIL3000.A.H_000382000:pseudogene	cytosol	0.992558	0.00744177	0.985171	unknown
TcIL3000.A.H_000382100:pseudogene	microtubule structures 2	0.000192873	0.999807	3.72031e-08	unknown
TcIL3000.A.H_000382200	mitochondrion - IM	1	4.58887e-11	1	mitochondrion - IM
TcIL3000.A.H_000382300	nucleus	0.999883	0.000116967	0.999766	unknown
TcIL3000.A.H_000382500	cytosol	0.986375	0.000238586	0.98614	unknown
TcIL3000.A.H_000382600	mitochondrion - IM	1	1.57755e-12	1	mitochondrion - IM
TcIL3000.A.H_000382700	flagellum 1	0.999119	2.40474e-05	0.999095	flagellum 1
TcIL3000.A.H_000382800	mitochondrion - IM	1	0	1	mitochondrion - IM
TcIL3000.A.H_000383300	nucleus - chromatin	0.999996	2.64354e-06	0.999993	nucleus - chromatin
TcIL3000.A.H_000383400	secretory/endocytic 1	0.00416195	0.995838	1.73218e-05	unknown
TcIL3000.A.H_000383500:pseudogene	mitochondrion - matrix 2	0.995175	8.37928e-08	0.995174	unknown
TcIL3000.A.H_000383700	ribonucleoproteins 2	1	0	1	ribonucleoproteins 2
TcIL3000.A.H_000383800	nucleus	0.994767	0.00520514	0.98959	unknown
TcIL3000.A.H_000383900	cytosol	1	4.91293e-11	1	cytosol
TcIL3000.A.H_000384000	cytosol	1	1.81383e-07	1	cytosol
TcIL3000.A.H_000384200	cytosol	0.999765	0.000234698	0.999531	unknown
TcIL3000.A.H_000384300	cytosol	0.999887	0.000113071	0.999774	unknown
TcIL3000.A.H_000384500:pseudogene	mitochondrion - matrix 2	1	6.24568e-14	1	mitochondrion - matrix 2
TcIL3000.A.H_000384600	nucleus	1	0	1	nucleus
TcIL3000.A.H_000384700	mitochondrion - matrix 2	1	2.58739e-10	1	mitochondrion - matrix 2
TcIL3000.A.H_000384800:pseudogene	mitochondrion - matrix 2	0.999982	1.79826e-05	0.999964	mitochondrion - matrix 2
TcIL3000.A.H_000384900:pseudogene	mitochondrion - matrix 2	0.92795	1.59678e-07	0.927949	unknown
TcIL3000.A.H_000385200:pseudogene	microtubule structures 2	0.999999	1.32805e-06	0.999997	microtubule structures 2
TcIL3000.A.H_000387300	nucleus	0.88503	0.000133548	0.884912	unknown
TcIL3000.A.H_000387400	nucleus	0.825446	0.174524	0.681386	unknown
TcIL3000.A.H_000388000	secretory/endocytic 1	2.20814e-31	1	0	unknown
TcIL3000.A.H_000388200	cytosol	0.999316	6.22365e-09	0.999316	cytosol
TcIL3000.A.H_000388300	microtubule structures 2	1.72869e-05	0.999983	2.98838e-10	unknown
TcIL3000.A.H_000388400	secretory/endocytic 2	1	0	1	secretory/endocytic 2
TcIL3000.A.H_000388600	secretory/endocytic 1	0.0212924	0.978708	0.000453367	unknown
TcIL3000.A.H_000388800	flagellum 2	1	8.33953e-31	1	flagellum 2
TcIL3000.A.H_000388900:pseudogene	glycosomes	1	0	1	glycosomes
TcIL3000.A.H_000389000:pseudogene	microtubule structures 2	0.999999	8.32023e-07	0.999998	microtubule structures 2
TcIL3000.A.H_000389100	microtubule structures 2	0.998401	0.00159729	0.996806	unknown
TcIL3000.A.H_000389200	secretory/endocytic 2	1	0	1	secretory/endocytic 2
TcIL3000.A.H_000389300	endoplasmic reticulum	1	5.27383e-12	1	endoplasmic reticulum
TcIL3000.A.H_000389600:pseudogene	cytosol	0.990092	1.41031e-06	0.990091	unknown
TcIL3000.A.H_000389700	nucleus	0.999999	8.62567e-07	0.999998	nucleus
TcIL3000.A.H_000389800:pseudogene	flagellum 1	1	4.00856e-16	1	flagellum 1
TcIL3000.A.H_000389900:pseudogene	mitochondrion - IM	1	1.30115e-09	1	mitochondrion - IM
TcIL3000.A.H_000390000	mitochondrion - matrix 2	0.999999	8.19564e-07	0.999998	mitochondrion - matrix 2
TcIL3000.A.H_000390100	mitochondrion - matrix 2	0.999897	9.38615e-07	0.999896	mitochondrion - matrix 2
TcIL3000.A.H_000390200	mitochondrion - matrix 2	0.999998	1.82431e-06	0.999996	mitochondrion - matrix 2
TcIL3000.A.H_000390300:pseudogene	microtubule structures 1	1	2.16843e-12	1	microtubule structures 1
TcIL3000.A.H_000390400	flagellum 1	1	1.09586e-10	1	flagellum 1
TcIL3000.A.H_000390600	mitochondrion - IM	0.999961	2.01664e-09	0.999961	mitochondrion - IM
TcIL3000.A.H_000390700	secretory/endocytic 1	2.20604e-12	1	4.86654e-24	unknown
TcIL3000.A.H_000390900	endoplasmic reticulum	1	1.02859e-14	1	endoplasmic reticulum
TcIL3000.A.H_000391000	cytosol	0.998028	8.73567e-06	0.99802	unknown
TcIL3000.A.H_000391100	microtubule structures 2	0.989893	0.00177044	0.98814	unknown
TcIL3000.A.H_000391200	microtubule structures 2	0.917225	0.0820674	0.841951	unknown
TcIL3000.A.H_000391300	secretory/endocytic 1	1	1.11211e-11	1	secretory/endocytic 1
TcIL3000.A.H_000391500	microtubule structures 2	0.999998	2.37346e-06	0.999995	microtubule structures 2
TcIL3000.A.H_000391700:pseudogene	mitochondrion - IM	1	0	1	mitochondrion - IM
TcIL3000.A.H_000391800	microtubule structures 2	0.998615	1.65477e-06	0.998613	unknown
TcIL3000.A.H_000391900	nucleus	2.31077e-06	0.999998	5.34098e-12	unknown
TcIL3000.A.H_000392000	microtubule structures 2	0.963993	0.0107288	0.95365	unknown
TcIL3000.A.H_000392100	cytosol	1	0	1	cytosol
TcIL3000.A.H_000392200:pseudogene	endoplasmic reticulum	1	4.94177e-13	1	endoplasmic reticulum
TcIL3000.A.H_000392300	secretory/endocytic 1	1	8.37961e-09	1	secretory/endocytic 1
TcIL3000.A.H_000392500	flagellum 1	0.999936	1.09774e-09	0.999936	flagellum 1
TcIL3000.A.H_000392600:pseudogene	acidocalcisomes	1	4.72029e-28	1	acidocalcisomes
TcIL3000.A.H_000392800	microtubule structures 2	8.65885e-16	1	6.72928e-31	unknown
TcIL3000.A.H_000393000	microtubule structures 2	0.996611	0.00338877	0.993234	unknown
TcIL3000.A.H_000393300	microtubule structures 2	0.000395704	0.999604	1.56582e-07	unknown
TcIL3000.A.H_000393500	cytosol	0.0451139	0.941829	0.00262433	unknown
TcIL3000.A.H_000393600:pseudogene	nucleus	0.996519	0.00232839	0.994199	unknown
TcIL3000.A.H_000393800:pseudogene	microtubule structures 1	0.999974	2.22129e-10	0.999974	microtubule structures 1
TcIL3000.A.H_000393900	secretory/endocytic 1	1	5.16429e-13	1	secretory/endocytic 1
TcIL3000.A.H_000394000	nucleus	0.999985	1.12228e-05	0.999974	nucleus
TcIL3000.A.H_000394100	mitochondrion - matrix 2	1	4.68941e-10	1	mitochondrion - matrix 2
TcIL3000.A.H_000394200	cytosol	0.988638	0.0113287	0.977438	unknown
TcIL3000.A.H_000394300	microtubule structures 2	0.00491496	0.995085	2.41569e-05	unknown
TcIL3000.A.H_000394400	nucleus	0.967113	0.000144796	0.966973	unknown
TcIL3000.A.H_000394500:pseudogene	nucleus	0.825772	9.78118e-08	0.825772	unknown
TcIL3000.A.H_000394600	mitochondrion - matrix 3	1	0	1	mitochondrion - matrix 3
TcIL3000.A.H_000394700	mitochondrion - matrix 2	0.999974	4.79592e-09	0.999974	mitochondrion - matrix 2
TcIL3000.A.H_000395000	mitochondrion - matrix 2	1	7.80174e-09	1	mitochondrion - matrix 2
TcIL3000.A.H_000395100	cytosol	1	3.70998e-09	1	cytosol
TcIL3000.A.H_000395200	cytosol	0.999999	6.30325e-07	0.999999	cytosol
TcIL3000.A.H_000395800	flagellum 1	1	4.73444e-17	1	flagellum 1
TcIL3000.A.H_000396000	mitochondrion - matrix 2	2.1867e-11	1	4.78165e-22	unknown
TcIL3000.A.H_000396100	secretory/endocytic 1	1.61466e-05	0.999984	2.60711e-10	unknown
TcIL3000.A.H_000396200:pseudogene	endoplasmic reticulum	1	2.13303e-14	1	endoplasmic reticulum
TcIL3000.A.H_000396300:pseudogene	microtubule structures 2	0.999943	1.79219e-06	0.999941	microtubule structures 2
TcIL3000.A.H_000396600	secretory/endocytic 1	1	1.49116e-11	1	secretory/endocytic 1
TcIL3000.A.H_000398400:pseudogene	secretory/endocytic 1	1	5.27381e-08	1	secretory/endocytic 1
TcIL3000.A.H_000398800	mitochondrion - IM	0.999999	5.95979e-07	0.999999	mitochondrion - IM
TcIL3000.A.H_000398900	mitochondrion - matrix 2	2.60892e-05	0.999974	6.80718e-10	unknown
TcIL3000.A.H_000399200	nucleus	1	3.65054e-08	1	nucleus
TcIL3000.A.H_000399300	nucleus	0.999996	4.37888e-06	0.999991	nucleus
TcIL3000.A.H_000399500	cytosol	0.939073	2.28575e-07	0.939072	unknown
TcIL3000.A.H_000399600:pseudogene	mitochondrion - matrix 2	0.999996	4.34008e-06	0.999991	mitochondrion - matrix 2
TcIL3000.A.H_000399700:pseudogene	cytosol	0.956931	1.70958e-06	0.95693	unknown
TcIL3000.A.H_000399900	microtubule structures 2	0.978754	0.0212434	0.957962	unknown
TcIL3000.A.H_000400200	nucleus	7.142e-30	1	0	unknown
TcIL3000.A.H_000400300:pseudogene	mitochondrion - matrix 2	0.999706	1.36159e-05	0.999693	mitochondrion - matrix 2
TcIL3000.A.H_000400400	nucleus	0.999999	1.16195e-07	0.999999	nucleus
TcIL3000.A.H_000400500	microtubule structures 2	0.984353	0.015628	0.96897	unknown
TcIL3000.A.H_000400800:pseudogene	endoplasmic reticulum	1	5.59918e-14	1	endoplasmic reticulum
TcIL3000.A.H_000400900	endoplasmic reticulum	1	2.16174e-15	1	endoplasmic reticulum
TcIL3000.A.H_000401200	mitochondrion - IM	0.996991	2.01168e-09	0.996991	unknown
TcIL3000.A.H_000401300	microtubule structures 2	0.99979	0.000210082	0.99958	unknown
TcIL3000.A.H_000401400	endoplasmic reticulum	0.999777	0.000220811	0.999556	unknown
TcIL3000.A.H_000401600	cytosol	0.999971	2.90489e-05	0.999942	cytosol
TcIL3000.A.H_000401900	mitochondrion - matrix 2	1	6.16616e-08	1	mitochondrion - matrix 2
TcIL3000.A.H_000402100	cytosol	0.999918	8.18645e-05	0.999836	unknown
TcIL3000.A.H_000402200	microtubule structures 2	0.000161139	0.999839	2.59656e-08	unknown
TcIL3000.A.H_000402300	endoplasmic reticulum	1	4.31532e-13	1	endoplasmic reticulum
TcIL3000.A.H_000402400	mitochondrion - matrix 2	1	1.12485e-11	1	mitochondrion - matrix 2
TcIL3000.A.H_000402700	microtubule structures 2	0.999985	1.4893e-05	0.99997	microtubule structures 2
TcIL3000.A.H_000402800	nucleus	1	1.96208e-09	1	nucleus
TcIL3000.A.H_000402900	cytosol	0.999999	4.22668e-07	0.999999	cytosol
TcIL3000.A.H_000403000:pseudogene	cytosol	1	9.29863e-08	1	cytosol
TcIL3000.A.H_000403300	microtubule structures 2	5.57928e-09	1	3.11284e-17	unknown
TcIL3000.A.H_000403500	microtubule structures 2	0.999988	1.2414e-05	0.999975	microtubule structures 2
TcIL3000.A.H_000403800	mitochondrion - matrix 2	0.0155116	0.984488	0.00024061	unknown
TcIL3000.A.H_000403900	cytosol	1	0	1	cytosol
TcIL3000.A.H_000404000:pseudogene	nucleus	1	3.19448e-10	1	nucleus
TcIL3000.A.H_000404100:pseudogene	microtubule structures 2	0.00382056	0.996009	1.52469e-05	unknown
TcIL3000.A.H_000404300:pseudogene	microtubule structures 2	6.20038e-06	0.999994	3.84447e-11	unknown
TcIL3000.A.H_000404600	endoplasmic reticulum	1	0	1	endoplasmic reticulum
TcIL3000.A.H_000404800	flagellum 1	1	1.32667e-16	1	flagellum 1
TcIL3000.A.H_000405000	cytosol	1	0	1	cytosol
TcIL3000.A.H_000405100	acidocalcisomes	1	0	1	acidocalcisomes
TcIL3000.A.H_000405200	cytosol	1	2.7396e-08	1	cytosol
TcIL3000.A.H_000405400:pseudogene	secretory/endocytic 1	1	8.26592e-13	1	secretory/endocytic 1
TcIL3000.A.H_000405600	nucleus	0.999994	5.05733e-06	0.999989	nucleus
TcIL3000.A.H_000405700	nucleus	1	3.79637e-08	1	nucleus
TcIL3000.A.H_000405800:pseudogene	secretory/endocytic 1	0.00014641	0.999854	2.1436e-08	unknown
TcIL3000.A.H_000405900	nucleus	0.999989	8.04765e-06	0.999981	nucleus
TcIL3000.A.H_000406100	cytosol	1	2.90196e-11	1	cytosol
TcIL3000.A.H_000406300	secretory/endocytic 1	0.999992	1.50948e-09	0.999992	secretory/endocytic 1
TcIL3000.A.H_000406900:pseudogene	cytosol	1	0	1	cytosol
TcIL3000.A.H_000407000	mitochondrion - matrix 2	6.19003e-06	0.999994	3.83165e-11	unknown
TcIL3000.A.H_000407100:pseudogene	nucleus	2.66936e-31	1	0	unknown
TcIL3000.A.H_000407300	mitochondrion - matrix 1	0.999997	5.69272e-11	0.999997	mitochondrion - matrix 1
TcIL3000.A.H_000407400	mitochondrion - matrix 2	1	3.99227e-11	1	mitochondrion - matrix 2
TcIL3000.A.H_000407500	mitochondrion - IM	1	3.71395e-11	1	mitochondrion - IM
TcIL3000.A.H_000407600:pseudogene	flagellum 1	1	2.10884e-15	1	flagellum 1
TcIL3000.A.H_000407700	mitochondrion - matrix 2	3.89461e-38	1	0	unknown
TcIL3000.A.H_000407800:pseudogene	nucleus	1	4.5486e-10	1	nucleus
TcIL3000.A.H_000408000	cytosol	0.995108	0.000194931	0.994914	unknown
TcIL3000.A.H_000408300	endoplasmic reticulum	0.999964	3.5841e-05	0.999928	endoplasmic reticulum
TcIL3000.A.H_000408400	endoplasmic reticulum	2.43824e-14	1	5.9283e-28	unknown
TcIL3000.A.H_000408700:pseudogene	cytosol	0.999795	1.48314e-06	0.999794	cytosol
TcIL3000.A.H_000408800:pseudogene	cytosol	0.999999	8.35588e-07	0.999998	cytosol
TcIL3000.A.H_000408900:pseudogene	flagellum 1	1	0	1	flagellum 1
TcIL3000.A.H_000409000	flagellum 1	0.999997	1.29538e-06	0.999995	flagellum 1
TcIL3000.A.H_000409100	cytosol	0.999999	9.37899e-07	0.999998	cytosol
TcIL3000.A.H_000409200:pseudogene	mitochondrion - IM	1	0	1	mitochondrion - IM
TcIL3000.A.H_000409300	mitochondrion - matrix 2	0.000201704	0.999798	4.06845e-08	unknown
TcIL3000.A.H_000409400	microtubule structures 2	7.03866e-25	1	0	unknown
TcIL3000.A.H_000409500	nucleus - chromatin	1.49135e-15	1	2.98031e-30	unknown
TcIL3000.A.H_000409700:pseudogene	nucleus	1.0631e-16	1	1.18028e-32	unknown
TcIL3000.A.H_000410100	secretory/endocytic 1	1	1.6814e-18	1	secretory/endocytic 1
TcIL3000.A.H_000410200	cytosol	0.00781845	0.992182	6.11281e-05	unknown
TcIL3000.A.H_000411000	secretory/endocytic 1	9.02981e-23	1	1.00251e-38	unknown
TcIL3000.A.H_000411100	nucleus	0.931151	0.0012265	0.930009	unknown
TcIL3000.A.H_000411200	flagellum 2	1.06011e-38	1	0	unknown
TcIL3000.A.H_000411300	endoplasmic reticulum	1	7.84128e-12	1	endoplasmic reticulum
TcIL3000.A.H_000411400	flagellum 1	1	0	1	flagellum 1
TcIL3000.A.H_000411500:pseudogene	secretory/endocytic 1	1.8418e-05	0.999982	3.39224e-10	unknown
TcIL3000.A.H_000411600	nucleus	0.999837	0.000109775	0.999727	unknown
TcIL3000.A.H_000411700	endoplasmic reticulum	1	0	1	endoplasmic reticulum
TcIL3000.A.H_000411800	flagellum 1	1	0	1	flagellum 1
TcIL3000.A.H_000411900:pseudogene	endoplasmic reticulum	0.000158554	0.9997	4.76394e-08	unknown
TcIL3000.A.H_000412000:pseudogene	cytosol	2.14879e-24	1	0	unknown
TcIL3000.A.H_000412200:pseudogene	cytosol	0.999974	5.43911e-07	0.999973	cytosol
TcIL3000.A.H_000412300	ribonucleoproteins 1	0.999997	6.83187e-10	0.999997	ribonucleoproteins 1
TcIL3000.A.H_000412600	mitochondrion - IM	1	3.03092e-14	1	mitochondrion - IM
TcIL3000.A.H_000412800	cytosol	0.999971	2.89313e-05	0.999942	cytosol
TcIL3000.A.H_000412900	nucleus	0.999989	1.04887e-05	0.999979	nucleus
TcIL3000.A.H_000413000	mitochondrion - matrix 2	1	1.07195e-08	1	mitochondrion - matrix 2
TcIL3000.A.H_000413100	microtubule structures 2	0.999956	4.35753e-05	0.999913	microtubule structures 2
TcIL3000.A.H_000413200	microtubule structures 2	0.969085	9.15496e-05	0.968996	unknown
TcIL3000.A.H_000413300	mitochondrion - matrix 2	1	0	1	mitochondrion - matrix 2
TcIL3000.A.H_000413500	microtubule structures 2	0.9865	1.66102e-05	0.986483	unknown
TcIL3000.A.H_000413600:pseudogene	nucleus	0.999909	1.93046e-07	0.999908	nucleus
TcIL3000.A.H_000413700	mitochondrion - IM	1	2.37297e-11	1	mitochondrion - IM
TcIL3000.A.H_000413900	flagellum 2	4.33328e-06	0.999996	1.87773e-11	unknown
TcIL3000.A.H_000414300	mitochondrion - IM	0.0256563	0.974344	0.000658245	unknown
TcIL3000.A.H_000414500	microtubule structures 2	1.01544e-12	1	1.03109e-24	unknown
TcIL3000.A.H_000414600:pseudogene	endoplasmic reticulum	1	0	1	endoplasmic reticulum
TcIL3000.A.H_000414700:pseudogene	nucleus	0.999482	0.00051842	0.998963	unknown
TcIL3000.A.H_000414800	ribonucleoproteins 1	1	2.42455e-10	1	ribonucleoproteins 1
TcIL3000.A.H_000414900	nucleus	0.999716	0.000279907	0.999436	unknown
TcIL3000.A.H_000415000	mitochondrion - matrix 2	2.46471e-10	1	6.24856e-20	unknown
TcIL3000.A.H_000415100	mitochondrion - matrix 2	0.999999	1.07209e-06	0.999998	mitochondrion - matrix 2
TcIL3000.A.H_000415500	secretory/endocytic 1	0.000845649	0.999154	7.15127e-07	unknown
TcIL3000.A.H_000415600	secretory/endocytic 1	1	1.35358e-09	1	secretory/endocytic 1
TcIL3000.A.H_000415700	nucleus	0.942861	0.0571395	0.888986	unknown
TcIL3000.A.H_000415800	microtubule structures 2	0.998773	0.00120475	0.99757	unknown
TcIL3000.A.H_000415900	mitochondrion - matrix 2	0.998601	0.00139902	0.997204	unknown
TcIL3000.A.H_000416000:pseudogene	secretory/endocytic 1	1.26385e-64	1	0	unknown
TcIL3000.A.H_000416200:pseudogene	microtubule structures 2	0.99999	9.91121e-06	0.99998	microtubule structures 2
TcIL3000.A.H_000416300	endoplasmic reticulum	1	1.58468e-11	1	endoplasmic reticulum
TcIL3000.A.H_000416400:pseudogene	microtubule structures 2	0.784916	0.215083	0.616094	unknown
TcIL3000.A.H_000416500	microtubule structures 2	0.999998	1.98589e-06	0.999996	microtubule structures 2
TcIL3000.A.H_000416700	microtubule structures 2	1	0	1	microtubule structures 2
TcIL3000.A.H_000416900	cytosol	1	0	1	cytosol
TcIL3000.A.H_000417000:pseudogene	nucleus	1	0	1	nucleus
TcIL3000.A.H_000417200	mitochondrion - IM	0.999999	1.67597e-09	0.999999	mitochondrion - IM
TcIL3000.A.H_000417400	ribonucleoproteins 1	1	0	1	ribonucleoproteins 1
TcIL3000.A.H_000417600	microtubule structures 2	1	3.50757e-07	0.999999	microtubule structures 2
TcIL3000.A.H_000417700	cytosol	0.999998	9.84816e-08	0.999998	cytosol
TcIL3000.A.H_000417800	microtubule structures 2	0.999954	4.64215e-05	0.999907	microtubule structures 2
TcIL3000.A.H_000417900:pseudogene	cytosol	0.907072	0.00484932	0.902673	unknown
TcIL3000.A.H_000418000	mitochondrion - IM	1	9.60668e-12	1	mitochondrion - IM
TcIL3000.A.H_000418100	cytosol	1	4.46575e-09	1	cytosol
TcIL3000.A.H_000418200:pseudogene	glycosomes	1	4.62541e-13	1	glycosomes
TcIL3000.A.H_000418300:pseudogene	cytosol	0.878982	0.0720179	0.81568	unknown
TcIL3000.A.H_000418400	mitochondrion - IM	1.74899e-41	1	0	unknown
TcIL3000.A.H_000418500:pseudogene	microtubule structures 2	0.999996	2.96445e-06	0.999993	microtubule structures 2
TcIL3000.A.H_000418600	cytosol	1	5.37072e-08	1	cytosol
TcIL3000.A.H_000418700	cytosol	0.999998	2.44305e-06	0.999995	cytosol
TcIL3000.A.H_000418800	cytosol	0.996837	0.0031616	0.993686	unknown
TcIL3000.A.H_000418900:pseudogene	microtubule structures 2	0.999981	1.23017e-07	0.99998	microtubule structures 2
TcIL3000.A.H_000419100:pseudogene	endoplasmic reticulum	1	6.49905e-13	1	endoplasmic reticulum
TcIL3000.A.H_000419200	secretory/endocytic 1	1	6.93812e-10	1	secretory/endocytic 1
TcIL3000.A.H_000419500:pseudogene	microtubule structures 2	5.98656e-07	0.999999	4.19443e-13	unknown
TcIL3000.A.H_000419600	microtubule structures 2	0.997865	0.00209408	0.995775	unknown
TcIL3000.A.H_000419900	flagellum 1	1	0	1	flagellum 1
TcIL3000.A.H_000420000	mitochondrion - IM	1.48204e-29	1	0	unknown
TcIL3000.A.H_000420100	mitochondrion - IM	1	1.01096e-11	1	mitochondrion - IM
TcIL3000.A.H_000420200:pseudogene	nucleus	0.623028	2.81044e-05	0.623011	unknown
TcIL3000.A.H_000420300:pseudogene	mitochondrion - matrix 2	0.999405	3.89119e-06	0.999401	mitochondrion - matrix 2
TcIL3000.A.H_000420400	nucleus	4.06652e-13	1	1.65375e-25	unknown
TcIL3000.A.H_000420500:pseudogene	mitochondrion - matrix 2	1	5.25362e-13	1	mitochondrion - matrix 2
TcIL3000.A.H_000420600	mitochondrion - matrix 2	1	7.21012e-09	1	mitochondrion - matrix 2
TcIL3000.A.H_000420700	microtubule structures 2	0.851628	0.148372	0.72527	unknown
TcIL3000.A.H_000421000:pseudogene	mitochondrion - IM	1	0	1	mitochondrion - IM
TcIL3000.A.H_000421100	cytosol	1	0	1	cytosol
TcIL3000.A.H_000421200:pseudogene	flagellum 1	1	0	1	flagellum 1
TcIL3000.A.H_000421300	cytosol	0.993059	0.000194247	0.992866	unknown
TcIL3000.A.H_000421400	microtubule structures 2	6.64974e-09	1	4.53132e-17	unknown
TcIL3000.A.H_000421500:pseudogene	nucleus	0.994475	0.00501447	0.989489	unknown
TcIL3000.A.H_000421600:pseudogene	mitochondrion - IM	1	1.31485e-11	1	mitochondrion - IM
TcIL3000.A.H_000421700	mitochondrion - matrix 2	1	1.82726e-07	1	mitochondrion - matrix 2
TcIL3000.A.H_000421900	nucleus	0.00476109	0.995239	2.26679e-05	unknown
TcIL3000.A.H_000422000	nucleus	5.51499e-05	0.999945	3.04157e-09	unknown
TcIL3000.A.H_000422100	mitochondrion - IM	0.0076664	0.992334	5.87736e-05	unknown
TcIL3000.A.H_000422200	nucleus - chromatin	1	2.6415e-08	1	nucleus - chromatin
TcIL3000.A.H_000422300:pseudogene	mitochondrion - matrix 2	0.999994	6.23182e-06	0.999988	mitochondrion - matrix 2
TcIL3000.A.H_000422500	microtubule structures 2	5.75831e-17	1	6.39301e-33	unknown
TcIL3000.A.H_000422600	mitochondrion - IM	1	0	1	mitochondrion - IM
TcIL3000.A.H_000422800	mitochondrion - matrix 3	0.999889	1.32394e-12	0.999889	mitochondrion - matrix 3
TcIL3000.A.H_000422900	nucleus	0.991917	0.00739379	0.984583	unknown
TcIL3000.A.H_000423000	mitochondrion - matrix 2	0.999941	5.94274e-05	0.999881	unknown
TcIL3000.A.H_000423300	cytosol	1	0	1	cytosol
TcIL3000.A.H_000423400	microtubule structures 2	0.9965	0.00349973	0.993013	unknown
TcIL3000.A.H_000423500	endoplasmic reticulum	1	9.35658e-14	1	endoplasmic reticulum
TcIL3000.A.H_000423600	nucleus	1	3.03126e-09	1	nucleus
TcIL3000.A.H_000423700:pseudogene	cytosol	0.735553	2.03271e-06	0.735552	unknown
TcIL3000.A.H_000423900	microtubule structures 2	0.999789	0.000210729	0.999579	unknown
TcIL3000.A.H_000424000	microtubule structures 2	0.00060321	0.999376	3.76623e-07	unknown
TcIL3000.A.H_000424100	secretory/endocytic 1	6.28332e-20	1	0	unknown
TcIL3000.A.H_000424300	flagellum 1	0.975273	2.74644e-05	0.975246	unknown
TcIL3000.A.H_000424400:pseudogene	mitochondrion - IM	0.998998	1.13831e-10	0.998998	unknown
TcIL3000.A.H_000424500:pseudogene	nucleus	0.99981	3.72751e-05	0.999773	nucleus
TcIL3000.A.H_000424600:pseudogene	secretory/endocytic 1	0.999901	9.90883e-05	0.999802	unknown
TcIL3000.A.H_000425300	mitochondrion - IM	1	2.14469e-10	1	mitochondrion - IM
TcIL3000.A.H_000425400	mitochondrion - matrix 2	1	1.59016e-15	1	mitochondrion - matrix 2
TcIL3000.A.H_000425500	mitochondrion - matrix 3	1	0	1	mitochondrion - matrix 3
TcIL3000.A.H_000425600	secretory/endocytic 1	5.6161e-22	1	0	unknown
TcIL3000.A.H_000425800	mitochondrion - IM	0.999999	2.15268e-11	0.999999	mitochondrion - IM
TcIL3000.A.H_000425900	endoplasmic reticulum	1	0	1	endoplasmic reticulum
TcIL3000.A.H_000426000:pseudogene	mitochondrion - matrix 3	0.99973	5.5258e-09	0.99973	mitochondrion - matrix 3
TcIL3000.A.H_000426100	mitochondrion - IM	0.99995	7.66638e-10	0.99995	mitochondrion - IM
TcIL3000.A.H_000426200:pseudogene	cytosol	1	6.53238e-08	1	cytosol
TcIL3000.A.H_000426400	cytosol	0.984221	5.58747e-05	0.984166	unknown
TcIL3000.A.H_000426500	microtubule structures 2	0.999989	8.5193e-06	0.99998	microtubule structures 2
TcIL3000.A.H_000426700	microtubule structures 2	0.908526	0.0914736	0.82542	unknown
TcIL3000.A.H_000426900	microtubule structures 2	3.74067e-14	1	1.62797e-27	unknown
TcIL3000.A.H_000427000	nucleus	0.999986	1.06459e-06	0.999985	nucleus
TcIL3000.A.H_000427100	nucleus	0.999996	1.94057e-06	0.999995	nucleus
TcIL3000.A.H_000427500	mitochondrion - matrix 2	1	2.18138e-08	1	mitochondrion - matrix 2
TcIL3000.A.H_000427600	secretory/endocytic 1	1	5.79681e-16	1	secretory/endocytic 1
TcIL3000.A.H_000427700	nucleus	0.897866	0.102134	0.806164	unknown
TcIL3000.A.H_000427800	cytosol	1	3.21431e-10	1	cytosol
TcIL3000.A.H_000427900	nucleus	7.1209e-25	1	0	unknown
TcIL3000.A.H_000428000:pseudogene	cytosol	0.975867	1.62477e-06	0.975865	unknown
TcIL3000.A.H_000428100	nucleus	0.999761	2.61099e-07	0.999761	nucleus
TcIL3000.A.H_000428200:pseudogene	secretory/endocytic 1	0.000288326	0.99971	8.35528e-08	unknown
TcIL3000.A.H_000428300	microtubule structures 1	1	2.72235e-15	1	microtubule structures 1
TcIL3000.A.H_000428400	mitochondrion - matrix 1	1	0	1	mitochondrion - matrix 1
TcIL3000.A.H_000428700	endoplasmic reticulum	0.999975	2.5136e-05	0.99995	endoplasmic reticulum
TcIL3000.A.H_000428800:pseudogene	mitochondrion - IM	1	1.29852e-09	1	mitochondrion - IM
TcIL3000.A.H_000428900	mitochondrion - IM	0.999949	1.49943e-11	0.999949	mitochondrion - IM
TcIL3000.A.H_000429000:pseudogene	endoplasmic reticulum	1	0	1	endoplasmic reticulum
TcIL3000.A.H_000429500	microtubule structures 2	0.80705	1.41725e-06	0.807049	unknown
TcIL3000.A.H_000429700:pseudogene	nucleus	4.41455e-08	1	1.94882e-15	unknown
TcIL3000.A.H_000430100	cytosol	0.977008	1.87393e-07	0.977008	unknown
TcIL3000.A.H_000430200:pseudogene	microtubule structures 2	0.999998	1.63969e-06	0.999996	microtubule structures 2
TcIL3000.A.H_000430300	cytosol	1	0	1	cytosol
TcIL3000.A.H_000430400	cytosol	1	0	1	cytosol
TcIL3000.A.H_000430500	mitochondrion - matrix 2	1	4.64713e-09	1	mitochondrion - matrix 2
TcIL3000.A.H_000430600	nucleus	1	1.09495e-07	0.999999	nucleus
TcIL3000.A.H_000430700:pseudogene	microtubule structures 2	1	0	1	microtubule structures 2
TcIL3000.A.H_000430800	mitochondrion - matrix 2	1	3.11854e-08	1	mitochondrion - matrix 2
TcIL3000.A.H_000430900:pseudogene	secretory/endocytic 1	1.11172e-08	1	1.23592e-16	unknown
TcIL3000.A.H_000431100:pseudogene	nucleus	0.891933	2.24868e-07	0.891933	unknown
TcIL3000.A.H_000431300:pseudogene	cytosol	0.988106	1.23855e-07	0.988105	unknown
TcIL3000.A.H_000431400	nucleus	0.905822	0.0142758	0.89289	unknown
TcIL3000.A.H_000431500	cytosol	2.19533e-44	1	0	unknown
TcIL3000.A.H_000431600	cytosol	1	0	1	cytosol
TcIL3000.A.H_000431700	flagellum 1	1	1.12816e-12	1	flagellum 1
TcIL3000.A.H_000431800	mitochondrion - matrix 3	1	0	1	mitochondrion - matrix 3
TcIL3000.A.H_000432000:pseudogene	cytosol	0.946879	2.81524e-05	0.946852	unknown
TcIL3000.A.H_000432100	mitochondrion - matrix 1	1	0	1	mitochondrion - matrix 1
TcIL3000.A.H_000432200	cytosol	1	1.84362e-08	1	cytosol
TcIL3000.A.H_000432300	secretory/endocytic 1	1	7.9043e-18	1	secretory/endocytic 1
TcIL3000.A.H_000432500	mitochondrion - matrix 2	0.999699	0.000300987	0.999398	unknown
TcIL3000.A.H_000432600	microtubule structures 2	0.999998	1.66229e-06	0.999997	microtubule structures 2
TcIL3000.A.H_000432700:pseudogene	nucleus	0.939264	0.000243135	0.939036	unknown
TcIL3000.A.H_000432800:pseudogene	microtubule structures 2	2.24067e-12	1	5.02056e-24	unknown
TcIL3000.A.H_000432900:pseudogene	mitochondrion - matrix 2	0.999973	3.63724e-08	0.999973	mitochondrion - matrix 2
TcIL3000.A.H_000433200	microtubule structures 2	4.8343e-54	1	0	unknown
TcIL3000.A.H_000433600	nucleus	1	0	1	nucleus
TcIL3000.A.H_000433700	microtubule structures 2	0.825176	0.174791	0.680943	unknown
TcIL3000.A.H_000433800	mitochondrion - matrix 2	6.46615e-07	0.999999	4.18111e-13	unknown
TcIL3000.A.H_000433900:pseudogene	cytosol	2.86825e-10	1	8.23841e-20	unknown
TcIL3000.A.H_000434000	nucleus	0.967761	0.0189604	0.949412	unknown
TcIL3000.A.H_000434100:pseudogene	nucleus	1	5.13402e-09	1	nucleus
TcIL3000.A.H_000434200:pseudogene	mitochondrion - IM	0.847863	1.0875e-08	0.847863	unknown
TcIL3000.A.H_000434300	flagellum 1	0.992565	6.01934e-07	0.992565	unknown
TcIL3000.A.H_000434400	cytosol	0.999914	8.56871e-05	0.999829	unknown
TcIL3000.A.H_000434500	mitochondrion - matrix 2	0.997373	0.00262686	0.994753	unknown
TcIL3000.A.H_000434600	mitochondrion - matrix 2	0.999843	1.76976e-05	0.999825	mitochondrion - matrix 2
TcIL3000.A.H_000434700:pseudogene	nucleus	0.996303	0.000177188	0.996126	unknown
TcIL3000.A.H_000434800	flagellum 2	1	2.08828e-20	1	flagellum 2
TcIL3000.A.H_000434900:pseudogene	flagellum 1	1	7.35124e-14	1	flagellum 1
TcIL3000.A.H_000435000	nucleus	0.999999	7.09801e-07	0.999999	nucleus
TcIL3000.A.H_000435100:pseudogene	nucleus	0.999769	9.7598e-05	0.999672	unknown
TcIL3000.A.H_000435300	microtubule structures 2	1	3.67868e-07	0.999999	microtubule structures 2
TcIL3000.A.H_000435400	cytosol	0.999684	5.9437e-06	0.999679	cytosol
TcIL3000.A.H_000435600	flagellum 1	1	5.41345e-12	1	flagellum 1
TcIL3000.A.H_000435700	microtubule structures 2	0.726921	0.273079	0.528414	unknown
TcIL3000.A.H_000435800	secretory/endocytic 1	6.22392e-06	0.999994	3.87651e-11	unknown
TcIL3000.A.H_000436000:pseudogene	microtubule structures 2	0.999999	1.05383e-06	0.999998	microtubule structures 2
TcIL3000.A.H_000437000	secretory/endocytic 1	1	4.4552e-12	1	secretory/endocytic 1
TcIL3000.A.H_000440300	microtubule structures 2	1.27223e-05	0.999987	1.62176e-10	unknown
TcIL3000.A.H_000440800:pseudogene	microtubule structures 2	7.39922e-05	0.999926	5.4761e-09	unknown
TcIL3000.A.H_000441800	microtubule structures 2	0.00107077	0.998929	1.14657e-06	unknown
TcIL3000.A.H_000442000:pseudogene	microtubule structures 2	0.999955	4.53506e-05	0.999909	microtubule structures 2
TcIL3000.A.H_000442100	mitochondrion - IM	1	0	1	mitochondrion - IM
TcIL3000.A.H_000442200	cytosol	0.987688	9.11941e-06	0.987679	unknown
TcIL3000.A.H_000442300	mitochondrion - matrix 2	0.994011	1.60453e-06	0.99401	unknown
TcIL3000.A.H_000442400:pseudogene	microtubule structures 2	0.999978	2.10207e-05	0.999957	microtubule structures 2
TcIL3000.A.H_000442500	nucleus	1	0	1	nucleus
TcIL3000.A.H_000442600	nucleus	0.999985	1.48519e-05	0.99997	nucleus
TcIL3000.A.H_000442700:pseudogene	nucleus	0.999996	3.2532e-06	0.999993	nucleus
TcIL3000.A.H_000443000	cytosol	0.98716	7.45624e-06	0.987153	unknown
TcIL3000.A.H_000443100	mitochondrion - matrix 2	0.999893	0.000107142	0.999786	unknown
TcIL3000.A.H_000443300:pseudogene	cytosol	0.999999	7.82668e-07	0.999998	cytosol
TcIL3000.A.H_000443400	endoplasmic reticulum	0.999998	2.20875e-06	0.999996	endoplasmic reticulum
TcIL3000.A.H_000443500:pseudogene	ribonucleoproteins 2	1	0	1	ribonucleoproteins 2
TcIL3000.A.H_000443700	nucleus	0.999893	1.01821e-05	0.999883	nucleus
TcIL3000.A.H_000444700	flagellum 1	1	2.21364e-09	1	flagellum 1
TcIL3000.A.H_000444800	microtubule structures 2	5.00796e-05	0.99995	2.50797e-09	unknown
TcIL3000.A.H_000444900	microtubule structures 2	0.000245232	0.999755	6.01398e-08	unknown
TcIL3000.A.H_000445400	microtubule structures 2	6.98778e-07	0.999999	4.8829e-13	unknown
TcIL3000.A.H_000445600:pseudogene	nucleus	0.999998	1.56753e-06	0.999997	nucleus
TcIL3000.A.H_000445700	mitochondrion - OM	1.31192e-95	1	0	unknown
TcIL3000.A.H_000445800	microtubule structures 2	0.46034	0.130869	0.400096	unknown
TcIL3000.A.H_000445900:pseudogene	nucleus	0.999999	5.19965e-07	0.999999	nucleus
TcIL3000.A.H_000446100	endoplasmic reticulum	1	8.86537e-08	1	endoplasmic reticulum
TcIL3000.A.H_000446200:pseudogene	microtubule structures 2	0.99855	3.07032e-06	0.998547	unknown
TcIL3000.A.H_000446300	microtubule structures 2	0.962181	0.0378191	0.925792	unknown
TcIL3000.A.H_000446400:pseudogene	mitochondrion - IM	4.7213e-08	1	2.22907e-15	unknown
TcIL3000.A.H_000446500	mitochondrion - IM	0.981933	2.78496e-08	0.981933	unknown
TcIL3000.A.H_000446600	secretory/endocytic 1	1	6.04009e-12	1	secretory/endocytic 1
TcIL3000.A.H_000446700	cytosol	1	1.52184e-07	1	cytosol
TcIL3000.A.H_000446900	secretory/endocytic 1	5.37175e-93	1	0	unknown
TcIL3000.A.H_000447800	mitochondrion - matrix 2	2.23861e-78	1	0	unknown
TcIL3000.A.H_000448200:pseudogene	mitochondrion - matrix 2	8.20475e-65	1	9.10911e-81	unknown
TcIL3000.A.H_000448700	mitochondrion - matrix 2	3.08208e-87	1	0	unknown
TcIL3000.A.H_000448900	cytosol	1	1.62465e-08	1	cytosol
TcIL3000.A.H_000449000	proteasome regulatory particle	1	0	1	proteasome regulatory particle
TcIL3000.A.H_000449600	endoplasmic reticulum	1	5.33166e-15	1	endoplasmic reticulum
TcIL3000.A.H_000449700:pseudogene	microtubule structures 2	1	3.91013e-07	0.999999	microtubule structures 2
TcIL3000.A.H_000449800	secretory/endocytic 1	1	2.108e-11	1	secretory/endocytic 1
TcIL3000.A.H_000449900:pseudogene	microtubule structures 2	0.999992	1.53775e-06	0.999991	microtubule structures 2
TcIL3000.A.H_000450000	cytosol	0.999914	1.21102e-09	0.999914	cytosol
TcIL3000.A.H_000450100	mitochondrion - matrix 2	1	0	1	mitochondrion - matrix 2
TcIL3000.A.H_000450200	nucleus - chromatin	4.08308e-11	1	1.66716e-21	unknown
TcIL3000.A.H_000450300:pseudogene	microtubule structures 1	1	0	1	microtubule structures 1
TcIL3000.A.H_000450500	mitochondrion - matrix 1	1	8.4893e-19	1	mitochondrion - matrix 1
TcIL3000.A.H_000450600	proteasome	1	0	1	proteasome
TcIL3000.A.H_000450700	cytosol	1	6.85866e-11	1	cytosol
TcIL3000.A.H_000450800	cytosol	0.998487	3.18158e-06	0.998484	unknown
TcIL3000.A.H_000450900	cytosol	1	1.31631e-09	1	cytosol
TcIL3000.A.H_000451000	cytosol	1	6.35839e-08	1	cytosol
TcIL3000.A.H_000451100	mitochondrion - matrix 2	0.999939	6.06413e-05	0.999879	unknown
TcIL3000.A.H_000451200	nucleus	0.997739	0.00224489	0.995499	unknown
TcIL3000.A.H_000451300:pseudogene	mitochondrion - matrix 2	0.999996	3.65573e-06	0.999993	mitochondrion - matrix 2
TcIL3000.A.H_000451400	mitochondrion - IM	1	9.13285e-12	1	mitochondrion - IM
TcIL3000.A.H_000451500:pseudogene	nucleus	0.999898	2.03125e-05	0.999878	nucleus
TcIL3000.A.H_000451600	nucleus	0.000100993	0.999898	1.03444e-08	unknown
TcIL3000.A.H_000451700:pseudogene	microtubule structures 2	0.976041	3.72544e-06	0.976037	unknown
TcIL3000.A.H_000452000	glycosomes	1	1.73313e-14	1	glycosomes
TcIL3000.A.H_000452100:pseudogene	mitochondrion - IM	0.999442	1.56406e-10	0.999442	mitochondrion - IM
TcIL3000.A.H_000452200:pseudogene	cytosol	3.14897e-07	1	9.96168e-14	unknown
TcIL3000.A.H_000452300	secretory/endocytic 1	1	0	1	secretory/endocytic 1
TcIL3000.A.H_000452400	mitochondrion - OM	1	0	1	mitochondrion - OM
TcIL3000.A.H_000452500	cytosol	2.54941e-14	1	6.48164e-28	unknown
TcIL3000.A.H_000452600	cytosol	0.956183	0.0368463	0.920952	unknown
TcIL3000.A.H_000452700	nucleus - chromatin	0.998997	0.000460883	0.998537	unknown
TcIL3000.A.H_000452800	mitochondrion - matrix 2	1	2.74098e-07	0.999999	mitochondrion - matrix 2
TcIL3000.A.H_000453000	nucleus	1	2.34977e-07	0.999999	nucleus
TcIL3000.A.H_000453100	nucleus	3.36973e-10	1	1.34937e-19	unknown
TcIL3000.A.H_000453200	mitochondrion - IM	0.999999	1.88106e-10	0.999999	mitochondrion - IM
TcIL3000.A.H_000453400:pseudogene	secretory/endocytic 3	0.999999	6.62979e-07	0.999999	secretory/endocytic 3
TcIL3000.A.H_000453500	flagellum 1	0.995633	3.17903e-06	0.99563	unknown
TcIL3000.A.H_000453600	cytosol	0.963455	7.78611e-10	0.963455	unknown
TcIL3000.A.H_000453700:pseudogene	mitochondrion - matrix 2	1	0	1	mitochondrion - matrix 2
TcIL3000.A.H_000454000	mitochondrion - matrix 2	0.999989	1.46978e-07	0.999989	mitochondrion - matrix 2
TcIL3000.A.H_000454100:pseudogene	flagellum 1	0.999968	7.97259e-06	0.99996	flagellum 1
TcIL3000.A.H_000454200	cytosol	0.999997	2.15686e-06	0.999995	cytosol
TcIL3000.A.H_000454300	endoplasmic reticulum	1	1.15024e-08	1	endoplasmic reticulum
TcIL3000.A.H_000454400	cytosol	0.996743	1.74547e-07	0.996743	unknown
TcIL3000.A.H_000454600	nucleus	0.870458	0.129214	0.757983	unknown
TcIL3000.A.H_000454700:pseudogene	cytosol	1	6.14512e-08	1	cytosol
TcIL3000.A.H_000454800	cytosol	1	0	1	cytosol
TcIL3000.A.H_000455100	nucleus	0.999999	8.85014e-07	0.999998	nucleus
TcIL3000.A.H_000455200	mitochondrion - matrix 2	0.999991	9.08739e-06	0.999982	mitochondrion - matrix 2
TcIL3000.A.H_000455300	endoplasmic reticulum	0.96836	3.32774e-08	0.96836	unknown
TcIL3000.A.H_000455400	mitochondrion - matrix 2	1	1.17179e-07	1	mitochondrion - matrix 2
TcIL3000.A.H_000455500	ribonucleoproteins 1	0.992985	5.15865e-07	0.992985	unknown
TcIL3000.A.H_000455600	cytosol	0.0002609	0.999735	6.9166e-08	unknown
TcIL3000.A.H_000455700	mitochondrion - matrix 2	1	0	1	mitochondrion - matrix 2
TcIL3000.A.H_000455800	nucleus	0.994063	0.00593671	0.988161	unknown
TcIL3000.A.H_000455900:pseudogene	microtubule structures 2	0.965652	0.0164099	0.949806	unknown
TcIL3000.A.H_000456000	microtubule structures 2	0.995881	0.00398656	0.991911	unknown
TcIL3000.A.H_000456100	endoplasmic reticulum	0.999986	1.40856e-05	0.999972	endoplasmic reticulum
TcIL3000.A.H_000456200	flagellum 1	1	6.6195e-12	1	flagellum 1
TcIL3000.A.H_000456300:pseudogene	nucleus	0.754428	0.000525433	0.754032	unknown
TcIL3000.A.H_000456400	endoplasmic reticulum	1	6.13986e-13	1	endoplasmic reticulum
TcIL3000.A.H_000456500	nucleus	7.60958e-52	1	0	unknown
TcIL3000.A.H_000456600:pseudogene	secretory/endocytic 1	1	1.99706e-16	1	secretory/endocytic 1
TcIL3000.A.H_000456700	cytosol	1	0	1	cytosol
TcIL3000.A.H_000456800:pseudogene	nucleus	0.302004	0.697996	0.0912067	unknown
TcIL3000.A.H_000456900	mitochondrion - matrix 2	0.999995	5.12339e-06	0.99999	mitochondrion - matrix 2
TcIL3000.A.H_000457000	microtubule structures 2	0.944724	0.0552756	0.892504	unknown
TcIL3000.A.H_000457300	nucleus	1	0	1	nucleus
TcIL3000.A.H_000457400	cytosol	1	1.06249e-08	1	cytosol
TcIL3000.A.H_000457600	mitochondrion - matrix 1	1	0	1	mitochondrion - matrix 1
TcIL3000.A.H_000457700:pseudogene	secretory/endocytic 1	0.999913	8.66505e-05	0.999827	unknown
TcIL3000.A.H_000458000	microtubule structures 2	4.49778e-05	0.999955	2.023e-09	unknown
TcIL3000.A.H_000458100:pseudogene	cytosol	1	3.92139e-11	1	cytosol
TcIL3000.A.H_000458200	mitochondrion - matrix 2	1	0	1	mitochondrion - matrix 2
TcIL3000.A.H_000458300	nucleus	0.996886	3.88886e-07	0.996885	unknown
TcIL3000.A.H_000458400	mitochondrion - matrix 2	0.999866	0.000134236	0.999732	unknown
TcIL3000.A.H_000458500	mitochondrion - matrix 2	1	5.79531e-14	1	mitochondrion - matrix 2
TcIL3000.A.H_000458600	mitochondrion - matrix 2	4.09846e-16	1	1.82008e-31	unknown
TcIL3000.A.H_000458700	mitochondrion - matrix 2	1	3.16157e-09	1	mitochondrion - matrix 2
TcIL3000.A.H_000458800	cytosol	0.995885	0.00411489	0.991787	unknown
TcIL3000.A.H_000458900	cytosol	0.955269	0.000747489	0.954555	unknown
TcIL3000.A.H_000459000	cytosol	0.0676888	0.931072	0.00466564	unknown
TcIL3000.A.H_000459100	mitochondrion - matrix 2	0.999996	3.87009e-06	0.999992	mitochondrion - matrix 2
TcIL3000.A.H_000459300	cytosol	0.998771	8.89743e-08	0.998771	unknown
[truncated: 4,027 more rows]

## Sheet: SD9-d
gene ID	tagm.map.allocation	tagm.map.probability	tagm.map.outlier	tagm.map.localisation.probability	tagm.map.localisation.prediction
[truncated: 5,731 more rows]
