# Supplementary material for: Mapping diversity in African trypanosomes using high resolution spatial proteomics
Source: Nat Commun. 2023 Jul 21;14:4401. doi: 10.1038/s41467-023-40125-z (PMC10361982; doi:10.1038/s41467-023-40125-z)
Supplement: Supplementary file 12 — Supplementary Data 10 [file 41467_2023_40125_MOESM12_ESM.xlsx]

## Sheet: Legend
Supplementary Data 10: TAGM-MCMC classifications of proteins to subcellular localisation in each 33-plex dataset in (A) T. brucei BSF, (B) T. brucei PCF, (C) T. congolense BSF, and (D) T. congolense PCF. Note that no thresholding has been applied to the TAGM-MCMC allocations to yield classifications.
Sheet	Name	Description	Column letter	Column names	Column description
1	SD10-a T. brucei BSF TAGM-MCMC classifications	The TAGM-MCMC classifications of proteins to subcellular localisation in T. brucei BSF.	A	gene ID	TriTrypDB based gene identifier.
			B	Product_Description	TriTrypDB based product description.
			C	markers	The marker set used for TAGM-MCMC classification of protein subcellular localisation.
			D	tagm.mcmc.allocation	The TAGM-MCMC prediction for the most probable subcellular allocation.
			E	tagm.mcmc.probability	The mean posterior probability for the master protein subcellular allocations computed by TAGM-MCMC.
			F	tagm.mcmc.probability.lowerquantile	The lower boundary to the equitailed 95-% credible interval of tagm.mcmc.probability.
			G	tagm.mcmc.probability.upperquantile	The upper boundary to the equitailed 95-% credible interval of tagm.mcmc.probability.
			H	tagm.mcmc.mean.shannon	A Monte-Carlo averaged Shannon entropy, which is a measure of uncertainty in the allocations.
			I	tagm.mcmc.outlier	The posterior probability for the master protein to belong to the outlier component rather than any of the annotated components.
			J	tagm.mcmc.joint.acidocalcisomes	The posterior probability for the master protein allocation to each of the subcellular classes determined by TAGM-MCMC.
			K	tagm.mcmc.joint.cytosol
			L	tagm.mcmc.joint.endoplasmic.reticulum
			M	tagm.mcmc.joint.flagellum.1
			N	tagm.mcmc.joint.glycosomes
			O	tagm.mcmc.joint.intraflagellar.transport
			P	tagm.mcmc.joint.microtubule.structures.1
			Q	tagm.mcmc.joint.microtubule.structures.2
			R	tagm.mcmc.joint.mitochondrion...IM
			S	tagm.mcmc.joint.mitochondrion...matrix.1
			T	tagm.mcmc.joint.mitochondrion...matrix.2
			U	tagm.mcmc.joint.mitochondrion...OM
			V	tagm.mcmc.joint.nucleus
			W	tagm.mcmc.joint.nucleus...chromatin
			X	tagm.mcmc.joint.proteasome
			Y	tagm.mcmc.joint.proteasome.regulatory.particle
			Z	tagm.mcmc.joint.ribonucleoproteins.1
			AA	tagm.mcmc.joint.secretory.endocytic.1
			AB	tagm.mcmc.joint.secretory.endocytic.2
			AC	tagm.mcmc.joint.secretory.endocytic.3
2	SD10-b T. brucei PCF TAGM-MCMC classifications	The TAGM-MCMC classifications of proteins to subcellular localisation in T. brucei PCF.	A	gene ID	TriTrypDB based gene identifier.
			B	Product_Description	TriTrypDB based product description.
			C	markers	The marker set used for TAGM-MCMC classification of protein subcellular localisation.
			D	tagm.mcmc.allocation	The TAGM-MCMC prediction for the most probable subcellular allocation.
			E	tagm.mcmc.probability	The mean posterior probability for the master protein subcellular allocations computed by TAGM-MCMC.
			F	tagm.mcmc.probability.lowerquantile	The lower boundary to the equitailed 95-% credible interval of tagm.mcmc.probability.
			G	tagm.mcmc.probability.upperquantile	The upper boundary to the equitailed 95-% credible interval of tagm.mcmc.probability.
			H	tagm.mcmc.mean.shannon	A Monte-Carlo averaged Shannon entropy, which is a measure of uncertainty in the allocations.
			I	tagm.mcmc.outlier	The posterior probability for the master protein to belong to the outlier component rather than any of the annotated components.
			J	tagm.mcmc.joint.acidocalcisomes	The posterior probability for the master protein allocation to each of the subcellular classes determined by TAGM-MCMC.
			K	tagm.mcmc.joint.cytosol
			L	tagm.mcmc.joint.endoplasmic.reticulum
			M	tagm.mcmc.joint.flagellum.1
			N	tagm.mcmc.joint.glycosomes
			O	tagm.mcmc.joint.intraflagellar.transport
			P	tagm.mcmc.joint.microtubule.structures.1
			Q	tagm.mcmc.joint.microtubule.structures.2
			R	tagm.mcmc.joint.mitochondrion...IM
			S	tagm.mcmc.joint.mitochondrion...matrix.1
			T	tagm.mcmc.joint.mitochondrion...matrix.2
			U	tagm.mcmc.joint.mitochondrion...OM
			V	tagm.mcmc.joint.nucleus
			W	tagm.mcmc.joint.nucleus...chromatin
			X	tagm.mcmc.joint.proteasome
			Y	tagm.mcmc.joint.proteasome.regulatory.particle
			Z	tagm.mcmc.joint.ribonucleoproteins.1
			AA	tagm.mcmc.joint.secretory.endocytic.1
			AB	tagm.mcmc.joint.secretory.endocytic.2
			AC	tagm.mcmc.joint.secretory.endocytic.3
3	SD10-c T. congolense BSF TAGM-MCMC classifications	The TAGM-MCMC classifications of proteins to subcellular localisation in T. congolense BSF.	A	gene ID	TriTrypDB based gene identifier.
			B	Product_Description	TriTrypDB based product description.
			C	markers	The marker set used for TAGM-MCMC classification of protein subcellular localisation.
			D	tagm.mcmc.allocation	The TAGM-MCMC prediction for the most probable subcellular allocation.
			E	tagm.mcmc.probability	The mean posterior probability for the master protein subcellular allocations computed by TAGM-MCMC.
			F	tagm.mcmc.probability.lowerquantile	The lower boundary to the equitailed 95-% credible interval of tagm.mcmc.probability.
			G	tagm.mcmc.probability.upperquantile	The upper boundary to the equitailed 95-% credible interval of tagm.mcmc.probability.
			H	tagm.mcmc.mean.shannon	A Monte-Carlo averaged Shannon entropy, which is a measure of uncertainty in the allocations.
			I	tagm.mcmc.outlier	The posterior probability for the master protein to belong to the outlier component rather than any of the annotated components.
			J	tagm.mcmc.joint.acidocalcisomes	The posterior probability for the master protein allocation to each of the subcellular classes determined by TAGM-MCMC.
			K	tagm.mcmc.joint.cytosol
			L	tagm.mcmc.joint.endoplasmic.reticulum
			M	tagm.mcmc.joint.flagellum.1
			N	tagm.mcmc.joint.flagellum.2
			O	tagm.mcmc.joint.glycosomes
			P	tagm.mcmc.joint.intraflagellar.transport
			Q	tagm.mcmc.joint.microtubule.structures.1
			R	tagm.mcmc.joint.microtubule.structures.2
			S	tagm.mcmc.joint.mitochondrion...IM
			T	tagm.mcmc.joint.mitochondrion...matrix.1
			U	tagm.mcmc.joint.mitochondrion...matrix.2
			V	tagm.mcmc.joint.mitochondrion...matrix.3
			W	tagm.mcmc.joint.mitochondrion...OM
			X	tagm.mcmc.joint.nucleus
			Y	tagm.mcmc.joint.nucleus...chromatin
			Z	tagm.mcmc.joint.proteasome
			AA	tagm.mcmc.joint.proteasome.regulatory.particle
			AB	tagm.mcmc.joint.ribonucleoproteins.1
			AC	tagm.mcmc.joint.ribonucleoproteins.2
			AD	tagm.mcmc.joint.secretory.endocytic.1
			AE	tagm.mcmc.joint.secretory.endocytic.2
			AF	tagm.mcmc.joint.secretory.endocytic.3
4	SD10-d T. congolense PCF TAGM-MCMC classifications	The TAGM-MCMC classifications of proteins to subcellular localisation in T. congolense PCF.	A	gene ID	TriTrypDB based gene identifier.
			B	Product_Description	TriTrypDB based product description.
			C	markers	The marker set used for TAGM-MCMC classification of protein subcellular localisation.
			D	tagm.mcmc.allocation	The TAGM-MCMC prediction for the most probable subcellular allocation.
			E	tagm.mcmc.probability	The mean posterior probability for the master protein subcellular allocations computed by TAGM-MCMC.
			F	tagm.mcmc.probability.lowerquantile	The lower boundary to the equitailed 95-% credible interval of tagm.mcmc.probability.
			G	tagm.mcmc.probability.upperquantile	The upper boundary to the equitailed 95-% credible interval of tagm.mcmc.probability.
			H	tagm.mcmc.mean.shannon	A Monte-Carlo averaged Shannon entropy, which is a measure of uncertainty in the allocations.
			I	tagm.mcmc.outlier	The posterior probability for the master protein to belong to the outlier component rather than any of the annotated components.
			J	tagm.mcmc.joint.acidocalcisomes	The posterior probability for the master protein allocation to each of the subcellular classes determined by TAGM-MCMC.
			K	tagm.mcmc.joint.cytosol
			L	tagm.mcmc.joint.endoplasmic.reticulum
			M	tagm.mcmc.joint.flagellum.1
			N	tagm.mcmc.joint.glycosomes
			O	tagm.mcmc.joint.intraflagellar.transport
			P	tagm.mcmc.joint.microtubule.structures.1
			Q	tagm.mcmc.joint.microtubule.structures.2
			R	tagm.mcmc.joint.mitochondrion...IM
			S	tagm.mcmc.joint.mitochondrion...matrix.1
			T	tagm.mcmc.joint.mitochondrion...matrix.2
			U	tagm.mcmc.joint.mitochondrion...OM
			V	tagm.mcmc.joint.nucleus
			W	tagm.mcmc.joint.nucleus...chromatin
			X	tagm.mcmc.joint.proteasome
			Y	tagm.mcmc.joint.proteasome.regulatory.particle
			Z	tagm.mcmc.joint.ribonucleoproteins.1
			AA	tagm.mcmc.joint.secretory.endocytic.1
			AB	tagm.mcmc.joint.secretory.endocytic.2
	Note that no thresholding has been applied to the TAGM-MCMC allocations to yield classifications. Because no thresholding has been applied here, cases of over-allocation to compartments are visible, for example to the mitochondrial OM or proteasome in T. brucei BSF

## Sheet: SD10-a
gene ID	tagm.mcmc.allocation	tagm.mcmc.probability	tagm.mcmc.probability.lowerquantile	tagm.mcmc.probability.upperquantile	tagm.mcmc.mean.shannon	tagm.mcmc.outlier	tagm.mcmc.joint.acidocalcisomes	tagm.mcmc.joint.cytosol	tagm.mcmc.joint.endoplasmic.reticulum	tagm.mcmc.joint.flagellum.1	tagm.mcmc.joint.glycosomes	tagm.mcmc.joint.intraflagellar.transport	tagm.mcmc.joint.microtubule.structures.1	tagm.mcmc.joint.microtubule.structures.2	tagm.mcmc.joint.mitochondrion...IM	tagm.mcmc.joint.mitochondrion...matrix.1	tagm.mcmc.joint.mitochondrion...matrix.2	tagm.mcmc.joint.mitochondrion...OM	tagm.mcmc.joint.nucleus	tagm.mcmc.joint.nucleus...chromatin	tagm.mcmc.joint.proteasome	tagm.mcmc.joint.proteasome.regulatory.particle	tagm.mcmc.joint.ribonucleoproteins.1	tagm.mcmc.joint.secretory.endocytic.1	tagm.mcmc.joint.secretory.endocytic.2	tagm.mcmc.joint.secretory.endocytic.3
Tb05.5K5.110	ribonucleoproteins 1	0.999939	0.999798	0.999989	0.000628194	1.29467e-08	1.31348e-40	1.01501e-25	8.5788e-118	5.43916e-74	3.55887e-32	2.81232e-19	1.35727e-36	3.83349e-08	4.89835e-92	5.57807e-101	1.10409e-71	6.82556e-18	6.02542e-05	4.93468e-16	2.30138e-07	2.73623e-21	0.999939	3.93986e-95	1.53491e-56	3.83988e-14
Tb05.5K5.120	microtubule structures 1	1	1	1	2.29263e-12	1.7657e-14	1.27731e-48	2.08599e-84	3.1559e-68	1.85576e-39	4.56677e-42	8.567e-27	1	6.17467e-27	9.16151e-77	1.69731e-61	1.61091e-35	7.40978e-14	1.53966e-67	1.34567e-42	9.1353e-50	1.85145e-44	1.07407e-73	2.7442e-55	6.7919e-23	1.88866e-51
Tb05.5K5.130	flagellum 1	0.977241	0.878039	0.999443	0.085321	1.4321e-08	3.04739e-38	7.67126e-46	1.32288e-101	0.977241	3.08732e-43	4.11421e-37	6.55494e-47	0.022759	1.40513e-85	2.17936e-82	4.00686e-95	6.66032e-08	3.29819e-76	3.83511e-29	1.4435e-30	3.3398e-39	2.29785e-32	3.73832e-54	2.0452e-38	3.31389e-50
Tb05.5K5.150	secretory/endocytic 3	0.999506	0.998916	0.999795	0.00427493	0.000171653	2.78309e-10	7.17145e-23	1.95333e-05	1.4775e-101	2.04229e-33	1.23921e-22	1.88361e-21	5.82978e-25	1.31492e-12	3.45377e-33	6.94772e-42	0.000474039	1.95503e-61	6.31542e-27	1.58376e-11	1.43606e-29	8.54351e-35	3.42746e-07	2.15199e-09	0.999506
Tb05.5K5.160	microtubule structures 2	1	0.999999	1	2.58144e-06	3.38633e-10	6.07999e-31	3.43722e-33	6.34198e-50	1.90538e-40	8.39821e-18	5.86151e-17	4.75643e-09	1	2.91286e-45	1.64727e-40	2.81976e-22	2.79133e-09	1.50941e-07	4.0837e-12	1.63548e-10	3.74711e-27	1.38618e-14	9.42983e-52	4.31985e-32	5.54412e-14
Tb05.5K5.170	endoplasmic reticulum	0.999968	0.999875	0.999997	0.000373264	5.05146e-08	1.35855e-05	1.65231e-96	0.999968	4.05905e-152	1.57663e-42	6.48599e-34	3.15229e-56	6.02623e-54	1.35172e-18	7.50005e-48	1.61286e-56	1.14564e-05	7.89065e-94	2.85604e-30	7.72057e-38	1.02913e-34	1.34551e-82	1.29283e-09	6.87202e-06	1.59491e-17
Tb05.5K5.200	cytosol	1	1	1	1.77198e-09	4.59226e-19	4.18977e-59	1	7.21924e-267	2.32715e-213	6.85246e-41	1.28746e-25	8.22047e-107	5.58964e-67	1.85648e-152	5.68477e-160	1.62522e-237	1.87662e-82	7.62921e-47	2.20825e-64	7.29759e-11	8.98595e-27	6.05058e-24	2.60182e-195	7.13389e-71	8.00601e-15
Tb05.5K5.210	secretory/endocytic 1	0.999993	0.999965	0.999999	8.40531e-05	9.95928e-09	1.07483e-15	3.08242e-52	5.01066e-06	1.2311e-168	1.38979e-50	1.92326e-35	3.17328e-46	8.79863e-52	1.83094e-14	1.60507e-69	7.69104e-92	1.64472e-09	2.10431e-100	6.83743e-48	3.39286e-22	2.80431e-41	1.59363e-63	0.999993	1.66195e-08	1.59201e-06
Tb05.5K5.220	secretory/endocytic 1	0.999934	0.999791	0.999986	0.000715878	1.7403e-08	4.403e-14	2.0532e-54	2.85676e-07	1.70764e-159	2.11144e-44	2.81229e-31	7.91541e-39	1.7619e-51	9.18476e-18	9.30759e-67	9.67511e-87	3.14586e-05	8.05889e-103	4.83703e-40	3.35308e-22	3.03384e-36	1.13643e-72	0.999934	3.35795e-05	3.00788e-07
Tb05.5K5.40	flagellum 1	1	1	1	6.84264e-09	2.10504e-14	3.47567e-46	1.04108e-73	4.29911e-140	1	1.4914e-53	3.80091e-45	1.1103e-63	3.06295e-10	9.75667e-109	1.64698e-105	3.0829e-120	1.72722e-15	1.50798e-100	2.44246e-39	1.47147e-43	2.73703e-47	8.7331e-51	3.64014e-91	1.64691e-53	1.37619e-69
Tb05.5K5.50	flagellum 1	1	1	1	8.76747e-10	4.23351e-14	3.97152e-44	5.36436e-74	4.25924e-129	1	6.52957e-47	4.2225e-41	2.26103e-51	3.6389e-11	2.74312e-100	8.62381e-97	1.49555e-107	9.03529e-15	3.32888e-86	4.75613e-35	6.02636e-40	4.97476e-45	3.20441e-50	1.696e-85	1.06198e-48	1.84817e-63
Tb05.5K5.70	nucleus	0.931272	0.779329	0.990985	0.228609	7.76432e-11	3.10535e-48	9.5535e-30	1.82309e-128	3.99914e-66	5.23205e-39	3.77665e-25	5.23654e-47	4.92803e-08	1.00637e-100	4.77269e-106	7.50126e-75	4.55426e-23	0.931272	1.71788e-16	2.90884e-09	2.14085e-27	0.0687278	1.46447e-107	2.29724e-66	2.55637e-15
Tb05.5K5.80	ribonucleoproteins 1	0.999836	0.999314	0.999986	0.00154583	3.54251e-07	1.23078e-27	2.96421e-07	6.72485e-75	5.52431e-42	7.12904e-13	1.21914e-08	7.69883e-24	5.04086e-09	4.53392e-51	9.27984e-53	6.82176e-72	1.25337e-15	6.93555e-06	1.18162e-13	0.000156953	2.41431e-15	0.999836	5.88994e-52	3.84722e-26	1.42354e-07
Tb06.3A7.960	secretory/endocytic 3	0.897803	0.603167	0.990948	0.281421	0.531589	3.83238e-08	8.6207e-17	4.67225e-09	3.27296e-99	4.46204e-33	3.55719e-15	1.42081e-15	4.72884e-22	2.05483e-18	1.27756e-37	1.45639e-49	0.102184	6.2385e-58	1.60182e-25	8.34352e-06	4.64947e-24	7.12034e-29	4.64342e-06	4.09703e-10	0.897803
Tb07.11L3.90	microtubule structures 2	1	1	1	6.34313e-07	2.02304e-05	1.27888e-30	1.92877e-21	8.44649e-58	2.59215e-19	1.54834e-22	4.52883e-11	2.82631e-12	1	3.2091e-42	2.34234e-47	6.66729e-47	2.17775e-09	2.29972e-13	1.59235e-10	3.24339e-09	2.864e-17	3.31293e-08	9.42384e-48	2.85152e-29	1.73309e-15
Tb08.27P2.110	secretory/endocytic 1	0.98782	0.962249	0.997495	0.0651772	5.01602e-07	1.38532e-05	6.33853e-83	1.83847e-14	4.22265e-207	5.47736e-56	7.97468e-38	4.74788e-67	2.45517e-80	1.91403e-31	1.97764e-88	3.16224e-124	3.89603e-11	1.21614e-144	1.86313e-53	4.61223e-32	2.93287e-39	1.2203e-90	0.98782	0.0114066	0.000759538
Tb09.v4.0013	secretory/endocytic 3	0.962629	0.784238	0.998169	0.12665	0.016741	8.59933e-19	1.39894e-11	7.0342e-42	3.68682e-80	2.26883e-31	1.70201e-10	1.28696e-26	5.03182e-29	1.01845e-36	1.438e-42	1.42662e-57	6.0692e-12	4.39035e-40	6.07031e-17	0.0373712	2.2073e-19	2.85601e-24	6.74965e-39	7.2097e-12	0.962629
Tb09.v4.0018	secretory/endocytic 2	0.981232	0.786072	0.999997	0.0457866	0.177605	0.0184833	2.50443e-84	1.05614e-28	7.78322e-159	2.22396e-38	7.48868e-22	1.02858e-41	2.92241e-61	5.81889e-31	8.6955e-59	1.67921e-83	1.2564e-10	2.38258e-87	6.60559e-27	5.64249e-22	7.36812e-24	5.17871e-73	8.35525e-33	0.981232	0.000284946
Tb09.v4.0030	acidocalcisomes	1	1	1	7.12005e-07	4.2421e-06	1	7.33377e-138	1.38475e-42	2.80729e-228	8.64745e-45	4.33222e-21	1.69129e-85	8.25947e-128	3.00463e-48	2.01091e-89	4.51573e-135	2.34526e-18	1.78109e-174	8.53157e-45	6.02186e-56	1.56328e-22	1.01731e-127	8.09657e-11	5.92755e-08	5.20999e-15
Tb09.v4.0065	acidocalcisomes	0.373922	0.114087	0.656671	0.998374	0.000164181	0.373922	1.12458e-99	2.36071e-22	8.37391e-234	1.99151e-58	1.01777e-35	5.88651e-83	2.05923e-98	1.44825e-46	5.86906e-98	3.00662e-144	5.16401e-13	3.60974e-170	6.02526e-57	4.22523e-43	1.54973e-36	1.30137e-108	0.348448	2.07565e-05	0.277609
Tb09.v4.0107	mitochondrion - OM	0.999914	0.999336	1	0.000755304	8.19818e-08	6.84067e-14	9.52447e-56	2.4391e-12	6.34524e-146	1.59732e-41	7.99721e-30	8.73508e-49	9.50119e-54	5.05162e-18	8.0214e-45	4.22389e-75	0.999914	1.35975e-73	1.58928e-36	1.04771e-12	4.21021e-27	6.64606e-69	3.95361e-19	2.11021e-08	8.56274e-05
Tb09.v4.0119	endoplasmic reticulum	0.997709	0.991404	0.999443	0.0156042	2.48737e-06	6.47019e-08	3.74345e-57	0.997709	4.65861e-137	1.24172e-46	1.20874e-34	8.70318e-38	3.67932e-41	1.77986e-10	2.97486e-52	5.84156e-60	2.8342e-05	1.39095e-96	8.18597e-41	2.69382e-25	9.13075e-36	3.49977e-61	0.00224989	1.27172e-05	4.31462e-09
Tb09.v4.0150	secretory/endocytic 3	1	1	1	1.1913e-07	2.7361e-06	6.73273e-09	3.12986e-87	6.50616e-34	5.07207e-235	4.49981e-64	3.50695e-41	3.6515e-83	8.22288e-104	7.56496e-45	9.30645e-103	1.38944e-149	9.89534e-21	2.49073e-171	1.37176e-63	1.93618e-38	1.22355e-41	1.02995e-100	5.13947e-10	5.41208e-12	1
Tb09.v4.0151	secretory/endocytic 1	0.995081	0.978343	0.99952	0.0323881	0.00268711	5.44675e-05	2.27517e-60	0.00317372	2.30812e-170	1.01244e-51	5.84845e-37	2.74752e-54	4.95913e-47	1.93972e-16	2.14077e-68	3.22034e-86	5.58913e-07	1.20384e-111	1.38735e-46	5.71533e-26	7.2275e-38	1.76028e-64	0.995081	0.00109813	0.000591972
Tb10.v4.0033	ribonucleoproteins 1	0.998249	0.994258	0.999704	0.0124575	2.07383e-08	6.92007e-43	0.00174766	8.40071e-145	4.18814e-93	3.19856e-28	6.06268e-16	1.21101e-46	6.85019e-17	2.56423e-94	1.97731e-95	4.20742e-133	3.59813e-25	5.53844e-12	7.34797e-26	3.69012e-06	2.02068e-15	0.998249	3.89696e-102	1.18483e-43	1.66731e-08
Tb10.v4.0036	proteasome	0.941976	0.689716	0.999066	0.169366	0.0155564	4.09766e-40	0.0580236	3.54467e-215	1.54037e-141	1.75033e-26	2.60439e-11	4.12053e-91	9.9804e-47	9.34114e-117	1.98301e-124	2.61196e-182	2.46348e-66	1.89484e-25	9.02294e-39	0.941976	2.73138e-09	1.27942e-09	1.02457e-147	9.67448e-49	8.34201e-12
Tb10.v4.0039	flagellum 1	1	1	1	8.72515e-11	6.55358e-16	5.72172e-54	5.12453e-97	8.1105e-169	1	5.8236e-63	7.20291e-52	1.4312e-77	3.20715e-12	6.10473e-126	1.12111e-122	8.06626e-144	4.42826e-21	2.95521e-112	3.15256e-47	3.06085e-55	7.04777e-54	1.16757e-65	6.53633e-110	5.11086e-64	6.58895e-86
Tb10.v4.0040	cytosol	0.999986	0.999939	0.999999	0.000145922	5.9656e-09	1.0996e-45	0.999986	1.35957e-180	4.40476e-111	1.78668e-33	6.48606e-20	1.93069e-84	7.22267e-52	2.40264e-107	1.39549e-112	9.36376e-154	1.79199e-63	7.25652e-27	5.5929e-36	4.74763e-06	4.3322e-15	9.03834e-06	1.55392e-125	2.08297e-48	1.15483e-19
Tb10.v4.0041	cytosol	1	1	1	1.83233e-06	8.79062e-12	1.9317e-51	1	1.32195e-212	6.92542e-140	1.14837e-31	1.41353e-20	8.16435e-83	7.09436e-43	2.01262e-123	1.3924e-128	2.43914e-186	2.11571e-62	2.33028e-27	1.16455e-45	2.56421e-08	7.40073e-16	8.29925e-08	1.62485e-146	2.00784e-55	3.2648e-12
Tb10.v4.0045	mitochondrion - IM	0.996272	0.989585	0.99956	0.0235131	2.53086e-10	3.52294e-29	8.92496e-51	0.00372783	1.28471e-100	1.20511e-37	1.49282e-39	3.46853e-43	7.90161e-19	0.996272	4.17764e-28	1.68212e-23	1.11969e-11	1.42636e-54	8.58968e-27	1.15296e-30	1.67252e-39	1.69688e-41	2.43979e-20	2.87149e-15	3.39438e-28
Tb10.v4.0066	endoplasmic reticulum	0.95487	0.889271	0.990303	0.176574	1.27718e-14	5.6423e-10	5.39877e-108	0.95487	5.08616e-169	6.44855e-52	8.07724e-39	4.22758e-56	3.66884e-82	6.47207e-29	9.48156e-65	2.29709e-77	4.3818e-14	9.87719e-132	2.13146e-44	3.42771e-46	2.67922e-39	1.49623e-103	0.04513	6.17187e-14	2.71167e-18
Tb10.v4.0217	secretory/endocytic 1	0.99999	0.999972	0.999998	0.000120951	5.65173e-10	2.59949e-07	1.52724e-105	1.96998e-22	2.52086e-242	1.37657e-66	1.31344e-43	3.9501e-94	7.27864e-101	1.73257e-52	1.16764e-108	2.51378e-154	2.21997e-20	1.2313e-186	5.12694e-63	3.09572e-46	7.21621e-44	2.25567e-109	0.99999	1.58863e-11	9.49584e-06
Tb10.v4.0218	secretory/endocytic 1	0.999955	0.999741	1	0.000458814	8.13844e-12	1.00999e-06	1.06643e-102	1.34925e-25	1.39503e-245	2.23618e-62	6.12541e-39	1.8987e-93	3.86868e-104	1.18732e-45	1.60172e-104	3.17034e-150	2.22191e-15	3.9985e-165	1.09321e-61	1.00324e-35	1.39116e-38	2.9119e-108	0.999955	7.20031e-12	4.39058e-05
Tb10.v4.0247	endoplasmic reticulum	0.986145	0.973367	0.994684	0.0719112	7.58745e-12	7.0237e-15	2.47498e-69	0.986145	1.07974e-165	9.92626e-54	3.19904e-40	6.22731e-46	3.26962e-63	6.90223e-12	3.15305e-68	1.89352e-81	8.59821e-11	2.07354e-119	1.25546e-47	3.7763e-34	3.08005e-42	1.44887e-77	0.0138546	1.13555e-11	1.25897e-10
Tb11.01.2730	microtubule structures 1	1	1	1	1.06571e-07	1.89677e-11	2.99251e-35	2.47139e-48	7.30842e-28	2.50395e-28	1.97582e-27	3.08979e-18	1	1.61184e-14	1.55705e-41	2.70006e-31	5.59235e-25	5.35147e-09	1.95746e-42	1.78657e-24	4.9416e-29	1.26288e-36	6.70525e-49	1.72414e-24	6.63326e-15	3.0272e-25
Tb11.01.6241	secretory/endocytic 3	0.50834	0.000715504	0.998761	0.25269	0.246713	4.21697e-06	2.48726e-90	9.37069e-26	2.33738e-205	5.09857e-43	4.47294e-20	1.64849e-68	7.24492e-94	2.30807e-39	3.27626e-75	1.19137e-130	0.4916	4.26263e-130	1.19563e-42	2.87672e-17	3.52106e-20	7.41605e-97	5.83997e-09	5.48328e-05	0.50834
Tb11.01.6250	endoplasmic reticulum	0.968002	0.900445	0.992635	0.133452	2.90204e-09	3.88472e-09	6.96176e-54	0.968002	5.99541e-152	1.67628e-51	1.21228e-38	5.86032e-51	8.18021e-40	1.71673e-13	3.01179e-59	1.36412e-67	5.30545e-09	4.50423e-99	6.54648e-44	8.17521e-25	1.17605e-39	1.06913e-60	0.0319976	2.73191e-07	2.3112e-09
Tb11.02.5100b	mitochondrion - matrix 1	0.999516	0.998093	0.999968	0.0039153	3.42169e-10	3.57603e-34	1.68212e-34	9.29028e-31	3.33252e-61	1.60192e-22	8.66298e-26	2.65148e-17	1.38327e-15	8.16608e-16	0.999516	0.000484493	1.01468e-10	7.50738e-27	3.29824e-12	1.14247e-19	1.48629e-32	4.56243e-35	1.73481e-36	6.72731e-16	5.50887e-23
Tb11.02.5105b	mitochondrion - OM	0.975354	0.892164	0.997884	0.105225	0.00315276	7.50683e-13	1.7274e-19	3.83191e-08	1.99342e-51	2.69082e-15	2.55873e-11	9.02347e-12	6.05302e-14	7.35935e-07	2.98862e-14	5.61352e-14	0.975354	2.8815e-29	1.39295e-07	0.000447445	3.69412e-15	2.26655e-23	1.53681e-15	9.0673e-07	0.0241967
Tb11.02.5120b	mitochondrion - matrix 1	0.992013	0.967942	0.999004	0.0437066	9.05682e-07	2.22018e-18	6.3412e-36	2.81115e-19	2.38169e-56	2.25089e-18	3.64241e-16	6.51566e-16	1.37438e-12	1.55627e-09	0.992013	5.94426e-07	0.00798606	1.05579e-24	4.27319e-07	5.73571e-12	1.19497e-20	5.1558e-39	2.03401e-23	7.65607e-11	3.56043e-21
Tb11.02.5360	endoplasmic reticulum	0.990631	0.972641	0.997797	0.058796	1.7108e-05	3.75783e-08	1.43041e-78	0.990631	1.1344e-146	8.81469e-44	2.91667e-33	2.79195e-36	4.30959e-48	2.12489e-16	2.70717e-52	8.07543e-67	0.00563433	1.1268e-92	1.38969e-32	1.08451e-26	1.82087e-35	1.13307e-70	0.00257601	0.00115882	2.31613e-15
Tb11.02.5380	proteasome	0.998212	0.991975	0.999899	0.0122851	0.00345402	4.34939e-27	6.60179e-21	1.43483e-87	1.34039e-66	3.70072e-13	8.52952e-06	4.47641e-20	5.48966e-08	3.34857e-61	3.07653e-70	3.85644e-61	2.0028e-05	7.78009e-07	2.13212e-15	0.998212	2.41497e-11	4.10322e-08	9.10547e-64	2.9533e-35	0.00175806
Tb11.02.5390b	mitochondrion - matrix 2	0.999999	0.999995	1	2.10367e-05	1.23252e-11	3.61266e-38	1.23724e-33	3.73319e-23	1.80706e-73	3.76762e-30	2.28627e-34	8.75524e-24	2.14881e-18	6.91122e-13	1.48561e-06	0.999999	1.2654e-13	8.20649e-40	8.17412e-20	4.56777e-28	2.77089e-38	4.37551e-49	5.72315e-31	9.52704e-17	1.67e-28
Tb11.02.5420	endoplasmic reticulum	0.999993	0.999981	0.999999	8.72587e-05	4.88611e-10	3.19007e-14	2.95024e-68	0.999993	1.30757e-153	6.13602e-55	3.60856e-45	7.09727e-55	1.71672e-42	1.26443e-12	7.72536e-63	3.26688e-65	9.70883e-13	2.74198e-99	4.67059e-46	1.24303e-34	3.11863e-46	2.91573e-66	6.8927e-06	9.53672e-11	5.06265e-17
Tb11.02.5430	proteasome	0.871229	0.592287	0.981439	0.424453	0.00417048	1.46454e-30	6.02859e-10	1.83806e-89	3.38606e-57	2.25744e-22	3.92536e-05	8.36014e-28	0.0652699	2.5149e-82	1.26952e-82	6.13376e-74	8.04777e-11	0.00651757	9.4004e-05	0.871229	7.40584e-05	0.0567758	5.78556e-66	6.59134e-38	1.2148e-07
Tb11.0320	mitochondrion - matrix 2	0.926944	0.764342	0.98836	0.240971	1.58143e-09	4.92295e-34	1.7949e-33	3.07835e-14	1.01724e-52	1.66089e-25	8.99485e-27	2.07051e-15	3.03797e-14	1.04468e-07	0.0730562	0.926944	1.13893e-09	1.5729e-29	7.26079e-13	3.77041e-22	1.1824e-33	6.02489e-45	1.72904e-22	2.52056e-11	1.19204e-26
Tb11.0330	microtubule structures 1	1	1	1	2.0899e-08	2.04094e-12	1.24795e-41	1.10233e-66	7.78688e-56	7.13456e-21	4.62374e-36	1.09633e-17	1	2.01396e-23	2.02401e-60	8.04963e-50	9.54828e-34	9.6801e-10	1.28136e-58	4.617e-34	1.03108e-42	7.50269e-38	6.0329e-60	1.00254e-51	6.10531e-23	4.76636e-43
Tb11.0350	secretory/endocytic 1	1	1	1	1.22829e-08	1.66554e-17	2.79185e-18	4.12141e-175	1.08354e-46	2.91498731046335e-322	2.45033e-85	8.88185e-56	4.13789e-141	2.35644e-176	1.97586e-87	1.26975e-146	6.79591e-222	2.26806e-46	1.33283e-251	1.6353e-88	3.2124e-85	1.48394e-55	1.32721e-174	1	3.29415e-27	1.22132e-09
Tb11.0390	ribonucleoproteins 1	0.999973	0.999899	1	0.000295702	3.22594e-10	3.91915e-36	3.33582e-22	1.22185e-86	4.4225e-41	2.21119e-27	6.05291e-14	4.98492e-23	7.10493e-08	5.32949e-70	5.65298e-68	1.38535e-67	6.99391e-15	2.64516e-05	8.01589e-16	6.22253e-08	2.26301e-19	0.999973	1.17611e-71	4.45929e-42	2.18962e-08
Tb11.0550	mitochondrion - OM	0.909015	0.407139	0.997459	0.231292	0.00192949	4.59901e-13	2.35974e-69	0.0725702	3.88294e-129	5.45677e-32	2.72201e-22	7.34764e-39	4.05185e-30	1.09248e-06	4.00292e-37	1.03108e-48	0.909015	1.2179e-62	2.86044e-19	1.64293e-16	2.07075e-24	8.21443e-51	1.43314e-07	0.0184132	1.33382e-11
Tb11.0845	flagellum 1	0.99999	0.999965	0.999999	0.000120502	2.72795e-10	5.92795e-39	1.74137e-62	6.19881e-104	0.99999	2.45089e-40	3.13567e-36	2.11937e-32	9.99188e-06	1.09653e-85	1.18093e-84	9.59548e-88	1.0597e-11	5.04918e-77	3.48847e-30	2.81567e-31	8.34944e-39	3.71633e-42	2.18202e-72	1.21958e-40	1.60676e-53
Tb11.1040	secretory/endocytic 1	0.622011	0.242355	0.910001	0.691058	7.15816e-05	7.21733e-07	2.22114e-61	0.352573	6.30415e-153	8.01793e-43	8.76691e-28	1.27691e-33	2.8307e-55	4.25746e-14	6.34591e-59	1.2989e-75	0.00607447	4.79559e-104	1.92601e-37	1.28562e-23	3.74817e-33	7.50482e-74	0.622011	5.16287e-06	0.0193356
Tb11.1240	ribonucleoproteins 1	0.996871	0.988097	0.999908	0.0196001	4.76124e-07	7.27009e-41	0.00312673	1.11897e-137	2.02186e-90	5.75454e-23	1.12124e-13	1.45454e-43	6.26669e-15	7.68073e-93	1.20224e-96	3.37929e-132	1.03333e-23	3.19432e-11	1.76626e-25	2.27001e-06	3.53896e-10	0.996871	6.0039e-92	6.12567e-41	2.02872e-08
Tb11.1790	nucleus	0.983668	0.951787	0.99571	0.0805436	0.000124841	3.78704e-26	4.70817e-23	5.96854e-55	9.77391e-39	2.1488e-18	1.36613e-08	2.416e-21	3.61518e-05	2.06884e-44	8.7977e-50	3.51688e-49	1.08664e-05	0.983668	6.65147e-05	0.0162186	1.5197e-17	1.54415e-11	4.2451e-40	2.25168e-29	6.42067e-09
Tb11.v5.0126	mitochondrion - OM	0.990927	0.948801	0.999907	0.0430406	7.88914e-05	0.00904169	3.61022e-74	2.1811e-14	2.68602e-134	1.20448e-34	8.21709e-22	2.74703e-30	1.9942e-51	1.08615e-23	8.81614e-42	2.51774e-60	0.990927	1.27625e-85	2.37543e-26	1.96125e-17	2.26206e-23	7.14885e-77	4.37356e-11	3.0956e-05	5.2396e-19
Tb11.v5.0137	microtubule structures 2	1	1	1	1.93507e-06	1.15651e-06	3.17156e-34	1.15614e-41	9.63577e-85	3.18972e-27	5.23049e-33	1.04483e-26	1.80236e-36	1	3.15819e-74	9.73443e-74	2.41552e-77	1.15405e-07	2.02855e-49	1.89647e-20	1.75904e-19	3.13148e-31	4.04855e-32	6.91438e-70	1.93024e-39	1.45596e-40
Tb11.v5.0151	secretory/endocytic 1	0.621811	0.0260423	0.991395	0.377174	7.51468e-09	0.370929	4.05763e-110	3.80699e-26	4.31315e-221	2.29664e-57	1.26915e-35	9.6786e-86	2.6415e-106	5.6543e-50	3.39473e-93	1.36926e-145	2.5395e-23	9.48305e-173	4.64265e-55	6.8135e-46	3.02365e-37	7.37887e-109	0.621811	1.15738e-10	0.00726049
Tb11.v5.0152	proteasome	0.641784	0.177486	0.959792	0.552822	5.66884e-06	1.28372e-32	4.03688e-17	7.0702e-115	6.75053e-90	1.79844e-22	0.00208501	1.30854e-44	1.45377e-10	3.58262e-92	6.65711e-95	1.60008e-105	2.79192e-14	0.352502	2.05778e-05	0.641784	0.00360187	6.40911e-06	6.64361e-87	6.20843e-43	7.08279e-09
Tb11.v5.0154	cytosol	0.999995	0.999977	1	5.98525e-05	2.87388e-06	4.54291e-48	0.999995	3.58692e-199	9.73439e-124	3.09757e-28	3.88642e-20	2.40937e-85	7.80433e-47	3.22339e-116	9.72853e-123	7.25586e-173	2.16652e-62	1.24399e-22	1.2547e-37	9.36876e-07	2.34893e-16	4.20209e-06	1.60517e-133	5.48723e-53	1.20807e-15
Tb11.v5.0157	microtubule structures 2	0.999999	0.999997	1	1.27462e-05	5.42674e-09	2.124e-35	2.33786e-36	5.75637e-97	8.8454e-07	9.89847e-37	6.54272e-34	3.88612e-45	0.999999	2.23785e-75	7.41431e-79	1.01137e-86	2.27059e-10	1.09594e-52	5.01636e-22	1.05173e-22	7.22437e-34	1.41354e-20	2.40144e-64	8.01017e-44	7.5535e-45
Tb11.v5.0161	flagellum 1	0.9989	0.996104	0.99982	0.00823455	1.01747e-06	5.35355e-33	6.79976e-47	4.12886e-95	0.9989	1.10415e-34	2.80958e-31	1.00181e-36	0.00109739	7.57657e-77	2.13905e-73	1.09025e-83	2.07003e-06	8.0797e-67	5.81714e-25	1.45916e-24	1.33419e-34	1.06958e-29	1.47985e-55	1.02091e-33	2.53726e-44
Tb11.v5.0162	proteasome	1	1	1	0	0	0	0	0	0	0	0	0	0	0	0	0	0	0	0	1	0	0	0	0	0
Tb11.v5.0164	cytosol	0.999999	0.999997	1	1.49573e-05	1.75533e-08	1.37442e-48	0.999999	4.18981e-204	4.80404e-131	4.49743e-37	1.38849e-24	7.57042e-96	1.13175e-61	2.4063e-119	8.45314e-125	2.47793e-172	5.38308e-72	4.8175e-34	2.02195e-41	1.02446e-06	4.64389e-19	4.81163e-11	2.22227e-141	1.09736e-52	7.81844e-22
Tb11.v5.0165	mitochondrion - OM	1	0.999999	1	2.14613e-06	1.09597e-06	1.23512e-12	1.60578e-34	1.30225e-59	9.93668e-68	2.32656e-22	2.75217e-11	1.76467e-24	7.91376e-25	4.79461e-48	5.60124e-46	3.14831e-73	1	3.30132e-38	3.34259e-14	1.62602e-07	3.61333e-14	5.62736e-42	1.02171e-40	3.16651e-26	1.30881e-13
Tb11.v5.0166	flagellum 1	1	1	1	7.73778e-14	3.44046e-16	5.41031e-52	1.83131e-97	7.08714e-156	1	2.69998e-59	2.71935e-49	4.76563e-64	2.26292e-15	1.34542e-118	7.93151e-118	7.78723e-135	1.04002e-20	1.84318e-113	1.7303e-46	1.52525e-54	5.61236e-51	2.89683e-67	1.13835e-107	1.29041e-60	1.62219e-82
Tb11.v5.0169	flagellum 1	1	1	1	4.24337e-12	2.50063e-15	8.88015e-53	3.30068e-100	1.71435e-161	1	1.47257e-59	2.47331e-49	1.41148e-60	1.40633e-13	5.08855e-120	7.6888e-119	1.23898e-134	5.50212e-20	1.02105e-109	1.77617e-46	1.77583e-54	1.73758e-51	9.39772e-70	2.07542e-109	3.40397e-61	3.82905e-83
Tb11.v5.0170	endoplasmic reticulum	0.758264	0.416959	0.932645	0.511879	5.64317e-08	2.72893e-17	2.19976e-36	0.758264	3.52103e-87	3.10792e-34	3.27381e-31	7.27516e-37	2.24737e-12	0.241731	6.29763e-25	6.12266e-20	2.01763e-08	1.75191e-49	5.68806e-24	2.56152e-21	2.89414e-34	5.56517e-29	1.52423e-07	4.99097e-06	1.33852e-13
Tb11.v5.0172	flagellum 1	1	1	1	2.06994e-14	9.74118e-17	3.51102e-55	3.40677e-107	4.01429e-169	1	1.67331e-63	3.32037e-52	2.34679e-70	5.8009e-16	1.75357e-127	2.17696e-125	9.38659e-146	7.94381e-22	7.1543e-121	1.25735e-49	7.44778e-60	2.70431e-54	3.0897e-74	6.58891e-114	4.77907e-65	4.49575e-88
Tb11.v5.0175	mitochondrion - IM	0.999704	0.998844	0.999952	0.00265987	8.6132e-06	2.08672e-26	2.44248e-28	3.0643e-05	5.2791e-79	8.40822e-31	2.09507e-33	3.78383e-29	2.47442e-10	0.999704	4.2427e-09	0.00026543	5.42415e-08	2.24696e-40	6.13392e-15	1.26857e-21	5.11759e-33	2.16163e-39	4.78605e-16	1.26208e-10	2.76602e-21
Tb11.v5.0177	nucleus	0.98623	0.936298	0.998784	0.0654031	2.631e-07	7.4844e-37	8.1182e-22	1.67427e-94	6.81675e-63	1.934e-28	4.52799e-11	1.78629e-38	9.7402e-10	7.26043e-81	4.82728e-84	2.39825e-82	2.86021e-16	0.98623	9.81086e-14	0.0137699	1.98451e-10	4.93579e-18	6.77565e-74	7.43492e-38	1.69845e-15
Tb11.v5.0179	endoplasmic reticulum	0.999396	0.998498	0.999993	0.00353572	5.81408e-10	7.84817e-21	3.0636e-46	0.999396	3.31887e-125	6.35986e-45	3.62309e-38	2.06895e-39	5.83406e-33	0.000603569	1.20674e-47	5.32755e-52	2.19981e-10	6.91567e-85	8.12574e-37	6.05264e-24	2.83661e-40	8.42093e-49	1.55624e-08	2.87421e-11	1.72505e-14
Tb11.v5.0181	nucleus	0.663852	0.0258986	0.992658	0.496687	0.999981	6.97253e-26	8.4828e-92	3.4036e-135	7.84965e-70	6.86361e-17	1.34522e-12	4.89383e-23	0.0939682	2.51939e-89	1.90696e-62	6.83593e-76	0.0038828	0.663852	4.75725e-08	0.238297	6.30318e-15	1.58482e-17	1.43374e-118	1.42945e-45	2.93787e-11
Tb11.v5.0183	microtubule structures 2	0.999954	0.999854	0.999992	0.000497921	1.14153e-06	1.10111e-28	3.45715e-31	4.10768e-49	1.51837e-30	4.34657e-16	4.91877e-17	6.09918e-10	0.999954	3.21302e-33	1.76835e-34	1.1775e-16	8.52473e-10	4.64657e-05	6.44035e-08	4.51252e-11	3.94851e-26	5.33953e-18	2.47696e-46	1.75994e-31	1.01516e-13
Tb11.v5.0184	microtubule structures 2	1	0.999998	1	4.62403e-06	8.99396e-10	1.05314e-28	1.84154e-39	6.71579e-71	1.43689e-41	3.2453e-13	2.05577e-14	1.36995e-07	1	3.35152e-48	2.16982e-50	1.79988e-31	5.77566e-08	6.44968e-08	3.60736e-08	4.5538e-09	4.25138e-24	7.86607e-12	2.81257e-68	2.77949e-43	1.77953e-09
Tb11.v5.0185	flagellum 1	1	1	1	1.20459e-11	1.62374e-15	9.78768e-55	8.73888e-95	5.21187e-164	1	2.04131e-63	2.67996e-52	8.17476e-72	4.1122e-13	6.01334e-124	1.54348e-121	8.3385e-140	9.8397e-22	2.53851e-113	1.90631e-47	3.22099e-55	1.43695e-54	1.49011e-63	6.24188e-109	8.73527e-64	5.26087e-84
Tb11.v5.0188	mitochondrion - matrix 2	0.999731	0.999404	0.999923	0.00260301	2.08123e-09	1.60601e-32	1.33066e-26	9.09712e-13	3.87011e-76	5.02347e-25	2.22697e-31	1.18205e-25	4.23374e-17	0.000131636	0.000137237	0.999731	9.79776e-11	8.15435e-39	8.51064e-16	1.49432e-25	6.88289e-36	9.92469e-43	7.07464e-24	1.94742e-12	8.62535e-26
Tb11.v5.0192	microtubule structures 2	0.841273	0.604479	0.949626	0.450084	2.53439e-06	1.0954e-24	4.48265e-20	1.34986e-29	1.76509e-35	1.20217e-14	7.01283e-14	1.05899e-11	0.841273	1.90661e-29	7.93107e-28	1.5624e-25	2.50319e-07	0.145406	0.0133205	7.08744e-08	3.73833e-24	1.56656e-17	1.08575e-20	3.50243e-18	4.12121e-14
Tb11.v5.0193	microtubule structures 1	1	1	1	1.46912e-10	1.71054e-11	6.00707e-45	2.99705e-59	7.70062e-44	2.95411e-34	9.13948e-34	1.40555e-20	1	1.11119e-16	1.45287e-55	1.19481e-43	1.56222e-19	5.47309e-12	1.06649e-42	9.08486e-32	3.20989e-36	2.01388e-42	8.94027e-53	3.42539e-33	6.1808e-19	3.13564e-36
Tb11.v5.0196	proteasome	1	1	1	0	0	0	0	0	0	0	0	0	0	0	0	0	0	0	0	1	0	0	0	0	0
Tb11.v5.0199	microtubule structures 2	0.999999	0.999993	1	9.62532e-06	1.31789e-07	4.14271e-33	1.21781e-41	4.40221e-82	7.23907e-07	5.1636e-25	1.53346e-20	1.38525e-14	0.999999	8.0024e-52	4.51268e-58	5.06434e-61	2.3637e-08	6.80086e-32	3.33494e-14	1.24045e-16	4.99437e-27	8.02391e-22	5.26877e-59	3.76164e-34	3.21666e-31
Tb11.v5.0200	proteasome	1	1	1	0	0	0	0	0	0	0	0	0	0	0	0	0	0	0	0	1	0	0	0	0	0
Tb11.v5.0203	flagellum 1	1	1	1	9.60307e-07	5.57021e-13	2.85732e-42	6.7058e-67	6.95429e-134	1	5.58351e-49	6.42032e-43	5.14598e-68	5.48691e-08	8.12519e-103	2.10941e-99	1.7652e-119	8.86958e-14	3.83473e-86	1.13505e-34	1.04168e-39	2.43864e-43	1.1434e-48	3.8312e-79	2.38933e-49	1.76934e-68
Tb11.v5.0209	mitochondrion - OM	0.999996	0.999956	1	4.14041e-05	1.40195e-08	1.54844e-16	1.84893e-89	3.77808e-17	2.69452e-134	1.19668e-33	5.09379e-29	1.83458e-33	3.47122e-59	1.36471e-25	8.07982e-48	1.48052e-54	0.999996	1.07492e-100	3.87208e-26	1.37246e-28	2.5045e-29	1.53457e-90	3.03407e-20	3.97214e-06	8.12892e-23
Tb11.v5.0213	secretory/endocytic 3	1	1	1	1.11477e-08	2.13897e-08	6.68824e-10	2.42516e-113	5.21533e-54	3.31579e-258	1.04706e-66	2.10205e-40	2.76976e-99	3.52937e-125	1.0936e-62	3.90855e-115	4.581e-170	4.89656e-32	1.34283e-197	3.83046e-66	4.89018e-51	5.35321e-41	2.29824e-119	1.69535e-15	1.98464e-18	1
Tb11.v5.0214	mitochondrion - matrix 2	0.999998	0.999992	1	3.03342e-05	1.45438e-10	1.21656e-39	3.43606e-35	3.56602e-15	4.24557e-75	1.31381e-32	2.6379e-34	1.40237e-25	3.72141e-19	9.91871e-10	2.20642e-06	0.999998	4.80603e-14	4.29185e-40	2.6705e-21	4.45401e-30	1.56132e-40	7.19484e-51	1.49219e-28	3.13088e-17	7.6993e-31
Tb11.v5.0215	glycosomes	0.538987	0.00308819	0.999011	0.412931	0.00259427	6.67059e-23	1.61378e-11	5.29816e-84	3.88509e-68	0.538987	0.371546	1.23486e-18	0.0164325	6.98593e-64	7.21973e-65	7.90054e-73	3.54181e-06	0.0551732	4.57681e-10	0.0178575	1.21788e-11	3.43283e-14	3.43633e-66	4.70143e-30	4.41938e-07
Tb11.v5.0216	secretory/endocytic 1	0.999993	0.999985	0.999996	9.44476e-05	4.2516e-14	5.63114e-19	1.16112e-96	5.46173e-19	1.71123e-249	4.68129e-71	3.70105e-47	1.99717e-90	1.44862e-112	1.20669e-40	2.23406e-114	5.26936e-162	1.93176e-20	3.23529e-185	2.68949e-69	2.13114e-46	1.84897e-48	1.62417e-110	0.999993	3.63589e-14	7.40943e-06
Tb11.v5.0220	secretory/endocytic 1	0.998425	0.993842	0.999917	0.0109953	8.27316e-10	5.12012e-07	6.9028e-107	4.2021e-27	4.67698e-235	1.65804e-59	2.28423e-36	8.6604e-91	1.29058e-102	2.44335e-52	1.31944e-101	5.48143e-147	1.19667e-21	2.22327e-176	8.6047e-56	1.2733e-41	4.14314e-37	7.10968e-107	0.998425	2.15241e-08	0.00157443
Tb11.v5.0222	mitochondrion - matrix 2	0.725649	0.452193	0.905872	0.549292	2.97086e-08	2.57693e-32	9.04697e-25	1.62934e-22	3.30582e-48	3.48143e-21	3.41888e-25	7.06698e-19	1.42043e-09	1.29088e-11	0.274351	0.725649	5.0351e-10	1.36778e-25	2.76617e-11	4.51871e-18	4.44464e-32	5.1439e-29	4.12199e-28	4.56922e-16	9.89084e-19
Tb11.v5.0226	secretory/endocytic 1	1	0.999999	1	5.94674e-06	1.05037e-15	1.62135e-17	1.65782e-128	8.22748e-34	1.19351e-283	1.90541e-74	1.13126e-46	1.20877e-117	8.49894e-144	1.4886e-64	1.02954e-127	6.4702e-190	1.66015e-25	1.35673e-213	1.16797e-73	5.86238e-57	1.45598e-46	2.74415e-127	1	1.21806e-14	3.84891e-07
Tb11.v5.0228	secretory/endocytic 1	1	1	1	0	6.0945e-18	2.71603e-19	1.28616e-195	1.16571e-57	0	9.70599e-90	1.48119e-57	5.9745e-152	1.8576e-196	1.16687e-96	1.36986e-159	5.06016e-241	1.75576e-54	7.50626e-275	1.73708e-93	4.9502e-99	2.15782e-57	1.87248e-194	1	9.2204e-30	1.43491e-09
Tb11.v5.0230	secretory/endocytic 1	1	1	1	0	1.79863e-19	4.64052e-20	9.83447e-206	2.90464e-66	0	2.90144e-91	5.0948e-58	1.80463e-158	3.2937e-206	1.14988e-106	4.29576e-163	9.09256e-248	2.94002e-63	1.01575e-287	3.3128e-94	1.09386e-106	6.08659e-58	1.70192e-198	1	4.33126e-32	4.54013e-12
Tb11.v5.0231	secretory/endocytic 1	1	1	1	0	1.44772e-19	3.38579e-21	1.24488e-199	1.92313e-62	0	6.20599e-91	3.19971e-58	6.62747e-157	1.13566e-201	1.93219e-101	3.42702e-162	1.93708e-245	1.32161e-56	2.82432e-280	1.95918e-94	1.32837e-100	4.47313e-58	7.64579e-196	1	4.04454e-31	2.00446e-11
Tb11.v5.0236	proteasome	1	0.999999	1	2.5862e-06	2.12557e-08	9.5692e-32	8.13041e-15	1.76171e-92	4.64402e-55	5.26075e-25	1.78439e-10	1.75145e-33	4.351e-12	5.71863e-70	2.76653e-73	1.273e-78	3.89613e-12	1.62244e-07	1.65173e-11	1	1.14267e-10	3.50613e-11	4.59079e-71	2.07129e-37	2.34475e-12
Tb11.v5.0237	nucleus	0.999848	0.998881	0.999996	0.00139395	1.78167e-07	5.64947e-37	3.22216e-25	5.7829e-106	1.33588e-49	6.39602e-15	1.64303e-08	2.12163e-27	0.00012014	1.40277e-87	3.47397e-75	1.73098e-74	4.11349e-21	0.999848	6.95022e-10	3.2083e-05	1.12914e-09	6.70636e-12	1.14202e-85	1.78096e-41	3.04273e-15
Tb11.v5.0246	ribonucleoproteins 1	0.999954	0.999806	0.999998	0.000477783	7.44775e-08	2.07021e-45	5.98222e-21	5.28027e-141	2.96376e-85	1.92386e-35	2.61016e-22	9.82006e-66	3.09433e-25	2.53393e-106	1.72892e-112	1.78056e-118	4.04741e-27	1.97965e-08	1.30118e-19	4.56721e-05	3.9568e-21	0.999954	8.01164e-111	3.54513e-54	7.86956e-16
Tb11.v5.0252	nucleus	0.588129	0.227218	0.887863	0.609062	1.21318e-08	1.04786e-39	6.77341e-19	1.8107e-115	1.17746e-62	5.66588e-34	2.7062e-17	2.39669e-42	5.65914e-06	9.76298e-92	2.43508e-95	2.8506e-72	1.62275e-15	0.588129	1.87174e-09	1.18727e-05	1.01093e-16	0.411853	2.31227e-92	5.41963e-55	1.24607e-12
Tb11.v5.0255	proteasome	0.460044	1.93737e-05	0.99697	0.231307	0.00292739	9.3789e-19	1.07374e-12	8.83533e-64	5.38493e-61	1.15331e-12	0.258198	2.33782e-29	1.27704e-23	7.78031e-51	2.033e-54	1.20928e-57	1.33916e-15	9.15426e-17	0.281685	0.460044	7.23992e-05	1.12572e-10	1.75478e-50	6.46334e-20	8.17272e-12
Tb11.v5.0257	mitochondrion - OM	0.77074	0.413477	0.943394	0.495539	0.000762245	5.96611e-15	8.59223e-15	3.86553e-14	6.23747e-55	4.16835e-06	3.75244e-16	9.26968e-17	2.66286e-05	1.59572e-10	4.13562e-08	0.226813	0.77074	4.78104e-25	0.00241667	8.84823e-09	1.55141e-17	4.59602e-30	3.99303e-28	1.50468e-08	1.39956e-10
Tb11.v5.0261	cytosol	1	1	1	3.79064e-11	1.40194e-18	1.29523e-64	1	1.53755e-293	6.5079e-218	2.74338e-59	1.10974e-40	9.85592e-153	4.65673e-124	1.41906e-171	6.6639e-178	1.99823e-251	6.02426e-133	2.01665e-79	5.85767e-68	1.35123e-12	1.16982e-35	2.13383e-32	2.22555e-212	6.14277e-79	1.95711e-48
Tb11.v5.0265	cytosol	1	1	1	1.8456e-11	2.98155e-17	3.58414e-67	1	1.5298e-299	8.77598e-219	1.86735e-59	5.596e-41	2.99178e-151	2.06928e-116	1.53016e-174	2.15328e-181	6.18734e-258	3.60874e-131	2.40056e-75	1.54957e-71	6.4721e-13	5.63575e-37	2.77248e-29	2.38488e-216	2.54747e-81	1.99115e-44
Tb11.v5.0269	mitochondrion - OM	0.513909	0.0547764	0.925389	0.557471	0.000107969	2.62451e-20	3.86154e-34	5.87121e-60	1.27839e-52	1.8766e-18	9.20895e-12	1.39888e-34	7.76091e-18	4.70016e-40	1.89618e-41	3.27653e-49	0.513909	3.85843e-09	1.18603e-08	0.486091	6.19778e-12	1.56135e-24	6.13153e-42	9.26498e-23	2.86197e-21
Tb11.v5.0270	proteasome	0.504107	0.00019221	0.99984	0.269431	0.984303	3.54708e-34	0.367779	5.82475e-159	1.11805e-86	7.26829e-20	8.77786e-13	2.00434e-75	1.3718e-34	1.44809e-90	5.28432e-100	1.00081e-140	2.70674e-48	8.39092e-28	3.87888e-25	0.504107	7.83729e-08	0.128113	7.70334e-112	1.6599e-36	7.59795e-16
Tb11.v5.0271	flagellum 1	1	1	1	6.49751e-13	3.94668e-16	1.79705e-53	2.31154e-95	4.36494e-155	1	1.09619e-59	2.53189e-50	8.12355e-59	2.01868e-14	1.38084e-116	2.98013e-114	4.96265e-129	1.28639e-21	3.81164e-107	6.02134e-46	3.19533e-53	2.28955e-53	7.54527e-64	2.4117e-104	3.87657e-60	1.96e-79
Tb11.v5.0272	flagellum 1	0.999999	0.999997	1	1.81462e-05	8.18603e-11	1.81265e-41	9.63879e-57	1.56368e-108	0.999999	2.20804e-44	4.26304e-39	9.32689e-39	1.25034e-06	2.08395e-84	5.74324e-85	1.64795e-96	3.5025e-14	8.53109e-71	2.6029e-29	1.13395e-33	1.45619e-41	2.56777e-35	8.02313e-68	3.84461e-44	3.9555e-55
Tb11.v5.0274	nucleus	0.999997	0.999985	1	3.87517e-05	3.55905e-11	2.81187e-48	5.07191e-30	5.45905e-126	7.60023e-65	7.86853e-39	3.83846e-24	9.7586e-53	5.02681e-10	4.02761e-97	1.87107e-103	8.00247e-80	6.02767e-26	0.999997	2.15471e-20	6.98068e-10	5.63029e-24	3.06128e-06	1.31635e-102	1.55624e-61	1.40609e-17
Tb11.v5.0276	mitochondrion - matrix 1	1	1	1	1.36128e-10	1.4041e-13	6.53171e-37	3.68841e-58	2.99426e-66	7.51984e-69	4.62229e-30	2.28278e-24	8.29095e-25	1.66436e-16	3.8532e-42	1	5.44479e-12	1.72786e-16	1.6768e-31	6.78514e-18	1.18661e-24	8.6333e-35	4.17315e-38	7.29492e-68	9.54911e-35	4.24726e-29
Tb11.v5.0277	nucleus	0.58879	0.232632	0.860731	0.610695	1.8725e-08	3.15332e-44	2.95887e-22	2.55847e-109	1.16399e-47	4.05339e-34	3.84645e-22	1.10193e-37	4.71935e-07	5.49431e-88	2.87439e-95	1.84204e-61	3.93252e-19	0.58879	4.53555e-14	9.74954e-08	2.40049e-23	0.411209	1.18838e-91	3.00594e-60	2.32434e-11
Tb11.v5.0295	proteasome	1	1	1	2.64111e-09	2.90717e-12	3.26614e-43	3.39078e-11	1.88866e-193	1.58995e-127	4.78064e-34	4.00552e-16	7.5623e-67	5.00193e-55	1.0471e-107	5.00217e-113	1.27765e-173	5.56219e-38	2.12305e-49	1.56643e-46	1	1.25718e-17	3.73613e-24	4.68743e-143	5.09152e-41	7.64372e-11
Tb11.v5.0303	microtubule structures 1	1	1	1	7.48816e-08	1.44515e-12	1.92173e-40	1.036e-79	5.8173e-64	9.19222e-48	1.54042e-34	6.71144e-15	1	7.26018e-24	1.38142e-60	1.85368e-49	1.6072e-32	3.71127e-09	1.23698e-54	4.88047e-32	7.50884e-41	2.084e-36	1.77946e-70	3.43798e-46	5.89697e-21	3.69298e-43
Tb11.v5.0305	nucleus - chromatin	0.977999	0.925371	0.996676	0.107185	1.08863e-07	2.56636e-28	9.61698e-21	5.22137e-58	4.23516e-36	1.26774e-13	1.45011e-07	2.96143e-19	0.0161107	3.78979e-54	2.94932e-51	1.85566e-40	1.91446e-10	0.00589024	0.977999	1.80276e-07	1.60607e-16	7.26181e-17	2.42654e-38	1.96872e-30	7.21164e-19
Tb11.v5.0312	acidocalcisomes	0.995996	0.97685	1	0.0134976	0.999974	0.995996	6.99706e-76	1.51309e-98	8.31678e-163	1.05506e-24	0.000353002	4.56585e-50	4.56225e-97	1.34517e-52	6.26477e-70	2.17437e-121	1.42135e-24	1.3428e-102	7.47404e-21	1.09234e-11	7.54441e-06	9.47477e-84	2.39935e-61	0.00364394	3.63084e-08
Tb11.v5.0325	mitochondrion - matrix 2	0.999906	0.99968	0.999984	0.000963802	9.15908e-10	5.41573e-33	1.83242e-33	1.71885e-08	4.28243e-73	9.4628e-28	7.0339e-31	2.26005e-24	6.19506e-15	1.07653e-05	8.28542e-05	0.999906	2.17128e-11	1.84125e-36	5.50517e-16	1.0838e-25	2.2447e-35	2.55945e-41	1.16368e-22	3.14557e-14	3.96922e-25
Tb11.v5.0326	mitochondrion - matrix 2	0.999993	0.999979	0.999999	8.73179e-05	4.15117e-10	1.6874e-35	4.63083e-35	1.77268e-10	2.14926e-81	1.17034e-29	1.67465e-33	5.7618e-28	1.3304e-16	5.94944e-06	7.94658e-07	0.999993	1.72189e-11	2.61908e-40	2.18537e-17	5.77687e-28	8.47777e-37	1.66518e-47	3.81314e-24	2.08772e-14	6.73979e-27
Tb11.v5.0330	secretory/endocytic 2	1	1	1	0	0	0	0	0	0	0	0	0	0	0	0	0	0	0	0	0	0	0	0	1	0
Tb11.v5.0331	secretory/endocytic 2	1	1	1	0	0	0	0	0	0	0	0	0	0	0	0	0	0	0	0	0	0	0	0	1	0
Tb11.v5.0340	nucleus	0.732852	0.122577	0.919034	0.610787	0.0222875	6.49018e-29	5.57527e-05	5.99143e-77	2.09102e-51	1.67535e-15	4.20152e-08	3.91695e-33	1.04655e-12	3.10617e-57	5.10924e-68	6.2389e-68	9.08069e-12	0.732852	5.29345e-07	0.195637	2.21647e-09	0.0714492	3.05605e-55	4.04778e-31	4.7841e-06
Tb11.v5.0342	proteasome	0.999682	0.998256	0.999983	0.00263751	0.00337569	1.74665e-42	0.000317684	7.74142e-237	2.63475e-181	7.40427e-35	1.70954e-19	1.71946e-97	3.19748e-69	4.0347e-130	1.20531e-138	1.89853e-199	3.51273e-81	6.03639e-47	6.00324e-46	0.999682	1.86423e-18	1.1709e-19	2.8492e-161	7.76615e-54	8.25034e-13
Tb11.v5.0365	mitochondrion - OM	0.697641	0.289576	0.964348	0.566496	0.999066	1.08504e-10	3.70259e-29	0.000338869	2.69343e-67	2.72451e-20	4.05384e-19	8.9256e-22	0.00847418	1.71638e-08	3.2693e-11	1.19965e-09	0.697641	3.17998e-25	4.35169e-10	2.91185e-11	2.28475e-22	1.59219e-16	5.40061e-09	0.000204785	0.293341
Tb11.v5.0366	mitochondrion - OM	0.9697	0.89459	0.998543	0.122072	0.998775	9.8868e-12	1.56477e-37	5.67239e-10	7.45665e-78	7.35561e-23	2.07317e-22	1.81827e-27	5.12786e-07	9.81599e-13	4.69507e-17	9.64665e-19	0.9697	3.94788e-33	3.71582e-14	7.39218e-15	4.91519e-24	1.6728e-19	5.64563e-13	7.79708e-07	0.0302984
Tb11.v5.0372	endoplasmic reticulum	0.999996	0.999987	1	5.25972e-05	3.08792e-12	2.46516e-17	4.8023e-81	0.999996	6.87897e-143	2.63401e-44	1.47132e-40	1.11213e-61	6.41207e-37	3.96285e-06	1.90032e-47	5.46872e-44	7.89602e-10	2.54315e-83	7.49432e-35	5.18654e-40	2.48163e-39	2.32382e-57	1.68488e-12	5.2531e-08	5.60237e-21
Tb11.v5.0391	nucleus	0.999274	0.99596	0.999944	0.00550305	8.05643e-08	2.03464e-45	6.16706e-24	9.41912e-107	1.82148e-48	8.18915e-33	8.8064e-23	2.29459e-39	2.67233e-06	5.26368e-89	4.33049e-100	2.00021e-62	4.25191e-21	0.999274	3.56864e-16	5.24414e-09	9.507e-22	0.000723367	2.47154e-86	5.03482e-59	2.3275e-17
Tb11.v5.0394	secretory/endocytic 2	0.52948	0.000260238	0.999578	0.255178	0.995563	2.57643e-23	1.3219e-59	1.4338e-42	2.67259e-78	1.93918e-17	2.61032e-08	0.451396	4.05551e-21	1.53944e-36	5.05742e-28	6.58774e-28	0.0191236	1.63844e-49	3.9336e-17	1.1461e-23	1.70253e-19	6.95879e-62	1.20972e-52	0.52948	2.54751e-23
Tb11.v5.0396	mitochondrion - matrix 1	0.99998	0.999909	0.999998	0.00022829	1.44455e-11	1.96798e-31	8.77184e-30	2.95989e-22	4.5848e-74	1.57845e-23	9.63356e-28	4.30943e-22	2.67637e-22	2.40305e-10	0.99998	2.0202e-05	5.77894e-09	5.11279e-35	1.16049e-11	1.70277e-22	3.24847e-31	6.49822e-50	5.45737e-28	1.67073e-13	6.54836e-23
Tb11.v5.0397	mitochondrion - IM	0.818777	0.494658	0.974258	0.422953	3.24495e-10	5.98542e-26	1.14055e-44	0.181223	1.11494e-102	3.8029e-39	4.22071e-40	1.079e-43	2.28752e-21	0.818777	1.01042e-32	5.5357e-29	9.84107e-11	9.36322e-61	1.51634e-28	2.91141e-27	1.79121e-38	6.17671e-45	1.77332e-14	1.87462e-14	4.11908e-25
Tb11.v5.0402	endoplasmic reticulum	0.982218	0.949141	0.99718	0.0846433	9.97274e-07	4.00057e-06	3.30414e-67	0.982218	3.40189e-141	7.87036e-45	2.76227e-32	6.55067e-43	4.36698e-51	4.70033e-14	1.01356e-50	1.61579e-65	0.00230798	1.25657e-108	5.40723e-37	8.5649e-28	3.68813e-33	1.73318e-74	0.0148851	0.000583275	2.03479e-06
Tb11.v5.0406	endoplasmic reticulum	0.999928	0.999642	0.999997	0.000716017	2.5456e-10	3.4095e-14	1.97497e-76	0.999928	4.72678e-126	3.28555e-41	4.40626e-33	6.93855e-42	1.94996e-26	6.94916e-15	5.33195e-42	9.97183e-45	8.33654e-09	1.67988e-63	2.34873e-25	1.37559e-33	1.71216e-35	1.83495e-61	7.57011e-06	6.45545e-05	9.22895e-17
Tb11.v5.0414	cytosol	1	1	1	2.86349e-06	1.62042e-10	1.07277e-48	1	2.26953e-186	2.01622e-120	2.64682e-29	1.41645e-18	3.86836e-67	1.83168e-35	1.31792e-110	5.84059e-115	6.79432e-169	3.53387e-45	8.61211e-30	1.48419e-43	1.26192e-07	1.84648e-12	4.35786e-08	3.50452e-130	1.35642e-49	2.39987e-09
Tb11.v5.0420	flagellum 1	1	1	1	1.31163e-12	2.91719e-16	9.01432e-54	5.63483e-99	1.14404e-158	1	9.76862e-61	6.50453e-51	2.46485e-62	4.16825e-14	2.58697e-119	1.14996e-117	1.27358e-133	8.94846e-22	1.03151e-109	4.10373e-47	2.63511e-55	1.80942e-53	5.40155e-67	3.4379e-107	2.60558e-61	8.58188e-82
Tb11.v5.0421	secretory/endocytic 1	1	1	1	0	0	0	0	0	0	0	0	0	0	0	0	0	0	0	0	0	0	0	1	0	0
Tb11.v5.0422	microtubule structures 2	0.999998	0.99999	1	2.20456e-05	2.43617e-06	3.14612e-29	1.54451e-06	7.89157e-69	6.89065e-35	2.22516e-14	7.57419e-14	1.43817e-29	0.999998	2.10244e-62	2.50889e-74	1.06554e-75	1.07283e-07	5.81877e-22	1.7224e-16	2.53693e-09	2.80678e-16	1.84527e-12	1.45182e-47	4.69597e-36	3.442e-19
Tb11.v5.0426	nucleus	0.87425	0.548755	0.988984	0.329336	7.18987e-08	3.26498e-30	9.85136e-36	1.68571e-80	3.76014e-38	1.98906e-17	2.28779e-09	2.08231e-15	0.000260714	1.76356e-58	1.90847e-58	4.3889e-43	7.27134e-07	0.87425	1.44466e-10	0.125199	2.9018e-14	0.000289805	8.56571e-73	2.82221e-39	1.06882e-08
Tb11.v5.0427	glycosomes	1	1	1	1.27223e-11	1.36117e-14	4.50566e-39	8.20394e-24	1.54441e-52	3.83302e-66	1	3.07958e-30	5.67321e-26	4.38386e-13	1.62902e-63	4.39531e-43	3.84085e-27	1.23284e-15	2.03816e-19	7.33254e-17	1.94867e-19	1.40314e-38	1.84722e-47	1.7113e-71	1.12911e-37	1.44491e-26
Tb11.v5.0434	microtubule structures 2	0.997289	0.989739	0.999719	0.0181442	0.000947559	2.82145e-19	2.9157e-24	1.64371e-30	8.8377e-35	7.35614e-19	2.41903e-15	1.97968e-12	0.997289	6.96226e-21	1.34352e-18	2.90148e-10	2.6654e-05	1.89884e-11	9.77778e-10	3.63276e-08	3.41461e-23	0.000142507	4.53567e-28	1.76066e-21	0.00254164
Tb11.v5.0436	proteasome	0.999587	0.997312	0.999992	0.00327436	0.000177371	2.27265e-27	4.17994e-38	7.29816e-95	2.7691e-56	8.64303e-20	2.51952e-07	4.92907e-31	2.67309e-10	2.19787e-72	1.49443e-71	3.44074e-65	4.16037e-08	0.000315808	6.428e-13	0.999587	9.67103e-05	6.57131e-17	4.1291e-78	1.01138e-32	2.30296e-15
Tb11.v5.0438	mitochondrion - OM	1	1	1	1.15345e-10	6.38163e-07	2.18495e-16	3.51922e-73	9.43652e-36	6.01574e-112	2.64146e-21	7.21043e-22	1.14624e-31	1.97209e-54	4.9779e-23	2.72467e-20	8.59862e-46	1	2.60545e-64	4.8041e-12	5.69329e-18	9.15627e-21	1.55738e-79	1.15392e-32	2.02622e-15	2.50531e-28
Tb11.v5.0446	mitochondrion - OM	0.957268	0.769198	0.999242	0.137447	9.05797e-05	9.02612e-23	1.6778e-27	1.23592e-11	4.46574e-67	4.55593e-13	1.15546e-18	7.06334e-10	4.6961e-18	8.13142e-05	0.0422611	8.99384e-05	0.957268	1.82043e-21	0.000275555	3.8235e-10	7.83411e-23	3.19931e-43	4.62389e-25	2.37669e-05	1.79892e-15
Tb11.v5.0463	endoplasmic reticulum	0.997874	0.995152	0.999504	0.014889	3.49891e-13	8.21686e-12	2.88354e-70	0.997874	3.01118e-176	7.92314e-56	2.34155e-41	4.6999e-52	7.26712e-68	1.15868e-13	9.99127e-76	1.11433e-96	6.46363e-11	2.55372e-122	1.09203e-53	3.13388e-31	5.61833e-43	1.2055e-83	0.00212588	2.22848e-11	3.56141e-10
Tb11.v5.0465	mitochondrion - matrix 1	0.999999	0.999998	1	8.79916e-06	8.37429e-10	3.09164e-28	2.45645e-38	2.13161e-26	6.99756e-47	1.60751e-20	2.01187e-18	9.23257e-18	1.03863e-14	4.5769e-14	0.999999	5.67734e-07	1.73049e-08	3.54318e-25	6.30637e-14	7.09954e-16	3.55344e-29	1.79359e-25	7.77137e-31	2.77008e-16	1.95639e-18
Tb11.v5.0468	mitochondrion - OM	1	1	1	5.68074e-11	2.10982e-05	7.52934e-17	3.16474e-75	3.22133e-90	5.50414e-63	3.09214e-21	2.23402e-12	3.19306e-49	4.59255e-50	9.71981e-60	4.07946e-52	1.87027e-67	1	1.34889e-67	5.02018e-18	6.52161e-30	1.73953e-15	1.45186e-82	7.4601e-71	8.31869e-22	1.12221e-48
Tb11.v5.0474	ribonucleoproteins 1	0.996844	0.991154	0.999449	0.0213113	9.67357e-06	1.81225e-25	2.50367e-11	1.86634e-61	5.3877e-36	5.77993e-20	2.59438e-08	2.61341e-12	1.60569e-06	1.73043e-42	3.27921e-48	8.37094e-52	6.93487e-07	4.7874e-07	3.62724e-11	0.00295308	4.29279e-16	0.996844	5.31215e-53	1.46893e-27	0.000200545
Tb11.v5.0477	flagellum 1	1	1	1	1.76837e-06	1.65019e-11	4.93816e-41	2.61497e-74	1.6908e-139	1	4.18513e-50	2.73255e-41	4.52163e-59	1.05064e-07	3.84677e-107	8.81149e-103	5.12416e-123	2.03993e-12	8.56622e-94	8.42154e-37	1.30484e-37	3.06076e-43	2.3689e-45	2.46235e-89	1.03372e-50	1.44483e-65
Tb11.v5.0480	nucleus	0.999913	0.999797	0.999972	0.000898513	3.4109e-06	8.24244e-35	8.12571e-18	8.68214e-71	2.37299e-32	5.24523e-22	7.67967e-17	1.71814e-23	8.60712e-05	5.19227e-59	8.4799e-66	3.21236e-53	5.91002e-12	0.999913	2.02103e-09	9.95897e-08	3.66122e-20	1.2001e-06	9.5172e-57	1.86558e-41	3.28129e-12
Tb11.v5.0487	cytosol	0.866796	0.697079	0.945382	0.375752	1.50113e-05	7.48715e-45	0.866796	1.42585e-214	3.52033e-137	4.54975e-29	5.71632e-16	1.34393e-85	6.09309e-46	1.28636e-117	5.54969e-125	6.26445e-183	1.51816e-66	6.67496e-25	4.83412e-42	0.133204	3.49786e-12	1.14201e-13	1.98344e-144	1.00843e-49	1.29373e-11
Tb11.v5.0489	nucleus	0.869916	0.167724	0.990057	0.30993	0.00141228	3.34219e-28	8.6549e-17	1.53077e-67	2.97683e-41	1.75771e-18	6.98642e-11	6.4626e-27	0.0183413	1.41656e-60	3.91822e-63	1.26304e-58	9.29877e-05	0.869916	0.0925043	0.0191458	1.54037e-11	2.0405e-08	2.70883e-49	1.07722e-34	3.15392e-09
Tb11.v5.0495	mitochondrion - OM	0.557126	0.00331413	0.925372	0.666448	0.972867	1.83559e-21	5.38646e-06	3.1877e-50	4.22004e-30	5.51886e-11	8.00883e-06	2.25593e-16	0.0019474	2.76082e-35	1.35505e-29	8.73936e-32	0.557126	1.81741e-08	0.22224	0.210095	4.34756e-10	4.25154e-08	1.02463e-40	5.96577e-15	0.00857803
Tb11.v5.0500	mitochondrion - matrix 2	0.988976	0.966331	0.997553	0.0577725	3.26235e-10	5.90749e-33	2.32837e-25	1.19734e-15	3.31903e-71	1.32507e-22	3.65659e-32	6.63579e-26	1.69177e-17	6.38284e-07	0.0110235	0.988976	1.36735e-11	1.08439e-35	6.57839e-14	7.55746e-24	1.00198e-34	1.24271e-42	3.10099e-25	1.50559e-13	1.63179e-23
Tb11.v5.0502	flagellum 1	1	1	1	1.66261e-11	3.21681e-15	4.65845e-51	4.65433e-88	4.4415e-151	1	4.79917e-59	1.48361e-49	1.7021e-63	5.74087e-13	4.31493e-117	2.27608e-114	3.43352e-130	2.70986e-20	4.83092e-106	1.5193e-45	4.48321e-50	5.61788e-52	1.27904e-57	2.55735e-99	5.14525e-59	2.11827e-76
Tb11.v5.0507	proteasome	0.948692	0.622788	0.99995	0.135863	4.98971e-06	7.13782e-28	3.24334e-09	4.01106e-101	3.12084e-81	8.55281e-13	0.0511637	1.62357e-37	1.05782e-18	3.39988e-67	1.68069e-71	6.08443e-99	3.56777e-12	0.000135667	1.34452e-09	0.948692	1.3106e-08	1.41251e-10	9.53552e-69	1.13777e-31	8.63986e-06
Tb11.v5.0512	proteasome	0.636783	0.00930284	0.999842	0.302288	0.119935	6.41098e-27	1.89003e-18	7.11265e-180	6.15684e-134	1.42589e-12	0.349807	3.00553e-58	6.92368e-31	9.33025e-94	5.67331e-99	5.52249e-156	1.14781e-35	2.70873e-23	1.40855e-24	0.636783	0.0134012	2.80613e-22	1.16919e-121	2.72258e-34	9.54656e-06
Tb11.v5.0516	cytosol	0.993785	0.978619	0.999102	0.0356359	0.0607748	1.39972e-47	0.993785	1.77576e-223	1.4968e-149	5.6407e-38	1.99016e-23	1.86352e-97	5.30762e-60	1.57396e-129	2.99553e-134	4.14542e-190	4.49179e-75	4.45859e-40	6.0478e-44	0.00621526	4.16494e-22	3.62245e-17	1.58501e-153	3.85888e-54	4.80584e-14
Tb11.v5.0519	mitochondrion - IM	0.999993	0.999968	1	9.09787e-05	1.55267e-11	4.20683e-26	4.1727e-54	7.34919e-06	2.53426e-90	1.86347e-35	2.94659e-32	1.02562e-37	1.79166e-22	0.999993	5.75753e-16	2.22702e-18	1.6287e-08	2.41581e-53	3.3168e-25	7.95607e-27	4.33811e-34	1.47969e-43	1.47586e-25	8.01447e-13	7.16842e-31
Tb11.v5.0527	cytosol	1	1	1	1.63526e-06	3.71983e-14	3.57021e-52	1	3.7811e-214	6.06278e-139	3.09232e-34	6.52574e-21	2.44109e-81	5.00536e-47	6.02245e-126	1.05824e-129	1.31361e-188	6.98968e-60	1.96819e-35	1.29066e-49	7.28111e-08	3.85525e-17	2.16452e-08	1.51205e-147	3.14674e-55	6.28168e-12
Tb11.v5.0530	secretory/endocytic 3	1	1	1	1.18767e-07	4.02224e-10	1.52587e-35	3.34722e-35	1.68083e-156	3.41018e-170	9.54436e-41	6.25665e-23	1.0844e-65	9.37976e-54	2.82254e-89	1.02896e-102	4.0432e-155	3.4892e-34	4.61885e-78	4.6026e-45	6.78042e-09	3.89267e-23	1.57776e-22	2.61692e-104	3.02026e-36	1
Tb11.v5.0531	glycosomes	1	1	1	7.40922e-07	1.20979e-11	2.26771e-33	3.83163e-20	2.08051e-36	2.73223e-43	1	6.91393e-20	7.5256e-15	4.18496e-08	2.33465e-38	1.03374e-38	2.0437e-14	4.01146e-13	5.2911e-15	1.89726e-12	5.11199e-16	1.36445e-33	2.45636e-34	6.37529e-48	1.50821e-26	9.14608e-22
Tb11.v5.0533	proteasome	0.623502	0.00243027	1	0.0703665	0.00359542	3.51882e-20	8.07528e-10	3.18134e-91	5.19749e-78	2.17982e-14	0.376493	7.41313e-32	5.6154e-20	9.00447e-46	1.23162e-56	1.28336e-86	1.17371e-11	9.30738e-17	7.30924e-14	0.623502	1.9536e-11	6.14477e-17	4.31509e-62	4.83122e-20	5.11372e-06
Tb11.v5.0540	secretory/endocytic 2	1	1	1	0	0	0	0	0	0	0	0	0	0	0	0	0	0	0	0	0	0	0	0	1	0
Tb11.v5.0544	mitochondrion - matrix 1	0.996517	0.987734	0.999408	0.0229723	2.06293e-07	3.2459e-26	5.97466e-17	7.74216e-17	6.91467e-33	6.76298e-16	8.19721e-17	5.40205e-11	0.00319793	2.43205e-11	0.996517	4.87035e-05	9.3406e-07	1.36018e-11	0.000235203	1.0677e-10	1.18151e-27	5.08725e-16	4.79424e-19	1.07359e-07	5.30645e-11
Tb11.v5.0553	ribonucleoproteins 1	0.948927	0.86008	0.998449	0.189982	6.98508e-09	2.18787e-40	1.20376e-27	1.14235e-102	1.22153e-46	7.90913e-29	5.9976e-20	2.08425e-28	1.26759e-07	8.70785e-77	1.27658e-75	2.01752e-67	4.27677e-16	0.0510728	1.97179e-17	2.36408e-07	1.3634e-24	0.948927	2.2103e-85	1.89639e-51	6.88027e-09
Tb11.v5.0563	nucleus	1	1	1	1.63687e-07	7.25067e-15	5.12107e-53	8.29079e-48	3.56256e-155	1.91141e-94	7.11919e-47	9.94702e-30	5.18178e-71	2.12557e-17	1.14916e-116	1.22985e-123	1.45948e-103	8.92449e-35	1	1.03011e-32	6.55722e-12	1.38706e-27	8.76357e-09	3.04277e-128	1.32799e-67	1.21443e-29
Tb11.v5.0564	cytosol	0.999998	0.999996	0.999999	2.81415e-05	5.86222e-13	5.782e-50	0.999998	7.87467e-217	1.63608e-135	9.21474e-35	1.32004e-17	5.75546e-85	9.57334e-49	1.08495e-123	3.04221e-129	4.80509e-187	5.77686e-65	9.87011e-34	2.16385e-48	2.00611e-06	6.82492e-17	7.88483e-11	8.74651e-150	3.15205e-54	2.07717e-13
Tb11.v5.0566	mitochondrion - OM	0.783205	0.039828	0.998236	0.332029	0.000163517	8.66244e-21	2.7662e-30	1.2345e-41	6.1259e-55	2.24571e-11	1.23445e-13	8.09998e-21	4.71082e-12	2.25653e-26	3.80914e-34	8.29412e-36	0.783205	2.03285e-09	0.215891	0.000903617	5.52757e-17	1.29529e-24	1.10632e-36	1.19816e-20	3.57755e-16
Tb11.v5.0567	nucleus	0.999672	0.998499	0.99998	0.00236797	8.80741e-08	7.49361e-28	8.62021e-22	1.16534e-67	1.63141e-49	8.0782e-21	1.23156e-11	2.72085e-23	8.68358e-07	2.65777e-57	1.67229e-61	3.6659e-58	3.243e-06	0.999672	0.000228512	9.5461e-05	1.76967e-12	4.6958e-13	4.14767e-50	3.01997e-33	7.02319e-13
Tb11.v5.0578	secretory/endocytic 1	1	1	1	0	7.91246e-21	4.49427e-20	5.64532e-218	2.93168e-64	0	1.24874e-86	2.29522e-55	3.39986e-154	3.25033e-212	6.51761e-105	2.07331e-154	2.42871e-241	2.43979e-70	1.06987e-283	2.95505e-91	5.43921e-116	2.44562e-55	5.23436e-212	1	7.17554e-33	9.42534e-17
Tb11.v5.0580	endoplasmic reticulum	1	1	1	2.46336e-06	3.87138e-12	6.48741e-15	8.36986e-91	1	6.10127e-157	2.3902e-51	1.00074e-44	9.49975e-61	9.2522e-41	4.38716e-16	2.18089e-56	1.62641e-55	1.04869e-12	4.91894e-88	1.92612e-37	7.57889e-44	3.07695e-44	3.19009e-70	1.36223e-07	1.07783e-08	6.29891e-20
Tb11.v5.0594	proteasome	0.996522	0.975396	0.999898	0.0198331	2.80987e-05	1.87833e-29	6.98537e-26	1.65033e-84	8.43718e-60	1.33233e-26	7.02476e-12	2.63267e-26	5.36437e-06	1.49966e-70	3.79696e-79	8.70438e-79	1.1722e-06	1.7709e-20	6.52339e-16	0.996522	6.18224e-13	9.4419e-10	6.73758e-67	4.17588e-34	0.00347162
Tb11.v5.0596	cytosol	0.999998	0.999988	1	2.57102e-05	9.97038e-08	2.03397e-51	0.999998	1.12662e-197	2.0947e-122	3.82263e-34	2.5451e-21	5.32191e-79	3.9667e-41	7.5732e-117	2.5808e-122	1.30179e-173	1.0954e-56	9.79938e-26	6.3187e-43	1.46274e-08	5.98991e-16	1.94339e-06	3.12344e-135	1.95856e-54	3.36073e-13
Tb11.v5.0601	mitochondrion - OM	1	1	1	7.07307e-07	5.82949e-07	3.62502e-09	4.88158e-50	2.0016e-31	1.47114e-95	3.71893e-27	2.32511e-17	2.49366e-29	8.81771e-30	9.48897e-17	9.20127e-29	3.96404e-41	1	4.74829e-64	1.06993e-20	2.18685e-15	1.5848e-19	1.78015e-43	2.67785e-30	3.91455e-08	2.08359e-11
Tb11.v5.0611	mitochondrion - matrix 2	1	1	1	1.96386e-08	8.77148e-11	9.11447e-39	6.4275e-25	2.79433e-22	9.54407e-63	1.24613e-23	1.75176e-31	3.55502e-20	2.48638e-17	1.44551e-15	9.28848e-10	1	1.9451e-13	2.23892e-32	6.90216e-19	6.06197e-26	9.11814e-38	7.47375e-46	1.11253e-31	4.89821e-16	7.88202e-27
Tb11.v5.0616	microtubule structures 2	1	1	1	3.67704e-10	1.74825e-12	1.45652e-31	1.41117e-40	1.82456e-126	6.93804e-39	4.58275e-36	2.35653e-28	1.4057e-58	1	2.76165e-92	3.15847e-86	1.23968e-106	1.45324e-11	7.77934e-49	5.20006e-25	2.01932e-21	3.44699e-27	2.5816e-32	1.91642e-93	2.62408e-52	1.0027e-46
Tb11.v5.0624	nucleus	0.779746	0.39705	0.947188	0.472375	1.03406e-09	2.0175e-38	8.38486e-21	3.06506e-91	5.40634e-37	4.1555e-26	7.78484e-18	1.15615e-32	1.32454e-06	5.769e-74	3.31644e-77	7.25482e-66	1.01349e-13	0.779746	6.93011e-14	6.1087e-06	7.78427e-20	0.220247	2.72985e-74	1.76935e-48	4.18372e-09
Tb11.v5.0639	flagellum 1	1	1	1	1.02459e-14	1.49144e-17	3.0817e-54	4.66055e-104	9.5991e-163	1	1.63775e-61	5.6547e-51	6.43735e-61	2.8259e-16	5.48031e-121	9.3716e-120	1.46831e-135	1.96356e-22	4.50014e-116	2.00485e-48	3.41561e-57	7.41502e-54	2.83923e-69	7.80229e-112	2.49218e-62	3.27965e-84
Tb11.v5.0650	cytosol	1	1	1	1.7836e-11	3.30523e-17	2.54238e-67	1	6.84622e-298	3.56451e-217	5.89837e-59	2.08572e-41	6.40499e-150	5.87984e-114	8.81627e-174	9.90215e-181	1.0748e-256	7.80143e-130	6.77467e-73	1.11524e-71	6.18826e-13	1.34642e-37	3.09314e-28	3.67322e-215	3.3671e-81	7.522e-44
Tb11.v5.0652	microtubule structures 2	1	1	1	3.12257e-11	5.84064e-14	2.50594e-32	3.83712e-49	4.47174e-115	2.34962e-19	1.87157e-34	2.64544e-32	4.7653e-54	1	6.02661e-80	9.29238e-71	3.9533e-91	1.12536e-12	4.19974e-46	1.50787e-23	2.80299e-23	3.39884e-32	4.50095e-25	1.04758e-78	3.47713e-50	1.7425e-41
Tb11.v5.0655	proteasome	0.982761	0.926445	0.999101	0.0812787	0.0144155	1.1276e-23	1.68911e-16	5.98589e-89	6.66343e-64	1.46667e-14	0.00012871	9.20796e-20	1.38529e-10	6.25366e-67	1.10721e-72	6.80484e-57	0.00336525	3.09583e-11	9.5933e-07	0.982761	8.8316e-11	5.09509e-09	5.33481e-68	1.10055e-36	0.0137436
Tb11.v5.0668	endoplasmic reticulum	0.999945	0.999861	0.999983	0.000588455	1.32822e-12	1.02935e-14	5.61101e-79	0.999945	7.0102e-162	7.15062e-56	2.27441e-41	1.56942e-45	2.39651e-64	3.65446e-20	1.42035e-66	6.63299e-77	1.31919e-11	6.48879e-120	3.06567e-50	6.15203e-37	3.14784e-43	4.33402e-82	5.52158e-05	2.42378e-13	1.30315e-13
Tb11.v5.0671	ribonucleoproteins 1	0.962435	0.895298	0.993204	0.155878	6.04229e-08	2.23381e-35	1.14054e-27	5.25095e-69	5.55145e-18	2.4082e-17	1.7797e-17	1.0442e-12	0.0366927	6.61493e-48	1.03188e-56	3.86407e-29	1.85951e-12	0.000872608	3.81543e-11	8.92673e-09	2.2948e-24	0.962435	6.2652e-64	1.98863e-46	6.70163e-12
Tb11.v5.0672	mitochondrion - IM	0.999929	0.999818	0.99998	0.00074075	6.3924e-08	5.15838e-20	1.32386e-46	1.50387e-06	2.05085e-91	1.15968e-31	1.18472e-27	5.22326e-36	4.88513e-13	0.999929	3.36833e-21	4.37354e-20	6.88866e-05	2.16175e-49	4.56701e-21	4.44582e-18	1.40956e-30	8.17904e-34	1.28255e-16	2.48403e-07	2.3263e-21
Tb11.v5.0684	ribonucleoproteins 1	1	1	1	1.29769e-07	1.127e-11	3.15728e-45	1.69022e-12	5.68525e-122	1.48916e-72	6.12408e-35	2.81743e-20	6.0712e-43	8.19921e-13	3.26629e-95	1.08649e-95	9.00676e-104	9.35795e-22	6.60346e-09	1.85885e-22	1.43708e-10	1.96965e-19	1	3.43435e-88	5.25105e-49	1.43582e-13
Tb11.v5.0686	mitochondrion - OM	0.999756	0.997899	1	0.00180182	0.00101963	1.10968e-18	6.46122e-22	9.34319e-15	5.47276e-63	1.34188e-10	1.40348e-14	1.34332e-17	5.46958e-15	1.10981e-12	1.84496e-10	1.45562e-19	0.999756	1.03202e-19	0.000243665	8.40521e-08	2.53208e-21	3.62539e-33	1.90154e-21	5.59832e-09	8.34626e-11
Tb11.v5.0692	mitochondrion - OM	0.999655	0.998594	0.999999	0.00215009	0.000554101	2.7025e-16	5.69778e-43	1.07743e-20	5.55846e-74	2.48184e-22	3.03765e-17	2.97196e-16	7.82066e-10	2.86338e-09	9.46135e-12	5.92726e-18	0.999655	1.6002e-20	5.34274e-06	1.84006e-11	2.39956e-22	9.25179e-29	9.96746e-19	0.000340098	7.48904e-17
Tb11.v5.0700	mitochondrion - OM	0.847061	0.0108488	0.994288	0.243972	2.55219e-05	6.74746e-15	2.25319e-36	1.75536e-10	3.55663e-67	8.55118e-16	7.4309e-10	4.51523e-19	3.24643e-19	2.45659e-11	1.26037e-12	7.42828e-27	0.847061	2.02963e-27	1.48915e-06	1.82332e-07	5.33165e-17	5.23085e-40	2.06523e-10	0.152937	4.59553e-13
Tb11.v5.0707	cytosol	0.999996	0.999991	0.999998	5.98267e-05	1.26164e-08	2.2088e-51	0.999996	7.21394e-225	1.64032e-156	3.26962e-32	4.54809e-21	4.84605e-94	2.38441e-48	1.33618e-128	6.1689e-135	7.39667e-196	7.79928e-69	3.08249e-23	1.74009e-46	4.52531e-06	1.10037e-17	1.3971e-10	2.0765e-154	2.62844e-57	1.2122e-12
Tb11.v5.0710	mitochondrion - OM	0.999666	0.998609	0.999996	0.0024579	0.000918259	0.000307463	1.7198e-43	3.25096e-08	1.25764e-126	5.48589e-37	5.79292e-22	1.43141e-31	8.36635e-29	1.28074e-12	2.65707e-40	1.17373e-63	0.999666	2.24128e-67	3.30164e-27	1.11116e-11	1.49812e-28	7.20586e-45	4.58095e-07	2.56508e-05	1.35405e-07
Tb11.v5.0713	nucleus	0.98087	0.920041	0.997494	0.0971901	0.682037	1.65628e-27	8.14137e-06	1.15706e-58	9.85144e-32	1.71343e-18	6.67285e-10	6.5921e-18	0.00460613	4.3718e-45	5.07359e-49	3.63636e-47	2.82151e-08	0.98087	1.01711e-05	0.00277396	1.43344e-15	0.0117056	6.24802e-42	5.8788e-25	2.5823e-05
Tb11.v5.0716	microtubule structures 1	1	1	1	5.34868e-09	7.3895e-11	1.64679e-39	1.90639e-48	2.27251e-48	2.72765e-25	2.00351e-28	5.29902e-15	1	5.81111e-14	7.53555e-53	6.43274e-40	5.02795e-25	2.31357e-10	1.31581e-27	1.50109e-23	1.85818e-26	7.92488e-38	3.29513e-39	4.7419e-39	1.66649e-26	8.41164e-28
Tb11.v5.0725	secretory/endocytic 3	0.975465	0.886666	0.998673	0.0960937	0.00222037	8.64789e-10	1.30761e-33	3.04398e-41	1.37893e-146	3.87103e-38	2.3131e-18	1.10633e-35	4.14062e-52	5.71612e-24	2.62341e-53	9.78028e-86	0.022758	3.51066e-79	1.32648e-32	3.63727e-09	5.24571e-20	4.34594e-32	7.52497e-31	0.00177651	0.975465
Tb11.v5.0731	secretory/endocytic 3	1	1	1	0	0	0	0	0	0	0	0	0	0	0	0	0	0	0	0	0	0	0	0	0	1
Tb11.v5.0738	ribonucleoproteins 1	0.998058	0.994068	0.999713	0.0150846	0.00895536	9.10619e-31	0.00106345	3.08363e-70	5.68828e-35	9.40759e-19	4.2728e-10	1.70709e-20	5.54631e-05	8.17945e-54	2.4364e-59	2.69418e-61	8.32791e-12	0.000709916	8.75191e-14	7.38566e-05	4.70969e-11	0.998058	1.77863e-48	4.54604e-27	3.89077e-05
Tb11.v5.0739	mitochondrion - OM	0.974265	0.811168	0.999733	0.0650317	0.000291701	4.23614e-27	8.30312e-78	2.40837e-76	1.36354e-62	3.77457e-23	4.53961e-10	0.0257352	8.3926e-16	1.19277e-63	2.96512e-53	1.58911e-55	0.974265	2.10249e-32	4.53526e-16	2.8295e-19	4.33339e-22	1.46335e-46	5.34309e-72	3.40931e-32	9.67364e-33
Tb11.v5.0741	flagellum 1	1	1	1	1.31335e-13	1.82391e-16	9.60909e-56	1.10064e-113	3.65796e-182	1	3.21133e-67	4.22465e-53	5.88701e-77	3.90178e-15	5.85781e-133	7.46783e-131	1.54788e-156	7.403e-23	6.93344e-131	7.17934e-51	1.28835e-64	6.16557e-55	2.45047e-76	4.45609e-122	2.43744e-67	3.34007e-94
Tb11.v5.0742	proteasome	1	1	1	0	0	0	0	0	0	0	0	0	0	0	0	0	0	0	0	1	0	0	0	0	0
Tb11.v5.0746	cytosol	0.999949	0.999905	0.999977	0.000547568	2.21062e-06	1.45522e-46	0.999949	2.36665e-199	2.39066e-124	3.00563e-31	4.50849e-19	7.18931e-82	1.24184e-41	1.04207e-116	2.75473e-121	1.09564e-170	4.17527e-57	4.23918e-25	1.36264e-40	5.05486e-05	2.39908e-14	2.41451e-08	1.01337e-135	7.52907e-51	8.28581e-12
Tb11.v5.0752	mitochondrion - OM	0.984812	0.930587	0.998788	0.0762824	0.000379151	3.28866e-06	3.00234e-59	0.00283599	9.27715e-131	3.81352e-37	3.06398e-28	1.04429e-39	2.71585e-44	4.63795e-13	4.53927e-38	2.97751e-49	0.984812	5.04382e-97	4.09853e-31	2.68587e-25	2.17476e-27	4.44713e-63	1.6839e-05	9.61743e-07	0.0123311
Tb11.v5.0757	cytosol	1	1	1	1.94612e-07	1.99555e-14	7.43788e-57	1	3.67714e-251	7.24551e-173	3.00406e-49	8.88092e-34	4.25839e-126	4.70284e-93	2.5217e-148	2.58181e-153	2.18872e-217	7.2587e-104	3.57391e-61	1.0988e-52	1.0164e-08	6.75847e-28	2.93935e-18	4.11114e-179	8.19022e-66	8.97341e-33
Tb11.v5.0758	mitochondrion - OM	0.993931	0.96257	0.999951	0.0315603	0.243383	9.62087e-22	2.69603e-28	1.09381e-59	1.73539e-53	3.11008e-09	1.06707e-05	7.80107e-08	0.00120225	5.57801e-42	2.8608e-51	1.88495e-51	0.993931	7.10107e-14	1.35638e-05	0.00484208	5.66437e-13	1.3902e-08	9.04976e-52	1.76249e-28	1.09487e-08
Tb11.v5.0771	mitochondrion - OM	0.998613	0.999549	0.999998	0.00390048	4.00337e-06	0.0013327	2.85039e-62	4.89844e-15	4.30915e-120	2.83277e-33	2.15849e-20	1.85897e-35	1.10618e-53	1.04633e-10	6.2565e-41	1.52557e-67	0.998613	3.98738e-103	7.48166e-26	1.09752e-19	2.01183e-22	1.41439e-70	6.13651e-16	5.10881e-05	2.95017e-06
Tb11.v5.0814	secretory/endocytic 1	0.999893	0.999739	0.999979	0.00111525	1.53332e-09	1.57616e-05	9.56905e-96	4.66279e-07	6.71365e-199	5.49211e-57	9.69989e-41	1.40825e-70	1.09188e-74	7.2622e-33	1.88562e-82	5.01951e-115	1.15953e-15	6.30891e-136	1.12336e-55	8.89114e-45	8.08407e-44	4.61822e-98	0.999893	4.85385e-11	9.10629e-05
Tb11.v5.0831	microtubule structures 2	0.999779	0.999323	0.999943	0.0020377	0.00621799	4.87418e-25	2.75703e-22	1.14612e-48	2.96981e-11	7.89987e-13	4.10357e-15	1.51233e-11	0.999779	2.90656e-34	2.03867e-39	8.26477e-35	0.00022051	4.52153e-21	9.39823e-08	1.27066e-07	4.3666e-23	6.14965e-10	1.71464e-34	8.15735e-23	1.68495e-16
Tb11.v5.0861	nucleus - chromatin	0.996842	0.983134	0.999889	0.0167501	2.65707e-11	1.32843e-29	2.15292e-34	3.96026e-53	4.67662e-59	9.94365e-21	3.93354e-18	1.73805e-23	3.46751e-08	1.69172e-54	1.83686e-46	1.31275e-46	1.16696e-11	0.00315808	0.996842	3.15407e-10	2.99737e-25	1.35664e-28	3.10474e-35	1.94657e-28	1.3379e-22
Tb11.v5.0926	mitochondrion - OM	0.999817	0.998975	1	0.00139196	0.736897	4.97932e-09	2.8882e-47	2.55519e-35	1.09244e-78	0.000111492	1.71331e-08	1.95059e-28	2.56971e-29	1.22966e-30	2.57271e-31	9.70304e-40	0.999817	3.02096e-47	6.77539e-05	3.99224e-13	1.31787e-08	9.55859e-51	1.55219e-43	3.29606e-06	7.22003e-15
Tb11.v5.0936	secretory/endocytic 1	0.79145	0.278559	0.991556	0.404434	4.45956e-06	1.33107e-05	8.60761e-81	0.208534	1.06562e-195	2.993e-58	1.85512e-40	2.68988e-60	2.57194e-64	5.42063e-22	1.13416e-81	3.01459e-106	3.31846e-08	1.65453e-131	1.24828e-53	6.89398e-30	2.4318e-40	1.65337e-83	0.79145	2.713e-06	9.38153e-08
Tb11.v5.0953	acidocalcisomes	0.867099	0.165438	0.993818	0.292759	2.9297e-06	0.867099	1.71449e-46	8.38707e-17	6.70612e-140	3.15527e-36	2.52469e-21	1.63923e-39	1.1713e-50	6.83492e-18	5.09823e-48	2.00182e-65	0.000202202	9.5563e-79	2.36749e-27	1.30074e-08	2.30409e-23	1.45948e-49	5.83384e-11	0.132698	9.32549e-07
Tb11.v5.0959	microtubule structures 1	1	1	1	5.74276e-07	1.25424e-11	1.13896e-31	7.10427e-49	2.57082e-40	2.55536e-43	4.30368e-26	2.39475e-08	1	1.13914e-13	5.05387e-55	1.69069e-43	3.82181e-37	1.31788e-08	3.31582e-26	8.21367e-20	8.83312e-19	3.86487e-32	2.81169e-36	1.44975e-37	2.75708e-24	2.83985e-24
Tb11.v5.0965	mitochondrion - matrix 2	0.633831	0.307419	0.888904	0.609058	6.13221e-08	5.12837e-33	2.94827e-27	6.5116e-13	7.81652e-57	1.76864e-23	8.59447e-27	7.51014e-20	9.12886e-13	3.14952e-08	0.366169	0.633831	8.57536e-10	2.19857e-26	1.52645e-12	1.40247e-20	3.07577e-35	2.86631e-34	3.68845e-19	4.03574e-10	1.68431e-23
Tb11.v5.0966	mitochondrion - IM	0.99988	0.99968	0.999984	0.00117628	4.20723e-10	1.54351e-24	1.38699e-50	0.000119735	1.43807e-103	1.91302e-37	3.21874e-38	5.82617e-46	9.41094e-20	0.99988	7.8612e-34	2.10948e-26	5.30402e-10	6.5835e-59	1.75074e-26	1.24267e-28	8.55751e-38	2.85838e-35	2.97857e-16	2.14758e-12	1.45455e-24
Tb11.v5.0970	mitochondrion - OM	0.940088	0.251649	0.999499	0.116565	0.188468	2.17103e-18	1.60477e-50	3.40786e-70	4.84129e-59	8.45067e-20	4.62091e-10	1.10351e-20	7.88403e-14	5.31864e-54	9.32572e-53	2.93373e-55	0.940088	2.90876e-15	0.0396357	0.0202761	9.87586e-11	1.72863e-25	1.11474e-63	8.83518e-29	2.06292e-16
Tb11.v5.0991	mitochondrion - matrix 2	0.937219	0.750035	0.99534	0.219007	4.32858e-07	1.77708e-21	3.05271e-29	1.74041e-15	1.82718e-75	8.43502e-15	4.62278e-24	9.18546e-20	5.01564e-19	0.00089231	0.012118	0.937219	0.049691	1.83333e-35	3.85679e-13	2.02836e-16	2.97986e-24	1.35457e-55	7.09531e-22	7.95319e-05	4.64895e-17
Tb11.v5.0996	flagellum 1	1	1	1	4.19165e-13	2.98495e-16	8.48783e-56	1.88612e-112	9.06104e-180	1	1.2768e-66	3.54576e-53	2.31532e-75	1.29449e-14	2.3847e-131	6.61594e-129	3.62317e-153	9.66332e-23	1.33774e-128	1.94396e-50	3.55437e-64	3.59437e-55	2.48963e-76	2.61946e-120	1.44605e-66	9.65319e-93
Tb11.v5.1012	mitochondrion - matrix 2	0.999862	0.999364	0.999994	0.00128426	4.06521e-11	1.54303e-33	5.13722e-28	1.07207e-14	6.24456e-73	5.23082e-28	3.90268e-32	9.60462e-26	2.1561e-18	8.51715e-07	0.000137459	0.999862	2.08794e-11	1.7988e-40	5.43393e-17	6.42189e-25	7.75025e-36	6.34795e-43	3.93827e-24	7.00597e-13	3.95536e-26
Tb11.v5.1013	proteasome	0.999982	0.999947	0.999996	0.000212611	2.65036e-05	3.73117e-34	1.28576e-05	1.03775e-155	3.52084e-98	5.82561e-24	1.53532e-09	9.84156e-52	1.84612e-29	2.06927e-87	3.64087e-92	2.06731e-138	7.59701e-36	8.73023e-19	4.91223e-29	0.999982	8.62974e-09	3.14943e-12	1.23903e-103	1.80708e-35	4.60253e-06
Tb11.v5.1022	secretory/endocytic 3	0.996961	0.988145	0.999467	0.0205435	2.13871e-05	1.30702e-10	1.12791e-44	6.18053e-09	1.77403e-144	3.71279e-41	7.97609e-23	3.07417e-28	2.9611e-49	5.46119e-14	9.73842e-53	2.18513e-77	0.0016049	4.42165e-92	3.45387e-33	1.75058e-17	1.18725e-29	1.33614e-48	0.00143313	8.8564e-07	0.996961
Tb11.v5.1026	secretory/endocytic 1	1	1	1	0	0	0	0	0	0	0	0	0	0	0	0	0	0	0	0	0	0	0	1	0	0
Tb11.v5.1038	intraflagellar transport	0.499993	3.14093e-18	1	0.0452247	1	0.0100232	2.79826e-134	2.43313e-107	4.09168e-106	3.85694e-17	0.499993	1.58617e-24	6.08812e-67	5.85398e-84	1.18595e-81	9.28366e-123	0.0165896	2.76038e-140	8.70379e-17	1.19378e-58	0.473374	1.26023e-131	1.68024e-76	1.97384e-05	6.14219e-56
Tb11.v5.1055	flagellum 1	1	1	1	3.39139e-14	2.30853e-17	1.30825e-55	1.32054e-108	2.84434e-172	1	1.72509e-65	2.17685e-53	5.68435e-71	9.65945e-16	1.25543e-127	3.60585e-126	2.60406e-147	1.44216e-23	7.47017e-127	3.57856e-51	7.91683e-62	2.41552e-55	1.46243e-72	1.17492e-116	3.10793e-65	6.25969e-90
Tb427.BES40.10	endoplasmic reticulum	0.999395	0.99886	0.999741	0.00504529	2.59986e-13	1.75731e-13	8.21689e-81	0.999395	2.3039e-157	1.52868e-55	3.24267e-43	9.45151e-51	4.70275e-61	2.25509e-20	4.09977e-65	1.29583e-74	1.51818e-13	8.27137e-114	4.32205e-49	6.11088e-39	7.9275e-45	7.71385e-80	0.000605394	6.89038e-14	5.05582e-15
Tb427.BES40.13	mitochondrion - OM	0.999969	0.999791	0.999999	0.000318867	0.000979822	2.08993e-13	1.92663e-55	1.46963e-22	5.56224e-177	6.12078e-42	3.22032e-21	3.57888e-40	6.62318e-64	6.70746e-37	9.91885e-68	6.89796e-100	0.999969	1.29001e-96	2.94874e-39	8.76745e-22	2.54207e-28	7.04041e-58	1.84888e-05	3.19069e-08	1.21632e-05
Tb427.BES40.15	nucleus	0.79543	0.388968	0.950012	0.585971	0.00119113	5.83754e-34	5.03552e-22	1.48841e-93	4.11009e-46	1.68424e-24	8.40337e-13	5.5501e-27	2.51733e-07	9.48379e-70	4.25264e-67	1.46093e-65	7.08613e-09	0.79543	3.08045e-15	0.105022	1.70186e-18	0.099132	8.93621e-76	8.73994e-43	0.000415912
Tb427.BES40.16	endoplasmic reticulum	0.999638	0.999205	0.999858	0.00319559	2.65052e-12	2.61256e-13	4.69322e-78	0.999638	2.91738e-153	3.62428e-55	2.02488e-42	1.56111e-48	6.51255e-57	4.89577e-21	3.33524e-63	1.9345e-69	1.38385e-12	3.5395e-111	8.01397e-48	7.84678e-38	1.05175e-43	3.50381e-75	0.000362043	2.58887e-13	2.55315e-15
Tb427.BES40.18	secretory/endocytic 1	1	1	1	0	0	0	0	0	0	0	0	0	0	0	0	0	0	0	0	0	0	0	1	0	0
Tb427.BES40.2	secretory/endocytic 1	0.999972	0.999911	0.999995	0.000311646	7.65917e-10	4.1778e-09	6.18187e-101	6.62295e-19	8.71792e-236	2.00151e-67	6.80402e-46	1.52855e-85	3.44066e-103	2.34408e-46	5.3052e-103	4.1921e-150	5.2299e-24	3.71872e-173	3.47945e-67	2.18134e-47	5.99402e-46	2.70796e-113	0.999972	1.22985e-13	2.77993e-05
Tb427.BES40.20	endoplasmic reticulum	0.999985	0.999962	0.999996	0.000177906	1.82765e-15	2.14843e-15	1.39075e-86	0.999985	2.57515e-171	9.54219e-59	8.09339e-46	2.71267e-54	2.09284e-71	9.97522e-19	2.79036e-72	5.16684e-84	1.19569e-13	1.04029e-129	4.23903e-53	8.56329e-41	2.8269e-46	9.31411e-90	1.48641e-05	2.87705e-15	2.15971e-17
Tb427.BES40.22	secretory/endocytic 3	0.999981	0.999945	1	0.000136327	0.98554	8.06178e-21	4.82644e-22	2.17851e-108	1.12752e-147	3.37723e-40	1.10112e-20	9.56677e-49	2.74229e-50	7.098e-62	9.55711e-80	1.21322e-114	4.40041e-26	1.00493e-79	1.29509e-33	1.85162e-05	1.03145e-22	7.34719e-33	3.51714e-68	7.79701e-20	0.999981
Tb427.BES40.3	secretory/endocytic 1	1	1	1	0	0	0	0	0	0	0	0	0	0	0	0	0	0	0	0	0	0	0	1	0	0
Tb427.BES40.4	secretory/endocytic 1	1	1	1	0	0	0	0	0	0	0	0	0	0	0	0	0	0	0	0	0	0	0	1	0	0
Tb427.BES40.8	secretory/endocytic 1	0.999976	0.999939	0.999994	0.000280221	3.07076e-10	4.49198e-10	3.78374e-76	4.0532e-06	1.00168e-212	9.50263e-64	6.68348e-43	4.45135e-69	2.3966e-80	1.25395e-26	6.46377e-92	2.67712e-127	1.06432e-14	2.16371e-144	6.46244e-63	3.10274e-35	1.7396e-45	4.09378e-92	0.999976	8.16598e-12	1.96917e-05
Tb927.1.1000	mitochondrion - matrix 1	0.96702	0.838481	0.998872	0.12607	1.25166e-06	3.86436e-23	4.07174e-29	2.13656e-20	1.45099e-65	4.85668e-21	2.57928e-17	4.23152e-19	4.17153e-18	3.79397e-11	0.96702	1.27158e-05	0.0329656	3.78224e-33	2.80541e-07	6.16609e-13	2.26791e-24	2.57073e-41	1.41684e-22	1.45212e-06	6.00266e-18
Tb927.1.1010	flagellum 1	1	0.999999	1	5.24817e-06	1.39027e-12	1.77125e-44	1.75681e-71	1.10264e-131	1	1.12477e-48	4.71486e-42	3.64533e-51	3.32721e-07	5.35527e-98	3.07255e-99	7.51134e-112	3.75643e-15	5.63076e-85	6.23562e-34	3.33118e-38	4.15873e-44	2.54498e-44	9.35435e-86	1.71476e-49	9.33099e-65
Tb927.1.1020	secretory/endocytic 2	0.55336	0.00107955	0.923323	0.713424	0.000368406	5.00279e-26	4.13431e-73	2.55435e-07	1.23462e-138	3.14354e-33	3.63902e-19	2.93746e-20	3.96141e-47	1.1096e-40	1.93176e-54	4.71806e-81	0.192419	7.06638e-81	3.65779e-33	5.96103e-24	1.10611e-31	7.29329e-74	0.25422	0.55336	2.17969e-11
Tb927.1.1050	endoplasmic reticulum	1	1	1	1.4219e-08	7.41938e-15	3.44548e-19	1.65209e-96	1	1.56168e-153	4.68631e-50	1.08469e-44	5.09968e-62	9.73377e-47	1.77819e-19	1.93257e-53	7.45355e-60	7.67621e-14	9.98799e-85	5.30392e-35	2.40175e-47	4.98044e-44	1.17431e-74	5.99658e-10	4.54332e-11	6.23681e-26
Tb927.1.1060	nucleus	0.986472	0.944355	0.997911	0.0676545	0.020553	8.22901e-32	6.17199e-08	2.46418e-77	1.34015e-43	1.94041e-20	2.25076e-11	2.72771e-25	0.000349644	7.66516e-61	1.2509e-61	7.45006e-70	2.20166e-09	0.986472	3.56285e-09	0.0130634	2.72882e-13	0.000114252	1.12771e-54	1.48519e-27	2.24755e-07
Tb927.1.1080	proteasome	0.999991	0.999949	1	0.000108608	2.05958e-08	2.24878e-22	1.77955e-67	5.61371e-95	1.20864e-77	1.29309e-19	8.87585e-09	2.3495e-31	4.64091e-37	5.30774e-61	1.80658e-65	2.55507e-72	9.15943e-06	3.10569e-45	5.67845e-16	0.999991	1.09614e-07	9.81279e-53	3.82399e-88	1.02014e-28	8.92642e-22
Tb927.1.1100	microtubule structures 1	1	1	1	2.54876e-10	1.91249e-13	2.02282e-40	2.13312e-63	1.31174e-70	3.19049e-33	1.26281e-31	3.56525e-17	1	9.94352e-13	8.27671e-63	7.62278e-52	7.40251e-37	8.63149e-12	8.22897e-33	1.89987e-27	6.30676e-28	1.26522e-38	3.28054e-43	5.38241e-59	3.20031e-37	1.01442e-32
Tb927.1.1120	nucleus	0.822252	0.55517	0.948227	0.435593	8.09666e-07	3.85928e-35	2.59573e-24	1.66968e-69	3.10511e-29	2.73487e-21	2.63438e-15	7.22155e-24	0.177747	1.67765e-50	3.0217e-59	4.61145e-43	9.17523e-12	0.822252	3.58166e-10	1.154e-08	1.76433e-19	3.34218e-07	1.76177e-57	1.60506e-36	7.37673e-14
Tb927.1.1130	mitochondrion - IM	0.985729	0.954876	0.998565	0.0700353	1.93903e-09	6.46818e-27	7.15848e-50	0.0142715	1.79449e-93	4.60205e-36	1.90983e-35	2.00688e-36	9.04748e-17	0.985729	1.18725e-26	9.2398e-22	1.83925e-09	1.82883e-50	1.26646e-24	4.76091e-25	3.57522e-38	1.74788e-39	3.12319e-16	3.68454e-11	3.82788e-24
Tb927.1.1160	mitochondrion - OM	0.999956	0.999816	0.999998	0.000460442	0.00138381	1.64724e-15	4.6798e-26	2.31065e-39	2.54162e-59	1.86698e-13	1.09272e-12	1.9669e-19	6.07959e-10	5.70277e-20	5.84269e-18	4.2862e-42	0.999956	6.03657e-24	6.97426e-12	2.25331e-07	2.21205e-13	6.15231e-28	2.54747e-32	2.36949e-09	4.34592e-05
Tb927.1.1170	nucleus - chromatin	1	1	1	1.96074e-08	8.45271e-08	1.27545e-28	9.98948e-32	5.21289e-75	2.86246e-65	9.86998e-17	1.64732e-12	8.43298e-45	1.9931e-12	1.40876e-69	3.57153e-67	3.76064e-66	8.99878e-12	8.34986e-10	1	2.1137e-10	3.94682e-17	3.79042e-29	4.82123e-51	3.95717e-34	2.93003e-24
Tb927.1.120	nucleus	0.998829	0.995189	0.999819	0.00872021	1.71257e-06	6.41327e-41	6.84369e-25	3.23628e-90	8.78288e-36	4.36283e-27	2.4734e-20	7.53145e-29	5.82277e-05	6.8974e-73	2.41247e-80	5.16095e-52	5.29901e-15	0.998829	1.64667e-12	1.9563e-08	1.36884e-23	0.00111242	3.94184e-77	1.34077e-53	1.5757e-11
Tb927.1.1200	mitochondrion - matrix 1	1	1	1	0	0	0	0	0	0	0	0	0	0	0	1	0	0	0	0	0	0	0	0	0	0
Tb927.1.1210	mitochondrion - matrix 1	0.998528	0.99425	0.999883	0.0103851	8.40756e-08	9.93281e-33	2.78176e-30	4.00085e-21	7.1598e-58	5.28711e-24	2.00176e-25	2.64571e-15	4.75773e-12	4.99608e-12	0.998528	0.00147237	7.32744e-10	1.11373e-26	3.31278e-11	1.54229e-18	2.35069e-32	4.45193e-38	6.61498e-28	1.15278e-15	5.7263e-21
Tb927.1.1220	cytosol	1	1	1	0	0	0	1	0	0	0	0	0	0	0	0	0	0	0	0	0	0	0	0	0	0
Tb927.1.1240	cytosol	1	1	1	0	0	0	1	0	0	0	0	0	0	0	0	0	0	0	0	0	0	0	0	0	0
Tb927.1.1270	proteasome	1	1	1	5.19872e-07	1.6037e-06	4.10339e-40	6.94258e-09	4.23957e-218	7.65154e-164	1.37485e-25	3.72108e-10	2.62754e-79	8.75773e-56	2.79756e-116	3.30351e-124	9.70699e-192	8.92244e-57	1.29645e-33	7.2103e-41	1	9.82432e-09	2.59183e-18	1.01851e-150	2.7705e-48	1.25618e-08
Tb927.1.1330	mitochondrion - matrix 2	1	1	1	5.55679e-07	1.7696e-07	4.26537e-28	2.56652e-15	2.58545e-21	1.75416e-43	2.3421e-19	2.16955e-23	8.43501e-18	1.92465e-08	1.43539e-16	1.02335e-14	1	1.00953e-08	1.51595e-23	1.891e-10	1.46672e-12	1.50842e-26	3.62875e-25	5.29391e-24	1.52044e-15	4.01143e-14
Tb927.1.1380	cytosol	0.844997	0.543244	0.964265	0.46498	0.888389	1.32296e-22	0.844997	3.50035e-39	1.20338e-41	7.32237e-16	0.00173194	1.09454e-06	0.000595524	8.3831e-32	9.88781e-41	1.41126e-43	7.09169e-05	1.70279e-11	7.09825e-07	0.0172846	9.27634e-15	0.00429074	1.84675e-27	2.10606e-18	0.131027
Tb927.1.1390	mitochondrion - matrix 1	0.824491	0.544485	0.984626	0.415354	1.18192e-06	1.00699e-32	1.00964e-38	1.3883e-25	3.88282e-55	9.93655e-26	1.21091e-23	9.05226e-18	3.72141e-11	1.98617e-12	0.824491	0.175509	3.95265e-09	1.04546e-28	1.96386e-14	1.63965e-20	1.91624e-31	7.05839e-38	4.8314e-35	2.26277e-18	1.92737e-24
Tb927.1.1400	cytosol	0.999884	0.999657	0.999971	0.00114478	1.98977e-11	9.66633e-50	0.999884	1.29723e-227	6.34222e-154	2.46262e-34	2.79764e-17	2.26905e-87	2.03901e-60	1.01098e-129	8.72873e-136	5.76103e-202	1.9154e-61	2.73777e-50	4.1023e-54	0.000116017	2.18253e-16	1.67443e-15	6.33644e-161	2.38261e-53	4.86521e-12
Tb927.1.1420	cytosol	1	1	1	0	0	0	1	0	0	0	0	0	0	0	0	0	0	0	0	0	0	0	0	0	0
Tb927.1.1500	cytosol	0.99999	0.999978	0.999997	0.000120353	2.78194e-10	4.45758e-48	0.99999	1.75927e-192	5.66258e-121	3.12279e-30	3.872e-16	1.44163e-67	2.48146e-35	2.84246e-113	1.14193e-116	2.11039e-172	3.76362e-45	2.96052e-30	1.4967e-42	9.2458e-06	8.38986e-14	3.4895e-07	1.5041e-134	3.69696e-50	6.88546e-09
Tb927.1.1530	ribonucleoproteins 1	0.786829	0.422201	0.960745	0.58969	0.0013442	3.81759e-30	6.95077e-06	8.38468e-80	1.54305e-41	2.49742e-22	3.1509e-08	3.91238e-20	4.71865e-06	9.22144e-56	8.15528e-55	1.34906e-62	1.95029e-12	0.113642	5.78511e-13	0.0993432	5.47279e-11	0.786829	1.32662e-56	1.52504e-25	0.000174484
Tb927.1.1550	mitochondrion - OM	0.999436	0.995937	0.999995	0.00364735	0.00345538	1.87261e-23	4.59632e-24	2.26101e-45	1.34863e-24	7.27061e-10	0.000442659	1.05257e-09	1.12199e-05	5.07002e-34	3.07201e-44	1.46558e-39	0.999436	3.5811e-18	3.19906e-05	7.83929e-05	8.49127e-09	9.02452e-18	8.64135e-38	5.06298e-19	4.36702e-15
Tb927.1.1560	secretory/endocytic 3	1	1	1	9.3303e-09	7.24504e-07	4.99992e-25	1.00331e-16	7.99555e-74	1.66312e-127	3.13182e-37	8.05882e-20	2.38471e-41	8.53693e-29	5.28799e-49	6.04966e-67	4.9184e-92	4.01472e-15	6.63423e-61	3.30039e-32	4.42106e-10	2.67853e-25	2.01892e-14	1.57746e-46	7.09585e-22	1
Tb927.1.1580	mitochondrion - IM	0.936682	0.747652	0.996219	0.201027	1.32966e-09	5.97701e-26	3.77924e-50	0.0633177	1.55588e-107	7.20804e-39	5.90423e-41	8.34995e-46	4.14203e-17	0.936682	1.18025e-29	4.65782e-25	3.16318e-10	1.47442e-63	8.47021e-28	4.17015e-28	3.09144e-38	2.01518e-45	1.83247e-15	8.39258e-13	1.52231e-25
Tb927.1.1600	mitochondrion - OM	0.999997	0.999985	1	3.53894e-05	0.0546392	2.74983e-21	7.05535e-27	1.54783e-17	6.99615e-41	2.38523e-16	1.74318e-07	1.27858e-07	2.82045e-07	6.63388e-07	3.24528e-07	2.34099e-17	0.999997	5.57423e-15	8.57526e-08	2.8469e-07	2.93528e-21	4.27149e-26	3.21466e-21	6.29926e-07	3.40494e-11
Tb927.1.1610	mitochondrion - OM	0.902765	0.728413	0.973788	0.352827	0.995155	2.94382e-23	4.0767e-24	8.16951e-10	4.8791e-42	1.90259e-12	9.39102e-15	9.25582e-10	0.0630416	5.41167e-07	0.000833491	0.0332672	0.902765	7.09883e-14	9.17649e-05	2.32278e-10	1.88976e-26	2.76283e-22	1.59316e-09	1.83363e-07	3.154e-12
Tb927.1.1620	nucleus	0.999997	0.999985	1	3.52031e-05	2.24509e-09	3.15169e-45	3.59855e-23	3.55391e-111	4.98038e-46	4.13054e-35	2.73299e-23	1.2005e-44	1.59572e-07	3.64996e-90	1.46908e-99	9.22097e-66	3.25992e-23	0.999997	3.53203e-16	1.71545e-08	5.98102e-22	2.52308e-06	7.94843e-88	3.96631e-58	9.22455e-19
Tb927.1.1630	nucleus	0.943614	0.848816	0.988391	0.222956	4.59197e-06	1.35427e-28	4.62013e-08	9.46819e-37	6.22458e-24	7.46673e-13	8.35611e-11	1.3712e-19	0.00600549	1.54055e-43	1.81973e-48	3.83756e-29	2.09497e-11	0.943614	0.0503799	1.61345e-07	6.85564e-19	2.42652e-09	1.22183e-27	6.01248e-27	1.77067e-14
Tb927.1.1670	cytosol	0.999998	0.999996	0.999999	2.93977e-05	2.27761e-11	2.12218e-50	0.999998	1.73316e-218	9.06411e-158	1.61617e-32	1.07596e-19	4.88798e-81	2.02101e-41	6.05172e-125	1.55386e-130	4.15689e-192	8.81813e-60	3.41985e-25	1.45079e-46	2.09248e-06	9.42878e-17	3.52558e-09	9.39366e-154	1.34475e-55	3.0422e-10
Tb927.1.1680	proteasome	0.982308	0.911777	0.999524	0.0761033	0.26212	8.32269e-18	5.10943e-08	1.51415e-42	3.23337e-50	1.61116e-08	4.53263e-06	1.13894e-19	2.07306e-08	1.41088e-34	2.34633e-33	1.081e-41	2.57001e-07	4.5124e-12	4.34998e-06	0.982308	2.03084e-13	1.03795e-07	6.26055e-35	8.45427e-15	0.0176826
Tb927.1.1690	mitochondrion - matrix 2	1	1	1	0	0	0	0	0	0	0	0	0	0	0	0	1	0	0	0	0	0	0	0	0	0
Tb927.1.1700	nucleus	1	1	1	6.18355e-07	1.01184e-11	8.31773e-43	2.22134e-33	1.3424e-110	5.96266e-68	5.119e-32	8.56976e-22	1.56639e-46	2.11858e-08	9.63266e-85	2.29905e-92	5.3971e-71	3.36984e-23	1	1.46053e-18	1.22207e-08	4.53412e-20	3.56511e-13	2.37249e-89	1.16859e-48	1.06984e-22
Tb927.1.1710	nucleus	1	1	1	2.65886e-08	2.20959e-13	2.819e-47	2.21669e-27	3.92586e-137	2.18177e-95	1.40416e-39	2.77732e-18	9.00292e-64	2.57872e-16	2.28989e-108	3.37704e-114	3.50068e-120	1.97092e-30	1	8.66355e-21	1.28032e-09	5.0727e-14	1.10069e-17	2.1727e-102	2.74889e-54	8.07346e-25
Tb927.1.1720	proteasome	0.999943	0.999811	0.999999	0.000596623	0.0015262	6.00366e-32	1.24814e-06	8.49723e-124	2.09248e-77	8.63787e-14	2.82554e-08	3.38436e-50	6.40069e-17	9.39284e-74	5.99499e-80	2.88054e-113	1.90106e-23	7.6085e-10	5.91741e-19	0.999943	1.2561e-10	1.19435e-07	1.20929e-85	2.8618e-36	5.53555e-05
Tb927.1.1730	mitochondrion - matrix 2	1	1	1	0	0	0	0	0	0	0	0	0	0	0	0	1	0	0	0	0	0	0	0	0	0
Tb927.1.1750	nucleus	0.947356	0.69128	0.999522	0.158532	1.04672e-10	9.05425e-34	2.22446e-40	1.53074e-88	2.53046e-62	1.84214e-22	3.48007e-20	7.04795e-41	2.33929e-06	8.08472e-77	2.36302e-63	4.85588e-60	2.09475e-18	0.947356	0.0526417	3.99168e-11	1.33432e-24	7.10864e-28	1.53108e-64	6.02393e-39	6.7832e-32
Tb927.1.1770	endoplasmic reticulum	0.999664	0.999347	0.999995	0.00173249	4.99467e-07	1.41024e-18	3.36408e-39	0.999664	2.25534e-97	4.58807e-33	1.38987e-32	1.24148e-32	5.0917e-24	0.000335066	9.97312e-22	2.19598e-24	1.3359e-07	1.66459e-57	5.79951e-23	1.70617e-19	1.3607e-33	2.49854e-44	3.76282e-08	2.12955e-07	2.87466e-13
Tb927.1.1790	proteasome	0.447621	0.00748117	0.949773	0.527973	0.0177801	1.0926e-18	5.49276e-08	4.86367e-35	1.22482e-35	3.81811e-06	0.398464	1.68841e-14	2.47076e-07	1.33536e-36	2.10023e-44	7.45785e-41	0.131966	3.59322e-07	0.00457312	0.447621	2.9919e-10	2.38073e-12	1.66169e-25	8.44377e-19	0.0173721
Tb927.1.180	secretory/endocytic 3	0.941601	0.196464	0.998868	0.105007	0.0998809	1.23016e-21	4.7976e-07	4.33183e-53	1.53106e-42	1.00582e-23	2.67757e-05	1.07722e-09	0.000867628	1.58685e-47	5.36059e-52	5.04911e-33	0.00433794	1.55273e-17	4.76071e-08	0.0531657	5.45179e-15	1.06607e-07	9.6913e-41	2.95731e-30	0.941601
Tb927.1.1820	proteasome	0.829478	0.565933	0.969709	0.415779	0.000188203	2.22029e-34	6.61972e-26	2.7895e-92	2.7883e-50	1.69817e-29	1.91907e-17	7.32072e-33	8.45052e-11	1.94192e-73	5.87324e-74	5.81744e-65	1.69231e-10	0.170522	6.77519e-16	0.829478	1.08905e-18	5.70181e-10	7.39654e-75	1.59215e-42	1.32353e-08
Tb927.1.1880	proteasome	0.999965	0.999871	0.999996	0.000392055	2.83681e-08	1.74809e-21	4.1529e-21	3.75778e-65	3.03876e-52	3.96014e-22	2.64579e-09	1.30704e-12	2.0824e-16	9.331e-51	8.94045e-49	4.75839e-43	2.26571e-06	3.17997e-16	2.70889e-10	0.999965	3.57641e-17	2.12861e-17	1.23237e-52	5.27429e-31	3.29794e-05
Tb927.1.1890	nucleus	0.993825	0.959985	0.999915	0.0297112	5.60932e-08	6.31738e-29	2.35248e-22	1.07509e-50	2.92278e-44	1.41021e-20	4.56309e-12	6.76321e-21	2.11294e-05	1.88939e-41	2.84685e-49	9.20785e-46	1.03217e-07	0.993825	0.00614653	7.46889e-06	1.20848e-17	7.57406e-14	9.23962e-35	3.07108e-25	1.45422e-11
Tb927.1.1910	secretory/endocytic 3	0.999991	0.999964	1	8.15206e-05	4.22418e-06	2.11248e-19	2.01409e-47	7.78897e-90	2.96495e-164	3.00816e-35	5.1486e-16	5.55689e-52	3.16166e-51	6.91689e-64	4.72167e-83	1.09621e-111	1.30343e-12	2.55815e-93	4.62743e-33	8.62334e-06	5.88466e-21	2.48697e-40	1.26431e-56	1.96218e-27	0.999991
Tb927.1.1920	secretory/endocytic 2	0.982021	0.839695	0.999619	0.0582696	0.000711446	4.42765e-25	6.01656e-33	2.86506e-06	1.49146e-79	3.05849e-22	9.35268e-16	2.80111e-06	4.46581e-20	1.66295e-16	3.14756e-22	3.61176e-32	0.0036346	1.79253e-37	2.01047e-20	6.41298e-13	2.97839e-31	1.85089e-38	0.0143382	0.982021	1.78838e-10
Tb927.1.1930	microtubule structures 2	0.725014	0.258839	0.95472	0.69478	7.25438e-05	1.85338e-26	1.17521e-21	7.65113e-80	1.53809e-45	1.50311e-19	9.21826e-12	5.75949e-11	0.725014	1.08774e-51	2.60332e-49	3.98852e-40	6.3423e-07	5.6264e-05	2.51701e-08	0.0547485	6.17405e-19	0.0413834	8.55202e-69	2.49139e-39	0.178797
Tb927.1.1960	cytosol	0.877047	0.667699	0.9753	0.342234	4.58489e-06	9.14004e-43	0.877047	2.363e-162	6.82717e-111	3.98562e-23	1.19113e-11	5.26055e-56	6.33703e-19	3.83395e-103	6.13314e-106	5.52991e-148	9.05718e-32	1.47545e-08	1.45912e-24	7.00491e-05	7.19185e-13	0.122873	4.71162e-109	8.2477e-48	1.00415e-05
Tb927.1.1980	secretory/endocytic 1	1	0.999999	1	4.45017e-06	1.89027e-14	4.82946e-11	1.37525e-123	3.79922e-17	1.04852e-225	5.70671e-60	5.80601e-45	1.59904e-83	5.06254e-97	2.44284e-45	7.72238e-91	8.05382e-139	1.23154e-22	3.05705e-144	4.78878e-62	6.00529e-56	4.68632e-45	4.76554e-128	1	1.39203e-15	2.79861e-07
Tb927.1.2100	microtubule structures 2	0.999555	0.999998	1	0.00140027	1	4.43532e-21	2.96263e-21	1.16392e-130	1.25911e-50	8.32458e-21	6.61274e-15	3.39414e-55	0.999555	4.33129e-81	3.33581e-84	9.78911e-126	2.6825e-13	1.67924e-44	6.91943e-14	0.000444715	7.84247e-11	1.34222e-11	5.14769e-86	1.50152e-24	1.18738e-24
Tb927.1.2120	secretory/endocytic 1	0.999991	0.999934	1	0.000111959	8.64732e-10	7.36684e-27	1.92414e-79	1.74035e-22	3.77178e-169	5.45824e-46	3.3859e-29	4.2064e-40	3.32202e-71	2.88494e-46	3.55628e-75	3.60089e-110	9.53441e-06	1.72572e-116	1.49723e-44	1.77249e-34	5.21971e-36	2.51388e-84	0.999991	8.4971e-09	3.55777e-11
Tb927.1.2190	secretory/endocytic 3	0.995183	0.985304	0.999083	0.0299436	5.36401e-05	1.05107e-19	0.000152625	3.69916e-51	5.12139e-57	3.25538e-22	1.98633e-10	2.45452e-14	2.83245e-11	2.02113e-37	1.93135e-38	2.63247e-46	8.87298e-06	9.96735e-25	6.43411e-16	0.00465505	4.53603e-17	8.70422e-12	3.12487e-37	3.04883e-16	0.995183
Tb927.1.2210	cytosol	0.996337	0.988034	1	0.01222	1.64466e-07	4.48201e-42	0.996337	2.92614e-194	3.23001e-128	2.43528e-23	4.33673e-15	1.14085e-74	3.7755e-35	3.15974e-109	5.83743e-117	1.57256e-174	3.09608e-52	3.83074e-24	2.30913e-37	0.00104055	6.98288e-12	0.00262253	1.20185e-130	1.08962e-46	3.81648e-10
Tb927.1.2230	secretory/endocytic 1	0.999996	0.999989	0.999998	5.61266e-05	6.24487e-16	2.51572e-24	8.91702e-92	4.71061e-09	5.99554e-222	8.73528e-62	2.03081e-40	3.24174e-69	1.87534e-106	1.00435e-28	3.90667e-98	1.42465e-138	1.49411e-13	1.0132e-164	1.95182e-58	1.65803e-49	1.04593e-42	8.2008e-105	0.999996	2.01859e-14	4.23479e-06
Tb927.1.2260	secretory/endocytic 1	0.999996	0.999992	0.999998	5.72293e-05	1.4429e-14	6.61111e-21	2.73557e-73	2.34723e-08	1.45781e-205	1.93211e-61	9.11078e-42	1.46498e-63	2.73735e-86	1.7016e-22	2.38957e-91	1.16937e-121	5.39603e-13	2.51798e-147	2.03442e-57	9.91848e-40	3.76112e-44	6.15411e-89	0.999996	6.68996e-13	4.27072e-06
Tb927.1.2320	mitochondrion - IM	0.999983	0.999925	0.999998	0.00019432	3.69499e-11	3.9467e-26	1.48017e-40	1.68579e-05	2.68166e-92	7.13764e-33	1.13831e-33	5.45523e-37	2.95036e-21	0.999983	3.96481e-16	2.90515e-08	1.49313e-10	2.733e-50	1.46572e-19	1.19601e-25	9.96884e-34	2.50367e-41	4.89327e-18	1.25271e-11	4.48516e-23
Tb927.1.2330	flagellum 1	0.99909	0.997763	0.999745	0.00716634	2.3898e-07	6.81499e-41	9.42246e-48	7.12377e-95	0.99909	2.25913e-37	9.04473e-35	5.89918e-32	0.000909768	2.22463e-79	1.08421e-78	2.68948e-81	1.28757e-12	2.40206e-59	6.41654e-29	1.02602e-27	6.9906e-41	1.4384e-29	1.05181e-63	1.31157e-40	2.19456e-46
Tb927.1.2380	flagellum 1	0.999741	0.999403	0.999927	0.00236605	1.24436e-08	7.91327e-41	3.52992e-45	4.09988e-92	0.999741	2.57259e-37	6.66175e-36	4.65758e-35	0.000259321	2.51436e-78	8.36368e-77	4.10664e-79	1.7765e-13	8.57178e-58	7.88435e-28	7.40314e-27	1.87969e-41	4.79081e-27	3.49033e-61	3.28618e-40	4.05165e-45
Tb927.1.2450	nucleus - chromatin	1	1	1	0	0	0	0	0	0	0	0	0	0	0	0	0	0	0	1	0	0	0	0	0	0
Tb927.1.2570	cytosol	0.999851	0.999624	0.999944	0.00150069	1.42738e-07	1.04652e-37	0.999851	8.37243e-132	2.25583e-97	1.06849e-17	8.83739e-10	5.53042e-46	1.79328e-18	2.88981e-81	4.40303e-84	1.34442e-113	3.21127e-24	3.58283e-14	1.56335e-25	2.33019e-07	1.0947e-13	3.48057e-05	7.82589e-86	6.12354e-39	0.000114031
Tb927.1.2580	nucleus	0.999632	0.998151	0.999986	0.00276857	5.66259e-07	1.75573e-41	2.9927e-17	1.22267e-137	2.0232e-93	5.18303e-23	3.06807e-12	2.20621e-53	4.43044e-16	5.82488e-97	9.50282e-105	4.11557e-121	7.33936e-22	0.999632	5.58471e-17	0.000228495	8.19864e-12	0.000139536	1.89439e-94	2.8508e-48	1.16975e-16
Tb927.1.2600	ribonucleoproteins 1	0.999873	0.999687	0.999972	0.00124497	3.76516e-12	5.43503e-48	9.12267e-23	3.05812e-136	1.07816e-82	8.26075e-39	3.2129e-26	4.91005e-50	9.27044e-11	1.93866e-104	2.12851e-101	3.30903e-103	2.69345e-22	0.000126929	2.41478e-18	9.24453e-10	8.63373e-27	0.999873	2.50983e-110	6.28517e-61	1.00195e-15
Tb927.1.2640	mitochondrion - OM	0.999992	0.999967	1	0.000100782	0.000971812	1.96271e-19	7.62988e-24	1.04195e-55	8.83298e-22	1.12948e-21	1.97007e-15	6.78123e-28	6.85871e-06	4.37019e-41	1.97154e-42	7.94207e-54	0.999992	1.32e-20	1.43558e-10	1.38124e-06	3.9792e-23	1.42795e-17	1.48422e-29	8.9258e-21	3.98836e-19
Tb927.1.2670	flagellum 1	1	1	1	0	0	0	0	0	1	0	0	0	0	0	0	0	0	0	0	0	0	0	0	0	0
Tb927.1.2710	microtubule structures 2	0.999988	0.99996	0.999999	0.000149242	4.20021e-05	2.95816e-23	1.92376e-15	4.05676e-40	1.77829e-10	1.44306e-14	3.37906e-12	1.86571e-10	0.999988	5.55936e-34	2.52973e-40	1.33617e-34	8.20231e-06	4.26134e-14	1.28195e-08	6.71211e-08	5.00847e-20	4.25027e-06	1.58856e-34	5.37399e-25	1.10163e-16
Tb927.1.2730	mitochondrion - matrix 2	0.99999	0.999953	0.999999	0.000125198	3.04005e-09	4.77913e-35	3.02833e-22	3.83056e-13	9.61533e-52	7.24341e-21	4.15635e-28	5.9845e-17	2.44323e-14	1.33391e-11	1.04381e-05	0.99999	2.89689e-12	2.32832e-26	2.69315e-14	4.58648e-22	2.34953e-35	2.05896e-37	6.05796e-26	1.38515e-12	4.05947e-24
Tb927.1.2750	ribonucleoproteins 1	0.99999	0.999956	1	0.000120078	3.82173e-09	5.84941e-43	1.34051e-16	7.62382e-107	1.56097e-63	1.03405e-32	1.10329e-18	2.06231e-45	3.18127e-17	1.11255e-97	1.74086e-106	7.82227e-84	8.9361e-21	8.82714e-06	4.2832e-16	9.34922e-07	5.98506e-22	0.99999	2.76783e-88	1.1081e-56	1.64089e-13
Tb927.1.2770	microtubule structures 1	1	1	1	0	0	0	0	0	0	0	0	1	0	0	0	0	0	0	0	0	0	0	0	0	0
Tb927.1.2970	cytosol	0.999996	0.999987	0.999999	6.14862e-05	7.57861e-13	9.03086e-44	0.999996	5.94168e-188	7.98089e-150	8.39863e-27	7.00167e-14	9.89088e-59	5.78214e-41	2.69994e-105	1.47214e-110	1.46171e-168	3.01716e-40	5.83744e-31	1.92544e-43	1.3301e-06	8.13483e-14	3.23811e-08	4.49117e-133	3.63891e-46	3.11548e-06
Tb927.1.2990	mitochondrion - matrix 1	0.999982	0.999939	0.999998	0.000204159	3.1281e-09	2.96004e-35	7.70265e-38	6.07821e-30	2.33905e-60	5.9732e-27	1.60668e-25	1.93778e-21	1.89512e-14	1.14639e-18	0.999982	1.75613e-05	8.50504e-13	5.86594e-29	2.91496e-17	4.37814e-22	3.10095e-36	5.49729e-34	3.20619e-36	2.43084e-21	2.55728e-24
Tb927.1.3000	cytosol	0.999285	0.997478	0.999899	0.00570146	2.08864e-06	2.25754e-44	0.999285	9.08456e-213	2.81443e-161	6.28544e-28	2.55972e-17	1.53501e-75	1.02462e-40	5.51163e-119	2.87738e-125	4.27859e-184	8.39228e-54	6.78177e-34	6.84303e-46	6.21267e-06	3.64313e-16	1.74267e-09	2.46093e-143	1.53351e-51	0.000709245
Tb927.1.3010	mitochondrion - matrix 2	1	1	1	0	0	0	0	0	0	0	0	0	0	0	0	1	0	0	0	0	0	0	0	0	0
Tb927.1.3030	mitochondrion - matrix 2	1	1	1	0	0	0	0	0	0	0	0	0	0	0	0	1	0	0	0	0	0	0	0	0	0
Tb927.1.3040	mitochondrion - OM	1	1	1	1.37108e-06	2.35884e-06	7.4175e-18	3.86686e-55	1.20484e-31	1.2451e-71	9.80717e-15	6.46133e-18	1.09634e-24	3.81596e-31	1.03257e-20	2.05021e-16	2.9948e-27	1	2.16779e-49	3.99641e-12	3.45271e-18	5.35629e-17	8.62379e-53	2.37128e-29	8.59781e-08	5.88251e-20
Tb927.1.3050	proteasome	0.999646	0.998759	0.999963	0.00321256	2.11845e-06	2.38356e-29	0.000284934	1.93624e-114	5.48238e-80	9.25353e-14	1.39853e-05	9.87983e-44	1.67927e-19	1.96832e-72	3.70238e-78	2.35549e-106	2.77616e-21	4.22074e-05	1.89015e-11	0.999646	1.14131e-05	1.24019e-07	3.6995e-75	7.84331e-36	8.11437e-07
Tb927.1.3070	ribonucleoproteins 1	1	1	1	4.62814e-08	9.03158e-11	1.93948e-47	3.68684e-13	4.94259e-135	2.99172e-87	1.34903e-33	4.15613e-20	1.63277e-49	3.5238e-14	4.01671e-107	7.65026e-111	7.40922e-120	1.03733e-24	2.15401e-09	3.13933e-23	1.02524e-10	9.14422e-22	1	4.84292e-93	4.24518e-56	2.64826e-14
Tb927.1.3110	secretory/endocytic 1	1	1	1	1.12071e-07	5.86204e-16	4.35022e-12	1.44774e-149	3.06307e-32	1.49122e-286	7.09472e-75	4.23561e-50	8.04188e-115	2.61809e-154	1.45013e-64	1.24258e-124	6.23257e-194	3.25164e-40	2.75857e-215	5.30875e-80	2.80695e-71	3.5761e-50	9.70043e-162	1	6.22046e-21	5.63751e-09
Tb927.1.3150	secretory/endocytic 2	1	0.999998	1	2.95783e-06	3.21195e-09	4.03037e-24	3.92803e-80	5.8005e-14	1.8634e-154	5.12241e-40	1.12747e-30	9.80411e-45	2.27757e-60	2.3357e-39	2.85313e-63	5.00722e-91	4.53577e-10	2.65398e-94	1.52251e-37	1.61218e-31	1.42535e-37	4.36014e-84	2.09303e-07	1	7.77337e-16
Tb927.1.3170	cytosol	1	1	1	8.8408e-11	8.77177e-21	1.86405e-55	1	2.52999e-258	2.32113e-221	1.11308e-39	3.43976e-20	8.23044e-103	1.75601e-77	1.09499e-145	9.04588e-154	1.83088e-234	9.54093e-76	1.34986e-60	3.89246e-65	3.24227e-12	3.203e-24	3.15987e-31	2.35819e-192	2.69258e-66	6.19562e-17
Tb927.1.3180	ribonucleoproteins 1	1	1	1	3.40889e-08	1.09542e-10	6.50568e-49	1.05581e-17	1.11632e-135	5.66756e-75	1.54342e-39	1.80755e-26	2.81414e-57	6.63408e-17	1.98428e-106	1.52085e-105	3.02758e-113	1.78481e-24	7.82551e-10	7.24955e-21	7.97401e-10	6.26974e-26	1	6.30614e-105	3.10418e-58	7.57146e-15
Tb927.1.3200	cytosol	1	1	1	0	0	0	1	0	0	0	0	0	0	0	0	0	0	0	0	0	0	0	0	0	0
Tb927.1.3220	endoplasmic reticulum	0.998388	0.995224	0.999521	0.01205	5.82041e-08	1.062e-08	2.82455e-43	0.998388	4.49147e-126	3.61803e-40	5.68564e-29	1.46002e-27	6.47141e-37	1.95721e-11	1.71497e-42	1.02854e-51	1.93962e-06	8.83223e-80	5.44377e-31	8.97805e-17	4.43192e-35	1.07767e-51	0.0015068	9.31019e-05	1.03939e-05
Tb927.1.3230	mitochondrion - OM	1	1	1	2.09651e-07	1.50987e-06	3.32634e-22	2.63196e-50	3.74558e-65	1.9061e-56	2.46519e-16	6.17591e-09	1.59366e-13	2.99085e-20	2.02958e-49	3.31768e-48	4.41577e-53	1	1.50803e-30	2.97601e-16	6.75749e-09	3.44917e-13	1.79774e-37	9.3815e-56	1.31153e-26	1.83385e-15
Tb927.1.3250	flagellum 1	1	1	1	0	0	0	0	0	1	0	0	0	0	0	0	0	0	0	0	0	0	0	0	0	0
Tb927.1.3260	cytosol	0.967192	0.888687	0.997189	0.132921	6.61667e-06	1.05602e-38	0.967192	2.01204e-128	1.58891e-87	5.18362e-26	2.76899e-13	1.60648e-35	1.68385e-15	2.0585e-84	1.29174e-86	1.00012e-115	2.07217e-22	3.22583e-16	3.11758e-27	2.05266e-07	7.52815e-14	0.0327524	3.76738e-84	7.09483e-37	5.5564e-05
Tb927.1.3270	nucleus	0.803978	0.498962	0.949811	0.524616	0.190368	1.38802e-22	8.87988e-18	5.3036e-24	4.1843e-31	7.27157e-16	3.17275e-08	1.95748e-09	0.157263	2.38591e-23	2.40517e-25	7.30161e-19	9.20011e-06	0.803978	0.0387315	1.66329e-05	7.13128e-23	1.6279e-06	1.63687e-16	1.15331e-17	1.89761e-09
Tb927.1.3290	secretory/endocytic 2	1	0.999999	1	2.78274e-06	3.89419e-11	1.86141e-26	4.96426e-62	4.52165e-17	1.02118e-112	7.12806e-33	2.40404e-19	3.84156e-15	5.30232e-35	9.26069e-35	1.36801e-42	1.99495e-68	1.73841e-07	2.85528e-65	2.05346e-30	3.06956e-21	2.34781e-35	1.26836e-55	3.42185e-11	1	1.12304e-19
Tb927.1.3300	ribonucleoproteins 1	1	0.999999	1	5.66473e-06	8.73994e-07	3.524e-44	3.06538e-07	3.19568e-113	3.24125e-63	1.15811e-32	3.71248e-17	1.72991e-40	1.92531e-11	4.92018e-90	4.78879e-93	2.79668e-99	1.57958e-21	4.57789e-08	1.7406e-19	1.02862e-09	1.30693e-19	1	2.52258e-80	2.66769e-48	5.31601e-11
Tb927.1.3310	microtubule structures 2	0.840863	0.526287	0.976723	0.41266	5.81784e-06	9.21754e-33	0.00606688	7.43513e-68	4.54855e-37	5.29274e-17	7.30196e-08	7.79218e-28	0.840863	2.67389e-71	6.54617e-85	6.00115e-46	1.57511e-18	0.153066	3.93686e-07	3.7374e-06	7.1548e-16	2.04544e-09	8.71205e-50	4.38251e-45	9.53114e-15
Tb927.1.3390	cytosol	0.998038	0.994532	0.999629	0.0137491	2.88577e-06	6.7827e-44	0.998038	2.5745e-198	1.18825e-126	2.69793e-31	1.33429e-19	2.27245e-88	2.08864e-54	1.77374e-112	1.21144e-118	3.872e-166	7.76087e-68	3.43311e-24	2.48012e-38	0.00196177	5.12977e-17	5.93332e-08	2.28455e-137	2.05573e-51	1.12024e-17
Tb927.1.3400	nucleus - chromatin	0.992143	0.960301	0.999996	0.0371841	1.90226e-07	3.91747e-24	3.17964e-33	1.89699e-69	1.70434e-26	5.16246e-18	8.70877e-10	2.4602e-29	7.24671e-06	6.53748e-44	3.43195e-50	8.27696e-45	7.085e-07	0.00784851	0.992143	5.95103e-08	4.90173e-18	6.25783e-19	5.71303e-41	5.21997e-30	9.70677e-25
Tb927.1.3410	nucleus	1	1	1	0	0	0	0	0	0	0	0	0	0	0	0	0	0	1	0	0	0	0	0	0	0
Tb927.1.3450	endoplasmic reticulum	0.999883	0.999563	0.999986	0.00112762	0.0155684	1.54242e-10	3.84128e-46	0.999883	3.09537e-115	6.75723e-40	1.86859e-33	6.32168e-38	1.16738e-19	4.25957e-15	1.16838e-37	8.10065e-44	4.91666e-06	1.30682e-64	6.2332e-29	2.53364e-20	1.93303e-34	3.93688e-43	0.000111541	6.6731e-07	2.50652e-07
Tb927.1.3560	microtubule structures 1	1	1	1	0	0	0	0	0	0	0	0	1	0	0	0	0	0	0	0	0	0	0	0	0	0
Tb927.1.3670	mitochondrion - OM	0.82838	0.456603	0.970765	0.462791	0.00811263	1.00102e-17	6.5796e-15	3.71189e-14	1.9758e-29	8.08653e-10	3.02552e-05	0.140241	0.0311389	8.06226e-21	4.45838e-16	5.49341e-26	0.82838	4.29631e-11	5.02872e-05	0.000149256	2.48426e-23	1.51601e-13	2.78378e-08	9.80061e-06	3.1323e-10
Tb927.1.3800	mitochondrion - IM	0.999291	0.99741	0.999939	0.00560267	4.60107e-12	2.0847e-20	6.54485e-26	0.000708589	9.26496e-68	6.70192e-26	5.73665e-23	3.41101e-19	1.05148e-17	0.999291	1.17202e-07	4.84684e-08	1.15319e-08	3.61249e-40	4.43629e-14	7.69416e-19	1.58189e-29	7.21255e-36	2.24686e-12	4.25805e-08	9.79278e-15
Tb927.1.3810	nucleus	0.672301	0.0292053	0.963146	0.546917	3.60738e-05	8.59919e-25	8.46753e-16	8.64342e-55	1.70992e-45	1.17348e-09	0.000102821	6.5327e-16	0.195454	6.91552e-61	5.83806e-68	1.81822e-43	2.85547e-06	0.672301	0.129688	0.00245133	5.64964e-13	7.7498e-08	4.47121e-48	2.16183e-35	9.16511e-14
Tb927.1.3820	secretory/endocytic 3	1	1	1	3.27061e-11	7.33237e-05	5.27444e-21	6.70311e-31	3.85641e-70	4.60397e-141	1.99491e-44	5.32288e-26	1.5049e-38	2.41368e-35	3.98354e-49	3.88863e-69	6.04467e-89	1.16244e-12	2.32855e-84	3.6039e-36	1.38794e-14	2.87426e-30	3.98063e-40	3.24321e-38	2.40248e-19	1
Tb927.1.3830	glycosomes	1	1	1	5.19841e-07	5.61428e-15	1.44226e-35	3.07487e-16	9.48646e-61	1.46097e-48	1	5.6659e-17	8.59897e-27	2.92077e-08	7.89182e-59	2.30143e-55	1.83158e-38	4.16236e-16	1.53932e-12	2.793e-17	4.74653e-17	2.02497e-29	1.78151e-34	1.28406e-67	2.74214e-36	1.25752e-21
Tb927.1.3860	nucleus - chromatin	0.850654	0.513393	0.989419	0.357818	5.10311e-05	1.51116e-22	4.69461e-19	1.15194e-50	3.41822e-48	2.23126e-16	2.23049e-09	6.34578e-19	4.81266e-06	1.70366e-43	2.61114e-32	1.22809e-43	8.34994e-06	4.11611e-05	0.850654	0.149291	1.0268e-19	3.61849e-13	1.99086e-31	6.45121e-20	2.48733e-08
Tb927.1.3880	secretory/endocytic 2	1	1	1	2.16352e-07	4.47071e-12	3.70639e-25	9.83957e-84	7.18133e-16	4.7811e-136	4.6722e-38	4.03538e-28	1.72868e-23	1.551e-53	1.32258e-41	2.65918e-59	3.95375e-81	2.75584e-09	1.30333e-90	2.30719e-36	1.43026e-26	2.12806e-38	1.44521e-90	9.78097e-09	1	5.95697e-22
Tb927.1.3910	nucleus	0.92171	0.00967122	0.999994	0.0201481	2.75901e-13	1.8466e-43	2.27855e-87	1.76791e-158	9.28587e-81	1.02522e-31	7.18269e-28	2.14254e-28	3.16676e-05	3.04217e-102	7.11717e-72	2.98074e-68	1.44693e-25	0.92171	1.0765e-26	1.52571e-11	1.84613e-31	0.0782585	4.87297e-137	7.75522e-67	5.5264e-16
Tb927.1.3940	mitochondrion - OM	0.875306	0.196017	0.998979	0.205356	5.25935e-05	1.2407e-21	6.74802e-35	3.12788e-27	9.69835e-37	3.47128e-13	0.000372397	0.124321	6.40745e-15	1.17163e-20	1.45887e-12	4.65746e-13	0.875306	9.72273e-25	1.6848e-07	3.93269e-11	1.68165e-20	2.23057e-30	1.8027e-26	5.75719e-10	1.07627e-14
Tb927.1.3950	cytosol	0.989531	0.934867	0.999988	0.0440938	0.983298	1.09309e-21	0.989531	3.19425e-87	6.59607e-67	2.15923e-16	1.21425e-11	3.13179e-39	7.30979e-19	1.13267e-53	5.56609e-52	1.31944e-59	8.08949e-20	1.44998e-15	4.77423e-10	0.0104686	3.27335e-10	2.8668e-17	8.08811e-63	2.57104e-16	4.53302e-07
Tb927.1.4010	mitochondrion - matrix 2	0.999995	0.999977	1	6.59516e-05	1.44566e-09	3.0306e-37	2.11537e-81	2.76145e-30	1.79742e-83	5.21923e-26	1.99454e-24	2.22392e-06	4.10448e-44	9.7993e-46	1.36251e-33	0.999995	2.8778e-06	1.71832e-60	6.13337e-35	8.98367e-41	2.07378e-34	6.67467e-90	3.34478e-44	3.08308e-11	4.55968e-39
Tb927.1.4040	microtubule structures 2	0.991473	0.963148	0.9998	0.0442618	0.00407995	4.7988e-28	2.27844e-14	2.22154e-45	2.9831e-22	5.75048e-07	2.60162e-06	6.93012e-08	0.991473	3.72687e-44	2.75257e-40	5.63883e-23	2.26801e-07	7.80313e-05	0.000562791	0.00788259	6.26658e-18	2.34447e-13	4.33171e-51	5.02257e-24	2.72796e-13
Tb927.1.4050	secretory/endocytic 1	0.997688	0.991319	0.999644	0.0168299	9.45294e-05	4.61365e-15	4.88386e-44	0.000267578	2.98405e-139	6.55728e-44	7.16627e-29	1.34293e-34	7.19467e-40	7.86593e-14	3.86516e-53	9.30588e-71	5.80973e-07	1.86527e-84	4.04191e-39	1.63393e-19	3.32076e-36	1.79367e-49	0.997688	0.00024847	0.00179485
Tb927.1.4100	secretory/endocytic 2	0.999995	0.999948	1	6.27102e-05	3.45227e-11	9.52302e-07	5.8183e-30	3.11127e-10	1.86499e-68	1.52472e-15	6.24011e-13	3.32354e-22	6.49708e-26	4.41135e-06	6.00446e-11	7.68674e-27	3.54191e-09	9.91615e-28	1.04426e-12	8.55258e-08	4.31437e-18	1.18049e-30	4.05575e-12	0.999995	2.64279e-13
Tb927.1.4180	flagellum 1	1	1	1	0	0	0	0	0	1	0	0	0	0	0	0	0	0	0	0	0	0	0	0	0	0
Tb927.1.4220	proteasome	0.90161	0.423087	0.999969	0.210948	0.310565	5.06339e-16	7.28054e-33	1.02498e-100	7.46369e-97	4.44033e-11	0.00322731	1.07775e-36	1.49141e-28	2.98609e-66	1.59549e-73	3.09238e-107	1.97486e-07	6.48252e-16	1.53486e-10	0.90161	0.0951596	5.9696e-28	6.18662e-61	6.76614e-25	2.41541e-06
Tb927.1.4230	mitochondrion - IM	0.999855	0.999557	0.999977	0.00138839	1.32326e-09	3.7215e-26	3.35845e-33	0.000145068	2.51533e-81	6.39215e-29	2.28633e-34	2.87986e-36	2.83044e-15	0.999855	9.24245e-14	2.35272e-12	1.44755e-09	9.14926e-43	1.02767e-18	1.79666e-23	9.63289e-34	6.9274e-33	2.7806e-17	4.08883e-09	1.76024e-22
Tb927.1.4280	microtubule structures 2	0.998815	0.989437	0.999998	0.00605383	9.60376e-06	7.37925e-22	1.40728e-28	2.93691e-24	3.06433e-51	3.12859e-19	1.09117e-19	3.23529e-17	0.998815	1.79709e-21	4.25022e-15	4.17336e-17	1.44655e-06	5.85742e-09	0.00118371	4.27471e-11	1.19287e-26	8.273e-19	4.83352e-18	5.74112e-14	1.15349e-13
Tb927.1.4310	microtubule structures 2	0.999084	0.992546	0.999979	0.00581008	0.0557157	9.8484e-18	5.11151e-18	1.24864e-34	6.97081e-54	3.49206e-12	1.37283e-12	5.54271e-15	0.999084	1.45099e-40	1.69064e-22	1.87644e-18	2.63732e-06	6.85455e-10	3.8982e-05	0.000843024	1.93235e-22	7.70937e-08	4.45048e-37	1.19492e-19	3.16434e-05
Tb927.1.4340	microtubule structures 1	1	1	1	9.14228e-08	1.5817e-10	2.28438e-42	3.26728e-81	3.81991e-80	9.63485e-12	7.1518e-40	1.91531e-26	1	3.89661e-22	1.63031e-80	3.28807e-72	5.31854e-58	4.58481e-09	1.24548e-81	6.33606e-39	4.10263e-45	6.62633e-40	4.29713e-66	4.75604e-60	3.47547e-27	6.22904e-49
Tb927.1.4370	endoplasmic reticulum	0.999998	0.999996	1	2.39099e-05	5.28144e-10	3.60422e-14	1.16782e-53	0.999998	1.95743e-113	4.00256e-39	4.95326e-33	3.77385e-45	6.46615e-23	1.85723e-08	6.89184e-37	3.28927e-38	1.63244e-06	7.40496e-65	2.94498e-30	6.5403e-29	1.02244e-34	6.74377e-44	3.71299e-10	2.51846e-08	2.56988e-15
Tb927.1.4380	endoplasmic reticulum	0.999985	0.999948	0.999997	0.000183691	5.04423e-10	6.02883e-10	1.01663e-61	0.999985	1.30967e-124	1.35668e-37	5.81054e-33	1.22694e-46	1.52371e-30	3.46723e-08	1.54595e-36	4.07514e-36	7.12866e-08	1.76414e-66	2.73404e-26	2.20959e-27	2.61545e-35	3.06596e-51	4.35975e-06	1.0374e-05	7.39318e-12
Tb927.1.4400	microtubule structures 1	0.99849	0.990145	1	0.00722942	4.33949e-09	3.70876e-25	6.10423e-52	1.6604e-54	7.00337e-42	3.34545e-21	0.00150185	0.99849	2.88489e-11	1.88643e-51	8.09705e-39	2.35579e-44	8.21668e-06	1.28771e-31	1.07272e-19	5.66124e-16	1.79717e-26	4.05669e-39	1.47482e-46	3.02669e-22	7.50173e-22
Tb927.1.4420	endoplasmic reticulum	0.999484	0.998299	0.999889	0.00427771	1.51875e-12	4.42897e-14	9.4606e-57	0.999484	1.80917e-147	2.39707e-44	2.20104e-34	1.25494e-38	5.05344e-47	6.1067e-10	6.27985e-53	1.4198e-66	3.71092e-08	1.93987e-99	8.9891e-41	1.05366e-24	1.3613e-36	2.42033e-60	0.000515435	4.41874e-07	1.12974e-07
Tb927.1.4450	secretory/endocytic 1	0.786517	0.274279	0.99626	0.387778	4.4208e-11	3.23191e-11	3.05694e-81	0.000120184	7.60307e-161	2.21964e-46	7.7605e-33	3.50936e-42	5.05386e-58	1.61076e-32	1.731e-63	2.99519e-80	3.92916e-10	1.53608e-100	7.79196e-38	1.54808e-29	1.51237e-37	5.64666e-89	0.786517	0.213363	2.06606e-18
Tb927.1.4470	mitochondrion - OM	0.996215	0.986216	0.999998	0.00926368	0.0267819	5.21752e-25	1.22918e-73	2.1962e-67	2.35909e-47	2.19945e-26	0.00368961	9.54426e-05	2.3931e-35	8.19742e-56	4.22221e-43	2.4842e-52	0.996215	2.33354e-57	1.28451e-20	4.21254e-31	4.00549e-21	5.97943e-67	4.40293e-57	2.20096e-14	6.74845e-36
Tb927.1.4480	nucleus	0.998783	0.993428	0.999927	0.00857297	4.28817e-08	1.58811e-32	7.34478e-44	7.61133e-90	1.83561e-52	1.11384e-23	3.09883e-11	1.0812e-22	0.00121098	6.87657e-78	1.42708e-70	8.45163e-51	6.73198e-18	0.998783	6.25657e-09	6.33469e-06	9.75665e-16	2.46168e-13	6.26569e-76	3.01246e-40	5.06482e-24
Tb927.1.4490	microtubule structures 2	0.952916	0.828412	0.991531	0.175605	0.0276113	4.59456e-25	4.78764e-06	1.25219e-29	6.08786e-13	2.89551e-06	6.25211e-06	1.60089e-08	0.952916	4.33208e-27	5.24749e-38	1.70685e-18	1.42803e-07	0.0469387	5.56406e-05	4.9035e-05	7.12528e-18	2.45468e-05	9.87483e-27	8.50148e-24	1.98634e-06
Tb927.1.4500	endoplasmic reticulum	0.905669	0.749862	0.982878	0.308665	1.37071e-05	9.8545e-06	9.22753e-71	0.905669	7.73714e-142	1.67429e-41	6.13399e-33	7.79885e-47	9.70522e-45	2.14784e-10	3.46554e-48	9.05893e-63	8.85783e-06	3.94156e-85	6.03503e-31	1.21376e-26	4.74944e-36	5.98981e-64	0.0893408	0.00497141	3.15556e-09
Tb927.1.4650	secretory/endocytic 3	0.946598	0.765956	0.995995	0.179578	0.000125302	2.14365e-31	5.27824e-10	4.76804e-109	2.29624e-85	6.48174e-16	2.93652e-12	8.31206e-33	1.53507e-07	1.90083e-76	6.35444e-82	1.97297e-89	7.66652e-11	5.20823e-09	9.02464e-18	0.00017563	3.07029e-19	0.0532263	9.06415e-75	1.13833e-44	0.946598
Tb927.1.4680	nucleus	0.999444	0.997752	0.9999	0.00475935	1.37344e-08	1.45975e-38	4.47026e-20	1.04219e-115	2.27726e-65	1.80657e-28	2.28286e-19	1.56733e-40	2.03276e-09	2.79621e-80	1.34867e-79	1.87368e-80	5.46926e-17	0.999444	3.53106e-16	0.00029825	8.36665e-22	0.000258022	8.22817e-92	2.90382e-50	1.28216e-09
Tb927.1.4690	ribonucleoproteins 1	0.964777	0.812938	0.998049	0.141629	0.00239267	8.45682e-40	0.0125343	4.00438e-171	2.76841e-111	1.1363e-21	2.50961e-13	9.15265e-60	9.14056e-22	2.94939e-104	5.22258e-107	4.69518e-151	8.12815e-36	1.07653e-08	5.54695e-27	0.0226869	9.62562e-13	0.964777	5.3158e-110	1.43757e-45	1.77666e-06
Tb927.1.4700	proteasome	0.360673	0.00120243	0.903148	0.579691	2.2043e-05	1.12578e-17	2.78181e-15	8.50476e-36	5.47851e-08	9.32172e-07	0.00116406	8.72989e-06	0.293569	3.07932e-24	6.19112e-27	3.94027e-29	0.0143867	6.87798e-06	0.330183	0.360673	6.62001e-15	8.39322e-06	1.03075e-24	2.77746e-15	1.82461e-11
Tb927.1.4720	cytosol	1	1	1	0	0	0	1	0	0	0	0	0	0	0	0	0	0	0	0	0	0	0	0	0	0
Tb927.1.4740	proteasome	0.978382	0.913576	0.998679	0.0937339	1.04124e-05	2.44479e-28	1.35191e-15	3.26696e-118	7.35261e-117	7.44993e-27	2.65305e-13	5.12804e-35	3.02383e-36	8.72361e-69	2.39383e-75	3.55807e-115	1.2841e-15	4.37156e-36	2.20876e-32	0.978382	4.32189e-13	7.61495e-18	1.85865e-81	3.68799e-20	0.0216177
Tb927.1.4760	proteasome	0.713278	0.37142	0.923649	0.597707	9.3925e-05	1.773e-28	5.45156e-09	2.9709e-78	1.97526e-54	4.8597e-26	3.03874e-11	3.81671e-19	1.26087e-09	4.33478e-57	6.82901e-62	1.22989e-56	2.28955e-07	1.1297e-12	6.22108e-13	0.713278	5.28392e-17	0.0159786	3.55015e-59	1.60896e-31	0.270744
Tb927.1.4800	microtubule structures 1	0.998743	0.988888	0.999998	0.00752897	2.82681e-09	3.20178e-20	9.25662e-36	1.99306e-23	2.582e-35	2.38438e-13	6.51906e-07	0.998743	8.52028e-21	7.38512e-23	3.07268e-21	6.78045e-26	2.49463e-10	4.49001e-34	6.04042e-14	3.24308e-19	2.96208e-22	7.65662e-39	5.31944e-23	0.00125593	1.618e-16
Tb927.1.4830	cytosol	1	0.999999	1	3.42782e-06	1.05745e-16	1.26531e-52	1	2.01939e-232	2.98254e-151	1.11138e-43	8.03183e-26	1.13698e-103	3.95808e-79	1.6794e-134	2.03174e-138	1.30789e-205	4.51281e-78	9.15439e-73	7.30095e-57	2.11568e-07	7.42399e-22	7.1168e-26	1.33418e-166	5.26274e-58	6.68971e-25
Tb927.1.4870	secretory/endocytic 3	0.999462	0.99589	0.999988	0.00379515	0.00747543	0.00053539	3.32412e-72	3.82902e-37	1.17804e-182	5.65383e-44	7.94996e-26	4.26156e-51	3.05132e-71	1.35425e-39	3.92557e-71	2.34627e-113	2.42549e-06	3.78737e-131	1.46707e-41	3.00911e-24	9.20718e-29	1.70821e-86	1.24988e-18	3.14066e-08	0.999462
Tb927.1.4890	secretory/endocytic 1	1	1	1	0	0	0	0	0	0	0	0	0	0	0	0	0	0	0	0	0	0	0	1	0	0
Tb927.1.4900	endoplasmic reticulum	0.73723	0.503343	0.919998	0.546574	4.99467e-12	2.30833e-10	9.41286e-72	0.73723	8.90863e-170	1.94895e-58	1.86541e-42	2.48512e-52	4.0283e-65	1.12508e-17	2.23324e-74	3.73846e-86	1.2196e-11	5.43178e-129	2.26887e-51	1.93014e-32	5.92189e-44	1.47571e-79	0.26277	5.55702e-11	4.25346e-11
Tb927.1.5000	glycosomes	1	1	1	1.02477e-07	5.61003e-10	5.30261e-33	1.32134e-15	1.80652e-34	1.01438e-55	1	2.81564e-23	7.24471e-19	2.73888e-09	9.72702e-50	3.19517e-32	3.42608e-10	1.69437e-10	2.48229e-17	1.80028e-09	2.27564e-15	2.45574e-32	2.54305e-38	2.73699e-57	2.68689e-28	1.79413e-19
Tb927.1.5030	endoplasmic reticulum	0.995124	0.990071	0.999934	0.0129634	0.0419784	5.15076e-15	3.29947e-32	0.995124	5.84673e-82	2.547e-27	2.4674e-27	7.23323e-35	1.10489e-08	0.00468742	5.02546e-15	2.88551e-12	0.000161906	1.41173e-39	4.45798e-15	3.94992e-18	2.99641e-29	1.48995e-24	1.68511e-05	8.03976e-06	1.61599e-06
Tb927.1.5060	secretory/endocytic 3	1	1	1	1.61776e-12	7.94691e-06	6.24577e-14	9.54045e-116	5.06982e-63	4.92703e-257	1.04069e-66	4.67124e-40	3.17429e-98	5.4342e-124	7.67352e-64	5.12197e-115	1.27837e-169	2.15713e-29	3.42856e-195	1.68096e-66	6.29163e-52	3.64804e-41	3.38006e-127	2.34865e-27	1.20549e-18	1
Tb927.1.5110	endoplasmic reticulum	0.999976	0.999925	0.999995	0.000274075	1.79992e-13	2.43663e-14	1.88616e-76	0.999976	1.62309e-175	2.60544e-60	4.7591e-46	2.49047e-54	6.40195e-63	2.43921e-16	3.8238e-76	8.19009e-89	1.59113e-12	1.4736e-128	8.84627e-56	1.46824e-37	1.43989e-46	2.90651e-84	2.3995e-05	4.37205e-14	4.26866e-15
Tb927.1.5170	secretory/endocytic 1	1	1	1	1.98404e-06	4.62342e-16	1.30629e-13	6.07903e-153	6.13801e-35	3.09373e-291	5.82106e-79	1.61807e-52	1.48425e-123	2.81521e-144	6.1262e-75	4.55084e-133	3.01598e-196	2.29969e-35	2.63756e-223	7.76929e-81	5.98039e-73	1.72374e-52	5.95175e-153	1	1.79006e-22	1.17884e-07
Tb927.1.5200	mitochondrion - OM	1	1	1	1.98186e-10	6.08419e-07	1.86975e-12	5.08335e-64	1.66251e-44	1.73909e-140	4.06515e-41	2.99072e-21	4.87978e-49	7.03855e-54	3.76196e-32	3.76622e-54	5.30484e-83	1	3.92551e-93	3.20391e-36	2.64433e-19	2.91625e-27	7.73658e-69	8.17774e-37	6.29078e-12	2.11023e-19
Tb927.1.5240	endoplasmic reticulum	0.998973	0.99646	0.999907	0.00775802	1.86034e-07	1.25176e-10	1.63905e-67	0.998973	1.01956e-155	6.77222e-53	2.42864e-40	1.59549e-45	4.71588e-47	1.82532e-15	6.71761e-62	2.31943e-67	3.79985e-07	5.82826e-116	1.06282e-44	4.68372e-31	2.84875e-39	4.58668e-74	0.00102619	1.37226e-07	5.04167e-13
Tb927.1.540	nucleus	0.999627	0.998514	0.999947	0.00323596	7.22657e-09	3.51467e-37	1.32989e-22	1.56648e-86	7.19667e-36	8.8476e-26	5.11347e-18	7.42284e-27	7.24281e-05	4.13733e-65	2.61897e-68	1.7804e-52	6.41687e-14	0.999627	2.72884e-10	6.77165e-08	8.80706e-22	0.000300841	8.26205e-71	3.46362e-48	7.24359e-12
Tb927.1.560	nucleus	1	1	1	0	0	0	0	0	0	0	0	0	0	0	0	0	0	1	0	0	0	0	0	0	0
Tb927.1.600	secretory/endocytic 2	1	1	1	3.80476e-12	4.40691e-12	2.46012e-14	7.36828e-118	3.11419e-38	5.16765e-204	9.44653e-50	3.26857e-28	1.77949e-59	2.14481e-99	7.6533e-52	3.12204e-83	2.5336e-119	1.04549e-13	1.41231e-140	9.11325e-43	1.08267e-35	1.78936e-32	2.86603e-129	6.65725e-35	1	6.02499e-37
Tb927.1.610	microtubule structures 1	1	1	1	1.14609e-09	2.77429e-12	4.29631e-46	3.25385e-73	2.85894e-38	3.90234e-59	1.37517e-38	4.87679e-26	1	5.74587e-33	2.05289e-61	5.14548e-48	2.07369e-12	4.42106e-11	5.45779e-62	6.88413e-39	2.45677e-48	1.13117e-42	6.32754e-75	5.68149e-35	3.12647e-14	3.74145e-42
Tb927.1.640	nucleus	0.998416	0.994539	0.99966	0.0112708	2.84491e-10	2.55201e-35	5.90976e-31	8.79726e-84	6.39017e-38	1.23913e-21	3.89261e-16	2.07449e-26	0.00158453	7.06536e-71	2.78938e-80	2.4614e-50	4.08002e-14	0.998416	3.7121e-10	1.63285e-08	8.03657e-21	3.60889e-10	1.77176e-70	4.34063e-49	4.6563e-25
Tb927.1.650	nucleus	0.734971	0.0150622	0.981197	0.427215	4.80923e-06	9.60061e-22	6.00311e-28	4.35761e-62	2.0229e-23	1.58561e-15	2.04689e-10	5.0566e-28	0.180106	1.56703e-38	2.12513e-44	5.2969e-41	0.000880074	0.734971	0.084038	5.29232e-06	1.21277e-17	3.69271e-12	1.59877e-43	2.52928e-28	9.48208e-23
Tb927.1.670	nucleus	0.567957	0.0199004	0.857621	0.580337	3.53481e-10	3.22566e-40	7.17694e-32	2.73741e-103	3.84919e-45	1.3401e-28	2.18681e-19	5.22281e-31	1.04932e-05	6.34054e-82	9.71974e-83	5.25418e-66	2.91205e-15	0.567957	5.07754e-16	5.15415e-07	3.81049e-23	0.432032	3.28199e-90	1.99829e-54	1.58586e-09
Tb927.1.690	flagellum 1	1	1	1	1.14675e-16	1.53362e-17	5.36862e-52	3.90505e-110	2.39438e-168	1	3.44194e-60	1.56196e-48	1.18877e-64	2.91126e-18	2.33901e-123	2.20685e-122	5.26297e-141	4.52805e-21	6.76983e-121	4.99454e-47	8.25674e-58	5.16114e-51	7.38084e-74	7.83537e-116	8.21018e-62	1.95021e-85
Tb927.1.700	microtubule structures 2	0.518238	0.0978544	0.849838	0.635179	0.000252009	1.12739e-28	0.474118	1.69071e-37	1.12108e-22	2.2263e-09	4.10128e-07	3.29825e-13	0.518238	3.87932e-47	9.40078e-58	2.16273e-26	3.51036e-10	0.00738322	0.000259622	9.97379e-07	4.90248e-14	1.59302e-09	3.62527e-36	2.35511e-31	8.85672e-09
Tb927.1.710	microtubule structures 2	0.910636	0.583289	0.997586	0.262389	0.000116424	9.02084e-27	0.066775	3.12513e-39	6.16384e-30	7.58405e-07	4.42174e-05	5.72837e-14	0.910636	5.42911e-50	1.26126e-60	5.57702e-30	3.52838e-09	0.0106408	0.0119005	2.3054e-06	4.35451e-11	2.35257e-13	9.29129e-37	1.17628e-29	1.81385e-08
Tb927.1.720	glycosomes	1	1	1	7.66599e-07	1.24462e-10	8.57732e-36	1.36212e-10	7.75931e-29	7.71258e-41	1	2.07009e-22	3.63157e-17	4.31381e-08	2.77358e-44	1.47307e-35	6.83195e-12	2.15637e-13	5.9822e-15	9.5031e-12	1.49308e-15	1.47133e-33	3.54392e-32	7.53017e-48	4.99079e-28	3.22775e-18
Tb927.1.730	mitochondrion - matrix 2	0.893089	0.765233	0.964239	0.391258	9.75015e-10	6.48241e-31	1.98621e-30	3.14995e-10	1.71158e-65	2.87793e-23	5.50247e-28	1.37699e-22	2.31565e-15	0.0500177	0.056893	0.893089	4.13941e-08	2.14251e-36	9.80348e-14	3.18476e-22	7.23306e-31	1.66703e-46	2.45346e-23	2.15984e-11	8.02341e-26
Tb927.1.740	mitochondrion - matrix 2	1	1	1	1.66638e-06	8.75806e-11	1.5656e-37	3.1721e-28	5.32083e-14	8.49526e-79	4.60669e-29	1.42983e-36	5.29845e-26	1.46866e-18	8.77467e-10	9.79104e-08	1	5.49254e-14	1.39049e-39	1.20762e-18	6.9147e-29	1.56641e-39	2.80674e-51	2.67233e-26	1.36113e-15	1.82422e-29
Tb927.1.750	microtubule structures 2	1	1	1	1.30011e-08	9.80513e-10	6.28005e-31	1.09214e-35	8.50003e-96	1.63593e-18	1.72907e-32	4.72934e-31	4.37193e-64	1	1.149e-82	5.25348e-72	1.54478e-99	5.93387e-10	7.89257e-46	8.27353e-20	8.86508e-21	1.119e-29	3.75794e-25	5.19517e-65	1.52712e-37	1.93683e-46
Tb927.1.780	microtubule structures 2	1	1	1	1.15591e-14	3.08104e-13	9.79431e-37	3.59113e-27	5.71248e-89	5.60415e-20	2.73075e-33	1.21115e-31	4.62159e-55	1	1.40402e-87	6.63711e-83	8.40086e-87	3.21714e-16	8.4266e-43	3.29594e-22	1.44807e-21	6.93621e-33	1.91004e-25	6.73303e-73	1.2649e-49	1.4938e-44
Tb927.1.790	mitochondrion - matrix 2	0.999483	0.996762	0.999975	0.00411226	7.22742e-06	6.25956e-31	1.68706e-25	1.61562e-08	1.6709e-42	2.36229e-14	1.09334e-19	1.82075e-07	5.40102e-13	1.99275e-14	0.000473317	0.999483	4.38481e-05	1.13192e-22	1.67893e-10	2.79348e-18	1.21679e-29	1.07581e-37	6.45242e-22	4.0123e-08	3.34424e-18
Tb927.1.840	mitochondrion - IM	0.99928	0.997838	0.999969	0.00568541	2.60595e-10	1.01552e-23	7.16456e-46	0.000720378	1.33604e-86	1.52237e-29	8.46592e-31	8.13061e-40	2.23727e-20	0.99928	1.21645e-21	2.428e-21	9.86583e-09	3.38095e-52	4.62054e-25	2.59428e-26	1.33508e-32	1.18162e-33	3.93466e-19	5.36512e-09	1.25119e-22
Tb927.1.860	endoplasmic reticulum	1	1	1	1.12936e-07	2.93304e-14	1.60402e-16	4.21662e-101	1	4.72193e-166	5.0103e-53	6.14152e-47	9.57618e-68	7.76154e-51	3.53619e-14	1.32813e-61	2.25678e-68	7.09727e-14	1.35784e-96	2.51114e-43	2.91438e-47	8.73213e-44	3.59965e-74	5.77223e-09	2.44122e-11	5.68911e-24
Tb927.1.880	nucleus	1	1	1	1.59614e-06	2.00048e-11	7.28173e-41	5.67502e-31	1.09894e-103	9.5909e-62	7.21343e-33	4.75474e-19	1.24927e-41	8.02867e-08	6.94195e-82	1.34556e-81	2.3188e-73	2.40706e-21	1	5.30477e-15	1.21616e-08	3.28731e-18	4.96447e-13	1.64917e-77	7.52605e-43	8.86515e-20
Tb927.1.990	flagellum 1	1	1	1	0	0	0	0	0	1	0	0	0	0	0	0	0	0	0	0	0	0	0	0	0	0
Tb927.10.10000	secretory/endocytic 1	0.99941	0.997101	0.999962	0.00466351	1.46846e-08	7.10858e-08	1.88848e-68	0.000586404	9.95773e-191	2.04337e-59	2.28441e-41	1.44591e-65	8.75212e-61	5.4382e-21	1.09291e-81	8.67072e-105	1.45902e-12	1.74792e-123	3.47126e-55	1.22739e-31	1.32157e-44	4.8205e-78	0.99941	2.67827e-10	3.25706e-06
Tb927.10.10010	ribonucleoproteins 1	0.999391	0.998469	0.999996	0.00497743	6.17083e-12	8.50683e-45	4.65562e-49	1.10382e-121	7.44722e-48	1.61939e-32	1.38625e-26	2.7201e-28	7.39596e-07	3.49661e-89	4.18108e-80	1.44519e-48	2.68094e-20	0.000608347	5.08813e-19	4.4003e-11	3.92036e-31	0.999391	1.03574e-108	7.4483e-64	6.02557e-13
Tb927.10.10020	secretory/endocytic 3	1	1	1	1.32359e-07	4.70611e-09	1.90193e-19	9.21514e-150	9.28526e-41	2.88061e-267	1.42609e-65	5.54465e-39	3.60865e-110	4.25456e-128	1.47424e-82	4.40353e-118	2.32347e-172	5.63872e-28	3.38763e-209	4.37699e-65	3.89015e-69	2.67424e-38	2.89195e-140	8.83385e-09	2.57683e-29	1
Tb927.10.10030	cytosol	0.999999	0.999999	1	9.91854e-06	2.18741e-12	4.42402e-53	0.999999	1.06534e-228	3.84183e-144	4.87953e-43	3.45077e-27	2.16905e-108	3.64118e-72	1.88138e-136	1.05145e-138	9.34236e-196	2.57396e-84	8.69314e-50	3.43942e-49	6.55475e-07	1.29938e-22	5.15316e-15	5.94431e-160	3.8395e-59	3.56013e-25
Tb927.10.10050	endoplasmic reticulum	1	0.999999	1	5.71404e-06	1.86344e-13	5.03572e-13	7.82866e-96	1	1.06232e-149	1.58192e-45	8.28444e-39	1.02175e-61	6.02497e-53	5.13339e-22	5.78668e-49	1.46416e-66	7.75374e-12	2.02065e-85	8.49886e-34	5.43101e-47	4.45269e-38	2.08504e-73	3.63415e-07	4.77186e-09	2.384e-17
Tb927.10.10070	nucleus	0.979373	0.939575	0.99686	0.0953435	3.47239e-07	2.51293e-38	3.79236e-36	2.14159e-116	1.6747e-62	1.78718e-26	1.94724e-18	6.82628e-39	4.11174e-07	1.09281e-87	2.93623e-94	1.67025e-68	2.60878e-14	0.979373	6.24905e-12	0.0206264	7.35229e-19	3.95999e-09	6.71808e-100	1.18682e-54	5.70544e-13
Tb927.10.10080	flagellum 1	1	1	1	7.75999e-08	1.02481e-10	5.36021e-42	4.26009e-86	6.79424e-139	1	2.81769e-49	2.43242e-40	1.39293e-48	3.87225e-09	1.34073e-101	4.41745e-101	2.1809e-117	7.78576e-13	8.45e-95	1.35454e-35	1.12266e-44	3.48526e-41	6.86239e-58	1.03684e-89	1.29254e-48	1.66764e-71
Tb927.10.10090	microtubule structures 1	1	1	1	3.28016e-11	1.91832e-12	9.27453e-45	2.91352e-63	8.37232e-46	7.28106e-34	6.02146e-36	2.5607e-20	1	8.22361e-20	9.9569e-58	3.23956e-43	2.49361e-22	1.15614e-12	2.10515e-44	6.64868e-31	1.98665e-35	1.81136e-42	2.99399e-51	1.62709e-33	5.66272e-18	2.38517e-35
Tb927.10.10120	mitochondrion - matrix 2	1	1	1	0	0	0	0	0	0	0	0	0	0	0	0	1	0	0	0	0	0	0	0	0	0
Tb927.10.10130	mitochondrion - matrix 2	1	1	1	0	0	0	0	0	0	0	0	0	0	0	0	1	0	0	0	0	0	0	0	0	0
Tb927.10.10140	microtubule structures 2	1	1	1	1.94769e-10	0.21248	8.86379e-31	1.94561e-29	8.51555e-91	1.86366e-12	5.16992e-29	5.34402e-27	8.66799e-45	1	3.60732e-70	5.64522e-77	9.70622e-94	6.11258e-12	5.5886e-51	3.22779e-20	1.90439e-14	2.68701e-26	1.07062e-15	1.57346e-67	9.7111e-34	2.80508e-36
Tb927.10.10150	microtubule structures 1	0.971965	0.915547	0.994277	0.120607	0.000137137	4.72136e-22	4.53973e-26	7.87672e-30	1.91297e-27	1.19506e-11	2.77047e-05	0.971965	1.1753e-07	8.31054e-27	3.75306e-21	1.58078e-23	0.0280069	1.67714e-14	2.47447e-11	1.4656e-07	3.06262e-24	1.3327e-20	1.33471e-22	8.07055e-14	1.46658e-10
Tb927.10.10160	mitochondrion - matrix 2	1	1	1	0	0	0	0	0	0	0	0	0	0	0	0	1	0	0	0	0	0	0	0	0	0
Tb927.10.10170	nucleus	1	1	1	0	0	0	0	0	0	0	0	0	0	0	0	0	0	1	0	0	0	0	0	0	0
Tb927.10.10180	endoplasmic reticulum	0.992499	0.962092	0.999638	0.0401275	3.35615e-08	4.73819e-09	4.77879e-73	0.992499	5.53709e-168	3.87077e-50	1.08719e-38	3.39514e-45	7.63353e-46	2.63847e-11	3.14981e-66	5.99921e-83	4.53434e-08	3.71144e-107	1.18969e-44	8.15983e-30	1.77556e-41	1.38257e-71	0.00749989	1.12735e-06	8.22279e-13
Tb927.10.10200	ribonucleoproteins 1	0.99645	0.988159	0.999296	0.0231058	9.66595e-05	1.95394e-27	3.64452e-15	3.78399e-62	2.40888e-35	2.81144e-15	2.01536e-10	1.82531e-09	0.00344036	4.02623e-48	1.94215e-53	1.35123e-40	7.47371e-09	8.70583e-05	1.86861e-08	1.05005e-05	1.07766e-18	0.99645	1.51407e-53	7.51683e-40	1.17277e-05
Tb927.10.10280	microtubule structures 2	0.981066	0.886188	0.999769	0.0732139	7.39785e-09	2.79678e-33	4.6928e-31	2.41364e-99	2.21816e-50	4.09182e-17	2.37766e-18	2.76931e-15	0.981066	1.31793e-65	2.23765e-73	3.08456e-39	2.2111e-15	0.0189335	1.2086e-15	1.46263e-08	6.65478e-25	7.21182e-10	2.28624e-89	1.92772e-53	6.39284e-11
Tb927.10.10320	cytosol	0.897335	0.404834	0.999857	0.206135	0.288776	2.75752e-25	0.897335	1.3292e-102	8.50759e-54	9.04314e-11	9.62772e-09	2.62321e-37	5.03124e-09	1.58219e-67	8.19006e-71	5.52401e-101	1.66859e-18	1.17026e-14	5.14269e-15	0.102562	2.27373e-09	9.89673e-05	1.87038e-62	2.24711e-23	3.40739e-06
Tb927.10.10330	ribonucleoproteins 1	0.99465	0.985114	0.99939	0.0320659	1.9875e-08	3.52861e-38	2.59872e-31	1.14223e-102	7.15226e-45	2.15342e-26	5.03696e-20	1.01956e-24	1.70926e-05	6.49192e-74	1.54424e-65	1.36057e-49	2.57901e-16	0.00533235	2.40451e-15	2.72296e-07	1.51061e-25	0.99465	9.25985e-90	1.54101e-53	1.07631e-10
Tb927.10.10340	nucleus	0.999715	0.999066	0.999913	0.00253816	3.87306e-09	1.54197e-36	1.27293e-27	2.7666e-66	1.86439e-25	5.84048e-22	7.77661e-20	6.99828e-21	0.000285088	1.43657e-50	3.34151e-64	2.44154e-33	1.86844e-13	0.999715	5.4122e-09	1.3851e-09	7.48646e-25	1.68753e-10	5.06753e-55	4.539e-43	3.5502e-18
Tb927.10.10350	cytosol	0.971646	0.900679	0.995659	0.118583	5.61181e-05	1.27484e-36	0.971646	5.96702e-169	7.46195e-113	2.22626e-19	7.4903e-10	5.92706e-69	1.92973e-36	6.52207e-93	2.2617e-98	3.17341e-140	8.02112e-47	2.40025e-10	6.23947e-27	0.028353	1.27552e-10	5.06071e-07	1.93571e-111	1.05748e-41	2.83496e-11
Tb927.10.10360	microtubule structures 2	0.638869	0.158676	0.961696	0.550262	9.94387e-08	2.76017e-29	7.70246e-26	9.36641e-92	4.3314e-56	1.82915e-19	1.9948e-14	6.179e-20	0.638869	6.14485e-61	1.414e-60	1.45203e-41	1.02941e-13	0.361129	7.11507e-12	1.76834e-06	1.98793e-18	2.63592e-14	4.63747e-78	3.89113e-43	1.10285e-11
Tb927.10.10370	flagellum 1	1	1	1	1.39353e-10	5.38235e-14	1.3341e-49	1.057e-97	1.94413e-160	1	4.13541e-58	3.708e-47	1.22885e-67	5.2474e-12	5.59511e-121	2.46963e-117	9.98609e-138	6.63781e-18	1.37754e-111	5.72566e-44	3.13408e-53	6.5576e-50	6.69546e-63	1.20324e-101	7.73564e-58	4.05549e-80
Tb927.10.10380	nucleus	1	1	1	0	0	0	0	0	0	0	0	0	0	0	0	0	0	1	0	0	0	0	0	0	0
Tb927.10.10390	cytosol	1	1	1	1.10707e-06	2.0364e-08	5.1693e-46	1	6.45004e-197	1.02958e-127	6.06946e-38	2.13281e-24	1.83076e-94	1.67976e-61	2.47618e-117	9.1605e-120	3.24458e-161	1.45061e-70	3.16891e-36	6.78867e-41	6.39216e-08	4.94667e-21	6.228e-15	1.90423e-137	5.27057e-51	2.24017e-23
Tb927.10.1040	secretory/endocytic 3	0.99515	0.970681	0.999999	0.0166261	0.60285	0.00469258	1.04242e-86	2.47637e-37	1.39904e-179	4.38049e-41	1.74349e-20	2.45261e-50	2.12142e-72	2.32158e-45	3.70418e-64	3.66968e-94	1.06286e-06	9.9182e-96	6.11092e-38	2.33214e-26	2.19239e-22	9.48441e-86	1.42268e-21	0.000156879	0.99515
Tb927.10.10400	mitochondrion - matrix 1	1	1	1	0	0	0	0	0	0	0	0	0	0	0	1	0	0	0	0	0	0	0	0	0	0
Tb927.10.10410	proteasome	0.907547	0.52077	0.987992	0.301035	0.000124336	4.97125e-21	2.37316e-19	3.56013e-43	4.30101e-14	1.23762e-14	5.99054e-05	0.00403501	0.0191808	1.92815e-30	1.50208e-35	1.57187e-22	0.00102679	0.00961121	0.0584805	0.907547	7.99297e-13	2.1837e-05	2.39647e-36	3.38394e-23	3.65821e-05
Tb927.10.10420	mitochondrion - matrix 2	1	1	1	8.04254e-09	9.75228e-12	5.03582e-32	2.79446e-22	3.68797e-12	1.09664e-72	3.14205e-21	1.82803e-32	3.42579e-27	4.3607e-17	6.10107e-12	3.57326e-10	1	2.90736e-12	3.89546e-36	7.02584e-17	2.30484e-23	1.14315e-33	5.63736e-47	9.89449e-26	4.75683e-13	1.87985e-24
Tb927.10.10440	proteasome	0.8127	0.0260924	0.999964	0.268062	1	0.0461177	4.14681e-80	1.08985e-119	3.20312e-170	7.00344e-26	0.117512	4.872e-65	2.11282e-114	2.14614e-66	1.10814e-67	1.52034e-152	2.59919e-36	1.20912e-130	9.54352e-19	0.8127	0.00555918	1.41804e-107	7.22966e-103	0.0181111	3.44054e-08
Tb927.10.10445	nucleus - chromatin	1	1	1	0	0	0	0	0	0	0	0	0	0	0	0	0	0	0	1	0	0	0	0	0	0
Tb927.10.1050	secretory/endocytic 1	1	1	1	0	1.04437e-17	3.3204e-14	8.03789e-195	1.27468e-59	0	6.82319e-86	8.6242e-54	1.48821e-148	1.13462e-189	2.58995e-101	1.80442e-153	4.79942e-232	1.69822e-55	5.79988e-273	7.21523e-88	1.51492e-98	4.62867e-54	4.79869e-188	1	2.3443e-29	5.93407e-10
Tb927.10.1060	cytosol	1	1	1	0	0	0	1	0	0	0	0	0	0	0	0	0	0	0	0	0	0	0	0	0	0
Tb927.10.10600	proteasome	0.840327	0.113279	0.999968	0.21218	0.0624755	6.30676e-24	0.159672	1.56335e-104	2.54613e-65	5.06528e-22	2.27114e-07	1.90034e-42	1.25027e-27	1.4786e-63	1.99383e-67	1.39491e-92	5.35681e-30	1.18401e-17	1.10823e-06	0.840327	4.61545e-08	1.50567e-09	1.49991e-75	1.30051e-26	1.00946e-08
Tb927.10.10610	endoplasmic reticulum	1	1	1	1.3364e-06	4.46854e-12	2.55278e-17	2.00548e-69	1	1.07932e-125	8.67951e-38	5.0314e-37	1.93857e-45	5.8025e-29	1.90806e-10	2.09031e-35	9.42376e-47	9.02922e-10	1.41014e-57	6.44783e-25	6.00648e-32	1.79132e-37	1.54971e-55	1.22737e-08	6.21886e-08	1.04951e-17
Tb927.10.10620	ribonucleoproteins 1	0.998765	0.994667	0.999986	0.00882729	7.09449e-06	2.31009e-39	1.74566e-11	7.41777e-113	1.13682e-74	3.47288e-18	1.11633e-13	3.40081e-43	1.62908e-10	3.39728e-86	8.64717e-92	4.32476e-99	3.22641e-17	0.00121765	2.55455e-18	1.78671e-05	4.55514e-15	0.998765	2.47327e-77	3.91961e-45	4.47024e-10
Tb927.10.10630	flagellum 1	1	1	1	8.60399e-10	2.41014e-13	6.99484e-50	2.16144e-86	1.02485e-147	1	4.60018e-54	1.7863e-46	1.0639e-59	3.47169e-11	4.94344e-114	7.79716e-111	8.82497e-123	3.67647e-18	4.59512e-100	2.75949e-41	5.6591e-47	6.34859e-49	1.52992e-56	1.19212e-101	3.89452e-57	2.53169e-74
Tb927.10.10690	microtubule structures 1	1	1	1	1.05258e-09	7.09254e-10	1.35786e-40	7.69841e-41	3.47309e-40	1.14861e-31	2.84997e-26	1.35018e-15	1	1.30142e-13	5.09547e-63	2.32957e-51	5.87577e-17	4.27248e-11	1.52148e-37	2.78761e-26	2.677e-28	3.45625e-37	9.04924e-46	9.94403e-49	3.32668e-22	3.49923e-30
Tb927.10.1070	secretory/endocytic 3	0.999593	0.998968	0.999851	0.00352818	8.05667e-06	2.26484e-13	3.50351e-28	6.35711e-15	9.3824e-120	1.9407e-38	1.44327e-23	4.27533e-30	4.68455e-37	1.51928e-12	4.39721e-44	9.79126e-62	0.000407265	6.78475e-75	4.13185e-31	4.71056e-16	2.92527e-28	2.18314e-38	2.18922e-11	2.47751e-09	0.999593
Tb927.10.10700	nucleus	0.999993	0.999962	1	7.97951e-05	1.3129e-10	6.09221e-47	1.15383e-19	4.48308e-123	4.96347e-77	8.95855e-37	3.96285e-19	3.52325e-55	2.4754e-11	5.59469e-100	6.14793e-105	8.24253e-101	8.60986e-22	0.999993	5.32494e-16	1.63829e-07	1.43305e-15	6.49965e-06	2.67186e-94	3.47859e-53	1.09187e-18
Tb927.10.10710	glycosomes	1	1	1	1.3837e-06	5.68417e-08	7.53028e-31	8.11689e-16	2.74175e-35	1.44198e-49	1	2.45593e-21	3.27724e-17	4.10848e-08	4.72087e-43	3.1589e-28	1.36111e-09	2.97802e-08	1.7019e-16	7.69031e-09	3.06144e-11	2.89954e-28	8.23592e-34	9.52418e-53	6.18379e-26	3.8013e-16
Tb927.10.10720	acidocalcisomes	0.743853	0.00811621	0.99994	0.161533	0.000626908	0.743853	3.84796e-108	5.44678e-20	9.17942e-212	2.47658e-46	2.67751e-29	1.79728e-72	2.35421e-96	5.07498e-45	2.04663e-79	9.92271e-133	3.19633e-13	6.67156e-153	6.59279e-48	3.75366e-47	7.14656e-31	3.11201e-125	0.252229	1.96506e-08	0.00391743
Tb927.10.10730	proteasome	0.999985	0.999893	1	0.000158039	1.06218e-07	4.49564e-24	5.5557e-16	6.71581e-87	1.2359e-58	2.06379e-18	1.28276e-05	1.72226e-24	1.72366e-10	2.30381e-54	6.27164e-51	4.56301e-83	4.27171e-11	6.87704e-07	1.80658e-08	0.999985	4.78828e-11	2.44891e-11	5.19913e-60	2.76952e-19	1.88876e-06
Tb927.10.10740	endoplasmic reticulum	1	1	1	2.32301e-06	6.5031e-16	3.44251e-22	1.04837e-89	1	1.42519e-194	1.01102e-58	3.28648e-43	4.74987e-55	3.72297e-86	9.22777e-16	5.35271e-87	1.51833e-112	8.72724e-12	4.26781e-154	3.00999e-55	1.11672e-43	6.38479e-44	8.37325e-98	1.40259e-07	5.29799e-17	1.75701e-12
Tb927.10.10780	mitochondrion - matrix 2	0.999999	0.999996	1	1.07691e-05	1.31953e-10	3.54709e-28	2.68646e-20	6.33904e-10	3.55185e-66	1.85723e-22	1.49118e-30	7.6262e-27	5.81556e-15	2.42934e-08	7.19422e-07	0.999999	1.11369e-11	9.22662e-34	2.10164e-14	6.66817e-20	2.16235e-32	1.32743e-36	1.76097e-19	1.33691e-11	5.71395e-21
Tb927.10.1080	ribonucleoproteins 1	0.999997	0.999983	1	4.4774e-05	4.17213e-09	1.60125e-43	1.00694e-12	4.67228e-116	4.91039e-64	3.33062e-34	4.94407e-18	9.55639e-43	1.08308e-09	1.69791e-93	1.27484e-91	2.4927e-96	4.69748e-20	3.42737e-06	3.66527e-15	2.04639e-08	8.71426e-20	0.999997	9.52138e-88	5.79376e-51	3.04054e-10
Tb927.10.10800	acidocalcisomes	0.999999	0.999997	1	9.30728e-06	1.8173e-11	0.999999	7.91835e-99	2.94724e-21	6.74829e-157	6.60337e-42	3.38674e-26	1.25887e-47	1.10217e-81	3.31594e-38	3.83282e-60	4.89519e-91	4.87639e-10	1.03689e-119	5.15066e-30	2.79484e-24	8.3686e-31	4.63658e-101	2.99054e-12	6.3533e-07	3.64902e-13
Tb927.10.10830	mitochondrion - matrix 2	1	1	1	0	0	0	0	0	0	0	0	0	0	0	0	1	0	0	0	0	0	0	0	0	0
Tb927.10.10840	secretory/endocytic 1	1	1	1	0	0	0	0	0	0	0	0	0	0	0	0	0	0	0	0	0	0	0	1	0	0
Tb927.10.10850	ribonucleoproteins 1	1	1	1	1.41065e-06	1.15958e-08	1.40924e-49	7.5037e-14	5.51743e-129	1.67807e-74	5.45743e-37	6.47532e-24	1.35467e-52	2.4072e-14	3.52358e-106	5.34283e-109	6.29082e-111	1.15994e-24	8.28405e-08	6.82354e-22	3.27505e-11	8.16442e-25	1	2.35952e-94	1.60072e-58	3.98947e-14
Tb927.10.10870	proteasome	0.93213	0.468222	0.999967	0.18586	0.62967	5.07194e-17	7.36051e-31	4.75632e-98	7.3695e-95	7.62316e-16	0.0275728	1.94921e-32	1.3979e-33	2.00795e-53	1.53525e-56	2.40352e-89	0.0345057	8.03924e-30	8.99393e-15	0.93213	0.00522601	8.67837e-34	8.11054e-63	2.09239e-20	0.000565738
Tb927.10.10880	ribonucleoproteins 1	1	1	1	7.58055e-07	5.14559e-06	1.72498e-45	3.51088e-08	6.32383e-127	2.55802e-73	1.85136e-31	1.76392e-18	6.7759e-44	1.6893e-13	2.56729e-94	2.28943e-96	5.69272e-112	4.28012e-23	4.08118e-09	6.52983e-24	2.46715e-09	4.05898e-20	1	1.30276e-89	4.28771e-48	7.41463e-11
Tb927.10.10940	cytosol	1	1	1	0	0	0	1	0	0	0	0	0	0	0	0	0	0	0	0	0	0	0	0	0	0
Tb927.10.1100	ribonucleoproteins 1	0.999999	0.999999	1	9.14622e-06	1.32373e-08	2.80227e-41	3.51167e-22	2.92874e-90	7.68932e-34	4.0295e-32	5.36739e-21	1.68424e-27	2.69718e-07	1.50357e-74	9.94051e-75	5.06707e-53	7.29229e-17	3.06977e-07	2.50798e-16	3.03335e-10	3.37516e-26	0.999999	1.0835e-78	5.25221e-52	6.0204e-11
Tb927.10.11020	nucleus	0.99999	0.999941	0.999999	0.000117948	7.4709e-08	1.15934e-29	5.15301e-20	4.32114e-50	1.43623e-38	9.15875e-18	7.45857e-13	1.38938e-21	1.34705e-06	1.693e-39	1.68175e-48	9.11922e-50	2.62368e-09	0.99999	8.62724e-06	1.27151e-07	4.55493e-21	9.23283e-14	1.42824e-36	1.5793e-27	9.03106e-16
Tb927.10.11050	mitochondrion - matrix 1	0.999997	0.999988	1	3.23683e-05	1.5223e-09	1.32214e-30	4.66669e-45	6.18962e-25	4.66046e-63	8.86425e-24	4.72416e-23	6.84922e-17	2.56319e-13	1.00433e-14	0.999997	2.64463e-06	7.18916e-08	2.69867e-29	1.57301e-13	1.05293e-21	2.49864e-32	6.52588e-44	1.09104e-31	3.15761e-16	3.81505e-26
Tb927.10.11060	secretory/endocytic 2	0.766981	0.0599335	0.98934	0.342512	1.85174e-05	2.47757e-12	8.43352e-37	8.01876e-08	5.66824e-84	2.87211e-23	1.96264e-24	3.092e-29	2.59835e-21	0.00107462	2.33596e-16	4.01763e-23	0.231945	1.13167e-42	7.12528e-16	9.49811e-13	6.46494e-23	1.01006e-34	1.16074e-16	0.766981	8.18679e-14
Tb927.10.11070	microtubule structures 1	0.99992	0.999776	0.999992	0.000810628	4.21244e-07	5.78146e-35	4.24248e-47	4.73898e-37	1.85835e-21	1.98963e-25	7.49217e-15	0.99992	8.81157e-15	3.67674e-42	3.13856e-32	3.70503e-22	7.95169e-05	1.42544e-33	8.78075e-21	6.85066e-27	5.09651e-32	9.92812e-44	2.23902e-38	2.26464e-19	1.80601e-27
Tb927.10.11080	mitochondrion - OM	1	1	1	1.43445e-22	7.69339e-09	4.84455e-29	2.73115e-81	5.3994e-84	2.4255e-51	2.19589e-39	1.78563e-27	3.82878e-36	2.79352e-24	6.84394e-81	1.91433e-77	1.91562e-86	1	2.55418e-83	1.79844e-32	2.4718e-38	2.0778e-30	7.84146e-81	1.11181e-45	1.32761e-29	5.73698e-41
Tb927.10.11090	secretory/endocytic 2	0.999023	0.996192	0.999923	0.00731768	7.80084e-10	7.35843e-15	1.02262e-33	2.73541e-14	1.42981e-61	1.53625e-16	1.50765e-14	8.18394e-13	4.26611e-25	2.12211e-15	1.20258e-06	3.81509e-26	0.000975487	2.62918e-22	2.67197e-09	7.70862e-08	6.10508e-22	2.28452e-38	1.57804e-12	0.999023	6.02619e-13
Tb927.10.11130	proteasome	0.997369	0.990497	0.99974	0.0180159	2.89722e-07	7.89972e-37	0.00231179	4.095e-194	4.48805e-147	1.4851e-19	8.1754e-08	7.97878e-63	2.42813e-34	6.33666e-105	3.72374e-111	3.65725e-171	4.28818e-40	3.78603e-15	1.0898e-31	0.997369	4.1769e-07	1.3547e-13	4.91579e-132	2.72939e-42	0.000318881
Tb927.10.11140	secretory/endocytic 1	1	1	1	8.98582e-07	2.32068e-14	6.78252e-11	1.70538e-123	7.16187e-28	1.70165e-257	2.86941e-73	2.27295e-49	4.3721e-104	5.32246e-114	2.26089e-62	2.36283e-119	2.18764e-164	2.40104e-27	1.4276e-197	3.30742e-71	1.46555e-56	1.62064e-49	6.05638e-125	1	1.09583e-16	5.07009e-08
Tb927.10.11150	nucleus	0.953473	0.595349	0.999772	0.110507	3.2236e-06	1.84987e-29	6.64274e-05	3.66651e-47	3.59749e-29	3.61791e-11	1.46733e-06	1.86172e-19	0.00388049	6.75618e-44	8.69282e-47	1.62957e-40	9.04485e-09	0.953473	0.0424909	8.80027e-05	1.07143e-14	3.39557e-11	5.55243e-37	1.71455e-23	9.57833e-10
Tb927.10.11170	proteasome	0.99946	0.997791	0.99993	0.00439685	4.05981e-07	4.08147e-31	1.65335e-11	1.50747e-93	7.72037e-69	1.00456e-19	1.57808e-09	6.88851e-34	7.21032e-12	3.47666e-63	1.64442e-64	5.55315e-83	3.83786e-11	0.000540201	1.60963e-08	0.99946	1.44123e-11	6.12803e-08	3.36942e-70	8.65731e-29	2.99776e-08
Tb927.10.11180	proteasome	0.882333	0.642804	0.975519	0.331962	2.17089e-05	8.29394e-26	1.01489e-06	1.24654e-77	4.10718e-47	5.68468e-18	5.94933e-06	5.3098e-20	5.01975e-14	1.05985e-47	6.74478e-46	8.44703e-73	1.19643e-09	2.64523e-09	2.69426e-15	0.882333	1.71273e-12	7.59508e-06	1.74532e-56	2.62949e-18	0.117653
Tb927.10.11190	mitochondrion - OM	0.999981	0.999901	1	0.000168751	0.000273138	3.08356e-17	2.14529e-25	1.44212e-14	3.145e-66	1.18599e-18	7.96023e-16	1.09852e-19	4.05785e-12	1.90504e-06	1.30189e-07	8.88058e-12	0.999981	6.03284e-27	1.28802e-09	6.33764e-11	7.35019e-22	1.086e-37	3.06751e-17	1.69358e-05	9.57825e-15
Tb927.10.1120	microtubule structures 2	0.999931	0.99966	0.999998	0.000672197	4.4173e-07	1.14599e-22	1.06529e-41	1.62825e-115	1.76699e-37	1.3536e-26	1.34322e-19	6.85444e-45	0.999931	4.2315e-73	4.38436e-70	1.24165e-88	6.91693e-05	8.0863e-29	2.1706e-13	1.25278e-13	1.48819e-18	4.19089e-24	1.30732e-88	8.22367e-46	1.6321e-32
Tb927.10.11200	endoplasmic reticulum	0.999991	0.999978	0.999998	0.000111648	6.38707e-10	3.01788e-19	2.52694e-45	0.999991	6.53649e-140	3.39086e-45	1.18863e-33	1.19942e-34	1.00122e-46	2.14685e-09	6.82252e-53	8.50664e-74	1.22371e-08	1.07904e-94	9.91118e-41	1.43882e-22	1.10865e-37	6.4295e-55	8.89309e-06	1.57663e-08	8.88983e-09
Tb927.10.11220	secretory/endocytic 2	1	1	1	0	0	0	0	0	0	0	0	0	0	0	0	0	0	0	0	0	0	0	0	1	0
Tb927.10.11230	proteasome	0.769752	0.401363	0.982255	0.457109	0.000253555	5.5886e-31	9.38494e-18	1.75962e-87	5.2679e-44	2.78279e-21	1.43851e-07	1.05791e-30	0.000628512	1.68999e-75	3.56558e-86	6.13475e-59	4.73247e-08	0.229551	6.74139e-05	0.769752	5.65226e-08	2.62696e-10	3.98499e-65	1.18126e-42	1.6317e-10
Tb927.10.11250	flagellum 1	1	1	1	0	0	0	0	0	1	0	0	0	0	0	0	0	0	0	0	0	0	0	0	0	0
Tb927.10.11260	mitochondrion - matrix 1	0.999929	0.999752	0.999992	0.000715365	3.94174e-07	1.88234e-22	1.02421e-29	2.70645e-25	2.18801e-54	2.0094e-19	9.79919e-17	4.01573e-15	1.28047e-13	4.81599e-13	0.999929	1.85116e-16	7.13059e-05	1.68338e-28	2.34204e-12	3.47262e-10	1.4068e-26	3.25497e-30	4.39351e-26	4.6065e-12	1.41403e-10
Tb927.10.1130	flagellum 1	1	1	1	0	0	0	0	0	1	0	0	0	0	0	0	0	0	0	0	0	0	0	0	0	0
Tb927.10.11300	microtubule structures 2	0.999997	0.99999	1	4.11804e-05	7.53401e-07	2.87124e-35	2.05429e-35	1.37514e-84	3.07111e-06	3.09866e-31	3.25975e-31	1.04803e-39	0.999997	9.90806e-77	1.69279e-82	1.25464e-79	8.11481e-12	1.36966e-53	7.94695e-21	4.50376e-21	3.9097e-30	6.6664e-27	7.63736e-67	1.31036e-42	3.25606e-42
Tb927.10.11310	intraflagellar transport	1	1	1	0	0	0	0	0	0	0	1	0	0	0	0	0	0	0	0	0	0	0	0	0	0
Tb927.10.11330	flagellum 1	1	1	1	9.16526e-09	5.09053e-14	2.57376e-49	2.94936e-84	4.18423e-155	1	3.00444e-57	4.07603e-47	5.8207e-71	4.0727e-10	7.3484e-117	1.3366e-113	1.80249e-132	3.87208e-19	5.27014e-98	8.05041e-39	2.30077e-48	1.17366e-48	3.33604e-53	3.09949e-104	6.4738e-60	9.95708e-78
Tb927.10.11340	microtubule structures 1	0.706182	0.0751284	0.955762	0.470522	3.27243e-14	3.35963e-46	3.12288e-92	3.71187e-43	1.30175e-79	1.24124e-41	3.53899e-29	0.706182	4.23986e-51	1.96924e-58	7.87451e-39	0.293818	2.28027e-12	2.01528e-72	5.60141e-41	7.5688e-58	2.10748e-40	3.25177e-98	4.75366e-60	7.34362e-15	1.35562e-53
Tb927.10.11350	mitochondrion - matrix 1	1	1	1	1.29137e-07	6.21042e-10	4.48746e-32	4.92163e-62	3.1288e-63	1.9471e-70	2.70318e-27	8.17908e-20	1.18065e-14	3.27762e-16	1.37313e-34	1	1.33246e-10	6.51258e-09	8.10959e-28	2.57535e-12	1.20186e-20	6.96648e-29	1.62306e-40	3.38612e-62	9.77478e-26	2.83196e-26
Tb927.10.11360	ribonucleoproteins 1	0.574697	0.10972	0.870764	0.610755	1.09568e-06	9.99649e-27	4.07488e-21	1.77043e-55	2.84668e-30	6.78958e-13	9.54375e-13	1.73173e-10	0.422623	1.94014e-40	4.7171e-42	4.82919e-27	1.08492e-08	0.00258361	5.08514e-08	1.00031e-05	8.43746e-21	0.574697	5.52389e-50	2.86368e-37	8.5824e-05
Tb927.10.11380	cytosol	0.999964	0.999911	0.99999	0.000403967	1.91021e-09	8.14363e-45	0.999964	9.69649e-204	9.62385e-144	1.81725e-26	6.21837e-15	1.92224e-83	7.68641e-45	8.08326e-116	1.59815e-121	4.92872e-177	1.08435e-62	2.09782e-18	1.0561e-38	3.64608e-05	2.32573e-11	1.73419e-09	9.25669e-138	1.65649e-52	2.5744e-13
Tb927.10.11390	ribonucleoproteins 1	1	1	1	0	0	0	0	0	0	0	0	0	0	0	0	0	0	0	0	0	0	1	0	0	0
Tb927.10.1140	proteasome	0.805619	0.621367	0.920757	0.655722	0.000705174	1.59897e-20	0.00525127	5.65534e-38	9.49203e-26	5.18389e-09	0.00309821	8.57298e-06	0.111169	1.78099e-24	7.65375e-24	2.62899e-36	4.2786e-05	0.0197975	0.000220022	0.805619	1.45874e-15	0.000187788	4.5569e-28	1.91038e-13	0.0546063
Tb927.10.11400	proteasome	0.998995	0.996074	0.999916	0.007664	1.28523e-08	1.17847e-29	0.000937037	1.71492e-148	7.69745e-137	1.56864e-14	6.82173e-05	4.69794e-61	1.55713e-38	1.93186e-82	5.05439e-89	3.62742e-138	8.06988e-30	1.86567e-15	2.72362e-27	0.998995	6.21177e-08	1.90754e-19	2.40502e-103	2.97629e-35	2.6556e-08
Tb927.10.11410	proteasome	0.981228	0.937427	0.996905	0.0981818	0.00163644	1.25771e-24	7.89642e-13	1.85692e-44	6.09989e-28	2.78351e-11	0.000186681	1.8305e-17	0.0120432	1.705e-41	7.32028e-51	2.8065e-34	1.01092e-06	0.00395495	0.00258582	0.981228	2.26045e-13	1.07715e-10	7.76719e-35	1.41348e-26	8.0791e-08
Tb927.10.11420	mitochondrion - IM	0.988622	0.93165	0.999262	0.0560555	2.2788e-06	4.76572e-20	3.13891e-43	3.09383e-07	1.7545e-88	1.42806e-22	1.30282e-25	1.18513e-33	1.20731e-19	0.988622	6.98626e-14	2.54788e-20	0.0018897	5.58738e-45	7.64755e-18	8.93054e-20	1.4079e-25	5.95774e-33	2.29021e-18	0.00948833	1.15349e-14
Tb927.10.11450	microtubule structures 2	0.873594	0.707845	0.962558	0.413355	9.25825e-06	1.68261e-32	3.5833e-20	6.88547e-61	2.49945e-18	3.65804e-14	1.91087e-14	4.86677e-11	0.873594	7.2779e-44	1.66075e-59	7.85822e-28	3.78875e-11	0.0242739	2.6611e-08	1.98618e-08	2.05268e-23	0.102132	3.64773e-55	3.0229e-45	7.92884e-13
Tb927.10.11480	mitochondrion - OM	1	0.999999	1	3.13697e-06	0.00362456	5.24924e-09	3.47101e-50	8.48309e-41	8.69474e-81	2.5001e-15	2.61937e-08	4.85519e-24	6.29493e-33	6.79128e-24	2.1372e-22	5.26247e-53	1	5.01469e-58	1.46832e-15	6.48592e-13	1.00195e-10	1.29966e-48	7.59302e-36	1.91735e-07	7.81788e-14
Tb927.10.1150	microtubule structures 1	0.996256	0.956571	0.999999	0.0155518	1.84385e-09	1.18573e-28	6.04648e-48	6.42679e-45	2.92606e-36	5.59396e-23	0.00367999	0.996256	9.1836e-10	6.11952e-50	1.59831e-41	4.62187e-35	6.39041e-05	4.5381e-25	4.2755e-16	1.26868e-17	2.93065e-29	1.90391e-31	9.8751e-40	6.52202e-19	4.42539e-24
Tb927.10.11500	mitochondrion - IM	0.997546	0.991575	0.999407	0.0171146	1.64578e-06	1.51127e-18	6.33487e-40	9.51415e-09	7.30029e-100	3.52537e-32	8.42077e-33	1.44044e-38	1.38555e-21	0.997546	4.21724e-25	3.1968e-24	0.00206871	7.08908e-60	8.51662e-22	3.14888e-20	3.29041e-28	2.32626e-42	2.23884e-18	0.000385202	1.16908e-19
Tb927.10.11510	nucleus - chromatin	0.998653	0.992266	0.999888	0.00931205	1.73023e-09	3.19492e-23	4.59326e-29	9.44512e-42	1.08017e-47	6.39671e-21	7.91e-16	9.20206e-23	6.23122e-06	3.18972e-32	1.30454e-30	9.01181e-43	1.7172e-08	0.00134081	0.998653	1.15104e-10	2.35149e-27	6.35297e-17	1.30547e-25	2.18614e-17	2.46269e-21
Tb927.10.11520	secretory/endocytic 2	0.670365	0.0492831	0.970303	0.459934	1.14249e-08	1.82175e-10	1.28785e-44	0.000406632	1.35923e-83	2.04518e-21	2.14053e-19	7.64493e-36	6.44003e-25	0.329224	4.13188e-13	1.18341e-21	4.27199e-06	4.6786e-52	1.34407e-18	3.6712e-20	3.07101e-21	8.81869e-39	1.4508e-15	0.670365	1.82132e-19
Tb927.10.11530	cytosol	0.693313	0.369848	0.896088	0.572098	9.63834e-11	2.36896e-41	0.693313	4.55605e-207	2.36448e-166	1.20646e-31	2.51063e-17	1.06278e-99	5.60942e-78	1.14733e-119	3.73691e-125	1.62095e-179	1.53765e-71	1.50313e-35	8.81542e-34	0.306687	4.76335e-14	2.12389e-30	1.05489e-141	1.98387e-50	5.643e-19
Tb927.10.11550	flagellum 1	0.999748	0.998899	0.999967	0.0022224	7.35531e-08	1.22955e-35	3.22424e-50	8.00602e-116	0.999748	2.96136e-40	4.55171e-35	1.43664e-54	0.000251592	8.23117e-87	5.19415e-84	2.17802e-99	6.6279e-10	1.75219e-61	1.73041e-22	9.20911e-30	1.97461e-35	2.0951e-33	4.29429e-69	7.43825e-43	2.67991e-55
Tb927.10.11570	secretory/endocytic 3	0.999785	0.999094	0.999974	0.00201964	6.35678e-07	2.12167e-14	2.96935e-16	3.50743e-31	1.11866e-97	5.51712e-28	3.98043e-11	2.1748e-26	2.80292e-15	7.71733e-28	9.05266e-46	2.31564e-49	0.000178578	1.61927e-42	4.23616e-17	3.59789e-05	1.80881e-23	3.71593e-14	1.63482e-24	9.40807e-19	0.999785
Tb927.10.11580	flagellum 1	1	1	1	0	0	0	0	0	1	0	0	0	0	0	0	0	0	0	0	0	0	0	0	0	0
Tb927.10.11590	cytosol	0.589989	0.258808	0.872651	0.619436	0.00125805	2.75273e-35	0.589989	8.22947e-101	6.29342e-53	1.11542e-21	2.23765e-12	2.29686e-32	6.01903e-13	2.50532e-67	1.07853e-69	4.50237e-91	1.74866e-22	2.67392e-09	1.72064e-18	2.99461e-06	2.94774e-11	0.410008	4.98931e-69	1.13104e-30	3.87195e-07
Tb927.10.11600	nucleus	0.999562	0.997526	0.999981	0.00338879	2.91081e-08	3.8897e-41	3.84233e-20	5.32287e-117	4.25584e-66	7.02018e-29	4.72601e-21	2.99886e-42	5.38406e-10	1.24743e-83	3.27785e-83	1.34363e-82	8.09026e-18	0.999562	1.78903e-15	1.99373e-06	7.94861e-23	0.000436009	3.14291e-93	1.68096e-51	5.69762e-12
Tb927.10.11610	secretory/endocytic 3	0.817908	0.438939	0.984245	0.405481	5.5182e-05	3.27232e-19	3.56994e-22	8.9053e-88	6.39875e-88	2.19147e-20	2.05157e-09	5.01119e-16	2.65691e-14	7.4052e-59	1.43755e-63	6.22908e-70	0.000124517	1.04792e-27	2.19934e-11	0.181967	2.60969e-15	1.49609e-09	2.15743e-61	7.30629e-37	0.817908
Tb927.10.11650	secretory/endocytic 1	0.644718	0.0913033	0.979703	0.500459	7.24038e-09	2.54866e-24	5.46812e-66	0.35528	1.47376e-155	6.58302e-43	2.59986e-30	2.39914e-32	4.96911e-58	1.88858e-22	5.05181e-60	4.92469e-88	9.64558e-07	8.83446e-102	1.44392e-41	6.2495e-27	4.99418e-37	5.08808e-71	0.644718	3.61728e-07	1.4408e-07
Tb927.10.11660	nucleus	1	1	1	1.90735e-07	1.51741e-13	5.80108e-45	2.14699e-33	1.11777e-110	6.8145e-61	2.32192e-31	1.55609e-19	2.45415e-45	3.3244e-09	8.41871e-95	5.4898e-100	3.7449e-75	1.86739e-25	1	1.29203e-19	6.21236e-09	4.20991e-17	6.17875e-11	1.45816e-89	4.32021e-54	1.13874e-25
Tb927.10.11670	secretory/endocytic 1	0.971833	0.907893	0.998231	0.12952	4.84039e-12	0.00482578	2.55219e-98	1.08483e-11	3.04149e-215	1.24517e-55	3.10619e-38	7.99724e-68	1.34961e-90	4.2725e-34	3.41135e-85	1.07904e-132	1.50325e-18	2.67115e-149	3.04841e-58	1.30349e-43	6.67622e-40	6.23618e-109	0.971833	5.5829e-08	0.0233411
Tb927.10.11680	secretory/endocytic 1	1	1	1	3.30766e-08	6.88147e-14	9.03922e-10	1.89036e-139	7.66298e-23	7.5534e-254	1.23633e-68	1.38396e-47	1.22995e-97	1.71761e-121	1.12796e-60	9.27864e-109	1.78175e-160	1.04353e-31	1.02098e-178	1.00039e-70	5.21937e-67	7.66536e-48	1.25968e-145	1	3.41152e-17	6.50544e-10
Tb927.10.11690	proteasome	0.983622	0.842125	0.999992	0.0550221	0.000239694	1.77961e-13	5.15873e-18	3.64247e-49	7.2738e-57	2.19444e-14	0.0159645	1.41912e-14	6.85523e-13	1.96158e-39	1.37237e-50	4.75252e-48	0.000371021	4.79379e-16	2.81934e-05	0.983622	1.17138e-05	1.90522e-12	1.18249e-36	5.53658e-25	2.21078e-06
Tb927.10.1170	ribonucleoproteins 1	0.94643	0.843098	0.984831	0.218952	0.000562742	4.58035e-37	1.36996e-17	5.59152e-78	2.28427e-26	1.13552e-22	2.12908e-14	1.32478e-21	0.0073796	1.91352e-64	6.07822e-79	1.88797e-41	4.29149e-13	0.046189	2.37108e-10	1.15422e-06	8.09562e-23	0.94643	7.33714e-67	6.91664e-52	4.66331e-09
Tb927.10.11700	cytosol	1	1	1	0	0	0	1	0	0	0	0	0	0	0	0	0	0	0	0	0	0	0	0	0	0
Tb927.10.11720	nucleus	0.524267	0.00248811	0.906559	0.535599	4.15681e-11	3.28853e-27	2.1616e-33	2.68568e-67	3.5296e-35	4.53441e-22	1.13971e-15	4.03593e-38	4.81644e-07	2.79767e-46	3.13949e-47	1.96961e-47	2.87495e-09	0.524267	0.475732	1.12157e-11	1.35482e-24	2.35212e-20	1.10018e-37	7.21059e-30	2.05305e-31
Tb927.10.11730	proteasome	0.927988	0.722733	0.991258	0.264506	0.000365832	6.45697e-20	0.000159261	1.07447e-52	2.24544e-42	2.34271e-06	0.0406463	7.7368e-13	0.0130958	5.41942e-39	3.61587e-42	2.42331e-42	3.47931e-06	0.0173193	2.88818e-07	0.927988	5.05414e-12	0.000160538	6.99417e-38	5.83766e-25	0.000624573
Tb927.10.11760	ribonucleoproteins 1	1	1	1	3.11296e-07	2.3171e-10	9.28533e-48	2.81173e-10	3.6888e-149	3.40103e-89	5.93548e-33	1.12034e-21	1.16518e-60	1.18276e-17	3.83875e-104	2.86069e-106	1.28459e-130	5.20345e-29	1.79921e-09	4.02652e-22	1.41013e-08	2.59011e-20	1	7.37154e-106	5.36404e-53	2.34483e-12
Tb927.10.11780	flagellum 1	1	1	1	3.44997e-11	3.73442e-14	4.63083e-51	2.77714e-86	2.33931e-158	1	3.38078e-58	7.06647e-49	3.0192e-77	1.24339e-12	2.68879e-123	3.56651e-118	1.32345e-138	8.46383e-19	4.03574e-109	5.91984e-44	2.94479e-51	2.89384e-50	9.68566e-63	4.46076e-106	4.97009e-61	4.98558e-81
Tb927.10.1180	mitochondrion - matrix 1	0.676709	0.325896	0.91554	0.569114	2.49544e-10	7.64293e-30	6.00939e-28	1.43215e-11	3.85938e-50	5.22567e-18	8.66998e-23	5.2788e-16	5.89302e-15	2.14359e-07	0.676709	0.323291	1.61598e-09	2.85371e-27	1.91247e-11	8.28145e-20	4.05371e-32	5.18281e-33	9.27935e-21	5.32773e-10	1.72815e-19
Tb927.10.11800	flagellum 1	1	1	1	0	0	0	0	0	1	0	0	0	0	0	0	0	0	0	0	0	0	0	0	0	0
Tb927.10.11810	glycosomes	1	1	1	9.02273e-15	1.56646e-16	2.1088e-40	1.36933e-33	8.70449e-59	8.10941e-73	1	2.34507e-28	3.79149e-29	1.64178e-21	2.56467e-66	2.05739e-51	2.54498e-30	2.51867e-16	6.54331e-29	8.65455e-22	4.56979e-24	3.82433e-37	2.19961e-58	1.65156e-81	4.49504e-40	2.59248e-31
Tb927.10.11820	mitochondrion - OM	0.612858	0.00220674	0.999263	0.397416	1	0.180944	3.5957e-110	8.34402e-105	4.43893e-138	2.73922e-14	0.0353668	5.25103e-24	8.6128e-70	2.54428e-56	5.20719e-31	3.98668e-68	0.612858	1.92319e-84	1.31059e-15	1.18659e-12	0.170831	3.08166e-78	4.70032e-83	1.85582e-13	1.8582e-13
Tb927.10.11840	microtubule structures 1	1	0.999999	1	4.86797e-06	4.76469e-09	1.67903e-32	1.0274e-44	7.97562e-33	1.65396e-18	3.3112e-21	6.09842e-10	1	3.11133e-11	6.2702e-44	5.50439e-38	6.46626e-27	3.08348e-07	4.23102e-35	4.01387e-20	3.13738e-21	3.95576e-32	8.75294e-37	9.32518e-31	1.85707e-14	3.60146e-26
Tb927.10.11850	microtubule structures 1	1	1	1	0	0	0	0	0	0	0	0	1	0	0	0	0	0	0	0	0	0	0	0	0	0
Tb927.10.11860	microtubule structures 1	1	1	1	2.52236e-06	1.19902e-10	1.16034e-39	1.16517e-60	3.51383e-52	7.17482e-39	2.57899e-27	1.04175e-17	1	1.51262e-15	5.02992e-58	9.19839e-44	3.38393e-30	1.53453e-07	2.86513e-45	3.41408e-27	4.83316e-32	8.50192e-36	6.68127e-52	5.1508e-39	1.2661e-15	4.54675e-37
Tb927.10.11870	mitochondrion - matrix 2	1	1	1	0	0	0	0	0	0	0	0	0	0	0	0	1	0	0	0	0	0	0	0	0	0
Tb927.10.11880	microtubule structures 1	0.999999	0.999996	1	1.49373e-05	3.86074e-09	5.74707e-38	2.35099e-54	8.62452e-26	3.96052e-45	1.71819e-32	6.64705e-15	0.999999	4.0396e-20	5.46487e-49	6.71569e-34	3.00608e-20	5.99603e-07	6.76491e-35	1.12435e-28	3.24178e-31	3.52411e-37	5.01798e-52	3.83593e-22	3.94959e-07	7.59189e-32
Tb927.10.11890	endoplasmic reticulum	0.974162	0.856693	0.999306	0.0825288	2.61374e-10	3.08816e-18	1.36305e-60	0.974162	3.92001e-124	1.75085e-39	6.24344e-38	9.36872e-45	4.14349e-35	0.0258376	1.04434e-38	1.0085e-46	6.83675e-07	4.6814e-63	6.71676e-30	9.4486e-23	2.9207e-34	1.70014e-57	7.71226e-10	8.71279e-12	1.25757e-22
Tb927.10.11900	mitochondrion - IM	0.999238	0.997224	0.999931	0.00593546	2.227e-10	7.62106e-30	4.72504e-51	0.000762017	2.15652e-110	2.49939e-36	1.35729e-42	3.43527e-48	1.02874e-21	0.999238	1.41733e-22	7.18506e-15	2.97681e-10	6.13886e-63	6.27555e-24	3.16863e-34	4.95516e-38	4.83654e-56	2.1452e-19	3.37176e-16	1.71697e-33
Tb927.10.11930	mitochondrion - matrix 2	0.999945	0.999826	0.999985	0.00060967	8.71312e-10	1.02283e-34	3.53769e-26	8.36246e-10	1.68491e-74	1.99794e-27	4.05565e-34	8.52415e-26	4.52788e-18	1.60995e-05	3.8965e-05	0.999945	6.01938e-13	3.8083e-38	1.46045e-16	7.15298e-25	1.38506e-37	5.82837e-47	9.3954e-21	5.38832e-15	3.24044e-24
Tb927.10.11940	mitochondrion - OM	0.994216	0.971256	0.999752	0.0327318	0.00110954	1.12274e-10	2.47639e-58	4.78166e-13	2.99948e-111	2.95924e-31	3.98948e-21	3.54411e-36	1.84126e-32	5.21345e-18	7.12362e-33	2.63948e-42	0.994216	4.16694e-61	1.99197e-16	3.22517e-17	6.15726e-25	3.56996e-42	8.11144e-11	0.00129887	0.00448516
Tb927.10.11960	nucleus	0.501325	0.124687	0.873151	0.606817	2.91743e-07	3.69477e-22	6.00975e-28	2.84001e-37	7.00391e-50	1.10614e-13	2.21528e-08	6.31523e-12	0.497264	5.96856e-40	7.54904e-45	1.41373e-30	1.76074e-06	0.501325	0.00140959	6.62123e-08	6.62311e-21	4.5503e-13	1.26285e-33	3.72939e-28	9.83506e-17
Tb927.10.11990	nucleus	1	1	1	0	0	0	0	0	0	0	0	0	0	0	0	0	0	1	0	0	0	0	0	0	0
Tb927.10.12000	mitochondrion - matrix 2	0.999829	0.999504	0.99996	0.00161857	4.92657e-11	3.92463e-37	2.43947e-40	4.68303e-15	1.40249e-73	1.26478e-29	7.64043e-31	4.14573e-18	2.74176e-21	7.81405e-09	0.000171147	0.999829	6.10584e-11	1.35078e-40	3.75059e-18	4.74029e-29	1.56091e-35	1.03059e-57	4.26482e-31	1.15617e-15	1.28283e-34
Tb927.10.12010	endoplasmic reticulum	0.623599	0.0278725	0.991089	0.295725	3.87788e-08	1.9489e-07	1.5081e-91	0.623599	3.12893e-149	2.54616e-41	8.56751e-34	4.78554e-46	2.24674e-61	2.579e-17	1.44254e-54	1.32558e-67	0.000293198	2.28493e-111	1.4957e-33	9.54286e-29	8.71951e-32	2.81062e-78	0.376107	1.24317e-07	7.82119e-14
Tb927.10.12030	nucleus - chromatin	0.993723	0.967175	0.999933	0.0266561	1.08042e-07	2.98016e-24	2.68212e-30	2.55751e-57	3.20751e-54	1.07535e-17	2.1042e-17	3.98575e-36	0.000110552	2.74476e-50	8.32605e-40	4.48828e-48	9.36342e-08	0.00616658	0.993723	5.78931e-09	1.1332e-24	4.07634e-19	1.21106e-36	7.74071e-21	1.13711e-24
Tb927.10.12040	cytosol	1	1	1	0	0	0	1	0	0	0	0	0	0	0	0	0	0	0	0	0	0	0	0	0	0
Tb927.10.12050	mitochondrion - matrix 1	1	1	1	1.87717e-09	2.46327e-13	7.58568e-36	8.11024e-53	5.25938e-51	5.50777e-70	1.14463e-27	5.07514e-29	1.28239e-27	1.35326e-19	6.22271e-32	1	8.18012e-11	5.97991e-14	5.90751e-35	1.18805e-18	2.80094e-25	7.20744e-35	2.94591e-43	5.25832e-54	4.0115e-28	3.36065e-31
Tb927.10.12090	cytosol	1	1	1	0	0	0	1	0	0	0	0	0	0	0	0	0	0	0	0	0	0	0	0	0	0
Tb927.10.1210	microtubule structures 2	1	1	1	0	0	0	0	0	0	0	0	0	1	0	0	0	0	0	0	0	0	0	0	0	0
Tb927.10.12100	ribonucleoproteins 1	0.988497	0.968573	0.996559	0.0622378	5.03686e-08	6.5045e-37	1.04237e-19	6.3276e-87	1.01684e-44	8.83835e-20	1.83922e-18	1.04262e-19	0.000330139	2.78783e-69	1.65543e-77	5.96109e-52	6.85398e-12	0.0111734	1.59523e-11	2.84414e-08	3.36673e-23	0.988497	1.9103e-73	1.48902e-51	1.53791e-10
Tb927.10.12120	secretory/endocytic 3	0.993958	0.965813	0.999992	0.0269004	0.140411	1.56129e-23	2.86876e-09	2.11787e-106	5.63868e-87	6.36476e-16	1.03494e-05	1.31612e-33	7.00701e-22	2.09597e-58	4.55447e-67	6.33807e-100	3.86866e-16	1.63105e-21	6.0977e-15	0.00603152	1.31911e-08	1.49546e-14	5.18949e-66	4.35973e-23	0.993958
Tb927.10.12130	microtubule structures 1	0.998767	0.994961	0.99981	0.0089706	1.70749e-08	7.89739e-32	5.96227e-43	6.46068e-52	3.22712e-18	2.18052e-18	1.11316e-12	0.998767	0.00123291	6.032e-45	3.34912e-44	9.26179e-29	9.14284e-09	2.69861e-22	1.31416e-19	4.91763e-17	3.13161e-31	4.0078e-22	3.06528e-45	9.95294e-33	3.01299e-23
Tb927.10.12170	endoplasmic reticulum	1	1	1	9.40619e-07	2.68123e-10	3.06805e-14	2.20839e-62	1	1.63757e-129	8.96281e-45	7.27276e-40	1.2325e-49	1.5067e-32	5.47685e-10	1.92243e-45	2.45285e-47	3.20162e-08	1.81105e-74	1.76715e-34	3.45793e-29	2.26499e-39	3.25888e-52	1.08155e-08	7.24868e-09	5.41074e-18
Tb927.10.12180	mitochondrion - matrix 2	0.999993	0.999982	0.999999	8.62347e-05	5.76528e-15	8.21566e-49	1.2016e-62	2.86606e-36	2.22665e-55	1.03201e-37	9.55281e-30	6.8112e-06	1.88218e-33	3.65788e-49	4.36558e-36	0.999993	7.6821e-15	1.48018e-53	1.3394e-39	2.11043e-48	9.72144e-45	8.34645e-74	7.87904e-45	4.80502e-18	2.29788e-42
Tb927.10.12190	secretory/endocytic 1	1	1	1	3.76518e-10	8.02196e-18	5.17451e-12	2.50321e-160	4.75567e-34	4.07867e-286	3.38718e-73	1.50018e-48	3.4227e-116	1.82826e-160	2.98444e-71	2.05508e-121	9.96988e-193	1.05917e-46	4.86653e-217	9.39848e-78	3.69077e-77	9.96951e-49	9.1202e-168	1	4.25396e-20	9.26003e-12
Tb927.10.12220	mitochondrion - matrix 1	0.999848	0.999462	0.999992	0.00142617	3.74479e-12	1.87318e-30	8.07387e-40	5.67922e-28	3.60198e-63	5.217e-23	6.50008e-23	1.77351e-19	3.007e-17	1.47298e-14	0.999848	0.000152185	1.04152e-08	5.54043e-34	1.73037e-12	2.01436e-20	4.87943e-32	2.02465e-39	1.60076e-35	1.31178e-15	2.50966e-25
Tb927.10.12240	endoplasmic reticulum	1	1	1	0	0	0	0	1	0	0	0	0	0	0	0	0	0	0	0	0	0	0	0	0	0
Tb927.10.12250	mitochondrion - matrix 1	0.999913	0.999494	0.999996	0.000830752	1.26869e-06	7.26647e-27	9.18914e-40	2.4475e-32	8.49379e-52	9.45268e-19	3.48422e-16	2.22382e-09	4.2325e-12	4.93297e-21	0.999913	6.33496e-05	2.3571e-05	6.70626e-23	6.60191e-09	4.29225e-12	1.94906e-27	7.39441e-29	1.61485e-34	2.62649e-14	5.09457e-14
Tb927.10.12260	cytosol	1	1	1	0	0	0	1	0	0	0	0	0	0	0	0	0	0	0	0	0	0	0	0	0	0
Tb927.10.12290	secretory/endocytic 1	1	0.999999	1	6.61796e-06	1.07229e-11	1.40429e-11	9.68023e-131	1.48779e-25	1.00162e-263	7.90346e-71	3.48955e-48	1.77553e-107	3.20798e-133	3.09817e-60	1.49852e-115	8.42621e-176	2.927e-34	1.75913e-199	9.11047e-74	3.08523e-62	2.33123e-48	4.67125e-136	1	5.77585e-17	4.23998e-07
Tb927.10.1230	endoplasmic reticulum	1	1	1	1.5399e-06	2.86821e-11	3.26226e-12	7.4449e-77	1	2.08223e-146	1.34583e-44	2.41937e-37	7.30546e-55	3.11679e-38	7.91266e-12	1.6099e-49	1.07664e-59	2.35843e-10	9.00269e-81	7.97257e-37	1.6329e-35	4.0551e-40	4.00929e-66	5.83522e-08	3.03212e-08	3.63011e-13
Tb927.10.12320	microtubule structures 1	1	1	1	0	0	0	0	0	0	0	0	1	0	0	0	0	0	0	0	0	0	0	0	0	0
Tb927.10.12330	ribonucleoproteins 1	0.999998	0.999995	1	2.41335e-05	1.7441e-11	5.09677e-46	1.01429e-15	3.16353e-122	4.5468e-75	9.68441e-34	2.12962e-23	1.97673e-43	9.15033e-11	3.03556e-99	3.35113e-102	2.81288e-100	7.379e-21	1.72474e-06	2.20751e-18	4.54059e-10	3.27114e-25	0.999998	6.87561e-93	4.66854e-58	3.04056e-12
Tb927.10.12360	proteasome	0.602971	0.000128012	0.999998	0.119308	0.346468	2.83908e-21	2.40517e-05	3.24406e-80	2.24377e-51	1.43882e-17	3.32864e-05	6.93523e-30	8.77883e-13	3.30727e-61	3.86964e-68	4.14056e-80	8.30997e-10	1.49144e-11	0.396542	0.602971	0.000411605	1.51608e-05	8.11323e-55	3.23058e-23	2.87413e-06
Tb927.10.12390	flagellum 1	1	1	1	1.27818e-13	3.27449e-17	1.69048e-51	2.26302e-98	8.51594e-152	1	1.34118e-57	2.46284e-48	2.64371e-54	3.77677e-15	9.53925e-115	2.83303e-113	3.15537e-127	5.66583e-21	5.43324e-109	3.33601e-45	8.06856e-52	1.78976e-51	1.36483e-63	3.36069e-106	1.69441e-58	2.01829e-77
Tb927.10.12410	flagellum 1	1	1	1	0	0	0	0	0	1	0	0	0	0	0	0	0	0	0	0	0	0	0	0	0	0
Tb927.10.12430	nucleus	1	1	1	0	0	0	0	0	0	0	0	0	0	0	0	0	0	1	0	0	0	0	0	0	0
Tb927.10.12450	endoplasmic reticulum	0.999996	0.999985	0.999999	5.92926e-05	8.72234e-13	3.65659e-13	1.41674e-91	0.999996	4.65051e-159	7.91382e-48	8.7583e-41	1.25685e-60	7.02785e-45	6.07845e-15	6.54346e-57	8.885e-69	3.83476e-12	2.89859e-91	1.02812e-37	1.87214e-43	8.61202e-42	1.92141e-75	4.39672e-06	1.1747e-07	8.23008e-14
Tb927.10.12470	microtubule structures 2	0.999726	0.998707	0.999981	0.00237705	4.5379e-08	4.65368e-24	3.14837e-31	3.30302e-63	2.83466e-53	3.4993e-16	1.76604e-13	1.33203e-17	0.999726	4.68654e-37	4.02032e-46	8.31379e-26	1.31261e-06	8.58041e-16	3.26341e-10	4.10977e-08	5.20712e-23	7.16097e-08	1.11814e-59	1.22343e-39	0.000272306
Tb927.10.12490	microtubule structures 2	1	1	1	0	0	0	0	0	0	0	0	0	1	0	0	0	0	0	0	0	0	0	0	0	0
Tb927.10.1250	cytosol	0.999998	0.999996	0.999999	2.48167e-05	4.26713e-11	3.99049e-53	0.999998	6.6056e-228	1.15019e-140	6.39449e-40	4.05497e-25	1.31443e-98	1.52736e-58	7.37616e-136	7.86756e-139	5.2484e-198	2.69154e-72	7.05238e-43	1.48817e-50	1.75162e-06	9.71901e-22	2.7077e-11	2.04974e-157	1.09922e-58	7.62221e-18
Tb927.10.12500	secretory/endocytic 2	1	1	1	0	0	0	0	0	0	0	0	0	0	0	0	0	0	0	0	0	0	0	0	1	0
Tb927.10.12510	secretory/endocytic 2	0.614951	0.0675681	0.987309	0.485138	4.81998e-13	2.15846e-17	5.65619e-97	6.84781e-05	1.0035e-182	2.61459e-52	7.60724e-37	2.09999e-46	7.95026e-69	1.049e-36	1.21867e-77	2.26239e-97	3.08071e-12	1.39543e-120	9.71821e-46	1.64317e-35	1.06811e-41	1.59479e-97	0.384981	0.614951	9.0031e-22
Tb927.10.12520	mitochondrion - matrix 2	0.985985	0.926704	0.999597	0.0637642	2.33682e-08	4.80806e-30	1.03055e-23	7.77328e-11	2.38799e-60	4.03661e-19	1.03917e-24	1.1752e-16	3.71362e-16	4.16514e-07	0.014014	0.985985	3.62527e-07	8.8735e-29	1.53479e-11	8.59138e-20	1.42373e-29	7.8187e-38	1.8727e-26	1.50562e-10	2.9768e-22
Tb927.10.12530	proteasome	0.999966	0.999994	1	0.000236254	0.00188368	2.05475e-38	2.75031e-10	2.29173e-212	2.45289e-141	5.2334e-25	1.50562e-11	2.49858e-90	2.53284e-48	2.78277e-118	9.09081e-124	6.45374e-182	2.73377e-63	3.98777e-32	3.76884e-39	0.999966	3.39965e-05	4.86735e-24	1.25261e-145	1.85285e-46	6.82775e-12
Tb927.10.12540	mitochondrion - matrix 1	0.62384	0.165502	0.948109	0.559837	4.35716e-07	4.50353e-28	2.41805e-43	9.11127e-20	1.03579e-52	3.64769e-23	7.20528e-20	5.58761e-17	2.80757e-08	7.3182e-14	0.62384	0.376127	3.3325e-05	4.01019e-24	3.61809e-07	4.41236e-17	1.07498e-28	7.05761e-36	2.54379e-26	8.11344e-15	1.18094e-19
Tb927.10.12590	ribonucleoproteins 1	0.963645	0.778702	0.999975	0.122422	4.54215e-05	7.61844e-41	0.0363305	4.66087e-163	2.94487e-93	1.126e-20	3.12786e-14	5.13591e-69	2.05991e-30	1.04184e-101	3.7264e-104	4.66413e-145	1.54195e-43	2.48919e-20	5.32053e-29	2.48496e-05	8.82251e-12	0.963645	2.90569e-107	5.4256e-42	1.36535e-12
Tb927.10.1260	mitochondrion - OM	0.414624	0.0114727	0.868534	0.750195	0.830389	1.86978e-20	1.54534e-24	0.000735187	8.01895e-57	2.8217e-19	3.80456e-16	1.10341e-12	8.2626e-07	0.396316	0.00166099	1.32935e-06	0.414624	2.96866e-22	2.04397e-05	6.33898e-08	4.2202e-24	9.30927e-26	1.01963e-08	0.186642	6.69246e-10
Tb927.10.12600	nucleus	0.998912	0.996545	0.999717	0.00849658	5.1912e-11	9.73064e-35	1.9132e-42	1.4558e-87	4.02623e-29	3.24182e-17	2.20805e-17	9.59182e-14	0.000957029	6.87126e-62	2.54401e-63	2.84309e-36	1.99687e-12	0.998912	4.22519e-11	2.17241e-08	7.21384e-25	0.000130679	2.0001e-79	4.43379e-53	2.55266e-12
Tb927.10.12620	ribonucleoproteins 1	0.993214	0.962094	0.99979	0.0380189	1.70828e-05	1.56355e-30	1.92963e-15	5.61524e-95	1.94216e-55	4.88424e-16	1.33127e-09	9.90545e-22	1.86853e-05	8.76858e-73	1.26036e-77	2.5886e-67	5.99377e-08	0.00339686	9.25217e-14	0.00336901	1.81623e-14	0.993214	1.84979e-72	5.4264e-45	1.11398e-06
Tb927.10.12630	secretory/endocytic 1	0.993272	0.964628	0.99971	0.0347809	8.79435e-06	5.31284e-19	4.44619e-46	8.96763e-20	3.20967e-153	6.84862e-43	4.02327e-28	5.44243e-35	1.27153e-52	1.39619e-30	1.87865e-64	2.33399e-88	0.00666494	1.29528e-90	1.12112e-38	5.55459e-19	2.46861e-34	3.11516e-60	0.993272	5.51397e-07	6.27924e-05
Tb927.10.12640	microtubule structures 2	0.992543	0.96431	0.999771	0.0402627	1.49044e-09	1.50434e-29	1.21101e-49	1.53232e-75	8.51537e-33	7.27904e-11	3.59588e-15	9.13847e-05	0.992543	1.80812e-50	2.12233e-37	3.04997e-26	2.42408e-09	0.0073642	4.75154e-10	1.04249e-06	5.01282e-25	1.72923e-07	3.73149e-67	1.11909e-40	6.35523e-11
Tb927.10.12660	ribonucleoproteins 1	1	0.999998	1	6.63483e-06	9.20692e-06	9.5136e-41	1.18134e-10	8.89477e-111	8.12251e-63	2.56118e-26	2.13767e-17	2.24816e-35	6.61369e-11	9.16787e-81	3.54654e-80	4.16846e-91	5.802e-18	3.88612e-07	3.82166e-17	3.07998e-08	3.21528e-22	1	2.13139e-82	1.88622e-46	5.86763e-09
Tb927.10.12670	microtubule structures 2	1	0.999999	1	1.95215e-06	2.352e-05	3.90134e-28	6.69962e-26	1.74351e-37	1.16201e-15	1.58684e-14	1.35531e-13	6.56668e-11	1	2.88242e-23	5.49989e-27	4.8414e-20	5.18522e-09	1.19511e-10	1.18217e-07	3.36484e-11	1.98164e-26	8.95193e-13	2.77205e-30	3.97882e-22	2.26174e-16
Tb927.10.12680	nucleus	0.731279	0.177338	0.976423	0.460424	7.5257e-06	1.42012e-38	1.92402e-30	5.16725e-135	2.29739e-84	2.93254e-35	2.08439e-18	4.60074e-59	1.12981e-14	8.17651e-99	4.95631e-96	1.54832e-110	1.02118e-12	0.731279	3.60151e-17	0.26872	1.36834e-15	2.37805e-07	1.98672e-106	2.19218e-44	3.91703e-16
Tb927.10.12690	mitochondrion - IM	0.938949	0.86591	0.98233	0.227106	6.54455e-06	5.1481e-19	2.33761e-53	6.49087e-06	1.32742e-87	5.11941e-27	4.36666e-27	7.53806e-29	4.07976e-18	0.938949	1.42733e-12	2.16595e-17	0.0599603	8.85902e-40	6.99026e-15	1.43186e-18	1.91208e-27	2.80744e-43	3.37249e-12	0.00108382	3.24466e-25
Tb927.10.12700	microtubule structures 2	1	1	1	1.46193e-13	6.48587e-10	1.31834e-35	1.00753e-100	7.39156e-171	1.18252e-112	2.48545e-37	5.91647e-24	3.53753e-25	1	1.724e-116	3.8273e-73	9.19922e-61	1.3002e-42	9.78033e-22	2.97031e-21	4.48473e-15	2.85645e-23	7.58953e-32	8.6243e-150	4.23605e-55	1.88241e-37
Tb927.10.12710	cytosol	1	1	1	0	0	0	1	0	0	0	0	0	0	0	0	0	0	0	0	0	0	0	0	0	0
Tb927.10.12720	microtubule structures 1	1	1	1	0	0	0	0	0	0	0	0	1	0	0	0	0	0	0	0	0	0	0	0	0	0
Tb927.10.12810	secretory/endocytic 2	0.994943	0.975368	0.999621	0.029383	2.82945e-08	2.06058e-07	4.57609e-88	0.00475328	1.67788e-142	6.01648e-39	5.98018e-32	2.43225e-46	3.1769e-39	2.43904e-11	6.62915e-44	1.51951e-54	8.40455e-07	1.06976e-72	2.87938e-26	3.27249e-35	3.31778e-34	7.7654e-63	0.000302524	0.994943	6.15307e-14
Tb927.10.12820	ribonucleoproteins 1	0.943259	0.776367	0.997764	0.185218	6.49828e-06	4.43913e-32	0.0567395	2.13371e-90	3.50149e-50	1.48616e-14	4.20213e-13	2.71383e-38	4.70055e-08	8.11752e-73	3.68304e-76	8.40009e-92	3.01213e-18	4.18769e-11	1.86327e-14	1.78729e-06	1.0901e-09	0.943259	9.7119e-57	2.73923e-33	4.34238e-12
Tb927.10.12840	mitochondrion - IM	1	1	1	0	0	0	0	0	0	0	0	0	0	1	0	0	0	0	0	0	0	0	0	0	0
Tb927.10.12850	nucleus - chromatin	1	1	1	5.28195e-09	5.98318e-16	4.82276e-30	7.85752e-55	5.2607e-86	1.11627e-66	3.42008e-29	7.69759e-17	1.97189e-38	9.17505e-11	7.25502e-65	8.16207e-53	1.03553e-60	9.405e-16	1.40585e-10	1	6.64617e-18	8.496e-31	3.68558e-33	6.74356e-61	5.36978e-37	1.12189e-36
Tb927.10.12860	cytosol	0.999279	0.997743	0.999866	0.00612808	4.39707e-08	7.95086e-40	0.999279	2.15573e-163	1.19613e-113	6.17337e-18	1.62303e-06	5.12086e-49	5.01333e-28	4.11467e-96	1.7309e-96	2.48044e-145	1.49927e-29	3.38205e-21	4.00586e-35	0.000390353	9.29664e-08	0.000320511	6.17384e-111	4.13637e-40	8.78629e-06
Tb927.10.12870	flagellum 1	1	1	1	0	0	0	0	0	1	0	0	0	0	0	0	0	0	0	0	0	0	0	0	0	0
Tb927.10.12890	cytosol	1	1	1	5.20413e-08	2.0591e-09	3.59473e-57	1	4.67166e-247	4.00377e-169	4.44175e-43	5.72058e-29	6.91601e-109	6.46122e-62	4.13519e-145	5.86188e-150	9.02182e-214	7.36365e-84	1.63652e-38	5.84891e-55	2.50636e-09	7.27374e-26	2.96067e-13	7.28631e-174	2.07163e-65	9.88024e-22
Tb927.10.12920	microtubule structures 2	0.999258	0.996651	0.999949	0.00563857	8.15231e-05	4.59953e-18	1.3826e-26	1.66976e-06	4.57785e-76	1.92412e-18	2.44894e-25	3.02366e-26	0.999258	3.18008e-21	1.30802e-13	1.25036e-09	0.000740168	4.18956e-29	2.72714e-08	2.0999e-15	6.09017e-26	1.3224e-30	5.85685e-20	4.05985e-09	2.96272e-07
Tb927.10.12930	endoplasmic reticulum	0.919574	0.646368	0.987798	0.236573	1.27155e-07	5.98542e-17	3.22258e-47	0.919574	8.9389e-97	8.816e-37	1.18594e-33	2.83292e-33	3.91877e-19	0.0804255	7.46987e-27	1.94131e-25	7.14076e-08	3.09691e-57	7.24139e-25	2.95532e-22	3.6981e-35	7.46561e-43	3.83364e-09	1.44608e-07	1.14933e-19
Tb927.10.12940	secretory/endocytic 1	1	1	1	9.3475e-07	2.79071e-14	7.07769e-19	5.21141e-70	7.91525e-13	1.24995e-200	2.45484e-61	8.9694e-43	5.45104e-68	2.1278e-78	2.50118e-28	1.84984e-90	7.95334e-120	4.26109e-14	2.06736e-142	6.65339e-56	1.22628e-35	3.52446e-44	2.40055e-85	1	5.64156e-11	5.29491e-08
Tb927.10.12950	microtubule structures 1	1	1	1	3.72838e-08	1.14425e-11	1.20649e-38	9.86882e-63	8.63711e-51	5.71027e-29	3.27919e-29	1.90229e-14	1	7.10427e-23	2.62204e-50	2.44054e-38	7.52804e-24	1.77696e-09	4.64796e-38	2.78189e-22	1.85087e-28	7.74654e-35	2.83153e-47	5.11385e-42	5.44533e-24	9.95662e-34
Tb927.10.12960	endoplasmic reticulum	0.96753	0.884761	0.99295	0.133841	0.00109821	3.03214e-07	2.61402e-40	0.96753	1.38253e-148	1.84095e-50	6.05492e-35	2.41135e-48	9.43827e-37	1.01142e-14	8.42397e-59	4.40384e-73	1.53233e-10	1.59601e-91	1.48764e-42	3.73787e-20	1.91668e-39	2.77658e-46	0.0324104	1.07383e-06	5.78703e-05
Tb927.10.12970	secretory/endocytic 1	0.999847	0.999392	0.999978	0.00156064	2.9951e-11	2.35751e-18	5.85284e-58	1.72997e-05	5.56358e-159	5.87712e-44	4.20205e-29	4.00532e-40	9.20686e-62	3.12376e-21	1.73236e-58	2.48148e-86	1.43227e-07	9.50437e-99	6.21008e-43	5.83974e-25	5.6025e-35	5.33384e-70	0.999847	6.65775e-05	6.87879e-05
Tb927.10.12980	secretory/endocytic 3	0.770176	0.0612439	0.99725	0.304266	0.0290481	2.23018e-21	3.0042e-29	4.17549e-98	2.21859e-106	7.41415e-27	7.97985e-09	7.2034e-31	3.10613e-28	1.69153e-57	1.01221e-62	8.61067e-99	1.99246e-05	1.17284e-37	8.25169e-20	0.229804	4.0377e-13	1.09774e-24	4.48129e-68	7.5499e-20	0.770176
Tb927.10.12990	cytosol	0.945444	0.721051	0.993691	0.180104	0.000219379	1.38678e-38	0.945444	2.16375e-139	8.24349e-78	9.83533e-21	1.67107e-10	2.0971e-52	3.6734e-18	4.61023e-87	7.64825e-92	4.13627e-125	4.32184e-32	3.58915e-09	3.2229e-24	0.000547061	2.20867e-07	0.054008	1.23858e-89	4.14052e-36	6.57883e-07
Tb927.10.13020	proteasome	0.998336	0.989748	0.999889	0.0108024	1.17954e-07	3.57235e-23	3.65658e-16	3.53825e-72	5.34074e-52	4.60963e-22	3.82327e-07	1.51906e-14	9.40327e-05	9.18924e-53	2.1036e-52	6.15614e-49	2.62531e-07	7.99748e-11	1.93523e-08	0.998336	2.68872e-13	0.000114102	4.79083e-59	2.01324e-32	0.00145558
Tb927.10.13030	mitochondrion - OM	1	1	1	1.5689e-13	3.70207e-07	4.7323e-15	1.17299e-46	8.42617e-80	1.68914e-72	8.80497e-31	8.50381e-23	5.15983e-51	3.37199e-22	5.18789e-63	2.10851e-53	4.33751e-94	1	2.50225e-53	6.67352e-17	3.49705e-22	1.0852e-23	9.31671e-52	3.69638e-38	3.7282e-26	1.88294e-33
Tb927.10.13070	mitochondrion - OM	0.585918	0.253534	0.84377	0.825511	0.831203	2.28914e-11	9.89429e-17	0.0847479	7.87582e-62	8.77498e-23	5.74427e-14	2.5569e-09	1.23524e-09	2.80798e-08	5.90919e-10	1.23417e-14	0.585918	5.01317e-23	1.28478e-08	0.00184346	1.01054e-21	1.03497e-16	0.000392379	0.00501328	0.322085
Tb927.10.13090	endoplasmic reticulum	0.999691	0.999028	0.999942	0.00273601	5.12782e-10	7.3058e-12	1.63426e-76	0.999691	5.09801e-155	1.51573e-54	2.08829e-43	6.93213e-56	6.2318e-43	3.20801e-16	1.54513e-65	3.39791e-61	9.79839e-12	3.46724e-105	1.18032e-43	1.82885e-37	5.22945e-45	1.356e-69	0.000309427	4.82061e-08	5.65068e-18
Tb927.10.1310	proteasome	0.641572	0.456427	0.826288	0.750079	0.525215	7.63713e-28	0.0373379	1.05411e-88	1.2056e-55	1.17164e-17	0.000206504	4.96309e-23	1.24978e-05	3.13832e-65	7.77163e-66	4.40312e-80	7.03021e-10	1.2633e-05	7.59241e-10	0.641572	1.6644e-14	0.0013427	6.36808e-60	1.17165e-32	0.319516
Tb927.10.13100	microtubule structures 2	0.98557	0.94338	0.999075	0.0681482	2.43391e-05	3.04725e-17	2.34616e-40	4.47993e-18	9.3473e-85	2.39793e-22	2.35521e-25	8.38356e-26	0.98557	1.89466e-32	5.01085e-25	1.45612e-15	0.0144302	6.20835e-37	2.60456e-10	2.74329e-18	2.20081e-23	1.11153e-38	6.62655e-27	6.60839e-12	1.87483e-10
Tb927.10.13110	microtubule structures 2	1	1	1	1.14979e-13	1.27365e-09	3.90883e-38	5.53352e-30	1.41884e-73	1.76365e-15	8.42923e-29	5.09279e-30	1.28863e-34	1	1.10381e-80	2.071e-73	1.77884e-62	1.65134e-15	1.07977e-43	3.17526e-22	2.06674e-18	3.04284e-32	1.85089e-26	6.29135e-74	4.53315e-43	1.53141e-37
Tb927.10.13120	endoplasmic reticulum	0.993249	0.970658	0.999992	0.0177926	1.11531e-10	5.49331e-21	3.67682e-50	0.993249	3.38935e-109	1.0617e-40	1.41096e-35	1.45997e-41	3.93006e-30	0.00675067	6.40514e-41	3.18193e-41	2.32368e-08	6.38176e-81	2.16595e-31	7.97224e-24	1.09581e-36	3.33045e-51	3.36197e-11	7.46555e-10	4.25429e-19
Tb927.10.13130	proteasome	0.913746	0.661039	0.991578	0.257859	0.00310213	2.39362e-31	0.0862537	6.43385e-143	9.09194e-80	1.22564e-18	1.01806e-07	2.37074e-60	1.6789e-31	1.41674e-80	5.48229e-84	9.60692e-112	5.87108e-39	5.36366e-16	2.77177e-22	0.913746	7.09992e-13	7.39043e-12	3.76462e-100	4.61516e-33	1.96725e-10
Tb927.10.13150	microtubule structures 2	0.974478	0.931718	0.995618	0.113414	1.64481e-10	6.60632e-36	2.35091e-52	1.786e-120	0.0255216	1.58282e-41	5.69707e-37	8.34228e-65	0.974478	4.6722e-91	8.01097e-87	1.5531e-108	7.05325e-10	7.25304e-69	9.10178e-25	4.19069e-30	8.5433e-37	3.76497e-33	3.0893e-70	1.63002e-45	1.1566e-55
Tb927.10.13160	endoplasmic reticulum	1	1	1	4.87403e-07	1.44319e-12	2.19085e-15	1.06688e-92	1	4.33411e-145	2.10009e-44	3.00884e-38	4.34058e-53	2.47327e-44	5.23648e-15	1.98318e-46	1.06049e-62	5.19145e-09	5.54816e-71	5.48425e-29	1.99733e-40	3.31483e-38	1.79147e-66	4.49957e-10	2.0543e-08	9.22737e-21
Tb927.10.13180	nucleus	1	1	1	0	0	0	0	0	0	0	0	0	0	0	0	0	0	1	0	0	0	0	0	0	0
Tb927.10.1320	ribonucleoproteins 1	0.704741	0.351359	0.922439	0.557836	0.783258	3.8679e-22	2.5935e-09	3.18778e-24	1.4752e-19	4.628e-16	5.47795e-09	6.82576e-07	0.294157	1.78604e-19	1.39352e-25	6.07575e-12	6.46622e-06	2.81352e-05	2.4246e-06	0.000263002	6.03716e-22	0.704741	8.63648e-24	4.56785e-22	0.000801081
Tb927.10.13200	mitochondrion - OM	0.999679	0.99813	0.999991	0.0026378	1.65628e-05	1.05877e-24	1.74005e-37	3.9322e-26	1.44202e-44	1.16392e-10	5.82106e-16	4.87232e-11	8.79291e-17	3.56493e-16	0.000321312	2.57384e-12	0.999679	5.1202e-22	1.3255e-08	2.13096e-10	1.6534e-22	1.77277e-35	2.48625e-32	3.18715e-10	1.45757e-16
Tb927.10.13210	endoplasmic reticulum	1	1	1	0	0	0	0	1	0	0	0	0	0	0	0	0	0	0	0	0	0	0	0	0	0
Tb927.10.13230	mitochondrion - IM	0.999902	0.999682	0.999986	0.00097888	2.31925e-12	2.32217e-19	7.71482e-38	9.78211e-05	8.44862e-87	1.33003e-30	5.4085e-27	1.92012e-32	1.13123e-17	0.999902	6.39999e-25	6.12608e-27	5.2465e-08	1.5102e-56	6.89783e-22	2.92622e-19	2.80079e-31	3.88061e-30	5.09039e-18	1.22068e-07	1.50269e-15
Tb927.10.13240	glycosomes	1	1	1	0	0	0	0	0	0	1	0	0	0	0	0	0	0	0	0	0	0	0	0	0	0
Tb927.10.13250	cytosol	0.948336	0.832533	0.993997	0.19248	3.67606e-06	6.54346e-36	0.948336	3.95744e-111	6.06965e-74	7.68862e-27	4.12224e-09	1.81307e-32	1.76397e-10	1.72822e-77	9.92805e-77	6.35618e-97	4.18514e-17	2.14147e-06	1.5505e-17	0.00128525	1.03674e-12	0.0503716	9.99903e-79	4.60515e-35	5.25099e-06
Tb927.10.13260	proteasome	0.999998	0.999999	1	1.51319e-05	1.91883e-07	1.29658e-30	2.82852e-17	3.3555e-94	2.24292e-62	6.34372e-28	9.53355e-09	9.22076e-34	4.26918e-12	2.03916e-71	3.57185e-73	1.204e-80	5.3522e-11	2.86684e-09	1.53519e-06	0.999998	1.40959e-09	3.22182e-12	1.01256e-72	1.6903e-31	1.06351e-09
Tb927.10.13280	ribonucleoproteins 1	0.999999	0.999994	1	1.81224e-05	5.51387e-11	7.70005e-47	6.25558e-13	4.33366e-138	1.5985e-85	1.47545e-39	7.53255e-20	2.02873e-51	7.25029e-13	1.9232e-103	2.5079e-100	6.45982e-116	9.21625e-23	1.27714e-06	1.17385e-20	5.91754e-09	3.26033e-21	0.999999	2.54353e-104	1.14538e-53	1.14413e-13
Tb927.10.13290	endoplasmic reticulum	1	1	1	0	0	0	0	1	0	0	0	0	0	0	0	0	0	0	0	0	0	0	0	0	0
Tb927.10.13300	mitochondrion - matrix 1	1	1	1	0	0	0	0	0	0	0	0	0	0	0	1	0	0	0	0	0	0	0	0	0	0
Tb927.10.13310	nucleus	0.999829	0.999334	0.99997	0.00156477	1.10143e-08	1.04717e-32	1.42065e-25	5.34699e-59	6.6819e-35	2.41397e-22	2.73004e-17	7.80627e-25	0.000131657	1.02888e-45	4.05259e-53	3.09928e-39	8.46599e-11	0.999829	3.8977e-05	2.79386e-09	4.90291e-23	1.80715e-15	4.3815e-45	1.80442e-33	7.01766e-18
Tb927.10.13320	nucleus	0.998738	0.996739	0.999665	0.00969686	3.30434e-07	6.28004e-31	8.7489e-20	2.67294e-49	2.19511e-31	8.55715e-16	7.03906e-14	5.88431e-26	0.00118559	2.60714e-49	5.76844e-61	5.16492e-45	1.08854e-10	0.998738	7.59659e-05	6.43202e-09	3.062e-19	4.69788e-15	3.94789e-33	4.07537e-32	1.92724e-19
Tb927.10.13330	microtubule structures 1	1	1	1	5.23742e-08	5.17236e-13	6.76579e-36	9.83856e-67	6.23877e-75	1.04595e-45	6.87158e-30	3.26799e-17	1	2.67301e-09	1.38268e-67	1.2453e-61	1.08509e-48	1.25229e-11	2.01266e-26	5.72444e-24	1.98905e-22	4.89413e-36	3.88126e-33	2.82637e-67	4.04693e-42	5.48841e-31
Tb927.10.13350	mitochondrion - OM	0.999195	0.996616	0.999978	0.0063516	0.00183717	8.53335e-18	1.59272e-21	1.23589e-32	2.89072e-50	2.78557e-16	3.21237e-07	3.762e-05	3.68472e-10	2.53359e-19	5.61849e-19	1.01481e-32	0.999195	1.12708e-09	4.33445e-05	0.000723593	2.38685e-21	2.11473e-20	3.96802e-27	5.96769e-08	4.6921e-07
Tb927.10.13360	mitochondrion - matrix 2	1	1	1	0	0	0	0	0	0	0	0	0	0	0	0	1	0	0	0	0	0	0	0	0	0
Tb927.10.13370	flagellum 1	0.999914	0.999728	0.999982	0.000866787	2.01783e-07	3.27326e-40	2.2539e-67	2.57073e-123	0.999914	3.71912e-45	8.66349e-39	2.58744e-53	8.5639e-05	1.16482e-96	8.45367e-93	1.99875e-110	3.5278e-11	3.46097e-85	2.68848e-32	6.23118e-36	3.93786e-40	1.44919e-42	3.41688e-81	6.0226e-45	9.64594e-62
Tb927.10.1340	mitochondrion - matrix 1	0.999178	0.996201	0.999926	0.00652929	1.0746e-11	1.16272e-25	8.22092e-46	4.53687e-11	1.22226e-70	1.98052e-22	3.24212e-21	1.0027e-15	7.37959e-21	0.000661728	0.999178	0.000160594	2.03035e-07	4.34903e-35	4.08882e-10	4.98944e-19	2.64038e-28	1.55278e-48	2.27281e-24	2.16544e-11	1.38618e-24
Tb927.10.13430	mitochondrion - matrix 2	0.997554	0.992677	0.999583	0.0166225	0.00147023	1.60332e-25	1.23876e-21	2.79353e-22	1.53636e-49	5.61716e-19	4.566e-15	2.74871e-13	2.77716e-07	6.91507e-11	2.43995e-05	0.997554	0.00241339	7.5494e-20	7.67186e-06	1.57673e-11	8.80898e-23	9.8417e-28	1.60759e-27	1.33964e-13	3.32024e-12
Tb927.10.13450	cytosol	1	1	1	3.50955e-07	1.73252e-10	4.09213e-54	1	9.74526e-236	9.58489e-162	7.75302e-37	3.23056e-22	1.7075e-97	7.45864e-56	9.30655e-136	1.20663e-141	2.95735e-203	2.36303e-76	5.76036e-32	6.14377e-52	1.87232e-08	4.35926e-20	1.6789e-13	4.73211e-164	2.36666e-62	2.92864e-16
Tb927.10.13480	cytosol	0.912408	0.578444	0.996451	0.239588	0.0011683	1.34311e-36	0.912408	6.47759e-124	1.67425e-65	6.18164e-23	6.33965e-12	1.93209e-46	5.43536e-22	6.34478e-78	4.84977e-83	3.02731e-111	1.314e-32	9.96247e-12	2.32535e-19	0.000196064	2.82611e-11	0.0873963	2.79321e-82	2.27786e-34	5.05872e-09
Tb927.10.1350	secretory/endocytic 3	0.516605	0.0839324	0.924098	0.559975	2.5192e-05	1.55295e-15	9.55937e-57	2.81374e-07	3.45273e-174	8.24098e-44	1.51506e-25	4.6112e-48	2.95123e-72	1.55664e-21	3.86188e-66	1.22101e-101	0.000104137	1.02889e-111	6.44155e-41	2.90435e-26	5.89881e-30	3.28102e-61	0.48298	0.000311352	0.516605
Tb927.10.13510	mitochondrion - IM	0.992521	0.970999	0.99947	0.0391361	1.92029e-10	3.47933e-28	4.89217e-51	0.00747944	2.65048e-107	2.04778e-41	5.7728e-42	3.12689e-44	1.63043e-20	0.992521	2.09554e-34	1.80586e-25	7.98873e-12	2.26726e-67	2.16669e-29	3.74765e-30	3.30992e-40	4.85006e-48	2.69871e-18	6.40957e-15	1.54599e-27
Tb927.10.13513	flagellum 1	0.999999	0.999997	1	8.50512e-06	6.73337e-07	1.04189e-34	1.66561e-97	6.64697e-132	0.999999	4.48798e-40	5.61609e-26	2.34066e-24	3.58547e-07	5.85094e-92	2.44291e-92	4.2732e-105	2.06474e-07	6.55556e-97	3.22061e-30	2.32144e-39	3.87311e-33	6.80556e-59	1.29001e-91	5.17467e-39	7.23403e-66
Tb927.10.13517	proteasome	0.934025	0.805821	0.984376	0.261504	0.203392	1.65379e-28	2.94483e-10	2.71431e-78	7.68432e-46	2.39978e-20	0.00258424	2.39949e-16	0.052359	1.87742e-63	8.46054e-68	4.81833e-62	6.05336e-05	0.00424545	2.85759e-05	0.934025	1.15774e-08	0.00142281	3.33371e-63	4.54632e-35	0.00527476
Tb927.10.13520	secretory/endocytic 3	1	1	1	3.22945e-07	2.84089e-09	4.82161e-19	5.93012e-40	3.75916e-40	2.17385e-146	7.04706e-44	1.75596e-23	1.26893e-55	1.30427e-30	2.21225e-38	1.2517e-67	1.51204e-76	1.78033e-08	8.66173e-89	3.26481e-38	1.4641e-20	3.17147e-33	1.11156e-42	1.81553e-28	4.07598e-28	1
Tb927.10.13540	ribonucleoproteins 1	0.999224	0.996683	0.999965	0.00599772	2.26557e-07	2.58395e-40	3.89266e-09	9.24757e-122	2.41962e-77	1.33667e-23	5.20947e-15	3.27501e-42	1.14105e-11	7.97856e-88	1.81369e-90	2.84483e-105	3.60384e-19	0.000770774	8.655e-16	4.63162e-06	1.38624e-17	0.999224	8.79316e-86	2.44166e-48	8.86312e-08
Tb927.10.13550	flagellum 1	1	1	1	1.07053e-09	4.09196e-14	2.54259e-47	1.92774e-81	4.22628e-136	1	3.01457e-51	7.47474e-44	5.55251e-54	4.34097e-11	5.25524e-103	2.19795e-102	7.07631e-119	1.22319e-16	1.19667e-89	1.45269e-37	6.52425e-45	2.06842e-46	2.05203e-57	1.76788e-89	1.40357e-53	1.43023e-68
Tb927.10.13580	secretory/endocytic 2	1	1	1	7.4502e-07	3.7365e-07	8.69665e-11	2.84275e-90	2.87265e-17	1.84818e-205	4.74374e-45	2.01985e-27	1.57143e-69	2.35112e-88	2.20006e-41	5.43585e-74	1.71348e-110	1.72719e-08	3.41162e-124	6.6571e-40	2.19636e-23	1.67174e-27	1.1465e-89	2.79494e-08	1	5.2816e-14
Tb927.10.13610	microtubule structures 2	0.775358	0.174324	0.986293	0.405016	0.0665149	1.10729e-33	6.76447e-30	6.3586e-66	0.224641	3.94033e-21	9.00471e-23	3.86417e-19	0.775358	4.09849e-47	4.44854e-54	2.79088e-48	5.14623e-10	4.2694e-29	2.61455e-14	6.41213e-17	8.5736e-30	3.84127e-12	1.02608e-44	2.97347e-34	4.4961e-28
Tb927.10.13620	mitochondrion - IM	1	1	1	0	0	0	0	0	0	0	0	0	0	1	0	0	0	0	0	0	0	0	0	0	0
Tb927.10.13630	endoplasmic reticulum	0.999267	0.998005	0.999786	0.00589689	2.61362e-09	8.52287e-12	5.73579e-74	0.999267	6.01557e-160	2.93155e-55	1.01926e-40	1.547e-45	1.32146e-60	1.29652e-18	1.45763e-65	8.38944e-77	1.57416e-09	1.2982e-120	1.42909e-48	1.72673e-34	6.14959e-42	2.30892e-78	0.000732678	6.66915e-13	1.95576e-12
Tb927.10.13640	nucleus - chromatin	0.958427	0.830513	0.998248	0.150534	4.32662e-09	4.53299e-25	1.06467e-42	3.07393e-61	6.5489e-64	1.22157e-21	1.28199e-12	2.81095e-24	1.49692e-06	5.70956e-49	1.06492e-44	1.26675e-46	6.78841e-10	0.0415717	0.958427	5.39153e-10	1.80946e-24	9.2036e-24	6.29052e-37	1.36825e-25	3.42689e-24
Tb927.10.13650	proteasome	1	1	1	1.89273e-07	0.00204039	4.43156e-27	1.99843e-40	3.26973e-164	2.37911e-122	5.00624e-25	3.03788e-09	9.77927e-75	5.62664e-76	1.45011e-89	4.18453e-92	2.00804e-136	3.3743e-50	2.04011e-51	1.16766e-26	1	7.77039e-09	1.77378e-59	1.32632e-114	3.92267e-30	1.32221e-19
Tb927.10.13660	secretory/endocytic 1	0.999987	0.999911	0.999999	0.000145707	6.84093e-14	1.29905e-05	3.69239e-125	1.99178e-19	2.02148e-245	1.2377e-68	1.62792e-47	2.13207e-90	2.37136e-115	1.83457e-54	1.53302e-106	2.56924e-152	3.6362e-28	4.90415e-184	2.34045e-68	1.01138e-59	3.41787e-48	1.53487e-134	0.999987	2.93736e-15	2.17396e-16
Tb927.10.13670	cytosol	1	1	1	0	0	0	1	0	0	0	0	0	0	0	0	0	0	0	0	0	0	0	0	0	0
Tb927.10.13680	secretory/endocytic 1	0.999134	0.995727	0.99993	0.00641929	1.08345e-10	0.000864401	1.31458e-104	1.25239e-10	1.11836e-213	7.87852e-57	4.73334e-39	1.17554e-65	9.23381e-88	1.783e-40	3.50891e-86	3.18543e-124	1.51601e-15	4.53705e-141	1.48828e-56	3.10317e-42	6.35088e-41	2.19046e-112	0.999134	1.53483e-06	8.15081e-14
Tb927.10.13710	cytosol	1	1	1	0	0	0	1	0	0	0	0	0	0	0	0	0	0	0	0	0	0	0	0	0	0
Tb927.10.13720	cytosol	0.999055	0.997207	0.999999	0.00402355	9.56501e-07	1.02502e-40	0.999055	1.57406e-145	2.22996e-94	9.38139e-19	3.51668e-13	7.69868e-68	5.69584e-31	2.36951e-98	1.23496e-104	2.24139e-129	1.04282e-40	2.76462e-11	1.08676e-21	6.29267e-06	1.27345e-11	0.000938879	7.61152e-96	7.11943e-43	5.89036e-13
Tb927.10.13730	nucleus	0.999999	0.999994	1	1.32929e-05	2.50775e-13	2.88399e-48	3.85288e-40	9.3954e-141	2.5224e-88	3.60235e-41	3.53651e-26	7.79484e-58	5.27599e-11	1.79817e-108	1.61544e-117	3.49396e-85	8.15061e-29	0.999999	1.42265e-22	1.44317e-12	7.25924e-24	9.99094e-07	6.33102e-114	2.57024e-67	3.58547e-25
Tb927.10.13740	endoplasmic reticulum	1	1	1	1.57566e-06	1.81602e-10	4.05121e-19	5.91792e-68	1	4.3672e-128	1.76173e-41	2.28621e-38	3.96718e-48	1.86783e-30	7.77559e-11	1.83875e-39	2.80785e-44	3.65266e-11	1.44288e-58	2.01395e-26	1.66932e-32	1.48108e-40	5.79366e-49	3.8428e-08	5.06832e-08	1.61055e-16
Tb927.10.13760	mitochondrion - matrix 2	0.998983	0.995931	0.999943	0.00777025	7.41807e-07	6.02144e-22	5.12754e-23	3.70926e-10	2.51088e-60	1.1643e-22	2.23325e-24	9.5072e-20	1.02591e-09	0.000823438	0.000168479	0.998983	2.06318e-05	2.00733e-29	4.7466e-09	4.83802e-17	7.40198e-26	7.48622e-36	4.41121e-20	4.14469e-06	1.09542e-19
Tb927.10.13770	mitochondrion - matrix 1	1	1	1	8.48888e-11	4.32727e-13	1.84449e-37	2.83836e-62	7.80993e-67	1.43284e-92	1.07521e-31	3.65608e-31	8.09581e-29	1.79902e-20	8.09194e-41	1	3.26052e-12	2.74168e-15	2.67119e-38	4.24208e-19	5.55084e-28	1.27688e-35	3.56663e-49	1.71996e-70	2.03951e-34	1.10682e-35
Tb927.10.13780	ribonucleoproteins 1	0.999997	0.999994	0.999999	3.68058e-05	7.66668e-05	1.06377e-36	1.02786e-10	1.97304e-73	2.5661e-32	1.88611e-28	1.03915e-14	5.56739e-22	2.37219e-06	8.7561e-61	4.92877e-66	1.31037e-55	3.58185e-15	2.53398e-07	2.12716e-14	1.40423e-09	2.49348e-20	0.999997	9.3216e-60	6.06647e-40	2.61412e-09
Tb927.10.13790	ribonucleoproteins 1	0.999548	0.998022	0.999997	0.0035841	1.33137e-07	1.3077e-40	0.000452068	4.52501e-139	8.38252e-87	4.11951e-22	2.07902e-14	3.79103e-44	1.67643e-19	3.25774e-89	7.30159e-91	6.26684e-130	2.56238e-27	2.71901e-13	5.09464e-28	9.08275e-08	1.33721e-12	0.999548	1.83032e-93	1.62461e-38	9.19018e-10
Tb927.10.13800	ribonucleoproteins 1	1	1	1	8.92104e-09	1.40477e-10	3.48929e-47	2.33721e-16	8.09478e-137	3.04347e-82	4.24503e-33	1.38817e-19	1.93416e-50	9.07176e-15	3.33108e-108	2.4801e-110	1.96046e-121	3.08977e-26	2.21672e-10	7.09092e-26	1.7262e-10	9.73683e-17	1	1.00645e-93	1.6175e-52	1.12884e-15
Tb927.10.13810	mitochondrion - matrix 1	0.974604	0.882966	0.998396	0.104528	4.97364e-09	5.3587e-32	1.03228e-42	2.71751e-17	2.18948e-66	6.03116e-27	1.04478e-27	6.01898e-23	7.15909e-15	5.91276e-08	0.974604	0.0253963	1.05796e-08	2.09128e-38	5.31931e-14	1.21351e-23	1.64799e-32	1.41883e-49	1.25477e-27	1.68874e-17	1.40688e-25
Tb927.10.13820	mitochondrion - matrix 1	1	1	1	9.69824e-09	8.50073e-10	5.12785e-29	1.83021e-61	9.86149e-59	7.84703e-69	3.09914e-26	2.02699e-14	1.75876e-14	2.26178e-16	1.02711e-34	1	1.03115e-10	3.31825e-10	2.12071e-27	9.22768e-14	1.91964e-18	9.49683e-27	3.78293e-28	3.51455e-62	7.35382e-28	2.18855e-21
Tb927.10.13830	mitochondrion - IM	0.999964	0.999838	0.999999	0.000373994	2.41685e-11	9.29387e-30	2.87638e-66	3.63595e-05	7.39337e-114	1.05893e-39	2.50315e-41	1.39729e-45	1.08176e-22	0.999964	2.48276e-29	8.77637e-23	4.27365e-10	1.5649e-61	7.74761e-27	1.09198e-32	1.28451e-38	5.46816e-51	1.77459e-23	4.64738e-17	1.93832e-34
Tb927.10.13840	microtubule structures 2	1	1	1	1.86853e-07	1.49857e-09	5.28004e-29	8.42041e-25	8.25551e-78	2.08299e-16	8.36452e-29	2.12371e-27	9.91485e-41	1	2.25513e-61	1.0736e-68	2.72561e-71	9.65651e-09	3.78668e-34	2.17061e-18	4.28807e-17	6.38468e-27	4.71295e-18	5.42731e-50	6.01707e-40	6.81027e-35
Tb927.10.13850	mitochondrion - matrix 2	1	1	1	4.31572e-07	3.9959e-10	2.8789e-34	4.11011e-24	2.84985e-12	2.27244e-77	8.19827e-28	2.17457e-33	7.70598e-27	1.973e-15	2.23205e-11	2.39373e-08	1	5.56963e-13	2.24375e-33	1.13456e-13	1.44675e-24	9.53723e-37	7.65406e-46	4.50814e-22	1.8619e-14	5.2987e-23
Tb927.10.13860	endoplasmic reticulum	1	1	1	0	0	0	0	1	0	0	0	0	0	0	0	0	0	0	0	0	0	0	0	0	0
Tb927.10.13870	microtubule structures 2	0.999968	0.999797	1	0.000334401	2.65413e-06	2.49037e-31	4.50991e-31	5.78084e-75	3.19126e-05	1.43322e-23	1.11523e-24	1.91877e-25	0.999968	2.77464e-51	9.27455e-60	1.00691e-56	1.00168e-09	4.12017e-28	1.67175e-14	1.30202e-15	7.62773e-27	2.3757e-13	1.72577e-53	5.68877e-40	5.60587e-31
Tb927.10.1390	flagellum 1	0.508312	0.0753593	0.982021	0.525662	0.000158244	2.87426e-33	5.33683e-34	9.679e-71	0.508312	1.80163e-25	3.15202e-24	1.35574e-17	0.491688	4.98528e-53	4.29016e-57	7.68147e-57	2.91575e-09	7.85716e-35	6.87822e-16	4.19677e-17	1.1683e-30	1.04207e-18	2.77301e-48	3.02715e-32	8.78711e-31
Tb927.10.13900	secretory/endocytic 1	1	1	1	1.71832e-06	1.07175e-14	9.28603e-10	7.97444e-122	9.38376e-21	2.35024e-225	6.01202e-59	4.1668e-42	5.77827e-80	1.09826e-105	2.83956e-46	2.11217e-87	3.14019e-139	7.31414e-26	9.17697e-147	6.8241e-61	5.16123e-52	4.18271e-43	1.24451e-127	1	2.36904e-13	1.01254e-07
Tb927.10.13930	secretory/endocytic 1	0.999941	0.999839	0.999987	0.000639829	1.59825e-08	7.07052e-09	7.62779e-69	4.75271e-08	1.53569e-196	9.82426e-59	6.77363e-40	2.66229e-56	9.47635e-70	3.98203e-25	4.00994e-85	6.33574e-112	7.42582e-11	1.66107e-137	9.02104e-55	9.08462e-30	3.44653e-43	3.19134e-83	0.999941	5.30312e-05	6.05061e-06
Tb927.10.13950	cytosol	1	1	1	1.61955e-10	3.27034e-18	1.05534e-65	1	5.8873e-296	6.56293e-211	3.29401e-60	2.80423e-40	2.11896e-150	1.45266e-119	7.86359e-173	1.46795e-178	1.59044e-253	9.98956e-131	6.33372e-85	8.59804e-70	6.08824e-12	2.21713e-36	2.78344e-29	4.93962e-214	2.07252e-78	1.73283e-46
Tb927.10.13960	flagellum 1	1	1	1	0	0	0	0	0	1	0	0	0	0	0	0	0	0	0	0	0	0	0	0	0	0
Tb927.10.13970	nucleus	0.522055	0.146253	0.912077	0.800917	0.000476478	1.75373e-28	4.67008e-13	9.6355e-55	4.3975e-19	5.92378e-15	4.6245e-10	5.68715e-19	0.100187	4.38233e-40	1.22219e-50	2.38268e-33	8.83958e-07	0.522055	3.37778e-06	0.000249475	2.88195e-15	0.377504	3.03293e-46	2.37165e-32	1.21321e-07
Tb927.10.13980	intraflagellar transport	0.507437	3.20665e-05	1	0.305768	0.490783	9.84315e-16	7.62464e-17	6.22536e-28	2.64536e-32	0.00291818	0.507437	0.349253	0.00764866	3.48821e-44	2.91189e-44	2.52681e-22	0.121392	3.09512e-10	0.00340203	0.00647462	8.7686e-06	5.62425e-21	1.97095e-41	7.14359e-23	0.00146522
Tb927.10.13990	mitochondrion - IM	0.49083	0.0523708	0.888521	0.770219	1.36733e-05	5.24064e-22	4.25443e-22	2.87726e-06	3.30637e-63	7.37005e-14	5.00517e-25	2.04089e-24	4.98419e-11	0.49083	0.40362	0.105038	0.000430647	4.64518e-36	1.82908e-11	1.61701e-14	8.27669e-27	1.16776e-33	3.1635e-12	7.81283e-05	5.33007e-13
Tb927.10.1400	cytosol	0.999989	0.999939	1	0.000131296	3.34025e-06	4.48718e-40	0.999989	1.50395e-175	1.55121e-112	4.84323e-13	2.35001e-09	7.43935e-69	1.37218e-27	7.70228e-98	1.99596e-104	8.08309e-146	8.84026e-44	7.56385e-08	5.9696e-31	1.12329e-05	2.56779e-16	1.50988e-09	2.19236e-118	2.30076e-46	7.48416e-12
Tb927.10.14000	cytosol	0.76353	0.122671	0.99922	0.51654	0.999338	4.56174e-16	0.76353	1.89475e-28	4.13463e-42	3.12493e-06	1.85044e-09	4.36291e-15	0.0498154	3.22089e-18	7.22888e-15	2.49699e-12	0.00716545	7.15637e-09	0.11143	0.0614976	1.86014e-13	1.211e-13	1.53478e-26	0.00205699	0.00450093
Tb927.10.14010	microtubule structures 1	1	1	1	0	0	0	0	0	0	0	0	1	0	0	0	0	0	0	0	0	0	0	0	0	0
Tb927.10.14020	glycosomes	1	1	1	0	0	0	0	0	0	1	0	0	0	0	0	0	0	0	0	0	0	0	0	0	0
Tb927.10.14030	endoplasmic reticulum	1	1	1	0	0	0	0	1	0	0	0	0	0	0	0	0	0	0	0	0	0	0	0	0	0
Tb927.10.14040	secretory/endocytic 3	1	1	1	7.5175e-12	0.00418135	8.78328e-21	7.20327e-33	3.16599e-58	1.2483e-148	2.45746e-45	2.46703e-26	2.42801e-40	4.76954e-40	1.70863e-46	2.7559e-72	4.39408e-94	2.54842e-13	4.36532e-90	3.99309e-39	7.12363e-18	3.56945e-32	1.45044e-43	5.53474e-31	3.66187e-22	1
Tb927.10.14080	intraflagellar transport	0.936797	0.0164025	0.999991	0.0735469	0.00878158	2.34667e-18	2.35036e-25	1.11455e-135	2.16565e-117	3.68201e-13	0.936797	5.01501e-53	3.3895e-31	1.13184e-71	6.74547e-73	1.74201e-122	1.76175e-19	2.14383e-20	9.33456e-19	0.0522366	0.0109666	3.15569e-30	6.2578e-87	2.94992e-26	2.98229e-13
Tb927.10.1410	mitochondrion - IM	0.999995	0.99998	1	5.80411e-05	1.77084e-14	1.35423e-25	2.84519e-56	4.57552e-06	2.2231e-93	9.33897e-36	8.52071e-35	4.62271e-39	2.02737e-27	0.999995	5.78265e-25	8.98643e-25	3.24522e-10	4.35973e-60	1.71602e-24	7.18288e-27	3.08664e-35	5.33676e-49	3.25447e-22	3.75706e-12	1.87547e-30
Tb927.10.14110	microtubule structures 1	0.99999	0.999971	0.999998	0.000124324	8.65916e-08	8.25758e-28	2.35405e-46	4.04655e-50	3.4853e-43	3.74453e-20	2.69522e-07	0.99999	1.93091e-06	1.21363e-55	1.03671e-50	1.20989e-38	7.55197e-06	6.91432e-26	8.55623e-16	5.92776e-15	8.72451e-26	9.88233e-30	1.24072e-45	2.68497e-22	1.50734e-26
Tb927.10.14130	ribonucleoproteins 1	0.918128	0.59668	0.99711	0.232479	0.000181438	6.51787e-44	0.081857	1.00763e-169	2.47372e-103	5.06404e-28	1.68912e-15	1.67708e-62	2.33028e-24	2.53172e-105	8.3981e-109	3.54083e-144	2.74049e-38	1.16354e-13	1.29024e-31	1.52904e-05	7.20907e-14	0.918128	2.28959e-111	2.59881e-45	8.50534e-08
Tb927.10.14140	microtubule structures 2	0.353974	0.0724043	0.734608	0.913404	0.985263	4.45552e-27	0.310045	1.60978e-30	2.17136e-16	9.31514e-16	5.66424e-08	3.37595e-10	0.353974	3.77091e-34	1.3372e-45	1.47505e-26	1.36884e-09	4.77889e-05	1.87578e-05	5.42669e-06	3.51429e-17	0.335909	2.83935e-24	7.40556e-27	1.99098e-08
Tb927.10.14150	endoplasmic reticulum	1	1	1	0	0	0	0	1	0	0	0	0	0	0	0	0	0	0	0	0	0	0	0	0	0
Tb927.10.14160	secretory/endocytic 2	1	1	1	0	0	0	0	0	0	0	0	0	0	0	0	0	0	0	0	0	0	0	0	1	0
Tb927.10.14170	secretory/endocytic 2	1	1	1	0	0	0	0	0	0	0	0	0	0	0	0	0	0	0	0	0	0	0	0	1	0
Tb927.10.14180	microtubule structures 2	1	1	1	3.20889e-09	4.09888e-13	1.40498e-28	3.7417e-52	1.88165e-109	5.12641e-96	1.63145e-18	3.89707e-21	7.55001e-17	1	7.17417e-68	1.64915e-64	3.49811e-53	2.82802e-14	2.11018e-19	4.35009e-18	2.57345e-14	9.44453e-28	9.48461e-20	1.415e-100	2.50723e-55	1.39582e-10
Tb927.10.14190	nucleus	0.916109	0.0513408	0.999992	0.0388454	2.49955e-11	1.83181e-29	4.03748e-32	2.06828e-68	5.71327e-30	4.23784e-20	2.3991e-14	9.5576e-33	1.4782e-06	2.59884e-45	1.64747e-51	1.28352e-42	3.9223e-10	0.916109	0.0838892	3.59571e-11	2.4102e-22	7.07072e-17	2.24137e-45	6.37319e-34	1.03715e-27
Tb927.10.1420	ribonucleoproteins 1	0.99945	0.997433	0.999989	0.00440318	0.000107812	1.82039e-32	0.000534312	5.86113e-96	1.1399e-49	1.17936e-18	1.74145e-11	6.34614e-34	6.13316e-11	3.71529e-65	9.15373e-69	1.42245e-92	7.24229e-20	5.51827e-07	1.71189e-16	1.55694e-05	4.62274e-13	0.99945	1.32333e-62	6.95485e-28	3.1175e-09
Tb927.10.14200	secretory/endocytic 1	1	1	1	0	0	0	0	0	0	0	0	0	0	0	0	0	0	0	0	0	0	0	1	0	0
Tb927.10.14220	flagellum 1	1	1	1	0	0	0	0	0	1	0	0	0	0	0	0	0	0	0	0	0	0	0	0	0	0
Tb927.10.14230	flagellum 1	1	1	1	3.55309e-07	1.34258e-12	1.61338e-45	7.59633e-66	2.89779e-129	1	3.31982e-51	4.31824e-44	3.14778e-56	1.91775e-08	6.50221e-100	9.95053e-98	1.10859e-110	4.79638e-16	3.63141e-78	4.40676e-35	1.22187e-38	1.44252e-46	6.67998e-43	3.17208e-80	1.79033e-50	9.3927e-63
Tb927.10.14240	cytosol	0.99996	0.999758	0.999999	0.000384277	1.53427e-07	1.01737e-48	0.99996	2.64586e-199	1.75834e-129	2.92633e-27	1.99325e-20	5.3948e-80	3.25419e-37	1.91809e-120	3.71534e-124	1.89672e-177	1.743e-55	8.02542e-25	2.07934e-42	7.86366e-08	6.77903e-15	3.96259e-05	9.98657e-133	1.94516e-52	4.00147e-12
Tb927.10.1430	secretory/endocytic 3	1	1	1	2.66163e-10	0.000417599	1.64268e-25	1.04317e-13	7.18918e-90	5.3515e-115	3.37571e-36	3.78741e-19	6.72013e-32	8.72781e-30	6.97111e-56	1.32104e-70	6.48407e-95	3.52859e-16	1.5028e-56	6.37973e-32	1.0324e-11	1.70897e-24	2.67015e-23	1.79323e-53	7.1255e-22	1
Tb927.10.14300	microtubule structures 2	0.999945	0.999772	0.999995	0.000574208	0.00172906	1.06025e-30	1.92376e-21	2.54387e-51	5.54367e-05	3.47372e-22	1.63215e-22	1.13213e-20	0.999945	7.9359e-43	3.86039e-53	6.61898e-57	2.30683e-09	1.1217e-26	1.94098e-12	1.9048e-14	1.54349e-25	3.03625e-09	4.11704e-39	4.59587e-30	2.4114e-24
Tb927.10.14310	endoplasmic reticulum	0.983685	0.908666	0.99886	0.0720344	3.09619e-07	1.53169e-17	8.55697e-42	0.983685	1.26937e-130	1.7333e-42	5.9433e-29	5.95355e-29	2.36698e-42	1.00027e-11	2.17601e-47	7.92586e-70	5.79271e-07	3.78257e-81	1.46977e-35	2.88386e-19	7.13169e-35	3.04197e-52	0.0163054	9.21059e-06	1.49376e-07
Tb927.10.14320	microtubule structures 2	0.998683	0.994466	0.999902	0.00955257	6.98643e-09	6.02267e-34	1.5791e-26	1.81424e-77	1.13032e-45	5.2439e-18	1.93496e-16	2.4799e-12	0.998683	5.25091e-58	8.02628e-64	2.26595e-33	2.35315e-09	2.824e-07	3.59749e-13	3.51963e-08	2.39752e-25	0.00131695	1.69995e-71	7.12608e-48	1.99583e-09
Tb927.10.14330	nucleus	1	1	1	0	0	0	0	0	0	0	0	0	0	0	0	0	0	1	0	0	0	0	0	0	0
Tb927.10.14340	flagellum 1	1	1	1	1.12602e-10	3.04178e-14	3.04555e-52	3.62267e-85	1.80179e-156	1	1.813e-59	9.2636e-50	1.22511e-71	4.16192e-12	1.22914e-118	7.94174e-116	1.32536e-132	3.15849e-20	1.62421e-102	1.14261e-43	1.30923e-50	4.42667e-52	3.01361e-57	6.10645e-103	2.63164e-60	1.91652e-79
Tb927.10.14350	mitochondrion - matrix 2	0.999054	0.994819	0.999986	0.00675619	2.27036e-07	8.371e-28	1.92158e-26	3.44027e-10	3.26917e-71	4.65936e-20	1.73078e-28	9.26381e-16	1.15948e-09	7.50974e-09	0.000945111	0.999054	7.45155e-07	1.45735e-31	2.79606e-11	2.54564e-19	2.61826e-29	3.38054e-47	8.79847e-20	9.53986e-08	2.54314e-20
Tb927.10.14360	nucleus	0.934603	0.0978344	0.999888	0.0651853	1.59662e-06	2.60176e-44	7.03011e-19	2.75308e-123	2.12237e-78	7.11823e-30	5.97139e-18	1.27494e-57	9.31049e-13	1.98856e-101	4.87481e-107	1.73259e-109	1.11556e-20	0.934603	1.68706e-14	4.0025e-06	1.05108e-13	0.0653935	1.92001e-87	6.22921e-51	7.47759e-17
Tb927.10.14380	ribonucleoproteins 1	0.775859	0.536816	0.90704	0.505894	9.87218e-08	4.09448e-41	0.224141	2.25395e-144	3.89356e-89	8.62296e-23	2.42658e-14	5.60964e-47	1.75733e-20	1.48144e-93	9.31019e-97	6.05241e-132	5.15452e-30	7.68168e-14	6.84639e-28	5.43043e-07	3.75114e-10	0.775859	2.62502e-94	1.26558e-40	1.26412e-07
Tb927.10.14390	nucleus	0.999911	0.999023	1	0.000757847	9.83806e-11	2.6648e-32	2.73627e-30	2.4229e-93	1.66787e-51	4.65649e-22	7.48972e-15	1.12962e-52	6.79232e-12	2.72113e-78	1.25521e-70	6.71253e-72	5.96323e-18	0.999911	8.85495e-05	1.78058e-13	1.73661e-19	8.90323e-21	3.86766e-60	1.76924e-36	3.1551e-31
Tb927.10.1440	mitochondrion - matrix 1	0.992226	0.964212	0.999491	0.0412184	0.00501691	4.63103e-22	2.11691e-41	1.2066e-34	7.95976e-53	3.54864e-20	7.56186e-15	4.53444e-08	2.63173e-08	3.02201e-18	0.992226	1.6525e-12	0.00777371	7.21391e-27	1.35736e-11	6.30205e-10	2.64802e-22	4.79847e-35	1.39108e-38	8.25852e-17	1.47504e-13
Tb927.10.14400	secretory/endocytic 2	0.715389	0.27461	0.978343	0.496182	0.00624717	3.37704e-17	8.161e-41	0.283463	1.75331e-79	7.97087e-23	6.05111e-20	3.09901e-18	1.18563e-15	3.06909e-07	7.01587e-17	1.85013e-24	0.000314371	3.30795e-35	1.2865e-12	2.49981e-15	4.26771e-31	2.75247e-36	0.000830987	0.715389	2.65029e-06
Tb927.10.14410	microtubule structures 1	0.571465	0.14766	0.960377	0.571899	0.000102254	2.49244e-21	1.29977e-40	2.03657e-48	1.19164e-32	6.90639e-08	5.30597e-05	0.571465	4.74567e-05	9.42396e-41	7.34414e-33	2.18672e-29	0.425881	3.87895e-08	3.73731e-05	0.00251608	2.77851e-20	2.57027e-13	7.61268e-47	3.73768e-29	4.44736e-08
Tb927.10.14420	flagellum 1	0.970442	0.929142	0.993006	0.128269	8.69615e-10	1.58511e-34	7.31498e-36	4.11206e-85	0.970442	2.61996e-35	4.04934e-33	1.27933e-43	0.0295578	4.15439e-72	5.19927e-69	6.15179e-83	1.54796e-09	1.61584e-49	4.54092e-20	1.28376e-23	6.38983e-37	3.86173e-23	2.43279e-47	9.54461e-37	1.74274e-39
Tb927.10.14430	endoplasmic reticulum	0.767307	0.47248	0.946863	0.493587	4.72323e-06	1.40391e-08	4.31826e-69	0.767307	1.07012e-159	4.87784e-53	3.27185e-40	2.87373e-51	8.27186e-44	1.77693e-14	2.5316e-63	1.05669e-75	2.11943e-10	1.16795e-95	9.09307e-45	9.8509e-30	2.34017e-42	4.15519e-66	0.23269	3.19505e-06	1.47143e-10
Tb927.10.14460	flagellum 1	1	1	1	0	0	0	0	0	1	0	0	0	0	0	0	0	0	0	0	0	0	0	0	0	0
Tb927.10.14470	ribonucleoproteins 1	0.999999	0.999998	1	1.03241e-05	2.48847e-14	3.74765e-45	1.43577e-41	9.10746e-141	2.13065e-81	9.23811e-38	8.10195e-28	3.7667e-42	1.07453e-09	3.81183e-98	3.25473e-96	8.95276e-76	4.61151e-24	7.27246e-07	1.78315e-20	6.86301e-10	1.34862e-31	0.999999	1.88554e-120	1.93226e-66	7.46578e-16
Tb927.10.14480	microtubule structures 2	0.976121	0.898395	0.999068	0.0999165	1.88213e-06	9.73285e-23	6.59401e-09	3.93582e-43	3.2814e-14	4.51309e-12	1.42994e-14	4.98414e-23	0.976121	8.95483e-42	5.21612e-43	6.27914e-41	1.48037e-06	1.33105e-07	0.0238541	3.2215e-06	1.0957e-18	2.03623e-05	1.65486e-29	9.7968e-23	4.45505e-16
Tb927.10.1450	mitochondrion - OM	0.999951	0.999768	1	0.00043717	0.0669931	1.51111e-17	9.25888e-41	5.81623e-30	2.26748e-80	4.94611e-12	2.28163e-13	3.02165e-22	6.51679e-07	7.08387e-40	9.19272e-19	4.77422e-28	0.999951	2.25379e-30	2.46202e-05	5.23776e-12	1.55644e-21	4.09166e-41	1.38937e-43	4.98305e-15	2.38115e-05
Tb927.10.14500	flagellum 1	1	1	1	1.06171e-13	5.94448e-17	9.49176e-55	1.29588e-100	2.19138e-163	1	8.56673e-63	5.10418e-52	7.91367e-69	3.12122e-15	8.0093e-124	6.37673e-122	8.29562e-141	2.72987e-22	9.9999e-115	1.96517e-48	3.31766e-57	1.84848e-54	4.37581e-67	1.73669e-109	1.4935e-63	1.16313e-84
Tb927.10.14510	endoplasmic reticulum	0.999993	0.999982	0.999998	8.40341e-05	1.40713e-10	5.31299e-13	2.93685e-70	0.999993	2.36316e-153	2.35331e-53	1.76139e-43	1.11498e-53	1.73826e-41	9.21385e-12	4.5372e-60	1.66338e-64	3.94623e-13	8.79711e-93	2.48789e-44	3.96993e-34	1.1236e-45	9.89092e-64	6.58929e-06	2.76802e-10	1.20375e-15
Tb927.10.14520	microtubule structures 1	1	1	1	9.96927e-12	1.22791e-13	2.50048e-48	1.41632e-75	4.907e-50	1.15738e-45	2.39921e-42	5.00523e-26	1	3.95281e-32	1.03143e-69	3.07765e-55	5.27984e-21	3.38748e-13	9.34963e-65	1.03518e-40	7.8351e-49	1.41785e-44	1.63927e-70	7.05677e-46	6.51055e-20	3.49574e-45
Tb927.10.14530	proteasome regulatory particle	1	1	1	0	0	0	0	0	0	0	0	0	0	0	0	0	0	0	0	0	1	0	0	0	0
Tb927.10.14550	ribonucleoproteins 1	0.998854	0.997066	0.999774	0.00872884	5.75721e-12	6.37218e-48	7.91396e-35	1.89941e-132	1.0655e-68	5.79466e-38	9.11364e-28	2.06606e-41	1.11751e-07	3.58626e-101	1.10402e-97	5.21695e-79	4.73642e-22	0.00114566	6.08888e-19	1.11127e-10	5.90395e-31	0.998854	2.77718e-113	2.5859e-66	1.85037e-14
Tb927.10.14560	flagellum 1	1	1	1	0	0	0	0	0	1	0	0	0	0	0	0	0	0	0	0	0	0	0	0	0	0
Tb927.10.14570	flagellum 1	1	1	1	0	0	0	0	0	1	0	0	0	0	0	0	0	0	0	0	0	0	0	0	0	0
Tb927.10.14590	mitochondrion - IM	0.989084	0.955733	0.999276	0.0539137	1.9335e-09	1.47454e-28	2.33049e-62	0.0109156	3.84966e-120	2.45766e-44	1.69849e-44	4.06865e-49	4.70389e-23	0.989084	5.33361e-41	1.38523e-32	2.07053e-11	3.03926e-70	1.32997e-30	1.16659e-31	4.04328e-42	2.49824e-52	5.57771e-18	1.39107e-15	7.11329e-30
Tb927.10.14610	microtubule structures 2	1	1	1	2.57455e-06	2.27304e-07	1.19471e-37	1.13717e-38	1.52901e-113	1.55994e-07	4.46014e-36	2.89246e-33	2.36549e-65	1	5.50486e-94	2.11387e-87	2.83097e-96	3.64445e-13	1.13653e-48	3.74522e-17	2.09339e-24	1.87907e-33	1.21502e-28	2.22143e-79	4.12146e-47	1.54191e-52
Tb927.10.14680	nucleus	1	1	1	0	0	0	0	0	0	0	0	0	0	0	0	0	0	1	0	0	0	0	0	0	0
Tb927.10.14690	secretory/endocytic 1	1	1	1	3.78203e-07	2.0644e-09	8.1508e-20	9.68075e-77	8.75839e-09	1.51381e-198	1.45086e-58	2.0788e-42	1.72298e-64	3.30288e-72	9.75972e-30	3.84345e-86	1.84705e-119	7.44145e-14	2.48872e-133	1.93805e-56	9.21088e-33	1.41952e-44	3.29505e-85	1	3.28415e-09	8.06862e-09
Tb927.10.14700	ribonucleoproteins 1	1	1	1	1.97328e-06	4.82598e-12	3.15987e-42	9.46507e-20	5.73477e-142	1.73564e-94	1.9656e-32	3.76052e-14	1.99525e-50	2.51797e-14	1.19153e-107	7.55408e-102	1.7721e-127	1.7084e-24	1.05158e-11	4.26988e-20	1.1992e-07	3.19798e-11	1	8.33291e-99	2.89062e-49	3.95974e-16
Tb927.10.14710	ribonucleoproteins 1	1	1	1	3.5508e-08	5.0483e-09	7.14004e-46	1.53623e-11	6.48588e-120	6.83273e-65	9.28321e-35	1.14997e-20	1.05684e-43	4.08666e-13	1.44234e-93	3.06551e-95	3.99153e-100	7.47347e-23	1.57839e-09	7.20855e-22	1.01221e-10	4.84458e-22	1	4.5324e-87	2.04656e-50	3.4969e-12
Tb927.10.14720	glycosomes	1	1	1	0	0	0	0	0	0	1	0	0	0	0	0	0	0	0	0	0	0	0	0	0	0
Tb927.10.14730	microtubule structures 2	1	1	1	5.72065e-08	0.000148189	1.06581e-31	1.13206e-19	7.60586e-48	1.07147e-12	2.51863e-20	1.37844e-19	7.66191e-17	1	2.48916e-41	3.07153e-61	7.18087e-43	2.02449e-09	1.09745e-19	6.71521e-10	6.10431e-12	5.54074e-21	5.31243e-11	9.56589e-41	7.49203e-35	9.73199e-19
Tb927.10.14740	endoplasmic reticulum	1	1	1	6.37344e-07	2.26801e-13	1.79913e-17	7.91801e-89	1	2.64432e-150	1.34181e-50	3.86153e-46	6.06551e-62	3.79527e-42	1.8543e-12	3.74401e-54	5.10677e-56	7.76123e-14	5.57354e-80	6.08397e-39	5.10128e-43	4.89936e-43	5.94751e-63	3.56269e-08	7.72177e-11	6.74638e-22
Tb927.10.14750	nucleus	1	1	1	5.09484e-09	1.83207e-12	1.17071e-39	8.41947e-31	1.52916e-96	6.21573e-44	7.21339e-28	3.6384e-20	1.61255e-51	1.46755e-10	9.9607e-82	2.17419e-91	1.33103e-66	1.36598e-18	1	4.0031e-11	3.71993e-11	6.60997e-21	1.78911e-13	6.09866e-68	6.27038e-49	4.20662e-31
Tb927.10.14760	cytosol	1	1	1	3.15896e-07	1.75288e-10	6.8437e-58	1	1.01137e-264	6.33987e-184	1.41209e-49	1.14923e-31	3.35025e-122	4.09877e-85	1.41171e-153	2.83701e-159	5.63632e-225	6.77776e-102	1.64629e-56	7.4555e-59	1.68003e-08	1.07212e-30	3.58366e-25	3.48204e-187	1.80622e-68	1.09875e-28
Tb927.10.14770	microtubule structures 2	0.999706	0.999083	0.999934	0.00264381	0.000512628	2.44966e-26	6.4476e-19	7.55985e-32	8.70801e-25	1.01626e-11	3.47746e-15	1.39931e-12	0.999706	7.81081e-25	3.72237e-25	4.38314e-15	6.02649e-09	0.000283731	1.03851e-05	3.78884e-09	3.76793e-27	2.31097e-10	3.15129e-25	1.04745e-21	1.10869e-11
Tb927.10.14780	cytosol	1	1	1	0	0	0	1	0	0	0	0	0	0	0	0	0	0	0	0	0	0	0	0	0	0
Tb927.10.14790	ribonucleoproteins 1	0.894409	0.642264	0.9911	0.294914	1.76555e-06	1.58348e-37	3.30753e-15	6.82219e-97	1.75127e-53	3.25015e-23	4.82642e-15	3.30131e-35	1.19896e-05	8.48901e-80	6.06308e-86	4.65042e-81	1.95308e-13	0.105579	2.97886e-13	4.22203e-07	1.24834e-17	0.894409	3.59225e-76	3.06783e-48	2.00756e-09
Tb927.10.14800	cytosol	0.98386	0.948569	0.996799	0.0780117	1.06047e-06	6.86727e-37	0.98386	1.44766e-106	3.96861e-63	9.58594e-21	3.20821e-11	1.65288e-31	4.7784e-17	6.65493e-69	1.22046e-73	3.86103e-101	1.99832e-20	2.04563e-14	9.20709e-25	1.06954e-06	1.21704e-14	0.0161387	1.59479e-71	8.81995e-31	2.05352e-07
Tb927.10.14810	microtubule structures 2	0.999883	0.998986	1	0.000990512	0.0195708	2.04744e-29	8.16417e-20	3.7707e-52	0.00011032	1.26783e-19	5.66753e-18	5.19224e-13	0.999883	5.75838e-36	1.28173e-46	5.92606e-44	9.94745e-09	1.19518e-17	2.72123e-09	1.60927e-11	6.33955e-23	6.46585e-06	1.51454e-39	1.6437e-30	4.19162e-19
Tb927.10.14820	mitochondrion - IM	1	1	1	0	0	0	0	0	0	0	0	0	0	1	0	0	0	0	0	0	0	0	0	0	0
Tb927.10.14860	mitochondrion - matrix 2	0.97164	0.915412	0.992686	0.121924	6.91207e-11	5.5641e-39	4.81709e-38	1.07112e-27	8.61752e-75	4.40179e-30	7.28313e-33	8.28546e-25	1.16602e-18	2.03444e-14	0.02836	0.97164	1.52228e-13	2.85276e-37	1.8021e-16	1.09824e-27	2.65571e-38	6.49842e-53	6.34431e-36	1.73534e-21	3.98189e-31
Tb927.10.14870	nucleus	0.999995	0.999967	1	6.2866e-05	1.35771e-10	3.44328e-47	3.61496e-22	8.21235e-129	8.28276e-71	2.93663e-39	1.49916e-22	4.49853e-58	3.1782e-10	4.41358e-98	2.97511e-104	1.6495e-87	5.78019e-26	0.999995	2.17259e-17	1.66227e-08	3.11849e-21	5.06532e-06	4.16615e-102	2.16927e-58	1.98172e-17
Tb927.10.14880	microtubule structures 2	1	0.999998	1	6.31349e-06	7.3992e-12	5.33663e-26	1.74604e-29	4.20264e-96	5.21132e-29	6.02891e-32	6.80618e-26	1.02735e-59	1	1.7089e-76	5.32228e-69	7.09619e-101	4.17807e-07	6.90391e-44	2.05903e-20	5.56465e-18	1.22021e-25	6.65104e-33	1.81801e-61	4.6487e-38	6.77552e-41
Tb927.10.14890	secretory/endocytic 3	0.834202	0.394083	0.988377	0.378883	3.14396e-05	1.34737e-31	0.000189636	8.80973e-122	1.5789e-111	1.07704e-16	2.87954e-08	7.96477e-35	2.1448e-24	2.31947e-73	3.72225e-80	1.43103e-113	1.28069e-17	6.22009e-23	5.85144e-28	0.00533293	8.55207e-19	0.160275	1.12368e-80	4.87034e-34	0.834202
Tb927.10.1490	ribonucleoproteins 1	0.999808	0.999547	0.999949	0.00180656	6.05782e-11	7.29785e-51	3.06809e-28	6.22078e-143	3.65714e-84	1.86378e-40	1.32739e-29	1.04513e-53	1.11829e-12	1.33117e-107	5.55862e-107	7.18976e-106	1.04132e-23	0.000191465	1.2907e-23	4.98028e-10	5.22867e-31	0.999808	4.02186e-115	5.35212e-64	5.15059e-15
Tb927.10.14910	secretory/endocytic 3	0.999967	0.999857	0.999995	0.000367672	0.479774	9.67042e-21	9.51851e-10	4.14306e-40	8.44029e-77	1.19834e-31	4.05761e-12	5.19931e-16	8.48135e-15	1.62729e-32	9.99437e-49	2.4632e-49	4.22885e-06	3.19336e-32	3.27387e-18	2.82218e-05	9.39575e-23	1.2958e-07	8.10103e-31	7.35672e-22	0.999967
Tb927.10.14930	ribonucleoproteins 1	1	1	1	2.33364e-08	2.85533e-10	3.70755e-47	1.77038e-12	1.45394e-142	4.62767e-95	1.85613e-30	8.44326e-22	4.89499e-50	1.22165e-15	5.93796e-104	1.36062e-107	7.44908e-125	2.96859e-23	2.20475e-10	3.56257e-25	8.3999e-10	3.54392e-23	1	3.45098e-100	1.80092e-55	1.48045e-12
Tb927.10.14950	ribonucleoproteins 1	1	1	1	6.87297e-08	3.27648e-11	8.00967e-45	1.84679e-13	1.20331e-138	5.3225e-94	6.78917e-30	1.60887e-19	4.90812e-46	7.03028e-15	2.08081e-101	9.76201e-105	3.20557e-119	1.90095e-22	8.5434e-10	2.64843e-24	2.4564e-09	2.10588e-20	1	6.4771e-96	4.53171e-53	6.43278e-13
Tb927.10.14980	intraflagellar transport	1	1	1	0	0	0	0	0	0	0	1	0	0	0	0	0	0	0	0	0	0	0	0	0	0
Tb927.10.14990	intraflagellar transport	1	1	1	0	0	0	0	0	0	0	1	0	0	0	0	0	0	0	0	0	0	0	0	0	0
Tb927.10.1500	cytosol	1	1	1	7.18429e-10	1.04896e-14	3.619e-63	1	9.50329e-278	1.75619e-194	1.18456e-53	2.43919e-37	6.83243e-136	1.27609e-98	4.99678e-162	2.21988e-168	1.22488e-237	3.49011e-114	2.61886e-63	1.00552e-65	2.84914e-11	9.04995e-33	4.02118e-22	6.15484e-199	1.37667e-74	4.35371e-37
Tb927.10.15000	flagellum 1	1	1	1	0	0	0	0	0	1	0	0	0	0	0	0	0	0	0	0	0	0	0	0	0	0
Tb927.10.15010	mitochondrion - matrix 2	0.999954	0.999804	0.999999	0.000478706	4.51537e-09	9.15984e-30	1.87198e-24	6.31237e-12	5.48361e-59	1.07446e-17	1.20257e-25	3.2273e-17	1.14877e-14	3.96979e-09	4.58434e-05	0.999954	2.27092e-10	4.62886e-27	2.35653e-12	1.17618e-19	1.69865e-31	5.14936e-36	2.40449e-23	3.05159e-10	1.00708e-20
Tb927.10.15020	proteasome	0.620994	0.00238682	0.999846	0.194212	0.00027245	1.02704e-19	4.84307e-17	5.2399e-63	1.17273e-54	1.14123e-10	0.367971	5.12482e-11	3.35534e-20	6.58167e-33	1.19782e-34	8.95266e-57	0.0110348	4.5924e-16	6.20211e-14	0.620994	1.63956e-11	2.61673e-19	2.57598e-45	1.33606e-12	3.93984e-07
Tb927.10.15040	mitochondrion - OM	0.998529	0.992738	0.999922	0.00955519	0.000439342	1.09032e-12	8.46963e-38	1.01394e-08	1.40778e-114	2.90816e-26	4.41714e-13	1.40975e-28	2.01043e-45	3.3786e-16	1.14378e-34	3.30417e-69	0.998529	7.04207e-63	1.45403e-24	1.88749e-09	6.75165e-19	1.2446e-50	6.29007e-10	0.000943067	0.000527564
Tb927.10.15080	microtubule structures 2	1	1	1	0	0	0	0	0	0	0	0	0	1	0	0	0	0	0	0	0	0	0	0	0	0
Tb927.10.1510	ribonucleoproteins 1	0.887158	0.721665	0.998613	0.326589	1.78823e-10	4.79951e-49	2.88964e-40	2.14666e-142	4.12034e-75	8.10813e-38	1.53926e-29	1.30463e-45	5.13646e-10	4.00227e-105	6.4178e-99	4.69917e-89	2.11786e-22	0.112842	1.96767e-23	4.67137e-09	5.3815e-32	0.887158	7.46424e-121	5.93718e-67	6.00493e-13
Tb927.10.15120	ribonucleoproteins 1	1	1	1	0	0	0	0	0	0	0	0	0	0	0	0	0	0	0	0	0	0	1	0	0	0
Tb927.10.15130	endoplasmic reticulum	0.944787	0.858255	0.993893	0.202267	5.07431e-09	4.79487e-12	1.81257e-89	0.944787	3.74586e-168	1.84647e-52	4.23671e-43	1.19347e-63	3.35497e-44	2.37483e-18	7.60914e-66	2.74468e-81	1.40875e-12	1.29478e-104	2.10725e-45	1.3543e-45	2.7504e-43	7.10828e-78	0.0552124	6.52795e-07	2.20643e-13
Tb927.10.15150	nucleus	0.989881	0.95932	0.999043	0.0540805	1.49609e-07	8.84898e-32	2.26333e-39	3.51541e-85	3.68515e-34	2.12613e-15	2.52751e-12	2.66656e-22	0.000755672	1.60064e-60	1.26809e-63	1.25866e-51	9.74932e-08	0.989881	8.49296e-10	0.00936076	5.35916e-18	2.32137e-06	1.20101e-71	2.88814e-42	2.05105e-09
Tb927.10.15160	secretory/endocytic 3	0.706194	0.189477	0.928037	0.517934	0.00160871	1.18645e-22	2.36567e-08	1.17896e-83	5.15163e-81	2.26455e-24	3.18442e-08	2.43495e-19	1.36358e-08	1.69675e-57	2.07076e-62	1.3863e-83	1.80614e-08	1.0473e-18	4.03549e-17	0.293806	3.85273e-15	1.54652e-07	3.67176e-56	1.64344e-25	0.706194
Tb927.10.15170	nucleus	1	1	1	0	0	0	0	0	0	0	0	0	0	0	0	0	0	1	0	0	0	0	0	0	0
Tb927.10.15180	cytosol	0.999993	0.99997	1	6.55188e-05	9.58752e-10	3.8358e-51	0.999993	6.77797e-206	7.70123e-134	8.25289e-32	2.85785e-22	3.39996e-94	3.87851e-55	6.01296e-123	2.5385e-127	1.36136e-176	1.29708e-71	1.58902e-25	4.21925e-42	2.9997e-08	3.48164e-18	6.42367e-06	1.88438e-140	3.81341e-56	3.91938e-20
Tb927.10.15190	microtubule structures 1	1	1	1	2.83294e-09	6.10242e-12	4.39064e-38	5.17798e-58	1.50928e-63	4.69652e-26	4.29539e-30	1.40826e-16	1	5.33161e-12	1.12737e-56	6.77903e-53	1.74958e-33	1.13479e-10	8.86238e-38	4.80921e-25	3.34288e-27	1.68606e-34	1.75421e-41	3.5891e-53	1.87141e-32	2.94684e-33
Tb927.10.1520	endoplasmic reticulum	0.999758	0.998882	0.999963	0.00217133	0.000574191	1.98425e-10	2.45485e-31	0.999758	3.69164e-121	4.58941e-43	5.66435e-30	7.29329e-39	4.02392e-25	1.45405e-11	6.8771e-44	5.13783e-53	5.01794e-08	1.53017e-70	2.54265e-32	3.31288e-15	1.30261e-34	5.33321e-34	0.000233067	8.53292e-07	7.61218e-06
Tb927.10.15200	secretory/endocytic 3	1	1	1	5.56561e-08	1.6317e-09	1.83786e-21	3.64729e-59	8.94857e-51	5.46744e-144	9.80106e-43	8.99128e-23	7.55995e-59	9.90708e-33	7.09689e-52	3.70419e-74	2.45766e-78	2.84912e-09	2.69961e-95	1.52556e-36	3.56017e-16	1.20063e-26	6.38698e-44	4.61558e-44	8.15213e-28	1
Tb927.10.15210	nucleus	0.999441	0.99822	0.999821	0.00491425	1.20057e-07	1.33477e-33	4.29321e-14	3.98751e-77	3.05451e-46	1.44411e-20	2.5211e-12	9.2946e-26	8.94427e-05	1.79181e-67	9.01034e-76	2.11083e-58	3.15643e-12	0.999441	1.20598e-07	0.000455696	8.47051e-12	1.4046e-05	1.98745e-58	7.49953e-42	7.75584e-11
Tb927.10.15230	flagellum 1	0.999999	0.999997	1	1.57127e-05	8.15289e-11	1.18564e-45	2.82951e-77	3.9528e-142	0.999999	1.96255e-51	3.51672e-43	1.69217e-57	1.08325e-06	3.70657e-110	3.2873e-107	3.51596e-119	8.09699e-15	3.06802e-90	2.30611e-37	3.57604e-39	4.64805e-46	3.48759e-47	2.83562e-97	1.68514e-55	3.63321e-67
Tb927.10.15280	flagellum 1	1	1	1	1.77629e-06	5.80204e-12	2.53738e-46	2.06317e-61	1.46816e-120	1	5.2894e-49	1.80518e-45	3.45541e-60	1.04582e-07	2.84517e-97	2.01383e-96	4.70246e-109	5.72848e-17	2.29721e-81	6.69958e-35	2.10939e-38	4.25708e-46	5.74775e-41	6.55422e-76	2.97905e-51	3.65324e-63
Tb927.10.15290	proteasome	0.500004	1.71613e-10	1	0.000127552	0.0105981	2.84286e-28	6.32978e-14	1.24505e-167	9.90569e-135	9.3488e-18	0.499997	2.27203e-43	1.09102e-28	2.61109e-87	1.48986e-90	5.70283e-149	5.35917e-25	6.31974e-25	3.17907e-31	0.500004	6.70468e-15	1.15016e-16	1.0602e-114	6.9842e-30	4.59385e-08
Tb927.10.15310	microtubule structures 2	0.821018	0.426252	0.973345	0.575914	0.00909963	8.6603e-26	0.00752229	7.67312e-67	2.54037e-39	3.17795e-12	9.80095e-07	6.17636e-21	0.821018	1.46193e-51	1.58716e-58	1.2312e-54	4.42954e-06	0.0106306	3.51668e-08	0.0789905	5.8282e-11	0.00145231	7.28551e-44	9.67364e-27	0.0803805
Tb927.10.15330	nucleus	0.999781	0.999006	0.999967	0.00199957	4.87353e-06	2.05342e-36	1.8267e-12	6.93572e-64	1.28141e-28	9.58963e-20	1.60583e-14	1.12853e-24	3.63375e-05	1.11978e-51	3.19213e-61	4.73661e-46	8.76972e-13	0.999781	5.20912e-10	8.62962e-08	1.63377e-18	0.000182375	3.25392e-50	1.82583e-36	1.57402e-12
Tb927.10.15350	nucleus - chromatin	1	1	1	0	0	0	0	0	0	0	0	0	0	0	0	0	0	0	1	0	0	0	0	0	0
Tb927.10.15360	nucleus	1	1	1	4.67492e-08	3.15193e-12	1.0862e-46	9.22733e-16	6.66156e-127	1.08484e-79	5.80796e-38	1.16836e-20	2.41957e-59	6.03051e-12	1.34858e-99	5.13884e-106	1.94188e-104	5.32007e-24	1	5.57891e-16	2.24115e-09	5.37727e-20	4.73399e-12	1.35182e-93	1.80452e-55	1.09615e-17
Tb927.10.15380	nucleus	1	1	1	9.04775e-08	3.49097e-17	1.12837e-54	1.50267e-67	7.80488e-175	4.78213e-114	4.59545e-49	2.87526e-33	2.80113e-72	2.80437e-17	2.38394e-126	1.0092e-136	4.48333e-100	2.69709e-39	1	2.8522e-38	3.61852e-18	6.71365e-32	5.02976e-09	5.72941e-144	3.14195e-75	3.51662e-34
Tb927.10.1540	ribonucleoproteins 1	0.999951	0.999823	0.999991	0.000542595	1.41652e-06	5.85812e-42	2.73476e-09	2.29773e-124	8.14366e-71	1.00383e-31	2.10541e-17	2.31024e-43	4.51697e-11	5.40255e-92	1.08619e-91	9.78242e-108	2.94486e-17	1.25729e-05	1.70345e-20	3.65629e-05	2.01475e-17	0.999951	8.76604e-89	1.34969e-46	2.44428e-09
Tb927.10.15400	microtubule structures 2	1	1	1	0	0	0	0	0	0	0	0	0	1	0	0	0	0	0	0	0	0	0	0	0	0
Tb927.10.15410	glycosomes	0.998253	0.995561	0.999454	0.0125901	8.60472e-09	6.45569e-30	5.62471e-13	1.02492e-31	7.19602e-23	0.998253	1.45412e-15	7.3451e-13	0.00174674	4.61781e-38	1.25842e-39	8.32184e-16	3.2566e-11	5.20068e-12	5.37383e-09	7.33655e-12	4.76781e-29	3.96703e-22	5.32152e-41	2.93803e-26	6.18585e-17
Tb927.10.15420	mitochondrion - matrix 2	0.999936	0.999847	0.999982	0.000674142	2.77962e-10	9.38046e-37	1.26038e-32	2.54962e-12	2.08525e-70	3.00089e-28	6.12985e-35	2.04e-23	2.27595e-17	8.1039e-08	6.4014e-05	0.999936	6.49563e-13	3.16113e-38	1.01791e-18	4.2426e-27	4.25757e-38	6.85104e-47	2.918e-25	4.82729e-14	3.29869e-30
Tb927.10.15430	endoplasmic reticulum	0.9999	0.999698	0.999973	0.000998577	4.69425e-08	1.30171e-18	1.38949e-51	0.9999	2.13092e-114	6.50487e-41	3.5749e-40	4.61203e-48	2.28356e-22	9.98227e-05	1.39812e-35	3.77375e-29	3.87477e-10	9.10414e-61	1.81962e-27	4.5358e-27	3.83144e-39	2.62707e-41	1.96768e-08	1.21302e-08	2.54437e-17
Tb927.10.15440	microtubule structures 1	1	1	1	3.34112e-12	2.63912e-13	4.18883e-43	3.05066e-61	1.64462e-52	4.86877e-44	4.19597e-38	6.27609e-20	1	1.10023e-17	1.73521e-65	2.24087e-50	3.89393e-29	1.0882e-13	4.89957e-44	2.12109e-32	5.84663e-35	1.21674e-41	6.84382e-57	2.35962e-45	2.29185e-20	2.08762e-37
Tb927.10.15450	microtubule structures 2	0.974606	0.891326	0.998582	0.108996	0.0143536	1.32635e-29	7.36309e-54	2.95354e-125	0.0016436	1.97597e-37	1.85265e-28	2.32564e-62	0.974606	2.85085e-91	1.87316e-87	1.00928e-105	0.0237504	9.84427e-70	1.90664e-19	8.09212e-27	2.26553e-29	1.04405e-37	5.83637e-71	1.13186e-37	4.04103e-60
Tb927.10.15480	secretory/endocytic 1	0.993114	0.977151	0.998912	0.0394523	8.70077e-08	1.54505e-05	4.22488e-84	2.92399e-07	1.24175e-184	7.07857e-52	9.86318e-37	4.54245e-51	3.25085e-68	2.27623e-25	7.30756e-73	2.94742e-105	3.664e-11	2.84143e-120	7.25939e-48	5.91725e-31	5.27634e-40	1.737e-89	0.993114	0.00687029	2.23021e-09
Tb927.10.15490	mitochondrion - matrix 2	0.802118	0.370206	0.972996	0.420679	5.45006e-09	7.04935e-28	4.9553e-24	1.17689e-18	6.35549e-67	1.63823e-20	2.12792e-26	9.45788e-20	2.42567e-14	1.64049e-06	0.19788	0.802118	1.5737e-08	5.12948e-28	7.99639e-10	2.19353e-19	2.11032e-29	9.81527e-37	2.69726e-25	6.97777e-13	1.80484e-20
Tb927.10.1550	proteasome regulatory particle	1	1	1	0	0	0	0	0	0	0	0	0	0	0	0	0	0	0	0	0	1	0	0	0	0
Tb927.10.15500	secretory/endocytic 1	1	0.999998	1	6.41507e-06	5.156e-12	1.05215e-07	7.06083e-122	2.40612e-07	1.83544e-195	2.10177e-48	1.32783e-37	4.65385e-74	1.21066e-79	3.0986e-40	2.42753e-69	5.97135e-114	8.6581e-17	3.71261e-127	8.49777e-49	7.95374e-57	1.50498e-37	2.23046e-113	1	3.29561e-10	6.61821e-08
Tb927.10.15510	mitochondrion - IM	0.976416	0.894961	0.998848	0.0984049	9.52904e-14	7.31273e-22	1.98942e-59	0.023584	1.05417e-101	2.51571e-36	4.78118e-34	5.13897e-41	4.63102e-26	0.976416	2.33021e-29	1.52576e-27	2.49429e-09	1.13062e-63	1.1427e-26	1.23976e-25	4.24568e-34	8.82456e-47	2.52699e-19	2.94047e-09	4.33331e-23
Tb927.10.15520	cytosol	1	1	1	0	0	0	1	0	0	0	0	0	0	0	0	0	0	0	0	0	0	0	0	0	0
Tb927.10.15530	ribonucleoproteins 1	1	1	1	6.12783e-07	1.56423e-07	6.86111e-46	2.10718e-08	7.93711e-120	6.38006e-68	1.32722e-34	3.0028e-19	8.75416e-44	4.80323e-12	1.37783e-93	3.46417e-95	2.37647e-103	6.88657e-22	1.14096e-08	8.42248e-21	4.22921e-10	5.97428e-21	1	1.03538e-86	2.84328e-49	6.41158e-12
Tb927.10.15540	proteasome	0.88621	0.61215	0.98638	0.31454	0.000104521	1.88482e-26	3.85286e-07	1.13617e-118	4.81188e-94	2.55216e-21	5.62538e-08	1.3854e-31	5.21747e-16	3.60243e-69	7.17581e-73	3.08352e-106	6.20907e-19	3.43934e-19	1.00993e-18	0.88621	2.33469e-10	2.29913e-07	5.05181e-75	4.49221e-25	0.11379
Tb927.10.15570	nucleus - chromatin	0.999942	0.999715	0.999999	0.00057161	1.03787e-10	5.95581e-27	8.91365e-38	5.21791e-65	4.47245e-60	2.41439e-18	5.5975e-15	7.15244e-31	7.09129e-06	3.29999e-58	1.9955e-51	5.57256e-51	2.76285e-10	5.08002e-05	0.999942	9.1139e-11	8.93124e-24	7.80078e-30	1.22976e-43	1.9899e-29	6.68554e-31
Tb927.10.15580	flagellum 1	1	1	1	0	0	0	0	0	1	0	0	0	0	0	0	0	0	0	0	0	0	0	0	0	0
Tb927.10.15590	endoplasmic reticulum	0.999972	0.999927	0.999991	0.000317811	3.42285e-15	4.40889e-14	1.68574e-74	0.999972	7.48359e-163	3.14334e-56	2.51669e-43	7.26145e-52	1.16263e-64	4.94053e-16	2.50588e-67	3.4887e-79	1.04382e-12	1.8244e-114	1.53363e-51	5.71398e-36	4.05285e-44	4.89659e-79	2.8066e-05	1.74702e-14	3.49535e-14
Tb927.10.1560	nucleus	1	1	1	0	0	0	0	0	0	0	0	0	0	0	0	0	0	1	0	0	0	0	0	0	0
Tb927.10.15640	secretory/endocytic 3	1	1	1	7.70898e-07	9.10541e-05	1.76407e-24	1.58445e-17	1.51021e-77	5.32537e-93	8.1087e-30	7.71518e-16	3.60998e-23	1.0872e-20	5.36305e-55	1.20107e-65	2.72244e-78	3.856e-08	1.00252e-41	8.54574e-23	4.36669e-09	1.01317e-23	1.84606e-16	7.48591e-54	7.20592e-32	1
Tb927.10.15660	mitochondrion - matrix 2	0.999995	0.999982	1	6.39981e-05	1.30054e-17	1.36786e-52	2.43734e-84	9.16125e-38	9.24089e-88	1.08954e-44	2.91863e-35	4.97408e-06	2.70373e-48	2.15125e-59	1.63239e-44	0.999995	1.03094e-16	2.39671e-69	4.39673e-46	7.29107e-60	1.46575e-47	2.85482e-95	9.28568e-58	1.55478e-23	3.57614e-53
Tb927.10.15680	endoplasmic reticulum	0.999989	0.999969	0.999997	0.000132917	3.13554e-12	7.18223e-14	1.86212e-75	0.999989	6.00319e-124	2.08483e-38	3.05655e-35	1.3956e-44	7.65402e-38	1.12038e-14	1.19215e-34	1.28978e-47	1.52202e-10	1.21575e-62	7.44373e-24	1.99919e-34	2.00063e-37	2.54841e-58	1.04728e-05	2.99353e-07	1.56103e-17
Tb927.10.15700	microtubule structures 2	0.997211	0.989845	0.999906	0.0172447	4.07749e-06	2.86521e-36	1.22034e-55	2.74871e-117	0.00276403	1.09772e-43	9.66488e-36	8.33122e-57	0.997211	2.41424e-99	1.53605e-92	5.4939e-105	2.47739e-05	9.50919e-73	4.8405e-28	9.40265e-31	6.74672e-38	2.81764e-38	2.16352e-68	1.55405e-42	4.471e-53
Tb927.10.15710	mitochondrion - IM	0.945261	0.811902	0.991136	0.192918	5.18249e-10	1.2388e-20	8.95375e-55	0.0547386	6.04018e-121	4.05898e-42	1.24225e-36	1.02209e-38	8.9688e-25	0.945261	4.72242e-43	9.36903e-40	3.32247e-10	3.98275e-70	1.15343e-31	8.06652e-28	2.13205e-39	1.5222e-49	1.08093e-11	1.42198e-10	7.56354e-18
Tb927.10.15720	proteasome regulatory particle	1	1	1	0	0	0	0	0	0	0	0	0	0	0	0	0	0	0	0	0	1	0	0	0	0
Tb927.10.15730	flagellum 1	1	1	1	0	0	0	0	0	1	0	0	0	0	0	0	0	0	0	0	0	0	0	0	0	0
Tb927.10.15740	proteasome	0.954399	0.75563	0.997984	0.150054	9.05223e-06	1.01731e-31	1.62876e-26	4.40716e-113	4.94576e-65	1.7972e-22	7.9865e-18	1.15278e-34	1.14032e-08	4.84367e-82	1.44179e-87	2.60556e-74	8.52265e-08	0.0456011	1.09926e-12	0.954399	1.91339e-17	7.77514e-08	6.57544e-94	1.79219e-49	1.13355e-07
Tb927.10.15750	mitochondrion - OM	0.991546	0.964736	0.999805	0.043412	4.65018e-06	1.97259e-29	3.43515e-66	6.86634e-33	3.659e-53	6.06638e-26	9.17493e-14	0.00845348	2.18454e-36	1.51041e-37	9.30771e-31	3.82544e-21	0.991546	2.81185e-57	5.35284e-25	4.09881e-31	1.2373e-26	1.82838e-67	8.15166e-38	1.41734e-10	4.21597e-35
Tb927.10.15760	endoplasmic reticulum	0.914255	0.510501	0.997195	0.215877	6.85169e-07	1.98164e-17	1.69701e-59	0.914255	2.84499e-136	4.30467e-38	2.9345e-24	1.03083e-22	1.13626e-49	4.1777e-19	7.50497e-49	1.3256e-77	4.07343e-05	3.15411e-91	1.68811e-35	9.99999e-22	3.85754e-32	5.13861e-61	0.0856784	1.55919e-07	2.58117e-05
Tb927.10.15770	microtubule structures 1	1	1	1	0	0	0	0	0	0	0	0	1	0	0	0	0	0	0	0	0	0	0	0	0	0
Tb927.10.1580	mitochondrion - IM	0.994094	0.978179	0.999539	0.033604	7.10014e-09	1.12194e-27	1.05483e-59	0.0059062	2.21387e-109	8.9983e-35	6.91971e-39	2.45579e-51	2.35585e-18	0.994094	1.90015e-24	2.49272e-13	8.67704e-08	3.24042e-64	5.92344e-24	9.65929e-34	5.11379e-35	1.89961e-51	1.76805e-18	2.65044e-15	2.09913e-30
Tb927.10.15800	mitochondrion - OM	1	1	1	6.07246e-09	0.0022684	2.68905e-16	1.72679e-71	2.02295e-71	9.08229e-121	8.32431e-31	6.49751e-11	1.23138e-34	1.45375e-57	3.26924e-49	5.98174e-54	4.44205e-98	1	2.75016e-75	3.95896e-27	3.29822e-12	5.36303e-15	1.10628e-80	2.34238e-47	1.05053e-14	2.44265e-10
Tb927.10.15810	nucleus	1	1	1	5.21053e-07	4.08733e-12	4.48725e-44	1.56165e-58	1.29416e-136	2.86417e-67	2.74762e-33	1.2272e-24	9.53509e-38	2.42766e-08	7.68574e-98	1.41448e-105	5.3038e-63	6.72307e-19	1	9.76853e-26	1.22462e-10	9.21973e-25	4.72929e-09	4.28176e-119	3.47811e-63	1.16427e-24
Tb927.10.15830	mitochondrion - matrix 1	0.706584	0.0676056	0.999466	0.321448	0.185232	2.22911e-23	2.55632e-51	1.482e-55	4.07471e-67	4.2205e-18	1.06356e-13	3.89039e-11	5.49634e-05	7.72104e-28	0.706584	5.93325e-10	0.293304	8.3338e-23	5.69515e-05	8.44819e-16	1.68712e-20	1.24674e-37	1.74258e-54	1.87647e-21	2.13635e-19
Tb927.10.15840	mitochondrion - OM	1	1	1	8.65579e-09	3.40899e-07	6.94094e-16	2.90039e-88	1.35723e-56	4.81827e-118	6.98695e-31	6.83624e-16	1.18414e-42	6.55875e-65	2.38635e-39	2.49985e-43	4.36979e-80	1	1.95355e-60	5.12561e-23	4.35669e-10	1.06809e-14	5.76395e-82	3.99813e-43	1.19142e-11	7.14706e-26
Tb927.10.15860	mitochondrion - OM	1	1	1	1.61427e-07	1.17969e-07	3.99813e-20	1.97858e-48	1.41257e-38	5.11044e-65	3.4545e-19	1.52332e-14	3.60676e-15	1.08776e-21	7.06566e-27	4.33154e-14	7.6844e-28	1	3.22397e-29	8.43252e-13	8.86988e-09	3.36902e-18	1.11479e-34	1.17373e-33	5.14841e-17	3.11004e-12
Tb927.10.15940	mitochondrion - OM	0.988655	0.947596	0.999844	0.0462955	0.000112839	4.05808e-08	2.9328e-37	5.05113e-06	6.78969e-91	1.70715e-20	4.01737e-22	6.48039e-45	1.75337e-15	0.0105375	9.0509e-18	2.84395e-23	0.988655	3.30267e-48	9.43835e-13	3.68794e-18	2.34855e-24	1.44997e-32	1.28484e-13	0.000369669	0.000432687
Tb927.10.15960	proteasome	1	1	1	1.11371e-08	1.48995e-07	6.74767e-33	1.55308e-13	9.31055e-174	4.80244e-115	7.19799e-27	1.22467e-10	9.12529e-63	1.10772e-52	5.90344e-98	1.77037e-99	3.29843e-157	5.39733e-38	3.88645e-43	8.40537e-35	1	4.08625e-10	9.60925e-26	6.8544e-119	3.67795e-35	7.37933e-13
Tb927.10.15970	mitochondrion - OM	0.940492	0.699256	0.994686	0.187969	1.26348e-05	2.65075e-16	2.89641e-19	4.71905e-22	1.52468e-46	1.19069e-17	1.51162e-11	8.70551e-10	7.34666e-07	3.24441e-12	1.27092e-15	8.48178e-18	0.940492	9.79944e-15	3.26225e-07	0.0594989	5.36678e-17	1.60102e-13	9.13293e-23	6.10725e-09	8.47444e-06
Tb927.10.16050	secretory/endocytic 1	1	1	1	4.59131e-08	3.55168e-16	4.86607e-10	5.41579e-159	4.57948e-28	8.47572e-257	2.01296e-64	4.61602e-45	4.49337e-100	3.17441e-132	8.47551e-67	2.06465e-109	4.91541e-172	4.63416e-37	5.00732e-196	6.50107e-71	4.01734e-79	8.99956e-46	1.29789e-158	1	6.56457e-20	1.7031e-09
Tb927.10.16090	mitochondrion - OM	0.567985	0.0796722	0.931704	0.546762	6.6367e-06	1.02914e-22	7.44745e-41	5.34587e-24	7.01481e-82	1.03123e-18	1.6004e-21	2.92975e-16	4.57233e-34	3.41506e-08	0.432013	1.10208e-11	0.567985	6.54296e-44	5.39035e-11	3.19237e-11	1.07689e-21	1.11408e-55	9.56434e-26	2.85034e-06	2.32628e-18
Tb927.10.1610	mitochondrion - OM	0.997364	0.9886	0.999294	0.019173	0.000136792	9.88028e-14	1.01948e-22	9.61205e-09	9.12454e-73	1.2071e-19	4.29069e-16	6.49562e-17	3.59144e-14	9.41995e-10	1.44943e-08	3.48706e-18	0.997364	3.09263e-26	9.22244e-10	0.0010623	2.20852e-25	1.70366e-21	1.76951e-10	0.00143969	0.000133781
Tb927.10.16100	cytosol	1	1	1	3.76306e-12	2.79212e-18	2.76651e-68	1	3.98822e-308	3.06286e-226	1.70868e-61	9.89422e-43	3.31509e-156	7.99974e-126	3.12773e-179	2.3859e-186	7.52213e-264	4.50615e-137	1.56547e-83	3.25525e-73	1.81177e-13	4.53791e-39	9.3929e-33	2.92066e-223	1.59416e-82	5.81131e-49
Tb927.10.16120	glycosomes	1	1	1	0	0	0	0	0	0	1	0	0	0	0	0	0	0	0	0	0	0	0	0	0	0
Tb927.10.1620	microtubule structures 2	1	0.999999	1	3.72379e-06	1.09033e-06	7.34165e-29	1.40361e-27	1.29565e-43	1.45792e-18	1.96518e-17	3.46171e-15	2.35678e-12	1	4.91689e-27	2.38577e-27	2.25551e-26	9.63224e-09	4.94592e-12	2.45919e-07	1.2649e-11	7.57052e-27	1.26182e-13	1.3811e-32	3.71483e-23	3.26857e-17
Tb927.10.1630	ribonucleoproteins 1	0.999987	0.999959	0.999998	0.000153355	0.000284719	8.9393e-39	4.32096e-11	7.53589e-87	2.10025e-39	3.38614e-27	7.37487e-16	1.29843e-27	1.37461e-07	5.3022e-69	1.97233e-72	1.75287e-72	1.87082e-16	1.25866e-05	2.59012e-16	4.40007e-09	4.36588e-19	0.999987	3.50816e-67	1.49836e-41	8.38311e-10
Tb927.10.1690	proteasome	0.999322	0.998063	0.999878	0.00547049	9.78319e-09	4.27885e-40	0.000677599	1.25632e-186	1.08068e-119	1.76866e-28	1.90628e-09	2.283e-64	1.50229e-45	7.03409e-105	9.81822e-109	2.49929e-164	1.07098e-40	4.459e-40	5.34546e-42	0.999322	1.20412e-08	2.46431e-20	6.4553e-130	1.05624e-42	1.64361e-08
Tb927.10.170	nucleus	1	0.999999	1	9.77602e-07	4.56803e-16	7.56473e-47	7.14736e-59	1.72154e-145	2.27415e-91	1.75187e-37	2.14866e-19	1.22372e-64	1.37789e-15	5.62158e-127	6.74655e-123	2.07317e-99	8.83214e-43	1	6.78483e-08	1.04748e-17	2.76125e-22	1.7092e-32	3.86153e-121	3.12765e-65	8.31521e-50
Tb927.10.1720	nucleus	1	1	1	0	0	0	0	0	0	0	0	0	0	0	0	0	0	1	0	0	0	0	0	0	0
Tb927.10.1730	mitochondrion - matrix 2	1	1	1	0	0	0	0	0	0	0	0	0	0	0	0	1	0	0	0	0	0	0	0	0	0
Tb927.10.1740	nucleus	0.870009	0.571099	0.977982	0.36115	0.000164527	1.41121e-28	7.96297e-07	1.33743e-73	8.32475e-31	5.22182e-20	4.30584e-07	8.45678e-20	0.000483741	7.28502e-62	2.02529e-68	2.98756e-60	6.88344e-08	0.870009	1.3506e-07	0.125896	8.16544e-10	0.00360342	5.94322e-52	9.09019e-33	6.17362e-06
Tb927.10.1770	cytosol	1	1	1	1.99023e-07	1.29445e-12	1.13077e-59	1	3.24447e-273	5.92789e-196	3.27101e-48	2.23905e-32	5.32749e-129	2.0823e-89	3.19095e-156	3.55545e-164	9.16195e-234	8.20737e-107	4.63534e-52	3.28949e-62	1.03083e-08	2.35021e-29	9.15074e-23	5.69036e-194	1.0206e-71	6.28339e-30
Tb927.10.180	mitochondrion - IM	1	1	1	0	0	0	0	0	0	0	0	0	0	1	0	0	0	0	0	0	0	0	0	0	0
Tb927.10.1800	ribonucleoproteins 1	0.825797	0.487662	0.977453	0.495611	0.171544	1.88721e-32	6.92047e-05	1.39555e-84	1.1416e-41	2.08349e-19	3.99372e-09	1.74131e-26	2.27174e-05	7.52096e-60	5.33994e-66	3.52988e-76	8.26712e-11	0.127113	1.45447e-09	0.0468926	2.74179e-10	0.825797	7.39251e-60	6.64037e-31	0.000105752
Tb927.10.1830	secretory/endocytic 1	1	1	1	1.07162e-11	4.37219e-17	1.66551e-17	4.9488e-181	1.01528e-47	2.39426e-307	1.54064e-78	2.8308e-50	4.44107e-135	3.44362e-175	1.43189e-85	1.58776e-137	3.29515e-212	1.09975e-55	9.68779e-249	9.64869e-81	3.22557e-91	1.40739e-49	2.98506e-176	1	2.3032e-25	3.66458e-13
Tb927.10.1850	endoplasmic reticulum	0.825488	0.363972	0.987855	0.400212	0.00254837	1.74987e-10	2.30752e-32	0.825488	5.90125e-138	4.3444e-35	8.21635e-21	2.32736e-37	7.04346e-43	5.05349e-14	4.32026e-44	1.83428e-71	0.0224306	4.08425e-77	5.1118e-30	1.75331e-12	9.81871e-26	8.39861e-39	2.83813e-06	3.07158e-05	0.152048
Tb927.10.1860	glycosomes	1	1	1	0	0	0	0	0	0	1	0	0	0	0	0	0	0	0	0	0	0	0	0	0	0
Tb927.10.1870	mitochondrion - matrix 1	1	1	1	2.71502e-07	1.33044e-12	4.50426e-36	1.5444e-62	1.28922e-48	2.2628e-81	7.92696e-32	1.36007e-27	1.64696e-20	1.69854e-17	2.46696e-29	1	1.49868e-08	2.38106e-13	4.41246e-39	1.27589e-18	3.32838e-28	1.26572e-33	1.39851e-50	5.32967e-58	5.69658e-29	1.89544e-32
Tb927.10.1890	flagellum 1	1	1	1	0	0	0	0	0	1	0	0	0	0	0	0	0	0	0	0	0	0	0	0	0	0
Tb927.10.1900	mitochondrion - matrix 2	1	1	1	9.10467e-10	1.20955e-15	1.27894e-48	1.0598e-53	7.50552e-25	6.93946e-68	2.7176e-34	3.58466e-33	3.69978e-11	5.21116e-31	7.42033e-31	4.18723e-21	1	7.45354e-17	5.41189e-45	1.55112e-33	5.10315e-41	2.79006e-46	8.45153e-66	1.75444e-40	2.0694e-19	3.37927e-40
Tb927.10.1910	secretory/endocytic 1	1	1	1	4.96554e-09	2.49475e-16	8.60521e-12	5.54733e-171	1.94909e-42	3.49233e-284	4.27783e-75	3.40284e-49	5.73193e-124	1.08383e-158	1.0152e-85	1.03576e-128	2.93502e-193	3.75631e-45	8.51446e-233	3.60836e-76	2.68714e-88	8.17665e-50	3.4039e-167	1	3.00248e-24	2.06841e-10
Tb927.10.1930	mitochondrion - matrix 2	0.64437	0.116074	0.954756	0.519988	1.49618e-10	6.76092e-31	4.77449e-28	5.694e-20	4.32747e-67	5.71003e-22	8.85429e-25	1.85119e-20	4.71572e-19	1.68001e-08	0.35563	0.64437	2.12319e-08	9.74044e-28	4.48442e-10	1.12678e-17	4.27709e-30	1.17279e-39	6.93449e-25	8.10706e-11	2.97055e-21
Tb927.10.1950	mitochondrion - matrix 2	0.999437	0.997697	0.999967	0.00449519	2.13332e-08	3.29316e-28	1.473e-19	5.50455e-07	5.56583e-54	9.02488e-14	3.76287e-22	2.98797e-17	3.02482e-10	4.57717e-10	0.000561994	0.999437	2.34999e-07	4.97321e-24	8.09971e-09	1.5645e-15	4.00439e-30	6.6305e-31	1.50589e-14	4.06777e-09	3.24492e-12
Tb927.10.1960	nucleus	1	1	1	0	0	0	0	0	0	0	0	0	0	0	0	0	0	1	0	0	0	0	0	0	0
Tb927.10.1970	microtubule structures 2	1	1	1	1.04021e-11	5.68193e-16	2.35583e-33	1.02765e-37	2.37752e-108	3.00275e-13	4.28934e-37	8.91459e-34	1.90776e-61	1	1.86011e-82	1.26271e-81	2.69994e-101	6.04129e-14	6.09283e-53	3.92896e-26	4.70281e-26	7.64616e-34	9.09993e-33	1.59487e-72	1.28479e-51	1.0716e-46
Tb927.10.1980	microtubule structures 2	1	1	1	8.45633e-12	3.39914e-11	5.16221e-36	5.40764e-19	9.29056e-71	2.75081e-13	4.17601e-27	1.7929e-29	1.06944e-43	1	2.24056e-73	2.41044e-82	1.65031e-68	2.0543e-14	1.84699e-38	5.09189e-21	1.96838e-20	8.34544e-32	4.06301e-24	3.13132e-61	8.15027e-47	1.43054e-39
Tb927.10.1990	ribonucleoproteins 1	0.999975	0.999904	0.999996	0.000275999	6.65719e-10	1.42348e-41	9.59983e-30	1.83563e-119	4.76063e-72	1.85255e-33	6.2871e-21	7.33711e-36	1.21727e-08	7.65001e-93	2.7632e-102	1.52567e-69	7.8164e-19	2.45335e-05	3.93925e-19	1.4053e-08	6.61455e-23	0.999975	1.36308e-97	2.85522e-58	3.15849e-16
Tb927.10.200	secretory/endocytic 1	1	1	1	1.17219e-06	5.38242e-12	5.11094e-08	4.06151e-109	6.47446e-14	7.80554e-228	1.67046e-64	5.09233e-46	1.41158e-80	5.67524e-98	8.37675e-42	7.14782e-97	5.56966e-140	2.57025e-23	3.48485e-165	7.3416e-66	1.10183e-50	8.85195e-46	6.53192e-123	1	2.02733e-14	1.70184e-08
Tb927.10.2000	proteasome	0.993494	0.977574	0.999181	0.0376439	0.00182618	2.01877e-22	6.16349e-19	5.9122e-52	4.56229e-38	1.16758e-15	3.33702e-05	2.20704e-24	4.66652e-06	2.12511e-45	1.49016e-49	2.65753e-43	0.00634237	2.53221e-05	0.000100816	0.993494	5.6421e-14	3.52199e-14	4.90319e-36	2.43579e-28	4.55105e-10
Tb927.10.2010	glycosomes	1	1	1	3.71844e-08	1.00163e-12	4.04856e-37	1.14432e-17	3.44981e-38	3.94935e-41	1	4.20849e-21	1.07936e-18	1.78017e-09	1.42617e-49	1.48301e-44	2.18954e-18	2.05778e-14	4.17347e-19	2.31009e-15	2.62097e-18	1.20345e-35	1.03242e-36	3.29479e-54	2.62271e-30	3.20388e-23
Tb927.10.2020	glycosomes	1	1	1	3.6048e-08	1.90476e-10	5.55986e-30	2.35006e-24	1.59929e-35	2.87273e-43	1	2.61929e-17	6.8781e-13	3.24761e-10	1.90909e-43	3.01919e-37	4.1293e-15	1.24986e-09	4.04616e-17	1.59184e-10	7.87373e-14	1.76513e-29	2.18453e-39	2.90132e-50	1.36665e-23	6.56005e-22
Tb927.10.2030	mitochondrion - matrix 2	0.768381	0.447026	0.953842	0.568564	2.10323e-07	4.67328e-27	2.71057e-33	1.03655e-07	1.86461e-65	2.90534e-21	6.11744e-26	7.02216e-26	2.68244e-13	0.0275107	0.204098	0.768381	1.08877e-05	1.63083e-34	9.69298e-13	1.19338e-18	3.19312e-30	1.74748e-37	6.39979e-19	1.97949e-08	3.3296e-20
Tb927.10.2040	secretory/endocytic 3	0.999997	0.999984	1	4.33045e-05	0.634941	3.87599e-17	2.49313e-24	2.76467e-61	4.47816e-101	1.5317e-26	4.74923e-14	1.76289e-19	5.16984e-20	1.26887e-39	7.89615e-49	6.35227e-76	2.29697e-06	1.31813e-41	2.4806e-22	9.69597e-07	1.3168e-24	3.03865e-29	6.29652e-38	3.45623e-12	0.999997
Tb927.10.2050	mitochondrion - matrix 1	0.99152	0.94064	0.999813	0.039496	1.54908e-07	4.33529e-25	3.68938e-28	1.494e-19	3.18108e-38	2.84542e-16	5.43436e-13	9.83176e-08	8.34717e-12	2.01949e-08	0.99152	0.00833574	0.000143575	1.35402e-20	2.55949e-07	3.17475e-11	2.48045e-25	4.4834e-28	3.99599e-23	2.21793e-10	3.66368e-14
Tb927.10.2060	nucleus	0.999966	0.999821	0.999998	0.000359385	1.98289e-13	4.92013e-50	3.39349e-48	2.06144e-152	1.63933e-80	4.5518e-42	3.68333e-29	3.21468e-66	2.43611e-16	2.46726e-111	7.89847e-114	3.8612e-99	2.58898e-28	0.999966	8.86784e-29	2.91117e-07	2.49892e-28	3.37761e-05	1.26361e-126	2.93026e-66	1.35789e-19
Tb927.10.2080	secretory/endocytic 1	0.999997	0.999993	0.999999	4.12439e-05	7.78255e-12	7.59628e-09	1.24503e-110	1.25635e-21	5.3742e-240	2.89331e-65	4.48306e-45	3.18491e-91	1.25609e-113	8.92963e-50	1.48625e-102	2.14105e-156	2.86987e-28	1.09295e-173	2.44532e-67	1.7958e-49	5.4354e-45	5.57047e-127	0.999997	5.80217e-12	3.02685e-06
Tb927.10.2090	ribonucleoproteins 1	0.99991	0.999776	0.999982	0.000950015	0.00331895	1.18295e-35	4.97756e-10	2.24299e-65	6.49292e-26	2.97885e-24	4.54259e-14	4.43831e-21	6.76015e-05	6.72209e-55	1.57793e-63	4.27727e-51	5.01695e-14	2.20252e-05	2.58411e-12	1.23806e-09	4.15175e-17	0.99991	1.11575e-52	1.83768e-38	6.55918e-11
Tb927.10.210	endoplasmic reticulum	1	1	1	0	0	0	0	1	0	0	0	0	0	0	0	0	0	0	0	0	0	0	0	0	0
Tb927.10.2130	secretory/endocytic 3	0.801367	0.340571	0.942945	0.559584	6.83257e-06	4.56968e-34	0.100959	3.49556e-143	5.52336e-115	2.17551e-25	5.04155e-11	4.64127e-37	9.65914e-30	7.10026e-85	2.73493e-89	7.84762e-133	1.27382e-22	2.66915e-30	1.38631e-31	0.0976607	4.28879e-10	1.27642e-05	2.2506e-99	1.38049e-33	0.801367
Tb927.10.2150	mitochondrion - OM	0.999393	0.997812	0.999944	0.00490741	7.68271e-07	9.07302e-15	5.17243e-61	3.45228e-10	7.70846e-104	4.08887e-30	6.89885e-26	5.28288e-41	5.10201e-24	0.000605666	3.94198e-18	4.01257e-27	0.999393	1.17525e-57	4.21685e-23	1.13833e-18	7.01848e-25	3.75761e-48	1.38892e-27	1.20629e-06	1.44784e-24
Tb927.10.2190	flagellum 1	1	1	1	0	0	0	0	0	1	0	0	0	0	0	0	0	0	0	0	0	0	0	0	0	0
Tb927.10.220	ribonucleoproteins 1	0.999739	0.999209	0.999966	0.00234323	1.2375e-08	2.15685e-40	1.15961e-25	2.04272e-95	1.71643e-38	7.27709e-31	1.13122e-19	1.88437e-27	1.35603e-06	4.06541e-76	2.52099e-76	7.99336e-58	2.87525e-15	0.000258963	9.5328e-17	3.00531e-07	5.48022e-24	0.999739	1.30282e-83	2.34403e-52	1.52542e-10
Tb927.10.2200	mitochondrion - matrix 2	1	1	1	6.09345e-09	6.08414e-10	6.66009e-38	7.66265e-34	2.03677e-13	4.86231e-57	1.21885e-21	3.58834e-23	6.12585e-11	8.46559e-18	7.28732e-20	4.252e-13	1	2.01948e-10	1.1459e-27	1.91985e-20	1.5348e-26	3.06902e-38	3.09701e-40	2.0811e-26	4.3652e-14	3.70377e-26
Tb927.10.2230	mitochondrion - matrix 2	0.999785	0.999459	0.999929	0.00200043	8.70689e-10	2.94024e-38	1.08927e-32	8.92343e-17	2.92366e-68	2.81883e-29	1.82483e-32	1.01798e-22	7.14677e-18	2.60027e-08	0.000215109	0.999785	2.17676e-14	8.20728e-34	1.04049e-17	1.27494e-26	7.11633e-39	3.77324e-46	5.43863e-26	2.62821e-17	4.58981e-28
Tb927.10.2240	ribonucleoproteins 1	1	1	1	3.41179e-07	3.38909e-12	1.41075e-42	5.60975e-24	3.44945e-151	2.33177e-103	3.98376e-34	8.88438e-16	1.02653e-52	3.31822e-15	2.99326e-110	8.4984e-107	3.74424e-134	1.27468e-25	1.88828e-13	4.49798e-23	1.86522e-08	7.95544e-12	1	1.77912e-107	4.58629e-51	7.41818e-17
Tb927.10.2250	endoplasmic reticulum	0.999996	0.999983	1	4.53044e-05	1.07066e-10	3.30307e-15	8.30565e-81	0.999996	1.88147e-135	7.28745e-42	2.20788e-35	2.42475e-42	4.01001e-34	2.95214e-14	6.97301e-42	5.06628e-45	5.08206e-09	3.56443e-69	1.7511e-24	1.15079e-37	9.6441e-37	5.15649e-65	1.75785e-08	3.4818e-06	1.60855e-19
Tb927.10.2260	cytosol	0.957119	0.873702	0.991655	0.166896	7.17016e-07	2.28918e-40	0.957119	2.22361e-172	8.35302e-111	2.05131e-23	6.99929e-11	5.11372e-60	1.72632e-25	7.07677e-98	1.04613e-101	6.08906e-150	2.8042e-38	2.18268e-14	6.67642e-28	0.0428648	7.70382e-11	2.15483e-06	2.7921e-116	3.6269e-41	1.40401e-05
Tb927.10.2270	secretory/endocytic 3	1	1	1	2.74412e-11	7.23884e-11	6.98318e-35	9.43865e-36	5.37458e-127	3.02835e-165	6.06303e-42	5.77702e-25	3.4883e-58	3.43589e-46	1.15111e-81	4.02153e-95	4.66148e-134	1.33408e-26	1.94891e-81	7.36922e-45	1.01899e-12	1.40451e-26	9.13717e-24	2.33896e-83	1.24246e-33	1
Tb927.10.2290	ribonucleoproteins 1	0.623115	0.235264	0.935385	0.606891	0.323277	4.75046e-27	0.00412779	1.84094e-36	1.84161e-16	6.75849e-14	1.68862e-08	3.78455e-10	0.371793	9.1398e-29	4.02184e-38	7.08617e-27	2.35126e-08	0.00093542	1.3597e-06	1.90255e-05	1.33289e-17	0.623115	1.34464e-31	7.22729e-23	7.888e-06
Tb927.10.230	proteasome	1	1	1	0	0	0	0	0	0	0	0	0	0	0	0	0	0	0	0	1	0	0	0	0	0
Tb927.10.2300	mitochondrion - matrix 2	0.968285	0.873905	0.996451	0.136234	4.13138e-10	4.18188e-28	1.06492e-32	2.12992e-08	4.12195e-84	1.34405e-24	2.09107e-26	7.49657e-21	2.578e-19	0.0283432	0.00337132	0.968285	2.69448e-07	3.13204e-36	2.25052e-11	5.65291e-22	8.33964e-31	3.6019e-54	8.74965e-22	3.87272e-14	1.14753e-26
Tb927.10.2310	nucleus	1	1	1	0	0	0	0	0	0	0	0	0	0	0	0	0	0	1	0	0	0	0	0	0	0
Tb927.10.2320	microtubule structures 2	0.576833	0.0180021	0.960785	0.676649	0.00993146	8.23983e-21	0.000648565	4.64927e-64	9.74105e-64	0.0365907	0.188078	8.01393e-20	0.576833	1.68737e-43	5.4338e-48	1.45413e-55	1.34065e-05	0.000186944	6.37175e-10	0.0294197	9.17976e-17	2.29906e-09	1.8212e-47	3.00118e-25	0.16823
Tb927.10.2340	secretory/endocytic 1	1	1	1	0	0	0	0	0	0	0	0	0	0	0	0	0	0	0	0	0	0	0	1	0	0
Tb927.10.2350	microtubule structures 2	1	1	1	1.63627e-12	2.50521e-08	3.88074e-33	7.566e-84	2.12081e-152	3.69308e-106	2.53903e-33	2.53657e-22	1.80175e-22	1	1.81469e-108	3.058e-71	8.892e-54	3.1629e-37	2.56156e-25	5.5204e-14	2.07206e-15	1.91182e-22	1.21924e-40	8.50139e-138	1.0971e-51	3.14999e-34
Tb927.10.2370	cytosol	1	1	1	0	0	0	1	0	0	0	0	0	0	0	0	0	0	0	0	0	0	0	0	0	0
Tb927.10.2380	flagellum 1	1	1	1	0	0	0	0	0	1	0	0	0	0	0	0	0	0	0	0	0	0	0	0	0	0
Tb927.10.240	glycosomes	1	1	1	0	0	0	0	0	0	1	0	0	0	0	0	0	0	0	0	0	0	0	0	0	0
Tb927.10.2410	secretory/endocytic 1	0.999306	0.998498	0.999784	0.00566702	2.12039e-05	1.08369e-06	3.78465e-65	1.3891e-08	7.70032e-200	4.69952e-60	1.37122e-39	1.19729e-67	1.36537e-66	9.1018e-24	1.3444e-87	1.35432e-117	1.77949e-11	1.39891e-133	5.17385e-57	8.9607e-30	4.28264e-43	5.06898e-76	0.999306	1.15172e-10	0.000693349
Tb927.10.2440	secretory/endocytic 3	1	1	1	0	0	0	0	0	0	0	0	0	0	0	0	0	0	0	0	0	0	0	0	0	1
Tb927.10.2460	endoplasmic reticulum	1	1	1	2.57425e-07	2.2038e-13	5.1409e-18	1.91245e-96	1	3.00654e-153	5.26689e-49	1.4378e-42	1.35808e-58	1.36691e-46	1.6908e-19	8.8949e-52	4.0077e-61	4.622e-13	2.19571e-83	3.71124e-33	4.45131e-45	7.42704e-42	1.03457e-73	1.07202e-08	2.71753e-09	3.21302e-23
Tb927.10.2470	endoplasmic reticulum	0.999998	0.999992	1	3.18833e-05	7.21341e-12	3.23018e-14	2.50817e-84	0.999998	9.14019e-161	1.3582e-56	1.10755e-45	9.53195e-59	3.23474e-55	7.37223e-17	1.03769e-67	4.91382e-67	1.65437e-13	3.96361e-108	2.59729e-46	2.1279e-40	5.17037e-47	4.78038e-76	2.32852e-06	1.03809e-10	4.3138e-20
Tb927.10.2480	endoplasmic reticulum	0.993593	0.969989	0.999802	0.0368088	6.96718e-07	1.19593e-17	5.15281e-66	0.993593	7.60554e-109	2.2576e-28	1.23975e-27	1.4204e-29	1.35556e-26	6.10397e-13	7.31642e-31	3.42355e-43	1.09185e-05	1.29903e-49	3.56115e-17	9.65894e-26	7.64113e-35	9.42097e-55	0.000762432	0.00563361	1.55371e-13
Tb927.10.2490	microtubule structures 2	1	1	1	7.64014e-08	4.158e-05	7.06237e-33	1.7931e-11	2.72546e-40	2.54336e-11	1.84603e-09	6.39537e-18	3.95831e-12	1	1.92155e-48	3.4042e-39	2.031e-26	4.09334e-10	9.31985e-15	2.19697e-11	1.45528e-09	9.1094e-31	1.08921e-12	2.84847e-39	2.74199e-27	1.99408e-16
Tb927.10.250	microtubule structures 1	1	1	1	0	0	0	0	0	0	0	0	1	0	0	0	0	0	0	0	0	0	0	0	0	0
Tb927.10.2520	nucleus	0.575469	0.0471392	0.992636	0.444322	3.57553e-07	7.94452e-22	1.10365e-23	1.16118e-54	2.38285e-21	1.47721e-13	1.41024e-07	3.66248e-24	2.14283e-05	1.11484e-41	1.14962e-38	1.13757e-41	1.50296e-05	0.575469	0.423605	0.000889215	9.70206e-18	2.95354e-18	2.38601e-37	9.31544e-24	4.68415e-20
Tb927.10.2530	endoplasmic reticulum	0.99798	0.991686	0.999592	0.0137524	2.65982e-10	9.54777e-20	1.94383e-51	0.99798	9.64771e-134	1.37066e-45	1.15328e-35	5.28877e-35	1.59537e-46	2.36162e-09	1.69687e-50	8.79221e-67	3.60564e-10	1.20219e-95	3.5419e-41	5.52117e-26	4.83049e-39	1.40951e-60	0.00202009	4.64301e-10	1.2072e-09
Tb927.10.2540	mitochondrion - IM	0.972921	0.894612	0.997747	0.11139	4.18775e-09	9.89034e-27	8.2723e-51	0.0270786	3.34253e-106	2.9274e-38	1.23515e-40	4.20773e-48	7.07453e-21	0.972921	1.98866e-24	6.38358e-17	1.54748e-10	9.78808e-64	6.27646e-26	3.70396e-31	9.47732e-38	1.36069e-48	3.88996e-16	1.86268e-14	2.32896e-28
Tb927.10.2550	secretory/endocytic 2	0.995907	0.963642	0.999967	0.019737	1.28113e-05	5.33909e-06	1.77198e-46	9.87448e-45	1.24993e-94	1.0933e-18	1.40997e-11	9.33278e-18	6.80875e-45	4.25779e-17	6.27698e-17	3.28394e-42	3.69305e-05	3.36637e-35	1.84617e-13	0.00405023	9.51431e-15	4.26483e-54	4.89665e-30	0.995907	2.90401e-16
Tb927.10.2560	mitochondrion - matrix 2	0.972671	0.861956	0.996598	0.126317	2.35512e-06	4.04136e-29	2.9497e-31	6.5359e-06	1.95068e-71	3.23555e-27	5.7772e-26	4.81282e-19	1.10621e-12	0.0103251	0.0169969	0.972671	1.23272e-07	1.2394e-33	4.45706e-15	1.05066e-21	3.8229e-31	1.20505e-43	1.15558e-20	1.55348e-12	2.37035e-23
Tb927.10.2570	secretory/endocytic 3	0.999919	0.999641	0.999998	0.000686494	0.21338	4.02228e-08	6.90103e-81	8.87634e-19	1.48787e-174	2.50303e-47	3.59978e-30	1.54735e-51	6.39584e-55	6.61001e-43	1.88975e-68	1.04288e-95	1.6246e-07	4.09098e-107	5.76809e-45	3.26833e-31	4.13857e-32	1.11262e-88	8.05972e-05	4.11914e-12	0.999919
Tb927.10.2580	proteasome	1	1	1	3.24657e-09	1.42847e-06	7.02753e-30	1.36034e-23	1.57359e-101	5.62724e-79	1.99941e-24	1.65324e-12	1.04458e-45	6.99762e-37	2.91273e-80	2.10188e-85	6.77959e-85	3.88816e-26	5.18305e-19	7.3442e-13	1	5.24024e-12	1.46978e-10	8.84751e-94	1.95904e-39	1.59898e-12
Tb927.10.2610	cytosol	1	1	1	1.40143e-06	9.56157e-16	3.64629e-51	1	2.21279e-252	6.14267e-204	4.78722e-34	2.24374e-16	6.74849e-106	1.68732e-65	3.86461e-140	7.57609e-150	2.73972e-220	1.77498e-80	1.95754e-33	3.07276e-56	8.13304e-08	2.93604e-19	5.74802e-31	1.10408e-177	1.10029e-64	2.38001e-17
Tb927.10.2620	cytosol	1	1	1	8.0677e-07	4.35674e-13	2.15469e-50	1	5.44003e-228	1.4825e-159	4.71431e-44	4.42879e-28	6.26418e-117	4.04219e-89	3.19037e-131	3.68447e-137	2.27913e-190	1.32052e-93	8.4263e-53	4.46234e-45	4.60124e-08	3.0954e-23	2.33498e-21	1.11751e-163	2.86658e-59	5.24537e-32
Tb927.10.2630	secretory/endocytic 3	0.963594	0.242767	0.999919	0.0493298	7.45125e-09	5.26068e-14	7.51513e-103	2.6042e-12	5.91137e-202	8.5271e-54	9.62688e-36	3.06538e-73	2.42925e-72	1.06731e-38	1.0816e-80	3.06732e-108	1.40575e-11	2.49866e-136	1.28839e-53	3.85662e-49	3.25444e-37	6.17746e-109	0.0364063	1.279e-17	0.963594
Tb927.10.2640	intraflagellar transport	1	1	1	0	0	0	0	0	0	0	1	0	0	0	0	0	0	0	0	0	0	0	0	0	0
Tb927.10.2650	microtubule structures 1	1	1	1	1.7079e-10	1.43981e-12	1.87795e-39	6.82102e-65	7.72069e-85	1.1914e-44	5.11942e-32	4.60267e-17	1	4.94459e-12	3.27212e-69	5.75089e-63	5.11211e-45	1.56912e-12	3.11579e-33	1.08806e-26	2.36772e-27	9.24694e-37	6.62004e-38	8.32436e-72	7.52704e-44	4.80125e-30
Tb927.10.2660	microtubule structures 2	0.998999	0.996699	0.999816	0.00798276	5.17125e-06	2.65999e-27	3.58929e-28	2.20683e-48	3.71307e-05	2.88878e-16	3.71634e-14	0.000447163	0.998999	1.2411e-39	6.91579e-43	5.48419e-43	0.000516527	1.01444e-24	3.66861e-12	6.68676e-13	2.81673e-26	6.56308e-19	1.14254e-34	1.60664e-21	2.26406e-23
Tb927.10.2670	flagellum 1	1	1	1	1.82195e-10	3.12835e-15	2.80221e-51	2.10402e-97	1.95625e-162	1	9.65578e-60	9.39438e-49	2.14902e-70	6.95381e-12	1.72535e-123	1.30478e-120	7.81867e-139	6.82644e-19	1.67436e-117	8.73069e-46	2.82726e-52	4.4831e-51	8.99692e-64	6.28349e-112	6.46889e-62	5.42299e-82
Tb927.10.2680	mitochondrion - IM	0.997221	0.990482	0.999826	0.0182823	2.0988e-10	2.58593e-23	1.09574e-63	0.00277031	6.3407e-104	9.87871e-36	4.91688e-35	1.88783e-44	6.0126e-28	0.997221	9.36838e-29	2.59123e-30	8.47122e-06	9.36954e-62	4.66201e-24	1.78527e-27	1.78189e-33	8.59408e-47	1.14838e-21	3.83382e-12	6.95948e-29
Tb927.10.2690	secretory/endocytic 3	0.966168	0.835645	0.998694	0.120341	0.00142878	3.78249e-13	7.58827e-38	1.59321e-38	1.40994e-98	6.69613e-30	8.09749e-12	3.91847e-27	7.52946e-29	3.45087e-43	2.54869e-57	9.03687e-58	0.0338314	3.21786e-58	3.4806e-20	5.68855e-07	9.78024e-20	5.79188e-33	3.17461e-32	5.23127e-23	0.966168
Tb927.10.270	ribonucleoproteins 1	1	1	1	0	0	0	0	0	0	0	0	0	0	0	0	0	0	0	0	0	0	1	0	0	0
Tb927.10.2700	nucleus	1	1	1	4.33732e-10	1.15797e-14	1.62127e-48	3.72013e-49	1.12571e-139	2.073e-90	2.09225e-42	5.9424e-26	3.25398e-63	1.87478e-15	1.24083e-107	3.55251e-114	9.48197e-94	4.93121e-32	1	2.17145e-24	1.69435e-11	4.5045e-20	1.41005e-15	3.99752e-112	1.74367e-59	6.43544e-33
Tb927.10.2720	proteasome	0.993963	0.965253	0.999686	0.0328991	0.000104731	2.056e-36	2.52101e-10	2.74461e-171	1.90986e-121	1.57532e-22	6.20854e-12	4.93263e-54	6.11886e-27	1.46408e-100	3.76468e-102	1.03499e-149	2.14705e-33	2.73672e-17	7.18452e-27	0.993963	2.2893e-11	6.56221e-15	3.35194e-112	2.37382e-40	0.00603716
Tb927.10.2730	cytosol	1	1	1	4.65329e-07	7.39678e-16	8.8061e-56	1	3.64928e-245	4.62315e-160	2.05091e-46	1.13068e-28	3.32972e-111	1.54587e-80	4.99829e-142	7.16193e-147	4.58548e-213	2.18549e-89	2.6405e-65	5.51614e-59	2.52829e-08	2.01414e-24	3.6615e-22	4.85559e-175	1.32052e-62	3.28386e-27
Tb927.10.2760	endoplasmic reticulum	0.999975	0.999927	0.999996	0.000279709	1.88148e-11	1.77764e-11	4.2437e-67	0.999975	1.16468e-146	6.19271e-50	1.07685e-40	5.10058e-54	3.5489e-40	1.97659e-10	1.96246e-56	1.81921e-56	1.16768e-11	1.66577e-93	4.12085e-42	2.83902e-35	3.01536e-43	2.62786e-64	2.46599e-05	2.0968e-09	1.71604e-12
Tb927.10.2780	nucleus	0.999999	0.999997	1	1.49582e-05	8.93096e-11	2.74424e-39	5.3957e-31	3.43439e-90	2.27702e-40	1.08599e-28	2.45144e-20	5.46227e-33	1.00387e-06	4.62878e-67	5.54127e-68	9.61096e-58	1.71185e-16	0.999999	1.85876e-12	1.81574e-08	1.94369e-24	7.219e-09	1.55521e-70	1.62181e-46	4.08529e-15
Tb927.10.2790	secretory/endocytic 3	0.974316	0.84197	0.998009	0.100821	0.000146038	1.61847e-20	1.67757e-13	3.67963e-70	8.77341e-89	2.33604e-21	2.33026e-10	2.54971e-27	2.04723e-17	1.12613e-44	8.44402e-49	1.50391e-73	5.81664e-10	2.45958e-30	3.27972e-18	0.025684	1.26187e-15	1.76899e-11	2.06487e-49	1.1417e-16	0.974316
Tb927.10.2800	mitochondrion - matrix 1	1	1	1	0	0	0	0	0	0	0	0	0	0	0	1	0	0	0	0	0	0	0	0	0	0
Tb927.10.2810	microtubule structures 2	1	1	1	1.86216e-08	0.162294	1.21782e-31	6.11455e-24	9.83188e-96	5.78535e-26	2.30236e-30	6.59967e-28	6.41487e-52	1	6.02355e-76	4.46297e-81	3.74213e-103	9.41631e-10	1.77642e-52	3.4025e-22	4.46461e-16	2.57171e-27	2.92788e-16	5.69118e-66	3.4897e-35	3.527e-36
Tb927.10.2840	ribonucleoproteins 1	0.999983	0.999954	0.999997	0.000199009	4.55759e-07	4.7088e-35	4.18761e-18	2.68259e-71	9.97447e-32	1.23437e-20	5.82024e-15	1.31775e-21	6.72279e-07	1.99524e-54	9.43721e-57	4.54333e-56	3.62471e-13	1.59932e-05	1.30618e-15	1.41235e-08	2.67472e-21	0.999983	6.58195e-61	1.38161e-38	6.09071e-09
Tb927.10.2860	microtubule structures 1	1	1	1	0	0	0	0	0	0	0	0	1	0	0	0	0	0	0	0	0	0	0	0	0	0
Tb927.10.2880	secretory/endocytic 1	0.691634	0.255831	0.963187	0.502322	4.17328e-05	2.31253e-17	1.88183e-52	1.15195e-36	4.0574e-123	1.27375e-37	1.75976e-26	1.48807e-30	4.0887e-38	8.59041e-49	5.98295e-61	3.80682e-93	0.308366	1.00588e-83	6.85017e-31	2.11022e-20	4.63116e-34	1.96156e-67	0.691634	3.22739e-10	4.02034e-15
Tb927.10.290	proteasome	1	1	1	0	0	0	0	0	0	0	0	0	0	0	0	0	0	0	0	1	0	0	0	0	0
Tb927.10.2900	cytosol	0.999036	0.990039	0.999995	0.0057565	1.23607e-07	1.93183e-43	0.999036	1.45108e-206	7.92576e-150	9.98071e-25	2.10661e-12	1.82717e-76	2.58624e-37	4.52654e-114	1.19899e-120	2.07016e-179	2.48909e-53	2.93513e-20	6.83026e-44	0.000953183	3.13923e-12	1.39283e-08	8.81499e-141	1.46424e-50	1.0586e-05
Tb927.10.2910	nucleus	0.999999	0.999998	1	1.20887e-05	2.93574e-09	6.65977e-40	3.54419e-12	2.84393e-83	1.58238e-42	1.39341e-24	5.86598e-15	5.90729e-36	1.19759e-08	2.22818e-70	2.14814e-84	1.28307e-65	5.7503e-15	0.999999	4.19446e-11	7.91002e-07	1.26285e-16	4.20607e-09	7.54838e-64	8.64283e-45	6.41646e-12
Tb927.10.2920	microtubule structures 1	1	1	1	3.04549e-10	9.48112e-13	7.18507e-45	2.38397e-70	1.0686e-44	1.22073e-46	9.39765e-37	8.78445e-20	1	3.10494e-25	6.74534e-59	4.16038e-41	3.31854e-17	1.16686e-11	1.59648e-49	2.34101e-32	1.54493e-40	4.3421e-41	1.19121e-61	8.48305e-33	7.9779e-14	2.89885e-39
Tb927.10.2930	secretory/endocytic 1	0.999999	0.999996	1	1.65892e-05	7.44708e-12	1.19011e-14	3.59471e-127	5.94358e-25	1.58983e-284	1.20869e-74	4.2434e-47	7.00082e-113	5.00294e-145	3.67579e-60	7.40767e-123	2.05656e-189	1.06137e-31	8.21105e-214	2.12372e-76	1.02609e-59	3.42769e-48	7.60543e-134	0.999999	6.11304e-18	1.15477e-06
Tb927.10.2940	secretory/endocytic 1	1	1	1	6.87243e-11	1.60349e-17	9.42873e-17	1.72889e-173	4.57454e-43	9.17973969973036e-321	1.9728e-83	8.39622e-54	3.55747e-138	3.73873e-183	4.8387e-84	2.91399e-141	1.40697e-221	7.25549e-48	3.775e-250	1.33976e-87	4.97459e-83	7.84147e-54	7.20122e-176	1	4.76863e-27	3.25342e-12
Tb927.10.2950	flagellum 1	1	1	1	4.67172e-12	1.85028e-16	1.54744e-51	1.93916e-93	9.63765e-154	1	2.43806e-57	1.83607e-49	5.38972e-63	1.5435e-13	4.11669e-117	1.37576e-114	1.34715e-133	3.99489e-20	2.59117e-104	1.58785e-45	3.53745e-52	7.51717e-52	1.55423e-64	5.65421e-103	5.36817e-60	1.64747e-77
Tb927.10.2990	nucleus	0.999997	0.999981	1	3.37296e-05	2.19087e-10	2.64507e-43	3.25838e-15	4.68434e-118	1.87342e-71	7.79344e-33	2.10593e-21	4.99835e-47	1.51911e-09	2.63316e-90	2.25809e-98	1.51553e-91	6.6672e-19	0.999997	4.28711e-14	2.70014e-07	1.24787e-19	2.40243e-06	4.66252e-89	1.76367e-55	5.24444e-14
Tb927.10.300	mitochondrion - IM	0.86739	0.616901	0.986753	0.350733	5.91772e-08	2.66941e-22	1.18527e-48	0.13261	5.05918e-113	3.37579e-39	8.689e-38	1.45268e-42	8.34217e-23	0.86739	2.58749e-38	1.40821e-32	8.59941e-10	3.40086e-66	1.98949e-28	1.16482e-26	6.08408e-39	2.07781e-44	1.37492e-13	2.74535e-11	1.25891e-20
Tb927.10.3000	microtubule structures 1	1	1	1	1.20445e-06	6.04585e-10	1.07984e-32	6.793e-49	5.04741e-47	1.39513e-48	1.01866e-24	2.34093e-09	1	1.11783e-08	1.1929e-60	2.18869e-43	2.73849e-36	5.65106e-08	2.9648e-28	4.88222e-20	4.97985e-19	2.95797e-31	5.43088e-39	2.21399e-49	1.60499e-25	3.92423e-28
Tb927.10.3010	microtubule structures 1	1	1	1	1.19844e-10	4.29934e-12	1.14183e-41	5.94763e-57	1.31417e-51	3.73054e-34	6.80869e-35	1.62476e-17	1	1.27769e-14	8.69768e-59	1.18591e-49	9.97124e-30	4.41877e-12	2.25464e-36	1.11245e-27	3.45293e-30	1.17018e-40	1.12785e-43	4.45486e-42	2.07265e-26	1.00927e-32
Tb927.10.3020	microtubule structures 1	0.999995	0.999989	0.999998	7.02258e-05	3.96418e-12	1.27539e-47	1.83725e-70	2.451e-37	4.45187e-51	1.12291e-39	1.18311e-26	0.999995	1.9253e-31	7.48491e-59	1.25275e-42	5.38459e-06	6.19392e-12	5.02904e-55	7.02097e-38	3.17717e-49	5.90828e-44	4.06145e-74	2.80635e-39	3.57167e-16	5.20665e-43
Tb927.10.3030	proteasome regulatory particle	1	1	1	0	0	0	0	0	0	0	0	0	0	0	0	0	0	0	0	0	1	0	0	0	0
Tb927.10.3040	mitochondrion - IM	1	1	1	0	0	0	0	0	0	0	0	0	0	1	0	0	0	0	0	0	0	0	0	0	0
Tb927.10.3070	nucleus - chromatin	0.607307	0.0261233	0.964631	0.574839	0.00830275	3.18078e-20	1.89896e-16	1.18326e-26	3.62425e-17	1.15643e-07	4.55239e-06	3.7239e-09	0.371427	9.63627e-23	6.72587e-26	5.17242e-18	0.0148247	0.00629163	0.607307	0.000144693	1.2857e-18	5.14535e-10	8.62116e-19	9.64377e-16	8.54281e-13
Tb927.10.3080	glycosomes	1	1	1	0	0	0	0	0	0	1	0	0	0	0	0	0	0	0	0	0	0	0	0	0	0
Tb927.10.3090	ribonucleoproteins 1	0.998319	0.995945	0.99962	0.0128449	2.79465e-05	7.43816e-38	7.2666e-18	2.24044e-82	3.75857e-29	4.28251e-25	6.50294e-17	4.47002e-21	0.000271127	2.74727e-66	2.90009e-72	2.37398e-43	9.79033e-15	0.00141016	1.65613e-10	2.63382e-08	6.21112e-25	0.998319	5.99507e-70	7.76554e-52	8.49432e-09
Tb927.10.310	ribonucleoproteins 1	0.995457	0.981246	0.999324	0.027535	9.81093e-08	1.71978e-39	0.00440117	8.82748e-130	4.63223e-81	2.5638e-25	1.75485e-10	7.96624e-42	5.21294e-15	3.06899e-86	7.35842e-89	8.07463e-117	3.6746e-19	2.19744e-09	3.70135e-21	0.000140644	2.24585e-12	0.995457	2.39869e-90	2.29796e-39	1.33892e-06
Tb927.10.3100	endoplasmic reticulum	0.999999	0.999998	1	9.01127e-06	6.68092e-12	2.57019e-16	1.62374e-81	0.999999	3.16653e-145	1.01621e-46	2.25129e-41	3.57673e-58	8.50368e-42	8.02074e-15	1.44794e-47	9.67931e-56	1.04123e-11	6.81791e-76	6.13891e-34	2.99612e-38	1.79093e-41	2.33993e-63	5.62448e-07	2.94123e-08	1.15921e-18
Tb927.10.3110	nucleus	0.999079	0.994819	0.99981	0.00732663	1.02902e-08	1.53954e-31	0.000115837	8.24528e-76	2.34526e-49	2.18048e-17	2.3289e-07	2.85619e-25	1.45818e-09	1.00241e-64	5.88267e-72	3.56538e-67	2.63048e-11	0.999079	1.37415e-07	0.000508536	1.20576e-07	0.000293909	3.15249e-48	6.62477e-35	1.9898e-06
Tb927.10.3140	microtubule structures 1	0.501913	8.42519e-05	0.999999	0.0137428	3.55965e-08	1.36708e-18	1.98474e-46	2.27875e-72	1.27528e-77	3.18826e-19	0.497751	0.501913	1.3758e-09	2.85042e-66	9.47012e-56	1.07488e-54	0.000334379	2.80716e-18	2.40482e-09	1.96728e-06	7.50586e-15	8.35213e-24	3.01145e-62	1.25547e-31	1.44039e-17
Tb927.10.3150	ribonucleoproteins 1	0.998823	0.997451	0.999849	0.00895024	3.47251e-08	8.84734e-46	5.14335e-21	5.57128e-111	1.09775e-55	5.46545e-34	1.04061e-23	9.40975e-38	2.633e-08	5.01267e-92	2.71308e-95	5.39395e-81	1.00745e-18	0.0011774	4.91372e-19	1.94297e-09	1.94062e-26	0.998823	4.30854e-91	4.87331e-58	1.97725e-11
Tb927.10.3160	flagellum 1	1	1	1	1.32768e-16	1.9666e-17	2.57121e-52	9.32947e-106	5.12957e-163	1	7.2481e-61	1.39533e-49	6.73925e-59	3.34922e-18	1.92047e-122	6.14016e-121	6.95291e-139	2.86767e-21	1.00613e-123	3.95703e-49	6.31913e-58	3.96003e-52	1.10623e-71	2.02918e-113	1.81836e-61	1.40144e-84
Tb927.10.3170	ribonucleoproteins 1	0.999993	0.999978	1	8.99834e-05	1.41915e-10	5.0503e-48	3.52337e-24	1.57971e-125	1.43671e-61	1.27871e-40	8.91904e-25	2.45683e-43	6.2755e-11	7.31589e-98	3.14903e-94	4.58455e-91	1.59983e-21	7.17559e-06	2.05983e-21	3.91772e-10	1.57527e-28	0.999993	5.53271e-104	6.48612e-59	4.89826e-14
Tb927.10.320	microtubule structures 1	1	1	1	7.8471e-10	6.19842e-12	2.76849e-47	1.34292e-76	2.06674e-46	2.33256e-59	1.88096e-39	1.93132e-28	1	1.3464e-32	3.21205e-66	1.3388e-54	3.54388e-16	3.13961e-11	8.70753e-66	1.40284e-40	2.23086e-53	4.45369e-43	1.11288e-82	6.08348e-43	1.02928e-16	3.51856e-44
Tb927.10.3200	nucleus	0.999936	0.999508	0.999996	0.000606851	7.88004e-08	8.30542e-40	2.92221e-22	1.777e-82	8.08169e-34	1.14652e-22	1.13208e-19	2.42263e-30	4.04698e-06	1.87905e-65	7.55508e-77	2.08008e-54	1.8078e-14	0.999936	3.18736e-13	2.42178e-08	7.31488e-24	6.01223e-05	4.86542e-69	1.47346e-49	8.23562e-14
Tb927.10.3210	mitochondrion - matrix 2	0.99996	0.999915	1	0.000272604	9.28316e-08	6.61022e-30	6.4934e-27	2.0776e-37	3.32702e-71	5.95894e-26	1.11119e-27	1.54516e-25	5.52759e-12	3.47941e-20	4.03036e-05	0.99996	1.36438e-09	6.75693e-33	3.04936e-12	4.79643e-21	7.68909e-30	1.23154e-39	5.32446e-40	1.98419e-20	1.16501e-19
Tb927.10.3230	proteasome	0.784612	0.455197	0.973303	0.465309	2.78905e-06	1.45782e-37	0.215388	6.58958e-175	1.2415e-107	2.96911e-23	3.4618e-10	1.09293e-68	4.51274e-36	1.13088e-97	2.26611e-103	5.77221e-149	8.8014e-50	1.57282e-17	1.21019e-25	0.784612	7.97286e-08	1.18051e-07	7.96268e-119	9.17602e-41	5.21095e-10
Tb927.10.3250	mitochondrion - matrix 1	1	1	1	0	0	0	0	0	0	0	0	0	0	0	1	0	0	0	0	0	0	0	0	0	0
Tb927.10.3260	secretory/endocytic 1	0.981634	0.937351	0.995939	0.0863293	4.31658e-13	2.61706e-19	1.66021e-83	0.0183581	5.45828e-206	1.04882e-60	1.60768e-40	3.62248e-54	2.99363e-87	5.34669e-19	4.36605e-90	2.17162e-120	1.76489e-11	1.13509e-153	1.889e-57	2.69069e-40	1.70663e-44	5.27794e-93	0.981634	1.09343e-11	7.88985e-06
Tb927.10.3280	ribonucleoproteins 1	0.999703	0.999097	0.99996	0.00265112	2.44332e-08	2.47848e-36	3.34219e-18	2.02976e-81	8.39026e-34	1.01098e-26	8.87756e-14	2.39272e-24	9.65843e-07	6.98488e-67	2.49555e-71	3.253e-58	2.13775e-12	0.000294309	2.41577e-13	2.0964e-06	3.05629e-18	0.999703	2.14594e-68	2.61109e-43	1.55953e-08
Tb927.10.3290	mitochondrion - IM	0.999993	0.999964	0.999999	8.79803e-05	6.30929e-09	1.46262e-22	1.8094e-39	2.1398e-07	1.20344e-86	9.06776e-27	3.98051e-32	1.00388e-46	2.85039e-17	0.999993	4.49905e-16	3.92993e-16	6.87247e-06	7.63642e-48	7.17398e-19	1.63201e-22	6.78385e-32	1.85456e-32	4.03622e-15	4.32694e-09	4.07493e-20
Tb927.10.3310	flagellum 1	1	1	1	0	0	0	0	0	1	0	0	0	0	0	0	0	0	0	0	0	0	0	0	0	0
Tb927.10.3320	mitochondrion - matrix 1	0.999472	0.997311	0.999994	0.00411252	9.80445e-10	1.48665e-34	9.20851e-45	1.05188e-37	3.8155e-75	2.01475e-28	2.29021e-24	1.28484e-16	3.77038e-20	1.89476e-16	0.999472	0.000528097	2.0936e-08	1.24422e-36	2.36307e-11	4.41055e-24	7.63789e-31	6.04329e-57	1.07802e-42	9.23206e-21	7.70553e-26
Tb927.10.3330	endoplasmic reticulum	0.960486	0.869737	0.990209	0.187779	2.63352e-05	2.35139e-06	1.82402e-50	0.960486	1.32194e-122	4.05937e-38	2.8226e-31	5.56944e-38	2.69668e-29	0.000415786	7.64851e-39	8.96336e-53	0.00369855	2.01995e-77	2.7858e-32	2.17829e-20	5.18429e-32	4.03128e-51	0.0199301	0.015467	4.4577e-10
Tb927.10.3350	secretory/endocytic 1	0.964386	0.857715	0.995553	0.14069	1.8925e-08	2.79928e-08	8.55878e-84	2.99075e-05	3.46985e-166	1.65069e-48	3.44113e-34	2.22369e-33	2.39413e-68	1.16965e-23	4.75073e-67	1.97791e-96	2.86357e-06	2.06964e-123	1.51438e-42	3.69091e-26	5.41524e-37	1.72482e-93	0.964386	0.0355808	9.6832e-12
Tb927.10.3370	ribonucleoproteins 1	0.998444	0.993362	0.999875	0.0117708	0.864099	1.82413e-28	6.62855e-09	1.02025e-69	2.06512e-35	1.9974e-24	4.78107e-12	5.41631e-23	9.57838e-06	3.46919e-58	1.32642e-58	5.98975e-51	1.22568e-10	2.78509e-05	3.82105e-10	0.00100058	5.07272e-14	0.998444	5.30527e-52	5.4635e-28	0.000517761
Tb927.10.3390	secretory/endocytic 3	0.999999	0.999998	1	1.1485e-05	0.000786539	2.77096e-15	4.43855e-17	6.37353e-42	1.03425e-83	2.34857e-27	1.16109e-14	7.05418e-19	3.55524e-17	4.96183e-34	1.85354e-41	1.77347e-53	7.34005e-07	1.15177e-41	1.00149e-20	2.58557e-08	1.80861e-24	3.913e-19	1.48196e-25	4.89661e-18	0.999999
Tb927.10.340	mitochondrion - matrix 2	1	1	1	9.15659e-07	5.93339e-15	3.54704e-45	1.19937e-55	4.78645e-24	3.3632e-57	5.436e-32	6.43023e-29	5.24633e-08	5.79905e-33	7.54571e-37	8.99023e-26	1	1.11915e-13	2.24786e-47	1.56227e-32	7.37869e-41	1.34587e-42	5.51887e-65	2.51317e-39	2.8385e-18	5.78515e-39
Tb927.10.3430	endoplasmic reticulum	0.999998	0.999995	1	2.23868e-05	1.3487e-12	2.37831e-15	8.59189e-85	0.999998	1.25068e-154	1.17194e-52	1.1031e-43	1.03028e-51	1.0262e-45	2.67321e-17	6.85655e-60	1.3067e-64	7.26203e-13	9.73606e-93	4.72648e-40	1.19669e-37	1.29547e-45	3.7375e-70	1.57983e-06	6.8279e-09	5.69635e-22
Tb927.10.3470	secretory/endocytic 1	1	1	1	1.68895e-11	3.32836e-20	9.15716e-14	4.68181e-186	1.37858e-46	3.64038e-308	9.19692e-78	6.18983e-51	2.41044e-129	3.22572e-181	1.92614e-84	8.02939e-133	2.5337e-212	1.77544e-51	3.86777e-241	2.86696e-84	2.22872e-90	1.60089e-51	9.48391e-189	1	4.1611e-27	4.8274e-13
Tb927.10.3480	mitochondrion - OM	0.998858	0.993249	0.999974	0.00756331	0.0280636	0.000849328	1.31451e-92	3.33713e-14	1.80119e-142	9.08004e-32	8.26178e-23	2.47946e-36	4.68683e-35	3.9191e-29	4.18559e-38	6.7127e-75	0.998858	1.60529e-80	2.11102e-18	1.45778e-34	5.55313e-25	2.74763e-84	2.2631e-14	0.000292983	3.0111e-21
Tb927.10.3500	nucleus	1	1	1	1.56321e-09	4.9248e-12	1.18175e-40	4.33196e-38	2.35838e-125	1.19068e-81	5.77511e-27	9.82689e-17	6.11476e-66	4.84776e-19	4.86584e-102	1.94642e-104	9.01246e-109	7.88268e-22	1	4.07734e-13	6.76619e-11	1.14202e-13	2.46255e-13	5.80519e-89	8.3683e-50	2.76462e-36
Tb927.10.3510	mitochondrion - matrix 2	0.942154	0.616379	0.999623	0.149651	2.51927e-08	1.90224e-37	1.82542e-44	2.51499e-32	1.57354e-57	6.64047e-26	1.54841e-23	2.70224e-12	7.30478e-16	3.68508e-22	0.0578461	0.942154	1.6475e-10	3.29685e-28	6.46129e-16	9.80395e-25	4.93434e-36	8.22473e-41	6.09865e-41	9.71566e-20	4.05695e-26
Tb927.10.3520	proteasome regulatory particle	1	1	1	0	0	0	0	0	0	0	0	0	0	0	0	0	0	0	0	0	1	0	0	0	0
Tb927.10.3530	endoplasmic reticulum	0.982957	0.944432	0.99736	0.0941524	8.49566e-08	0.00180006	1.57728e-52	0.982957	4.64202e-115	8.94375e-34	4.91791e-25	1.314e-37	9.11373e-29	1.97838e-12	1.27489e-36	1.25752e-47	2.09677e-06	3.14876e-65	6.65374e-26	4.47557e-22	5.80466e-31	1.02584e-47	0.00937927	0.00586077	7.46814e-07
Tb927.10.3540	nucleus	0.999777	0.998697	0.999989	0.00181041	3.361e-07	8.33519e-30	1.06416e-16	4.78799e-52	1.90884e-29	6.81942e-18	5.43116e-12	2.21851e-24	5.21741e-05	1.85015e-42	3.92287e-53	4.41855e-40	2.4639e-10	0.999777	0.000170808	6.96948e-08	3.47963e-19	8.74036e-08	9.76071e-36	4.6931e-33	1.08397e-15
Tb927.10.3560	cytosol	1	1	1	0	0	0	1	0	0	0	0	0	0	0	0	0	0	0	0	0	0	0	0	0	0
Tb927.10.3570	mitochondrion - matrix 2	1	1	1	0	0	0	0	0	0	0	0	0	0	0	0	1	0	0	0	0	0	0	0	0	0
Tb927.10.3580	mitochondrion - matrix 1	1	1	1	0	0	0	0	0	0	0	0	0	0	0	1	0	0	0	0	0	0	0	0	0	0
Tb927.10.3590	mitochondrion - matrix 2	1	1	1	1.09538e-06	6.58774e-11	9.69486e-31	2.33129e-19	2.21357e-11	4.51111e-57	1.63405e-21	2.31347e-28	3.00951e-21	3.9481e-12	1.11154e-11	6.69698e-08	1	4.04382e-12	1.26337e-26	4.67201e-12	2.87815e-19	6.72701e-33	4.98526e-37	3.32235e-19	1.14479e-12	5.71956e-18
Tb927.10.360	flagellum 1	1	1	1	1.30389e-12	1.58896e-15	2.68658e-54	3.97736e-104	7.286e-177	1	1.76006e-64	1.46692e-51	1.82418e-77	4.19002e-14	1.02886e-129	1.4986e-127	3.71461e-147	3.12014e-21	1.20894e-122	9.22726e-49	1.19177e-59	1.1107e-53	9.19392e-70	1.2468e-118	2.358e-65	7.90004e-90
Tb927.10.3610	mitochondrion - matrix 1	0.999997	0.999995	0.999999	3.81299e-05	1.18381e-06	3.33837e-24	2.08042e-27	5.62174e-21	5.02245e-58	9.52151e-22	1.00405e-20	1.05631e-19	3.21511e-08	6.28714e-11	0.999997	2.4178e-07	2.43177e-06	8.52694e-24	1.38318e-09	2.37772e-16	4.06705e-28	1.70538e-27	4.53261e-24	3.68979e-13	2.28399e-15
Tb927.10.3620	secretory/endocytic 1	1	1	1	6.38845e-07	1.00238e-14	2.64252e-12	1.41887e-161	1.08423e-43	7.09864299997941e-313	8.3965e-79	3.38777e-49	5.26701e-131	2.87573e-170	2.43399e-78	1.08387e-137	1.40069e-212	3.22303e-44	7.81476e-237	1.23684e-81	1.19026e-75	3.05716e-49	2.83878e-168	1	7.76145e-22	3.57474e-08
Tb927.10.3630	proteasome	0.849552	0.310427	0.988131	0.330005	0.000163734	4.81747e-20	1.28379e-24	6.7711e-62	5.09415e-76	7.25755e-20	2.63987e-08	4.20582e-20	3.35877e-15	9.02981e-51	4.02265e-59	1.94244e-67	7.28796e-05	1.89362e-30	9.96068e-07	0.849552	3.48098e-09	1.24937e-16	5.55579e-39	1.39577e-23	0.150374
Tb927.10.3640	endoplasmic reticulum	1	1	1	3.95934e-08	8.07532e-13	2.53585e-26	2.85107e-110	1	3.15326e-168	2.79662e-46	3.05988e-39	6.9404e-50	2.08397e-31	4.68343e-33	4.27118e-55	1.50519e-58	1.97659e-09	1.92566e-74	9.26248e-20	7.17045e-47	1.18788e-37	6.04775e-105	9.21728e-17	9.08086e-18	7.32763e-34
Tb927.10.3650	mitochondrion - matrix 2	1	1	1	2.51071e-07	1.68571e-11	1.69315e-30	4.84813e-17	2.59539e-17	1.37497e-59	1.17749e-22	2.41001e-28	3.90281e-24	3.06342e-15	4.34294e-13	1.37047e-08	1	1.37089e-12	1.3912e-30	7.59427e-14	1.38142e-19	5.11645e-33	8.949e-35	2.89096e-25	4.36497e-14	2.4111e-19
Tb927.10.3660	cytosol	1	1	1	1.93629e-07	5.36281e-08	8.46102e-52	1	1.4502e-210	2.82357e-142	1.11017e-34	1.27379e-22	4.25272e-82	5.7824e-43	2.34405e-122	4.11216e-129	5.34383e-183	1.28409e-62	7.18521e-25	4.08916e-46	3.99852e-09	5.3909e-19	6.02636e-09	4.60802e-143	8.27741e-57	2.8082e-13
Tb927.10.3670	secretory/endocytic 3	0.999419	0.997844	0.999934	0.00472272	0.000307112	4.55525e-35	0.000577	6.63406e-139	6.77186e-110	2.66892e-26	2.04192e-13	1.00776e-38	1.43411e-21	3.69981e-88	2.14539e-92	2.23577e-126	1.63247e-20	7.03888e-34	2.62935e-31	3.62166e-06	3.25149e-17	4.80062e-07	2.30761e-85	1.34961e-35	0.999419
Tb927.10.3680	mitochondrion - OM	0.961143	0.631927	0.999129	0.101434	0.0115508	8.6256e-23	3.64885e-58	2.72376e-77	6.86796e-66	1.01846e-19	0.000339077	0.0384858	3.19436e-05	4.69108e-53	1.12266e-54	7.46029e-46	0.961143	9.64873e-26	2.59881e-16	1.00263e-14	7.77151e-17	5.44376e-30	1.77531e-72	3.94149e-27	1.59308e-16
Tb927.10.370	secretory/endocytic 3	0.994363	0.982032	0.999097	0.0341387	0.905851	1.97925e-12	1.10281e-10	4.63362e-26	2.55572e-70	1.51532e-21	1.90333e-12	7.59732e-12	1.62948e-13	2.57442e-19	3.85274e-30	6.70192e-47	0.00541041	9.03109e-29	1.35608e-14	0.000196517	5.36903e-20	6.13096e-17	1.79378e-14	2.95803e-05	0.994363
Tb927.10.3700	cytosol	0.985762	0.94751	0.998655	0.0701739	7.81862e-10	5.2205e-34	0.985762	1.35733e-156	3.90431e-114	1.07316e-17	3.4521e-07	3.42441e-49	6.47931e-27	1.07562e-84	9.06597e-92	6.54515e-135	2.76035e-37	1.10895e-18	4.67346e-27	0.0140697	5.13854e-07	2.08144e-09	3.43053e-100	1.12728e-34	0.000167664
Tb927.10.3710	proteasome	0.98418	0.913945	0.999294	0.0706894	0.000287697	6.73921e-47	0.0158026	1.81756e-220	2.77469e-143	1.73849e-36	6.71523e-24	1.07443e-100	8.9931e-62	1.22972e-130	1.27502e-134	1.00745e-190	2.0587e-75	7.72689e-35	3.9387e-39	0.98418	2.25837e-20	1.73741e-05	1.00309e-155	1.83337e-56	1.42919e-17
Tb927.10.3720	nucleus	0.526079	0.255645	0.754921	0.66207	9.94406e-07	3.52717e-29	2.33077e-24	6.09272e-53	2.37625e-18	1.88611e-14	4.51475e-14	5.4397e-10	0.473209	6.78706e-37	1.53533e-48	2.44295e-22	2.58528e-08	0.526079	5.26024e-05	3.2927e-07	1.07318e-21	0.000658718	2.93318e-48	1.84103e-38	5.82769e-11
Tb927.10.3730	mitochondrion - IM	0.996113	0.987244	0.999409	0.0241754	1.19523e-10	3.86919e-26	6.13019e-49	0.00388729	2.13969e-101	8.01989e-37	1.03316e-36	9.33281e-37	3.10043e-21	0.996113	2.86631e-26	7.43026e-22	4.33025e-10	5.4005e-50	2.34251e-23	2.53743e-23	2.34374e-36	2.93337e-42	1.45868e-16	2.64808e-11	2.62465e-22
Tb927.10.3740	mitochondrion - IM	0.996272	0.984582	0.999752	0.0231594	1.53618e-07	5.48165e-21	8.95901e-48	0.00360169	1.03317e-92	1.46315e-29	5.46168e-28	1.47914e-29	8.22279e-17	0.996272	3.04946e-20	2.04973e-12	0.000126129	1.04566e-51	1.44394e-18	1.16553e-23	2.25627e-31	9.64083e-39	2.96903e-19	8.48795e-09	1.78685e-22
Tb927.10.3750	endoplasmic reticulum	0.999989	0.999978	0.999996	0.000134261	6.08788e-10	1.07071e-14	1.33671e-62	0.999989	1.87916e-132	2.18486e-47	2.80684e-42	9.07777e-53	6.90062e-34	1.95171e-08	4.55296e-50	9.65216e-48	1.06537e-12	1.16544e-79	1.30879e-37	3.94861e-33	5.2393e-43	6.54548e-51	1.08538e-05	1.84703e-09	1.10479e-16
Tb927.10.3760	secretory/endocytic 3	1	1	1	1.78657e-14	6.88988e-07	1.46918e-25	1.25876e-37	4.96626e-80	1.0845e-164	5.22247e-50	1.2971e-29	8.53698e-50	2.771e-46	7.2197e-59	6.25677e-87	2.12001e-109	4.80962e-16	4.20676e-102	1.77565e-40	3.11741e-17	2.6226e-32	9.88864e-43	1.69497e-44	2.65887e-28	1
Tb927.10.3770	mitochondrion - matrix 2	0.999442	0.997231	0.999985	0.00342411	4.31821e-05	3.60559e-21	1.50414e-17	4.09584e-12	5.74441e-57	3.28894e-13	4.88262e-20	2.33376e-18	3.97218e-09	4.5287e-11	0.000480475	0.999442	7.73615e-05	2.24359e-24	3.54478e-07	2.32765e-13	2.78083e-24	7.46848e-28	4.72967e-22	2.44113e-07	2.88227e-12
Tb927.10.3780	microtubule structures 2	1	1	1	0	0	0	0	0	0	0	0	0	1	0	0	0	0	0	0	0	0	0	0	0	0
Tb927.10.3790	nucleus	1	1	1	0	0	0	0	0	0	0	0	0	0	0	0	0	0	1	0	0	0	0	0	0	0
Tb927.10.380	mitochondrion - matrix 1	1	1	1	6.46267e-08	8.92106e-12	4.92136e-38	1.07196e-55	1.17461e-55	8.98912e-70	6.31905e-30	8.29793e-28	3.75666e-24	2.54368e-15	2.98845e-37	1	3.36425e-09	6.6242e-15	4.3638e-31	1.19999e-17	2.45984e-25	1.23748e-36	4.40373e-40	2.00354e-59	1.71268e-31	1.51886e-28
Tb927.10.3810	endoplasmic reticulum	1	1	1	1.06818e-06	1.80639e-10	1.60992e-24	8.08189e-65	1	2.34882e-125	5.75769e-41	6.95868e-42	1.03718e-41	1.00364e-17	1.62846e-14	5.01993e-38	1.29323e-34	6.06669e-10	2.37753e-63	3.29414e-24	1.26216e-32	4.15033e-40	1.15439e-62	6.12922e-08	2.76708e-11	1.97581e-22
Tb927.10.3820	flagellum 1	1	1	1	3.15441e-11	5.31889e-16	8.78691e-52	1.69816e-89	7.76435e-151	1	4.63636e-58	2.56804e-50	5.91216e-66	1.11158e-12	8.05203e-115	4.06557e-113	2.23032e-131	1.25919e-20	3.77739e-102	1.17132e-43	6.51223e-51	2.62929e-52	1.83344e-59	1.25996e-98	7.08508e-60	5.62899e-76
Tb927.10.3860	secretory/endocytic 3	1	1	1	3.52267e-14	1.82061e-06	2.81392e-22	1.06886e-48	9.14636e-78	5.21119e-126	8.12309e-37	8.55813e-25	1.40015e-41	1.33597e-35	7.74762e-53	4.22558e-64	1.49455e-83	8.89342e-16	2.83533e-72	9.00707e-35	1.13008e-21	4.38831e-27	3.44202e-57	1.49976e-46	1.32856e-16	1
Tb927.10.3870	flagellum 1	1	1	1	1.62953e-07	2.1014e-13	1.67593e-44	2.46144e-80	1.05841e-146	1	1.6985e-50	2.08763e-42	8.94518e-72	8.40047e-09	1.7582e-108	4.49958e-104	1.79628e-123	2.71191e-15	4.17303e-82	1.89968e-32	1.3583e-43	5.6122e-44	3.36013e-55	1.67453e-94	9.11949e-54	1.10589e-71
Tb927.10.3880	endoplasmic reticulum	0.999987	0.999968	0.999996	0.000161238	5.11151e-09	2.45373e-13	1.62534e-57	0.999987	8.5229e-132	5.45599e-44	3.71994e-37	7.21173e-37	3.29574e-37	9.64618e-11	9.95407e-46	4.32491e-54	1.81563e-09	5.17897e-86	2.661e-37	4.83916e-27	1.53002e-39	4.51439e-55	1.33538e-05	2.16454e-09	1.19625e-11
Tb927.10.390	secretory/endocytic 1	0.921372	0.781805	0.978905	0.259256	6.78419e-12	2.37603e-15	2.67791e-83	4.73639e-05	4.68782e-219	3.82324e-60	3.32506e-37	1.38291e-63	4.4799e-97	3.79624e-23	2.56684e-93	1.20456e-133	6.25728e-10	1.0626e-160	9.35468e-57	3.3688e-43	1.84921e-39	7.86117e-92	0.921372	5.41394e-13	0.0785802
Tb927.10.3900	secretory/endocytic 3	0.99044	0.961841	0.998672	0.0546204	0.807259	1.88553e-18	0.00142706	1.18926e-37	9.84772e-54	1.12006e-19	2.34622e-05	1.56934e-05	2.59412e-10	5.80895e-32	8.58624e-39	2.01818e-45	0.000776602	2.88938e-21	3.9407e-13	0.00731723	1.16916e-16	1.43781e-08	2.82397e-25	1.66103e-16	0.99044
Tb927.10.3940	ribonucleoproteins 1	1	1	1	1.26784e-07	2.96537e-10	4.5752e-48	9.67428e-14	4.17025e-135	7.1357e-78	6.94092e-39	2.41706e-24	3.37438e-58	8.09279e-17	1.40997e-103	1.68653e-105	1.54345e-114	8.01198e-25	4.56864e-09	3.07458e-21	1.76882e-09	1.15366e-22	1	1.37151e-100	1.18799e-54	2.48081e-15
Tb927.10.3950	proteasome	1	0.999999	1	2.8325e-06	3.36415e-06	1.03962e-35	8.20621e-14	3.25973e-141	2.42969e-96	6.28512e-25	3.74519e-09	4.10095e-54	3.54547e-24	8.66739e-85	3.30717e-88	5.69335e-127	1.41417e-25	1.44021e-13	3.28644e-23	1	9.91131e-14	1.71965e-10	6.57651e-103	4.75941e-34	1.74119e-07
Tb927.10.3970	cytosol	0.973394	0.913825	0.99424	0.115309	2.15616e-06	3.03658e-47	0.973394	1.13576e-229	1.88683e-158	5.169e-30	6.41546e-16	3.10634e-88	7.64001e-54	4.89766e-129	3.13654e-135	1.46942e-202	2.07022e-63	3.71484e-42	2.82022e-50	0.0266059	2.09029e-14	1.72811e-11	3.08341e-159	1.88189e-53	3.8202e-09
Tb927.10.3990	ribonucleoproteins 1	0.999996	0.999988	1	5.73482e-05	2.82764e-06	4.77041e-42	7.95298e-10	9.86435e-103	3.24616e-53	7.83056e-30	5.14006e-17	1.06702e-34	1.14597e-09	5.57695e-81	1.50396e-82	9.2304e-86	1.70791e-19	4.38025e-06	1.34393e-17	9.86902e-10	1.36715e-20	0.999996	3.10735e-75	3.83355e-47	6.43573e-10
Tb927.10.4000	mitochondrion - matrix 2	1	1	1	7.17773e-07	4.42043e-09	1.36379e-34	5.25095e-27	2.64855e-18	5.58258e-60	2.11255e-25	1.21964e-28	7.08452e-22	2.55183e-13	4.48813e-12	4.25314e-08	1	5.87824e-13	3.40934e-29	3.56498e-15	2.43319e-22	1.91385e-34	4.08539e-38	3.02294e-25	3.2724e-16	2.85417e-21
Tb927.10.4010	cytosol	0.999999	0.999999	1	9.58901e-06	5.08404e-11	4.38026e-50	0.999999	1.43022e-223	3.35211e-145	1.97958e-33	2.24676e-19	1.70281e-89	3.18434e-51	1.09234e-126	2.5506e-133	1.62321e-191	4.82951e-68	5.85796e-33	4.40549e-49	6.30752e-07	1.57933e-16	8.81706e-11	3.12972e-153	6.90507e-56	5.0125e-14
Tb927.10.4020	mitochondrion - OM	0.999683	0.99791	1	0.00222291	1.30297e-06	2.77602e-10	2.31732e-80	1.07159e-19	3.63879e-103	2.52321e-18	5.57398e-20	2.92335e-30	1.2082e-52	2.71986e-16	1.3388e-28	4.13808e-42	0.999683	7.12327e-74	6.36715e-19	8.0041e-14	2.72529e-19	6.63273e-73	1.10344e-30	0.000316619	1.57953e-22
Tb927.10.4040	endoplasmic reticulum	1	1	1	0	0	0	0	1	0	0	0	0	0	0	0	0	0	0	0	0	0	0	0	0	0
Tb927.10.4060	ribonucleoproteins 1	0.988192	0.968454	0.997792	0.0616208	2.74058e-08	4.02628e-35	0.0118075	2.5428e-80	1.85399e-43	1.13562e-24	2.2556e-11	7.63469e-25	4.69732e-11	1.13297e-62	1.87764e-65	3.78828e-76	1.95269e-15	9.54928e-09	1.05115e-15	3.71971e-07	8.98194e-13	0.988192	4.92698e-58	2.69779e-30	1.72075e-08
Tb927.10.4070	microtubule structures 2	0.995944	0.984583	0.99925	0.025351	1.18149e-05	2.64909e-31	3.04847e-32	3.20893e-45	0.000277902	4.92059e-15	1.67293e-12	0.00377804	0.995944	5.69096e-32	3.56252e-31	1.60558e-24	2.00475e-07	5.3177e-16	4.0987e-12	9.66885e-14	5.70292e-30	1.01202e-13	6.35598e-36	3.9631e-24	2.51135e-20
Tb927.10.4080	mitochondrion - IM	0.999734	0.999027	0.999976	0.00235629	1.44945e-10	4.981e-31	5.24822e-44	0.000266397	7.18554e-90	1.13913e-32	8.0457e-38	1.27681e-40	3.70246e-19	0.999734	1.69015e-18	4.18559e-13	7.88422e-11	9.91733e-52	1.3862e-22	4.63567e-28	2.76991e-37	1.77247e-40	2.52731e-20	9.44844e-13	6.88234e-28
Tb927.10.4100	nucleus - chromatin	0.403118	0.0115212	0.942005	0.609892	1.37181e-06	2.21809e-23	1.35518e-09	1.0301e-42	2.66505e-37	2.86446e-11	0.307666	1.13483e-10	0.00012573	4.72322e-41	6.14303e-46	2.2979e-42	1.94406e-05	0.00571396	0.403118	0.282611	1.35113e-08	0.000742853	3.86702e-28	5.36383e-21	2.80506e-06
Tb927.10.4120	ribonucleoproteins 1	0.999999	0.999998	1	1.24894e-05	1.02315e-06	3.00159e-39	1.13669e-14	6.56807e-82	3.81482e-36	4.79559e-30	2.92438e-17	6.51257e-25	5.29275e-07	8.76573e-71	1.36542e-74	2.70698e-57	1.01062e-15	2.78441e-07	1.35132e-17	3.55155e-10	8.74071e-22	0.999999	1.41788e-67	2.55441e-47	3.20593e-10
Tb927.10.4130	mitochondrion - matrix 2	0.997433	0.992286	0.99954	0.0172199	2.72368e-08	2.09577e-32	2.51282e-26	6.05786e-07	5.38827e-65	1.06618e-22	1.01531e-31	7.03825e-24	4.78813e-12	1.3305e-05	0.00255332	0.997433	3.30421e-11	6.69359e-31	6.40304e-14	6.21895e-22	7.96359e-36	1.93549e-39	5.08709e-17	5.11929e-12	1.23076e-21
Tb927.10.4160	flagellum 1	0.997804	0.987308	0.999923	0.0137187	2.34488e-07	5.602e-32	3.2653e-41	2.59373e-80	0.997804	8.3189e-29	3.25047e-24	7.44827e-30	0.00219607	3.15324e-61	4.31795e-60	3.13787e-67	2.45241e-08	1.32144e-40	1.16548e-16	4.94943e-22	4.4371e-32	5.43308e-26	2.1086e-50	2.70724e-31	9.01656e-40
Tb927.10.4170	microtubule structures 1	1	1	1	8.86085e-11	1.62099e-13	4.15396e-39	3.88846e-64	1.822e-53	2.65057e-27	2.11745e-31	1.15313e-17	1	5.75648e-13	1.13381e-54	2.24426e-41	2.89434e-30	2.62315e-12	1.05837e-38	9.56374e-24	1.07881e-28	1.72661e-38	9.44862e-42	1.56543e-43	5.94528e-26	1.52629e-30
Tb927.10.4180	cytosol	1	1	1	4.91077e-08	1.10636e-14	3.3009e-54	1	1.2469e-232	1.20078e-167	6.33859e-36	1.72156e-22	4.83661e-98	6.27813e-54	6.22019e-133	7.1701e-141	4.40278e-202	5.1063e-76	6.28414e-26	2.51289e-51	2.36231e-09	1.29364e-19	6.97734e-16	1.37491e-161	9.5036e-63	7.06624e-18
Tb927.10.420	intraflagellar transport	0.499753	1.20228e-13	0.999943	0.00521536	1.57028e-05	5.56884e-21	9.40016e-23	1.40029e-43	3.64888e-37	8.82657e-15	0.499753	0.499684	0.000189917	9.68266e-43	8.11289e-42	1.4394e-39	0.000372674	4.28166e-09	6.60553e-11	2.38707e-07	3.24394e-22	8.34924e-13	2.77199e-32	3.48519e-25	5.36551e-11
Tb927.10.4200	microtubule structures 2	1	1	1	4.90285e-08	1.8552e-12	7.69898e-34	1.06842e-44	1.73135e-83	2.60729e-66	8.28172e-21	4.64362e-21	5.35964e-10	1	1.77578e-66	1.21685e-69	3.70309e-48	1.79833e-09	3.27552e-11	1.10686e-12	4.87426e-13	6.07788e-29	4.66843e-14	1.98183e-82	1.58882e-50	3.63777e-17
Tb927.10.4220	mitochondrion - matrix 2	1	1	1	5.9877e-11	4.10942e-09	1.96886e-41	6.55564e-37	2.75926e-13	2.5321e-58	3.15049e-24	3.78217e-28	5.38519e-13	7.61978e-20	3.69341e-22	1.26434e-14	1	1.27936e-12	7.01682e-31	5.06805e-23	1.38427e-28	1.77393e-41	6.15739e-45	5.486e-27	1.62605e-15	3.6593e-28
Tb927.10.4250	proteasome	0.882971	0.557629	0.986892	0.345289	0.0319742	6.58096e-36	0.00646564	1.87043e-161	1.76636e-94	1.09983e-23	1.00414e-06	2.58962e-52	1.29024e-20	3.29416e-93	5.49006e-96	1.60269e-139	1.59213e-31	1.24692e-11	1.53717e-25	0.882971	2.94864e-05	0.104733	6.82079e-106	1.29561e-36	0.00579929
Tb927.10.4260	acidocalcisomes	1	1	1	1.56958e-08	8.4794e-11	1	1.04415e-133	8.1859e-45	1.97088e-234	2.06884e-52	1.8644e-31	3.20336e-78	2.89016e-122	1.08865e-56	1.40207e-88	1.06832e-156	1.7849e-28	2.09424e-174	5.27733e-56	4.82211e-54	8.61038e-33	2.6133e-146	3.41508e-10	4.07913e-10	7.23371e-19
Tb927.10.4270	cytosol	0.999839	0.999527	0.999967	0.00156331	3.69541e-10	1.99725e-45	0.999839	6.19859e-197	1.1748e-141	1.9878e-25	8.32898e-12	2.00748e-66	5.08065e-37	8.24145e-112	3.90472e-115	4.14336e-173	3.86423e-43	3.00541e-28	1.17012e-44	9.69966e-07	9.84635e-12	9.57334e-06	5.58688e-135	3.77076e-48	0.000150049
Tb927.10.4290	flagellum 1	1	1	1	1.07164e-07	4.86674e-09	4.2851e-43	3.63985e-76	4.83003e-141	1	1.21473e-49	5.97809e-40	2.73143e-53	5.43606e-09	4.51004e-104	1.56514e-102	7.47132e-117	5.6695e-13	1.73869e-90	7.66756e-35	3.02619e-42	2.09065e-42	9.06335e-49	2.22783e-89	6.02031e-50	7.99736e-69
Tb927.10.430	mitochondrion - OM	0.999983	0.999893	1	0.000185916	2.71807e-08	5.19798e-10	1.44124e-43	4.35172e-29	5.15349e-62	1.36264e-21	5.50875e-13	1.27275e-24	6.70703e-23	1.06069e-11	1.47393e-11	6.59285e-40	0.999983	1.58003e-41	4.11048e-10	1.30415e-08	1.04899e-20	1.49656e-41	5.64364e-28	1.66267e-05	2.09622e-18
Tb927.10.4320	flagellum 1	1	1	1	4.5058e-14	1.14698e-16	1.7705e-54	7.00293e-106	1.08916e-166	1	2.273e-62	4.98669e-52	2.62038e-67	1.29447e-15	2.38633e-124	9.63911e-123	2.05603e-141	3.42522e-22	2.17449e-118	8.19455e-49	2.89931e-58	3.27385e-54	2.58062e-71	7.0568e-113	4.25765e-64	9.39355e-86
Tb927.10.440	mitochondrion - OM	0.99996	0.999853	0.999996	0.00044081	0.00384724	2.20666e-14	4.48788e-24	1.61078e-24	2.63295e-53	4.95991e-21	8.63524e-08	1.31736e-10	1.10425e-08	2.7243e-18	1.24161e-17	2.56374e-33	0.99996	3.45461e-25	7.39426e-07	2.4501e-05	1.60284e-18	4.09837e-20	2.16236e-15	6.15059e-10	1.50026e-05
Tb927.10.4400	mitochondrion - OM	0.972234	0.707919	1	0.0719999	0.618679	0.0277228	1.09318e-98	7.86073e-31	5.91053e-141	5.92749e-18	4.19325e-05	2.07285e-44	3.81546e-78	4.12334e-40	2.0381e-43	1.60285e-93	0.972234	3.57357e-98	1.17226e-24	1.222e-20	5.27018e-13	4.62621e-93	4.65982e-21	5.16537e-07	9.00417e-07
Tb927.10.4440	mitochondrion - OM	0.682713	0.0611935	0.989451	0.401901	0.00841589	9.96702e-17	2.89883e-42	3.64022e-09	1.27864e-83	1.05423e-20	8.22748e-22	4.28334e-15	0.00661105	2.15691e-13	2.77755e-09	6.27508e-12	0.682713	3.55963e-10	0.310675	7.17355e-09	4.13429e-25	2.02344e-30	6.72093e-12	8.22477e-08	3.04967e-13
Tb927.10.450	intraflagellar transport	1	0.999999	1	2.73876e-06	1.94048e-07	8.03406e-31	1.97807e-17	8.35099e-67	1.63571e-64	2.30191e-17	1	2.09432e-19	1.20818e-08	5.88834e-75	4.36614e-78	4.00537e-63	1.31865e-13	2.20204e-13	2.06649e-08	1.39002e-07	9.32968e-16	5.984e-15	7.07764e-54	3.76102e-41	3.65616e-12
Tb927.10.4530	mitochondrion - OM	0.999979	0.999735	1	0.00019911	0.000286631	4.75989e-08	5.17067e-70	6.96779e-07	1.62268e-132	1.30092e-39	4.38136e-32	3.65612e-41	1.04508e-31	3.47396e-14	1.417e-41	1.06632e-45	0.999979	8.99287e-66	5.55666e-32	1.54382e-21	3.43524e-29	3.49608e-50	1.83766e-10	1.99789e-05	9.89385e-10
Tb927.10.4550	endoplasmic reticulum	0.988932	0.947821	0.999921	0.0319525	1.63688e-07	4.81198e-24	1.40092e-46	0.988932	1.60315e-117	1.35021e-41	2.23664e-38	1.17523e-37	1.95931e-29	0.0110678	1.06335e-41	2.62871e-41	3.37986e-08	2.98351e-81	7.57816e-32	3.76256e-25	4.58612e-38	2.01914e-57	7.7857e-11	1.2373e-14	6.9289e-22
Tb927.10.4570	cytosol	0.999999	0.999996	1	1.9309e-05	7.28118e-11	5.015e-55	0.999999	1.22485e-243	8.47892e-179	6.80553e-36	3.46591e-22	8.39189e-95	4.16916e-47	5.57131e-143	2.00409e-147	4.40347e-216	1.11547e-67	3.27814e-27	6.38902e-52	9.05699e-07	3.15822e-23	4.00114e-07	1.29742e-172	4.93867e-62	9.912e-11
Tb927.10.4580	mitochondrion - OM	0.997645	0.989633	0.999782	0.0153176	0.00162346	5.56568e-12	4.32416e-25	1.32956e-30	8.78394e-59	2.50755e-16	4.65195e-08	1.61589e-19	6.5949e-09	4.95517e-24	7.54823e-35	4.48739e-38	0.997645	5.40731e-25	2.46716e-07	0.00235082	3.22134e-15	2.66262e-19	4.15803e-24	2.14668e-16	4.08284e-06
Tb927.10.4590	endoplasmic reticulum	0.991661	0.98193	0.999938	0.0195901	8.15243e-08	6.10955e-16	1.52044e-52	0.991661	4.80479e-115	3.39769e-38	7.95999e-32	1.52712e-31	3.69819e-35	0.00832771	2.13819e-38	4.71597e-40	9.74389e-06	3.16573e-69	1.07667e-27	4.79604e-19	6.10167e-34	1.95582e-49	1.1057e-11	1.68331e-06	6.33247e-18
Tb927.10.460	microtubule structures 2	0.64318	0.228724	0.904451	0.579448	1.43117e-06	3.13945e-34	5.52382e-25	2.39027e-67	1.99645e-17	4.353e-15	4.37707e-17	6.80713e-11	0.64318	5.54086e-43	1.33569e-55	1.26998e-30	5.00536e-11	8.79222e-05	1.9082e-10	1.37252e-08	2.20702e-24	0.356732	2.08033e-62	6.40248e-46	2.02588e-12
Tb927.10.4610	endoplasmic reticulum	1	1	1	0	0	0	0	1	0	0	0	0	0	0	0	0	0	0	0	0	0	0	0	0	0
Tb927.10.4620	cytosol	0.906854	0.718725	0.987979	0.273504	0.0237784	2.23686e-40	0.906854	3.03658e-202	9.85427e-135	3.7911e-30	6.18088e-16	3.66389e-82	1.04736e-46	3.29804e-112	3.45378e-119	5.46897e-169	1.39713e-63	1.58217e-24	1.17962e-37	0.0931456	1.04408e-14	2.46311e-15	2.59569e-134	5.54705e-48	5.73908e-12
Tb927.10.4630	mitochondrion - OM	0.620968	0.0876739	0.961449	0.751284	0.0315653	3.70007e-19	2.12192e-31	9.39299e-57	1.63152e-33	5.96033e-08	3.49373e-05	0.114933	0.0482296	2.28411e-37	6.62975e-33	2.48745e-27	0.620968	4.46595e-09	0.000142691	0.21569	4.63027e-15	3.09491e-08	1.84079e-50	1.8419e-32	7.7278e-07
Tb927.10.4640	ribonucleoproteins 1	1	1	1	4.4608e-08	2.1366e-11	4.65543e-49	1.60287e-15	8.89749e-142	4.6705e-90	1.12814e-35	2.38792e-20	1.77706e-58	1.01193e-15	5.27018e-111	7.20163e-116	3.07114e-128	3.28553e-26	1.89293e-09	2.87897e-22	2.67456e-10	6.97081e-20	1	8.71344e-98	1.49021e-56	1.048e-15
Tb927.10.4660	proteasome	1	1	1	2.08379e-08	0.00018756	6.97231e-28	4.58894e-15	3.49626e-142	1.96803e-88	1.86065e-19	1.04316e-10	1.4622e-62	2.30785e-47	7.44523e-80	1.61345e-83	3.20519e-112	4.93368e-40	2.25766e-31	1.62241e-18	1	9.07472e-10	1.74916e-25	1.07771e-97	2.42788e-26	4.56277e-16
Tb927.10.4690	microtubule structures 2	1	1	1	2.63967e-16	1.25284e-10	1.37435e-39	2.3708e-33	4.49571e-85	3.76993e-21	2.40054e-27	7.49781e-31	5.17866e-40	1	4.76601e-88	8.31274e-81	5.62773e-69	6.61152e-18	1.08122e-44	3.38586e-21	2.19029e-19	3.27221e-32	1.90288e-32	6.44111e-85	2.66449e-48	5.02456e-40
Tb927.10.470	mitochondrion - IM	0.999931	0.999762	0.999994	0.000710682	3.98303e-10	8.28957e-22	4.0743e-27	6.75014e-05	1.33489e-68	4.85279e-25	3.95143e-28	4.69077e-28	4.20692e-13	0.999931	3.37481e-07	6.57158e-07	1.93249e-07	5.56201e-40	2.60241e-13	6.31993e-19	8.16607e-29	1.98076e-35	2.12625e-13	4.34023e-08	1.91563e-17
Tb927.10.4700	proteasome	0.999999	0.999996	1	1.61627e-05	1.04694e-08	7.85285e-26	8.68807e-08	2.23849e-81	7.11608e-45	1.85569e-20	4.07641e-10	2.68324e-28	1.11363e-17	1.0201e-54	2.73872e-53	2.63057e-77	3.09957e-16	2.80988e-17	4.11783e-13	0.999999	1.99203e-11	1.08742e-10	1.54533e-56	2.35109e-19	1.01733e-06
Tb927.10.4710	proteasome	1	1	1	0	0	0	0	0	0	0	0	0	0	0	0	0	0	0	0	1	0	0	0	0	0
Tb927.10.4720	microtubule structures 1	1	0.999999	1	4.58236e-06	1.20153e-09	8.68975e-36	9.99467e-45	1.73202e-48	1.25976e-15	1.69053e-27	1.00972e-16	1	3.63964e-11	1.52555e-45	7.37804e-39	4.17584e-34	2.97507e-07	2.01348e-40	4.05893e-23	8.39777e-24	1.07419e-33	3.19086e-36	3.43568e-38	1.39945e-13	1.08553e-29
Tb927.10.4730	microtubule structures 1	0.999099	0.995359	0.999798	0.00707509	0.000118607	4.40273e-32	5.57278e-46	4.94569e-27	5.66064e-50	2.94156e-16	1.97774e-15	0.999099	3.8388e-16	1.73472e-31	2.16847e-15	0.000134436	0.000766033	5.99726e-28	4.27958e-19	5.28169e-20	1.59857e-31	3.99218e-47	2.39082e-23	9.47597e-07	1.34763e-19
Tb927.10.4750	mitochondrion - OM	0.711589	0.264788	0.934667	0.612015	0.227086	1.46023e-28	2.18159e-48	5.51288e-102	0.252495	1.28685e-28	4.02403e-25	7.78294e-41	0.0359159	1.63331e-77	3.01961e-76	9.1841e-89	0.711589	1.96546e-58	3.4374e-18	1.48969e-21	1.17285e-28	3.88065e-32	9.17872e-57	2.77638e-30	1.21519e-43
Tb927.10.4760	endoplasmic reticulum	1	1	1	0	0	0	0	1	0	0	0	0	0	0	0	0	0	0	0	0	0	0	0	0	0
Tb927.10.4770	secretory/endocytic 1	0.993353	0.969247	0.999621	0.0367824	4.04281e-11	1.25313e-16	3.0734e-63	2.86369e-05	3.33579e-158	2.17643e-47	3.75737e-33	3.8563e-42	3.74681e-55	7.0705e-21	5.26498e-65	1.77732e-83	3.82954e-09	1.4965e-101	1.29882e-41	1.40775e-25	9.28931e-38	1.08993e-71	0.993353	0.00661806	6.70195e-10
Tb927.10.4780	secretory/endocytic 1	0.999999	0.999997	1	1.76565e-05	3.7e-10	3.37833e-10	6.58755e-103	1.1463e-17	3.34012e-244	2.46582e-70	2.36271e-48	6.6048e-92	3.46055e-107	2.18929e-47	7.85126e-110	2.35858e-155	1.03076e-23	8.58471e-180	9.14038e-70	5.12139e-48	1.8575e-48	5.02876e-115	0.999999	4.43534e-13	1.21441e-06
Tb927.10.4800	nucleus - chromatin	1	1	1	5.23393e-07	5.50064e-16	7.33064e-33	3.9765e-59	2.36854e-71	3.48777e-89	3.89552e-28	3.62884e-25	2.51071e-30	2.93544e-08	1.11288e-64	1.09984e-50	5.54147e-47	1.82875e-16	2.26826e-13	1	1.33234e-21	3.10188e-33	8.48928e-50	1.66297e-64	4.81823e-39	4.11284e-35
Tb927.10.4820	microtubule structures 1	1	1	1	5.38929e-11	2.49039e-12	9.69806e-44	1.67631e-65	1.76633e-73	6.57801e-37	8.86301e-32	1.35463e-18	1	3.29892e-13	1.02957e-65	6.44279e-51	1.02717e-37	1.58676e-12	3.04547e-33	1.13148e-26	5.11316e-30	1.80785e-40	1.52086e-44	1.64062e-57	8.46047e-37	8.60507e-32
Tb927.10.4840	nucleus - chromatin	0.916475	0.714324	0.99376	0.255272	6.9482e-10	6.1297e-29	9.56368e-24	1.6324e-57	1.11015e-43	3.56344e-16	1.44315e-11	1.0958e-26	7.4899e-06	7.1083e-54	3.05507e-50	9.51456e-47	1.15199e-10	0.0835177	0.916475	3.15058e-08	1.39199e-20	7.22723e-20	8.76141e-37	2.68744e-28	1.38419e-21
Tb927.10.4850	mitochondrion - matrix 2	1	1	1	1.05236e-10	3.53062e-09	1.19664e-38	3.18837e-25	4.75188e-16	2.93275e-58	4.11213e-22	3.70507e-30	4.27001e-18	4.6969e-16	1.3049e-18	3.98006e-12	1	3.43678e-14	1.32582e-27	1.28513e-18	7.78283e-24	3.56925e-38	8.64887e-41	1.25162e-28	2.53854e-15	9.34231e-24
Tb927.10.4860	microtubule structures 1	1	1	1	1.25769e-07	6.37652e-13	5.33034e-38	1.91613e-62	2.2101e-94	2.83103e-54	8.00627e-31	5.84104e-12	1	6.58389e-09	2.60589e-78	1.04524e-73	5.92278e-58	4.2602e-11	5.78876e-25	2.02524e-24	2.60531e-20	2.83901e-29	1.90843e-33	4.18291e-85	1.2673e-49	3.54086e-30
Tb927.10.4890	microtubule structures 2	1	1	1	7.9007e-07	2.80081e-07	3.27793e-29	4.36206e-29	1.05444e-61	1.72016e-09	4.13065e-17	4.50743e-15	1.97729e-09	1	3.63947e-36	8.15095e-46	1.99063e-36	1.54563e-08	1.52422e-13	7.18562e-09	1.37983e-09	7.79083e-23	1.67036e-08	4.32398e-50	1.99561e-36	2.45775e-19
Tb927.10.4900	ribonucleoproteins 1	0.699246	0.336838	0.940683	0.552946	0.118915	2.07108e-29	0.299277	5.81308e-55	1.53992e-29	4.07349e-16	3.25124e-08	2.87126e-16	0.00106075	1.93828e-41	2.54428e-49	2.80116e-50	1.1996e-11	0.000412237	2.47151e-09	1.48188e-06	9.28066e-16	0.699246	9.26793e-39	3.9616e-27	2.47003e-06
Tb927.10.4910	mitochondrion - IM	0.999306	0.996885	0.999974	0.00538746	5.41584e-13	5.5265e-25	1.68714e-75	0.000693932	2.35557e-114	5.37991e-38	8.07752e-36	1.90871e-52	5.82597e-34	0.999306	2.78829e-27	4.64569e-29	7.7468e-08	1.696e-67	1.05553e-28	2.04331e-33	7.15045e-35	1.7088e-55	1.74723e-22	4.6416e-12	5.19837e-35
Tb927.10.4920	flagellum 1	0.873745	0.66707	0.973347	0.350407	6.53792e-07	1.33494e-34	1.53686e-41	2.75963e-94	0.873745	8.2617e-36	6.55986e-33	5.52816e-42	0.126255	7.05154e-73	2.10258e-75	5.38702e-85	1.66413e-09	1.85498e-56	1.82609e-21	8.13387e-25	3.66522e-34	1.10589e-22	1.76614e-56	1.52535e-38	1.98309e-46
Tb927.10.4950	proteasome	0.999999	0.999996	1	1.07545e-05	4.543e-09	8.98852e-36	1.80792e-41	1.10222e-126	6.93037e-78	1.61392e-29	3.42674e-13	1.91954e-54	4.31611e-19	8.29687e-90	8.46243e-95	2.30896e-110	5.32427e-13	1.29662e-11	4.08099e-18	0.999999	7.42356e-07	3.7333e-23	4.60843e-98	6.91646e-41	1.99596e-22
Tb927.10.4980	cytosol	1	1	1	3.38719e-07	1.55233e-16	3.85547e-60	1	2.32518e-277	7.99371e-194	7.17399e-57	2.3056e-35	8.60774e-140	1.96369e-115	1.52937e-162	3.36686e-167	4.05319e-237	7.1156e-119	3.15403e-83	6.08855e-62	1.81696e-08	1.59697e-31	6.65045e-30	1.64302e-201	1.10365e-70	5.94719e-43
Tb927.10.4990	ribonucleoproteins 1	0.99525	0.98789	0.998344	0.0323706	0.000160847	2.52865e-31	9.94948e-13	3.92372e-58	4.57659e-21	5.2387e-19	4.38474e-12	4.7522e-12	0.00288026	3.8527e-45	2.78614e-51	2.76827e-32	1.71839e-10	0.00186889	5.46544e-11	7.78226e-07	1.30491e-20	0.99525	1.38037e-50	6.26761e-39	4.03512e-07
Tb927.10.5000	flagellum 1	1	1	1	7.11275e-12	9.18859e-15	2.22016e-52	9.78662e-90	1.1177e-142	1	4.85317e-57	1.15946e-48	1.63238e-50	2.38836e-13	1.90511e-111	9.18912e-110	3.34435e-120	4.19849e-20	1.42538e-104	3.77019e-45	8.65621e-51	2.36911e-52	4.75463e-59	1.408e-95	1.05713e-55	8.56218e-74
Tb927.10.5010	mitochondrion - matrix 2	1	1	1	0	0	0	0	0	0	0	0	0	0	0	0	1	0	0	0	0	0	0	0	0	0
Tb927.10.5020	ribonucleoproteins 1	0.999864	0.999484	0.999973	0.00131032	9.84737e-08	1.76462e-44	0.000135156	7.39185e-142	1.32185e-83	7.76399e-28	7.1892e-16	5.05038e-54	1.19203e-15	4.58339e-100	9.60626e-103	3.39631e-130	4.86862e-28	7.11181e-10	3.59367e-22	9.90637e-07	1.68355e-13	0.999864	1.20783e-95	1.02206e-45	3.38094e-09
Tb927.10.5050	mitochondrion - IM	0.998863	0.995052	0.999986	0.00800727	1.32233e-10	1.33285e-26	5.70434e-58	0.00113737	7.06477e-114	2.54445e-31	3.03719e-37	2.28488e-45	6.8851e-30	0.998863	7.88761e-24	2.15439e-20	3.69256e-09	9.42814e-69	5.91823e-25	6.32534e-34	1.7197e-35	3.57678e-52	5.68234e-20	2.54888e-11	1.27516e-30
Tb927.10.5080	endoplasmic reticulum	1	1	1	0	0	0	0	1	0	0	0	0	0	0	0	0	0	0	0	0	0	0	0	0	0
Tb927.10.5090	secretory/endocytic 1	0.615605	0.249491	0.882992	0.604045	1.66893e-10	4.09309e-06	8.80397e-75	0.384381	9.06768e-150	5.85913e-48	2.27283e-34	4.20561e-45	1.67915e-55	8.59635e-16	3.56695e-57	7.68456e-72	4.05407e-09	3.54531e-92	4.94106e-41	3.15598e-29	6.05237e-39	1.05269e-69	0.615605	1.04511e-05	4.33184e-10
Tb927.10.510	endoplasmic reticulum	0.999648	0.998905	0.999997	0.00235974	1.6501e-12	2.93987e-16	3.82876e-49	0.999648	7.65509e-123	1.72114e-40	7.87033e-31	1.08939e-42	1.38896e-36	0.000351807	6.47758e-44	6.28929e-54	6.20401e-08	1.07059e-81	3.33766e-35	2.45455e-23	3.31987e-35	4.36212e-53	7.21295e-08	1.84738e-09	1.14827e-12
Tb927.10.5110	mitochondrion - matrix 2	1	1	1	0	0	0	0	0	0	0	0	0	0	0	0	1	0	0	0	0	0	0	0	0	0
Tb927.10.5120	mitochondrion - matrix 2	1	1	1	0	0	0	0	0	0	0	0	0	0	0	0	1	0	0	0	0	0	0	0	0	0
Tb927.10.5130	ribonucleoproteins 1	0.541382	0.16792	0.878828	0.629037	1.23352e-05	4.71627e-32	8.9196e-19	8.43474e-66	1.61847e-22	1.33066e-17	1.3479e-12	1.56487e-09	0.453162	4.52059e-50	1.05386e-63	2.764e-29	4.63795e-11	0.00545505	4.22582e-08	1.44239e-07	1.94445e-20	0.541382	2.40251e-60	2.52828e-46	3.8582e-10
Tb927.10.5140	microtubule structures 2	0.999983	0.999837	1	0.000159624	0.000418328	1.88437e-32	8.59871e-22	2.13853e-57	1.88856e-08	7.98445e-19	1.43599e-15	3.5949e-14	0.999983	6.18942e-40	8.17078e-52	4.32436e-38	2.21577e-10	1.33666e-11	1.72827e-09	5.48802e-10	2.07374e-21	1.73722e-05	1.04047e-46	2.10078e-33	2.7891e-17
Tb927.10.5170	flagellum 1	0.999999	0.999995	1	2.05341e-05	1.66332e-11	1.69914e-42	1.30963e-80	1.51645e-139	0.999999	2.18829e-47	2.82309e-39	2.65646e-61	1.44957e-06	1.2961e-102	2.19685e-101	5.21668e-123	3.22584e-12	3.50533e-88	4.50297e-31	2.71819e-43	9.41152e-40	4.00652e-51	3.43206e-91	1.8619e-49	1.0225e-71
Tb927.10.520	mitochondrion - IM	1	1	1	0	0	0	0	0	0	0	0	0	0	1	0	0	0	0	0	0	0	0	0	0	0
Tb927.10.5230	microtubule structures 2	1	1	1	9.08959e-07	0.983168	2.86645e-25	2.44651e-16	8.04923e-60	6.18561e-12	1.53044e-17	3.40965e-12	1.98793e-19	1	4.12064e-44	7.26848e-53	7.79517e-63	1.85438e-08	4.43072e-34	6.89257e-14	3.93551e-08	8.30314e-21	6.9044e-13	6.49237e-44	8.42706e-19	1.41539e-18
Tb927.10.5240	microtubule structures 2	1	1	1	9.97271e-07	0.000332772	1.50941e-27	3.2306e-15	1.44604e-35	9.92625e-13	7.89697e-17	1.16461e-15	1.56723e-16	1	5.04087e-35	8.66172e-46	2.93993e-38	5.58112e-08	2.00347e-18	4.48279e-10	3.87092e-11	3.55073e-25	1.02733e-10	1.16059e-30	1.34424e-27	4.48832e-18
Tb927.10.5250	ribonucleoproteins 1	0.999989	0.999972	0.999999	0.000137952	6.52698e-11	1.4145e-45	1.46192e-19	3.20835e-123	1.11671e-68	4.65177e-34	4.78485e-23	1.26465e-40	4.61104e-10	2.8355e-92	8.50334e-90	1.86675e-90	8.44483e-21	1.12991e-05	4.59807e-19	1.13117e-10	9.49896e-27	0.999989	4.87173e-97	2.61936e-57	1.05685e-12
Tb927.10.5260	microtubule structures 1	1	1	1	0	0	0	0	0	0	0	0	1	0	0	0	0	0	0	0	0	0	0	0	0	0
Tb927.10.5280	proteasome	0.997729	0.988315	0.999833	0.0151417	8.31297e-08	2.25319e-24	2.72872e-05	6.29467e-61	1.99167e-40	5.08478e-14	5.0078e-05	1.14222e-14	3.89943e-10	1.73906e-46	2.93406e-48	4.6217e-56	7.55777e-07	5.25616e-08	2.47236e-10	0.997729	9.28003e-07	9.40423e-08	3.45385e-41	4.35587e-19	0.00219226
Tb927.10.530	secretory/endocytic 2	1	0.999999	1	4.72012e-06	8.77215e-10	2.30525e-09	3.16964e-65	3.73118e-11	2.1238e-147	4.57865e-42	6.77829e-29	4.9758e-35	7.17047e-48	6.13317e-25	8.30701e-55	2.34188e-64	3.16863e-08	8.53978e-83	4.93247e-36	4.46949e-20	4.85404e-36	2.44168e-62	2.85876e-07	1	2.26763e-15
Tb927.10.5310	ribonucleoproteins 1	0.897802	0.647633	0.985889	0.38706	0.650643	3.00057e-23	9.59907e-07	1.68362e-41	1.62416e-27	2.79421e-13	8.58344e-05	1.20911e-06	0.0409406	1.55279e-25	9.8889e-34	1.18773e-39	0.000102901	4.34849e-05	7.39144e-05	0.0222956	7.09598e-16	0.897802	5.52197e-31	4.37282e-17	0.0386535
Tb927.10.5320	mitochondrion - matrix 2	0.895997	0.442371	0.996359	0.287505	2.72536e-06	3.34593e-16	4.96873e-36	1.2257e-18	1.91762e-55	8.23902e-11	1.22472e-12	4.25101e-11	8.75893e-23	0.000369446	0.0240965	0.895997	0.0794556	1.38234e-30	7.32359e-05	1.06703e-13	2.63967e-16	4.29592e-42	2.09204e-25	8.45633e-06	1.31231e-11
Tb927.10.5340	ribonucleoproteins 1	0.999884	0.999732	0.999979	0.00115439	1.11845e-08	1.30689e-42	1.92422e-17	3.0879e-93	1.0252e-41	1.18988e-31	8.98233e-19	4.16469e-32	1.71512e-07	1.80426e-81	1.03432e-84	1.3045e-66	3.06035e-17	0.000116247	2.68425e-16	6.47533e-10	6.38293e-22	0.999884	2.12188e-77	9.21646e-52	2.86738e-11
Tb927.10.5350	flagellum 1	1	1	1	0	0	0	0	0	1	0	0	0	0	0	0	0	0	0	0	0	0	0	0	0	0
Tb927.10.5370	ribonucleoproteins 1	0.999992	0.999976	1	9.78525e-05	4.60746e-08	6.59655e-44	2.15376e-15	9.78322e-98	9.2045e-46	2.07048e-33	1.35431e-20	1.52245e-32	3.16645e-08	2.98856e-84	8.7859e-90	7.20786e-71	3.50756e-18	7.80393e-06	5.86177e-19	1.47017e-10	3.95184e-23	0.999992	1.33363e-77	2.99455e-52	1.14543e-11
Tb927.10.5380	ribonucleoproteins 1	0.999987	0.999946	0.999999	0.000155941	1.71269e-14	3.03221e-44	1.03331e-40	2.27204e-138	8.85078e-80	3.96496e-36	1.70099e-27	5.50433e-42	1.00852e-09	1.4358e-96	2.04011e-94	2.07452e-76	2.94363e-23	1.35036e-05	5.83231e-21	2.56891e-09	4.43473e-30	0.999987	5.00861e-119	4.76519e-65	1.49066e-15
Tb927.10.5390	endoplasmic reticulum	1	0.999999	1	4.281e-06	2.45581e-11	7.06596e-16	3.01437e-82	1	2.58519e-145	1.3186e-50	3.72585e-43	4.25589e-57	1.81697e-42	1.84409e-16	2.37668e-54	1.66827e-57	5.84344e-13	3.81721e-83	1.08926e-38	3.79178e-41	4.88575e-44	3.91242e-60	2.66316e-07	1.37139e-09	3.59575e-19
Tb927.10.5400	endoplasmic reticulum	1	1	1	4.97178e-08	1.20619e-12	7.52816e-21	5.60605e-94	1	8.13532e-156	2.38166e-52	3.59712e-48	7.01255e-69	7.39311e-43	4.98955e-17	9.71759e-58	1.20172e-56	3.13822e-14	7.00896e-90	1.08615e-39	3.65884e-50	5.1799e-45	6.79323e-68	2.39771e-09	1.94671e-11	2.8512e-25
Tb927.10.5430	flagellum 1	1	1	1	0	0	0	0	0	1	0	0	0	0	0	0	0	0	0	0	0	0	0	0	0	0
Tb927.10.5440	mitochondrion - matrix 2	1	1	1	0	0	0	0	0	0	0	0	0	0	0	0	1	0	0	0	0	0	0	0	0	0
Tb927.10.5450	nucleus - chromatin	1	1	1	0	0	0	0	0	0	0	0	0	0	0	0	0	0	0	1	0	0	0	0	0	0
Tb927.10.5460	ribonucleoproteins 1	0.990054	0.96086	0.998816	0.0516267	3.82608e-07	5.48477e-33	6.47705e-24	9.90522e-97	3.07715e-47	3.41688e-30	2.22284e-14	2.21127e-34	9.0469e-08	2.31615e-73	2.17736e-63	1.81608e-66	7.74237e-11	9.57586e-06	8.5317e-16	0.00993646	4.69739e-16	0.990054	6.69912e-79	1.18665e-38	1.96002e-07
Tb927.10.5470	secretory/endocytic 1	0.998166	0.992033	0.999956	0.0132765	5.61824e-09	0.00107887	1.46034e-88	1.0224e-14	6.23962e-190	4.70891e-50	3.20061e-35	7.41211e-62	1.61584e-82	8.7087e-33	7.75018e-69	6.46367e-113	2.23122e-19	5.56165e-131	1.53388e-51	1.19481e-36	1.09512e-35	2.52063e-100	0.998166	2.3137e-06	0.000753246
Tb927.10.550	secretory/endocytic 2	0.999999	0.999996	1	1.50119e-05	6.39204e-09	3.06276e-25	2.1381e-72	3.89325e-20	1.22578e-144	5.38361e-37	4.45868e-29	2.58026e-41	6.64573e-51	2.08136e-37	6.38041e-58	3.38387e-77	1.80814e-09	1.26589e-85	3.18138e-35	2.47575e-26	3.4835e-36	7.76585e-70	1.38633e-06	0.999999	1.81114e-19
Tb927.10.5500	mitochondrion - IM	0.930979	0.816771	0.984764	0.234022	8.88969e-12	9.7113e-21	2.48474e-54	0.0690212	1.0922e-112	2.97391e-36	8.32852e-37	2.66794e-52	2.42222e-28	0.930979	2.21468e-36	3.07527e-38	2.92119e-10	6.57107e-64	1.02637e-29	1.30861e-28	5.07562e-35	1.5466e-39	1.655e-14	7.57862e-09	7.69377e-22
Tb927.10.5510	microtubule structures 2	0.995176	0.970271	0.999829	0.0252097	0.000329631	2.13469e-27	2.27901e-17	4.08702e-51	1.95013e-11	5.41312e-14	6.834e-12	9.84362e-14	0.995176	3.22956e-32	6.03877e-44	6.65353e-29	1.34021e-06	3.5453e-07	1.42699e-06	6.98936e-07	4.71273e-20	0.00481989	1.53102e-40	1.30546e-32	5.00651e-12
Tb927.10.5520	proteasome	0.486645	0.000799538	0.995791	0.305183	0.162471	2.38087e-24	0.466062	8.5693e-60	1.05066e-34	2.37428e-14	0.0201337	1.26251e-20	2.02673e-09	4.48066e-49	1.24921e-63	1.4562e-55	1.03549e-13	1.00007e-09	0.0197729	0.486645	0.000308882	0.00706528	3.3173e-50	2.5764e-24	1.14828e-05
Tb927.10.5540	mitochondrion - matrix 2	0.999111	0.998072	0.999667	0.00703663	2.78736e-09	3.8866e-34	5.00941e-24	6.73232e-14	1.15803e-55	1.03249e-23	3.69329e-27	2.07396e-18	6.0936e-12	3.86592e-08	0.000889027	0.999111	1.49599e-12	8.00904e-26	4.42397e-13	2.03814e-21	4.17935e-35	1.38279e-36	1.32985e-21	9.74049e-15	4.69611e-20
Tb927.10.5560	endoplasmic reticulum	1	1	1	1.7346e-08	6.43485e-15	9.74209e-21	8.72864e-95	1	2.74426e-149	1.87621e-49	1.1409e-43	1.76054e-61	3.27076e-43	7.17251e-19	9.55531e-55	1.06023e-61	1.55979e-13	2.62946e-84	1.66632e-35	3.31163e-49	1.18977e-43	2.47961e-73	6.41706e-10	1.438e-10	1.91244e-24
Tb927.10.5580	microtubule structures 2	0.999948	0.999819	0.999987	0.000531829	4.82196e-11	1.33262e-38	2.20168e-41	3.99889e-102	5.21029e-05	2.63775e-38	4.02565e-36	2.22793e-56	0.999948	1.41843e-90	1.14328e-86	5.23369e-98	3.83529e-11	1.28613e-67	3.54092e-27	1.0024e-24	3.10024e-37	1.08107e-29	4.88382e-76	3.46558e-46	2.49016e-50
Tb927.10.5590	mitochondrion - matrix 1	0.999972	0.999901	0.999993	0.000333419	7.2895e-09	2.09482e-23	2.68381e-34	7.07623e-06	8.68958e-57	6.46161e-19	8.77872e-21	1.75255e-17	1.94243e-18	7.29734e-06	0.999972	1.37252e-09	1.34031e-05	1.19984e-27	1.94668e-10	2.23579e-14	3.36672e-25	8.65397e-39	2.87995e-14	8.78869e-08	2.16416e-17
Tb927.10.560	ribonucleoproteins 1	1	1	1	0	0	0	0	0	0	0	0	0	0	0	0	0	0	0	0	0	0	1	0	0	0
Tb927.10.5630	flagellum 1	1	1	1	3.61521e-10	4.41089e-12	5.02114e-43	8.48164e-80	1.0534e-132	1	8.94532e-47	1.12846e-39	1.09263e-45	1.43392e-11	3.90796e-99	7.72772e-98	4.28358e-109	4.98734e-14	1.49373e-88	1.40925e-34	1.67588e-39	4.29652e-43	2.15846e-50	1.55034e-88	3.088e-49	2.0263e-65
Tb927.10.5640	nucleus - chromatin	0.517031	2.31776e-08	1	0.192375	0.623998	4.69506e-28	1.31643e-97	5.05919e-191	1.38083e-124	1.28573e-21	0.164355	3.95219e-54	0.00527493	4.43185e-141	1.32436e-119	1.17631e-100	1.05878e-48	0.313339	0.517031	6.51982e-23	3.01793e-12	6.65303e-73	6.15004e-171	4.87611e-58	2.42945e-58
Tb927.10.5660	mitochondrion - IM	0.99958	0.998497	0.999972	0.00352141	2.45159e-12	7.72916e-28	1.80703e-56	0.000419723	4.43522e-104	4.1859e-38	4.61078e-38	1.84963e-44	1.89833e-21	0.99958	3.4645e-26	1.9564e-20	4.67117e-11	1.1502e-57	1.30202e-27	7.97894e-29	2.30524e-38	7.02896e-45	3.49236e-20	6.17462e-14	1.36195e-28
Tb927.10.5670	ribonucleoproteins 1	0.999881	0.999724	0.99997	0.00118303	1.00323e-11	2.88465e-48	3.22796e-25	1.0949e-127	5.3276e-70	5.90335e-39	1.97983e-27	8.85866e-44	7.67615e-10	1.31285e-101	9.62914e-103	1.31618e-87	1.32743e-21	0.000119439	1.34168e-20	7.0302e-11	3.32413e-30	0.999881	1.97946e-105	3.21672e-64	3.97786e-14
Tb927.10.5680	secretory/endocytic 1	1	1	1	0	1.96218e-19	2.28018e-19	3.50676e-192	2.16665e-58	0	3.88003e-88	9.13256e-57	1.51069e-148	4.6964e-185	1.40707e-99	1.0035e-154	7.86197e-231	1.38268e-56	2.27782e-270	9.51201e-91	3.32114e-99	1.64927e-56	5.34344e-185	1	1.03389e-30	9.40737e-10
Tb927.10.5690	secretory/endocytic 1	1	1	1	0	9.58022e-20	2.54335e-20	2.46323e-209	1.76021e-65	0	5.83123e-91	6.86768e-58	1.62097e-158	1.30044e-201	6.826e-108	1.72151e-162	1.42707e-245	8.57325e-60	5.26688e-287	1.91503e-94	2.924e-108	1.02182e-57	5.78175e-199	1	2.85606e-33	3.88619e-11
Tb927.10.570	mitochondrion - OM	0.947944	0.532441	0.999905	0.106949	2.32131e-06	1.7082e-20	1.46105e-31	7.9255e-43	5.03848e-44	4.60891e-14	0.0481719	0.00385799	1.53956e-08	4.18031e-37	4.5287e-28	6.74784e-41	0.947944	5.8771e-17	1.12085e-09	2.61692e-05	3.55655e-20	4.49679e-23	9.30093e-47	4.28804e-19	3.84148e-13
Tb927.10.5740	mitochondrion - OM	1	1	1	2.41401e-06	2.89954e-07	1.39991e-19	1.03721e-47	7.75092e-38	1.9226e-114	3.51581e-33	2.39772e-23	5.32456e-30	2.49888e-41	5.52927e-20	1.62445e-31	8.11305e-56	1	1.88215e-45	5.2799e-30	3.68029e-08	1.10549e-18	3.37966e-50	4.64347e-39	1.43277e-07	9.5188e-10
Tb927.10.5760	microtubule structures 2	0.924355	0.553199	0.999698	0.187487	8.27787e-05	2.30201e-22	1.2698e-05	1.80567e-26	4.63564e-27	2.64449e-07	7.56811e-06	3.22458e-09	0.924355	1.07069e-42	2.43888e-49	7.04115e-22	7.11132e-07	1.02585e-05	0.0699888	0.00562416	6.7174e-10	3.37132e-11	5.31555e-35	8.38443e-25	1.03622e-07
Tb927.10.5770	proteasome	0.995111	0.979298	0.999876	0.0298813	0.999499	1.44658e-32	0.000376688	4.88597e-156	1.20828e-96	9.34589e-19	2.62515e-07	1.41655e-56	8.59915e-30	2.08834e-92	1.5692e-97	7.38006e-135	1.88689e-33	2.30312e-22	1.94834e-21	0.995111	3.74421e-07	0.000486116	9.78812e-99	3.17725e-35	0.0040254
Tb927.10.5780	acidocalcisomes	0.999966	0.999802	0.999999	0.00030058	2.24273e-13	0.999966	2.47797e-174	1.89606e-52	7.06966e-274	4.80239e-62	3.35695e-36	4.04205e-112	3.12425e-174	5.40056e-85	7.74699e-114	5.7462e-192	2.76929e-49	8.11009e-234	7.4992e-67	1.90384e-83	6.85331e-38	2.99098e-182	3.42851e-05	2.13096e-23	5.55952e-16
Tb927.10.5790	microtubule structures 2	0.998561	0.993714	0.999828	0.0102173	0.000161427	1.22334e-30	1.58747e-33	2.68453e-97	0.00142475	6.14545e-36	3.90038e-32	2.28276e-50	0.998561	4.36036e-77	2.18215e-73	1.00464e-89	1.39758e-05	1.01251e-50	1.1744e-17	1.55965e-20	7.02397e-32	5.95885e-23	5.58664e-52	3.18935e-36	3.15923e-42
Tb927.10.5810	cytosol	1	1	1	0	0	0	1	0	0	0	0	0	0	0	0	0	0	0	0	0	0	0	0	0	0
Tb927.10.5820	mitochondrion - matrix 2	1	0.999999	1	4.99454e-06	2.74812e-12	5.50516e-40	3.55419e-38	1.23159e-16	9.05004e-69	2.48908e-27	5.83563e-31	1.40616e-16	3.62596e-21	7.94427e-16	3.17049e-07	1	7.26725e-13	2.03981e-33	2.16791e-20	1.36915e-28	2.98533e-40	2.39628e-52	1.04057e-28	8.82852e-16	4.8978e-29
Tb927.10.5830	mitochondrion - matrix 2	0.999905	0.999755	0.999961	0.000964791	6.85601e-11	3.99545e-38	1.39296e-34	4.04813e-15	1.47934e-69	9.24764e-30	6.05912e-33	7.2733e-23	5.26609e-17	1.10598e-09	9.5286e-05	0.999905	5.13853e-14	2.87277e-37	1.57155e-19	3.71503e-28	8.54155e-39	2.51869e-50	5.61351e-26	7.12103e-17	1.84321e-28
Tb927.10.5840	cytosol	1	1	1	0	0	0	1	0	0	0	0	0	0	0	0	0	0	0	0	0	0	0	0	0	0
Tb927.10.5860	flagellum 1	1	1	1	5.47512e-11	3.96242e-16	1.00758e-48	2.06064e-103	1.96804e-149	1	4.46334e-54	2.19138e-42	2.62524e-37	2.01593e-12	1.21766e-108	3.04481e-108	6.20306e-120	6.47648e-18	6.32473e-110	9.70236e-44	2.46314e-50	1.94141e-47	8.15784e-71	3.77669e-109	6.82526e-54	1.6508e-76
Tb927.10.5870	microtubule structures 2	1	1	1	0	0	0	0	0	0	0	0	0	1	0	0	0	0	0	0	0	0	0	0	0	0
Tb927.10.5880	microtubule structures 2	0.998254	0.994957	0.999728	0.0123345	2.93567e-07	2.11619e-27	1.02639e-26	3.9889e-42	2.35694e-34	2.63509e-16	7.20619e-18	1.67661e-16	0.998254	9.42313e-33	5.09994e-31	3.39276e-20	3.40906e-10	0.00173918	6.38037e-06	1.26666e-10	1.82399e-24	3.0937e-14	3.26398e-32	4.00464e-22	3.50268e-15
Tb927.10.5890	flagellum 1	1	1	1	0	0	0	0	0	1	0	0	0	0	0	0	0	0	0	0	0	0	0	0	0	0
Tb927.10.5910	microtubule structures 1	1	1	1	2.72163e-08	8.51979e-12	5.16082e-37	5.37469e-47	2.09633e-52	8.78528e-32	1.64938e-25	2.6132e-12	1	1.25371e-09	3.46896e-48	2.0026e-39	1.29875e-27	2.73303e-11	2.39174e-24	1.79469e-21	7.23839e-23	4.8024e-35	4.27643e-36	7.11438e-44	8.07674e-29	4.49724e-23
Tb927.10.5920	nucleus	0.999658	0.998835	0.999948	0.00308089	7.04235e-07	6.81297e-31	4.37727e-22	8.98591e-51	1.3708e-36	2.32109e-21	6.76645e-13	1.97917e-22	0.000184492	6.56485e-40	6.01209e-52	1.16277e-42	9.39761e-10	0.999658	0.000157158	4.63585e-08	6.9741e-21	2.69151e-13	3.14302e-36	1.17877e-29	2.42346e-15
Tb927.10.5940	mitochondrion - OM	0.636288	0.0121137	0.99999	0.154928	0.00106389	6.15546e-14	6.16503e-27	3.38291e-44	9.84512e-48	1.6629e-16	0.363649	1.16821e-14	1.24521e-16	3.04022e-30	2.85031e-40	2.0592e-44	0.636288	2.15651e-31	2.78314e-05	9.73522e-06	1.31443e-10	3.65936e-23	3.68286e-36	3.98592e-20	2.55549e-05
Tb927.10.5960	secretory/endocytic 1	1	1	1	1.08027e-07	2.25366e-14	1.11817e-15	1.0494e-157	2.67598e-39	1.21482e-307	4.59224e-80	1.95573e-50	4.27275e-132	2.01373e-165	3.53579e-77	5.27517e-139	4.23302e-211	1.14023e-38	1.8936e-240	2.23928e-81	2.40424e-74	3.57626e-51	1.63616e-155	1	1.07556e-19	5.43285e-09
Tb927.10.5980	flagellum 1	1	1	1	5.91508e-14	2.65238e-16	2.58418e-54	2.22287e-103	2.12636e-170	1	5.24058e-63	1.44938e-51	3.19551e-71	1.71287e-15	6.15415e-126	3.84562e-124	2.13997e-144	1.9439e-21	8.1882e-117	3.46257e-48	9.41103e-58	2.46628e-53	1.26303e-71	6.25979e-116	2.24285e-65	1.0616e-87
Tb927.10.600	mitochondrion - matrix 1	1	1	1	0	0	0	0	0	0	0	0	0	0	0	1	0	0	0	0	0	0	0	0	0	0
Tb927.10.6000	microtubule structures 2	0.964577	0.854723	0.994974	0.13804	2.31593e-07	9.36109e-27	1.5419e-40	6.10525e-54	2.69753e-30	5.96931e-17	1.79195e-15	2.93605e-11	0.964577	1.60148e-36	6.14917e-35	5.91143e-23	4.94418e-09	0.0353947	2.80548e-05	1.60867e-09	1.72915e-24	2.15462e-14	4.89523e-43	9.2243e-33	1.47374e-13
Tb927.10.6010	nucleus	0.99996	0.999717	0.999997	0.000391655	7.74235e-11	1.55135e-32	7.2973e-26	1.27656e-62	8.49019e-31	1.38186e-20	1.09751e-14	1.43778e-24	1.49922e-05	1.55809e-55	3.83187e-68	1.9549e-41	1.50598e-13	0.99996	2.53656e-05	9.16307e-09	2.63338e-21	4.54808e-12	8.64844e-49	9.18287e-43	2.58134e-21
Tb927.10.6020	nucleus	0.999806	0.998533	1	0.00116251	4.22254e-07	1.60403e-44	1.99406e-11	8.10489e-115	5.27982e-79	1.66641e-24	2.27747e-15	1.44746e-53	6.78964e-14	3.19588e-97	1.57624e-108	9.35488e-106	4.97532e-20	0.999806	4.4442e-14	2.37362e-08	1.82778e-19	0.00019414	2.16683e-77	7.24374e-53	1.54388e-16
Tb927.10.6050	cytosol	1	1	1	1.62876e-07	7.14049e-11	2.1941e-57	1	1.53371e-249	3.05307e-167	1.23121e-48	7.44398e-31	3.78039e-114	9.76911e-77	4.81095e-146	2.78268e-151	1.35954e-212	7.2211e-93	6.2872e-52	4.80498e-56	8.35563e-09	1.21041e-28	2.04157e-20	3.48775e-177	1.71779e-65	1.60722e-27
Tb927.10.6070	microtubule structures 2	0.999996	0.999975	1	3.98786e-05	0.000169075	3.38808e-30	7.85647e-23	8.0398e-60	3.26104e-06	4.08115e-19	3.00734e-16	6.2866e-15	0.999996	4.67793e-38	5.31363e-47	1.77836e-44	1.89845e-07	5.82721e-18	9.15097e-09	3.43233e-12	6.65187e-23	3.90535e-12	3.58813e-43	6.44374e-30	7.61432e-23
Tb927.10.6090	mitochondrion - matrix 1	0.999111	0.996389	0.99996	0.00673479	1.59775e-09	2.65637e-34	2.33839e-43	5.10365e-35	1.97176e-58	2.23128e-23	7.0987e-24	2.48672e-17	2.04487e-14	5.62775e-21	0.999111	0.000888652	1.25157e-11	1.28053e-27	1.23279e-14	9.67542e-21	2.56879e-33	8.63574e-32	4.2694e-39	1.14014e-21	2.3164e-22
Tb927.10.6120	endoplasmic reticulum	0.999781	0.999647	0.999999	0.00112541	2.4021e-10	7.56747e-16	1.84914e-49	0.999781	9.14923e-117	4.99354e-41	1.14683e-31	8.02491e-37	3.91402e-37	0.000218013	7.55256e-41	5.17125e-52	6.46537e-08	3.05977e-86	1.62694e-34	2.98854e-24	2.46809e-35	5.96257e-54	4.43375e-07	6.74311e-09	2.64509e-13
Tb927.10.6130	mitochondrion - OM	0.929117	0.775839	0.989585	0.242031	0.321565	2.8283e-12	2.76537e-23	4.55724e-05	1.95146e-73	3.47082e-27	2.71613e-21	2.18642e-19	1.53993e-15	0.00159631	2.02286e-16	2.245e-20	0.929117	1.07514e-40	9.25904e-14	9.79588e-08	1.41889e-23	3.90145e-25	5.74095e-10	0.069241	8.62612e-08
Tb927.10.6150	microtubule structures 2	0.362038	0.0925549	0.739573	0.955689	0.00212879	1.16519e-22	2.0468e-17	8.15357e-67	9.23035e-39	1.00108e-18	6.52347e-08	1.96868e-08	0.362038	7.029e-45	5.86366e-38	4.10903e-36	1.3947e-06	8.37803e-06	1.64359e-10	0.000139307	3.01203e-21	0.325373	4.20799e-54	4.4881e-34	0.312441
Tb927.10.6160	proteasome	0.999232	0.994377	0.999988	0.00530165	4.28674e-08	5.89287e-18	1.29096e-57	1.00606e-90	2.94163e-67	2.32344e-31	7.2745e-13	1.18796e-32	2.15934e-41	1.4773e-43	8.90102e-46	7.75018e-102	0.000768256	6.0165e-49	8.80363e-20	0.999232	8.10665e-16	6.27108e-56	1.49566e-73	1.40331e-19	9.18455e-16
Tb927.10.6170	mitochondrion - matrix 2	0.927513	0.533452	0.999663	0.173447	2.29881e-08	2.45399e-32	1.46802e-23	2.33358e-15	1.54834e-36	3.29886e-19	2.74369e-19	5.53403e-07	6.18657e-11	2.87228e-14	0.0724862	0.927513	2.02314e-07	9.558e-19	5.11478e-12	1.21451e-18	1.67453e-31	7.68414e-29	3.48264e-25	1.63816e-09	5.19824e-18
Tb927.10.6180	acidocalcisomes	1	1	1	0	0	1	0	0	0	0	0	0	0	0	0	0	0	0	0	0	0	0	0	0	0
Tb927.10.6190	mitochondrion - OM	1	0.999998	1	2.49696e-06	0.000130822	2.91011e-19	1.41894e-25	2.3521e-19	4.17529e-58	3.36006e-20	2.76318e-16	5.97054e-13	1.50384e-11	2.97061e-08	6.72554e-10	1.32543e-26	1	5.53859e-24	7.62223e-10	1.84361e-10	6.34817e-24	2.33212e-41	1.38322e-15	1.47881e-07	4.00321e-15
Tb927.10.620	microtubule structures 1	1	0.999999	1	4.30652e-06	3.72461e-08	1.02401e-38	2.35532e-54	7.46621e-45	9.13213e-35	1.22977e-25	7.44507e-17	1	2.64657e-16	5.31322e-46	3.43777e-38	3.14704e-17	2.69345e-07	9.17325e-34	1.20527e-23	4.40883e-30	4.02665e-35	1.19162e-47	7.10353e-39	1.38459e-21	1.56068e-28
Tb927.10.6210	mitochondrion - OM	1	1	1	4.60525e-12	2.24641e-06	1.99169e-18	2.02075e-42	5.89523e-63	4.3315e-92	3.83945e-30	8.93875e-20	1.25738e-38	6.05718e-31	5.61162e-47	7.61954e-49	1.10767e-80	1	1.07911e-54	9.11995e-23	1.61819e-13	3.87308e-27	2.96576e-44	2.95858e-32	1.94464e-15	7.15719e-24
Tb927.10.6220	nucleus	1	1	1	6.74579e-07	4.17457e-14	7.25301e-42	3.89351e-49	2.23682e-132	1.0594e-73	3.13329e-33	8.42703e-22	7.79788e-65	1.63085e-17	1.08639e-109	6.52255e-108	9.55897e-94	1.55943e-32	1	4.44013e-08	4.97636e-13	8.23404e-19	2.06806e-29	2.00055e-96	5.27927e-56	1.64064e-45
Tb927.10.6230	flagellum 1	1	1	1	0	0	0	0	0	1	0	0	0	0	0	0	0	0	0	0	0	0	0	0	0	0
Tb927.10.6240	ribonucleoproteins 1	0.990609	0.967263	0.999268	0.0499869	1.43659e-05	7.17364e-25	8.52768e-07	2.62849e-33	2.40514e-20	4.52296e-17	2.54304e-08	1.7395e-08	0.00925473	2.5803e-25	1.95464e-32	1.67265e-25	1.46595e-08	0.000104453	7.11794e-06	2.04719e-05	7.94481e-19	0.990609	1.63848e-29	6.11489e-21	3.69037e-06
Tb927.10.6250	mitochondrion - OM	0.999565	0.998132	0.999968	0.00357861	8.93756e-05	1.55658e-08	4.53638e-64	1.04844e-06	1.35612e-107	9.76329e-28	3.5588e-23	4.44542e-30	2.4331e-22	1.44104e-12	1.23439e-20	4.65295e-29	0.999565	2.61546e-38	8.63721e-11	2.48833e-15	7.67052e-24	5.69288e-48	7.90251e-12	0.00043368	4.49606e-12
Tb927.10.6260	nucleus	1	1	1	0	0	0	0	0	0	0	0	0	0	0	0	0	0	1	0	0	0	0	0	0	0
Tb927.10.630	microtubule structures 1	1	1	1	0	0	0	0	0	0	0	0	1	0	0	0	0	0	0	0	0	0	0	0	0	0
Tb927.10.6310	ribonucleoproteins 1	0.999784	0.999281	0.999972	0.00196478	5.86474e-09	3.82713e-40	5.85302e-34	3.57933e-123	1.06714e-78	1.01443e-32	4.40847e-19	2.44629e-35	3.67421e-08	1.29093e-92	3.54088e-101	7.40091e-71	2.87155e-18	0.000215635	1.15333e-18	1.79583e-08	4.71223e-21	0.999784	1.68248e-99	1.87061e-57	1.27894e-16
Tb927.10.6330	nucleus - chromatin	1	0.999997	1	7.50062e-06	2.18696e-07	1.86275e-18	5.22926e-66	7.40123e-59	1.15347e-76	3.60105e-15	1.16319e-11	6.4074e-18	1.03905e-07	7.69656e-56	3.77322e-44	5.31651e-44	4.10465e-07	6.62711e-18	1	1.22695e-15	1.79097e-20	1.43137e-48	1.81398e-63	5.12723e-27	1.80823e-25
Tb927.10.6360	microtubule structures 2	0.999393	0.999065	0.99998	0.0037008	6.07568e-07	4.96495e-18	2.83607e-22	1.50933e-29	6.59217e-73	2.11663e-17	7.50149e-15	1.00367e-19	0.999393	3.72674e-37	6.89059e-40	4.71843e-27	4.5716e-05	3.23564e-37	3.11803e-15	1.15776e-13	2.39017e-25	1.73431e-26	3.86569e-39	1.67143e-26	0.000561253
Tb927.10.6380	endoplasmic reticulum	0.999997	0.999991	0.999999	4.14398e-05	1.98109e-09	1.11513e-13	9.50109e-63	0.999997	1.07083e-131	5.08415e-45	4.97821e-40	4.41955e-56	7.88281e-34	2.74535e-07	5.80777e-46	1.2045e-45	2.51966e-10	1.22964e-73	4.03558e-34	1.45855e-29	1.07684e-39	1.37154e-45	2.70932e-06	2.49367e-08	3.31775e-15
Tb927.10.6400	mitochondrion - matrix 2	1	1	1	0	0	0	0	0	0	0	0	0	0	0	0	1	0	0	0	0	0	0	0	0	0
Tb927.10.6410	nucleus	0.999951	0.999822	0.99999	0.000526851	4.35816e-07	5.74001e-33	1.53467e-16	1.38355e-50	1.25774e-23	1.12643e-18	3.06807e-13	4.47997e-20	3.1805e-05	7.75505e-41	2.70402e-49	2.4458e-38	1.20719e-10	0.999951	1.64657e-05	1.91164e-07	9.99335e-23	8.72386e-08	1.91926e-38	1.34979e-31	1.20877e-13
Tb927.10.6440	cytosol	1	1	1	0	0	0	1	0	0	0	0	0	0	0	0	0	0	0	0	0	0	0	0	0	0
Tb927.10.6480	microtubule structures 2	1	0.999997	1	7.07559e-06	5.84651e-11	8.86167e-33	2.18871e-31	1.0623e-88	1.38085e-26	7.29299e-20	3.9121e-21	7.86143e-23	1	3.46954e-59	1.58671e-67	7.52564e-54	1.78345e-10	1.24778e-13	2.16522e-12	4.59715e-12	3.73396e-24	4.84586e-07	7.61811e-76	6.99197e-51	3.1065e-20
Tb927.10.6490	flagellum 1	1	1	1	2.34574e-13	4.22771e-17	5.77209e-53	6.79615e-102	1.20472e-158	1	4.03471e-59	7.19781e-50	2.05447e-54	7.08655e-15	1.40012e-116	2.22428e-116	8.94303e-131	4.44664e-22	8.11645e-112	7.74905e-47	2.13278e-55	1.13764e-52	1.70091e-65	3.08013e-108	3.27199e-60	1.75477e-81
Tb927.10.650	flagellum 1	1	1	1	0	0	0	0	0	1	0	0	0	0	0	0	0	0	0	0	0	0	0	0	0	0
Tb927.10.6530	endoplasmic reticulum	0.999908	0.999641	0.999991	0.000929476	5.02582e-09	1.19792e-14	1.1615e-89	0.999908	9.47359e-142	1.93022e-38	7.05838e-34	3.41658e-57	1.17543e-49	1.51139e-17	6.32705e-47	5.46401e-57	2.2504e-05	1.31577e-86	6.63353e-28	4.94565e-41	1.78385e-34	3.11756e-74	4.75935e-08	6.89588e-05	1.76658e-16
Tb927.10.6550	nucleus - chromatin	0.96557	0.500425	0.999998	0.0739757	0.00855124	8.81961e-18	5.51894e-13	1.77894e-61	2.32287e-40	4.74903e-15	2.7463e-07	3.02974e-29	2.30795e-05	1.30327e-46	9.91612e-41	1.16542e-56	1.0066e-06	8.72791e-06	0.96557	0.0343959	1.26727e-15	6.91408e-07	1.124e-36	1.53403e-19	5.41077e-14
Tb927.10.6570	flagellum 1	0.999997	0.999991	1	4.04649e-05	4.49279e-11	4.67581e-46	1.01004e-73	9.54779e-142	0.999997	5.66756e-51	9.29105e-44	4.61742e-61	3.01165e-06	5.01049e-107	5.74481e-107	2.90112e-117	1.58908e-14	3.91615e-88	7.89637e-36	2.65703e-41	3.67663e-45	9.74562e-49	5.8798e-92	6.96394e-54	3.19581e-67
Tb927.10.6580	flagellum 1	0.999744	0.998632	0.999999	0.00187762	2.97008e-08	1.44359e-39	1.60865e-73	1.4057e-123	0.999744	1.25055e-40	4.35302e-33	3.00449e-38	0.000256056	1.32269e-89	8.77564e-88	1.14895e-96	9.06091e-10	7.8506e-81	1.2862e-27	3.9738e-34	8.96795e-38	1.58554e-42	4.35205e-80	5.22622e-41	2.89458e-59
Tb927.10.6600	nucleus	0.978329	0.606283	0.999999	0.0406653	2.86688e-09	9.44649e-28	2.66046e-26	4.46486e-51	6.06905e-21	2.76221e-14	3.95305e-13	1.21627e-20	1.381e-06	3.37927e-37	2.13579e-45	2.27279e-31	1.99924e-07	0.978329	0.0216689	1.89613e-07	1.99741e-20	1.74785e-13	3.62729e-39	9.0404e-30	8.97606e-19
Tb927.10.6610	endoplasmic reticulum	1	1	1	0	0	0	0	1	0	0	0	0	0	0	0	0	0	0	0	0	0	0	0	0	0
Tb927.10.6630	nucleus	1	1	1	0	0	0	0	0	0	0	0	0	0	0	0	0	0	1	0	0	0	0	0	0	0
Tb927.10.6640	secretory/endocytic 1	0.999995	0.999971	1	5.96252e-05	8.12857e-11	4.65152e-09	1.40514e-88	4.62092e-06	6.23081e-188	2.40351e-55	6.36874e-43	2.65837e-68	1.92899e-65	2.62237e-30	4.90692e-77	1.62433e-108	9.96096e-18	1.28818e-118	2.99605e-53	2.10285e-40	3.2367e-43	2.91146e-92	0.999995	3.00042e-08	5.60947e-08
Tb927.10.6650	ribonucleoproteins 1	0.986768	0.95804	0.99751	0.0683581	0.00155154	7.69729e-34	4.82628e-07	1.82939e-65	9.4062e-33	3.0482e-22	7.54774e-12	1.52025e-26	0.000283952	4.41427e-62	1.63785e-70	2.54894e-61	8.91976e-12	0.0129416	4.9798e-08	5.85355e-06	1.51398e-11	0.986768	3.21888e-49	2.13117e-34	2.49451e-08
Tb927.10.6670	microtubule structures 2	1	1	1	6.12603e-12	8.51783e-10	1.64024e-37	2.89373e-28	1.64441e-68	2.00742e-13	7.59942e-26	2.95089e-28	2.63202e-33	1	1.68977e-76	2.15899e-70	8.65283e-62	8.83934e-15	3.49464e-39	8.1135e-20	4.53832e-17	1.10182e-30	5.44923e-25	1.32634e-71	1.21655e-41	1.08881e-34
Tb927.10.6680	cytosol	1	1	1	0	0	0	1	0	0	0	0	0	0	0	0	0	0	0	0	0	0	0	0	0	0
Tb927.10.6690	proteasome	0.986158	0.92207	0.999452	0.0611565	0.0573908	1.50947e-17	1.15096e-05	4.90405e-62	2.13274e-40	1.18322e-10	0.00273782	8.41843e-19	3.33931e-09	1.19286e-41	3.77091e-39	8.33013e-60	1.48493e-06	1.47231e-09	0.000265601	0.986158	1.62844e-07	5.2845e-08	7.03785e-38	4.28272e-10	0.0108251
Tb927.10.670	mitochondrion - OM	1	1	1	2.90903e-08	6.78477e-07	2.5203e-15	2.22603e-77	3.45526e-24	3.34884e-96	2.472e-27	5.11273e-19	1.02686e-31	1.90407e-22	5.81658e-13	4.62002e-23	2.93874e-45	1	5.79616e-59	5.50487e-15	1.40181e-18	5.01498e-18	3.20715e-53	1.77724e-37	1.48759e-09	1.29418e-28
Tb927.10.6700	nucleus	0.997712	0.991655	0.999453	0.0165136	6.41637e-10	1.07978e-42	3.5642e-36	5.55733e-116	1.79007e-62	5.12849e-26	1.71858e-25	1.69491e-28	0.0017131	4.52617e-87	5.02645e-96	4.80396e-54	2.42198e-16	0.997712	3.08307e-14	1.78151e-09	2.38328e-27	0.000574517	1.95734e-100	1.48931e-62	3.47554e-16
Tb927.10.6710	microtubule structures 2	0.741827	0.393971	0.965964	0.538994	0.134542	2.27706e-23	4.77838e-32	2.27119e-55	9.31993e-23	6.97621e-12	2.28796e-05	0.000108229	0.741827	1.75294e-39	2.23322e-42	1.26339e-32	0.249082	2.5567e-06	1.18289e-05	0.0089455	1.34243e-18	7.62254e-11	1.06907e-49	2.92487e-29	7.52919e-08
Tb927.10.6740	secretory/endocytic 1	1	1	1	5.94626e-08	5.81528e-13	9.92152e-14	1.27545e-164	1.06379e-34	2.62606e-286	6.42377e-74	5.92059e-48	4.4348e-120	4.49844e-148	1.22312e-77	5.63364e-129	1.03919e-188	3.12301e-34	4.41227e-221	1.29779e-75	8.85059e-79	9.88603e-49	2.87081e-154	1	2.65181e-17	2.94851e-09
Tb927.10.6750	secretory/endocytic 1	0.538187	0.0582181	0.999997	0.330995	0.00035622	0.461771	1.1757e-120	3.81708e-29	5.71486e-227	3.97025e-53	7.60572e-33	8.45175e-81	3.65019e-106	1.41876e-52	1.38824e-87	3.53481e-143	1.26137e-17	3.12115e-166	6.82691e-55	1.74171e-53	2.55676e-34	1.69909e-129	0.538187	7.34333e-08	4.20733e-05
Tb927.10.6780	secretory/endocytic 1	1	1	1	0	1.07633e-21	2.7748e-24	4.14093e-229	2.78444e-70	0	7.734e-91	1.32499e-57	5.97796e-165	1.3025e-222	2.65292e-113	4.94614e-163	1.16958e-253	2.85099e-71	1.15462e-295	1.34139e-95	6.48071e-119	2.13364e-57	1.05969e-214	1	4.94255e-38	1.46883e-19
Tb927.10.6790	nucleus	0.703765	0.120757	0.98231	0.471097	0.000615279	1.7727e-30	8.14649e-34	9.92517e-99	4.11133e-41	4.57065e-20	1.11601e-10	1.31672e-29	0.29421	1.46374e-67	6.28824e-62	8.07633e-64	1.08804e-07	0.703765	1.88321e-07	0.0020164	3.1401e-16	2.04382e-06	2.56601e-79	1.40636e-40	6.26734e-06
Tb927.10.680	mitochondrion - OM	0.946532	0.737795	0.997035	0.175554	0.0144401	7.30741e-26	1.77957e-33	1.81948e-14	4.45778e-62	1.7147e-17	1.65853e-17	1.3533e-15	1.409e-08	1.69827e-07	0.0530944	0.000327889	0.946532	4.87977e-22	4.56795e-05	4.81662e-15	2.66702e-24	1.66072e-36	4.58978e-22	6.95296e-08	3.64976e-18
Tb927.10.6800	ribonucleoproteins 1	0.999995	0.999983	0.999999	6.29607e-05	1.3847e-07	3.20691e-44	4.86469e-06	5.87471e-117	2.32822e-63	1.75059e-27	1.44224e-16	2.03107e-47	4.60543e-15	1.20249e-92	2.10874e-97	1.30346e-108	2.14974e-25	8.60494e-09	1.87738e-20	2.97633e-09	9.17959e-15	0.999995	2.10302e-78	6.83324e-45	1.08744e-11
Tb927.10.6810	microtubule structures 2	0.999986	0.999943	0.999997	0.000152779	0.000106711	7.08118e-29	6.54584e-10	5.69806e-27	2.16549e-13	1.33278e-05	3.9573e-12	8.36216e-13	0.999986	2.93081e-32	1.41254e-37	2.08262e-18	7.18304e-09	1.56742e-10	2.27846e-07	1.68936e-09	1.0953e-26	1.53705e-12	4.35098e-33	5.01551e-25	1.20547e-14
Tb927.10.6820	ribonucleoproteins 1	0.857896	0.427758	0.992531	0.331838	1.56721e-05	2.01846e-38	1.07854e-06	2.27855e-165	3.3797e-95	4.75741e-19	1.50404e-06	2.95388e-51	2.24469e-23	1.44853e-96	3.28927e-95	3.30267e-139	2.9812e-36	3.97239e-13	1.16685e-28	0.142096	5.73784e-06	0.857896	4.33824e-110	2.32024e-41	2.55257e-08
Tb927.10.6830	microtubule structures 2	0.438194	0.00369102	0.972854	0.64691	0.677476	4.53684e-24	3.47576e-31	5.41603e-60	5.3383e-37	7.83291e-13	9.8356e-05	0.249432	0.438194	9.27189e-40	1.30762e-43	5.92432e-32	0.311916	1.97585e-09	1.88959e-05	0.000273382	3.5618e-18	6.76757e-05	8.9665e-53	2.26469e-33	3.66447e-08
Tb927.10.6840	endoplasmic reticulum	0.99981	0.999453	0.999958	0.0017783	6.41722e-12	5.64983e-12	7.93634e-76	0.99981	1.79688e-155	9.57665e-54	3.18193e-43	2.46672e-49	6.44817e-51	2.24706e-13	3.55028e-63	4.48221e-68	5.05785e-12	3.00671e-104	7.44867e-46	4.17169e-35	9.64019e-45	5.50006e-73	0.00018992	8.35358e-10	3.88621e-16
Tb927.10.6850	mitochondrion - matrix 1	1	1	1	0	0	0	0	0	0	0	0	0	0	0	1	0	0	0	0	0	0	0	0	0	0
Tb927.10.6870	endoplasmic reticulum	0.999993	0.999983	0.999999	8.69253e-05	4.82726e-11	2.27256e-12	1.48115e-64	0.999993	7.11185e-147	3.39001e-50	5.76151e-40	1.00892e-49	5.99166e-38	6.62973e-11	1.87473e-58	4.95935e-64	3.84664e-12	1.35419e-95	6.30719e-43	4.49203e-33	2.31688e-44	3.52777e-64	6.82343e-06	1.7886e-09	1.62132e-12
Tb927.10.690	acidocalcisomes	1	1	1	5.74933e-08	1.6695e-11	1	3.73897e-157	1.27795e-55	8.0191e-233	9.33728e-51	2.25231e-27	1.54502e-90	1.84575e-160	9.8384e-79	5.22439e-93	1.47734e-169	1.28238e-32	3.90896e-199	3.37062e-54	2.82809e-63	6.21946e-31	6.24256e-160	1.56282e-14	3.20507e-21	3.59476e-09
Tb927.10.6900	nucleus - chromatin	1	0.999998	1	6.41968e-06	3.92409e-14	3.44971e-28	7.70722e-57	3.0908e-58	2.48971e-82	1.27042e-29	5.85398e-24	2.94087e-34	9.70547e-08	1.1347e-48	1.36877e-39	1.23737e-44	2.03221e-12	3.28031e-07	1	2.34028e-19	4.47936e-33	6.35563e-40	2.00861e-43	6.06059e-30	2.34794e-33
Tb927.10.6960	flagellum 1	0.677293	0.325637	0.903806	0.684944	0.191589	4.00764e-28	1.36139e-59	2.91166e-120	0.677293	3.97891e-37	2.11581e-28	2.3684e-48	0.278214	1.6867e-87	1.33327e-84	1.87825e-102	0.0444923	1.30282e-68	1.43612e-21	2.96846e-23	1.78905e-31	1.13502e-33	4.66796e-73	3.78459e-37	3.09014e-49
Tb927.10.6970	cytosol	0.998884	0.997084	0.999681	0.00851944	2.13751e-10	5.29607e-52	0.998884	1.71095e-245	1.23483e-165	1.44053e-36	3.3137e-20	1.51988e-97	1.67213e-57	6.02413e-138	7.01123e-145	1.58335e-211	7.37979e-75	3.67338e-43	3.87922e-54	0.00111637	1.31895e-17	1.60554e-16	3.36953e-171	1.92791e-59	3.50963e-13
Tb927.10.6980	flagellum 1	1	1	1	1.51164e-06	1.11392e-11	3.01879e-37	3.36861e-56	4.34688e-92	1	4.8446e-35	2.82018e-32	1.11097e-35	9.14571e-08	3.13259e-75	7.52114e-76	7.36096e-80	3.01704e-10	3.5449e-69	2.07573e-26	1.33423e-28	2.90445e-36	1.08184e-34	1.22649e-63	1.45872e-35	1.78915e-49
Tb927.10.6990	secretory/endocytic 3	0.9998	0.998323	0.999979	0.00174587	0.384658	2.07382e-19	1.88095e-11	1.89337e-39	1.19556e-80	3.46967e-32	1.52617e-12	5.94226e-17	1.42184e-21	4.92798e-37	5.96884e-52	1.35146e-58	7.88682e-05	2.24528e-38	1.22357e-18	0.000121168	3.55967e-21	2.57142e-20	1.07071e-28	1.53548e-16	0.9998
Tb927.10.7000	microtubule structures 1	0.982179	0.884358	0.999211	0.0686448	8.89823e-05	1.09802e-30	8.08626e-60	5.95171e-36	2.39354e-62	7.09793e-26	6.54393e-13	0.982179	2.96718e-20	3.46728e-52	2.39793e-42	1.0157e-38	0.0178201	8.67019e-40	1.98399e-24	2.31894e-26	1.77055e-31	2.25109e-51	1.43819e-29	5.20214e-07	3.92602e-28
Tb927.10.7020	secretory/endocytic 1	0.999547	0.998169	0.999951	0.00384275	1.52023e-05	6.12244e-06	9.73357e-58	1.77543e-05	1.37824e-171	9.90519e-54	3.24897e-34	4.20827e-50	6.56379e-57	6.46887e-20	3.29826e-73	3.33388e-95	5.34743e-08	4.17505e-120	4.63016e-50	1.34096e-25	1.55102e-38	9.98007e-69	0.999547	2.66681e-12	0.000429015
Tb927.10.7050	nucleus	0.999996	0.999977	1	5.49624e-05	9.11637e-10	1.99262e-29	3.53369e-15	2.8392e-63	1.23072e-45	1.94264e-14	8.36932e-11	5.16143e-32	7.0969e-08	4.82141e-57	1.339e-60	4.79657e-61	1.93735e-12	0.999996	3.28644e-06	9.62774e-07	8.31027e-17	4.14839e-12	2.19832e-41	5.92403e-33	5.68754e-21
Tb927.10.7060	microtubule structures 2	0.999803	0.999462	0.999992	0.00129287	5.10262e-09	1.32362e-22	3.9235e-23	2.36373e-33	1.46611e-45	4.24769e-15	9.581e-13	1.52349e-15	0.999803	5.9711e-23	1.52828e-19	1.95911e-17	1.55583e-06	9.68057e-17	2.16058e-09	3.75506e-11	1.00899e-26	1.67191e-14	1.59439e-32	3.09964e-24	0.000195067
Tb927.10.7070	nucleus - chromatin	0.999815	0.999297	0.999983	0.00176121	1.88425e-09	1.70038e-25	2.01203e-30	6.87494e-44	7.13137e-47	2.03627e-17	1.48805e-11	1.01241e-13	5.49296e-05	3.0823e-37	3.17662e-28	3.28345e-34	1.05513e-08	0.000129531	0.999815	4.53988e-09	4.89415e-27	1.81893e-17	2.64878e-31	3.30891e-20	1.31441e-18
Tb927.10.7080	mitochondrion - matrix 1	0.99973	0.998137	0.999996	0.00226881	1.65657e-10	6.4801e-37	5.86126e-42	7.14941e-42	8.84786e-70	4.43243e-27	1.72402e-26	6.11403e-17	8.88924e-15	1.57417e-24	0.99973	0.00027037	1.98751e-11	1.62631e-26	7.32213e-12	4.20934e-22	5.7409e-35	3.96344e-45	2.04455e-43	2.40011e-22	7.60543e-24
Tb927.10.7090	mitochondrion - IM	1	1	1	0	0	0	0	0	0	0	0	0	0	1	0	0	0	0	0	0	0	0	0	0	0
Tb927.10.710	endoplasmic reticulum	0.999842	0.999576	0.999953	0.00150516	1.32017e-14	6.35297e-14	4.47082e-81	0.999842	1.0541e-159	2.36672e-54	2.61038e-41	2.42798e-49	3.42502e-69	3.12282e-19	2.68989e-67	8.50395e-80	9.56844e-12	6.1057e-121	5.39638e-49	4.38324e-36	1.4684e-41	1.08519e-80	0.000157898	1.26871e-11	9.21652e-14
Tb927.10.7110	cytosol	0.970718	0.77158	0.999978	0.087409	8.65786e-08	5.93852e-47	0.970718	1.19165e-240	3.71621e-178	1.17299e-29	1.48179e-16	6.21906e-90	8.61957e-48	3.38918e-132	2.33994e-139	1.60263e-208	1.01363e-67	1.46435e-26	9.14502e-49	0.0292817	2.42705e-16	1.63027e-13	8.1136e-167	3.58886e-58	6.16577e-08
Tb927.10.7120	flagellum 1	1	1	1	5.04843e-13	3.27223e-16	6.47536e-56	9.48202e-106	8.88164e-173	1	4.85376e-65	3.52944e-53	3.30257e-71	1.5582e-14	1.38188e-128	1.83272e-127	1.40309e-146	1.49652e-22	1.30984e-123	1.76922e-50	6.88461e-60	2.77402e-55	2.54761e-70	8.27253e-116	4.97607e-66	1.18056e-88
Tb927.10.7130	nucleus	0.98975	0.953847	0.998444	0.0566916	5.87054e-09	8.68658e-29	8.53525e-10	7.58761e-47	4.79459e-22	4.99092e-14	6.24193e-08	2.74772e-19	0.00283939	2.37505e-46	2.63688e-55	3.7654e-37	7.95486e-12	0.98975	6.1399e-05	3.42098e-05	3.09741e-14	0.00731464	3.02913e-37	2.68206e-31	7.41773e-11
Tb927.10.7140	secretory/endocytic 1	0.999998	0.999996	1	2.23101e-05	9.29195e-08	4.2879e-08	2.6417e-97	3.355e-13	7.44155e-222	6.95643e-67	7.38536e-47	3.23549e-80	4.34027e-89	2.15604e-45	1.28794e-98	1.11083e-136	2.23933e-20	3.53426e-164	7.22276e-66	1.64821e-46	1.12093e-47	1.47468e-104	0.999998	2.7582e-13	1.50834e-06
Tb927.10.720	microtubule structures 2	1	1	1	0	0	0	0	0	0	0	0	0	1	0	0	0	0	0	0	0	0	0	0	0	0
Tb927.10.7200	secretory/endocytic 3	0.827056	0.0207274	0.976042	0.340037	0.00206358	5.19793e-29	0.001197	4.21198e-102	2.43358e-73	2.88002e-19	1.04331e-06	1.4036e-25	1.29682e-16	2.52049e-61	3.12496e-62	8.34472e-94	8.14596e-13	3.09403e-14	7.68589e-18	0.166036	1.02955e-08	0.00570954	3.18529e-70	1.12346e-22	0.827056
Tb927.10.7210	secretory/endocytic 2	0.997144	0.994195	0.999685	0.0138317	0.000458558	1.94543e-19	8.16165e-31	1.01709e-05	2.71309e-71	3.36819e-18	2.76075e-19	2.99962e-16	2.68693e-09	2.82936e-10	5.26671e-13	5.54508e-24	0.00165003	4.59661e-22	3.20362e-15	1.57066e-11	2.06854e-29	7.50914e-28	0.00119592	0.997144	7.41157e-11
Tb927.10.7230	flagellum 1	1	1	1	0	0	0	0	0	1	0	0	0	0	0	0	0	0	0	0	0	0	0	0	0	0
Tb927.10.7270	secretory/endocytic 2	0.996885	0.980546	0.999965	0.0181933	5.2378e-05	3.12469e-18	5.0628e-64	9.10382e-14	9.64898e-138	7.67961e-34	5.18045e-23	5.90949e-39	3.42338e-45	1.58365e-28	3.51325e-51	1.60867e-75	0.00311451	3.08103e-75	1.15814e-29	2.52341e-20	3.46077e-29	7.00959e-61	1.38971e-07	0.996885	4.01756e-10
Tb927.10.7280	nucleus	0.999985	0.999908	0.999999	0.000160424	9.60255e-10	1.33798e-46	3.98038e-17	3.28652e-118	7.18678e-70	1.98363e-37	1.09446e-21	3.61424e-52	6.47485e-11	2.65798e-95	7.45698e-105	1.22042e-84	2.21821e-23	0.999985	7.25867e-17	6.00608e-08	1.91807e-19	1.44859e-05	7.53141e-91	2.61765e-57	1.91191e-16
Tb927.10.7290	microtubule structures 2	0.515859	0.168811	0.877541	0.60652	0.000685752	2.33657e-22	4.01345e-36	3.0637e-79	5.91319e-12	1.34517e-23	1.65292e-21	4.2687e-32	0.515859	8.64213e-59	1.18518e-53	3.44844e-66	0.484141	6.51596e-38	9.34518e-14	3.35539e-11	1.41873e-24	5.87084e-19	9.06529e-42	2.34737e-27	1.01578e-25
Tb927.10.730	secretory/endocytic 3	1	1	1	4.84443e-11	0.00707026	5.20587e-26	7.64059e-24	1.16049e-86	3.6068e-126	4.34708e-39	3.87279e-20	2.11767e-38	2.22247e-31	3.0642e-59	1.17844e-72	1.39835e-91	1.81528e-15	1.34683e-66	4.22038e-31	1.85454e-12	7.54001e-26	2.97302e-30	2.32906e-49	1.20708e-27	1
Tb927.10.7300	ribonucleoproteins 1	0.971503	0.903486	0.998393	0.119459	9.9035e-08	6.17724e-42	0.028496	5.38934e-154	1.40165e-93	9.22707e-22	4.47622e-14	4.45373e-51	1.12632e-23	1.11593e-94	1.20165e-97	1.72359e-140	3.83579e-34	5.37736e-15	5.61573e-32	7.74846e-07	2.76933e-11	0.971503	5.32e-101	1.15132e-40	1.89168e-08
Tb927.10.7310	proteasome	0.997553	0.989348	0.999755	0.0171306	1.6634e-06	6.35153e-32	1.35277e-09	2.80966e-112	1.83189e-90	4.69698e-21	3.50414e-08	2.11218e-42	1.61695e-17	5.56596e-80	1.16823e-83	6.44226e-105	2.2932e-13	0.0011024	5.73643e-12	0.997553	1.67894e-07	3.99932e-08	4.21891e-76	1.60594e-40	0.00134394
Tb927.10.7330	ribonucleoproteins 1	1	1	1	9.13949e-08	1.12156e-09	1.02382e-47	7.76036e-18	3.20375e-137	4.23785e-81	7.7475e-37	9.24792e-25	8.96949e-58	4.62268e-16	9.08276e-105	1.97579e-104	1.47519e-116	3.74473e-24	2.72993e-10	1.33808e-22	4.23268e-09	2.24318e-23	1	6.42426e-104	9.30326e-55	1.83855e-13
Tb927.10.7350	flagellum 1	1	1	1	1.31977e-11	8.80102e-16	9.86991e-52	4.41835e-90	5.96771e-153	1	2.4543e-58	2.09204e-50	6.97342e-67	4.5084e-13	9.5266e-116	1.39713e-113	3.89818e-133	6.79042e-21	2.49718e-102	1.18206e-43	6.1498e-52	8.5787e-52	7.33034e-62	2.10015e-100	4.9839e-60	2.38408e-78
Tb927.10.7360	secretory/endocytic 1	0.999811	0.999443	0.999955	0.00176905	8.33801e-09	2.1085e-07	2.61731e-115	6.67046e-20	2.2463e-241	7.66805e-64	2.59237e-43	2.86199e-90	3.45546e-110	2.25627e-48	7.44318e-105	3.68639e-152	1.02304e-22	1.0037e-170	8.31333e-65	6.97855e-52	5.28061e-44	7.09882e-122	0.999811	1.51696e-11	0.000188748
Tb927.10.7380	mitochondrion - matrix 1	1	1	1	1.42769e-09	1.56291e-12	4.34047e-31	5.99186e-54	2.17868e-39	1.3732e-58	4.24158e-26	1.52012e-22	7.86913e-22	1.1957e-14	7.47308e-23	1	3.55395e-11	2.2592e-11	2.82136e-27	3.1904e-15	1.6923e-20	5.48085e-32	1.53555e-32	1.63304e-43	1.31973e-24	3.57272e-27
Tb927.10.7390	nucleus	0.999939	0.999706	0.999995	0.000643242	3.07838e-09	2.47809e-43	1.8955e-32	5.69708e-127	4.53965e-70	1.84594e-33	5.62299e-23	5.28758e-47	4.83526e-06	2.768e-97	1.81376e-101	2.09979e-76	1.49142e-18	0.999939	9.9912e-17	3.80903e-06	3.33162e-23	5.22941e-05	1.54379e-107	1.97295e-59	1.46139e-14
Tb927.10.740	nucleus	0.99997	0.999887	0.999993	0.00033307	1.84524e-10	1.04093e-37	5.30639e-31	6.93954e-73	3.93494e-28	4.5917e-23	4.56276e-21	5.38499e-24	3.03816e-05	7.37047e-56	3.62611e-67	8.98453e-37	4.83822e-14	0.99997	4.87791e-09	1.07111e-09	3.66815e-25	2.94946e-12	6.61395e-60	8.72297e-45	4.16597e-21
Tb927.10.7400	mitochondrion - OM	0.99993	0.999558	1	0.000604065	4.10263e-05	8.1204e-08	3.77377e-63	5.52015e-15	1.03773e-105	3.59432e-28	4.32719e-21	1.10864e-28	3.06669e-22	1.9443e-16	1.92249e-22	8.32282e-37	0.99993	3.76061e-44	2.74101e-12	4.87122e-20	1.1472e-24	8.71395e-52	9.60623e-15	6.98724e-05	2.34828e-11
Tb927.10.7410	mitochondrion - matrix 2	1	1	1	4.87818e-08	1.71918e-11	3.05005e-35	1.66656e-22	1.59846e-12	1.95125e-69	3.59301e-23	2.61161e-34	9.96958e-28	1.04214e-16	2.32744e-11	2.38733e-09	1	1.04455e-14	5.60635e-34	5.44491e-16	6.69931e-25	1.79702e-37	1.3506e-42	7.45386e-26	3.58216e-16	1.08193e-23
Tb927.10.7420	cytosol	0.999795	0.999163	0.999986	0.00187025	1.42586e-06	6.63659e-36	0.999795	4.10783e-131	3.19195e-80	1.34371e-10	8.23314e-08	3.27604e-56	4.69833e-22	7.03133e-78	1.48422e-82	1.4593e-109	8.83665e-35	3.59863e-06	2.55668e-21	0.000199285	6.41674e-15	2.05281e-06	9.71313e-90	1.65301e-37	5.55276e-12
Tb927.10.7430	mitochondrion - matrix 2	0.997341	0.993888	0.999229	0.0180637	7.31236e-12	4.23915e-35	7.59837e-30	1.62261e-12	7.73102e-71	8.77209e-27	8.85491e-35	2.54305e-26	3.35966e-16	2.83553e-06	0.00265564	0.997341	4.77933e-12	4.4104e-38	3.00927e-15	7.79509e-25	1.76279e-36	2.69464e-49	4.9612e-23	3.46388e-14	1.74943e-27
Tb927.10.7440	nucleus	0.999943	0.999686	0.999997	0.000518687	2.9082e-09	7.73518e-41	8.35636e-08	7.29811e-122	9.67226e-84	1.02279e-27	1.17471e-14	7.37894e-49	9.10082e-13	7.77185e-86	6.15852e-91	8.35296e-108	2.35286e-20	0.999943	5.60381e-16	7.68213e-06	1.10982e-12	4.87657e-05	1.6652e-86	3.47708e-43	2.766e-13
Tb927.10.7450	nucleus	0.668961	0.19285	0.954711	0.545937	4.50485e-05	1.87985e-38	4.7112e-20	2.3816e-122	7.26459e-68	8.35145e-24	1.36165e-09	1.00505e-44	2.64417e-07	8.85636e-88	1.12508e-92	1.25542e-106	1.09193e-14	0.668961	1.93225e-16	0.326456	0.00456977	1.273e-05	4.87631e-89	4.30616e-40	3.11437e-11
Tb927.10.7470	nucleus	0.999967	0.999779	0.999999	0.000344175	1.86765e-12	2.04343e-51	1.67876e-53	4.3824e-158	9.43421e-85	3.04859e-41	9.53902e-33	2.60178e-61	6.53491e-12	1.19795e-114	2.2481e-112	1.53523e-93	6.81628e-25	0.999967	1.18393e-23	1.44821e-09	2.12432e-33	3.32873e-05	2.76547e-135	2.78761e-70	8.75526e-20
Tb927.10.7480	endoplasmic reticulum	0.999999	0.999996	1	1.76917e-05	1.04396e-09	3.67401e-14	1.48047e-56	0.999999	9.1584e-131	8.47805e-43	7.03815e-39	3.32731e-44	8.82675e-34	9.27607e-07	1.56309e-42	3.67362e-46	1.39997e-08	7.46629e-79	3.9559e-34	3.84533e-25	7.34579e-39	9.18521e-53	2.74113e-07	4.65033e-09	1.08396e-14
Tb927.10.7490	proteasome	0.998199	0.994333	0.999863	0.0126093	1.14202e-07	5.40792e-20	1.04214e-27	4.07112e-71	4.69072e-67	3.53461e-18	1.352e-07	3.04907e-23	1.5174e-19	1.72744e-48	6.52854e-59	1.52676e-66	0.00180043	2.45901e-17	3.6525e-12	0.998199	4.11678e-11	1.4692e-22	1.75533e-53	1.72887e-29	3.80465e-07
Tb927.10.750	endoplasmic reticulum	0.999984	0.999923	0.999996	0.000190847	1.23453e-13	1.80562e-09	1.28689e-73	0.999984	9.7743e-145	6.16794e-45	3.9017e-37	1.61386e-51	9.55881e-54	1.63431e-11	3.58846e-52	6.01832e-67	2.04256e-09	2.16845e-89	2.00968e-40	1.02329e-30	2.99123e-36	1.00419e-67	1.64255e-05	3.20031e-08	8.78341e-17
Tb927.10.7500	nucleus	1	1	1	6.94297e-07	7.50686e-11	1.28509e-37	7.12249e-23	8.03065e-82	7.20256e-36	8.68348e-25	2.0559e-17	2.07593e-43	1.25787e-08	1.74074e-72	1.29151e-81	1.49593e-57	1.74275e-16	1	2.66995e-08	1.30276e-09	2.6148e-18	5.46386e-12	4.63814e-57	4.55103e-44	1.99828e-27
Tb927.10.7510	flagellum 1	1	1	1	0	0	0	0	0	1	0	0	0	0	0	0	0	0	0	0	0	0	0	0	0	0
Tb927.10.7520	mitochondrion - matrix 2	0.78568	0.405719	0.963493	0.467403	4.85289e-07	1.69343e-27	1.40049e-24	1.24779e-07	6.26952e-57	9.29136e-19	5.10874e-26	2.23781e-21	4.86164e-10	0.00116292	0.213157	0.78568	5.73327e-08	7.65392e-30	2.09745e-12	1.3773e-17	2.27299e-32	1.37109e-30	1.06698e-16	6.65329e-09	3.56015e-17
Tb927.10.7540	proteasome	0.965175	0.869795	0.995913	0.164198	0.000136622	3.90985e-26	2.42656e-32	2.2541e-72	8.72904e-39	2.29113e-10	2.57021e-11	6.47906e-20	0.015022	7.29422e-51	3.83852e-57	8.57877e-45	0.00874536	0.011057	4.34037e-08	0.965175	4.1557e-13	2.15236e-14	2.38126e-62	4.50815e-33	8.39114e-08
Tb927.10.7550	nucleus	0.999907	0.99931	0.999996	0.000865421	2.28219e-10	1.28703e-41	2.77778e-26	1.11405e-105	6.116e-54	1.17368e-31	4.32006e-20	1.05155e-35	7.53312e-07	5.79235e-83	9.69025e-83	1.24047e-67	6.00857e-17	0.999907	3.49844e-11	9.28084e-08	6.94164e-22	9.26298e-05	4.05827e-89	1.35526e-55	1.34797e-12
Tb927.10.7570	microtubule structures 2	1	1	1	7.97253e-11	2.72959e-10	3.49285e-32	1.4321e-66	1.42059e-133	1.11947e-88	2.10101e-31	2.73565e-23	1.60387e-22	1	1.41622e-97	1.10935e-59	3.29958e-46	1.71435e-31	3.38046e-21	3.09903e-14	2.93702e-12	1.6015e-23	2.04251e-26	1.26675e-122	3.26744e-47	6.27591e-28
Tb927.10.7580	proteasome	0.99806	0.98973	0.99993	0.0131028	3.82646e-07	3.29064e-33	0.000175392	7.11883e-163	1.0901e-127	3.09373e-24	3.82063e-09	1.75028e-47	1.89545e-48	7.54027e-86	2.27915e-88	1.04505e-147	1.32064e-24	2.03067e-38	2.29497e-36	0.99806	1.27856e-10	9.20455e-19	1.67533e-118	1.52805e-28	0.00176429
Tb927.10.7590	mitochondrion - matrix 1	0.990967	0.973392	0.998419	0.0492331	1.05885e-09	3.74357e-27	4.83011e-31	1.32872e-11	1.65558e-62	6.64328e-20	2.43055e-26	3.96891e-19	1.44151e-13	2.06128e-06	0.990967	0.00903061	5.6619e-08	3.40373e-32	1.89769e-12	1.8539e-18	6.30448e-31	1.13491e-38	9.21591e-19	2.62417e-08	3.28795e-21
Tb927.10.760	mitochondrion - OM	0.991653	0.895153	0.999999	0.0186282	1.62519e-05	1.00613e-14	1.92051e-25	1.08979e-15	1.94429e-72	1.72291e-18	5.76404e-21	1.34237e-25	2.25603e-14	1.03567e-09	1.20012e-12	8.28559e-06	0.991653	5.4004e-44	4.85347e-10	2.74424e-13	3.97066e-16	1.70549e-34	3.50719e-19	0.00833881	1.98109e-11
Tb927.10.7600	microtubule structures 1	1	1	1	1.37841e-07	8.75314e-12	9.07968e-48	6.41043e-66	1.95478e-36	1.19424e-58	1.38907e-38	4.682e-28	1	1.12454e-30	2.74412e-57	9.27634e-45	7.01093e-09	3.48245e-12	4.24096e-56	5.77306e-39	6.62181e-48	2.3652e-44	1.56785e-72	5.6953e-40	1.15691e-18	3.79804e-41
Tb927.10.7610	mitochondrion - matrix 2	0.998634	0.996892	0.999528	0.0101899	1.61986e-09	3.61688e-37	2.19491e-30	1.31981e-18	1.30855e-65	2.03517e-28	2.6769e-33	1.14251e-24	1.44815e-15	7.12427e-10	0.0013664	0.998634	2.72251e-14	2.04731e-35	2.08592e-17	1.248e-26	1.0319e-38	2.70506e-42	4.83511e-27	8.3943e-18	1.51566e-27
Tb927.10.7620	mitochondrion - IM	0.999718	0.998976	0.99997	0.00248102	3.82514e-11	1.47169e-27	1.0931e-56	0.000282185	6.12886e-101	3.10212e-37	9.97188e-41	2.11021e-47	2.72338e-20	0.999718	2.11047e-27	2.88052e-23	4.18907e-11	1.09991e-60	5.65138e-28	1.06854e-31	3.98776e-38	2.33561e-44	4.079e-19	2.07332e-12	4.45273e-32
Tb927.10.7630	cytosol	0.829381	0.0942283	0.99695	0.321939	1.38033e-07	5.46674e-38	0.829381	1.98245e-177	2.51171e-135	1.16502e-21	0.000235084	1.90789e-55	3.38979e-34	8.90227e-96	2.02468e-100	1.63131e-156	9.85626e-34	3.03125e-24	6.78111e-36	0.0821599	9.95752e-12	3.89794e-06	3.45227e-126	1.45669e-38	0.0882201
Tb927.10.7670	nucleus	0.995581	0.98409	0.999177	0.0292746	0.000951217	2.08072e-32	1.54842e-19	3.46718e-59	1.23677e-20	1.21165e-20	6.44007e-14	1.41342e-17	0.00270497	4.33253e-51	5.81597e-60	1.88365e-34	1.4557e-08	0.995581	3.74983e-09	0.000121043	1.73995e-17	0.00159316	1.77849e-51	3.23743e-39	1.3861e-08
Tb927.10.7680	microtubule structures 2	1	1	1	6.1721e-10	4.13127e-15	1.675e-39	7.62623e-67	7.04893e-124	5.44371e-86	4.87985e-22	3.44138e-30	2.55213e-11	1	4.81028e-85	1.17048e-84	5.55337e-62	1.24225e-15	1.11975e-12	3.23041e-16	3.32344e-17	1.82214e-35	8.95484e-15	4.06346e-114	2.74021e-67	4.04695e-15
Tb927.10.7690	flagellum 1	1	1	1	0	0	0	0	0	1	0	0	0	0	0	0	0	0	0	0	0	0	0	0	0	0
Tb927.10.770	mitochondrion - IM	0.99314	0.980494	0.998892	0.0391129	6.88352e-09	2.16524e-28	1.1381e-47	0.00686011	1.15284e-96	5.82467e-36	9.98781e-40	1.05195e-45	2.49196e-17	0.99314	3.12007e-23	4.09563e-18	4.30694e-12	1.03426e-52	6.66378e-25	9.28887e-29	1.41944e-38	2.13141e-36	1.46661e-16	1.05274e-12	1.75718e-26
Tb927.10.7700	secretory/endocytic 2	0.897689	0.626677	0.986113	0.283384	5.02363e-13	2.49581e-15	5.98019e-92	3.66278e-08	2.17681e-183	2.14781e-53	2.73077e-38	2.05357e-49	1.10215e-68	1.85411e-32	1.24178e-78	9.89993e-97	1.01254e-12	3.02966e-126	5.70595e-47	1.25774e-34	1.46755e-42	7.79728e-91	0.102311	0.897689	2.40457e-20
Tb927.10.7710	nucleus	0.999897	0.999309	0.999997	0.000937561	5.59679e-12	6.85071e-51	2.5202e-61	3.79559e-168	5.36618e-90	4.77955e-42	4.30475e-32	4.57421e-68	2.33383e-14	1.16801e-118	1.09215e-115	1.47406e-103	1.96562e-31	0.999897	6.14208e-30	5.11762e-07	1.68385e-31	0.000102601	7.21637e-141	4.1648e-72	2.61784e-19
Tb927.10.7730	microtubule structures 1	1	1	1	2.69639e-07	1.66613e-11	9.92765e-41	1.42382e-52	1.06158e-52	4.93296e-24	5.49048e-27	1.56774e-17	1	1.42463e-08	6.43793e-54	1.98219e-51	3.44311e-34	1.56432e-10	4.92116e-38	2.94992e-25	1.09282e-26	1.72487e-37	8.07417e-38	6.27253e-46	2.18206e-28	5.02495e-32
Tb927.10.7740	secretory/endocytic 3	1	0.999999	1	1.3825e-06	6.42131e-08	5.46392e-28	6.54423e-18	1.09565e-111	4.92521e-104	1.01499e-11	1.8974e-10	5.14547e-42	2.60879e-14	7.75966e-61	3.00035e-64	7.24387e-87	5.59706e-14	3.76477e-19	3.7547e-23	8.61675e-08	4.87893e-24	4.46889e-13	1.20605e-76	3.86005e-37	1
Tb927.10.7750	proteasome	0.99811	0.987585	0.999934	0.0126441	0.00690524	6.82027e-32	3.74165e-09	4.81682e-92	1.88419e-50	1.17147e-16	3.46962e-06	2.45592e-31	8.05413e-06	4.19972e-66	1.58369e-72	1.00468e-81	6.48388e-08	0.0017297	4.77113e-10	0.99811	6.99354e-11	0.00014864	1.95581e-61	6.68637e-34	5.58099e-08
Tb927.10.7770	microtubule structures 1	1	1	1	5.65642e-08	1.38209e-09	1.10121e-43	1.28038e-90	1.76292e-95	7.51711e-14	2.29889e-43	1.20599e-28	1	1.09979e-19	1.82241e-86	2.60714e-81	1.52754e-68	2.79124e-09	7.70808e-84	6.14993e-42	1.73881e-50	6.19423e-41	1.18666e-73	3.6534e-68	7.90964e-32	5.81437e-57
Tb927.10.7790	cytosol	1	1	1	4.05922e-09	5.22234e-14	3.42998e-55	1	1.10613e-236	2.39001e-173	3.77262e-34	2.30141e-22	2.40684e-92	1.5614e-51	2.79057e-135	1.73694e-142	3.37031e-208	3.45451e-69	7.18235e-34	1.18908e-56	1.5275e-10	8.8613e-20	6.43322e-12	8.75827e-165	9.88699e-62	1.18123e-11
Tb927.10.7800	proteasome	1	1	1	4.66367e-12	9.3321e-12	4.64889e-28	8.15441e-58	9.73545e-144	2.2309e-90	3.57552e-34	1.43167e-13	7.52134e-44	6.62583e-62	8.72563e-74	3.05582e-75	1.10625e-139	1.97027e-14	7.07281e-63	7.89122e-31	1	1.43772e-16	6.25744e-65	1.3179e-114	4.94287e-28	6.38193e-28
Tb927.10.7810	nucleus	0.960124	0.491454	0.999993	0.0698142	0.00321531	7.35784e-33	7.1164e-08	7.04666e-57	4.36057e-42	1.85305e-15	1.0332e-12	1.47089e-27	0.00136589	2.04755e-51	1.01107e-63	1.77058e-45	1.95333e-09	0.960124	0.0383828	0.000127686	4.63872e-14	2.25811e-17	4.47108e-45	6.28272e-29	1.36509e-13
Tb927.10.7820	endoplasmic reticulum	0.999424	0.996499	0.999965	0.00430474	6.97381e-07	2.87187e-05	2.68002e-96	0.999424	4.8139e-158	2.13302e-38	3.03278e-31	1.93851e-58	1.56275e-48	1.4621e-16	2.43098e-54	1.11339e-73	6.75077e-06	3.14163e-99	6.17932e-34	3.20191e-42	3.91383e-33	3.84231e-82	4.97177e-06	0.000536023	7.39753e-12
Tb927.10.7830	flagellum 1	1	1	1	1.39696e-11	1.46496e-14	1.51328e-51	3.66336e-89	1.45588e-155	1	3.09911e-59	2.06778e-49	7.99513e-69	4.89306e-13	3.26689e-118	1.07917e-115	3.43122e-132	7.04245e-20	1.16975e-105	2.10239e-44	3.25604e-52	5.40204e-52	6.25009e-59	9.90088e-102	5.46936e-60	4.5926e-79
Tb927.10.7870	mitochondrion - IM	0.783146	0.24252	0.992886	0.485528	1.81182e-06	2.98256e-16	1.03549e-35	0.15956	1.16798e-82	2.4939e-22	3.07055e-25	3.58477e-37	1.68921e-12	0.783146	4.09795e-18	1.13446e-21	0.0572804	2.11801e-55	1.39713e-18	5.86249e-17	6.14605e-23	1.04556e-35	4.58608e-18	1.42682e-05	1.62774e-16
Tb927.10.7880	flagellum 1	1	1	1	0	0	0	0	0	1	0	0	0	0	0	0	0	0	0	0	0	0	0	0	0	0
Tb927.10.790	secretory/endocytic 1	1	1	1	0	5.7588e-22	2.03551e-25	2.55488e-240	4.51837e-77	0	9.31967e-95	3.33101e-60	1.52266e-172	7.7052e-233	1.91628e-118	3.0655e-172	1.47885e-265	5.02921e-76	2.32823200000002e-310	3.93418e-100	1.25772e-126	6.6327e-60	8.17321e-225	1	4.32603e-39	4.52073e-19
Tb927.10.7910	mitochondrion - matrix 2	1	1	1	0	0	0	0	0	0	0	0	0	0	0	0	1	0	0	0	0	0	0	0	0	0
Tb927.10.7920	microtubule structures 1	1	1	1	3.25971e-11	1.67136e-13	2.37449e-47	4.83847e-80	1.88668e-56	1.78278e-43	1.4222e-41	5.82823e-27	1	1.55913e-24	5.48173e-75	6.03668e-60	2.80696e-29	1.15596e-12	8.14419e-64	3.52533e-42	4.76931e-50	9.0923e-44	3.50889e-74	5.1067e-48	1.36431e-20	2.05789e-47
Tb927.10.7925	mitochondrion - IM	0.992209	0.95682	0.998833	0.0442281	2.38862e-07	1.7171e-16	4.84505e-46	9.20815e-05	1.67158e-98	1.43565e-23	3.01839e-26	8.16618e-30	1.34486e-26	0.992209	5.16349e-20	1.02212e-29	0.00505533	1.12758e-38	8.65166e-18	3.25726e-17	1.51482e-27	3.88056e-37	1.07932e-14	0.00264324	1.23055e-15
Tb927.10.7930	cytosol	1	1	1	0	0	0	1	0	0	0	0	0	0	0	0	0	0	0	0	0	0	0	0	0	0
Tb927.10.7940	nucleus - chromatin	0.490085	3.47716e-09	0.997962	0.195717	0.000980526	9.32199e-29	5.65604e-25	1.33719e-96	6.98081e-73	4.44705e-22	0.429383	4.47467e-32	3.81695e-07	8.60064e-90	1.98571e-93	4.39105e-74	2.86529e-17	0.00361765	0.490085	0.0768659	4.88035e-05	1.19344e-07	6.9207e-79	2.96524e-45	9.44332e-15
Tb927.10.7960	flagellum 1	0.998204	0.974887	0.999993	0.00747457	0.00300672	7.39575e-32	2.41894e-69	6.15648e-113	0.998204	1.70533e-34	1.38409e-25	2.29499e-29	0.00179559	2.24112e-80	5.00716e-82	1.00039e-95	6.50458e-09	7.78927e-78	1.76175e-25	8.43268e-30	2.75159e-29	8.43465e-43	6.96345e-78	6.10829e-35	5.6629e-53
Tb927.10.7970	secretory/endocytic 3	0.999228	0.994828	0.999997	0.00526835	1.10677e-06	0.000769403	1.3845e-127	4.04142e-28	1.1087e-252	2.7687e-62	4.32366e-38	1.73949e-93	6.96322e-130	2.64847e-54	2.1195e-102	1.38296e-164	1.49005e-28	1.38703e-187	2.56354e-65	7.53497e-60	4.93393e-39	2.25022e-138	2.65537e-06	1.58046e-12	0.999228
Tb927.10.7990	nucleus	0.989754	0.958706	0.999166	0.0510456	4.63869e-09	2.08962e-28	2.37514e-32	2.97466e-33	4.76124e-48	1.85405e-20	7.43398e-17	1.79877e-16	0.000214702	1.23083e-30	1.99593e-34	6.11209e-33	1.71419e-08	0.989754	0.0100309	2.40264e-10	9.55703e-26	7.55773e-25	1.58425e-23	1.91543e-21	2.5221e-20
Tb927.10.800	flagellum 1	1	1	1	2.533e-06	3.52807e-12	1.03304e-45	9.29476e-71	1.91375e-135	1	2.77546e-50	2.40384e-43	3.91116e-57	1.52577e-07	5.83688e-101	7.80702e-100	5.16467e-111	1.12548e-16	1.60647e-79	4.16324e-33	8.21892e-39	3.66608e-45	7.01081e-44	2.37296e-88	2.44736e-52	1.3761e-67
Tb927.10.8000	flagellum 1	1	1	1	4.07952e-11	1.33541e-15	2.33496e-51	3.81994e-95	4.0964e-161	1	2.29496e-58	3.37287e-49	6.57752e-72	1.45709e-12	4.99118e-121	5.96388e-118	8.4057e-139	3.24194e-19	2.31395e-107	4.04648e-44	1.07595e-52	1.55617e-51	5.38037e-64	6.55278e-105	6.30954e-61	6.38368e-79
Tb927.10.8010	mitochondrion - IM	0.623679	0.340932	0.85096	0.614361	2.73795e-08	1.03775e-29	1.62243e-56	0.376321	5.43612e-111	3.39646e-39	3.0492e-42	1.80217e-44	1.15912e-15	0.623679	5.74764e-33	2.6048e-25	3.51706e-10	4.05134e-57	1.16857e-24	9.48163e-32	8.73654e-41	5.70497e-49	3.66506e-15	1.05129e-14	3.71766e-28
Tb927.10.8020	cytosol	1	1	1	0	0	0	1	0	0	0	0	0	0	0	0	0	0	0	0	0	0	0	0	0	0
Tb927.10.8030	mitochondrion - IM	1	1	1	0	0	0	0	0	0	0	0	0	0	1	0	0	0	0	0	0	0	0	0	0	0
Tb927.10.8040	ribonucleoproteins 1	0.999997	0.999987	1	4.56939e-05	9.05067e-05	2.53798e-39	3.70302e-10	3.79009e-105	4.57469e-70	9.25783e-33	1.08805e-14	4.17966e-30	8.20033e-09	1.60827e-88	6.16064e-96	1.73701e-91	9.45209e-16	5.45652e-16	1.23281e-19	2.44925e-06	1.477e-21	0.999997	1.15118e-73	4.76716e-47	8.80202e-07
Tb927.10.8060	cytosol	1	1	1	0	0	0	1	0	0	0	0	0	0	0	0	0	0	0	0	0	0	0	0	0	0
Tb927.10.8080	endoplasmic reticulum	0.999539	0.999138	0.999781	0.00397412	5.18246e-08	3.4978e-12	1.81992e-60	0.999539	6.34496e-133	7.29938e-47	7.47829e-41	3.96747e-48	1.70096e-33	2.62398e-13	2.14159e-47	2.09698e-55	1.02234e-11	1.83725e-81	2.82624e-39	1.76415e-31	5.84484e-42	6.31203e-53	0.000460865	3.12153e-09	4.30992e-12
Tb927.10.8090	mitochondrion - matrix 2	0.99945	0.997998	0.999938	0.00445553	8.76307e-10	5.17319e-33	5.87794e-29	3.55775e-08	5.08748e-59	4.14811e-20	1.8537e-27	8.28484e-16	2.86883e-14	7.20339e-08	0.000549502	0.99945	4.05309e-10	1.36241e-30	7.3162e-17	4.42705e-22	1.79399e-34	7.6297e-39	4.91984e-21	6.42289e-13	6.81923e-22
Tb927.10.810	ribonucleoproteins 1	0.999688	0.999054	0.999958	0.00273712	3.88274e-07	8.86497e-40	4.0841e-10	1.42472e-126	1.19641e-69	5.06328e-25	3.65762e-14	1.04219e-39	1.20734e-18	1.41443e-90	3.66907e-95	3.8394e-109	3.68642e-24	4.83809e-12	1.2539e-23	0.000312263	1.53019e-13	0.999688	3.55954e-83	3.36394e-43	2.84603e-10
Tb927.10.8100	nucleus - chromatin	0.99518	0.973918	0.999999	0.0199898	2.18374e-07	2.91458e-20	9.47511e-42	3.90059e-69	1.15971e-52	2.32417e-19	9.7552e-12	2.31576e-38	2.01626e-10	2.11972e-44	2.01625e-43	3.82153e-51	0.0031013	0.0017188	0.99518	5.85817e-08	2.93641e-17	5.95359e-27	1.99285e-40	6.33283e-23	7.94842e-29
Tb927.10.8110	endoplasmic reticulum	0.915461	0.448724	0.996617	0.207723	3.34271e-12	3.57771e-19	4.1753e-48	0.915461	7.75032e-104	6.31581e-36	1.03822e-31	4.33906e-43	2.34276e-30	0.0845395	3.00921e-31	1.16523e-34	6.23503e-08	1.58308e-61	5.03778e-28	8.51004e-22	3.80825e-35	6.79415e-45	2.65117e-13	1.20894e-09	3.60665e-19
Tb927.10.8120	mitochondrion - OM	0.999844	0.998921	0.999997	0.00143327	2.28791e-05	9.55659e-17	1.88362e-34	1.82989e-60	2.11028e-21	1.31126e-12	5.23836e-05	1.29999e-17	4.42374e-05	1.25415e-38	2.55082e-36	2.17857e-40	0.999844	2.22597e-12	6.79432e-07	5.86194e-05	1.10001e-15	3.30402e-18	9.71628e-47	9.40614e-28	4.46779e-14
Tb927.10.8130	microtubule structures 1	0.571073	0.127197	0.915091	0.567051	9.09999e-05	1.78399e-25	7.20113e-59	3.97477e-70	4.70301e-53	7.03068e-18	1.9196e-07	0.571073	1.18849e-08	3.58779e-61	9.49153e-52	3.91714e-55	0.428927	2.1433e-26	2.37717e-17	7.58599e-13	3.41512e-22	3.128e-36	3.23364e-63	8.34376e-36	8.6409e-21
Tb927.10.8140	microtubule structures 2	0.956753	0.7864	0.999916	0.133131	0.00016077	5.2413e-22	1.24735e-16	9.67796e-35	1.31806e-20	2.33309e-14	1.39355e-12	9.53517e-16	0.956753	3.35088e-25	2.71299e-27	2.92326e-31	3.72556e-06	4.72664e-06	0.0432388	3.30438e-08	9.13982e-25	2.16476e-07	3.1059e-22	6.91283e-17	6.50821e-16
Tb927.10.8160	endoplasmic reticulum	0.999919	0.999708	0.999991	0.00084314	7.82424e-10	3.08792e-17	9.49292e-82	0.999919	9.4717e-140	4.57333e-38	7.87781e-37	1.28348e-40	1.35937e-29	7.16179e-17	4.2469e-40	4.5515e-50	8.78404e-06	1.62014e-73	4.30636e-27	7.09863e-27	4.05039e-33	2.16636e-72	7.20586e-05	3.73597e-07	4.25427e-19
Tb927.10.8170	mitochondrion - OM	0.448654	0.154793	0.728834	0.93178	0.00308973	1.73817e-14	9.15802e-23	0.270528	4.67564e-70	4.50788e-21	9.79622e-14	4.84843e-11	5.46886e-09	4.03393e-07	1.78143e-20	1.28267e-26	0.448654	2.59116e-37	5.07194e-15	2.86264e-09	2.35252e-25	4.06074e-26	1.1687e-07	2.12208e-08	0.280817
Tb927.10.8180	secretory/endocytic 2	0.998593	0.996687	0.999962	0.00659873	1.87204e-05	1.26019e-25	4.69296e-47	4.8897e-08	8.02982e-89	3.02779e-25	1.13001e-16	9.671e-05	7.74765e-19	8.5081e-32	2.96604e-30	6.7198e-47	0.000682949	2.43411e-41	1.76415e-23	3.16012e-14	6.53874e-34	2.12453e-44	0.000627059	0.998593	5.39035e-13
Tb927.10.8190	cytosol	1	1	1	0	0	0	1	0	0	0	0	0	0	0	0	0	0	0	0	0	0	0	0	0	0
Tb927.10.820	microtubule structures 2	1	1	1	5.8419e-08	3.3093e-09	6.45521e-30	3.61176e-23	1.0093e-84	7.5903e-39	3.83022e-20	1.20446e-19	8.2242e-36	1	1.09945e-83	7.34179e-69	6.42529e-60	1.07559e-16	1.01792e-16	3.10348e-09	9.68636e-11	1.56911e-20	4.16466e-14	2.91134e-83	1.13187e-41	9.64045e-31
Tb927.10.8200	nucleus	1	1	1	0	0	0	0	0	0	0	0	0	0	0	0	0	0	1	0	0	0	0	0	0	0
Tb927.10.8210	mitochondrion - matrix 2	1	1	1	0	0	0	0	0	0	0	0	0	0	0	0	1	0	0	0	0	0	0	0	0	0
Tb927.10.8220	mitochondrion - OM	0.999994	0.999972	0.999999	7.15955e-05	3.34424e-06	6.29565e-22	4.46759e-51	4.30747e-54	1.36001e-51	5.61182e-06	1.42664e-08	4.9681e-10	2.19907e-10	2.78225e-29	7.60452e-14	2.26351e-33	0.999994	7.29428e-15	2.85196e-08	3.58447e-08	2.46538e-20	4.6282e-25	6.58618e-48	2.6022e-15	6.68487e-17
Tb927.10.8240	microtubule structures 2	0.999972	0.999915	0.999995	0.000317968	1.8512e-06	8.84417e-17	3.08322e-26	5.32838e-17	1.65137e-67	9.66137e-22	8.64522e-23	7.23844e-22	0.999972	3.16166e-29	3.76609e-28	1.40162e-18	2.77802e-05	2.05019e-37	4.08398e-16	2.95328e-15	1.99151e-25	4.74418e-28	2.05909e-26	7.41723e-18	5.58187e-07
Tb927.10.8270	ribonucleoproteins 1	0.999998	0.999993	1	2.71814e-05	2.49316e-12	1.68126e-49	1.46624e-20	9.65324e-139	4.46595e-86	1.31651e-40	9.50815e-25	7.84487e-56	9.18368e-13	1.58739e-109	2.33618e-113	2.49691e-113	3.52326e-24	1.97036e-06	4.56338e-23	1.34215e-10	7.11671e-23	0.999998	2.09009e-103	1.77219e-58	3.20512e-17
Tb927.10.830	flagellum 1	1	1	1	0	0	0	0	0	1	0	0	0	0	0	0	0	0	0	0	0	0	0	0	0	0
Tb927.10.8330	ribonucleoproteins 1	0.999901	0.999635	0.999995	0.000976496	1.08344e-09	3.0743e-44	1.61606e-15	3.52334e-136	8.15225e-86	5.41314e-33	5.16606e-20	9.85287e-51	3.92616e-12	2.05493e-102	7.81016e-107	3.87142e-113	6.40413e-20	9.9228e-05	6.10823e-17	2.37221e-08	7.13621e-19	0.999901	3.30727e-99	1.56056e-56	1.67714e-13
Tb927.10.8390	microtubule structures 2	1	1	1	3.58164e-07	1.49786e-07	7.46668e-29	6.18984e-45	1.66021e-92	8.95373e-13	4.35114e-31	2.26438e-28	3.0593e-34	1	2.4713e-64	2.91897e-64	5.60116e-71	1.94368e-08	6.6141e-43	1.42498e-16	2.83064e-19	6.90744e-29	4.14528e-22	1.0483e-58	3.95009e-38	1.59144e-37
Tb927.10.840	secretory/endocytic 3	0.881864	0.513318	0.991311	0.332192	0.136786	1.91592e-16	1.41213e-30	2.62413e-38	2.74355e-73	1.04477e-23	8.60184e-19	3.05558e-28	0.103488	2.20208e-32	4.55161e-34	1.10546e-27	0.0146476	2.22402e-35	3.18038e-18	3.72824e-10	1.68661e-21	1.53141e-17	1.88067e-38	2.33311e-19	0.881864
Tb927.10.8410	glycosomes	0.999998	0.999987	1	3.11244e-05	2.05373e-08	1.19495e-25	1.2224e-45	1.25376e-50	7.29202e-75	0.999998	4.71618e-18	2.26337e-22	2.3673e-27	2.38848e-55	6.79706e-37	5.78674e-26	2.3605e-06	2.8679e-39	1.51401e-17	9.23067e-11	1.50967e-27	6.19915e-56	5.05467e-62	2.45221e-27	1.30365e-20
Tb927.10.8420	secretory/endocytic 3	0.999999	0.999998	1	1.391e-05	3.91569e-05	2.10493e-18	6.86811e-33	6.87953e-42	1.37703e-127	8.1728e-43	7.86447e-22	4.14497e-27	1.30898e-36	3.38301e-34	3.43287e-60	1.10254e-72	9.46101e-07	5.87181e-72	5.06957e-34	6.62274e-14	7.49807e-31	8.43608e-36	1.27652e-32	9.72899e-27	0.999999
Tb927.10.8430	proteasome	0.997687	0.993575	0.999997	0.00682325	1.26433e-07	4.09117e-39	0.00231306	9.82986e-192	3.95699e-137	1.00831e-38	7.48959e-21	1.0672e-97	2.11187e-84	1.83524e-118	8.24604e-122	1.36706e-163	1.00034e-77	1.06176e-55	3.32704e-32	0.997687	9.45386e-14	9.87348e-09	3.36076e-146	1.03914e-47	3.9606e-28
Tb927.10.850	microtubule structures 1	1	1	1	2.15756e-10	4.87319e-15	1.61538e-42	1.41791e-79	8.12192e-104	2.29909e-46	1.61969e-34	5.85788e-20	1	8.72804e-12	1.96576e-82	4.54772e-71	4.38327e-63	4.14989e-15	3.66423e-35	8.37291e-29	3.93062e-25	3.74256e-38	1.57058e-38	7.77527e-87	1.21216e-51	1.77895e-33
Tb927.10.8540	secretory/endocytic 3	0.997872	0.98735	0.999753	0.0131017	0.999882	4.87603e-24	1.60861e-05	3.70641e-51	4.37658e-44	6.74208e-21	1.21775e-08	2.36356e-16	1.24407e-07	3.16912e-41	4.55728e-44	4.23111e-52	3.03195e-07	1.17086e-11	5.6529e-10	0.00210375	1.31049e-14	7.70821e-06	2.22703e-34	5.49033e-18	0.997872
Tb927.10.8560	mitochondrion - OM	0.893074	0.631194	0.972711	0.390171	0.999208	9.60757e-17	8.82187e-10	2.16047e-09	1.38388e-43	4.58382e-11	8.45136e-10	0.0136274	0.0703057	5.05013e-21	4.83671e-08	8.16003e-16	0.893074	2.10086e-10	3.78692e-08	0.0209663	1.99574e-23	1.73991e-11	3.90913e-14	3.46936e-05	0.00199227
Tb927.10.8570	cytosol	0.435423	0.0333985	0.95135	0.783663	0.0251388	3.90613e-27	0.435423	3.02426e-59	6.11015e-33	3.96688e-15	0.000125032	2.18343e-16	0.00392061	2.60202e-47	7.18296e-52	1.19957e-56	5.58026e-06	0.13732	0.000712051	0.419471	2.45252e-08	9.76264e-05	9.58698e-44	3.77056e-22	0.00292506
Tb927.10.8590	microtubule structures 1	1	1	1	0	0	0	0	0	0	0	0	1	0	0	0	0	0	0	0	0	0	0	0	0	0
Tb927.10.8600	proteasome	0.998596	0.993896	0.999957	0.0101302	1.81541e-06	1.95492e-35	2.76475e-05	3.85738e-159	6.78774e-117	3.14047e-23	2.53132e-09	6.24691e-41	6.51717e-30	7.97226e-91	1.1046e-93	1.62988e-142	6.98782e-25	1.56294e-25	1.48947e-34	0.998596	1.24663e-07	1.54153e-10	1.27537e-110	1.18991e-31	0.00137605
Tb927.10.8610	endoplasmic reticulum	0.696937	0.175923	0.959493	0.670182	1.54458e-05	8.35047e-20	6.34195e-39	0.696937	9.80975e-83	4.79478e-18	3.62081e-23	8.64022e-26	2.35739e-15	0.142529	1.26557e-06	1.44673e-10	0.160532	8.19105e-34	1.92213e-09	9.45191e-17	1.10831e-26	2.5558e-34	5.61461e-15	1.15932e-07	2.89049e-18
Tb927.10.8620	mitochondrion - matrix 1	1	1	1	9.49849e-08	1.2648e-11	7.14117e-38	8.60946e-50	1.65136e-57	9.95952e-65	5.99403e-28	2.78641e-28	3.90562e-25	6.85074e-13	3.60193e-35	1	4.97134e-09	6.26869e-15	4.60312e-29	3.44489e-17	7.60724e-24	1.49471e-35	6.88706e-37	8.34325e-57	2.0132e-30	1.85408e-27
Tb927.10.8630	cytosol	0.999256	0.997145	0.999969	0.00621236	0.131324	1.80486e-27	0.999256	2.81713e-71	5.18322e-42	0.000310647	1.86932e-07	1.93783e-25	2.60015e-07	4.53909e-43	3.85606e-46	1.47588e-53	4.27094e-13	0.000222716	1.65301e-11	0.000209909	1.33831e-18	1.68131e-12	3.0562e-53	1.92999e-20	2.75675e-07
Tb927.10.8640	flagellum 1	0.999226	0.998247	0.999708	0.00622657	8.20457e-09	2.44049e-42	9.32844e-55	7.56906e-120	0.999226	6.67748e-44	2.20815e-39	8.24214e-58	0.000774098	7.46957e-98	2.13388e-98	6.78488e-104	8.13829e-14	7.82396e-73	8.55166e-29	6.16483e-33	4.8231e-39	2.72901e-39	3.23855e-80	2.09974e-51	3.98303e-58
Tb927.10.8660	secretory/endocytic 3	0.669793	0.315446	0.910035	0.8172	0.821625	2.99158e-10	1.2826e-14	0.248106	1.59474e-77	7.57217e-22	1.16623e-15	7.29748e-19	1.36523e-11	4.88821e-06	4.62955e-16	4.73521e-31	0.0470991	2.22058e-32	1.35123e-16	1.27483e-05	1.17483e-25	1.29024e-18	0.0205697	0.0144148	0.669793
Tb927.10.8670	mitochondrion - matrix 2	0.99983	0.999513	0.999983	0.00159789	7.02213e-13	1.55621e-42	2.85118e-74	1.14509e-33	1.79457e-72	1.37861e-34	4.0504e-26	0.00016983	1.45725e-38	5.12424e-48	4.63738e-35	0.99983	1.57943e-10	7.93318e-62	8.22054e-40	5.36635e-45	1.78496e-39	5.43771e-84	1.84826e-43	2.68967e-17	6.24458e-41
Tb927.10.8690	proteasome	0.960761	0.816384	0.995661	0.159074	0.000963233	1.46169e-30	4.06282e-05	3.11674e-112	3.17481e-80	3.31627e-16	2.80946e-06	1.32068e-32	1.55362e-11	1.61764e-69	7.42418e-74	1.32836e-104	2.32659e-14	5.04221e-05	8.57742e-17	0.960761	2.43743e-11	0.0293673	2.90784e-78	2.25675e-32	0.009778
Tb927.10.870	microtubule structures 2	1	1	1	0	0	0	0	0	0	0	0	0	1	0	0	0	0	0	0	0	0	0	0	0	0
Tb927.10.8710	flagellum 1	1	1	1	2.93654e-10	1.47375e-15	7.02398e-47	2.24449e-91	6.12008e-138	1	8.00311e-52	3.46696e-41	7.84831e-45	1.14118e-11	5.33277e-103	5.66972e-104	8.44127e-112	6.8041e-18	6.47326e-101	4.82398e-39	2.92578e-45	9.99575e-46	9.25368e-58	5.64696e-99	1.3867e-51	3.71541e-71
Tb927.10.8720	ribonucleoproteins 1	0.998881	0.996102	0.999939	0.00839193	1.89278e-11	7.11401e-48	2.7618e-42	1.22832e-143	3.03235e-79	1.20693e-32	2.71627e-30	3.14873e-41	3.98094e-10	3.05965e-102	2.6832e-96	8.77497e-90	1.51576e-21	0.00111873	2.99569e-23	6.98681e-09	4.0842e-32	0.998881	9.80675e-121	9.22933e-67	5.59323e-13
Tb927.10.8730	mitochondrion - IM	0.999864	0.999443	0.999993	0.00124889	4.87729e-12	9.41061e-34	5.55134e-64	0.000135554	2.92547e-115	1.85102e-40	1.21557e-42	2.79355e-47	3.94825e-23	0.999864	1.28713e-30	1.83807e-19	2.95215e-12	3.62247e-65	6.4436e-27	4.55188e-37	6.61015e-41	1.04139e-52	3.75468e-26	1.92583e-17	2.34869e-35
Tb927.10.8780	flagellum 1	1	1	1	0	0	0	0	0	1	0	0	0	0	0	0	0	0	0	0	0	0	0	0	0	0
Tb927.10.880	nucleus	0.990638	0.941976	0.999646	0.0448445	1.32377e-07	5.83091e-29	1.64927e-21	1.2845e-43	3.9069e-39	3.87814e-20	9.98392e-14	7.60996e-20	0.00202174	4.31423e-40	6.67463e-44	9.99735e-40	1.04978e-08	0.990638	0.0073403	2.51798e-08	2.67038e-21	4.56697e-15	3.12416e-32	1.55316e-25	3.1493e-14
Tb927.10.8800	flagellum 1	0.999999	0.999999	1	8.74631e-06	1.32996e-10	8.8984e-44	3.46846e-76	1.27599e-145	0.999999	7.14905e-51	1.63629e-41	1.08058e-64	5.75786e-07	1.55782e-108	3.76911e-106	1.24387e-118	2.12101e-15	1.064e-83	5.60239e-32	1.58714e-40	1.30085e-42	8.47354e-50	4.95989e-98	8.69789e-55	4.18794e-69
Tb927.10.8810	mitochondrion - OM	0.997608	0.970204	0.999999	0.0106082	1.18854e-05	5.59049e-20	1.4319e-41	1.66355e-36	8.74602e-50	1.56003e-16	0.00237147	2.08576e-05	1.17546e-08	3.90159e-41	1.20141e-28	2.71791e-35	0.997608	1.80284e-21	1.80746e-10	4.39591e-09	5.14101e-24	7.52859e-26	3.60739e-32	1.53264e-11	2.00311e-13
Tb927.10.8820	microtubule structures 1	0.9969	0.987251	0.999553	0.0196923	9.75082e-09	7.12007e-35	4.2037e-39	1.84902e-51	6.06442e-27	5.78587e-20	6.82554e-11	0.9969	0.00309983	4.88533e-51	1.03609e-50	2.31488e-29	1.78991e-09	6.25052e-16	9.76472e-17	1.72676e-14	1.75643e-29	2.43953e-19	6.3735e-50	7.83073e-36	2.55458e-21
Tb927.10.8830	secretory/endocytic 1	0.6645	0.206458	0.919753	0.557859	1.19382e-07	8.71964e-16	1.88393e-60	0.335304	9.81905e-134	2.25598e-40	2.53531e-32	1.3206e-38	1.04039e-33	1.04095e-17	2.29908e-51	5.74741e-64	1.52077e-09	1.61815e-71	3.82676e-32	3.70024e-26	5.99103e-40	3.61221e-57	0.6645	0.000196406	9.9477e-10
Tb927.10.8850	ribonucleoproteins 1	0.999998	0.999991	1	2.70251e-05	1.80043e-06	3.7055e-40	8.43734e-12	5.12873e-95	4.87735e-51	3.52942e-26	3.94207e-18	8.13538e-28	6.18761e-09	1.84938e-76	5.24796e-83	2.95293e-74	3.39156e-15	1.93365e-06	1.80299e-19	3.16569e-08	3.44044e-21	0.999998	9.82635e-72	1.47387e-48	5.14036e-09
Tb927.10.8860	secretory/endocytic 2	0.929851	0.783055	0.986068	0.238131	6.27354e-10	1.49578e-07	1.89436e-58	0.0698975	1.66909e-133	1.5866e-39	7.36253e-29	4.78054e-37	4.00567e-39	2.95977e-08	3.2862e-42	2.3865e-50	2.7311e-07	5.55746e-66	7.81161e-27	1.28157e-16	1.14323e-32	2.50952e-56	0.000250719	0.929851	1.30813e-09
Tb927.10.8870	ribonucleoproteins 1	0.999425	0.997306	0.999939	0.00494938	0.00020215	7.96532e-33	4.38008e-05	1.15864e-112	2.22462e-60	3.93685e-19	7.8484e-09	9.2788e-38	3.87717e-11	2.72217e-72	1.42285e-76	4.20489e-104	2.09493e-21	0.000383667	5.58128e-17	0.000146836	3.61707e-07	0.999425	1.13665e-72	2.28581e-30	2.84376e-08
Tb927.10.8890	mitochondrion - matrix 2	0.999987	0.999956	0.999999	0.00015288	1.98169e-19	3.33683e-53	9.28315e-90	3.95398e-40	2.30122e-93	3.01008e-46	7.93309e-36	1.28506e-05	1.80875e-53	2.34622e-58	8.19488e-45	0.999987	1.12068e-17	6.27963e-78	8.94617e-48	5.32029e-64	3.17347e-48	1.03614e-102	3.8989e-62	2.31868e-26	2.20514e-56
Tb927.10.890	microtubule structures 2	0.999663	0.998692	0.99994	0.00302667	3.52604e-07	7.21132e-23	2.75131e-12	1.43536e-29	6.48067e-22	0.000296328	5.13915e-12	8.61619e-12	0.999663	2.237e-42	1.31455e-33	8.55874e-31	4.0299e-05	4.43674e-18	3.89128e-07	6.98817e-11	6.96558e-25	1.42092e-20	7.294e-38	6.11127e-20	2.13206e-14
Tb927.10.8910	mitochondrion - OM	0.809115	0.15894	0.990221	0.371142	0.00304832	8.6651e-12	2.54479e-20	6.43857e-35	1.29284e-49	5.38324e-10	0.00334919	1.85703e-17	0.00221744	6.67642e-18	7.27054e-17	2.8459e-28	0.809115	5.05313e-14	8.23787e-08	0.000378531	5.71905e-17	1.17496e-22	7.75744e-28	1.27349e-09	0.18494
Tb927.10.8920	secretory/endocytic 3	1	1	1	9.04549e-14	7.5497e-13	1.89545e-17	1.71357e-106	9.43034e-71	1.01071e-255	2.20765e-62	1.28941e-37	7.41626e-87	2.43413e-127	4.42569e-55	2.5763e-107	4.98835e-170	3.29348e-16	6.25634e-175	3.44194e-64	3.7555e-43	1.03948e-38	2.41523e-116	1.11792e-33	2.76139e-15	1
Tb927.10.8930	flagellum 1	1	1	1	0	0	0	0	0	1	0	0	0	0	0	0	0	0	0	0	0	0	0	0	0	0
Tb927.10.8940	microtubule structures 2	1	1	1	0	0	0	0	0	0	0	0	0	1	0	0	0	0	0	0	0	0	0	0	0	0
Tb927.10.8960	microtubule structures 1	0.999165	0.995515	0.999976	0.00611331	3.95294e-11	6.15059e-39	4.13513e-62	1.55572e-32	1.43638e-60	1.72293e-30	2.37217e-23	0.999165	2.62948e-27	2.03811e-37	3.88698e-26	0.000835336	2.3777e-08	7.15332e-50	5.24689e-35	2.93574e-37	1.00952e-37	8.73564e-73	8.56621e-35	4.43701e-10	7.92044e-36
Tb927.10.8970	mitochondrion - matrix 2	0.99997	0.999928	0.999998	0.00033763	4.45952e-17	3.11941e-50	7.95086e-81	2.1284e-36	8.38543e-84	8.5426e-42	4.94155e-33	3.02369e-05	2.46107e-48	5.9039e-57	1.49673e-42	0.99997	3.38228e-14	4.95747e-68	1.02856e-43	2.97506e-56	4.92422e-46	8.00333e-92	3.7427e-56	2.01622e-23	5.90271e-50
Tb927.10.8980	mitochondrion - matrix 2	0.99892	0.997624	0.999883	0.00830798	1.32389e-14	1.49319e-48	2.14298e-81	1.25087e-36	9.92031e-82	6.43272e-42	4.49393e-31	0.00108033	1.07647e-45	8.23397e-58	2.46274e-46	0.99892	2.95026e-12	4.74179e-73	4.48665e-45	3.03198e-57	7.6983e-45	3.99734e-94	1.07071e-49	5.91234e-21	2.38121e-48
Tb927.10.8990	nucleus	0.786427	0.384468	0.943218	0.555858	0.00138165	1.13401e-25	2.34085e-12	7.12809e-43	1.61403e-17	5.35531e-15	1.94801e-06	2.46961e-15	0.150375	1.32039e-30	7.50885e-37	6.06296e-28	5.5e-05	0.786427	0.0621955	0.000821542	5.29307e-18	0.000124188	9.45131e-32	5.76291e-26	5.69921e-08
Tb927.10.900	mitochondrion - matrix 2	0.999958	0.999873	0.999998	0.000446531	1.02426e-14	5.83782e-45	1.36216e-69	4.51725e-30	1.91771e-63	1.2027e-37	1.04545e-28	4.15456e-05	1.96348e-40	5.62743e-43	6.64436e-28	0.999958	4.55083e-12	2.8149e-57	7.18051e-37	6.08481e-49	1.02062e-40	7.12738e-80	3.95332e-49	5.02264e-18	4.80128e-45
Tb927.10.9000	mitochondrion - matrix 2	1	1	1	1.00102e-06	1.34219e-12	7.18365e-39	1.42647e-45	1.99979e-20	1.59521e-56	9.82339e-27	2.05849e-26	4.904e-08	7.81442e-27	2.16027e-20	8.30198e-09	1	2.25133e-10	6.19059e-37	4.5759e-25	1.84935e-30	2.05321e-37	4.09569e-56	6.76259e-39	1.42832e-14	5.1764e-30
Tb927.10.9010	flagellum 1	0.993746	0.982844	0.999009	0.0367808	3.72589e-08	1.05281e-35	4.88318e-48	1.11935e-97	0.993746	6.73828e-36	1.87393e-33	1.36875e-44	0.00625371	1.09307e-80	1.66748e-79	1.27426e-89	5.80186e-11	3.59231e-61	1.95811e-24	6.02971e-24	4.43111e-35	1.93728e-26	9.26605e-70	1.82966e-40	1.48497e-46
Tb927.10.9025	nucleus	0.600037	0.0207871	0.932746	0.555486	5.23833e-05	5.77869e-35	3.22764e-11	1.17075e-109	9.49658e-69	1.93138e-18	3.04139e-10	8.96106e-41	5.3992e-12	1.54626e-74	8.37034e-80	1.08297e-93	3.00249e-17	0.600037	5.08552e-15	0.00453553	2.23996e-13	0.395427	1.14519e-80	1.16244e-40	2.67538e-07
Tb927.10.9040	secretory/endocytic 3	0.690116	0.247206	0.952685	0.580006	0.00671537	5.71072e-22	1.26473e-06	1.47178e-65	1.15208e-39	8.62102e-14	1.85474e-05	4.46035e-15	6.31622e-06	1.52325e-41	8.81463e-41	4.98148e-51	1.3377e-06	1.41396e-05	2.9064e-13	0.0120968	1.10146e-17	0.297745	7.73063e-47	6.84852e-25	0.690116
Tb927.10.9050	proteasome	0.999995	0.999955	1	5.48633e-05	0.000527213	5.81203e-32	1.66919e-18	7.38996e-138	5.65576e-89	1.70725e-21	2.99362e-06	5.90262e-47	3.69715e-20	1.92774e-76	8.84363e-80	4.27398e-120	6.254e-22	2.80154e-16	4.91186e-23	0.999995	2.26037e-06	1.33814e-13	1.87622e-93	8.58631e-29	2.4575e-09
Tb927.10.9060	microtubule structures 1	0.997201	0.990837	0.999484	0.0184879	1.13162e-07	4.10646e-32	2.01993e-43	4.7855e-26	1.38963e-54	1.84266e-21	5.16784e-15	0.997201	5.57845e-11	5.7194e-43	6.92782e-25	2.56538e-23	9.82552e-06	2.05085e-31	2.6287e-20	1.60525e-18	1.65545e-32	4.63481e-38	2.35429e-20	0.00278911	3.69537e-22
Tb927.10.9070	mitochondrion - matrix 2	0.999049	0.996377	0.999859	0.00721973	6.70954e-09	2.28293e-30	6.66349e-28	1.25424e-18	1.00295e-52	9.91201e-22	1.25811e-25	1.8194e-18	8.09535e-11	5.06006e-10	0.000951084	0.999049	1.76521e-09	8.44454e-27	1.7211e-12	3.7109e-19	7.52699e-32	3.46786e-36	2.25076e-26	4.14497e-14	1.17144e-19
Tb927.10.9100	ribonucleoproteins 1	0.988149	0.957137	0.998318	0.0660397	1.08393e-08	2.07523e-37	6.94315e-20	3.52888e-99	2.67138e-47	1.65876e-29	1.63666e-13	2.32317e-34	2.10072e-08	4.47351e-75	6.25958e-74	1.27499e-77	4.59335e-13	0.00810197	3.3659e-15	0.00374897	1.08678e-14	0.988149	1.17886e-80	1.03523e-41	9.40809e-08
Tb927.10.9130	nucleus	1	1	1	0	0	0	0	0	0	0	0	0	0	0	0	0	0	1	0	0	0	0	0	0	0
Tb927.10.9140	mitochondrion - IM	0.973242	0.91529	0.996818	0.115973	5.47548e-09	6.08524e-22	2.98143e-44	0.0267581	9.1533e-104	4.74466e-38	1.54202e-36	4.88123e-38	9.6579e-22	0.973242	4.21961e-33	2.98513e-33	7.03317e-09	6.73915e-58	1.58096e-26	1.39526e-22	2.24744e-36	3.68478e-41	2.14694e-13	1.56714e-08	3.12517e-20
Tb927.10.9150	endoplasmic reticulum	0.999911	0.999789	0.999985	0.000901953	8.09913e-14	1.95267e-13	2.98556e-83	0.999911	1.83791e-161	1.33071e-55	8.29198e-44	1.04414e-50	2.52802e-64	1.25159e-19	1.60385e-64	3.57407e-76	1.3977e-12	7.79145e-114	5.28028e-50	8.04617e-38	1.74645e-44	2.99235e-81	8.8691e-05	1.08381e-12	1.07167e-16
Tb927.10.9190	cytosol	1	1	1	7.85592e-10	9.76135e-15	8.84247e-61	1	2.05097e-263	8.39486e-182	2.36367e-52	1.69575e-35	7.61843e-130	2.918e-94	2.98203e-155	2.14953e-160	1.59393e-224	2.10393e-107	4.89839e-61	1.31209e-60	3.12639e-11	5.4884e-31	3.23902e-21	1.84146e-188	2.3346e-70	5.00971e-36
Tb927.10.920	nucleus	0.99831	0.992592	0.999836	0.0121629	6.54725e-07	2.48199e-43	1.28568e-34	2.01324e-120	1.32523e-54	2.72362e-31	4.34379e-23	3.61486e-44	0.0011765	1.20763e-86	1.60196e-92	2.76001e-66	1.44868e-19	0.99831	1.13535e-17	2.52164e-08	1.4825e-23	0.000513022	7.63813e-103	6.03446e-56	1.09921e-17
Tb927.10.9200	endoplasmic reticulum	0.997078	0.992344	0.999321	0.0194493	2.65768e-11	8.16143e-09	1.15334e-82	0.997078	2.22078e-140	4.71262e-44	6.49244e-36	4.02731e-51	2.39877e-43	6.67118e-15	3.17149e-46	1.38041e-50	2.12361e-10	5.07824e-80	1.17926e-31	1.43033e-39	2.46565e-38	1.93164e-63	0.00292022	1.27112e-06	1.29204e-13
Tb927.10.9210	mitochondrion - matrix 1	0.970899	0.911271	0.994804	0.124267	5.0887e-06	3.83365e-20	1.02153e-50	8.15832e-12	1.225e-68	3.10945e-22	1.05585e-19	2.18153e-14	1.40931e-15	3.06229e-07	0.970899	1.17254e-08	0.0290934	3.27153e-29	7.01576e-06	2.71819e-13	9.44098e-23	3.08598e-37	2.27287e-21	3.05652e-09	1.41014e-18
Tb927.10.9240	microtubule structures 1	0.927107	0.722889	0.990962	0.234707	1.41442e-07	1.02e-31	1.76167e-28	1.97652e-42	3.4722e-16	3.22459e-11	2.0965e-09	0.927107	0.0728925	5.08499e-40	4.22353e-49	2.30207e-21	1.93662e-07	1.47486e-12	8.2093e-14	1.35149e-11	2.35147e-27	1.53489e-17	1.00634e-44	1.38869e-32	6.33177e-18
Tb927.10.9250	cytosol	1	1	1	0	0	0	1	0	0	0	0	0	0	0	0	0	0	0	0	0	0	0	0	0	0
Tb927.10.9260	secretory/endocytic 3	0.900298	0.342182	0.999329	0.215648	0.382489	2.42315e-16	5.19075e-17	1.38847e-51	2.23499e-81	9.98408e-26	1.7252e-06	2.58908e-22	1.16901e-35	4.41953e-49	1.48121e-56	1.10056e-72	4.47281e-12	2.19655e-49	3.48915e-10	0.0997005	3.10724e-11	1.54122e-25	1.12616e-44	1.01464e-15	0.900298
Tb927.10.9280	mitochondrion - matrix 2	1	1	1	1.40274e-08	3.6376e-10	7.95669e-39	1.03899e-28	1.27379e-16	3.57403e-48	2.41367e-22	1.54532e-27	8.64738e-16	1.07568e-15	3.65761e-20	6.48451e-10	1	5.56322e-13	5.53953e-27	9.34024e-20	6.52476e-24	4.01941e-39	2.23825e-37	4.76815e-29	1.40255e-14	1.81376e-22
Tb927.10.9310	mitochondrion - OM	0.999998	0.999985	1	3.15091e-05	0.000259412	1.02151e-10	7.86173e-79	2.52479e-44	3.23575e-131	1.11353e-31	6.12713e-16	6.80328e-32	2.8389e-63	3.49249e-34	2.33244e-45	2.53092e-91	0.999998	1.78692e-95	2.3155e-22	6.35519e-12	3.05084e-23	8.97258e-91	1.5842e-26	2.31307e-06	1.02666e-07
Tb927.10.9330	ribonucleoproteins 1	1	1	1	2.11553e-07	1.26894e-11	2.20287e-48	5.68912e-17	5.00119e-154	2.94232e-101	3.47671e-32	1.61734e-24	4.64797e-55	1.81476e-16	3.40559e-106	3.70478e-108	5.63551e-129	1.90028e-25	9.06145e-09	2.07615e-26	1.89702e-09	8.93541e-26	1	4.23069e-112	2.00587e-59	1.93823e-12
Tb927.10.9350	mitochondrion - matrix 1	0.999717	0.998992	0.999959	0.00249372	1.0833e-08	1.41947e-27	1.44083e-31	5.62575e-25	7.25244e-35	1.24262e-14	2.63735e-15	8.82918e-12	4.0433e-09	5.1826e-15	0.999717	0.000282362	3.31087e-07	1.6986e-19	6.09459e-09	2.07561e-13	7.03447e-27	1.45534e-22	1.14746e-27	4.26422e-14	3.00531e-16
Tb927.10.9360	mitochondrion - IM	0.789762	0.484628	0.967858	0.469059	5.3751e-10	2.96618e-26	1.92879e-48	0.210238	3.05885e-112	8.50338e-42	1.63249e-41	3.09549e-48	1.99231e-19	0.789762	7.41367e-40	3.57978e-29	2.01267e-11	9.39714e-69	2.53021e-30	1.68207e-29	2.63951e-41	3.54457e-45	4.06464e-15	4.34711e-14	4.97512e-23
Tb927.10.9370	endoplasmic reticulum	1	1	1	1.24815e-06	3.28496e-12	1.79632e-13	1.77286e-87	1	2.9739e-155	9.70944e-52	3.93263e-44	4.01101e-59	5.52616e-45	8.47917e-13	6.54555e-55	6.05645e-58	1.12897e-10	2.33755e-91	3.7984e-42	6.9407e-37	4.38479e-42	9.18611e-70	7.55819e-08	4.61369e-10	1.3767e-20
Tb927.10.9380	microtubule structures 2	1	1	1	1.06039e-07	1.24111e-08	5.68237e-32	3.08797e-25	3.94839e-93	2.87013e-38	1.00536e-21	2.69613e-21	4.80025e-45	1	1.60545e-87	1.29182e-70	1.107e-68	6.65581e-16	1.57046e-17	5.57924e-09	2.78251e-10	1.5246e-21	9.61433e-18	1.49133e-82	2.66272e-42	4.10888e-34
Tb927.10.9390	mitochondrion - matrix 1	0.953297	0.798878	0.997072	0.168978	5.31222e-06	5.02687e-28	4.80889e-29	7.06312e-06	5.00912e-72	5.36043e-23	7.43472e-30	7.97726e-19	2.43956e-14	0.046089	0.953297	0.000600244	6.62156e-06	5.23592e-36	3.34237e-12	4.90666e-20	2.64306e-30	2.36356e-50	1.38191e-19	7.18211e-10	8.39188e-21
Tb927.10.9400	nucleus	1	1	1	1.4349e-06	1.65695e-10	1.40561e-37	5.05257e-28	1.48614e-105	2.87293e-57	5.40878e-24	7.05199e-15	1.11234e-54	2.26141e-12	4.11385e-87	1.07966e-90	3.71906e-95	4.52377e-16	1	5.80628e-12	8.74966e-08	4.04227e-10	1.17252e-09	8.25883e-75	8.19149e-42	8.79756e-25
Tb927.10.9420	mitochondrion - OM	0.983758	0.895609	0.998998	0.0702184	3.56613e-05	4.75875e-15	8.23087e-62	2.84573e-06	6.48044e-105	3.25277e-28	1.62998e-27	4.43444e-40	8.84217e-21	0.0162385	7.20649e-25	4.62647e-21	0.983758	6.80663e-62	2.54546e-17	7.87752e-29	3.38841e-26	4.19494e-45	7.3665e-20	4.42399e-07	1.26557e-27
Tb927.10.9430	cytosol	0.999999	0.999996	1	2.04766e-05	1.02678e-08	5.94246e-51	0.999999	2.8845e-204	3.21089e-130	2.45932e-36	5.39452e-23	5.35354e-85	1.84503e-43	1.7426e-122	3.12825e-127	2.55608e-177	2.20317e-60	2.13157e-22	8.46739e-41	9.44968e-07	2.88609e-20	4.67082e-07	1.55549e-140	2.53141e-54	1.32055e-14
Tb927.10.9440	mitochondrion - IM	1	1	1	0	0	0	0	0	0	0	0	0	0	1	0	0	0	0	0	0	0	0	0	0	0
Tb927.10.9450	secretory/endocytic 1	0.999998	0.999993	1	2.98046e-05	1.2367e-09	5.53313e-23	5.13132e-53	4.41852e-13	5.31362e-170	1.25857e-49	3.91983e-32	1.73494e-42	1.74578e-65	7.29908e-27	9.24586e-73	2.83054e-96	2.976e-08	1.94221e-106	1.9673e-45	1.88048e-27	3.74562e-39	4.6893e-68	0.999998	1.73637e-10	2.12157e-06
Tb927.10.9490	secretory/endocytic 1	1	1	1	2.62064e-07	2.19501e-14	1.44204e-11	1.89947e-136	7.73453e-27	1.29299e-260	6.64272e-71	5.55889e-49	2.84256e-105	1.97125e-136	1.04739e-61	1.22705e-111	6.03329e-174	8.51312e-37	5.88147e-197	1.41062e-74	1.77425e-65	4.83235e-49	2.94494e-144	1	1.29668e-17	1.37363e-08
Tb927.10.950	secretory/endocytic 1	1	1	1	2.66687e-07	3.72064e-16	6.39951e-10	7.08641e-154	2.05153e-32	7.81647e-267	3.01454e-69	2.76778e-47	3.27946e-107	1.13114e-145	4.12095e-69	7.99482e-111	9.88302e-180	1.04842e-40	2.28535e-195	6.74277e-75	4.72743e-74	7.75401e-48	4.29745e-160	1	2.53495e-20	1.33584e-08
Tb927.10.9510	secretory/endocytic 1	0.999996	0.99999	0.999999	5.97317e-05	3.04041e-15	3.41202e-12	2.28404e-134	3.26299e-32	9.3156e-279	1.76308e-77	4.20012e-51	1.82775e-115	5.50928e-128	6.54861e-69	3.33333e-128	5.65361e-182	5.4833e-30	3.00912e-211	3.24179e-77	1.8186e-61	9.1323e-51	2.69184e-133	0.999996	3.46724e-20	4.53079e-06
Tb927.10.9560	mitochondrion - matrix 2	0.996094	0.982493	0.999409	0.0241168	1.14436e-09	2.90544e-34	6.67386e-26	4.68755e-10	1.68213e-65	2.8721e-23	2.23776e-31	1.13446e-20	3.02353e-16	1.11673e-05	0.00389498	0.996094	1.3749e-11	1.13701e-32	1.46485e-14	2.15568e-22	1.44232e-36	1.25487e-39	6.93473e-22	1.99955e-12	2.12675e-23
Tb927.10.9570	flagellum 1	1	1	1	0	0	0	0	0	1	0	0	0	0	0	0	0	0	0	0	0	0	0	0	0	0
Tb927.10.960	intraflagellar transport	0.499996	2.79337e-11	1	0.0238469	0.00691563	2.11736e-28	1.68384e-26	6.19857e-124	2.96667e-84	4.65257e-27	0.499996	1.30235e-46	1.79779e-15	7.05873e-92	3.93012e-86	3.27026e-115	2.79028e-07	1.76017e-14	3.85743e-05	0.00561905	0.494346	7.84279e-31	5.08598e-91	2.438e-36	1.65997e-13
Tb927.10.9640	flagellum 1	1	1	1	3.09499e-12	1.43047e-15	3.67595e-52	2.47473e-89	1.7692e-149	1	5.58588e-58	1.41852e-49	8.26881e-59	1.01022e-13	7.79435e-115	1.67029e-112	2.31734e-127	2.12825e-21	5.85571e-102	3.12255e-44	3.87787e-51	2.77907e-52	7.18033e-58	2.23543e-101	3.0589e-59	2.15731e-76
Tb927.10.9650	microtubule structures 2	0.999998	0.999999	1	2.00155e-05	2.8532e-12	5.78694e-26	7.08504e-42	2.35698e-75	3.15915e-69	4.1599e-20	2.92267e-16	2.37778e-20	0.999998	2.55287e-47	4.2556e-49	1.44078e-35	1.99419e-09	5.97035e-20	1.01429e-11	6.26304e-17	3.22544e-28	2.50755e-25	6.1444e-68	1.15767e-43	2.20613e-06
Tb927.10.9670	microtubule structures 1	0.99881	0.99335	0.999946	0.00837403	1.32032e-07	2.75792e-23	2.5557e-21	2.59273e-41	9.67337e-17	8.9119e-09	5.81945e-06	0.99881	0.00117614	1.4411e-26	5.54261e-22	7.65408e-16	9.24763e-07	7.54716e-07	4.18682e-08	3.88716e-06	9.34837e-24	5.51888e-11	1.27915e-37	4.9121e-28	2.88074e-06
Tb927.10.970	flagellum 1	1	1	1	0	0	0	0	0	1	0	0	0	0	0	0	0	0	0	0	0	0	0	0	0	0
Tb927.10.9700	microtubule structures 2	1	1	1	0	0	0	0	0	0	0	0	0	1	0	0	0	0	0	0	0	0	0	0	0	0
Tb927.10.9720	secretory/endocytic 3	0.990136	0.9495	0.998585	0.0494546	0.0360927	1.34952e-12	3.85212e-26	3.1556e-15	6.83588e-75	5.1529e-27	1.58592e-19	2.85788e-29	0.000108442	3.40657e-16	2.18413e-29	3.56798e-23	0.00975563	8.52814e-42	5.82198e-19	8.52875e-13	3.72144e-23	8.4374e-18	5.19456e-18	9.75692e-14	0.990136
Tb927.10.9740	proteasome regulatory particle	1	1	1	0	0	0	0	0	0	0	0	0	0	0	0	0	0	0	0	0	1	0	0	0	0
Tb927.10.9750	secretory/endocytic 1	0.876587	0.514557	0.985392	0.392019	0.000202353	0.000132269	4.70508e-56	1.72644e-06	4.40609e-150	4.3604e-40	1.20281e-20	4.2021e-27	8.18148e-53	1.62455e-17	1.17445e-57	2.97104e-90	0.0848203	9.48363e-99	3.60135e-34	2.57105e-16	1.03249e-29	9.59327e-68	0.876587	0.0263568	0.0121024
Tb927.10.9760	mitochondrion - IM	0.999541	0.998667	0.999889	0.00390088	3.13956e-07	4.56189e-20	1.05307e-43	1.97244e-08	2.48664e-91	7.84174e-23	1.46752e-29	3.32872e-37	1.51396e-20	0.999541	1.36647e-20	2.29407e-25	0.000353446	4.00645e-47	1.73906e-18	1.37459e-21	2.22677e-27	2.84573e-31	1.6771e-20	0.000105437	3.14171e-18
Tb927.10.9770	ribonucleoproteins 1	0.754269	0.362004	0.989154	0.488879	1.04228e-07	6.57238e-33	1.42197e-22	3.05045e-92	3.65837e-48	2.08995e-19	7.35204e-15	3.61602e-22	5.24899e-06	4.65785e-65	4.20721e-61	1.79997e-61	1.16301e-11	0.242553	5.46228e-10	0.00317276	1.00355e-20	0.754269	1.87175e-77	2.51849e-43	9.94489e-08
Tb927.10.9780	nucleus	1	1	1	0	0	0	0	0	0	0	0	0	0	0	0	0	0	1	0	0	0	0	0	0	0
Tb927.10.9790	mitochondrion - matrix 2	1	1	1	6.08324e-07	1.71354e-05	3.76669e-29	9.0535e-17	2.39514e-12	2.89566e-49	2.77547e-15	7.14644e-23	2.07685e-14	2.81102e-08	1.1108e-11	3.65309e-11	1	4.05497e-09	8.78345e-19	1.03486e-09	1.63808e-14	5.85354e-28	6.92403e-26	1.46184e-20	2.29138e-12	5.17528e-16
Tb927.10.980	nucleus - chromatin	0.995734	0.974904	0.999802	0.0241699	3.12649e-11	5.88445e-32	2.1951e-38	1.23362e-69	7.03112e-63	6.25315e-24	3.46425e-17	7.74186e-26	7.35823e-06	4.8613e-64	6.6299e-55	6.84479e-58	1.98085e-14	0.00425823	0.995734	6.75123e-11	5.40423e-26	8.85271e-27	4.82927e-45	2.02019e-34	7.39974e-25
Tb927.10.9800	proteasome	0.80035	0.277404	0.989493	0.485028	0.0302223	5.04577e-27	0.0362675	6.18756e-60	2.03115e-27	1.5279e-13	0.00282199	4.65196e-19	0.00024804	3.94765e-49	3.79914e-51	4.74717e-53	4.91942e-09	0.000635989	0.000347846	0.80035	5.77985e-06	0.14939	2.26037e-44	2.33546e-25	0.00993295
Tb927.10.9820	mitochondrion - matrix 2	1	1	1	1.59416e-06	1.12308e-10	6.46899e-40	4.49485e-35	2.42012e-12	1.27205e-82	1.13462e-30	6.5546e-37	4.69124e-27	3.82705e-21	6.06361e-08	3.0713e-08	1	3.05751e-14	5.50491e-41	2.86492e-20	1.43212e-30	2.23249e-41	3.90821e-53	1.10422e-27	2.02818e-17	1.40406e-31
Tb927.10.9830	mitochondrion - IM	0.999877	0.999474	0.999997	0.0011541	2.71229e-10	8.1407e-34	2.46443e-56	0.000122766	1.57706e-107	1.4352e-34	4.93967e-40	4.23485e-42	1.49229e-22	0.999877	1.70638e-22	2.79809e-14	3.51185e-11	2.85064e-61	9.83763e-24	3.03675e-35	2.44654e-38	1.18644e-52	1.75025e-23	2.33239e-16	1.15574e-35
Tb927.10.9840	mitochondrion - OM	0.814128	0.275321	0.98546	0.393298	0.37178	7.41896e-14	5.74572e-50	3.70949e-34	3.25354e-85	3.81755e-25	7.29111e-22	8.2957e-31	0.177471	9.17227e-27	2.411e-23	6.98419e-23	0.814128	1.57979e-18	0.00840121	2.001e-17	3.77002e-24	6.2047e-31	1.27242e-20	1.09847e-12	1.17384e-20
Tb927.10.9850	secretory/endocytic 1	0.999769	0.999175	0.999967	0.00208341	3.15866e-11	0.000230756	5.14801e-116	7.08623e-10	2.51104e-226	9.52128e-64	5.07187e-43	3.64595e-72	2.86247e-95	6.97887e-42	1.94002e-95	2.57612e-137	3.30332e-16	1.09559e-154	1.45446e-62	8.1431e-49	1.57649e-45	3.16746e-121	0.999769	3.51885e-11	5.45203e-15
Tb927.10.9860	mitochondrion - matrix 1	0.861688	0.38984	0.996164	0.310236	2.83796e-06	1.95195e-22	5.22727e-22	1.08474e-06	5.47195e-55	2.80037e-19	1.29608e-23	2.3792e-17	3.07823e-10	0.000145227	0.861688	0.138135	2.93067e-05	3.79187e-25	6.21583e-10	5.63695e-14	3.18115e-27	3.68373e-30	1.01815e-16	7.14775e-07	1.05255e-17
Tb927.10.9870	cytosol	1	1	1	0	0	0	1	0	0	0	0	0	0	0	0	0	0	0	0	0	0	0	0	0	0
Tb927.10.9880	nucleus	0.993068	0.985116	0.999992	0.00961945	3.73726e-09	1.96859e-45	2.759e-63	4.20013e-175	1.61569e-99	3.24554e-43	5.42313e-28	1.13382e-64	7.23659e-17	9.18668e-121	1.43788e-105	1.42867e-108	3.36125e-29	0.993068	2.71225e-25	0.000551571	3.66107e-26	0.00638031	6.73471e-146	4.29965e-66	2.08333e-22
Tb927.10.9890	glycosomes	1	1	1	0	0	0	0	0	0	1	0	0	0	0	0	0	0	0	0	0	0	0	0	0	0
Tb927.10.990	secretory/endocytic 3	1	1	1	1.59887e-10	2.95855e-07	7.68954e-12	4.51781e-112	8.17411e-48	5.99233e-250	7.9568e-66	8.10853e-42	1.95117e-94	1.60881e-115	2.16005e-59	1.46889e-110	6.55672e-161	6.96652e-27	1.57971e-183	2.90114e-66	9.02001e-50	2.59437e-42	4.96299e-116	5.74306e-16	1.52233e-16	1
Tb927.10.9900	mitochondrion - IM	0.999574	0.99857	0.999951	0.00356992	2.36288e-10	3.84675e-31	3.99852e-54	0.000426103	1.71476e-114	4.58913e-38	2.54995e-42	7.87006e-49	5.64695e-22	0.999574	3.93252e-28	1.50665e-14	7.5538e-12	8.49756e-63	2.83439e-22	1.37152e-34	2.33007e-39	1.43595e-51	3.14689e-20	2.19512e-17	6.96623e-31
Tb927.10.9910	ribonucleoproteins 1	0.539203	0.126538	0.877856	0.590077	1.00277e-08	5.63667e-44	0.460569	2.66163e-173	9.14378e-117	1.60745e-29	1.97123e-12	4.1271e-55	4.78894e-27	4.86118e-104	8.88366e-106	7.37489e-156	2.68458e-29	4.29498e-18	2.35654e-33	0.000227176	6.09029e-12	0.539203	5.27884e-123	2.15263e-44	6.60346e-07
Tb927.10.9920	nucleus	1	1	1	0	0	0	0	0	0	0	0	0	0	0	0	0	0	1	0	0	0	0	0	0	0
Tb927.10.9930	mitochondrion - OM	0.997495	0.988023	0.999685	0.0172641	0.000431537	4.4188e-14	7.37677e-27	2.57167e-23	5.38067e-38	7.75189e-12	1.84334e-11	9.2786e-13	0.000934246	1.54028e-15	7.72401e-15	4.95271e-19	0.997495	8.82419e-14	0.00157083	1.08613e-08	3.80427e-20	6.82281e-14	2.63548e-16	1.15343e-09	5.80923e-12
Tb927.10.9950	endoplasmic reticulum	0.999996	0.999991	0.999999	5.53918e-05	3.18929e-13	4.40964e-13	6.84616e-89	0.999996	1.49511e-149	8.22858e-46	3.592e-41	5.24448e-57	2.08094e-42	1.19744e-17	1.05726e-46	6.72734e-58	2.99554e-12	1.56486e-82	4.80527e-32	3.8136e-41	4.47748e-41	7.17321e-68	4.15668e-06	1.14228e-08	1.63688e-18
Tb927.10.9960	mitochondrion - OM	0.984634	0.879642	0.999975	0.027398	0.000242328	3.45281e-16	4.68507e-22	1.48819e-25	3.87123e-70	4.05996e-18	1.09649e-15	4.35982e-15	2.96237e-22	1.02017e-08	3.46523e-08	7.07736e-18	0.984634	3.7395e-34	2.90113e-12	1.09855e-06	7.34894e-20	3.1112e-29	4.78473e-24	0.014852	0.000513041
Tb927.10.9970	mitochondrion - matrix 2	0.999987	0.999966	0.999997	0.00015515	1.6887e-09	7.19464e-38	5.00125e-31	8.90509e-15	6.83664e-67	1.94338e-27	7.03471e-33	1.3964e-24	3.79839e-17	3.40473e-10	1.28511e-05	0.999987	1.05627e-13	4.97075e-36	3.69381e-18	6.60493e-27	2.33435e-39	2.35731e-42	3.70241e-26	1.3124e-15	1.43916e-25
Tb927.10.9980	microtubule structures 1	1	1	1	4.81535e-07	3.80631e-12	1.16529e-36	2.5841e-68	1.40973e-87	2.4244e-55	6.58621e-32	4.04878e-08	1	1.12492e-10	4.85484e-74	8.02174e-69	2.95651e-51	1.29352e-11	7.13412e-32	1.56544e-27	8.23217e-23	4.41007e-28	7.19473e-43	6.38809e-83	2.75666e-38	1.75094e-31
Tb927.11.10000	secretory/endocytic 1	0.60258	0.196404	0.999729	0.537094	4.49875e-10	5.65224e-10	4.64813e-125	4.10404e-13	2.14934e-216	4.69763e-54	5.88855e-38	1.40688e-76	1.98199e-91	7.62444e-44	1.86336e-82	4.67701e-128	5.53899e-16	7.46881e-148	9.40464e-57	2.37953e-59	3.49008e-38	1.73311e-128	0.60258	5.67778e-14	0.39742
Tb927.11.10010	secretory/endocytic 3	1	1	1	2.16684e-14	1.7662e-12	7.74099e-33	6.00794e-45	4.7588e-119	2.19061e-182	5.53898e-47	1.32034e-29	4.70764e-65	3.81283e-55	9.24062e-80	5.98878e-100	4.38502e-139	6.31127e-26	1.12394e-103	3.25653e-46	6.56236e-16	5.99625e-30	7.69017e-34	8.96555e-75	7.00982e-33	1
Tb927.11.10020	mitochondrion - OM	0.698121	0.375177	0.895235	0.701923	0.999741	5.10771e-12	8.95019e-26	0.237848	1.59356e-90	1.60254e-22	2.10745e-24	1.65502e-19	5.37311e-08	6.12303e-10	2.16169e-16	4.01274e-21	0.698121	3.18047e-39	1.39498e-14	2.45697e-10	1.24862e-28	2.31096e-25	1.66345e-07	1.40183e-05	0.0640158
Tb927.11.10030	ribonucleoproteins 1	0.999972	0.999931	0.999997	0.000318672	8.17399e-11	7.64841e-44	2.69451e-27	1.92802e-105	5.63553e-49	1.08753e-31	4.3384e-23	3.17893e-34	6.13085e-10	1.93631e-86	7.53771e-86	1.25786e-67	3.07256e-17	2.82543e-05	3.51708e-22	2.04714e-09	5.28263e-26	0.999972	1.47532e-89	5.11813e-55	1.1735e-11
Tb927.11.10040	mitochondrion - IM	0.580083	0.124714	0.954949	0.547829	1.95906e-05	4.61576e-23	2.23468e-53	0.419914	1.49282e-109	4.52475e-29	4.27796e-33	4.3871e-43	4.03211e-29	0.580083	1.0721e-26	2.48099e-18	3.01137e-06	5.05678e-66	6.79622e-21	3.87502e-30	8.56991e-34	4.77932e-53	2.1538e-13	3.44838e-09	7.91141e-22
Tb927.11.10060	cytosol	1	1	1	0	0	0	1	0	0	0	0	0	0	0	0	0	0	0	0	0	0	0	0	0	0
Tb927.11.10070	nucleus - chromatin	0.991655	0.999737	1	0.00919429	1.50456e-11	1.61015e-33	5.28158e-38	1.39697e-93	4.31454e-72	4.44529e-22	6.19303e-09	2.30747e-36	6.56314e-10	1.77698e-88	3.60315e-84	1.58873e-74	2.22317e-19	0.00834471	0.991655	3.21299e-12	2.85553e-16	5.70016e-25	2.53984e-63	2.31451e-44	7.32971e-27
Tb927.11.10080	mitochondrion - matrix 1	1	0.999998	1	6.47653e-06	1.6262e-10	1.30145e-30	2.09057e-43	4.23412e-40	6.51953e-56	5.22223e-22	6.86943e-20	1.18425e-16	8.62091e-12	1.16217e-22	1	4.29926e-07	1.29062e-11	7.36514e-26	4.64322e-16	7.87615e-20	3.02741e-31	5.15177e-29	9.27311e-43	4.31604e-21	4.75697e-23
Tb927.11.10090	flagellum 1	1	1	1	2.26003e-13	2.02285e-15	9.09372e-53	3.47873e-93	1.03406e-151	1	3.18588e-59	3.32808e-50	8.97876e-61	6.77838e-15	3.77147e-119	5.71437e-117	3.11724e-132	1.13328e-20	6.0471e-112	8.898e-47	2.77381e-52	1.31389e-52	1.16782e-61	1.09779e-103	1.85488e-60	2.53916e-77
Tb927.11.1010	mitochondrion - IM	0.997899	0.990872	0.999785	0.0141751	4.46167e-10	2.12039e-31	2.68286e-55	0.00210113	1.10083e-111	5.62372e-38	1.12493e-42	5.61753e-48	1.35842e-20	0.997899	9.28947e-28	3.05399e-18	4.39751e-11	3.2403e-63	2.80166e-23	1.28233e-34	8.92077e-40	7.34685e-51	3.10826e-22	1.09578e-16	1.01116e-33
Tb927.11.10110	flagellum 1	1	1	1	1.89477e-09	5.46167e-16	1.12601e-49	1.77622e-86	3.44466e-153	1	1.34094e-57	1.623e-47	9.83506e-64	7.88801e-11	1.47733e-115	1.79695e-114	4.12638e-130	1.45435e-19	4.3849e-102	2.43576e-41	4.65279e-50	1.31351e-49	3.15545e-57	1.19533e-99	5.01338e-58	2.33985e-76
Tb927.11.10120	flagellum 1	1	1	1	9.43779e-12	3.70385e-16	2.10494e-52	3.09802e-105	2.31359e-162	1	4.42601e-58	5.89246e-48	1.61685e-55	3.21509e-13	1.75798e-119	2.46958e-118	1.86695e-135	1.16894e-19	3.72974e-112	1.97371e-46	3.10524e-54	3.5567e-51	1.81622e-68	4.98669e-111	1.675e-60	6.90561e-82
Tb927.11.10130	proteasome	0.99996	0.999834	0.999999	0.000424721	4.39039e-13	2.06832e-43	3.97937e-05	5.36103e-211	1.35315e-148	5.55073e-35	1.17323e-17	2.29425e-81	1.43022e-74	6.70395e-119	6.62634e-123	1.19128e-187	7.83249e-51	6.85785e-69	4.75187e-50	0.99996	6.98433e-16	2.43382e-31	2.22814e-151	4.44674e-46	4.71853e-16
Tb927.11.10140	mitochondrion - IM	0.961087	0.893665	0.995968	0.153561	1.73149e-07	5.13022e-30	8.49763e-45	0.0389127	1.76943e-96	1.22445e-32	4.3999e-37	2.50026e-37	1.12237e-14	0.961087	5.17869e-20	5.42368e-16	1.19958e-08	1.74741e-46	2.07811e-18	4.91171e-26	4.69362e-37	9.89343e-44	5.58392e-19	4.14434e-15	1.46814e-27
Tb927.11.10150	mitochondrion - matrix 1	1	1	1	1.57777e-10	6.77128e-14	1.11002e-40	6.27828e-68	3.39217e-72	1.68273e-81	6.18659e-36	2.39127e-29	3.90079e-28	9.08233e-19	3.24536e-44	1	6.38729e-12	2.0359e-17	7.12464e-39	8.08651e-21	9.85127e-29	7.31615e-37	5.53888e-48	5.81356e-74	4.94858e-37	5.45672e-36
Tb927.11.10160	cytosol	0.826339	0.513869	0.974217	0.452844	0.00833558	2.10469e-28	0.826339	1.65059e-81	2.63557e-43	7.50073e-21	1.6413e-06	3.76314e-31	7.10407e-14	4.76435e-65	2.80736e-63	2.04716e-71	9.1165e-16	3.08547e-11	5.6332e-10	0.160345	2.82662e-05	0.00823726	3.57913e-58	2.76913e-25	0.00504853
Tb927.11.10170	mitochondrion - matrix 1	1	1	1	0	0	0	0	0	0	0	0	0	0	0	1	0	0	0	0	0	0	0	0	0	0
Tb927.11.10180	secretory/endocytic 3	0.999992	0.999958	0.999999	9.821e-05	2.10165e-06	3.49269e-20	2.98545e-27	1.37035e-50	3.84806e-85	1.29314e-31	5.61035e-14	1.78028e-23	6.39947e-17	1.40001e-40	2.16981e-49	8.72157e-45	7.98668e-06	1.48367e-39	3.81418e-20	6.14765e-08	5.08944e-25	2.46381e-21	6.9873e-39	2.71386e-29	0.999992
Tb927.11.1020	glycosomes	1	1	1	1.53545e-06	1.32385e-10	2.66207e-35	4.73866e-10	5.08587e-97	7.83586e-61	1	4.02854e-13	8.62444e-35	5.57941e-09	1.57646e-69	1.8971e-67	2.66757e-75	1.28088e-19	9.01108e-08	8.62315e-19	3.87979e-12	1.97199e-25	3.01002e-25	1.54913e-80	1.07283e-37	6.75538e-17
Tb927.11.10200	flagellum 1	0.916682	0.742704	0.982223	0.26533	6.81517e-06	6.89102e-33	4.31246e-39	6.6808e-98	0.916682	2.39111e-31	2.99985e-30	6.47643e-47	0.0833181	7.43551e-77	5.1704e-73	4.71637e-78	2.7351e-07	1.37261e-51	3.06481e-19	1.42004e-21	1.83546e-33	1.30303e-23	9.02115e-59	3.49552e-34	4.72977e-44
Tb927.11.10210	flagellum 1	1	1	1	1.09239e-11	8.1359e-16	7.48959e-52	2.49891e-94	6.69031e-152	1	4.64176e-57	3.41711e-47	4.09421e-57	3.71949e-13	1.76503e-113	5.12726e-112	4.20379e-129	5.2397e-20	1.36234e-99	3.6911e-43	1.14868e-50	1.08713e-50	6.65451e-64	1.36984e-103	3.01552e-59	5.60878e-78
Tb927.11.10220	endoplasmic reticulum	0.992958	0.983242	0.998281	0.0408193	1.8181e-12	3.16367e-06	8.03765e-103	0.992958	1.00574e-154	3.21494e-42	8.28593e-36	1.09619e-64	6.19292e-58	3.01887e-16	1.17042e-49	7.00033e-63	9.04834e-13	2.10257e-98	7.37059e-32	7.72326e-49	3.18625e-35	4.33054e-78	0.0070222	1.61743e-05	6.84038e-16
Tb927.11.10230	mitochondrion - OM	0.717072	0.0491367	0.999946	0.345248	0.994664	2.26705e-07	7.40778e-132	3.2819e-76	4.46414e-118	3.68249e-12	0.0456979	7.23986e-27	1.93706e-79	9.72473e-34	3.10661e-47	7.82709e-73	0.717072	2.73003e-99	8.78231e-11	1.64339e-28	0.23723	2.55775e-115	1.01728e-67	4.32648e-13	2.97116e-46
Tb927.11.10240	mitochondrion - matrix 2	1	1	1	4.7307e-09	8.14764e-11	2.17711e-29	7.04242e-17	1.35486e-12	1.91124e-58	1.82877e-18	1.36265e-29	1.48881e-24	1.63576e-10	4.70242e-15	3.61109e-11	1	1.0832e-12	5.04321e-29	1.99324e-13	6.75061e-20	6.00258e-32	2.34723e-33	2.92678e-25	1.70069e-14	3.4003e-19
Tb927.11.10260	glycosomes	0.999539	0.998752	0.999888	0.00390698	3.18331e-11	1.14041e-34	2.36079e-16	8.4366e-55	1.33252e-51	0.999539	7.27252e-19	2.14654e-20	0.000460614	9.42641e-69	9.0114e-54	1.37444e-21	5.07707e-15	6.72001e-15	5.02151e-11	1.63953e-14	5.26843e-28	9.03979e-43	1.70434e-79	3.23429e-40	1.27423e-21
Tb927.11.10270	secretory/endocytic 1	1	1	1	0	0	0	0	0	0	0	0	0	0	0	0	0	0	0	0	0	0	0	1	0	0
Tb927.11.10280	microtubule structures 2	0.922161	0.843853	0.969453	0.28123	0.00221013	2.65949e-30	2.97833e-18	2.06356e-47	7.13665e-10	1.62358e-13	1.66899e-12	6.63257e-09	0.922161	9.75547e-32	1.03981e-40	9.22239e-20	7.81934e-10	0.0735215	7.59283e-07	7.32278e-08	4.99773e-24	0.00431693	3.09412e-42	3.05905e-35	3.3137e-10
Tb927.11.1030	nucleus - chromatin	0.995771	0.96122	0.999989	0.0202072	2.36504e-10	1.41738e-25	1.2525e-43	3.81542e-37	2.05207e-76	1.97053e-18	1.03456e-17	1.07725e-19	0.00422866	1.30341e-47	4.62246e-32	2.26167e-21	1.39461e-08	3.01608e-13	0.995771	4.03896e-16	9.35308e-29	5.92591e-38	3.17467e-45	5.89319e-23	6.70575e-20
Tb927.11.10300	cytosol	0.99946	0.998	0.999923	0.00442099	2.11643e-10	6.57445e-48	0.99946	2.00413e-241	7.39756e-191	2.24374e-31	1.1449e-13	1.98367e-99	2.84248e-57	3.36987e-136	3.79225e-143	1.23506e-212	8.55198e-69	3.68672e-30	6.52936e-48	0.000539858	5.67321e-17	5.16317e-17	1.67632e-170	7.49706e-58	8.19913e-11
Tb927.11.10330	nucleus - chromatin	0.949052	0.828258	0.994453	0.185936	3.43661e-12	8.04715e-29	8.94444e-39	4.22168e-65	7.02865e-60	2.79866e-24	2.62878e-17	9.23405e-41	1.44889e-07	6.6712e-58	3.43141e-52	9.40387e-51	6.20782e-13	0.0509481	0.949052	1.11987e-14	3.6497e-28	2.32587e-27	1.96532e-43	1.82659e-31	9.75028e-34
Tb927.11.10340	endoplasmic reticulum	0.999999	0.999995	1	1.85988e-05	3.29991e-15	2.82921e-20	1.23264e-69	0.999999	1.38892e-161	2.16608e-53	9.15389e-40	1.09399e-43	2.38914e-66	7.91383e-12	2.63155e-67	3.3211e-85	3.11578e-12	1.31491e-125	2.1178e-48	1.16425e-35	5.70904e-42	1.80866e-77	1.29958e-06	7.31166e-14	1.3296e-12
Tb927.11.10350	flagellum 1	1	1	1	1.25678e-11	4.32343e-15	9.28481e-53	5.0894e-95	3.27494e-167	1	2.67678e-60	2.23856e-49	5.87064e-75	4.35378e-13	3.02171e-124	4.09388e-121	1.32426e-138	7.60896e-20	2.0566e-108	5.26808e-45	2.64883e-53	4.64459e-52	1.32712e-64	2.9898e-110	7.90737e-63	8.99045e-83
Tb927.11.10360	mitochondrion - OM	1	1	1	3.52421e-12	0.200738	5.35802e-19	3.91218e-73	2.64191e-99	5.42874e-76	3.09207e-30	1.33186e-13	8.03363e-30	5.81282e-20	6.29977e-69	2.00903e-69	5.42064e-89	1	2.18503e-72	2.54909e-16	4.2537e-19	1.88622e-19	1.10462e-49	6.84935e-65	7.04709e-25	1.34958e-35
Tb927.11.10370	secretory/endocytic 1	1	1	1	2.59138e-09	3.16193e-15	8.32536e-14	1.00691e-151	4.31278e-30	8.06485e-268	1.18569e-73	1.39391e-51	5.33353e-113	1.19455e-138	2.49918e-71	1.68748e-119	2.66422e-179	1.5191e-40	5.44003e-208	4.19237e-77	2.00364e-77	1.07107e-51	1.35001e-153	1	1.08342e-21	1.08742e-10
Tb927.11.10380	flagellum 1	0.999996	0.999994	0.999998	4.76159e-05	9.10613e-12	3.03822e-46	1.02475e-53	3.61817e-123	0.999996	9.41074e-49	2.21866e-44	7.86916e-61	3.52287e-06	7.62984e-100	5.29827e-97	1.67837e-105	1.80803e-15	5.47723e-75	9.87676e-34	4.98066e-35	3.04404e-46	6.39533e-38	2.24173e-77	4.06555e-51	3.17883e-60
Tb927.11.10390	mitochondrion - matrix 2	0.992258	0.980666	0.99791	0.0440962	2.36043e-09	1.22279e-34	5.61377e-32	5.29583e-12	3.02116e-61	1.69083e-25	1.5249e-28	5.07995e-20	2.28426e-16	1.25325e-07	0.00774239	0.992258	4.36717e-11	6.35211e-33	1.05974e-17	3.86456e-23	1.90561e-36	1.95467e-44	2.1278e-23	1.16992e-12	2.42249e-23
Tb927.11.1040	nucleus - chromatin	0.996678	0.973419	0.999956	0.0172553	7.74148e-05	3.83849e-22	7.97937e-16	2.60322e-56	5.04113e-59	4.36662e-17	3.44246e-08	1.8928e-28	1.52516e-09	1.3899e-40	2.25984e-41	1.20162e-56	1.63259e-08	0.000451601	0.996678	0.00287033	1.1746e-19	1.28618e-13	1.47876e-34	4.75964e-17	2.85525e-12
Tb927.11.10410	mitochondrion - OM	0.534137	0.0252362	0.973575	0.47114	0.0231818	5.1723e-07	4.5518e-74	3.01579e-15	5.38861e-142	1.51142e-33	7.52582e-27	7.72837e-47	1.89784e-34	1.30841e-19	7.32367e-44	5.2594e-58	0.534137	9.46926e-75	1.36997e-26	1.39023e-29	9.57413e-26	4.59158e-66	2.29414e-12	0.465863	2.42447e-08
Tb927.11.10420	nucleus	0.999045	0.997064	0.999723	0.00743096	1.86769e-08	6.30966e-32	1.06314e-24	1.08551e-60	1.65122e-37	1.0456e-22	9.13161e-19	9.1617e-24	0.000948451	1.00189e-48	6.37894e-57	1.40772e-47	6.02574e-10	0.999045	6.4059e-06	7.52038e-09	1.19378e-21	1.59841e-15	1.38773e-46	7.88492e-35	1.80124e-17
Tb927.11.10430	flagellum 1	1	1	1	4.69813e-13	4.70267e-16	1.50279e-54	9.53941e-99	2.45429e-161	1	3.14348e-61	2.36071e-51	4.70718e-65	1.44244e-14	1.12578e-120	1.65988e-118	2.32391e-135	2.03799e-22	4.04857e-110	1.17872e-46	3.72422e-55	4.82192e-54	1.33525e-64	2.60724e-109	9.93642e-63	2.17072e-82
Tb927.11.10450	mitochondrion - OM	0.941994	0.651237	0.998968	0.16327	4.44171e-05	2.92265e-09	8.83118e-42	4.67656e-20	1.00232e-99	1.50076e-27	2.29288e-24	1.79021e-41	3.30755e-29	1.21065e-09	1.03304e-25	4.76673e-32	0.941994	6.9154e-50	2.94739e-19	2.58522e-16	2.2795e-25	2.67055e-38	1.11217e-18	0.0580061	3.14097e-07
[truncated: 4,032 more rows]

## Sheet: SD10-b
gene ID	tagm.mcmc.allocation	tagm.mcmc.probability	tagm.mcmc.probability.lowerquantile	tagm.mcmc.probability.upperquantile	tagm.mcmc.mean.shannon	tagm.mcmc.outlier	tagm.mcmc.joint.acidocalcisomes	tagm.mcmc.joint.cytosol	tagm.mcmc.joint.endoplasmic.reticulum	tagm.mcmc.joint.flagellum.1	tagm.mcmc.joint.glycosomes	tagm.mcmc.joint.intraflagellar.transport	tagm.mcmc.joint.microtubule.structures.1	tagm.mcmc.joint.microtubule.structures.2	tagm.mcmc.joint.mitochondrion...IM	tagm.mcmc.joint.mitochondrion...matrix.1	tagm.mcmc.joint.mitochondrion...matrix.2	tagm.mcmc.joint.mitochondrion...OM	tagm.mcmc.joint.nucleus	tagm.mcmc.joint.nucleus...chromatin	tagm.mcmc.joint.proteasome	tagm.mcmc.joint.proteasome.regulatory.particle	tagm.mcmc.joint.ribonucleoproteins.1	tagm.mcmc.joint.secretory.endocytic.1	tagm.mcmc.joint.secretory.endocytic.2	tagm.mcmc.joint.secretory.endocytic.3
[truncated: 5,587 more rows]

[truncated: 2 more sheets: SD10-c, SD10-d]
