# Supplementary material for: Mapping diversity in African trypanosomes using high resolution spatial proteomics
Source: Nat Commun. 2023 Jul 21;14:4401. doi: 10.1038/s41467-023-40125-z (PMC10361982; doi:10.1038/s41467-023-40125-z)
Supplement: Supplementary file 13 — Supplementary Data 11 [file 41467_2023_40125_MOESM13_ESM.xlsx]

## Sheet: Legend
Supplementary Data 11: OrthoFinder analysis of T. brucei, T. congolense, T. vivax, and T. cruzi including a description of manual changes to hierarchical orthogroup classification.
Sheet	Name	Description	Column letter	Column names	Column description
1	SD11 OrthoFinder analysis of T. brucei, T. congolense, T. vivax, and T. cruzi	OrthoFinder analysis for T. brucei (TREU927 supplemented with Lister BES40 genes), T. congolense (IL3000 2019 genome), T. vivax (Y486), and T. cruzi (CL Brener Esmeraldo-like) using sequences from TriTrypDB (v50)	A	corrected hOG*	Unique orthogroups index based after manually corrected hierarchical orthologous grouping
			B	original hOG	Hierarchical orthologous groups index generated by OrthoFinder
			C	original OG	Orthologous groups index generated by OrthoFinder
			D	TbruceiTREU927	TriTrypDB based gene identifiers in orthogroup for T. brucei
			E	TcongolenseIL3000_2019	TriTrypDB based gene identifiers in orthogroup for T. congolense
			F	TvivaxY486	TriTrypDB based gene identifiers in orthogroup for T. vivax
			G	TcruziCLBrenerEsmeraldo_like	TriTrypDB based gene identifiers in orthogroup for T. cruzi
			H	Tbru	Number of genes in orthogroup for T. brucei
			I	Tcon	Number of genes in orthogroup for T. congolense
			J	Tviv	Number of genes in orthogroup for T. vivax
			K	Tcru	Number of genes in orthogroup for T. cruzi
			L	profile	Binary presence/absence profile of genes in orthogroup for Tbru-Tcon-Tviv-Tcru
			M	origin	Orthologous group ancestor origin node (see Figure S7)
			N	brucei	Categorical representation of gene count in orthogroup for T. brucei
			O	congolense	Categorical representation of gene count in orthogroup for T. congolense
			P	vivax	Categorical representation of gene count in orthogroup for T. vivax
			Q	cruzi	Categorical representation of gene count in orthogroup for T. cruzi
			R	brucei-to-congolense	Categorical representation of gene count in orthogroup for T. brucei-to-T.congolense
	*After inspection of the N0.HOGs for oversplitting of OGs we manually corrected the following hOGs: 1.N0.HOG0000123/124 are merged with N0.HOG0000121/122 - all belonging to the the original OG0000111. 2.Added TcIL3000.A.H_000530600.1-p1 to the original OG0000242. 3.N0.HOG0000477/478/479 merged and Tb927.4.3790:mRNA-p1 added – all belonging to the original OG0000242. 4.N0.HOG0000643/644 merged and…

## Sheet: SD11
Orthologouus Group (OG) IDs			gene IDs				gene counts				evolutionary scenario
corrected hOG	original hOG	original OG	TbruceiTREU927	TcongolenseIL3000_2019	TvivaxY486	TcruziCLBrenerEsmeraldo_like	Tbru	Tcon	Tviv	Tcru	profile	origin	brucei	congolense	vivax	cruzi	brucei-to-congolense
hOG00000	N0.HOG0000000	OG0000000	Tb927.11.17510:mRNA-p1, Tb927.9.330:pseudogenic_transcript-p1, Tb10.v4.0076:pseudogenic_transcript-p1, Tb927.11.19570:pseudogenic_transcript-p1, Tb927.11.18260.1-p1, Tb927.3.5900:pseudogenic_transcript-p1, Tb927.9.630:pseudogenic_transcript-p1, Tb927.11.20390:mRNA-p1, Tb927.9.1230:pseudogenic_transcript-p1, Tb10.v4.0157:pseudogenic_transcript-p1, Tb09.v4.0023:mRNA-p1, Tb927.11.18440:pseudogenic_t…				562	0	0	0	1-0-0-0	N3	many	none	none	none	many-to-none			bru	con
hOG00001	N0.HOG0000001	OG0000001				TcCLB.511401.100:mRNA-p1, TcCLB.511399.50:mRNA-p1, TcCLB.507091.80:mRNA-p1, TcCLB.508977.50:mRNA-p1, TcCLB.507905.39:mRNA-p1, TcCLB.507803.10:mRNA-p1, TcCLB.510959.30:mRNA-p1, TcCLB.506267.10:mRNA-p1, TcCLB.408547.10:mRNA-p1, TcCLB.511613.180:mRNA-p1, TcCLB.508811.55:mRNA-p1, TcCLB.508151.5:pseudogenic_transcript-p1, TcCLB.510275.29:mRNA-p1, TcCLB.507553.41:mRNA-p1, TcCLB.503717.80:pseudogenic_tr…	0	0	0	528	0-0-0-1	N6	none	none	none	many	none-to-none		loss	155	424
hOG00002	N0.HOG0000002	OG0000002				TcCLB.511873.30:pseudogenic_transcript-p1, TcCLB.510189.60:pseudogenic_transcript-p1, TcCLB.508165.330:pseudogenic_transcript-p1, TcCLB.508163.380:pseudogenic_transcript-p1, TcCLB.510275.80:pseudogenic_transcript-p1, TcCLB.506965.40:pseudogenic_transcript-p1, TcCLB.507179.7:pseudogenic_transcript-p1, TcCLB.511171.40:pseudogenic_transcript-p1, TcCLB.511311.7:mRNA-p1, TcCLB.511311.30:mRNA-p1, TcCLB…	0	0	0	457	0-0-0-1	N6	none	none	none	many	none-to-none		none	3029	3238
hOG00003	N0.HOG0000003	OG0000003	Tb927.11.19970:pseudogenic_transcript-p1	TcIL3000.A.H_000148500.1-p1, TcIL3000.A.H_000139800.1-p1, TcIL3000.A.H_000065200.1-p1, TcIL3000.A.H_000444000.1-p1, TcIL3000.A.H_000352100.1-p1, TcIL3000.A.H_000026100.1-p1, TcIL3000.A.H_000579200.1-p1, TcIL3000.A.H_000126500.1-p1, TcIL3000.A.H_000025300.1-p1	TvY486_0029530:mRNA-p1, TvY486_0031565:mRNA-p1, TvY486_0045030:mRNA-p1, TvY486_0021330:mRNA-p1, TvY486_0702000:mRNA-p1	TcCLB.506529.541:mRNA-p1, TcCLB.508681.31:mRNA-p1	1	9	5	2	1-1-1-1	N0	one	many	many	two	one-to-many		one	6233	6257
hOG00004	N0.HOG0000004	OG0000003			TvY486_1106240:mRNA-p1, TvY486_0031468:mRNA-p1	TcCLB.506529.546:mRNA-p1	0	0	2	1	0-0-1-1	N0	loss	loss	two	one	loss-to-loss		many	281	237
hOG00005	N0.HOG0000005	OG0000003	Tb927.1.300:pseudogenic_transcript-p1, Tb927.11.17660:mRNA-p1, Tb927.11.18610.1-p1, Tb927.11.18630.1-p1, Tb927.10.16210:mRNA-p1, Tb927.1.500:pseudogenic_transcript-p1, Tb927.1.240:pseudogenic_transcript-p1, Tb927.10.16200:mRNA-p1, Tb10.v4.0258:mRNA-p1, Tb10.v4.0050:mRNA-p1, Tb10.v4.0259:mRNA-p1	TcIL3000.A.H_000251400.1-p1, TcIL3000.A.H_000287800.1-p1, TcIL3000.A.H_000126600.1-p1, TcIL3000.A.H_000579100.1-p1, TcIL3000.A.H_000114500.1-p1, TcIL3000.A.H_000083100.1-p1, TcIL3000.A.H_000495900.1-p1, TcIL3000.A.H_000035400.1-p1, TcIL3000.A.H_000023500.1-p1, TcIL3000.A.H_000397600.1-p1, TcIL3000.A.H_000487700.1-p1, TcIL3000.A.H_000261000.1-p1, TcIL3000.A.H_000385400.1-p1, TcIL3000.A.H_000264200…	TvY486_0012075:mRNA-p1, TvY486_0040140:mRNA-p1, TvY486_0008980:mRNA-p1, TvY486_0039030:mRNA-p1, TvY486_0012120:mRNA-p1, TvY486_0005870:mRNA-p1, TvY486_0025245:mRNA-p1, TvY486_0503960:mRNA-p1, TvY486_0014440:mRNA-p1, TvY486_0023750:mRNA-p1, TvY486_0023280:mRNA-p1, TvY486_0032935:mRNA-p1, TvY486_0004470:mRNA-p1, TvY486_0006170:mRNA-p1, TvY486_0000200:mRNA-p1, TvY486_0600330:mRNA-p1, TvY486_0004010:…	TcCLB.511695.10:mRNA-p1	11	117	259	1	1-1-1-1	N0	many	many	many	one	many-to-many		two	905	447
hOG00006	N0.HOG0000006	OG0000004				TcCLB.506409.100:mRNA-p1, TcCLB.510961.5:mRNA-p1, TcCLB.510961.40:mRNA-p1, TcCLB.509631.30:pseudogenic_transcript-p1, TcCLB.510275.283:pseudogenic_transcript-p1, TcCLB.510275.360:pseudogenic_transcript-p1, TcCLB.508165.115:pseudogenic_transcript-p1, TcCLB.511603.170:mRNA-p1, TcCLB.506965.10:mRNA-p1, TcCLB.508165.100:mRNA-p1, TcCLB.511607.30:mRNA-p1, TcCLB.511613.189:mRNA-p1, TcCLB.510279.180:pseu…	0	0	0	287	0-0-0-1	N6	none	none	none	many	none-to-none
hOG00007	N0.HOG0000007	OG0000005			TvY486_0025070:mRNA-p1, TvY486_0013590:mRNA-p1, TvY486_0004380:mRNA-p1, TvY486_0032400:mRNA-p1, TvY486_0016970:mRNA-p1, TvY486_0021250:mRNA-p1, TvY486_0045840:mRNA-p1, TvY486_0001780:mRNA-p1, TvY486_0004510:mRNA-p1, TvY486_0023630:mRNA-p1, TvY486_0007610:mRNA-p1, TvY486_0000640:mRNA-p1, TvY486_0021590:mRNA-p1, TvY486_0026100:mRNA-p1, TvY486_0037750:mRNA-p1, TvY486_0001760:mRNA-p1, TvY486_0005100:…		0	0	272	0	0-0-1-0	N5	none	none	many	none	none-to-none			T. congolense
hOG00008	N0.HOG0000008	OG0000006			TvY486_0027910:mRNA-p1, TvY486_1015550:mRNA-p1	TcCLB.507039.30:pseudogenic_transcript-p1, TcCLB.506529.680:mRNA-p1, TcCLB.503881.30:mRNA-p1, TcCLB.433033.10:pseudogenic_transcript-p1, TcCLB.507975.70:pseudogenic_transcript-p1, TcCLB.506243.77:pseudogenic_transcript-p1, TcCLB.503985.20:pseudogenic_transcript-p1, TcCLB.509925.50:pseudogenic_transcript-p1, TcCLB.510769.190:pseudogenic_transcript-p1, TcCLB.510367.20:pseudogenic_transcript-p1, TcC…	0	0	2	235	0-0-1-1	N0	loss	loss	two	many	loss-to-loss			loss	many	none	one	two
hOG00009	N0.HOG0000009	OG0000007	Tb11.v5.0925.1-p1	TcIL3000.A.H_000138000.1-p1, TcIL3000.A.H_000138100.1-p1, TcIL3000.A.H_000149900.1-p1, TcIL3000.A.H_000217800.1-p1, TcIL3000.A.H_000244300.1-p1, TcIL3000.A.H_000177200.1-p1, TcIL3000.A.H_000244400.1-p1, TcIL3000.A.H_000153000.1-p1, TcIL3000.A.H_000272900.1-p1, TcIL3000.A.H_000135300.1-p1, TcIL3000.A.H_000778200.1-p1, TcIL3000.A.H_000133800.1-p1, TcIL3000.A.H_000256400.1-p1, TcIL3000.A.H_000200100…			1	212	0	0	1-1-0-0	N2	one	many	none	none	one-to-many	T.brucei	loss	92	13	0	41	9
hOG00010	N0.HOG0000010	OG0000008		TcIL3000.A.H_000174000.1-p1, TcIL3000.A.H_000086000.1-p1, TcIL3000.A.H_000108900.1-p1, TcIL3000.A.H_000086200.1-p1, TcIL3000.A.H_000086900.1-p1, TcIL3000.A.H_000086300.1-p1, TcIL3000.A.H_000085900.1-p1, TcIL3000.A.H_000072700.1-p1, TcIL3000.A.H_000086100.1-p1, TcIL3000.A.H_000165600.1-p1, TcIL3000.A.H_000165700.1-p1, TcIL3000.A.H_000232900.1-p1, TcIL3000.A.H_000109400.1-p1, TcIL3000.A.H_000280000…			0	210	0	0	0-1-0-0	N4	none	many	none	none	none-to-many		many	6	55	107	76	37
hOG00011	N0.HOG0000011	OG0000009				TcCLB.503623.10:mRNA-p1, TcCLB.504241.90:mRNA-p1, TcCLB.510853.10:pseudogenic_transcript-p1, TcCLB.507863.20:mRNA-p1, TcCLB.511171.10:mRNA-p1, TcCLB.509667.10:mRNA-p1, TcCLB.506343.20:pseudogenic_transcript-p1, TcCLB.508039.50:pseudogenic_transcript-p1, TcCLB.506753.15:pseudogenic_transcript-p1, TcCLB.509711.10:mRNA-p1, TcCLB.507625.60:pseudogenic_transcript-p1, TcCLB.504099.80:pseudogenic_transc…	0	0	0	173	0-0-0-1	N6	none	none	none	many	none-to-none		none	0	86	2675	234	35
hOG00012	N0.HOG0000012	OG0000010		TcIL3000.A.H_000067900.1-p1, TcIL3000.A.H_000023200.1-p1, TcIL3000.A.H_000577800.1-p1, TcIL3000.A.H_000142300.1-p1, TcIL3000.A.H_000176400.1-p1, TcIL3000.A.H_000132800.1-p1, TcIL3000.A.H_000027500.1-p1, TcIL3000.A.H_000106000.1-p1, TcIL3000.A.H_000206300.1-p1, TcIL3000.A.H_000069500.1-p1, TcIL3000.A.H_000068200.1-p1, TcIL3000.A.H_000159300.1-p1, TcIL3000.A.H_000010000.1-p1, TcIL3000.A.H_000241600…			0	145	0	0	0-1-0-0	N4	none	many	none	none	none-to-many		one	294	45	414	5266	213
hOG00013	N0.HOG0000013	OG0000011	Tb927.11.18690.1-p1, Tb927.8.7880:pseudogenic_transcript-p1	TcIL3000.A.H_000487500.1-p1, TcIL3000.A.H_000053400.1-p1, TcIL3000.A.H_000860400.1-p1, TcIL3000.A.H_000087400.1-p1, TcIL3000.A.H_000028400.1-p1, TcIL3000.A.H_000163300.1-p1, TcIL3000.A.H_000254500.1-p1, TcIL3000.A.H_000105100.1-p1, TcIL3000.A.H_000053500.1-p1, TcIL3000.A.H_000437300.1-p1, TcIL3000.A.H_000070900.1-p1, TcIL3000.A.H_000861300.1-p1, TcIL3000.A.H_000148400.1-p1, TcIL3000.A.H_000163200…	TvY486_0403590:mRNA-p1, TvY486_0403960:mRNA-p1, TvY486_0023530:mRNA-p1, TvY486_0029610:mRNA-p1, TvY486_0403950:mRNA-p1, TvY486_0014610:mRNA-p1, TvY486_0040760:mRNA-p1, TvY486_0001060:mRNA-p1, TvY486_0026190:mRNA-p1, TvY486_0003180:mRNA-p1, TvY486_1015560:mRNA-p1, TvY486_0001030:mRNA-p1, TvY486_0014230:mRNA-p1, TvY486_0017030:mRNA-p1, TvY486_0009550:mRNA-p1, TvY486_0007150:mRNA-p1, TvY486_0403490:…	TcCLB.511705.10:mRNA-p1, TcCLB.509267.3:mRNA-p1, TcCLB.506717.20:mRNA-p1, TcCLB.511043.60:mRNA-p1, TcCLB.445635.10:pseudogenic_transcript-p1, TcCLB.509449.10:mRNA-p1	2	105	26	6	1-1-1-1	N0	two	many	many	many	two-to-many		two	31	38	43	640	153
hOG00014	N0.HOG0000014	OG0000012	Tb11.1140:pseudogenic_transcript-p1, Tb927.11.18800.1-p1, Tb927.11.20150:pseudogenic_transcript-p1, Tb09.v4.0172:pseudogenic_transcript-p1, Tb927.9.16840:pseudogenic_transcript-p1, Tb10.v4.0147:pseudogenic_transcript-p1, Tb09.v4.0115:pseudogenic_transcript-p1, Tb09.v4.0027:pseudogenic_transcript-p1, Tb08.27P2.520:pseudogenic_transcript-p1, Tb09.v4.0130:pseudogenic_transcript-p1, Tb10.v4.0255:pseu…				136	0	0	0	1-0-0-0	N3	many	none	none	none	many-to-none
hOG00015	N0.HOG0000015	OG0000013	Tb10.v4.0115:pseudogenic_transcript-p1, Tb927.6.5540:pseudogenic_transcript-p1, Tb927.9.17630:pseudogenic_transcript-p1, Tb927.5.5580.1-p1, Tb927.8.100:pseudogenic_transcript-p1, Tb927.3.190:mRNA-p1, Tb11.v5.0978.1-p1, Tb927.5.5440.1-p1, Tb11.0680:mRNA-p1, Tb927.11.18330.1-p1, Tb10.v4.0095:mRNA-p1, Tb11.v5.0755.1-p1, Tb11.v5.0134.1-p1, Tb927.9.16520:pseudogenic_transcript-p1, Tb11.v5.0395.1-p1, T…				130	0	0	0	1-0-0-0	N3	many	none	none	none	many-to-none
hOG00016	N0.HOG0000016	OG0000014			TvY486_0044100:mRNA-p1, TvY486_0011350:mRNA-p1, TvY486_0001950:mRNA-p1, TvY486_0003995:mRNA-p1, TvY486_0025130:mRNA-p1, TvY486_0006100:mRNA-p1, TvY486_0041940:mRNA-p1, TvY486_0045430:mRNA-p1, TvY486_0014950:mRNA-p1, TvY486_0022710:mRNA-p1, TvY486_0039240:mRNA-p1, TvY486_0025140:mRNA-p1, TvY486_0003990:mRNA-p1, TvY486_0021210:mRNA-p1, TvY486_0017540:mRNA-p1, TvY486_0041710:mRNA-p1, TvY486_0024800:…		0	0	128	0	0-0-1-0	N5	none	none	many	none	none-to-none
hOG00017	N0.HOG0000017	OG0000015		TcIL3000.A.H_000115100.1-p1, TcIL3000.A.H_000051700.1-p1, TcIL3000.A.H_000116300.1-p1, TcIL3000.A.H_000121200.1-p1, TcIL3000.A.H_000142600.1-p1, TcIL3000.A.H_000245700.1-p1, TcIL3000.A.H_000102300.1-p1, TcIL3000.A.H_000125000.1-p1, TcIL3000.A.H_000107600.1-p1, TcIL3000.A.H_000241500.1-p1, TcIL3000.A.H_000130700.1-p1, TcIL3000.A.H_000116200.1-p1, TcIL3000.A.H_000129500.1-p1, TcIL3000.A.H_000094200…			0	126	0	0	0-1-0-0	N4	none	many	none	none	none-to-many
hOG00018	N0.HOG0000018	OG0000016	Tb927.10.120:mRNA-p1, Tb10.v4.0220:pseudogenic_transcript-p1, Tb927.5.280:pseudogenic_transcript-p1, Tb927.4.110:pseudogenic_transcript-p1, Tb11.v5.0655.1-p1, Tb927.2.830:pseudogenic_transcript-p1, Tb11.v5.0325.1-p1, Tb11.1810.1-p1, Tb11.1810b.1-p1, Tb11.v5.0670.1-p1, Tb11.v5.0326.1-p1, Tb11.v5.0839.1-p1, Tb927.2.1350:pseudogenic_transcript-p1, Tb11.1780.1-p1, Tb927.2.820:pseudogenic_transcript-p…		TvY486_0033760:mRNA-p1		110	0	1	0	1-0-1-0	N1	many	loss	one	none	many-to-loss
hOG00019	N0.HOG0000019	OG0000017	Tb927.6.770:mRNA-p1, Tb927.7.6060:mRNA-p1, Tb927.7.6070:mRNA-p1, Tb927.7.6040:mRNA-p1, Tb927.7.6080:mRNA-p1, Tb927.7.6050:mRNA-p1, Tb927.4.4470:mRNA-p1, Tb11.v5.0864.1-p1, Tb927.4.4460:mRNA-p1, Tb927.8.8360:mRNA-p1, Tb11.v5.0865.1-p1, Tb927.4.4420:pseudogenic_transcript-p1, Tb927.4.4440:mRNA-p1, Tb927.4.4410:mRNA-p1, Tb927.4.4450:mRNA-p1, Tb927.4.4430:mRNA-p1, Tb927.7.7520:mRNA-p1, Tb927.7.7530:m…				92	0	0	0	1-0-0-0	N3	many	none	none	none	many-to-none
hOG00020	N0.HOG0000020	OG0000018		TcIL3000.A.H_000074400.1-p1, TcIL3000.A.H_000099500.1-p1, TcIL3000.A.H_000028900.1-p1, TcIL3000.A.H_000103800.1-p1, TcIL3000.A.H_000142100.1-p1, TcIL3000.A.H_000176000.1-p1, TcIL3000.A.H_000080100.1-p1, TcIL3000.A.H_000263200.1-p1, TcIL3000.A.H_000052900.1-p1, TcIL3000.A.H_000069900.1-p1, TcIL3000.A.H_000099400.1-p1, TcIL3000.A.H_000103700.1-p1, TcIL3000.A.H_000160100.1-p1, TcIL3000.A.H_000089900…			0	85	0	0	0-1-0-0	N4	none	many	none	none	none-to-many
hOG00021	N0.HOG0000021	OG0000019		TcIL3000.A.H_000089100.1-p1, TcIL3000.A.H_000088900.1-p1, TcIL3000.A.H_000160000.1-p1, TcIL3000.A.H_000025000.1-p1, TcIL3000.A.H_000236600.1-p1, TcIL3000.A.H_000162800.1-p1, TcIL3000.A.H_000240100.1-p1, TcIL3000.A.H_000138300.1-p1, TcIL3000.A.H_000139000.1-p1, TcIL3000.A.H_000172900.1-p1, TcIL3000.A.H_000184000.1-p1, TcIL3000.A.H_000174900.1-p1, TcIL3000.A.H_000257200.1-p1, TcIL3000.A.H_000057100…			0	82	0	0	0-1-0-0	N4	none	many	none	none	none-to-many
hOG00022	N0.HOG0000022	OG0000020			TvY486_0008860:mRNA-p1, TvY486_0000920:mRNA-p1, TvY486_0016720:mRNA-p1, TvY486_0016650:mRNA-p1, TvY486_0032290:mRNA-p1, TvY486_0021530:mRNA-p1, TvY486_0014350:mRNA-p1, TvY486_0037020:mRNA-p1, TvY486_0000710:mRNA-p1, TvY486_0031590:mRNA-p1, TvY486_0009850:mRNA-p1, TvY486_0033050:mRNA-p1, TvY486_0026720:mRNA-p1, TvY486_0002080:mRNA-p1, TvY486_0032980:mRNA-p1, TvY486_0001360:mRNA-p1, TvY486_0022130:…		0	0	80	0	0-0-1-0	N5	none	none	many	none	none-to-none
hOG00023	N0.HOG0000023	OG0000021			TvY486_0015350:mRNA-p1, TvY486_0030500:mRNA-p1, TvY486_0024710:mRNA-p1, TvY486_0033900:mRNA-p1, TvY486_0012880:mRNA-p1, TvY486_0017250:mRNA-p1, TvY486_0001610:mRNA-p1, TvY486_0001620:mRNA-p1, TvY486_0027470:mRNA-p1, TvY486_0045790:mRNA-p1, TvY486_0017620:mRNA-p1, TvY486_0032230:mRNA-p1, TvY486_0035080:mRNA-p1, TvY486_0045770:mRNA-p1, TvY486_0017230:mRNA-p1, TvY486_0042610:mRNA-p1, TvY486_0007480:…		0	0	80	0	0-0-1-0	N5	none	none	many	none	none-to-none
hOG00024	N0.HOG0000024	OG0000022	Tb927.6.1010:mRNA-p1, Tb927.6.980:mRNA-p1, Tb927.6.960:mRNA-p1, Tb927.6.970:mRNA-p1, Tb927.6.990:mRNA-p1, Tb927.6.1050:mRNA-p1, Tb927.6.1060:mRNA-p1, Tb927.6.1000:mRNA-p1, Tb927.6.1040:mRNA-p1, Tb927.6.1030:mRNA-p1, Tb927.6.1020:mRNA-p1	TcIL3000.A.H_000638500.1-p1, TcIL3000.A.H_000190600.1-p1, TcIL3000.A.H_000448100.1-p1, TcIL3000.A.H_000447000.1-p1, TcIL3000.A.H_000343900.1-p1, TcIL3000.A.H_000448000.1-p1, TcIL3000.A.H_000091900.1-p1, TcIL3000.A.H_000190900.1-p1, TcIL3000.A.H_000448600.1-p1, TcIL3000.A.H_000190800.1-p1, TcIL3000.A.H_000448200.1-p1, TcIL3000.A.H_000448300.1-p1, TcIL3000.A.H_000448400.1-p1, TcIL3000.A.H_000447900…	TvY486_0600550:mRNA-p1, TvY486_0600480:mRNA-p1, TvY486_0037170:mRNA-p1, TvY486_0028580:mRNA-p1, TvY486_0600470:mRNA-p1, TvY486_0600490:mRNA-p1, TvY486_0600520:mRNA-p1, TvY486_0600500:mRNA-p1, TvY486_0600560:mRNA-p1, TvY486_0600530:mRNA-p1, TvY486_0600540:mRNA-p1, TvY486_0600510:mRNA-p1, TvY486_0045100:mRNA-p1, TvY486_0045940:mRNA-p1	TcCLB.507603.270:mRNA-p1, TcCLB.507603.260:mRNA-p1, TcCLB.510073.17:pseudogenic_transcript-p1, TcCLB.507537.10:pseudogenic_transcript-p1, TcCLB.506529.550:mRNA-p1, TcCLB.510073.10:pseudogenic_transcript-p1, TcCLB.507537.20:mRNA-p1	11	46	14	7	1-1-1-1	N0	many	many	many	many	many-to-many
hOG00025	N0.HOG0000025	OG0000023				TcCLB.506667.5:pseudogenic_transcript-p1, TcCLB.510189.30:pseudogenic_transcript-p1, TcCLB.511877.30:pseudogenic_transcript-p1, TcCLB.510017.15:pseudogenic_transcript-p1, TcCLB.507959.336:pseudogenic_transcript-p1, TcCLB.510371.61:pseudogenic_transcript-p1, TcCLB.504239.365:pseudogenic_transcript-p1, TcCLB.503859.25:pseudogenic_transcript-p1, TcCLB.506951.70:pseudogenic_transcript-p1, TcCLB.50997…	0	0	0	74	0-0-0-1	N6	none	none	none	many	none-to-none
hOG00026	N0.HOG0000026	OG0000024		TcIL3000.A.H_000240200.1-p1, TcIL3000.A.H_000138400.1-p1, TcIL3000.A.H_000138900.1-p1, TcIL3000.A.H_000057200.1-p1, TcIL3000.A.H_000579400.1-p1, TcIL3000.A.H_000735200.1-p1, TcIL3000.A.H_000185000.1-p1, TcIL3000.A.H_000171700.1-p1, TcIL3000.A.H_000778800.1-p1, TcIL3000.A.H_000101400.1-p1, TcIL3000.A.H_000262400.1-p1, TcIL3000.A.H_000263600.1-p1, TcIL3000.A.H_000195300.1-p1, TcIL3000.A.H_000219500…			0	71	0	0	0-1-0-0	N4	none	many	none	none	none-to-many
hOG00027	N0.HOG0000027	OG0000025		TcIL3000.A.H_000044200.1-p1	TvY486_0026510:mRNA-p1, TvY486_0008670:mRNA-p1, TvY486_0000820:mRNA-p1, TvY486_0032750:mRNA-p1, TvY486_0020825:mRNA-p1, TvY486_0016300:mRNA-p1, TvY486_0014630:mRNA-p1, TvY486_0907290:mRNA-p1, TvY486_0021940:mRNA-p1, TvY486_0022290:mRNA-p1, TvY486_0003460:mRNA-p1, TvY486_0038180:mRNA-p1, TvY486_0007580:mRNA-p1, TvY486_0040330:mRNA-p1, TvY486_0041600:mRNA-p1, TvY486_0000790:mRNA-p1, TvY486_0002610:…		0	1	70	0	0-1-1-0	N1	loss	one	many	none	loss-to-one
hOG00028	N0.HOG0000028	OG0000026	Tb11.v5.0476.1-p1, Tb927.8.7300:mRNA-p1, Tb927.8.7320:mRNA-p1, Tb927.11.4080:mRNA-p1, Tb05.5K5.390:pseudogenic_transcript-p1, Tb09.v4.0044:pseudogenic_transcript-p1, Tb927.5.5200:pseudogenic_transcript-p1, Tb10.v4.0086:pseudogenic_transcript-p1, Tb11.0250:pseudogenic_transcript-p1, Tb11.v5.0926.1-p1, Tb10.v4.0232:pseudogenic_transcript-p1, Tb927.8.310:pseudogenic_transcript-p1, Tb927.9.17770:pseu…				70	0	0	0	1-0-0-0	N3	many	none	none	none	many-to-none
hOG00029	N0.HOG0000029	OG0000027				TcCLB.506965.110:mRNA-p1, TcCLB.506763.140:mRNA-p1, TcCLB.506499.230:mRNA-p1, TcCLB.506769.20:mRNA-p1, TcCLB.510373.20:mRNA-p1, TcCLB.507953.30:mRNA-p1, TcCLB.510377.110:mRNA-p1, TcCLB.508227.10:mRNA-p1, TcCLB.510025.60:mRNA-p1, TcCLB.506499.100:mRNA-p1, TcCLB.510021.60:mRNA-p1, TcCLB.509097.10:mRNA-p1, TcCLB.511611.40:mRNA-p1, TcCLB.507237.180:mRNA-p1, TcCLB.510213.20:mRNA-p1, TcCLB.511613.70:mR…	0	0	0	66	0-0-0-1	N6	none	none	none	many	none-to-none
hOG00030	N0.HOG0000030	OG0000028	Tb927.9.18100:pseudogenic_transcript-p1, Tb11.v5.0449.1-p1, Tb927.3.390:pseudogenic_transcript-p1, Tb927.9.900:mRNA-p1, Tb09.v4.0051:mRNA-p1, Tb927.4.5580:mRNA-p1, Tb09.v4.0197:pseudogenic_transcript-p1, Tb927.9.1250:mRNA-p1, Tb927.11.19870:mRNA-p1, Tb927.9.16660:pseudogenic_transcript-p1, Tb11.v5.0840.1-p1, Tb11.v5.0980.1-p1, Tb10.v4.0120:pseudogenic_transcript-p1, Tb927.9.16360:pseudogenic_tran…				64	0	0	0	1-0-0-0	N3	many	none	none	none	many-to-none
hOG00031	N0.HOG0000031	OG0000029	Tb927.6.5420:pseudogenic_transcript-p1, Tb927.9.17290:pseudogenic_transcript-p1, Tb09.v4.0028:pseudogenic_transcript-p1, Tb927.11.18150:pseudogenic_transcript-p1, Tb11.v5.0140.1-p1, Tb927.11.19350:pseudogenic_transcript-p1, Tb09.v4.0034:pseudogenic_transcript-p1, Tb927.4.5400:mRNA-p1, Tb927.4.5430:mRNA-p1, Tb927.2.6350:pseudogenic_transcript-p1, Tb927.4.5420:mRNA-p1, Tb927.4.5410:mRNA-p1, Tb927.9…				61	0	0	0	1-0-0-0	N3	many	none	none	none	many-to-none
hOG00032	N0.HOG0000032	OG0000030	Tb11.0760:mRNA-p1, Tb11.1310:mRNA-p1, Tb11.0080:mRNA-p1, Tb11.v5.0988.1-p1, Tb11.v5.0989.1-p1, Tb11.v5.0358.1-p1, Tb11.v5.0982.1-p1, Tb11.0480:mRNA-p1, Tb11.v5.0992.1-p1, Tb11.v5.0993.1-p1, Tb11.v5.1007.1-p1, Tb11.1360.1-p1, Tb11.0440:mRNA-p1, Tb11.0810:mRNA-p1, Tb11.1340.1-p1, Tb11.0460:mRNA-p1, Tb11.0790:mRNA-p1, Tb11.1330.1-p1, Tb10.v4.0194:mRNA-p1, Tb11.v5.1064.1-p1, Tb11.v5.0994.1-p1, Tb11.v…				61	0	0	0	1-0-0-0	N3	many	none	none	none	many-to-none
hOG00033	N0.HOG0000033	OG0000031	Tb927.4.5270:mRNA-p1, Tb927.4.5260:mRNA-p1, Tb10.v4.0103:pseudogenic_transcript-p1, Tb10.v4.0059:pseudogenic_transcript-p1, Tb927.6.5310:pseudogenic_transcript-p1, Tb11.1160:mRNA-p1, Tb927.11.18780.1-p1, Tb927.11.20410:mRNA-p1, Tb11.0740:mRNA-p1, Tb927.11.18130:mRNA-p1, Tb927.11.19700:pseudogenic_transcript-p1, Tb11.v5.0328.1-p1, Tb927.10.16340:pseudogenic_transcript-p1, Tb927.11.17990:mRNA-p1, T…				60	0	0	0	1-0-0-0	N3	many	none	none	none	many-to-none
hOG00034	N0.HOG0000034	OG0000032			TvY486_0040230:mRNA-p1, TvY486_0011490:mRNA-p1, TvY486_0004750:mRNA-p1, TvY486_0023520:mRNA-p1, TvY486_0038430:mRNA-p1, TvY486_0006540:mRNA-p1, TvY486_0029310:mRNA-p1, TvY486_0008950:mRNA-p1, TvY486_0007670:mRNA-p1, TvY486_0043770:mRNA-p1, TvY486_0025190:mRNA-p1, TvY486_0015570:mRNA-p1, TvY486_0042590:mRNA-p1, TvY486_0007510:mRNA-p1, TvY486_0024390:mRNA-p1, TvY486_0040960:mRNA-p1, TvY486_0036050:…		0	0	57	0	0-0-1-0	N5	none	none	many	none	none-to-none
hOG00035	N0.HOG0000035	OG0000033			TvY486_0016350:mRNA-p1, TvY486_0010510:mRNA-p1, TvY486_0023200:mRNA-p1, TvY486_0014020:mRNA-p1, TvY486_0017580:mRNA-p1, TvY486_0003950:mRNA-p1, TvY486_0027650:mRNA-p1, TvY486_0015030:mRNA-p1, TvY486_0016900:mRNA-p1, TvY486_0030205:mRNA-p1, TvY486_0016020:mRNA-p1, TvY486_0013320:mRNA-p1, TvY486_0016030:mRNA-p1, TvY486_0016040:mRNA-p1, TvY486_0012700:mRNA-p1, TvY486_0030630:mRNA-p1, TvY486_0036340:…		0	0	57	0	0-0-1-0	N5	none	none	many	none	none-to-none
hOG00036	N0.HOG0000036	OG0000034	Tb927.5.4250:mRNA-p1, Tb927.5.4170:mRNA-p1, Tb927.5.4190:mRNA-p1, Tb927.5.4200:mRNA-p1, Tb927.5.4210:mRNA-p1, Tb927.5.4260:mRNA-p1, Tb927.5.4180:mRNA-p1, Tb927.5.4230:mRNA-p1, Tb927.5.4240:mRNA-p1, Tb927.5.4220:mRNA-p1, Tb927.2.2670:mRNA-p1	TcIL3000.A.H_000212200.1-p1, TcIL3000.A.H_000433500.1-p1, TcIL3000.A.H_000212400.1-p1, TcIL3000.A.H_000211900.1-p1, TcIL3000.A.H_000205600.1-p1, TcIL3000.A.H_000213100.1-p1, TcIL3000.A.H_000212600.1-p1, TcIL3000.A.H_000213000.1-p1, TcIL3000.A.H_000433400.1-p1, TcIL3000.A.H_000235600.1-p1, TcIL3000.A.H_000212100.1-p1, TcIL3000.A.H_000212900.1-p1, TcIL3000.A.H_000235800.1-p1, TcIL3000.A.H_000212800…	TvY486_0503580:mRNA-p1, TvY486_0200520:mRNA-p1, TvY486_0200530:mRNA-p1, TvY486_0503620:mRNA-p1, TvY486_0200550:mRNA-p1, TvY486_0503610:mRNA-p1, TvY486_0200540:mRNA-p1, TvY486_0503590:mRNA-p1, TvY486_0503600:mRNA-p1	TcCLB.510351.31:mRNA-p1, TcCLB.508203.29:mRNA-p1, TcCLB.507941.170:mRNA-p1, TcCLB.510351.20:mRNA-p1, TcCLB.507941.160:mRNA-p1, TcCLB.508203.47:mRNA-p1, TcCLB.507941.150:mRNA-p1, TcCLB.508203.38:mRNA-p1, TcCLB.510351.11:mRNA-p1, TcCLB.508203.20:mRNA-p1, TcCLB.508203.56:mRNA-p1, TcCLB.511681.20:mRNA-p1	11	24	9	12	1-1-1-1	N0	many	many	many	many	many-to-many
hOG00037	N0.HOG0000037	OG0000035				TcCLB.506499.215:pseudogenic_transcript-p1, TcCLB.503977.79:mRNA-p1, TcCLB.511347.31:pseudogenic_transcript-p1, TcCLB.511593.51:pseudogenic_transcript-p1, TcCLB.503665.21:pseudogenic_transcript-p1, TcCLB.505363.15:pseudogenic_transcript-p1, TcCLB.510269.55:pseudogenic_transcript-p1, TcCLB.508165.341:pseudogenic_transcript-p1, TcCLB.510107.41:pseudogenic_transcript-p1, TcCLB.510833.15:pseudogenic_…	0	0	0	54	0-0-0-1	N6	none	none	none	many	none-to-none
hOG00038	N0.HOG0000038	OG0000036			TvY486_0045950:mRNA-p1, TvY486_0038320:mRNA-p1, TvY486_0005340:mRNA-p1, TvY486_0005830:mRNA-p1, TvY486_0032700:mRNA-p1, TvY486_0018700:mRNA-p1, TvY486_0003020:mRNA-p1, TvY486_0006500:mRNA-p1, TvY486_0029870:mRNA-p1, TvY486_0014620:mRNA-p1, TvY486_0039670:mRNA-p1, TvY486_0002800:mRNA-p1, TvY486_0030520:mRNA-p1, TvY486_0031300:mRNA-p1, TvY486_0010840:mRNA-p1, TvY486_0044800:mRNA-p1, TvY486_0010150:…		0	0	54	0	0-0-1-0	N5	none	none	many	none	none-to-none
hOG00039	N0.HOG0000039	OG0000037			TvY486_0028710:mRNA-p1, TvY486_0017330:mRNA-p1, TvY486_0044510:mRNA-p1, TvY486_0019090:mRNA-p1, TvY486_0036040:mRNA-p1, TvY486_0019540:mRNA-p1, TvY486_0032550:mRNA-p1, TvY486_0028840:mRNA-p1, TvY486_0043300:mRNA-p1, TvY486_0024340:mRNA-p1, TvY486_0003455:mRNA-p1, TvY486_0021040:mRNA-p1, TvY486_0034300:mRNA-p1, TvY486_0004310:mRNA-p1, TvY486_0010810:mRNA-p1, TvY486_0035610:mRNA-p1, TvY486_0004090:…		0	0	54	0	0-0-1-0	N5	none	none	many	none	none-to-none
hOG00040	N0.HOG0000040	OG0000038		TcIL3000.A.H_000026300.1-p1, TcIL3000.A.H_000579700.1-p1, TcIL3000.A.H_000192400.1-p1, TcIL3000.A.H_000007900.1-p1, TcIL3000.A.H_000008000.1-p1, TcIL3000.A.H_000192200.1-p1, TcIL3000.A.H_000192300.1-p1, TcIL3000.A.H_000008100.1-p1, TcIL3000.A.H_000122100.1-p1, TcIL3000.A.H_000040600.1-p1, TcIL3000.A.H_000051300.1-p1, TcIL3000.A.H_000127800.1-p1, TcIL3000.A.H_000078500.1-p1, TcIL3000.A.H_000100700…			0	52	0	0	0-1-0-0	N4	none	many	none	none	none-to-many
hOG00041	N0.HOG0000041	OG0000039				TcCLB.510013.120:mRNA-p1, TcCLB.511553.120:mRNA-p1, TcCLB.509081.130:pseudogenic_transcript-p1, TcCLB.504239.330:pseudogenic_transcript-p1, TcCLB.503783.50:pseudogenic_transcript-p1, TcCLB.506501.210:pseudogenic_transcript-p1, TcCLB.506599.120:pseudogenic_transcript-p1, TcCLB.507959.120:pseudogenic_transcript-p1, TcCLB.505025.110:pseudogenic_transcript-p1, TcCLB.504039.250:pseudogenic_transcript-…	0	0	0	52	0-0-0-1	N6	none	none	none	many	none-to-none
hOG00042	N0.HOG0000042	OG0000040	Tb927.7.6360:mRNA-p1	TcIL3000.A.H_000546200.1-p1	TvY486_0706280:mRNA-p1		1	1	1	0	1-1-1-0	N1	one	one	one	none	one-to-one
hOG00043	N0.HOG0000043	OG0000040		TcIL3000.A.H_000246400.1-p1, TcIL3000.A.H_000508200.1-p1	TvY486_0702700:mRNA-p1		0	2	1	0	0-1-1-0	N1	loss	two	one	none	loss-to-two
hOG00044	N0.HOG0000044	OG0000040	Tb927.7.2850:mRNA-p1, Tb927.7.2870:mRNA-p1, Tb927.7.2930:mRNA-p1, Tb927.7.2910:mRNA-p1, Tb927.7.2900:mRNA-p1, Tb927.7.2890:mRNA-p1, Tb927.7.2860:mRNA-p1, Tb927.7.2820:mRNA-p1, Tb927.7.2830:mRNA-p1, Tb927.7.2880:mRNA-p1, Tb927.7.2940:mRNA-p1, Tb927.7.2920:mRNA-p1, Tb927.7.2840:mRNA-p1	TcIL3000.A.H_000509300.1-p1, TcIL3000.A.H_000508800.1-p1, TcIL3000.A.H_000509400.1-p1, TcIL3000.A.H_000508300.1-p1, TcIL3000.A.H_000509200.1-p1, TcIL3000.A.H_000509100.1-p1, TcIL3000.A.H_000508700.1-p1, TcIL3000.A.H_000246500.1-p1, TcIL3000.A.H_000508900.1-p1, TcIL3000.A.H_000508600.1-p1, TcIL3000.A.H_000246300.1-p1, TcIL3000.A.H_000246700.1-p1, TcIL3000.A.H_000509000.1-p1, TcIL3000.A.H_000508400…	TvY486_0702680:mRNA-p1, TvY486_0702670:mRNA-p1, TvY486_0702720:mRNA-p1, TvY486_0702660:mRNA-p1, TvY486_0702800:mRNA-p1, TvY486_0041330:mRNA-p1, TvY486_0702760:mRNA-p1, TvY486_0702770:mRNA-p1, TvY486_0702710:mRNA-p1, TvY486_0017590:mRNA-p1, TvY486_0001840:mRNA-p1, TvY486_0702730:mRNA-p1, TvY486_0702690:mRNA-p1, TvY486_0702780:mRNA-p1, TvY486_0702740:mRNA-p1, TvY486_0000410:mRNA-p1		13	16	16	0	1-1-1-0	N1	many	many	many	none	many-to-many
hOG00045	N0.HOG0000045	OG0000041	Tb927.9.430:pseudogenic_transcript-p1, Tb10.v4.0078:mRNA-p1, Tb11.09.0001.1-p1, Tb09.v4.0050:mRNA-p1, Tb927.9.890:mRNA-p1, Tb10.v4.0117:mRNA-p1, Tb927.11.20530:pseudogenic_transcript-p1, Tb927.10.16460:pseudogenic_transcript-p1, Tb927.11.19660:pseudogenic_transcript-p1, Tb927.4.5540:pseudogenic_transcript-p1, Tb11.v5.0143.1-p1, Tb927.9.500:pseudogenic_transcript-p1, Tb11.1050:pseudogenic_transcri…				51	0	0	0	1-0-0-0	N3	many	none	none	none	many-to-none
hOG00046	N0.HOG0000046	OG0000042			TvY486_0032320:mRNA-p1, TvY486_0044480:mRNA-p1, TvY486_0039800:mRNA-p1, TvY486_0027880:mRNA-p1, TvY486_0003270:mRNA-p1, TvY486_0021020:mRNA-p1, TvY486_0036080:mRNA-p1, TvY486_0022480:mRNA-p1, TvY486_0031640:mRNA-p1, TvY486_0042470:mRNA-p1, TvY486_0022840:mRNA-p1, TvY486_0016490:mRNA-p1, TvY486_0006560:mRNA-p1, TvY486_0015190:mRNA-p1, TvY486_0029060:mRNA-p1, TvY486_0023950:mRNA-p1, TvY486_0035910:…		0	0	51	0	0-0-1-0	N5	none	none	many	none	none-to-none
hOG00047	N0.HOG0000047	OG0000043		TcIL3000.A.H_000138500.1-p1, TcIL3000.A.H_000160800.1-p1, TcIL3000.A.H_000120600.1-p1, TcIL3000.A.H_000258800.1-p1, TcIL3000.A.H_000263500.1-p1, TcIL3000.A.H_000163000.1-p1, TcIL3000.A.H_000139200.1-p1, TcIL3000.A.H_000268100.1-p1, TcIL3000.A.H_000240300.1-p1, TcIL3000.A.H_000238000.1-p1, TcIL3000.A.H_000778700.1-p1, TcIL3000.A.H_000171800.1-p1, TcIL3000.A.H_000638200.1-p1, TcIL3000.A.H_000735300…			0	49	0	0	0-1-0-0	N4	none	many	none	none	none-to-many
hOG00048	N0.HOG0000048	OG0000044		TcIL3000.A.H_000944200.1-p1	TvY486_1109180:mRNA-p1, TvY486_1108450:mRNA-p1, TvY486_1013120:mRNA-p1, TvY486_1102790:mRNA-p1, TvY486_1108220:mRNA-p1	TcCLB.510263.30:mRNA-p1, TcCLB.511035.10:mRNA-p1, TcCLB.510761.80:mRNA-p1, TcCLB.510747.40:mRNA-p1, TcCLB.479517.50:mRNA-p1, TcCLB.416761.10:mRNA-p1, TcCLB.507993.350:mRNA-p1, TcCLB.505989.70:mRNA-p1, TcCLB.508609.10:mRNA-p1, TcCLB.506401.380:mRNA-p1, TcCLB.508611.30:mRNA-p1, TcCLB.510565.150:mRNA-p1, TcCLB.508813.30:pseudogenic_transcript-p1, TcCLB.510249.40:mRNA-p1, TcCLB.505931.10:mRNA-p1, TcC…	0	1	5	43	0-1-1-1	N0	loss	one	many	many	loss-to-one
hOG00049	N0.HOG0000049	OG0000045			TvY486_0018440:mRNA-p1, TvY486_0010120:mRNA-p1, TvY486_0017370:mRNA-p1, TvY486_0021670:mRNA-p1, TvY486_0018420:mRNA-p1, TvY486_0013120:mRNA-p1, TvY486_0024790:mRNA-p1, TvY486_0012890:mRNA-p1, TvY486_0044110:mRNA-p1, TvY486_0017410:mRNA-p1, TvY486_0005890:mRNA-p1, TvY486_0039390:mRNA-p1, TvY486_0036810:mRNA-p1, TvY486_0035590:mRNA-p1, TvY486_0041020:mRNA-p1, TvY486_0008820:mRNA-p1, TvY486_0009570:…		0	0	49	0	0-0-1-0	N5	none	none	many	none	none-to-none
hOG00050	N0.HOG0000050	OG0000046	Tb927.10.10580:mRNA-p1, Tb927.10.10550:mRNA-p1, Tb927.10.10480:mRNA-p1, Tb927.10.10590:mRNA-p1, Tb927.10.10470:mRNA-p1, Tb927.10.10530:mRNA-p1, Tb927.10.10490:mRNA-p1, Tb927.10.10560:mRNA-p1, Tb927.10.10520:mRNA-p1, Tb927.10.10500:mRNA-p1, Tb927.10.10570:mRNA-p1, Tb927.10.10510:mRNA-p1, Tb927.10.10445:mRNA-p1, Tb927.10.10460:mRNA-p1, Tb927.10.10540:mRNA-p1	TcIL3000.A.H_000197000.1-p1, TcIL3000.A.H_000196500.1-p1, TcIL3000.A.H_000812100.1-p1, TcIL3000.A.H_000196700.1-p1, TcIL3000.A.H_000196400.1-p1, TcIL3000.A.H_000197200.1-p1, TcIL3000.A.H_000197100.1-p1, TcIL3000.A.H_000812000.1-p1, TcIL3000.A.H_000811500.1-p1, TcIL3000.A.H_000196800.1-p1, TcIL3000.A.H_000811600.1-p1, TcIL3000.A.H_000812500.1-p1, TcIL3000.A.H_000811900.1-p1, TcIL3000.A.H_000811700…	TvY486_1010270:mRNA-p1, TvY486_1010250:mRNA-p1, TvY486_1010240:mRNA-p1, TvY486_1010260:mRNA-p1, TvY486_1010230:mRNA-p1, TvY486_1010220:mRNA-p1, TvY486_0403000:mRNA-p1		15	23	7	0	1-1-1-0	N1	many	many	many	none	many-to-many
hOG00051	N0.HOG0000051	OG0000047	Tb09.v4.0098:pseudogenic_transcript-p1, Tb11.v5.0334.1-p1, Tb927.11.20340:pseudogenic_transcript-p1, Tb11.v5.1047.1-p1, Tb927.11.19220:pseudogenic_transcript-p1, Tb09.v4.0163:pseudogenic_transcript-p1, Tb11.1260:pseudogenic_transcript-p1, Tb927.11.18410:pseudogenic_transcript-p1, Tb10.v4.0072:pseudogenic_transcript-p1, Tb927.4.5610:pseudogenic_transcript-p1, Tb927.11.20120:pseudogenic_transcript-…				42	0	0	0	1-0-0-0	N3	many	none	none	none	many-to-none
hOG00052	N0.HOG0000052	OG0000048		TcIL3000.A.H_000117900.1-p1, TcIL3000.A.H_000010400.1-p1, TcIL3000.A.H_000101800.1-p1, TcIL3000.A.H_000951500.1-p1, TcIL3000.A.H_000071600.1-p1, TcIL3000.A.H_000578100.1-p1, TcIL3000.A.H_000351400.1-p1, TcIL3000.A.H_000487900.1-p1, TcIL3000.A.H_000027200.1-p1, TcIL3000.A.H_000058400.1-p1, TcIL3000.A.H_000776800.1-p1, TcIL3000.A.H_000102000.1-p1, TcIL3000.A.H_000951300.1-p1, TcIL3000.A.H_000152200…			0	42	0	0	0-1-0-0	N4	none	many	none	none	none-to-many
hOG00053	N0.HOG0000053	OG0000049	Tb05.5K5.250:mRNA-p1	TcIL3000.A.H_000778500.1-p1	TvY486_0027220:mRNA-p1, TvY486_0003035:mRNA-p1, TvY486_0002460:mRNA-p1, TvY486_0014405:mRNA-p1, TvY486_1001820:mRNA-p1, TvY486_0033764:mRNA-p1, TvY486_1114030:mRNA-p1, TvY486_0004780:mRNA-p1, TvY486_0041500:mRNA-p1, TvY486_0801370:mRNA-p1, TvY486_0704320:mRNA-p1, TvY486_0400010:mRNA-p1, TvY486_1112050:mRNA-p1, TvY486_0907320:mRNA-p1, TvY486_0004760:mRNA-p1, TvY486_0017680:mRNA-p1, TvY486_1110680:…		1	1	39	0	1-1-1-0	N1	one	one	many	none	one-to-one
hOG00054	N0.HOG0000054	OG0000050	Tb927.9.17370:pseudogenic_transcript-p1, Tb927.2.6435:pseudogenic_transcript-p1, Tb11.v5.0896.1-p1, Tb10.v4.0154:pseudogenic_transcript-p1, Tb09.v4.0203:pseudogenic_transcript-p1, Tb927.9.16900:pseudogenic_transcript-p1, Tb927.11.20600:pseudogenic_transcript-p1, Tb10.v4.0126:pseudogenic_transcript-p1, Tb927.11.20090:mRNA-p1, Tb10.v4.0164:pseudogenic_transcript-p1, Tb08.27P2.370:pseudogenic_transc…				40	0	0	0	1-0-0-0	N3	many	none	none	none	many-to-none
hOG00055	N0.HOG0000055	OG0000051				TcCLB.511471.10:pseudogenic_transcript-p1, TcCLB.508389.174:pseudogenic_transcript-p1, TcCLB.508367.50:pseudogenic_transcript-p1, TcCLB.508283.25:pseudogenic_transcript-p1, TcCLB.508835.10:pseudogenic_transcript-p1, TcCLB.508149.40:pseudogenic_transcript-p1, TcCLB.509631.45:pseudogenic_transcript-p1, TcCLB.508163.181:pseudogenic_transcript-p1, TcCLB.510849.30:pseudogenic_transcript-p1, TcCLB.5102…	0	0	0	39	0-0-0-1	N6	none	none	none	many	none-to-none
hOG00056	N0.HOG0000056	OG0000052				TcCLB.510557.76:mRNA-p1, TcCLB.509291.10:mRNA-p1, TcCLB.506267.48:mRNA-p1, TcCLB.506267.19:mRNA-p1, TcCLB.506269.59:pseudogenic_transcript-p1, TcCLB.503503.15:pseudogenic_transcript-p1, TcCLB.506769.55:mRNA-p1, TcCLB.510561.35:mRNA-p1, TcCLB.504039.110:mRNA-p1, TcCLB.507237.200:mRNA-p1, TcCLB.507237.140:mRNA-p1, TcCLB.510015.40:mRNA-p1, TcCLB.510555.21:mRNA-p1, TcCLB.505025.141:mRNA-p1, TcCLB.506…	0	0	0	39	0-0-0-1	N6	none	none	none	many	none-to-none
hOG00057	N0.HOG0000057	OG0000053	Tb927.9.2840:mRNA-p1, Tb11.v5.0368.1-p1, Tb11.v5.0369.1-p1, Tb09.v4.0058:mRNA-p1, Tb927.9.2881:mRNA-p1, Tb927.9.2815:mRNA-p1, Tb927.9.2845:mRNA-p1, Tb927.9.2865:mRNA-p1, Tb927.9.2871:mRNA-p1, Tb09.v4.0059:mRNA-p1, Tb927.9.2860.1-p1, Tb09.v4.0149:mRNA-p1, Tb927.9.2811:mRNA-p1, Tb09.v4.0060:mRNA-p1, Tb927.9.2885:mRNA-p1, Tb927.10.7180:mRNA-p1, Tb927.2.4760:mRNA-p1, Tb927.2.4920:mRNA-p1, Tb927.2.531…				37	0	0	0	1-0-0-0	N3	many	none	none	none	many-to-none
hOG00058	N0.HOG0000058	OG0000054	Tb927.10.2110:mRNA-p1, Tb11.v5.1046.1-p1, Tb927.10.2100:mRNA-p1, Tb927.10.2090:mRNA-p1	TcIL3000.A.H_000731200.1-p1, TcIL3000.A.H_000256000.1-p1, TcIL3000.A.H_000256100.1-p1, TcIL3000.A.H_000731900.1-p1, TcIL3000.A.H_000732000.1-p1, TcIL3000.A.H_000731600.1-p1, TcIL3000.A.H_000731700.1-p1, TcIL3000.A.H_000256200.1-p1, TcIL3000.A.H_000731800.1-p1, TcIL3000.A.H_000188800.1-p1, TcIL3000.A.H_000732600.1-p1	TvY486_1002080:mRNA-p1, TvY486_1002100:mRNA-p1	TcCLB.511369.20:mRNA-p1, TcCLB.511369.10:mRNA-p1	4	11	2	2	1-1-1-1	N0	many	many	two	two	many-to-many
hOG00059	N0.HOG0000059	OG0000054		TcIL3000.A.H_000189300.1-p1, TcIL3000.A.H_000731300.1-p1, TcIL3000.A.H_000256300.1-p1, TcIL3000.A.H_000188600.1-p1, TcIL3000.A.H_000183600.1-p1, TcIL3000.A.H_000190100.1-p1, TcIL3000.A.H_000189600.1-p1, TcIL3000.A.H_000262000.1-p1, TcIL3000.A.H_000262200.1-p1, TcIL3000.A.H_000189400.1-p1, TcIL3000.A.H_000731400.1-p1, TcIL3000.A.H_000732300.1-p1, TcIL3000.A.H_000732400.1-p1, TcIL3000.A.H_000261800…		TcCLB.511369.30:mRNA-p1	0	17	0	1	0-1-0-1	N0	loss	many	loss	one	loss-to-many
hOG00060	N0.HOG0000060	OG0000055	Tb09.v4.0153:mRNA-p1, Tb927.6.240:mRNA-p1	TcIL3000.A.H_000035600.1-p1, TcIL3000.A.H_000436800.1-p1, TcIL3000.A.H_000035000.1-p1, TcIL3000.A.H_000034700.1-p1, TcIL3000.A.H_000199100.1-p1, TcIL3000.A.H_000778400.1-p1, TcIL3000.A.H_000169600.1-p1, TcIL3000.A.H_000055300.1-p1, TcIL3000.A.H_000049100.1-p1, TcIL3000.A.H_000092000.1-p1, TcIL3000.A.H_000050600.1-p1, TcIL3000.A.H_000429300.1-p1, TcIL3000.A.H_000436200.1-p1, TcIL3000.A.H_000429100…			2	35	0	0	1-1-0-0	N2	two	many	none	none	two-to-many
hOG00061	N0.HOG0000061	OG0000056		TcIL3000.A.H_000170600.1-p1, TcIL3000.A.H_000223600.1-p1, TcIL3000.A.H_000310100.1-p1, TcIL3000.A.H_000950800.1-p1, TcIL3000.A.H_000168200.1-p1, TcIL3000.A.H_000239800.1-p1, TcIL3000.A.H_000191200.1-p1, TcIL3000.A.H_000211800.1-p1, TcIL3000.A.H_000215900.1-p1, TcIL3000.A.H_000247100.1-p1, TcIL3000.A.H_000121600.1-p1, TcIL3000.A.H_000219000.1-p1, TcIL3000.A.H_000193300.1-p1, TcIL3000.A.H_000196300…			0	37	0	0	0-1-0-0	N4	none	many	none	none	none-to-many
hOG00062	N0.HOG0000062	OG0000057	Tb927.7.290:mRNA-p1, Tb927.9.4850:mRNA-p1, Tb927.1.5030:mRNA-p1, Tb927.9.14570:mRNA-p1, Tb927.6.210:pseudogenic_transcript-p1, Tb09.v4.0042:pseudogenic_transcript-p1, Tb09.v4.0104:pseudogenic_transcript-p1, Tb927.9.16050:pseudogenic_transcript-p1, Tb927.4.160:pseudogenic_transcript-p1, Tb11.v5.0703.1-p1, Tb927.2.1310:pseudogenic_transcript-p1, Tb927.11.1500:mRNA-p1, Tb927.11.1510.1-p1, Tb927.9.14…	TcIL3000.A.H_000490400.1-p1, TcIL3000.A.H_000337100.1-p1	TvY486_0031090:mRNA-p1		32	2	1	0	1-1-1-0	N1	many	two	one	none	many-to-two
hOG00063	N0.HOG0000063	OG0000058	Tb927.5.640:mRNA-p1, Tb927.7.7480:mRNA-p1, Tb927.8.7350:mRNA-p1, Tb927.8.7340:mRNA-p1, Tb927.7.6830:mRNA-p1, Tb927.7.6850:mRNA-p1	TcIL3000.A.H_000336800.1-p1, TcIL3000.A.H_000336700.1-p1, TcIL3000.A.H_000550800.1-p1, TcIL3000.A.H_000398600.1-p1, TcIL3000.A.H_000184600.1-p1, TcIL3000.A.H_000123100.1-p1, TcIL3000.A.H_000007000.1-p1, TcIL3000.A.H_000007200.1-p1, TcIL3000.A.H_000007400.1-p1, TcIL3000.A.H_000007600.1-p1	TvY486_0806830:mRNA-p1, TvY486_0706570:mRNA-p1, TvY486_0027090:mRNA-p1, TvY486_0017960:mRNA-p1, TvY486_0038450:mRNA-p1, TvY486_0024490:mRNA-p1, TvY486_0039990:mRNA-p1	TcCLB.506895.80:mRNA-p1	6	10	7	1	1-1-1-1	N0	many	many	many	one	many-to-many
hOG00064	N0.HOG0000064	OG0000058			TvY486_0028930:mRNA-p1	TcCLB.510055.20:mRNA-p1, TcCLB.506515.29:mRNA-p1, TcCLB.505931.30:mRNA-p1, TcCLB.507611.260:pseudogenic_transcript-p1, TcCLB.508089.10:mRNA-p1, TcCLB.509817.50:mRNA-p1, TcCLB.507979.30:mRNA-p1, TcCLB.510055.10:mRNA-p1, TcCLB.508343.10:mRNA-p1, TcCLB.401569.10:mRNA-p1	0	0	1	10	0-0-1-1	N0	loss	loss	one	many	loss-to-loss
hOG00065	N0.HOG0000065	OG0000059			TvY486_0045160:mRNA-p1, TvY486_0036030:mRNA-p1, TvY486_0007330:mRNA-p1, TvY486_0021790:mRNA-p1, TvY486_0025480:mRNA-p1, TvY486_0014480:mRNA-p1, TvY486_0039530:mRNA-p1, TvY486_0018640:mRNA-p1, TvY486_0041260:mRNA-p1, TvY486_0040740:mRNA-p1, TvY486_0011950:mRNA-p1, TvY486_0045150:mRNA-p1, TvY486_0007170:mRNA-p1, TvY486_0009420:mRNA-p1, TvY486_0022220:mRNA-p1, TvY486_0009910:mRNA-p1, TvY486_0042870:…		0	0	35	0	0-0-1-0	N5	none	none	many	none	none-to-none
hOG00066	N0.HOG0000066	OG0000060	Tb927.8.170:mRNA-p1, Tb10.v4.0070:mRNA-p1, Tb927.1.5300:mRNA-p1, Tb927.9.1010:pseudogenic_transcript-p1, Tb927.11.20710:pseudogenic_transcript-p1, Tb11.v5.0949.1-p1, Tb927.5.5650.1-p1, Tb05.5K5.530:mRNA-p1, Tb927.9.17880:pseudogenic_transcript-p1, Tb10.v4.0263:mRNA-p1, Tb927.5.5100:pseudogenic_transcript-p1, Tb11.v5.0934.1-p1, Tb09.v4.0088:mRNA-p1, Tb927.11.17930:mRNA-p1, Tb927.9.540:pseudogenic_…				34	0	0	0	1-0-0-0	N3	many	none	none	none	many-to-none
hOG00067	N0.HOG0000067	OG0000061		TcIL3000.A.H_000055100.1-p1, TcIL3000.A.H_000110500.1-p1, TcIL3000.A.H_000287400.1-p1, TcIL3000.A.H_000087700.1-p1, TcIL3000.A.H_000110800.1-p1, TcIL3000.A.H_000104200.1-p1, TcIL3000.A.H_000127000.1-p1, TcIL3000.A.H_000052500.1-p1, TcIL3000.A.H_000128400.1-p1, TcIL3000.A.H_000008400.1-p1, TcIL3000.A.H_000438400.1-p1, TcIL3000.A.H_000562400.1-p1, TcIL3000.A.H_000024700.1-p1, TcIL3000.A.H_000030900…			0	34	0	0	0-1-0-0	N4	none	many	none	none	none-to-many
hOG00068	N0.HOG0000068	OG0000062				TcCLB.506763.160:mRNA-p1, TcCLB.506599.380:mRNA-p1, TcCLB.506599.300:mRNA-p1, TcCLB.506501.310:mRNA-p1, TcCLB.504039.210:mRNA-p1, TcCLB.503479.60:mRNA-p1, TcCLB.505941.20:pseudogenic_transcript-p1, TcCLB.510721.31:mRNA-p1, TcCLB.508123.10:mRNA-p1, TcCLB.505025.80:mRNA-p1, TcCLB.510021.190:mRNA-p1, TcCLB.509195.20:mRNA-p1, TcCLB.511875.40:pseudogenic_transcript-p1, TcCLB.506667.130:pseudogenic_tra…	0	0	0	34	0-0-0-1	N6	none	none	none	many	none-to-none
hOG00069	N0.HOG0000069	OG0000063			TvY486_0041240:mRNA-p1, TvY486_0011900:mRNA-p1, TvY486_0005070:mRNA-p1, TvY486_0002990:mRNA-p1, TvY486_0036700:mRNA-p1, TvY486_0005060:mRNA-p1, TvY486_0041250:mRNA-p1, TvY486_0018780:mRNA-p1, TvY486_0024430:mRNA-p1, TvY486_0002980:mRNA-p1, TvY486_0011890:mRNA-p1, TvY486_0027290:mRNA-p1, TvY486_0009780:mRNA-p1, TvY486_0023390:mRNA-p1, TvY486_0018790:mRNA-p1, TvY486_0000380:mRNA-p1, TvY486_0036710:…		0	0	34	0	0-0-1-0	N5	none	none	many	none	none-to-none
hOG00070	N0.HOG0000070	OG0000064		TcIL3000.A.H_000186000.1-p1, TcIL3000.A.H_000083000.1-p1, TcIL3000.A.H_000065000.1-p1, TcIL3000.A.H_000577300.1-p1	TvY486_1000050:mRNA-p1, TvY486_0041370:mRNA-p1, TvY486_0021740:mRNA-p1, TvY486_0000060:mRNA-p1		0	4	4	0	0-1-1-0	N1	loss	many	many	none	loss-to-many
hOG00071	N0.HOG0000071	OG0000064	Tb927.4.5440:mRNA-p1	TcIL3000.A.H_000114700.1-p1, TcIL3000.A.H_000351900.1-p1, TcIL3000.A.H_000862000.1-p1, TcIL3000.A.H_000487600.1-p1, TcIL3000.A.H_000127500.1-p1, TcIL3000.A.H_000194600.1-p1, TcIL3000.A.H_000032000.1-p1, TcIL3000.A.H_000187800.1-p1, TcIL3000.A.H_000640400.1-p1, TcIL3000.A.H_000077700.1-p1, TcIL3000.A.H_000204100.1-p1, TcIL3000.A.H_000385500.1-p1, TcIL3000.A.H_000261100.1-p1, TcIL3000.A.H_000164600…	TvY486_0041685:mRNA-p1, TvY486_0013990:mRNA-p1, TvY486_0040420:mRNA-p1, TvY486_0601690:mRNA-p1, TvY486_0006700:mRNA-p1, TvY486_0029440:mRNA-p1, TvY486_0028515:mRNA-p1		1	17	7	0	1-1-1-0	N1	one	many	many	none	one-to-many
hOG00072	N0.HOG0000072	OG0000065				TcCLB.509973.80:mRNA-p1, TcCLB.509977.90:mRNA-p1, TcCLB.511603.470:mRNA-p1, TcCLB.511599.30:mRNA-p1, TcCLB.511605.55:mRNA-p1, TcCLB.507163.30:mRNA-p1, TcCLB.508157.10:pseudogenic_transcript-p1, TcCLB.508163.234:mRNA-p1, TcCLB.511553.160:mRNA-p1, TcCLB.505025.60:mRNA-p1, TcCLB.507981.30:mRNA-p1, TcCLB.510373.30:mRNA-p1, TcCLB.506499.190:mRNA-p1, TcCLB.510025.70:mRNA-p1, TcCLB.510021.160:mRNA-p1, T…	0	0	0	33	0-0-0-1	N6	none	none	none	many	none-to-none
hOG00073	N0.HOG0000073	OG0000066				TcCLB.507957.43:pseudogenic_transcript-p1, TcCLB.506501.131:pseudogenic_transcript-p1, TcCLB.506501.401:pseudogenic_transcript-p1, TcCLB.506767.127:pseudogenic_transcript-p1, TcCLB.506501.34:pseudogenic_transcript-p1, TcCLB.509097.52:pseudogenic_transcript-p1, TcCLB.510025.14:pseudogenic_transcript-p1, TcCLB.506501.275:pseudogenic_transcript-p1, TcCLB.506763.350:pseudogenic_transcript-p1, TcCLB.5…	0	0	0	32	0-0-0-1	N6	none	none	none	many	none-to-none
hOG00074	N0.HOG0000074	OG0000067				TcCLB.511613.151:pseudogenic_transcript-p1, TcCLB.506767.381:pseudogenic_transcript-p1, TcCLB.504039.25:pseudogenic_transcript-p1, TcCLB.510013.13:pseudogenic_transcript-p1, TcCLB.507959.323:pseudogenic_transcript-p1, TcCLB.507957.36:pseudogenic_transcript-p1, TcCLB.506501.27:pseudogenic_transcript-p1, TcCLB.511875.50:pseudogenic_transcript-p1, TcCLB.506601.21:pseudogenic_transcript-p1, TcCLB.510…	0	0	0	32	0-0-0-1	N6	none	none	none	many	none-to-none
hOG00075	N0.HOG0000075	OG0000068			TvY486_0012710:mRNA-p1, TvY486_0040490:mRNA-p1, TvY486_0000830:mRNA-p1, TvY486_0039710:mRNA-p1, TvY486_0010070:mRNA-p1, TvY486_0011440:mRNA-p1, TvY486_0001090:mRNA-p1, TvY486_0032910:mRNA-p1, TvY486_0001330:mRNA-p1, TvY486_0018280:mRNA-p1, TvY486_0007460:mRNA-p1, TvY486_0009000:mRNA-p1, TvY486_0007260:mRNA-p1, TvY486_0019720:mRNA-p1, TvY486_0006330:mRNA-p1, TvY486_0026240:mRNA-p1, TvY486_0040470:…		0	0	32	0	0-0-1-0	N5	none	none	many	none	none-to-none
hOG00076	N0.HOG0000076	OG0000069			TvY486_0807480:mRNA-p1, TvY486_0018210:mRNA-p1	TcCLB.503487.50:mRNA-p1, TcCLB.511339.30:mRNA-p1, TcCLB.511339.10:mRNA-p1, TcCLB.511337.20:mRNA-p1, TcCLB.511337.30:mRNA-p1, TcCLB.508975.30:mRNA-p1, TcCLB.511395.120:mRNA-p1, TcCLB.508605.20:mRNA-p1, TcCLB.508805.120:mRNA-p1, TcCLB.510553.50:mRNA-p1, TcCLB.511129.80:mRNA-p1, TcCLB.508673.20:mRNA-p1, TcCLB.508367.20:mRNA-p1, TcCLB.424889.10:mRNA-p1, TcCLB.503949.40:mRNA-p1, TcCLB.510071.30:mRNA-p…	0	0	2	29	0-0-1-1	N0	loss	loss	two	many	loss-to-loss
hOG00077	N0.HOG0000077	OG0000070	Tb927.1.5235:pseudogenic_transcript-p1, Tb927.6.3380:pseudogenic_transcript-p1, Tb927.3.5800:pseudogenic_transcript-p1, Tb927.1.5090:pseudogenic_transcript-p1, Tb927.3.540:pseudogenic_transcript-p1, Tb927.6.230:pseudogenic_transcript-p1, Tb927.3.550:pseudogenic_transcript-p1, Tb927.9.7350:pseudogenic_transcript-p1, Tb927.11.17890:mRNA-p1, Tb927.1.5240:mRNA-p1, Tb927.3.2520:mRNA-p1, Tb11.1020:mRNA…				30	0	0	0	1-0-0-0	N3	many	none	none	none	many-to-none
hOG00078	N0.HOG0000078	OG0000071	Tb927.8.7680:mRNA-p1, Tb927.8.7700:mRNA-p1, Tb927.4.4840:mRNA-p1, Tb927.4.4820:mRNA-p1, Tb927.4.4860:mRNA-p1, Tb11.v5.0540.1-p1, Tb927.4.4870:mRNA-p1, Tb927.4.4850:mRNA-p1, Tb927.4.4830:mRNA-p1, Tb11.v5.0541.1-p1, Tb927.8.7690:pseudogenic_transcript-p1, Tb927.8.7660:pseudogenic_transcript-p1, Tb927.8.7610:mRNA-p1, Tb927.8.7630:mRNA-p1, Tb927.8.7620:mRNA-p1, Tb927.8.7640:mRNA-p1, Tb927.8.7650:mRNA…	TcIL3000.A.H_000186700.1-p1, TcIL3000.A.H_000173400.1-p1, TcIL3000.A.H_000388400.1-p1, TcIL3000.A.H_000388600.1-p1	TvY486_0807050:mRNA-p1		25	4	1	0	1-1-1-0	N1	many	many	one	none	many-to-many
hOG00079	N0.HOG0000079	OG0000072		TcIL3000.A.H_000193100.1-p1, TcIL3000.A.H_000137000.1-p1, TcIL3000.A.H_000153900.1-p1, TcIL3000.A.H_000239200.1-p1, TcIL3000.A.H_000118700.1-p1, TcIL3000.A.H_000267900.1-p1, TcIL3000.A.H_000265200.1-p1, TcIL3000.A.H_000255300.1-p1, TcIL3000.A.H_000154000.1-p1, TcIL3000.A.H_000163100.1-p1, TcIL3000.A.H_000118600.1-p1, TcIL3000.A.H_000137100.1-p1, TcIL3000.A.H_000185500.1-p1, TcIL3000.A.H_000257400…			0	30	0	0	0-1-0-0	N4	none	many	none	none	none-to-many
hOG00080	N0.HOG0000080	OG0000073			TvY486_1109320:mRNA-p1, TvY486_0026920:mRNA-p1, TvY486_0028850:mRNA-p1, TvY486_0037760:mRNA-p1, TvY486_0001040:mRNA-p1, TvY486_0029470:mRNA-p1, TvY486_0001650:mRNA-p1, TvY486_0015960:mRNA-p1, TvY486_0021320:mRNA-p1, TvY486_0016290:mRNA-p1, TvY486_0015950:mRNA-p1, TvY486_0012130:mRNA-p1, TvY486_0032510:mRNA-p1, TvY486_0000510:mRNA-p1, TvY486_0019760:mRNA-p1, TvY486_0027860:mRNA-p1, TvY486_0019770:…		0	0	30	0	0-0-1-0	N5	none	none	many	none	none-to-none
hOG00081	N0.HOG0000081	OG0000074	Tb11.v5.0333.1-p1, Tb11.v5.0332.1-p1, Tb927.10.8490:mRNA-p1, Tb11.v5.0308.1-p1, Tb927.10.8480:mRNA-p1, Tb11.v5.0307.1-p1, Tb927.10.8440:mRNA-p1, Tb11.v5.0330.1-p1, Tb927.10.8460:mRNA-p1, Tb11.v5.0309.1-p1, Tb927.10.8470:mRNA-p1, Tb11.v5.0310.1-p1, Tb927.10.8450:mRNA-p1, Tb927.10.8530:mRNA-p1, Tb927.10.8520:mRNA-p1, Tb927.10.8510:mRNA-p1, Tb927.10.8500:mRNA-p1, Tb11.v5.0331.1-p1	TcIL3000.A.H_000260500.1-p1, TcIL3000.A.H_000260700.1-p1, TcIL3000.A.H_000794600.1-p1, TcIL3000.A.H_000794500.1-p1, TcIL3000.A.H_000260600.1-p1, TcIL3000.A.H_000794700.1-p1	TvY486_1008330:mRNA-p1	TcCLB.508551.39:mRNA-p1, TcCLB.508551.30:mRNA-p1, TcCLB.511041.40:mRNA-p1	18	6	1	3	1-1-1-1	N0	many	many	one	many	many-to-many
hOG00082	N0.HOG0000082	OG0000075	Tb11.v5.0543.1-p1, Tb927.10.10930:mRNA-p1, Tb927.10.10970:mRNA-p1, Tb927.10.10900:mRNA-p1, Tb927.10.10980:mRNA-p1, Tb927.10.10910:mRNA-p1, Tb927.10.10890:mRNA-p1, Tb927.10.10950:mRNA-p1, Tb927.10.10940:mRNA-p1, Tb927.10.10960:mRNA-p1, Tb927.10.10920:mRNA-p1	TcIL3000.A.H_000397300.1-p1, TcIL3000.A.H_000136600.1-p1, TcIL3000.A.H_000165000.1-p1, TcIL3000.A.H_000136500.1-p1, TcIL3000.A.H_000164900.1-p1, TcIL3000.A.H_000165100.1-p1, TcIL3000.A.H_000161000.1-p1, TcIL3000.A.H_000161100.1-p1, TcIL3000.A.H_000136400.1-p1, TcIL3000.A.H_000397400.1-p1, TcIL3000.A.H_000165300.1-p1, TcIL3000.A.H_000164800.1-p1, TcIL3000.A.H_000014700.1-p1, TcIL3000.A.H_000164700…	TvY486_0303270:mRNA-p1	TcCLB.507713.30:mRNA-p1	11	15	1	1	1-1-1-1	N0	many	many	one	one	many-to-many
hOG00083	N0.HOG0000083	OG0000076				TcCLB.511401.24:pseudogenic_transcript-p1, TcCLB.504239.10:pseudogenic_transcript-p1, TcCLB.507091.150:pseudogenic_transcript-p1, TcCLB.511401.80:pseudogenic_transcript-p1, TcCLB.507953.190:mRNA-p1, TcCLB.504219.50:pseudogenic_transcript-p1, TcCLB.510015.5:pseudogenic_transcript-p1, TcCLB.506763.270:pseudogenic_transcript-p1, TcCLB.506501.177:pseudogenic_transcript-p1, TcCLB.509699.35:pseudogenic…	0	0	0	28	0-0-0-1	N6	none	none	none	many	none-to-none
hOG00084	N0.HOG0000084	OG0000077			TvY486_0003790:mRNA-p1, TvY486_0036520:mRNA-p1, TvY486_0035390:mRNA-p1, TvY486_0041380:mRNA-p1, TvY486_0019640:mRNA-p1, TvY486_0009610:mRNA-p1, TvY486_0038160:mRNA-p1, TvY486_0003090:mRNA-p1, TvY486_0036730:mRNA-p1, TvY486_0036420:mRNA-p1, TvY486_0022100:mRNA-p1, TvY486_0043820:mRNA-p1, TvY486_0006940:mRNA-p1, TvY486_0005540:mRNA-p1, TvY486_0030040:mRNA-p1, TvY486_0009620:mRNA-p1, TvY486_0041150:…		0	0	28	0	0-0-1-0	N5	none	none	many	none	none-to-none
hOG00085	N0.HOG0000085	OG0000078	Tb927.6.560:mRNA-p1	TcIL3000.A.H_000439400.1-p1, TcIL3000.A.H_000440300.1-p1, TcIL3000.A.H_000445400.1-p1, TcIL3000.A.H_000444800.1-p1, TcIL3000.A.H_000444900.1-p1, TcIL3000.A.H_000252000.1-p1, TcIL3000.A.H_000224500.1-p1, TcIL3000.A.H_000441100.1-p1, TcIL3000.A.H_000441800.1-p1, TcIL3000.A.H_000440800.1-p1, TcIL3000.A.H_000444400.1-p1, TcIL3000.A.H_000224200.1-p1, TcIL3000.A.H_000439900.1-p1, TcIL3000.A.H_000640500…	TvY486_0000930:mRNA-p1, TvY486_0600060:mRNA-p1	TcCLB.510535.100:mRNA-p1	1	22	2	1	1-1-1-1	N0	one	many	two	one	one-to-many
hOG00086	N0.HOG0000086	OG0000079	Tb927.1.2420:mRNA-p1	TcIL3000.A.H_000113500.1-p1, TcIL3000.A.H_000201300.1-p1, TcIL3000.A.H_000078300.1-p1, TcIL3000.A.H_000151400.1-p1, TcIL3000.A.H_000038000.1-p1, TcIL3000.A.H_000560600.1-p1, TcIL3000.A.H_000712300.1-p1, TcIL3000.A.H_000736000.1-p1, TcIL3000.A.H_000208200.1-p1, TcIL3000.A.H_000560300.1-p1, TcIL3000.A.H_000151300.1-p1, TcIL3000.A.H_000156500.1-p1, TcIL3000.A.H_000560200.1-p1, TcIL3000.A.H_000735800…			1	25	0	0	1-1-0-0	N2	one	many	none	none	one-to-many
hOG00087	N0.HOG0000087	OG0000080				TcCLB.503717.50:pseudogenic_transcript-p1, TcCLB.503649.20:mRNA-p1, TcCLB.506671.20:pseudogenic_transcript-p1, TcCLB.510279.314:pseudogenic_transcript-p1, TcCLB.510281.5:pseudogenic_transcript-p1, TcCLB.418405.20:pseudogenic_transcript-p1, TcCLB.508165.185:pseudogenic_transcript-p1, TcCLB.507429.10:pseudogenic_transcript-p1, TcCLB.506601.51:pseudogenic_transcript-p1, TcCLB.510021.140:pseudogenic_…	0	0	0	26	0-0-0-1	N6	none	none	none	many	none-to-none
hOG00088	N0.HOG0000088	OG0000081			TvY486_0022910:mRNA-p1, TvY486_0010220:mRNA-p1, TvY486_0027760:mRNA-p1, TvY486_0023260:mRNA-p1, TvY486_0001250:mRNA-p1, TvY486_0001260:mRNA-p1, TvY486_0001270:mRNA-p1, TvY486_0006810:mRNA-p1, TvY486_0027790:mRNA-p1, TvY486_0018270:mRNA-p1, TvY486_0009930:mRNA-p1, TvY486_0009920:mRNA-p1, TvY486_0024540:mRNA-p1, TvY486_0024530:mRNA-p1, TvY486_0023240:mRNA-p1, TvY486_0027770:mRNA-p1, TvY486_0027780:…		0	0	26	0	0-0-1-0	N5	none	none	many	none	none-to-none
hOG00089	N0.HOG0000089	OG0000082			TvY486_0026770:mRNA-p1, TvY486_0045520:mRNA-p1, TvY486_1106130:mRNA-p1, TvY486_0013650:mRNA-p1, TvY486_0032260:mRNA-p1, TvY486_0014820:mRNA-p1, TvY486_0015690:mRNA-p1, TvY486_0002860:mRNA-p1, TvY486_0039890:mRNA-p1, TvY486_0034590:mRNA-p1, TvY486_0016830:mRNA-p1, TvY486_0025350:mRNA-p1, TvY486_0027630:mRNA-p1, TvY486_0045540:mRNA-p1, TvY486_0023960:mRNA-p1, TvY486_0024110:mRNA-p1, TvY486_0033650:…		0	0	26	0	0-0-1-0	N5	none	none	many	none	none-to-none
hOG00090	N0.HOG0000090	OG0000083	Tb09.v4.0092:pseudogenic_transcript-p1, Tb09.v4.0091:pseudogenic_transcript-p1, Tb09.v4.0180:pseudogenic_transcript-p1, Tb10.v4.0111:pseudogenic_transcript-p1, Tb927.11.17770:mRNA-p1, Tb09.v4.0102:mRNA-p1, Tb927.9.17660:pseudogenic_transcript-p1, Tb927.9.16470:pseudogenic_transcript-p1, Tb10.v4.0055:pseudogenic_transcript-p1, Tb927.6.5570:pseudogenic_transcript-p1, Tb09.v4.0131:pseudogenic_transc…				25	0	0	0	1-0-0-0	N3	many	none	none	none	many-to-none
hOG00091	N0.HOG0000091	OG0000084	Tb927.3.4320:mRNA-p1, Tb927.3.4300:mRNA-p1, Tb927.3.4290:mRNA-p1, Tb927.3.4310:mRNA-p1, Tb11.v5.1055.1-p1, Tb927.3.4330:mRNA-p1, Tb927.8.4980:mRNA-p1, Tb927.8.5000:mRNA-p1, Tb927.8.5010:mRNA-p1, Tb11.v5.0538.1-p1, Tb927.8.4970:mRNA-p1, Tb927.8.4990:mRNA-p1	TcIL3000.A.H_000346800.1-p1, TcIL3000.A.H_000346900.1-p1, TcIL3000.A.H_000346600.1-p1, TcIL3000.A.H_000346700.1-p1, TcIL3000.A.H_000609700.1-p1, TcIL3000.A.H_000609900.1-p1, TcIL3000.A.H_000263100.1-p1, TcIL3000.A.H_000263000.1-p1, TcIL3000.A.H_000609800.1-p1	TvY486_0303570:mRNA-p1, TvY486_0023120:mRNA-p1	TcCLB.434931.10:mRNA-p1, TcCLB.511215.119:mRNA-p1	12	9	2	2	1-1-1-1	N0	many	many	two	two	many-to-many
hOG00092	N0.HOG0000092	OG0000085	Tb927.5.110:mRNA-p1, Tb927.9.690:pseudogenic_transcript-p1, Tb11.v5.0985.1-p1, Tb927.5.130:mRNA-p1, Tb927.3.5780:mRNA-p1, Tb927.1.5170:mRNA-p1, Tb10.v4.0216:pseudogenic_transcript-p1, Tb927.10.30:pseudogenic_transcript-p1, Tb927.3.1470:mRNA-p1, Tb927.3.1520:mRNA-p1, Tb927.9.7390:mRNA-p1, Tb927.9.7310:pseudogenic_transcript-p1, Tb927.3.2540.1:mRNA-p1, Tb927.3.2540.2:mRNA-p1, Tb11.v5.0213.1-p1, Tb9…				24	0	0	0	1-0-0-0	N3	many	none	none	none	many-to-none
hOG00093	N0.HOG0000093	OG0000086	Tb927.11.7630.1-p1, Tb927.11.7640.1-p1, Tb11.0360:mRNA-p1, Tb11.v5.0510.1-p1, Tb927.11.7610:mRNA-p1, Tb927.11.7750:mRNA-p1, Tb11.0380:mRNA-p1, Tb927.11.7710.1-p1, Tb11.v5.0710.1-p1, Tb927.11.7720.1-p1, Tb11.0370:mRNA-p1, Tb927.11.7760:mRNA-p1, Tb927.11.7620:mRNA-p1, Tb11.v5.0511.1-p1	TcIL3000.A.H_000937700.1-p1			14	1	0	0	1-1-0-0	N2	many	one	none	none	many-to-one
hOG00094	N0.HOG0000094	OG0000086	Tb927.11.8720:mRNA-p1, Tb927.8.1640:mRNA-p1, Tb11.v5.0601.1-p1, Tb927.8.1620:mRNA-p1, Tb927.8.1610:mRNA-p1, Tb927.8.1630:mRNA-p1	TcIL3000.A.H_000577000.1-p1, TcIL3000.A.H_000576900.1-p1, TcIL3000.A.H_000576800.1-p1			6	3	0	0	1-1-0-0	N2	many	many	none	none	many-to-many
hOG00095	N0.HOG0000095	OG0000087	Tb927.1.2510:mRNA-p1, Tb927.1.2530:mRNA-p1, Tb927.1.2550:mRNA-p1, Tb927.1.2490:mRNA-p1, Tb927.1.2470:mRNA-p1, Tb927.1.2430:mRNA-p1, Tb927.1.2450:mRNA-p1	TcIL3000.A.H_000157700.1-p1, TcIL3000.A.H_000157900.1-p1, TcIL3000.A.H_000157500.1-p1, TcIL3000.A.H_000157000.1-p1, TcIL3000.A.H_000559900.1-p1, TcIL3000.A.H_000156900.1-p1, TcIL3000.A.H_000157100.1-p1, TcIL3000.A.H_000158000.1-p1, TcIL3000.A.H_000157400.1-p1, TcIL3000.A.H_000157200.1-p1, TcIL3000.A.H_000560000.1-p1, TcIL3000.A.H_000157600.1-p1, TcIL3000.A.H_000157800.1-p1, TcIL3000.A.H_000157300…	TvY486_0101160:mRNA-p1, TvY486_0101170:mRNA-p1, TvY486_0101190:mRNA-p1		7	14	3	0	1-1-1-0	N1	many	many	many	none	many-to-many
hOG00096	N0.HOG0000096	OG0000088	Tb11.v5.0878.1-p1, Tb11.v5.0756.1-p1, Tb11.v5.0661.1-p1, Tb927.11.8490.1-p1, Tb927.11.8680:mRNA-p1, Tb927.11.8500.1-p1, Tb11.v5.1058.1-p1, Tb927.11.8580:mRNA-p1, Tb11.v5.0526.1-p1, Tb11.v5.0711.1-p1, Tb11.v5.0764.1-p1, Tb927.11.8480:mRNA-p1, Tb927.11.8520:mRNA-p1, Tb927.11.8510.1-p1, Tb927.11.8530:mRNA-p1, Tb11.v5.1050.1-p1, Tb11.v5.1056.1-p1		TvY486_1109280:mRNA-p1	TcCLB.503755.30:mRNA-p1	17	0	1	1	1-0-1-1	N0	many	loss	one	one	many-to-loss
hOG00097	N0.HOG0000097	OG0000088		TcIL3000.A.H_000943900.1-p1, TcIL3000.A.H_000944000.1-p1	TvY486_1109290:mRNA-p1	TcCLB.503755.10:mRNA-p1	0	2	1	1	0-1-1-1	N0	loss	two	one	one	loss-to-two
hOG00098	N0.HOG0000098	OG0000089	Tb927.9.2520:mRNA-p1, Tb11.v5.0868.1-p1	TcIL3000.A.H_000272000.1-p1, TcIL3000.A.H_000144000.1-p1, TcIL3000.A.H_000143200.1-p1, TcIL3000.A.H_000143900.1-p1, TcIL3000.A.H_000144100.1-p1, TcIL3000.A.H_000271800.1-p1, TcIL3000.A.H_000143700.1-p1, TcIL3000.A.H_000648800.1-p1, TcIL3000.A.H_000143600.1-p1, TcIL3000.A.H_000648700.1-p1, TcIL3000.A.H_000648900.1-p1, TcIL3000.A.H_000143500.1-p1, TcIL3000.A.H_000143400.1-p1, TcIL3000.A.H_000143300…	TvY486_0002640:mRNA-p1, TvY486_0033220:mRNA-p1	TcCLB.508347.159:mRNA-p1	2	18	2	1	1-1-1-1	N0	two	many	two	one	two-to-many
hOG00099	N0.HOG0000099	OG0000090	Tb10.v4.0094:pseudogenic_transcript-p1, Tb09.v4.0029:pseudogenic_transcript-p1, Tb927.9.360:pseudogenic_transcript-p1, Tb10.v4.0171:pseudogenic_transcript-p1, Tb927.11.20260:pseudogenic_transcript-p1, Tb927.11.18860.1-p1, Tb10.v4.0239:pseudogenic_transcript-p1, Tb927.11.17570:mRNA-p1, Tb927.6.5550:mRNA-p1, Tb08.27P2.490:pseudogenic_transcript-p1, Tb11.v5.0769.1-p1, Tb09.v4.0074:pseudogenic_transc…				22	0	0	0	1-0-0-0	N3	many	none	none	none	many-to-none
hOG00100	N0.HOG0000100	OG0000091	Tb927.1.4600:mRNA-p1, Tb927.1.4560:mRNA-p1, Tb927.1.4630:mRNA-p1, Tb927.1.4580:mRNA-p1, Tb11.v5.0705.1-p1, Tb927.1.4540:mRNA-p1, Tb927.1.4650:mRNA-p1	TcIL3000.A.H_000995600.1-p1	TvY486_0014220:mRNA-p1, TvY486_0041100:mRNA-p1, TvY486_0102040:mRNA-p1, TvY486_0038150:mRNA-p1, TvY486_0006080:mRNA-p1, TvY486_0011670:mRNA-p1, TvY486_0000850:mRNA-p1, TvY486_0018510:mRNA-p1, TvY486_0102050:mRNA-p1, TvY486_0102030:mRNA-p1, TvY486_0102020:mRNA-p1, TvY486_0023885:mRNA-p1, TvY486_0404500:mRNA-p1	TcCLB.506529.80:mRNA-p1	7	1	13	1	1-1-1-1	N0	many	one	many	one	many-to-one
hOG00101	N0.HOG0000101	OG0000092	Tb927.9.7330:mRNA-p1, Tb927.9.7410:mRNA-p1, Tb11.01.6241.1-p1, Tb11.01.6240.1-p1, Tb11.v5.0676.1-p1, Tb927.1.5100:mRNA-p1, Tb927.1.4890:mRNA-p1, Tb927.3.2510.2-p1, Tb927.3.2510.1-p1, Tb927.3.5810:pseudogenic_transcript-p1, Tb927.6.500:mRNA-p1, Tb927.6.470:mRNA-p1, Tb927.6.540:mRNA-p1, Tb927.4.3280:mRNA-p1, Tb427.BES40.18:mRNA-p1, Tb927.3.570:mRNA-p1, Tb11.v5.0789.1-p1, Tb927.1.2040:mRNA-p1, Tb11.…				22	0	0	0	1-0-0-0	N3	many	none	none	none	many-to-none
hOG00102	N0.HOG0000102	OG0000093			TvY486_0044130:mRNA-p1, TvY486_0019360:mRNA-p1, TvY486_0028320:mRNA-p1, TvY486_0045350:mRNA-p1, TvY486_0022010:mRNA-p1, TvY486_0044140:mRNA-p1, TvY486_0011980:mRNA-p1, TvY486_0042320:mRNA-p1, TvY486_0012050:mRNA-p1, TvY486_0041640:mRNA-p1, TvY486_0032590:mRNA-p1, TvY486_0022240:mRNA-p1, TvY486_0023210:mRNA-p1, TvY486_0005020:mRNA-p1, TvY486_0038970:mRNA-p1, TvY486_0026470:mRNA-p1, TvY486_0002700:…		0	0	22	0	0-0-1-0	N5	none	none	many	none	none-to-none
hOG00103	N0.HOG0000103	OG0000094	Tb927.5.1850:mRNA-p1	TcIL3000.A.H_000410800.1-p1, TcIL3000.A.H_000178400.1-p1, TcIL3000.A.H_000178600.1-p1, TcIL3000.A.H_000179300.1-p1, TcIL3000.A.H_000267300.1-p1, TcIL3000.A.H_000178900.1-p1, TcIL3000.A.H_000267500.1-p1, TcIL3000.A.H_000410600.1-p1, TcIL3000.A.H_000178800.1-p1, TcIL3000.A.H_000179100.1-p1, TcIL3000.A.H_000267400.1-p1, TcIL3000.A.H_000179200.1-p1, TcIL3000.A.H_000267200.1-p1, TcIL3000.A.H_000179000…	TvY486_0042840:mRNA-p1, TvY486_0039760:mRNA-p1	TcCLB.404001.20:mRNA-p1	1	17	2	1	1-1-1-1	N0	one	many	two	one	one-to-many
hOG00104	N0.HOG0000104	OG0000095	Tb927.6.570:mRNA-p1	TcIL3000.A.H_000777900.1-p1, TcIL3000.A.H_000135600.1-p1, TcIL3000.A.H_000224600.1-p1, TcIL3000.A.H_000099700.1-p1, TcIL3000.A.H_000441200.1-p1, TcIL3000.A.H_000440400.1-p1, TcIL3000.A.H_000440900.1-p1, TcIL3000.A.H_000252100.1-p1, TcIL3000.A.H_000444300.1-p1, TcIL3000.A.H_000224300.1-p1, TcIL3000.A.H_000441300.1-p1, TcIL3000.A.H_000251700.1-p1, TcIL3000.A.H_000445300.1-p1, TcIL3000.A.H_000440000…	TvY486_0600070:mRNA-p1	TcCLB.510535.90:mRNA-p1	1	18	1	1	1-1-1-1	N0	one	many	one	one	one-to-many
hOG00105	N0.HOG0000105	OG0000096		TcIL3000.A.H_000860200.1-p1, TcIL3000.A.H_000060600.1-p1, TcIL3000.A.H_000060700.1-p1, TcIL3000.A.H_000060500.1-p1, TcIL3000.A.H_000860000.1-p1, TcIL3000.A.H_000860100.1-p1, TcIL3000.A.H_000060900.1-p1, TcIL3000.A.H_000059300.1-p1, TcIL3000.A.H_000060800.1-p1, TcIL3000.A.H_000059700.1-p1, TcIL3000.A.H_000059600.1-p1, TcIL3000.A.H_000060000.1-p1, TcIL3000.A.H_000059800.1-p1, TcIL3000.A.H_000060100…		TcCLB.511363.10:mRNA-p1	0	20	0	1	0-1-0-1	N0	loss	many	loss	one	loss-to-many
hOG00106	N0.HOG0000106	OG0000097			TvY486_0026380:mRNA-p1, TvY486_0022680:mRNA-p1, TvY486_0004560:mRNA-p1, TvY486_0018450:mRNA-p1, TvY486_0003350:mRNA-p1, TvY486_0009890:mRNA-p1, TvY486_0020940:mRNA-p1, TvY486_0005520:mRNA-p1, TvY486_0017530:mRNA-p1, TvY486_0017840:mRNA-p1, TvY486_0009770:mRNA-p1, TvY486_0028560:mRNA-p1, TvY486_0004150:mRNA-p1, TvY486_0017460:mRNA-p1, TvY486_0045620:mRNA-p1, TvY486_0017380:mRNA-p1, TvY486_0002590:…		0	0	21	0	0-0-1-0	N5	none	none	many	none	none-to-none
hOG00107	N0.HOG0000107	OG0000098			TvY486_0002510:mRNA-p1, TvY486_0021230:mRNA-p1, TvY486_0033960:mRNA-p1, TvY486_0017280:mRNA-p1, TvY486_0016610:mRNA-p1, TvY486_0022400:mRNA-p1, TvY486_0030130:mRNA-p1, TvY486_0002130:mRNA-p1, TvY486_0038830:mRNA-p1, TvY486_0001860:mRNA-p1, TvY486_0016420:mRNA-p1, TvY486_0045210:mRNA-p1, TvY486_0028620:mRNA-p1, TvY486_0042310:mRNA-p1, TvY486_0038850:mRNA-p1, TvY486_0015120:mRNA-p1, TvY486_0043130:…		0	0	21	0	0-0-1-0	N5	none	none	many	none	none-to-none
hOG00108	N0.HOG0000108	OG0000099			TvY486_0001850:mRNA-p1, TvY486_0004700:mRNA-p1, TvY486_0006720:mRNA-p1, TvY486_0016600:mRNA-p1, TvY486_0016620:mRNA-p1, TvY486_0030140:mRNA-p1, TvY486_0024060:mRNA-p1, TvY486_0007710:mRNA-p1, TvY486_0019080:mRNA-p1, TvY486_0002140:mRNA-p1, TvY486_0040360:mRNA-p1, TvY486_0024860:mRNA-p1, TvY486_0028530:mRNA-p1, TvY486_0043140:mRNA-p1, TvY486_0038860:mRNA-p1, TvY486_0024120:mRNA-p1, TvY486_0022390:…		0	0	21	0	0-0-1-0	N5	none	none	many	none	none-to-none
hOG00109	N0.HOG0000109	OG0000100			TvY486_0014700:mRNA-p1, TvY486_0022810:mRNA-p1, TvY486_0006480:mRNA-p1, TvY486_0035060:mRNA-p1, TvY486_0018960:mRNA-p1, TvY486_0036390:mRNA-p1, TvY486_0014410:mRNA-p1, TvY486_0011750:mRNA-p1, TvY486_0033210:mRNA-p1, TvY486_0015070:mRNA-p1, TvY486_0030720:mRNA-p1, TvY486_0013730:mRNA-p1, TvY486_0040000:mRNA-p1, TvY486_0010970:mRNA-p1, TvY486_0001600:mRNA-p1, TvY486_0028610:mRNA-p1, TvY486_0037680:…		0	0	21	0	0-0-1-0	N5	none	none	many	none	none-to-none
hOG00110	N0.HOG0000110	OG0000101	Tb927.5.4810:mRNA-p1, Tb11.v5.0299.1-p1, Tb10.v4.0260:pseudogenic_transcript-p1, Tb927.11.18450:pseudogenic_transcript-p1, Tb11.1470:pseudogenic_transcript-p1, Tb09.v4.0025:pseudogenic_transcript-p1, Tb09.v4.0169:pseudogenic_transcript-p1, Tb927.10.16290:pseudogenic_transcript-p1, Tb927.9.1160:pseudogenic_transcript-p1, Tb927.11.18430:mRNA-p1, Tb927.11.17730:mRNA-p1, Tb927.11.18850.1-p1, Tb927.9.…				20	0	0	0	1-0-0-0	N3	many	none	none	none	many-to-none
hOG00111	N0.HOG0000111	OG0000102	Tb927.6.4870:mRNA-p1, Tb927.6.4890:mRNA-p1, Tb927.6.4840:mRNA-p1, Tb927.6.4850:mRNA-p1, Tb927.6.4900:mRNA-p1, Tb927.6.4880:mRNA-p1, Tb927.6.4860:mRNA-p1, Tb927.6.4910:mRNA-p1, Tb927.6.4920:mRNA-p1	TcIL3000.A.H_000483600.1-p1, TcIL3000.A.H_000483700.1-p1, TcIL3000.A.H_000483800.1-p1, TcIL3000.A.H_000484200.1-p1, TcIL3000.A.H_000483900.1-p1, TcIL3000.A.H_000484100.1-p1, TcIL3000.A.H_000484000.1-p1, TcIL3000.A.H_000483500.1-p1	TvY486_0604250:mRNA-p1, TvY486_0604220:mRNA-p1	TcCLB.506945.160:mRNA-p1	9	8	2	1	1-1-1-1	N0	many	many	two	one	many-to-many
hOG00112	N0.HOG0000112	OG0000103	Tb11.v5.0402.1-p1, Tb11.v5.0403.1-p1, Tb927.9.15590:mRNA-p1, Tb11.v5.0343.1-p1, Tb927.9.15610:mRNA-p1, Tb11.v5.0346.1-p1, Tb927.9.15540:mRNA-p1, Tb927.9.15570:mRNA-p1, Tb927.9.15550:mRNA-p1, Tb927.9.15510:mRNA-p1, Tb927.9.15600:mRNA-p1, Tb11.v5.0345.1-p1, Tb927.9.15620:mRNA-p1, Tb927.9.15640:mRNA-p1, Tb927.9.15560:mRNA-p1, Tb927.9.15580:mRNA-p1, Tb927.9.15630:mRNA-p1, Tb11.v5.0344.1-p1, Tb927.9.1…				20	0	0	0	1-0-0-0	N3	many	none	none	none	many-to-none
hOG00113	N0.HOG0000113	OG0000104	Tb09.v4.0161:pseudogenic_transcript-p1, Tb927.9.16890:pseudogenic_transcript-p1, Tb927.11.20590:pseudogenic_transcript-p1, Tb927.9.16090:pseudogenic_transcript-p1, Tb927.5.3990:mRNA-p1, Tb11.v5.0759.1-p1, Tb927.9.17050:mRNA-p1, Tb09.v4.0189:pseudogenic_transcript-p1, Tb10.v4.0119:pseudogenic_transcript-p1, Tb927.9.17460:pseudogenic_transcript-p1, Tb927.9.16540:pseudogenic_transcript-p1, Tb927.9.1…				20	0	0	0	1-0-0-0	N3	many	none	none	none	many-to-none
hOG00114	N0.HOG0000114	OG0000105	Tb927.2.1920:mRNA-p1	TcIL3000.A.H_000122800.1-p1, TcIL3000.A.H_000006700.1-p1			1	2	0	0	1-1-0-0	N1	one	two	none	none	one-to-two
hOG00115	N0.HOG0000115	OG0000105	Tb427.BES40.4:pseudogenic_transcript-p1, Tb927.7.6860:mRNA-p1, Tb11.v5.0826.1-p1, Tb927.9.15890:mRNA-p1, Tb11.v5.0463.1-p1, Tb09.v4.0016:mRNA-p1, Tb09.v4.0107:mRNA-p1, Tb927.5.340:mRNA-p1, Tb11.v5.0282.1-p1, Tb927.4.810:mRNA-p1	TcIL3000.A.H_000285000.1-p1, TcIL3000.A.H_000211200.1-p1, TcIL3000.A.H_000284500.1-p1, TcIL3000.A.H_000211000.1-p1, TcIL3000.A.H_000073200.1-p1, TcIL3000.A.H_000073500.1-p1, TcIL3000.A.H_000356900.1-p1			10	7	0	0	1-1-0-0	N2	many	many	none	none	many-to-many
hOG00116	N0.HOG0000116	OG0000106	Tb11.v5.0210.1-p1, Tb927.5.286b:mRNA-p1, Tb927.9.15980:mRNA-p1, Tb09.v4.0106:mRNA-p1, Tb927.3.590:mRNA-p1, Tb927.2.6150:mRNA-p1, Tb927.2.6240:mRNA-p1, Tb927.2.6280:mRNA-p1, Tb927.2.6200:mRNA-p1, Tb927.2.6320:mRNA-p1, Tb927.2.6220:mRNA-p1, Tb927.6.220:mRNA-p1, Tb927.9.7470:mRNA-p1	TcIL3000.A.H_000665800.1-p1, TcIL3000.A.H_000679300.1-p1	TvY486_1112030:mRNA-p1, TvY486_0202110:mRNA-p1, TvY486_0014570:mRNA-p1, TvY486_0043680:mRNA-p1	TcCLB.506203.10:mRNA-p1	13	2	4	1	1-1-1-1	N0	many	two	many	one	many-to-two
hOG00117	N0.HOG0000117	OG0000107				TcCLB.507875.60:mRNA-p1, TcCLB.507121.40:mRNA-p1, TcCLB.509959.40:mRNA-p1, TcCLB.509815.50:mRNA-p1, TcCLB.510847.20:mRNA-p1, TcCLB.508831.180:pseudogenic_transcript-p1, TcCLB.506129.60:mRNA-p1, TcCLB.507479.51:mRNA-p1, TcCLB.420293.40:pseudogenic_transcript-p1, TcCLB.509777.40:mRNA-p1, TcCLB.506345.100:pseudogenic_transcript-p1, TcCLB.503447.60:mRNA-p1, TcCLB.510853.50:mRNA-p1, TcCLB.508607.60:mR…	0	0	0	20	0-0-0-1	N6	none	none	none	many	none-to-none
hOG00118	N0.HOG0000118	OG0000108			TvY486_0002430:mRNA-p1, TvY486_0033400:mRNA-p1, TvY486_0036940:mRNA-p1, TvY486_0030300:mRNA-p1, TvY486_0002600:mRNA-p1, TvY486_0042750:mRNA-p1, TvY486_0037420:mRNA-p1, TvY486_0019350:mRNA-p1, TvY486_0004690:mRNA-p1, TvY486_0036290:mRNA-p1, TvY486_0035330:mRNA-p1, TvY486_0026080:mRNA-p1, TvY486_0042220:mRNA-p1, TvY486_0019490:mRNA-p1, TvY486_0021760:mRNA-p1, TvY486_0022150:mRNA-p1, TvY486_0007800:…		0	0	20	0	0-0-1-0	N5	none	none	many	none	none-to-none
hOG00119	N0.HOG0000119	OG0000109			TvY486_0007100:mRNA-p1, TvY486_0003630:mRNA-p1, TvY486_0044050:mRNA-p1, TvY486_0000610:mRNA-p1, TvY486_0036570:mRNA-p1, TvY486_0005230:mRNA-p1, TvY486_0002070:mRNA-p1, TvY486_0044090:mRNA-p1, TvY486_0018550:mRNA-p1, TvY486_0012260:mRNA-p1, TvY486_0009990:mRNA-p1, TvY486_0000360:mRNA-p1, TvY486_0022050:mRNA-p1, TvY486_0007370:mRNA-p1, TvY486_0036600:mRNA-p1, TvY486_0040790:mRNA-p1, TvY486_0013010:…		0	0	20	0	0-0-1-0	N5	none	none	many	none	none-to-none
hOG00120	N0.HOG0000120	OG0000110			TvY486_0011300:mRNA-p1, TvY486_0017020:mRNA-p1, TvY486_0020680:mRNA-p1, TvY486_0007200:mRNA-p1, TvY486_0028180:mRNA-p1, TvY486_0038620:mRNA-p1, TvY486_0034250:mRNA-p1, TvY486_0042150:mRNA-p1, TvY486_0014560:mRNA-p1, TvY486_0003140:mRNA-p1, TvY486_0019470:mRNA-p1, TvY486_0034560:mRNA-p1, TvY486_0043670:mRNA-p1, TvY486_0027020:mRNA-p1, TvY486_0001930:mRNA-p1, TvY486_0021910:mRNA-p1, TvY486_0028150:…		0	0	20	0	0-0-1-0	N5	none	none	many	none	none-to-none
hOG00121	N0.HOG0000121	OG0000111	Tb927.11.9790:mRNA-p1	TcIL3000.A.H_000956200.1-p1	TvY486_1110440:mRNA-p1	TcCLB.506963.90:mRNA-p1	1	1	1	1	1-1-1-1	N0	one	one	one	one	one-to-one
hOG00122	N0.HOG0000122	OG0000111	Tb927.11.13020:mRNA-p1, Tb927.11.13050:mRNA-p1, Tb927.11.13030:mRNA-p1, Tb927.11.13040:mRNA-p1	TcIL3000.A.H_000992300.1-p1, TcIL3000.A.H_000992400.1-p1, TcIL3000.A.H_000992200.1-p1, TcIL3000.A.H_000992100.1-p1	TvY486_1113890:mRNA-p1, TvY486_1113900:mRNA-p1	TcCLB.507483.30:mRNA-p1, TcCLB.507483.39:mRNA-p1, TcCLB.507483.50:mRNA-p1	4	4	2	3	1-1-1-1	N0	many	many	two	many	many-to-many
hOG00123	N0.HOG0000125	OG0000111				TcCLB.507099.50:mRNA-p1, TcCLB.511131.40:mRNA-p1	0	0	0	2	0-0-0-1	N6	one	loss	one	two	none-to-none
hOG00124	N0.HOG0000126	OG0000112	Tb927.9.13650:mRNA-p1, Tb927.9.13655:mRNA-p1, Tb927.9.13680:mRNA-p1, Tb927.9.13710:mRNA-p1, Tb927.9.13740:mRNA-p1	TcIL3000.A.H_000704100.1-p1, TcIL3000.A.H_000704300.1-p1, TcIL3000.A.H_000704200.1-p1, TcIL3000.A.H_000704000.1-p1	TvY486_0906840:mRNA-p1, TvY486_0906830:mRNA-p1	TcCLB.510755.50:mRNA-p1, TcCLB.510755.60:mRNA-p1	5	4	2	2	1-1-1-1	N0	many	many	two	two	many-to-many
hOG00125	N0.HOG0000127	OG0000112	Tb927.9.7650:mRNA-p1	TcIL3000.A.H_000666500.1-p1	TvY486_0902940:mRNA-p1	TcCLB.504147.160:mRNA-p1, TcCLB.434945.4:mRNA-p1, TcCLB.509297.30:mRNA-p1	1	1	1	3	1-1-1-1	N0	one	one	one	many	one-to-one
hOG00126	N0.HOG0000128	OG0000113	Tb927.5.800:mRNA-p1	TcIL3000.A.H_000399900.1-p1	TvY486_0500400:mRNA-p1, TvY486_0500310:mRNA-p1, TvY486_0026270:mRNA-p1, TvY486_0500360:mRNA-p1	TcCLB.508541.225:mRNA-p1	1	1	4	1	1-1-1-1	N0	one	one	many	one	one-to-one
hOG00127	N0.HOG0000129	OG0000113	Tb927.5.790:mRNA-p1	TcIL3000.A.H_000399800.1-p1			1	1	0	0	1-1-0-0	N2	one	one	none	none	one-to-one
hOG00128	N0.HOG0000130	OG0000113				TcCLB.508541.220:mRNA-p1, TcCLB.508541.240:mRNA-p1, TcCLB.504929.10:mRNA-p1, TcCLB.504929.15:mRNA-p1, TcCLB.508541.230:mRNA-p1	0	0	0	5	0-0-0-1	N6	none	none	none	many	none-to-none
hOG00129	N0.HOG0000131	OG0000113	Tb927.3.1630:mRNA-p1	TcIL3000.A.H_000319600.1-p1		TcCLB.510089.170:mRNA-p1	1	1	0	1	1-1-0-1	N0	one	one	loss	one	one-to-one
hOG00130	N0.HOG0000132	OG0000113		TcIL3000.A.H_000400000.1-p1		TcCLB.506945.110:mRNA-p1	0	1	0	1	0-1-0-1	N0	loss	one	loss	one	loss-to-one
hOG00131	N0.HOG0000133	OG0000114	Tb927.11.1130:mRNA-p1, Tb11.v5.1010.1-p1, Tb11.v5.0432.1-p1	TcIL3000.A.H_000872500.1-p1	TvY486_0045390:mRNA-p1	TcCLB.511443.10:pseudogenic_transcript-p1	3	1	1	1	1-1-1-1	N0	many	one	one	one	many-to-one
hOG00132	N0.HOG0000134	OG0000114	Tb927.11.1090:mRNA-p1, Tb11.v5.1038.1-p1, Tb927.11.1100:mRNA-p1, Tb11.v5.0702.1-p1	TcIL3000.A.H_000873100.1-p1, TcIL3000.A.H_000872400.1-p1, TcIL3000.A.H_000871800.1-p1	TvY486_1101010:mRNA-p1, TvY486_1100990:mRNA-p1	TcCLB.509013.19:mRNA-p1, TcCLB.504107.10:mRNA-p1, TcCLB.506925.550:pseudogenic_transcript-p1, TcCLB.511441.20:mRNA-p1	4	3	2	4	1-1-1-1	N0	many	many	two	many	many-to-many
hOG00133	N0.HOG0000135	OG0000115		TcIL3000.A.H_000219900.1-p1, TcIL3000.A.H_000885100.1-p1, TcIL3000.A.H_000950900.1-p1, TcIL3000.A.H_000120200.1-p1, TcIL3000.A.H_000885200.1-p1, TcIL3000.A.H_000037500.1-p1, TcIL3000.A.H_000063900.1-p1, TcIL3000.A.H_000192100.1-p1, TcIL3000.A.H_000026500.1-p1, TcIL3000.A.H_000102500.1-p1, TcIL3000.A.H_000211600.1-p1, TcIL3000.A.H_000065500.1-p1, TcIL3000.A.H_000087600.1-p1, TcIL3000.A.H_000028100…			0	19	0	0	0-1-0-0	N4	none	many	none	none	none-to-many
hOG00134	N0.HOG0000136	OG0000116		TcIL3000.A.H_000262300.1-p1, TcIL3000.A.H_000140000.1-p1, TcIL3000.A.H_000175500.1-p1, TcIL3000.A.H_000163500.1-p1, TcIL3000.A.H_000261300.1-p1, TcIL3000.A.H_000251500.1-p1, TcIL3000.A.H_000257800.1-p1, TcIL3000.A.H_000272500.1-p1, TcIL3000.A.H_000218700.1-p1, TcIL3000.A.H_000130000.1-p1, TcIL3000.A.H_000134100.1-p1, TcIL3000.A.H_000128100.1-p1, TcIL3000.A.H_000129900.1-p1, TcIL3000.A.H_000254900…			0	19	0	0	0-1-0-0	N4	none	many	none	none	none-to-many
hOG00135	N0.HOG0000137	OG0000117		TcIL3000.A.H_001032500.1-p1	TvY486_1117600:mRNA-p1	TcCLB.507089.110:mRNA-p1	0	1	1	1	0-1-1-1	N0	loss	one	one	one	loss-to-one
hOG00136	N0.HOG0000138	OG0000117		TcIL3000.A.H_000577100.1-p1, TcIL3000.A.H_000543800.1-p1, TcIL3000.A.H_000040900.1-p1, TcIL3000.A.H_000216200.1-p1, TcIL3000.A.H_000216300.1-p1, TcIL3000.A.H_000040800.1-p1, TcIL3000.A.H_000216100.1-p1, TcIL3000.A.H_000041100.1-p1, TcIL3000.A.H_000041000.1-p1		TcCLB.510103.30:pseudogenic_transcript-p1, TcCLB.510811.20:mRNA-p1, TcCLB.510811.10:mRNA-p1, TcCLB.506551.10:mRNA-p1, TcCLB.509707.10:mRNA-p1, TcCLB.504765.20:mRNA-p1, TcCLB.510103.24:mRNA-p1	0	9	0	7	0-1-0-1	N0	loss	many	loss	many	loss-to-many
hOG00137	N0.HOG0000139	OG0000118			TvY486_0031530:mRNA-p1, TvY486_0027560:mRNA-p1, TvY486_0031920:mRNA-p1, TvY486_0016270:mRNA-p1, TvY486_0042360:mRNA-p1, TvY486_0015630:mRNA-p1, TvY486_0009200:mRNA-p1, TvY486_0031980:mRNA-p1, TvY486_0023920:mRNA-p1, TvY486_0003050:mRNA-p1, TvY486_0031840:mRNA-p1, TvY486_0043510:mRNA-p1, TvY486_0016450:mRNA-p1, TvY486_0032530:mRNA-p1, TvY486_0013310:mRNA-p1, TvY486_0019150:mRNA-p1, TvY486_0003680:…		0	0	19	0	0-0-1-0	N5	none	none	many	none	none-to-none
hOG00138	N0.HOG0000140	OG0000119	Tb927.11.20650:pseudogenic_transcript-p1, Tb11.v5.0285.1-p1, Tb11.0630:pseudogenic_transcript-p1, Tb10.v4.0150:pseudogenic_transcript-p1, Tb927.11.20230:pseudogenic_transcript-p1, Tb927.10.16300:mRNA-p1, Tb09.v4.0057:pseudogenic_transcript-p1, Tb11.v5.0401.1-p1, Tb927.5.4790:pseudogenic_transcript-p1, Tb927.9.16240:pseudogenic_transcript-p1, Tb11.v5.1017.1-p1, Tb927.4.5570:pseudogenic_transcript-…				18	0	0	0	1-0-0-0	N3	many	none	none	none	many-to-none
hOG00139	N0.HOG0000141	OG0000120	Tb927.8.5460:mRNA-p1, Tb11.v5.0797.1-p1, Tb927.8.5440:mRNA-p1, Tb927.8.5470:mRNA-p1, Tb927.8.5465:mRNA-p1, Tb11.v5.0798.1-p1	TcIL3000.A.H_000614600.1-p1, TcIL3000.A.H_000614300.1-p1, TcIL3000.A.H_000614400.1-p1, TcIL3000.A.H_000614500.1-p1, TcIL3000.A.H_000614100.1-p1, TcIL3000.A.H_000614700.1-p1	TvY486_0805005:mRNA-p1	TcCLB.509391.20:mRNA-p1, TcCLB.509391.10:mRNA-p1, TcCLB.509391.30:mRNA-p1, TcCLB.506749.20:mRNA-p1, TcCLB.506749.30:mRNA-p1	6	6	1	5	1-1-1-1	N0	many	many	one	many	many-to-many
hOG00140	N0.HOG0000142	OG0000121	Tb927.3.4090:mRNA-p1, Tb927.3.4080:mRNA-p1, Tb927.3.4110:mRNA-p1, Tb927.3.4100:mRNA-p1, Tb927.3.4070:mRNA-p1	TcIL3000.A.H_000344600.1-p1, TcIL3000.A.H_000344800.1-p1, TcIL3000.A.H_000344700.1-p1, TcIL3000.A.H_000344500.1-p1, TcIL3000.A.H_000344900.1-p1	TvY486_0303340:mRNA-p1, TvY486_0303320:mRNA-p1, TvY486_0303312:mRNA-p1	TcCLB.507529.30:mRNA-p1, TcCLB.509669.170:mRNA-p1, TcCLB.507677.160:mRNA-p1, TcCLB.507707.20:mRNA-p1, TcCLB.506505.30:mRNA-p1	5	5	3	5	1-1-1-1	N0	many	many	many	many	many-to-many
hOG00141	N0.HOG0000143	OG0000122	Tb11.v5.0825.1-p1, Tb927.10.3260:mRNA-p1	TcIL3000.A.H_000743100.1-p1	TvY486_1003210:mRNA-p1	TcCLB.503575.50:mRNA-p1	2	1	1	1	1-1-1-1	N0	two	one	one	one	two-to-one
hOG00142	N0.HOG0000144	OG0000122	Tb927.9.4230:mRNA-p1, Tb927.9.4210:mRNA-p1, Tb11.v5.0561.1-p1, Tb927.9.4200:mRNA-p1	TcIL3000.A.H_000656000.1-p1, TcIL3000.A.H_000656100.1-p1, TcIL3000.A.H_000655900.1-p1	TvY486_0901430:mRNA-p1	TcCLB.511579.9:mRNA-p1, TcCLB.511581.20:mRNA-p1	4	3	1	2	1-1-1-1	N0	many	many	one	two	many-to-many
hOG00143	N0.HOG0000145	OG0000122	Tb927.9.4190:mRNA-p1			TcCLB.506829.110:mRNA-p1, TcCLB.506829.100:mRNA-p1	1	0	0	2	1-0-0-1	N0	one	loss	loss	two	one-to-loss
hOG00144	N0.HOG0000146	OG0000123	Tb927.8.2930:mRNA-p1, Tb927.8.2900:pseudogenic_transcript-p1, Tb927.8.2910:mRNA-p1, Tb927.8.2920:mRNA-p1, Tb927.8.2940:mRNA-p1	TcIL3000.A.H_000590300.1-p1, TcIL3000.A.H_000590600.1-p1, TcIL3000.A.H_000590500.1-p1, TcIL3000.A.H_000590400.1-p1	TvY486_0802450:mRNA-p1, TvY486_0802440:mRNA-p1	TcCLB.508317.129:mRNA-p1, TcCLB.507799.5:mRNA-p1, TcCLB.508317.120:mRNA-p1, TcCLB.506345.120:mRNA-p1, TcCLB.510513.10:mRNA-p1, TcCLB.507799.10:mRNA-p1, TcCLB.508317.80:mRNA-p1	5	4	2	7	1-1-1-1	N0	many	many	two	many	many-to-many
hOG00145	N0.HOG0000147	OG0000124	Tb927.1.2410:pseudogenic_transcript-p1, Tb11.v5.0469.1-p1, Tb927.1.2390:mRNA-p1, Tb927.1.2370:mRNA-p1, Tb927.1.2330:mRNA-p1, Tb927.1.2350:mRNA-p1	TcIL3000.A.H_000561900.1-p1, TcIL3000.A.H_000208500.1-p1, TcIL3000.A.H_000208700.1-p1, TcIL3000.A.H_000561300.1-p1, TcIL3000.A.H_000288900.1-p1, TcIL3000.A.H_000560700.1-p1, TcIL3000.A.H_000560400.1-p1, TcIL3000.A.H_000561100.1-p1	TvY486_0101140:mRNA-p1, TvY486_0101100:mRNA-p1, TvY486_0101200:mRNA-p1	TcCLB.506563.40:mRNA-p1	6	8	3	1	1-1-1-1	N0	many	many	many	one	many-to-many
hOG00146	N0.HOG0000148	OG0000125	Tb927.5.297b:mRNA-p1	TcIL3000.A.H_000206900.1-p1, TcIL3000.A.H_000011300.1-p1, TcIL3000.A.H_000072100.1-p1, TcIL3000.A.H_000011800.1-p1, TcIL3000.A.H_000072200.1-p1, TcIL3000.A.H_000209500.1-p1, TcIL3000.A.H_000034800.1-p1, TcIL3000.A.H_000199200.1-p1, TcIL3000.A.H_000035700.1-p1, TcIL3000.A.H_000343600.1-p1, TcIL3000.A.H_000090600.1-p1, TcIL3000.A.H_000344300.1-p1, TcIL3000.A.H_000447300.1-p1, TcIL3000.A.H_000091100…			1	17	0	0	1-1-0-0	N2	one	many	none	none	one-to-many
hOG00147	N0.HOG0000149	OG0000126		TcIL3000.A.H_000071100.1-p1, TcIL3000.A.H_000055000.1-p1, TcIL3000.A.H_000118300.1-p1, TcIL3000.A.H_000081100.1-p1, TcIL3000.A.H_000221900.1-p1, TcIL3000.A.H_000222200.1-p1, TcIL3000.A.H_000030600.1-p1, TcIL3000.A.H_000088500.1-p1, TcIL3000.A.H_000029800.1-p1, TcIL3000.A.H_000089200.1-p1, TcIL3000.A.H_000029500.1-p1, TcIL3000.A.H_000009500.1-p1, TcIL3000.A.H_000152100.1-p1, TcIL3000.A.H_000152700…			0	18	0	0	0-1-0-0	N4	none	many	none	none	none-to-many
hOG00148	N0.HOG0000150	OG0000127				TcCLB.509697.39:mRNA-p1, TcCLB.507859.46:mRNA-p1, TcCLB.509233.10:mRNA-p1, TcCLB.511605.5:pseudogenic_transcript-p1, TcCLB.508687.39:pseudogenic_transcript-p1, TcCLB.510275.255:mRNA-p1, TcCLB.508777.220:mRNA-p1, TcCLB.508687.48:mRNA-p1, TcCLB.508687.66:mRNA-p1, TcCLB.508777.230:mRNA-p1, TcCLB.508777.210:mRNA-p1, TcCLB.507163.75:mRNA-p1, TcCLB.504035.21:mRNA-p1, TcCLB.507859.31:mRNA-p1, TcCLB.5078…	0	0	0	18	0-0-0-1	N6	none	none	none	many	none-to-none
hOG00149	N0.HOG0000151	OG0000128				TcCLB.507997.14:mRNA-p1, TcCLB.507121.11:mRNA-p1, TcCLB.503447.50:mRNA-p1, TcCLB.507907.10:mRNA-p1, TcCLB.509837.40:mRNA-p1, TcCLB.504341.20:mRNA-p1, TcCLB.507995.20:mRNA-p1, TcCLB.509265.120:mRNA-p1, TcCLB.504341.10:mRNA-p1, TcCLB.506951.90:mRNA-p1, TcCLB.510491.60:mRNA-p1, TcCLB.506183.90:pseudogenic_transcript-p1, TcCLB.507479.70:mRNA-p1, TcCLB.510853.40:mRNA-p1, TcCLB.508325.230:mRNA-p1, TcCL…	0	0	0	18	0-0-0-1	N6	none	none	none	many	none-to-none
hOG00150	N0.HOG0000152	OG0000129			TvY486_0023795:mRNA-p1, TvY486_0001870:mRNA-p1, TvY486_0041165:mRNA-p1, TvY486_0502270:mRNA-p1, TvY486_1110690:mRNA-p1, TvY486_0004140:mRNA-p1, TvY486_0020700:mRNA-p1, TvY486_0019420:mRNA-p1, TvY486_1101870:mRNA-p1, TvY486_1112040:mRNA-p1, TvY486_0004520:mRNA-p1, TvY486_0028880:mRNA-p1, TvY486_0015810:mRNA-p1, TvY486_0010670:mRNA-p1, TvY486_0033768:mRNA-p1, TvY486_1010950:mRNA-p1, TvY486_1117080:…		0	0	18	0	0-0-1-0	N5	none	none	many	none	none-to-none
hOG00151	N0.HOG0000153	OG0000130			TvY486_0044660:mRNA-p1, TvY486_0003780:mRNA-p1, TvY486_0002550:mRNA-p1, TvY486_0010360:mRNA-p1, TvY486_0036260:mRNA-p1, TvY486_0017170:mRNA-p1, TvY486_0044450:mRNA-p1, TvY486_0042770:mRNA-p1, TvY486_0026980:mRNA-p1, TvY486_0010650:mRNA-p1, TvY486_0025160:mRNA-p1, TvY486_0012270:mRNA-p1, TvY486_0011780:mRNA-p1, TvY486_0010010:mRNA-p1, TvY486_0030830:mRNA-p1, TvY486_0040010:mRNA-p1, TvY486_0018530:…		0	0	18	0	0-0-1-0	N5	none	none	many	none	none-to-none
hOG00152	N0.HOG0000154	OG0000131			TvY486_0038330:mRNA-p1, TvY486_0022320:mRNA-p1, TvY486_0040250:mRNA-p1, TvY486_0035035:mRNA-p1, TvY486_0022955:mRNA-p1, TvY486_0042815:mRNA-p1, TvY486_0017740:mRNA-p1, TvY486_0020395:mRNA-p1, TvY486_0044540:mRNA-p1, TvY486_0017160:mRNA-p1, TvY486_0032330:mRNA-p1, TvY486_0009880:mRNA-p1, TvY486_0031060:mRNA-p1, TvY486_0907300:mRNA-p1, TvY486_0024570:mRNA-p1, TvY486_0012470:mRNA-p1, TvY486_0031180:…		0	0	18	0	0-0-1-0	N5	none	none	many	none	none-to-none
hOG00153	N0.HOG0000155	OG0000132	Tb927.11.20500:mRNA-p1, Tb10.v4.0098:pseudogenic_transcript-p1, Tb927.3.270:pseudogenic_transcript-p1, Tb11.v5.0920.1-p1, Tb927.5.5000:pseudogenic_transcript-p1, Tb927.5.5400.1-p1, Tb927.3.5860:pseudogenic_transcript-p1, Tb05.5K5.380:pseudogenic_transcript-p1, Tb927.9.600:pseudogenic_transcript-p1, Tb927.5.5150:pseudogenic_transcript-p1, Tb11.v5.0937.1-p1, Tb11.v5.0941.1-p1, Tb10.v4.0064:pseudoge…				17	0	0	0	1-0-0-0	N3	many	none	none	none	many-to-none
hOG00154	N0.HOG0000156	OG0000133	Tb927.11.1520:mRNA-p1, Tb927.11.1530:mRNA-p1, Tb927.10.4370:mRNA-p1, Tb10.v4.0032:mRNA-p1, Tb11.v5.0813.1-p1, Tb927.10.9490:mRNA-p1, Tb927.10.9470:mRNA-p1, Tb927.10.9480:mRNA-p1, Tb927.2.2020:mRNA-p1, Tb927.2.2029:pseudogenic_transcript-p1, Tb927.10.9500:mRNA-p1, Tb11.v5.0814.1-p1, Tb09.v4.0018:mRNA-p1, Tb927.9.15940:mRNA-p1, Tb927.5.4600:mRNA-p1, Tb11.v5.0367.1-p1, Tb05.5K5.240:mRNA-p1				17	0	0	0	1-0-0-0	N3	many	none	none	none	many-to-none
hOG00155	N0.HOG0000157	OG0000134	Tb927.10.12100:mRNA-p1, Tb927.10.12090:mRNA-p1	TcIL3000.A.H_000826000.1-p1, TcIL3000.A.H_000826100.1-p1	TvY486_1011780:mRNA-p1, TvY486_1011760:mRNA-p1	TcCLB.506565.4:mRNA-p1, TcCLB.508145.10:mRNA-p1, TcCLB.506565.8:mRNA-p1, TcCLB.508145.30:mRNA-p1, TcCLB.508145.20:mRNA-p1	2	2	2	5	1-1-1-1	N0	two	two	two	many	two-to-two
hOG00156	N0.HOG0000158	OG0000134			TvY486_1011750:mRNA-p1	TcCLB.506565.12:mRNA-p1	0	0	1	1	0-0-1-1	N0	loss	loss	one	one	loss-to-loss
hOG00157	N0.HOG0000159	OG0000134	Tb927.7.320:mRNA-p1	TcIL3000.A.H_000490700.1-p1	TvY486_0700120:mRNA-p1	TcCLB.504165.20:mRNA-p1	1	1	1	1	1-1-1-1	N0	one	one	one	one	one-to-one
hOG00158	N0.HOG0000160	OG0000135			TvY486_0500465:mRNA-p1	TcCLB.427355.10:mRNA-p1	0	0	1	1	0-0-1-1	N0	loss	loss	one	one	loss-to-loss
hOG00159	N0.HOG0000161	OG0000135	Tb11.v5.0559.1-p1, Tb927.5.900:mRNA-p1, Tb927.5.910:mRNA-p1, Tb11.v5.0558.1-p1, Tb927.5.890:mRNA-p1	TcIL3000.A.H_000401100.1-p1, TcIL3000.A.H_000400900.1-p1, TcIL3000.A.H_000401000.1-p1, TcIL3000.A.H_000400800.1-p1	TvY486_0500460:mRNA-p1, TvY486_0028220:mRNA-p1, TvY486_0040980:mRNA-p1, TvY486_0008265:mRNA-p1, TvY486_0500470:mRNA-p1	TcCLB.503467.30:mRNA-p1	5	4	5	1	1-1-1-1	N0	many	many	many	one	many-to-many
hOG00160	N0.HOG0000162	OG0000136	Tb927.6.5260:mRNA-p1, Tb11.v5.0979.1-p1, Tb927.9.17180:pseudogenic_transcript-p1, Tb08.27P2.710:pseudogenic_transcript-p1, Tb11.v5.0324.1-p1, Tb927.11.20430:mRNA-p1, Tb10.v4.0204:pseudogenic_transcript-p1, Tb10.v4.0231:pseudogenic_transcript-p1, Tb11.v5.0122.1-p1, Tb11.0120:pseudogenic_transcript-p1, Tb11.0240:pseudogenic_transcript-p1, Tb927.11.19140:pseudogenic_transcript-p1, Tb05.5K5.490:pseud…				17	0	0	0	1-0-0-0	N3	many	none	none	none	many-to-none
hOG00161	N0.HOG0000163	OG0000137	Tb927.7.710:mRNA-p1, Tb927.11.11330:mRNA-p1, Tb11.v5.1035.1-p1, Tb11.v5.1034.1-p1	TcIL3000.A.H_000976000.1-p1, TcIL3000.A.H_000493500.1-p1, TcIL3000.A.H_000975600.1-p1, TcIL3000.A.H_000976100.1-p1, TcIL3000.A.H_000975900.1-p1, TcIL3000.A.H_000975700.1-p1, TcIL3000.A.H_000975800.1-p1	TvY486_0700470:mRNA-p1, TvY486_1112330:mRNA-p1, TvY486_0037920:mRNA-p1, TvY486_0021490:mRNA-p1	TcCLB.511211.170:mRNA-p1, TcCLB.511211.160:mRNA-p1	4	7	4	2	1-1-1-1	N0	many	many	many	two	many-to-many
hOG00162	N0.HOG0000164	OG0000138	Tb927.10.3650:mRNA-p1	TcIL3000.A.H_000746700.1-p1	TvY486_1003670:mRNA-p1	TcCLB.503841.80:mRNA-p1, TcCLB.508535.10:mRNA-p1, TcCLB.439653.10:mRNA-p1	1	1	1	3	1-1-1-1	N0	one	one	one	many	one-to-one
hOG00163	N0.HOG0000165	OG0000138	Tb11.v5.0613.1-p1, Tb927.5.940:mRNA-p1	TcIL3000.A.H_000401400.1-p1, TcIL3000.A.H_000208100.1-p1	TvY486_0500510:mRNA-p1	TcCLB.510213.110:mRNA-p1	2	2	1	1	1-1-1-1	N0	two	two	one	one	two-to-two
hOG00164	N0.HOG0000166	OG0000138	Tb927.5.930:mRNA-p1	TcIL3000.A.H_000401300.1-p1	TvY486_0500500:mRNA-p1	TcCLB.510215.10:mRNA-p1, TcCLB.503467.9:mRNA-p1	1	1	1	2	1-1-1-1	N0	one	one	one	two	one-to-one
hOG00165	N0.HOG0000167	OG0000139		TcIL3000.A.H_000247300.1-p1, TcIL3000.A.H_000123800.1-p1, TcIL3000.A.H_000085600.1-p1, TcIL3000.A.H_000861100.1-p1, TcIL3000.A.H_000191900.1-p1, TcIL3000.A.H_000174100.1-p1, TcIL3000.A.H_000102800.1-p1, TcIL3000.A.H_000085200.1-p1, TcIL3000.A.H_000183500.1-p1, TcIL3000.A.H_000234700.1-p1, TcIL3000.A.H_000210200.1-p1, TcIL3000.A.H_000070800.1-p1, TcIL3000.A.H_000148300.1-p1, TcIL3000.A.H_000211500…			0	17	0	0	0-1-0-0	N4	none	many	none	none	none-to-many
hOG00166	N0.HOG0000168	OG0000140			TvY486_0043790:mRNA-p1, TvY486_0005300:mRNA-p1, TvY486_0032490:mRNA-p1, TvY486_0014420:mRNA-p1, TvY486_0028660:mRNA-p1, TvY486_0003105:mRNA-p1, TvY486_0035010:mRNA-p1, TvY486_0023450:mRNA-p1, TvY486_0015090:mRNA-p1, TvY486_0030210:mRNA-p1, TvY486_0020350:mRNA-p1, TvY486_0045860:mRNA-p1, TvY486_0020980:mRNA-p1, TvY486_0037610:mRNA-p1, TvY486_0004530:mRNA-p1, TvY486_0004600:mRNA-p1, TvY486_0030260:…		0	0	17	0	0-0-1-0	N5	none	none	many	none	none-to-none
hOG00167	N0.HOG0000169	OG0000141			TvY486_0021440:mRNA-p1, TvY486_0027260:mRNA-p1, TvY486_0022540:mRNA-p1, TvY486_0033660:mRNA-p1, TvY486_0034910:mRNA-p1, TvY486_0025010:mRNA-p1, TvY486_0007360:mRNA-p1, TvY486_0037130:mRNA-p1, TvY486_0010210:mRNA-p1, TvY486_0037160:mRNA-p1, TvY486_0025030:mRNA-p1, TvY486_0037980:mRNA-p1, TvY486_0024850:mRNA-p1, TvY486_0039980:mRNA-p1, TvY486_0029650:mRNA-p1, TvY486_0014810:mRNA-p1, TvY486_0021450:…		0	0	17	0	0-0-1-0	N5	none	none	many	none	none-to-none
hOG00168	N0.HOG0000170	OG0000142	Tb927.3.510:mRNA-p1, Tb11.v5.1030.1-p1, Tb927.2.1460:mRNA-p1, Tb09.v4.0064:mRNA-p1, Tb927.6.3400:mRNA-p1, Tb927.5.4640:mRNA-p1, Tb11.v5.0439.1-p1, Tb11.1520:mRNA-p1, Tb927.11.19020.1-p1, Tb927.3.3420:pseudogenic_transcript-p1, Tb10.v4.0042:mRNA-p1, Tb927.10.4340:mRNA-p1, Tb927.9.650:pseudogenic_transcript-p1, Tb05.5K5.290:mRNA-p1, Tb927.7.6880:mRNA-p1, Tb927.1.3760:mRNA-p1				16	0	0	0	1-0-0-0	N3	many	none	none	none	many-to-none
hOG00169	N0.HOG0000171	OG0000143	Tb927.11.18370.1-p1, Tb927.11.18380.1-p1, Tb11.1100:pseudogenic_transcript-p1, Tb11.0100:pseudogenic_transcript-p1, Tb11.v5.0120.1-p1, Tb927.11.19750:pseudogenic_transcript-p1, Tb11.15.0007.1-p1, Tb11.15.0007b.1-p1, Tb11.v5.0287.1-p1, Tb927.5.4700:pseudogenic_transcript-p1, Tb11.0650:pseudogenic_transcript-p1, Tb11.v5.0928.1-p1, Tb09.v4.0099:pseudogenic_transcript-p1, Tb927.11.17740:mRNA-p1, Tb92…				16	0	0	0	1-0-0-0	N3	many	none	none	none	many-to-none
hOG00170	N0.HOG0000172	OG0000144	Tb927.10.13930:mRNA-p1, Tb08.27P2.110:mRNA-p1, Tb927.8.480:mRNA-p1, Tb927.10.13400:mRNA-p1, Tb927.10.13700:mRNA-p1	TcIL3000.A.H_000233800.1-p1, TcIL3000.A.H_000840600.1-p1, TcIL3000.A.H_000842900.1-p1, TcIL3000.A.H_000233700.1-p1, TcIL3000.A.H_000838200.1-p1	TvY486_1013480:mRNA-p1, TvY486_1013690:mRNA-p1, TvY486_1013670:mRNA-p1, TvY486_1013680:mRNA-p1, TvY486_1015330:mRNA-p1	TcCLB.511355.30:mRNA-p1	5	5	5	1	1-1-1-1	N0	many	many	many	one	many-to-many
hOG00171	N0.HOG0000173	OG0000145	Tb927.11.3630:mRNA-p1, Tb11.v5.1052.1-p1, Tb11.v5.1043.1-p1, Tb11.v5.1044.1-p1, Tb927.11.3610:mRNA-p1, Tb927.11.3620:mRNA-p1, Tb11.v5.1054.1-p1, Tb11.v5.1051.1-p1, Tb11.v5.1049.1-p1		TvY486_0041960:mRNA-p1, TvY486_1103760:mRNA-p1, TvY486_1103740:mRNA-p1, TvY486_1103750:mRNA-p1, TvY486_0011610:mRNA-p1	TcCLB.511051.30:mRNA-p1, TcCLB.506773.50:mRNA-p1	9	0	5	2	1-0-1-1	N0	many	loss	many	two	many-to-loss
hOG00172	N0.HOG0000174	OG0000146	Tb11.v5.0638.1-p1, Tb927.10.1050:mRNA-p1, Tb927.10.1030:mRNA-p1, Tb927.10.1040:mRNA-p1	TcIL3000.A.H_000722100.1-p1, TcIL3000.A.H_000722200.1-p1, TcIL3000.A.H_000722700.1-p1, TcIL3000.A.H_000722600.1-p1, TcIL3000.A.H_000722300.1-p1, TcIL3000.A.H_000722500.1-p1, TcIL3000.A.H_000722400.1-p1, TcIL3000.A.H_000722800.1-p1, TcIL3000.A.H_000722000.1-p1	TvY486_1000990:mRNA-p1	TcCLB.508671.20:mRNA-p1, TcCLB.508671.10:mRNA-p1	4	9	1	2	1-1-1-1	N0	many	many	one	two	many-to-many
hOG00173	N0.HOG0000175	OG0000147		TcIL3000.A.H_000282300.1-p1		TcCLB.511431.20:mRNA-p1	0	1	0	1	0-1-0-1	N0	loss	one	loss	one	loss-to-one
hOG00174	N0.HOG0000176	OG0000147		TcIL3000.A.H_000282800.1-p1, TcIL3000.A.H_000282600.1-p1, TcIL3000.A.H_000283100.1-p1, TcIL3000.A.H_000282000.1-p1, TcIL3000.A.H_000282900.1-p1, TcIL3000.A.H_000282400.1-p1, TcIL3000.A.H_000282100.1-p1, TcIL3000.A.H_000282500.1-p1, TcIL3000.A.H_000282200.1-p1, TcIL3000.A.H_000283000.1-p1, TcIL3000.A.H_000282700.1-p1, TcIL3000.A.H_000164100.1-p1, TcIL3000.A.H_000164200.1-p1		TcCLB.510759.70:mRNA-p1	0	13	0	1	0-1-0-1	N0	loss	many	loss	one	loss-to-many
hOG00175	N0.HOG0000177	OG0000148				TcCLB.510013.270:pseudogenic_transcript-p1, TcCLB.506499.30:pseudogenic_transcript-p1, TcCLB.504239.120:pseudogenic_transcript-p1, TcCLB.510013.50:mRNA-p1, TcCLB.507957.140:pseudogenic_transcript-p1, TcCLB.510375.20:pseudogenic_transcript-p1, TcCLB.510377.210:pseudogenic_transcript-p1, TcCLB.466965.10:pseudogenic_transcript-p1, TcCLB.420293.50:pseudogenic_transcript-p1, TcCLB.508681.11:pseudogeni…	0	0	0	16	0-0-0-1	N6	none	none	none	many	none-to-none
hOG00176	N0.HOG0000178	OG0000149				TcCLB.506961.104:pseudogenic_transcript-p1, TcCLB.509959.198:pseudogenic_transcript-p1, TcCLB.511587.39:pseudogenic_transcript-p1, TcCLB.509871.31:pseudogenic_transcript-p1, TcCLB.504193.51:pseudogenic_transcript-p1, TcCLB.509265.36:pseudogenic_transcript-p1, TcCLB.506047.13:pseudogenic_transcript-p1, TcCLB.506113.83:pseudogenic_transcript-p1, TcCLB.507105.132:pseudogenic_transcript-p1, TcCLB.507…	0	0	0	16	0-0-0-1	N6	none	none	none	many	none-to-none
hOG00177	N0.HOG0000179	OG0000150	Tb927.10.12760:mRNA-p1	TcIL3000.A.H_000831900.1-p1	TvY486_1012410:mRNA-p1	TcCLB.509805.240:pseudogenic_transcript-p1, TcCLB.507831.20:mRNA-p1, TcCLB.507831.30:mRNA-p1	1	1	1	3	1-1-1-1	N0	one	one	one	many	one-to-one
hOG00178	N0.HOG0000180	OG0000150	Tb927.10.12780:mRNA-p1, Tb927.10.12800:mRNA-p1	TcIL3000.A.H_000832100.1-p1, TcIL3000.A.H_000832000.1-p1	TvY486_1012440:mRNA-p1, TvY486_1012420:mRNA-p1	TcCLB.509805.230:mRNA-p1, TcCLB.510297.10:mRNA-p1, TcCLB.411427.10:mRNA-p1	2	2	2	3	1-1-1-1	N0	two	two	two	many	two-to-two
hOG00179	N0.HOG0000181	OG0000151	Tb11.v5.0275.1-p1, Tb927.10.6310:mRNA-p1	TcIL3000.A.H_000770800.1-p1	TvY486_1006270:mRNA-p1	TcCLB.507641.160:mRNA-p1	2	1	1	1	1-1-1-1	N0	two	one	one	one	two-to-one
hOG00180	N0.HOG0000182	OG0000151	Tb927.10.1990:mRNA-p1, Tb11.v5.0641.1-p1		TvY486_1001960:mRNA-p1	TcCLB.508951.70:mRNA-p1	2	0	1	1	1-0-1-1	N0	two	loss	one	one	two-to-loss
hOG00181	N0.HOG0000183	OG0000151	Tb927.5.4460:mRNA-p1, Tb05.5K5.110:mRNA-p1, Tb11.v5.0866.1-p1	TcIL3000.A.H_000435500.1-p1	TvY486_0503860:mRNA-p1	TcCLB.510353.10:mRNA-p1	3	1	1	1	1-1-1-1	N0	many	one	one	one	many-to-one
hOG00182	N0.HOG0000184	OG0000152	Tb10.v4.0124:pseudogenic_transcript-p1, Tb927.6.5630:pseudogenic_transcript-p1, Tb11.v5.0112.1-p1, Tb927.9.16530:pseudogenic_transcript-p1, Tb09.v4.0133:pseudogenic_transcript-p1, Tb09.v4.0204:pseudogenic_transcript-p1, Tb927.9.16920:pseudogenic_transcript-p1, Tb927.10.16310:pseudogenic_transcript-p1, Tb10.v4.0116:pseudogenic_transcript-p1, Tb927.9.17260:pseudogenic_transcript-p1, Tb10.v4.0229:ps…				15	0	0	0	1-0-0-0	N3	many	none	none	none	many-to-none
hOG00183	N0.HOG0000185	OG0000153	Tb11.1180:pseudogenic_transcript-p1, Tb927.11.18750.1-p1, Tb927.10.16520:pseudogenic_transcript-p1, Tb927.9.950:pseudogenic_transcript-p1, Tb927.5.5350:pseudogenic_transcript-p1, Tb927.11.18460:mRNA-p1, Tb11.1720.1-p1, Tb927.6.5350:pseudogenic_transcript-p1, Tb927.9.100:pseudogenic_transcript-p1, Tb927.3.230:pseudogenic_transcript-p1, Tb927.5.5160:pseudogenic_transcript-p1, Tb11.v5.0938.1-p1, Tb1…				15	0	0	0	1-0-0-0	N3	many	none	none	none	many-to-none
hOG00184	N0.HOG0000186	OG0000154	Tb927.9.14600:mRNA-p1, Tb927.2.6180:mRNA-p1, Tb927.2.6210:mRNA-p1, Tb927.2.6230:mRNA-p1, Tb927.2.6270:mRNA-p1, Tb927.2.6310:mRNA-p1, Tb927.5.300:mRNA-p1, Tb927.5.300b:mRNA-p1, Tb11.v5.0215.1-p1, Tb927.7.7500:mRNA-p1	TcIL3000.A.H_000073400.1-p1, TcIL3000.A.H_000162100.1-p1	TvY486_0006470:mRNA-p1, TvY486_0035050:mRNA-p1	TcCLB.510141.10:mRNA-p1	10	2	2	1	1-1-1-1	N0	many	two	two	one	many-to-two
hOG00185	N0.HOG0000187	OG0000155	Tb927.8.1990:mRNA-p1	TcIL3000.A.H_000580700.1-p1	TvY486_0801490:mRNA-p1	TcCLB.509499.14:mRNA-p1	1	1	1	1	1-1-1-1	N0	one	one	one	one	one-to-one
hOG00186	N0.HOG0000188	OG0000155	Tb927.9.5770:mRNA-p1, Tb927.9.5860:mRNA-p1	TcIL3000.A.H_000662700.1-p1, TcIL3000.A.H_000662500.1-p1	TvY486_0902150:mRNA-p1, TvY486_0902100:mRNA-p1, TvY486_0003245:mRNA-p1, TvY486_0005250:mRNA-p1	TcCLB.509445.10:mRNA-p1, TcCLB.487507.10:mRNA-p1, TcCLB.505983.9:mRNA-p1	2	2	4	3	1-1-1-1	N0	two	two	many	many	two-to-two
hOG00187	N0.HOG0000189	OG0000156	Tb927.9.13920:mRNA-p1, Tb927.9.13785:mRNA-p1, Tb927.9.13860:mRNA-p1, Tb927.9.13820:mRNA-p1, Tb927.9.13795:mRNA-p1	TcIL3000.A.H_000704700.1-p1, TcIL3000.A.H_000704800.1-p1, TcIL3000.A.H_000704900.1-p1, TcIL3000.A.H_000704600.1-p1	TvY486_0906890:mRNA-p1, TvY486_0906870:mRNA-p1, TvY486_0906900:mRNA-p1, TvY486_0906880:mRNA-p1	TcCLB.510755.98:mRNA-p1, TcCLB.510755.89:mRNA-p1	5	4	4	2	1-1-1-1	N0	many	many	many	two	many-to-many
hOG00188	N0.HOG0000190	OG0000157		TcIL3000.A.H_000253900.1-p1, TcIL3000.A.H_000253800.1-p1, TcIL3000.A.H_000369300.1-p1, TcIL3000.A.H_000254200.1-p1, TcIL3000.A.H_000254400.1-p1, TcIL3000.A.H_000369400.1-p1, TcIL3000.A.H_000369200.1-p1, TcIL3000.A.H_000369600.1-p1, TcIL3000.A.H_000254100.1-p1, TcIL3000.A.H_000254000.1-p1, TcIL3000.A.H_000369500.1-p1, TcIL3000.A.H_000254300.1-p1, TcIL3000.A.H_000253700.1-p1	TvY486_0401860:mRNA-p1	TcCLB.510877.10:mRNA-p1	0	13	1	1	0-1-1-1	N0	loss	many	one	one	loss-to-many
hOG00189	N0.HOG0000191	OG0000158		TcIL3000.A.H_000043400.1-p1, TcIL3000.A.H_000043800.1-p1, TcIL3000.A.H_000043700.1-p1, TcIL3000.A.H_000052200.1-p1, TcIL3000.A.H_000050300.1-p1, TcIL3000.A.H_000050000.1-p1, TcIL3000.A.H_000199400.1-p1, TcIL3000.A.H_000043300.1-p1, TcIL3000.A.H_000049900.1-p1, TcIL3000.A.H_000049700.1-p1, TcIL3000.A.H_000175600.1-p1, TcIL3000.A.H_000226700.1-p1, TcIL3000.A.H_000134700.1-p1, TcIL3000.A.H_000134900…			0	15	0	0	0-1-0-0	N4	none	many	none	none	none-to-many
hOG00190	N0.HOG0000192	OG0000159			TvY486_0030570:mRNA-p1, TvY486_0030340:mRNA-p1, TvY486_0006390:mRNA-p1, TvY486_0011480:mRNA-p1, TvY486_0010560:mRNA-p1, TvY486_0044010:mRNA-p1, TvY486_0016780:mRNA-p1, TvY486_0039920:mRNA-p1, TvY486_0014740:mRNA-p1, TvY486_0014750:mRNA-p1, TvY486_0041300:mRNA-p1, TvY486_0044970:mRNA-p1, TvY486_0011320:mRNA-p1, TvY486_0037190:mRNA-p1, TvY486_0004880:mRNA-p1		0	0	15	0	0-0-1-0	N5	none	none	many	none	none-to-none
hOG00191	N0.HOG0000193	OG0000160			TvY486_0013370:mRNA-p1, TvY486_0000260:mRNA-p1, TvY486_0007570:mRNA-p1, TvY486_0017070:mRNA-p1, TvY486_0027280:mRNA-p1, TvY486_0014070:mRNA-p1, TvY486_0025950:mRNA-p1, TvY486_0023730:mRNA-p1, TvY486_0028690:mRNA-p1, TvY486_0030600:mRNA-p1, TvY486_0011910:mRNA-p1, TvY486_0029100:mRNA-p1, TvY486_0008140:mRNA-p1, TvY486_0029460:mRNA-p1, TvY486_0017490:mRNA-p1		0	0	15	0	0-0-1-0	N5	none	none	many	none	none-to-none
hOG00192	N0.HOG0000194	OG0000161			TvY486_0003005:mRNA-p1, TvY486_0004950:mRNA-p1, TvY486_0018470:mRNA-p1, TvY486_0023460:mRNA-p1, TvY486_0016360:mRNA-p1, TvY486_0036690:mRNA-p1, TvY486_0042450:mRNA-p1, TvY486_0012520:mRNA-p1, TvY486_0027940:mRNA-p1, TvY486_0003000:mRNA-p1, TvY486_0008130:mRNA-p1, TvY486_0014250:mRNA-p1, TvY486_0029000:mRNA-p1, TvY486_0019700:mRNA-p1, TvY486_0045490:mRNA-p1		0	0	15	0	0-0-1-0	N5	none	none	many	none	none-to-none
hOG00193	N0.HOG0000195	OG0000162			TvY486_1000710:mRNA-p1, TvY486_0002210:mRNA-p1, TvY486_0002580:mRNA-p1, TvY486_0044170:mRNA-p1, TvY486_0000390:mRNA-p1, TvY486_0016540:mRNA-p1, TvY486_0044180:mRNA-p1, TvY486_0034700:mRNA-p1, TvY486_0043520:mRNA-p1, TvY486_0001140:mRNA-p1, TvY486_0026360:mRNA-p1, TvY486_1001160:mRNA-p1, TvY486_0016530:mRNA-p1, TvY486_1001150:mRNA-p1, TvY486_0012620:mRNA-p1		0	0	15	0	0-0-1-0	N5	none	none	many	none	none-to-none
hOG00194	N0.HOG0000196	OG0000163			TvY486_0007010:mRNA-p1, TvY486_0006000:mRNA-p1, TvY486_0002020:mRNA-p1, TvY486_0017730:mRNA-p1, TvY486_0035970:mRNA-p1, TvY486_0009950:mRNA-p1, TvY486_0037530:mRNA-p1, TvY486_0000620:mRNA-p1, TvY486_0006770:mRNA-p1, TvY486_0000660:pseudogenic_transcript-p1, TvY486_0036090:pseudogenic_transcript-p1, TvY486_0017720:mRNA-p1, TvY486_0018400:mRNA-p1, TvY486_0010320:mRNA-p1, TvY486_0025765:mRNA-p1		0	0	15	0	0-0-1-0	N5	none	none	many	none	none-to-none
hOG00195	N0.HOG0000197	OG0000164	Tb927.7.4270:mRNA-p1, Tb927.7.4280:mRNA-p1, Tb927.7.4260:mRNA-p1, Tb927.7.4230:mRNA-p1	TcIL3000.A.H_000527700.1-p1, TcIL3000.A.H_000526600.1-p1, TcIL3000.A.H_000527600.1-p1, TcIL3000.A.H_000526700.1-p1	TvY486_0704310:mRNA-p1, TvY486_0000420:mRNA-p1, TvY486_0704290:mRNA-p1, TvY486_0704270:mRNA-p1	TcCLB.506661.160:mRNA-p1, TcCLB.506661.170:mRNA-p1	4	4	4	2	1-1-1-1	N0	many	many	many	two	many-to-many
hOG00196	N0.HOG0000198	OG0000165	Tb927.5.380:mRNA-p1, Tb11.v5.0229.1-p1, Tb11.v5.0552.1-p1, Tb927.5.350:mRNA-p1, Tb11.v5.0421.1-p1, Tb11.v5.0227.1-p1, Tb927.5.400:mRNA-p1, Tb927.5.370:mRNA-p1, Tb11.v5.0230.1-p1, Tb11.v5.0231.1-p1, Tb927.5.360:mRNA-p1, Tb927.5.390:mRNA-p1, Tb11.v5.0228.1-p1	TcIL3000.A.H_000014300.1-p1			13	1	0	0	1-1-0-0	N2	many	one	none	none	many-to-one
hOG00197	N0.HOG0000199	OG0000166	Tb427.BES40.19:pseudogenic_transcript-p1, Tb927.1.4900:mRNA-p1, Tb927.1.5110:mRNA-p1, Tb927.1.4860:pseudogenic_transcript-p1, Tb927.1.2060:pseudogenic_transcript-p1, Tb927.3.2530:pseudogenic_transcript-p1, Tb927.1.2070:pseudogenic_transcript-p1, Tb927.3.5820:pseudogenic_transcript-p1, Tb927.3.560:mRNA-p1, Tb927.9.7400:mRNA-p1, Tb927.9.7320:mRNA-p1, Tb11.01.6251:mRNA-p1, Tb11.01.6250:mRNA-p1, Tb11…				14	0	0	0	1-0-0-0	N3	many	none	none	none	many-to-none
hOG00198	N0.HOG0000200	OG0000167	Tb927.4.3500:mRNA-p1, Tb927.4.3520:mRNA-p1, Tb927.4.3480:mRNA-p1	TcIL3000.A.H_000383200.1-p1, TcIL3000.A.H_000383400.1-p1	TvY486_0403290:mRNA-p1	TcCLB.507485.40:mRNA-p1, TcCLB.507673.50:mRNA-p1, TcCLB.507485.20:mRNA-p1, TcCLB.507673.70:mRNA-p1, TcCLB.507485.10:mRNA-p1, TcCLB.507485.30:mRNA-p1, TcCLB.507673.60:mRNA-p1, TcCLB.507485.45:mRNA-p1	3	2	1	8	1-1-1-1	N0	many	two	one	many	many-to-two
hOG00199	N0.HOG0000201	OG0000168	Tb927.7.1900:mRNA-p1	TcIL3000.A.H_000505100.1-p1	TvY486_0701730:mRNA-p1	TcCLB.510911.45:pseudogenic_transcript-p1, TcCLB.510307.191:pseudogenic_transcript-p1, TcCLB.504229.30:mRNA-p1, TcCLB.508207.20:mRNA-p1, TcCLB.508325.320:mRNA-p1, TcCLB.510175.160:mRNA-p1, TcCLB.507611.40:mRNA-p1, TcCLB.511471.60:mRNA-p1, TcCLB.508325.130:mRNA-p1, TcCLB.507881.60:mRNA-p1, TcCLB.511055.50:mRNA-p1	1	1	1	11	1-1-1-1	N0	one	one	one	many	one-to-one
hOG00200	N0.HOG0000202	OG0000169	Tb927.8.2000:mRNA-p1	TcIL3000.A.H_000580800.1-p1	TvY486_0801500:mRNA-p1	TcCLB.509499.10:mRNA-p1	1	1	1	1	1-1-1-1	N0	one	one	one	one	one-to-one
hOG00201	N0.HOG0000203	OG0000169	Tb927.11.880:mRNA-p1	TcIL3000.A.H_000867100.1-p1	TvY486_1100730:mRNA-p1	TcCLB.506925.300:mRNA-p1	1	1	1	1	1-1-1-1	N0	one	one	one	one	one-to-one
hOG00202	N0.HOG0000204	OG0000169	Tb927.2.1680:mRNA-p1, Tb927.2.1560:mRNA-p1	TcIL3000.A.H_000577600.1-p1, TcIL3000.A.H_000577500.1-p1	TvY486_0200172:mRNA-p1	TcCLB.510259.50:mRNA-p1	2	2	1	1	1-1-1-1	N0	two	two	one	one	two-to-two
hOG00203	N0.HOG0000205	OG0000170	Tb927.11.9440:mRNA-p1	TcIL3000.A.H_000952300.1-p1	TvY486_0004410:mRNA-p1, TvY486_0005770:mRNA-p1, TvY486_0033150:mRNA-p1, TvY486_0015400:mRNA-p1, TvY486_1110010:mRNA-p1, TvY486_1109970:mRNA-p1, TvY486_0008070:mRNA-p1, TvY486_0029860:mRNA-p1, TvY486_0036200:mRNA-p1, TvY486_0042940:mRNA-p1, TvY486_0014710:mRNA-p1	TcCLB.511589.40:mRNA-p1	1	1	11	1	1-1-1-1	N0	one	one	many	one	one-to-one
hOG00204	N0.HOG0000206	OG0000171	Tb927.2.3440:mRNA-p1, Tb927.2.3460:mRNA-p1	TcIL3000.A.H_000193600.1-p1, TcIL3000.A.H_000297400.1-p1, TcIL3000.A.H_000297300.1-p1, TcIL3000.A.H_000193700.1-p1, TcIL3000.A.H_000193800.1-p1	TvY486_0200780:mRNA-p1, TvY486_0200790:mRNA-p1	TcCLB.508771.20:mRNA-p1, TcCLB.486465.9:mRNA-p1, TcCLB.508771.10:mRNA-p1, TcCLB.508771.30:mRNA-p1, TcCLB.504147.280:mRNA-p1	2	5	2	5	1-1-1-1	N0	two	many	two	many	two-to-many
hOG00205	N0.HOG0000207	OG0000172	Tb927.4.3930:mRNA-p1	TcIL3000.A.H_000387800.1-p1, TcIL3000.A.H_000141400.1-p1		TcCLB.511325.25:mRNA-p1, TcCLB.503393.10:mRNA-p1, TcCLB.511325.40:mRNA-p1, TcCLB.511325.50:mRNA-p1, TcCLB.507101.10:mRNA-p1, TcCLB.508923.10:mRNA-p1, TcCLB.507811.100:mRNA-p1, TcCLB.510507.40:mRNA-p1, TcCLB.511325.10:pseudogenic_transcript-p1, TcCLB.508557.20:mRNA-p1, TcCLB.430539.20:mRNA-p1	1	2	0	11	1-1-0-1	N0	one	two	loss	many	one-to-two
hOG00206	N0.HOG0000208	OG0000173	Tb927.10.13580:mRNA-p1, Tb927.10.14090:mRNA-p1	TcIL3000.A.H_000242400.1-p1, TcIL3000.A.H_000845000.1-p1, TcIL3000.A.H_000844100.1-p1, TcIL3000.A.H_000844600.1-p1	TvY486_1013580:mRNA-p1, TvY486_0034140:mRNA-p1, TvY486_0011510:mRNA-p1, TvY486_1013180:mRNA-p1, TvY486_0012780:mRNA-p1, TvY486_1013150:mRNA-p1, TvY486_0035210:mRNA-p1	TcCLB.507993.310:mRNA-p1	2	4	7	1	1-1-1-1	N0	two	many	many	one	two-to-many
hOG00207	N0.HOG0000209	OG0000174	Tb927.11.9510:mRNA-p1	TcIL3000.A.H_000953000.1-p1	TvY486_1110090:mRNA-p1, TvY486_0030845:mRNA-p1, TvY486_0027320:mRNA-p1, TvY486_0011270:mRNA-p1, TvY486_0018490:mRNA-p1, TvY486_0028800:mRNA-p1, TvY486_0018760:mRNA-p1, TvY486_0005710:mRNA-p1, TvY486_0015470:mRNA-p1, TvY486_1110080:mRNA-p1, TvY486_0031510:mRNA-p1	TcCLB.511589.110:mRNA-p1	1	1	11	1	1-1-1-1	N0	one	one	many	one	one-to-one
hOG00208	N0.HOG0000210	OG0000175		TcIL3000.A.H_000239000.1-p1, TcIL3000.A.H_000224700.1-p1, TcIL3000.A.H_000136800.1-p1, TcIL3000.A.H_000093600.1-p1, TcIL3000.A.H_000187500.1-p1, TcIL3000.A.H_000265100.1-p1, TcIL3000.A.H_000175200.1-p1, TcIL3000.A.H_000206400.1-p1, TcIL3000.A.H_000216400.1-p1, TcIL3000.A.H_000401500.1-p1, TcIL3000.A.H_000208000.1-p1, TcIL3000.A.H_000381200.1-p1, TcIL3000.A.H_000171200.1-p1, TcIL3000.A.H_000160900…			0	14	0	0	0-1-0-0	N4	none	many	none	none	none-to-many
hOG00209	N0.HOG0000211	OG0000176		TcIL3000.A.H_000173800.1-p1, TcIL3000.A.H_000186900.1-p1, TcIL3000.A.H_000144400.1-p1, TcIL3000.A.H_000187100.1-p1, TcIL3000.A.H_000637000.1-p1, TcIL3000.A.H_000396800.1-p1, TcIL3000.A.H_000144300.1-p1, TcIL3000.A.H_000173300.1-p1, TcIL3000.A.H_000396900.1-p1, TcIL3000.A.H_000636900.1-p1, TcIL3000.A.H_000636800.1-p1, TcIL3000.A.H_000173900.1-p1, TcIL3000.A.H_000187000.1-p1, TcIL3000.A.H_000397000…			0	14	0	0	0-1-0-0	N4	none	many	none	none	none-to-many
hOG00210	N0.HOG0000212	OG0000177				TcCLB.506501.100:mRNA-p1, TcCLB.510377.340:mRNA-p1, TcCLB.506499.200:mRNA-p1, TcCLB.504239.150:mRNA-p1, TcCLB.506765.49:mRNA-p1, TcCLB.504219.70:mRNA-p1, TcCLB.510015.10:mRNA-p1, TcCLB.510015.50:pseudogenic_transcript-p1, TcCLB.506409.110:mRNA-p1, TcCLB.509091.10:mRNA-p1, TcCLB.506767.5:mRNA-p1, TcCLB.508125.110:mRNA-p1, TcCLB.506285.10:mRNA-p1, TcCLB.506973.25:mRNA-p1	0	0	0	14	0-0-0-1	N6	none	none	none	many	none-to-none
hOG00211	N0.HOG0000213	OG0000178			TvY486_0037540:mRNA-p1, TvY486_0036240:mRNA-p1, TvY486_0001110:mRNA-p1, TvY486_0025460:mRNA-p1, TvY486_0013450:mRNA-p1, TvY486_0001830:mRNA-p1, TvY486_0006870:mRNA-p1, TvY486_0034580:mRNA-p1, TvY486_0043340:mRNA-p1, TvY486_0018330:mRNA-p1, TvY486_0037300:mRNA-p1, TvY486_0036370:mRNA-p1, TvY486_0006960:mRNA-p1, TvY486_0044240:mRNA-p1		0	0	14	0	0-0-1-0	N5	none	none	many	none	none-to-none
hOG00212	N0.HOG0000214	OG0000179			TvY486_0021780:mRNA-p1, TvY486_0014910:mRNA-p1, TvY486_0042830:mRNA-p1, TvY486_0003710:mRNA-p1, TvY486_0042570:mRNA-p1, TvY486_0026220:mRNA-p1, TvY486_0028920:mRNA-p1, TvY486_0038530:mRNA-p1, TvY486_0022590:mRNA-p1, TvY486_0042560:mRNA-p1, TvY486_0018590:mRNA-p1, TvY486_0019320:mRNA-p1, TvY486_0012330:mRNA-p1, TvY486_0007470:mRNA-p1		0	0	14	0	0-0-1-0	N5	none	none	many	none	none-to-none
hOG00213	N0.HOG0000215	OG0000180			TvY486_0022660:mRNA-p1, TvY486_0017040:mRNA-p1, TvY486_0014790:mRNA-p1, TvY486_0030990:mRNA-p1, TvY486_0003230:mRNA-p1, TvY486_0016510:mRNA-p1, TvY486_0038650:mRNA-p1, TvY486_0038740:mRNA-p1, TvY486_0031240:mRNA-p1, TvY486_0037550:mRNA-p1, TvY486_0024330:mRNA-p1, TvY486_0042790:mRNA-p1, TvY486_0007050:mRNA-p1, TvY486_0023040:mRNA-p1		0	0	14	0	0-0-1-0	N5	none	none	many	none	none-to-none
hOG00214	N0.HOG0000216	OG0000181	Tb927.5.2230:mRNA-p1, Tb927.5.2200:mRNA-p1, Tb927.5.2170:mRNA-p1, Tb927.5.2260:mRNA-p1, Tb927.5.2160:mRNA-p1	TcIL3000.A.H_000414000.1-p1, TcIL3000.A.H_000265600.1-p1, TcIL3000.A.H_000414200.1-p1, TcIL3000.A.H_000265400.1-p1, TcIL3000.A.H_000413800.1-p1	TvY486_0501640:mRNA-p1, TvY486_0501590:mRNA-p1	TcCLB.511315.56:mRNA-p1	5	5	2	1	1-1-1-1	N0	many	many	two	one	many-to-many
hOG00215	N0.HOG0000217	OG0000182	Tb11.1010:pseudogenic_transcript-p1, Tb927.11.18660.1-p1, Tb927.5.4620:mRNA-p1, Tb11.v5.0413.1-p1, Tb05.5K5.270:pseudogenic_transcript-p1, Tb927.9.7370:mRNA-p1, Tb10.v4.0214:pseudogenic_transcript-p1, Tb927.1.5080:mRNA-p1, Tb927.9.7420:mRNA-p1, Tb927.1.5220:mRNA-p1, Tb927.11.17880:mRNA-p1, Tb927.5.100:pseudogenic_transcript-p1, Tb927.11.110:mRNA-p1				13	0	0	0	1-0-0-0	N3	many	none	none	none	many-to-none
hOG00216	N0.HOG0000218	OG0000183	Tb927.5.250:pseudogenic_transcript-p1, Tb927.9.17740:pseudogenic_transcript-p1, Tb927.9.16180:pseudogenic_transcript-p1, Tb927.11.17300:mRNA-p1, Tb08.27P2.380:pseudogenic_transcript-p1, Tb927.11.17750:mRNA-p1, Tb09.v4.0178:pseudogenic_transcript-p1, Tb927.6.5210:pseudogenic_transcript-p1, Tb927.9.17620:pseudogenic_transcript-p1, Tb10.v4.0158:pseudogenic_transcript-p1, Tb10.v4.0092:pseudogenic_tra…				13	0	0	0	1-0-0-0	N3	many	none	none	none	many-to-none
hOG00217	N0.HOG0000219	OG0000184	Tb11.v5.1026.1-p1, Tb927.11.14600:mRNA-p1, Tb927.10.10220:mRNA-p1, Tb927.8.1660:pseudogenic_transcript-p1, Tb927.10.7160:mRNA-p1, Tb927.10.10240:mRNA-p1, Tb927.10.5680:mRNA-p1, Tb927.10.10210:mRNA-p1, Tb11.v5.1027.1-p1, Tb927.11.14610:mRNA-p1, Tb927.10.5690:mRNA-p1, Tb927.10.10230:mRNA-p1	TcIL3000.A.H_000296900.1-p1			12	1	0	0	1-1-0-0	N2	many	one	none	none	many-to-one
hOG00218	N0.HOG0000220	OG0000185	Tb927.5.4880:pseudogenic_transcript-p1, Tb11.v5.0910.1-p1, Tb927.9.17580:pseudogenic_transcript-p1, Tb10.v4.0133:pseudogenic_transcript-p1, Tb927.9.1050:mRNA-p1, Tb05.5K5.480:pseudogenic_transcript-p1, Tb11.1450.1-p1, Tb11.1451.1-p1, Tb927.11.17190:mRNA-p1, Tb05.5K5.370:pseudogenic_transcript-p1, Tb927.8.260:pseudogenic_transcript-p1, Tb11.v5.0130.1-p1, Tb11.0620:pseudogenic_transcript-p1				13	0	0	0	1-0-0-0	N3	many	none	none	none	many-to-none
hOG00219	N0.HOG0000221	OG0000186	Tb927.2.3280:mRNA-p1, Tb927.2.3300:mRNA-p1, Tb927.2.3290:mRNA-p1, Tb927.2.3310:mRNA-p1, Tb927.2.3270:mRNA-p1, Tb11.v5.0731.1-p1, Tb927.2.3320:mRNA-p1, Tb927.5.630:mRNA-p1, Tb927.5.620:mRNA-p1, Tb927.5.610:mRNA-p1, Tb927.5.1410:mRNA-p1, Tb927.5.1430:mRNA-p1, Tb927.5.1390:mRNA-p1				13	0	0	0	1-0-0-0	N3	many	none	none	none	many-to-none
hOG00220	N0.HOG0000222	OG0000187	Tb927.5.1360:mRNA-p1	TcIL3000.A.H_000406100.1-p1	TvY486_1015530:mRNA-p1	TcCLB.506737.100:mRNA-p1, TcCLB.503501.60:pseudogenic_transcript-p1, TcCLB.506765.66:pseudogenic_transcript-p1, TcCLB.510025.230:mRNA-p1, TcCLB.508229.50:mRNA-p1, TcCLB.510375.30:pseudogenic_transcript-p1, TcCLB.506767.155:pseudogenic_transcript-p1, TcCLB.504239.115:pseudogenic_transcript-p1, TcCLB.504219.10:pseudogenic_transcript-p1, TcCLB.506499.10:pseudogenic_transcript-p1	1	1	1	10	1-1-1-1	N0	one	one	one	many	one-to-one
hOG00221	N0.HOG0000223	OG0000188	Tb927.2.3190:mRNA-p1	TcIL3000.A.H_000296800.1-p1, TcIL3000.A.H_000296400.1-p1	TvY486_0200740:mRNA-p1	TcCLB.504769.89:mRNA-p1	1	2	1	1	1-1-1-1	N0	one	two	one	one	one-to-two
hOG00222	N0.HOG0000224	OG0000188	Tb927.11.10980:mRNA-p1	TcIL3000.A.H_000972200.1-p1	TvY486_1111960:mRNA-p1		1	1	1	0	1-1-1-0	N1	one	one	one	none	one-to-one
hOG00223	N0.HOG0000225	OG0000188			TvY486_0706780:mRNA-p1	TcCLB.510617.10:mRNA-p1	0	0	1	1	0-0-1-1	N0	loss	loss	one	one	loss-to-loss
hOG00224	N0.HOG0000226	OG0000188	Tb927.7.7060:mRNA-p1	TcIL3000.A.H_000552400.1-p1		TcCLB.503971.30:mRNA-p1	1	1	0	1	1-1-0-1	N0	one	one	loss	one	one-to-one
hOG00225	N0.HOG0000227	OG0000189	Tb927.5.1830:mRNA-p1, Tb927.5.1810:mRNA-p1	TcIL3000.A.H_000410100.1-p1, TcIL3000.A.H_000239700.1-p1, TcIL3000.A.H_000410500.1-p1, TcIL3000.A.H_000167100.1-p1, TcIL3000.A.H_000239300.1-p1, TcIL3000.A.H_000166200.1-p1, TcIL3000.A.H_000179700.1-p1, TcIL3000.A.H_000165800.1-p1, TcIL3000.A.H_000410000.1-p1	TvY486_0042850:mRNA-p1	TcCLB.505555.10:pseudogenic_transcript-p1	2	9	1	1	1-1-1-1	N0	two	many	one	one	two-to-many
hOG00226	N0.HOG0000228	OG0000190	Tb927.9.8850:mRNA-p1, Tb927.9.8880:mRNA-p1	TcIL3000.A.H_000672200.1-p1, TcIL3000.A.H_000672100.1-p1, TcIL3000.A.H_000243000.1-p1, TcIL3000.A.H_000243100.1-p1, TcIL3000.A.H_000243200.1-p1, TcIL3000.A.H_000672300.1-p1, TcIL3000.A.H_000672000.1-p1	TvY486_0903650:mRNA-p1	TcCLB.503841.40:mRNA-p1, TcCLB.507129.10:mRNA-p1, TcCLB.510127.79:mRNA-p1	2	7	1	3	1-1-1-1	N0	two	many	one	many	two-to-many
hOG00227	N0.HOG0000229	OG0000191	Tb927.11.9430:mRNA-p1	TcIL3000.A.H_000952200.1-p1	TvY486_0004420:mRNA-p1, TvY486_0036210:mRNA-p1, TvY486_0039715:mRNA-p1, TvY486_0024900:mRNA-p1, TvY486_0001400:mRNA-p1, TvY486_0005780:mRNA-p1, TvY486_0003540:mRNA-p1, TvY486_1109960:mRNA-p1, TvY486_0008080:mRNA-p1, TvY486_1110000:mRNA-p1	TcCLB.511589.29:mRNA-p1	1	1	10	1	1-1-1-1	N0	one	one	many	one	one-to-one
hOG00228	N0.HOG0000230	OG0000192	Tb927.8.7260:mRNA-p1, Tb927.4.5120:mRNA-p1	TcIL3000.A.H_000633000.1-p1	TvY486_0404440:mRNA-p1, TvY486_0806780:mRNA-p1	TcCLB.510593.49:mRNA-p1	2	1	2	1	1-1-1-1	N0	two	one	two	one	two-to-one
hOG00229	N0.HOG0000231	OG0000192	Tb927.7.7400:mRNA-p1	TcIL3000.A.H_000267700.1-p1, TcIL3000.A.H_000555300.1-p1	TvY486_0404450:mRNA-p1, TvY486_0707000:mRNA-p1	TcCLB.504625.70:mRNA-p1, TcCLB.510609.60:mRNA-p1	1	2	2	2	1-1-1-1	N0	one	two	two	two	one-to-two
hOG00230	N0.HOG0000232	OG0000193		TcIL3000.A.H_000195400.1-p1, TcIL3000.A.H_000127700.1-p1, TcIL3000.A.H_000039300.1-p1, TcIL3000.A.H_000056300.1-p1, TcIL3000.A.H_000195500.1-p1, TcIL3000.A.H_000195800.1-p1, TcIL3000.A.H_000128600.1-p1, TcIL3000.A.H_000080800.1-p1, TcIL3000.A.H_000056600.1-p1, TcIL3000.A.H_000234400.1-p1, TcIL3000.A.H_000123200.1-p1, TcIL3000.A.H_000056400.1-p1, TcIL3000.A.H_000195700.1-p1			0	13	0	0	0-1-0-0	N4	none	many	none	none	none-to-many
hOG00231	N0.HOG0000233	OG0000194		TcIL3000.A.H_000158300.1-p1, TcIL3000.A.H_000236700.1-p1, TcIL3000.A.H_000150200.1-p1, TcIL3000.A.H_000151500.1-p1, TcIL3000.A.H_000237200.1-p1, TcIL3000.A.H_000150800.1-p1, TcIL3000.A.H_000201200.1-p1, TcIL3000.A.H_000200800.1-p1, TcIL3000.A.H_000208300.1-p1, TcIL3000.A.H_000562100.1-p1, TcIL3000.A.H_000237000.1-p1, TcIL3000.A.H_000150900.1-p1	TvY486_0027440:mRNA-p1		0	12	1	0	0-1-1-0	N1	loss	many	one	none	loss-to-many
hOG00232	N0.HOG0000234	OG0000195		TcIL3000.A.H_000273500.1-p1, TcIL3000.A.H_000261600.1-p1, TcIL3000.A.H_000631500.1-p1, TcIL3000.A.H_000631200.1-p1, TcIL3000.A.H_000631100.1-p1, TcIL3000.A.H_000631300.1-p1, TcIL3000.A.H_000116500.1-p1, TcIL3000.A.H_000631400.1-p1, TcIL3000.A.H_000101900.1-p1, TcIL3000.A.H_000951400.1-p1, TcIL3000.A.H_000351500.1-p1, TcIL3000.A.H_000129000.1-p1, TcIL3000.A.H_000777000.1-p1			0	13	0	0	0-1-0-0	N4	none	many	none	none	none-to-many
hOG00233	N0.HOG0000235	OG0000196			TvY486_0030760:mRNA-p1, TvY486_0018540:mRNA-p1, TvY486_0030770:mRNA-p1, TvY486_0041680:mRNA-p1, TvY486_0003720:mRNA-p1, TvY486_0038720:mRNA-p1, TvY486_0038120:mRNA-p1, TvY486_0007374:mRNA-p1, TvY486_0006660:mRNA-p1, TvY486_0030620:mRNA-p1, TvY486_0028240:mRNA-p1, TvY486_0039120:mRNA-p1, TvY486_0013780:mRNA-p1		0	0	13	0	0-0-1-0	N5	none	none	many	none	none-to-none
hOG00234	N0.HOG0000236	OG0000197			TvY486_0044730:mRNA-p1, TvY486_0022880:mRNA-p1, TvY486_0016740:mRNA-p1, TvY486_0020660:mRNA-p1, TvY486_0023820:mRNA-p1, TvY486_0042460:mRNA-p1, TvY486_0004535:mRNA-p1, TvY486_0022890:mRNA-p1, TvY486_0027040:mRNA-p1, TvY486_0004190:mRNA-p1, TvY486_0041320:mRNA-p1, TvY486_0024650:mRNA-p1, TvY486_0014290:mRNA-p1		0	0	13	0	0-0-1-0	N5	none	none	many	none	none-to-none
hOG00235	N0.HOG0000237	OG0000198			TvY486_0020140:mRNA-p1, TvY486_0008110:mRNA-p1, TvY486_0009160:mRNA-p1, TvY486_0005390:mRNA-p1, TvY486_0001230:mRNA-p1, TvY486_0019020:mRNA-p1, TvY486_0020000:mRNA-p1, TvY486_0023350:mRNA-p1, TvY486_0035830:mRNA-p1, TvY486_0043460:mRNA-p1, TvY486_0020050:mRNA-p1, TvY486_0041830:mRNA-p1, TvY486_0020100:mRNA-p1		0	0	13	0	0-0-1-0	N5	none	none	many	none	none-to-none
hOG00236	N0.HOG0000238	OG0000199			TvY486_0004620:mRNA-p1, TvY486_0014770:mRNA-p1, TvY486_0002540:mRNA-p1, TvY486_0018570:mRNA-p1, TvY486_0005010:mRNA-p1, TvY486_0036400:mRNA-p1, TvY486_0022350:mRNA-p1, TvY486_0019230:mRNA-p1, TvY486_0020880:mRNA-p1, TvY486_0033850:mRNA-p1, TvY486_0043200:mRNA-p1, TvY486_0024350:mRNA-p1, TvY486_0015230:mRNA-p1		0	0	13	0	0-0-1-0	N5	none	none	many	none	none-to-none
hOG00237	N0.HOG0000239	OG0000200			TvY486_0004440:mRNA-p1, TvY486_1000030:mRNA-p1, TvY486_0007620:mRNA-p1, TvY486_0024890:mRNA-p1, TvY486_0036280:mRNA-p1, TvY486_1000040:mRNA-p1, TvY486_0044145:mRNA-p1, TvY486_0024450:mRNA-p1, TvY486_1109940:mRNA-p1, TvY486_0006210:mRNA-p1, TvY486_0000130:mRNA-p1, TvY486_0007850:mRNA-p1, TvY486_0039735:mRNA-p1		0	0	13	0	0-0-1-0	N5	none	none	many	none	none-to-none
hOG00238	N0.HOG0000240	OG0000201			TvY486_0009750:mRNA-p1, TvY486_0021960:mRNA-p1, TvY486_0029360:mRNA-p1, TvY486_0040310:mRNA-p1, TvY486_0026490:mRNA-p1, TvY486_0024180:mRNA-p1, TvY486_0037220:mRNA-p1, TvY486_0035120:mRNA-p1, TvY486_0029250:mRNA-p1, TvY486_0009830:mRNA-p1, TvY486_0034290:mRNA-p1, TvY486_0012430:mRNA-p1, TvY486_0042740:mRNA-p1		0	0	13	0	0-0-1-0	N5	none	none	many	none	none-to-none
hOG00239	N0.HOG0000241	OG0000202	Tb927.6.5190:pseudogenic_transcript-p1, Tb927.2.300:pseudogenic_transcript-p1, Tb927.2.420:pseudogenic_transcript-p1, Tb927.2.540:pseudogenic_transcript-p1, Tb927.2.460:pseudogenic_transcript-p1, Tb927.4.230:pseudogenic_transcript-p1, Tb927.1.100:pseudogenic_transcript-p1, Tb927.2.490:pseudogenic_transcript-p1, Tb927.2.1200:pseudogenic_transcript-p1, Tb11.v5.0349.1-p1, Tb927.1.60:pseudogenic_tran…				12	0	0	0	1-0-0-0	N3	many	none	none	none	many-to-none
hOG00240	N0.HOG0000242	OG0000203	Tb927.1.2380:mRNA-p1, Tb927.1.2360:mRNA-p1, Tb927.1.2340:mRNA-p1, Tb927.1.2400:mRNA-p1, Tb11.v5.0468.1-p1	TcIL3000.A.H_000208400.1-p1, TcIL3000.A.H_000150300.1-p1, TcIL3000.A.H_000561200.1-p1, TcIL3000.A.H_000561000.1-p1, TcIL3000.A.H_000289000.1-p1, TcIL3000.A.H_000208600.1-p1	TvY486_0101130:mRNA-p1		5	6	1	0	1-1-1-0	N1	many	many	one	none	many-to-many
hOG00241	N0.HOG0000243	OG0000204	Tb927.7.2330:mRNA-p1, Tb927.1.1740:mRNA-p1	TcIL3000.A.H_000514300.1-p1, TcIL3000.A.H_000271000.1-p1, TcIL3000.A.H_000514100.1-p1, TcIL3000.A.H_000514200.1-p1, TcIL3000.A.H_000271300.1-p1, TcIL3000.A.H_000271100.1-p1, TcIL3000.A.H_000271200.1-p1	TvY486_0702150:mRNA-p1, TvY486_0032430:mRNA-p1	TcCLB.504019.3:mRNA-p1	2	7	2	1	1-1-1-1	N0	two	many	two	one	two-to-many
hOG00242	N0.HOG0000244	OG0000205	Tb927.8.4100:mRNA-p1, Tb927.8.4050:mRNA-p1, Tb05.5K5.220:mRNA-p1, Tb927.5.4580:mRNA-p1, Tb11.v5.0364.1-p1, Tb05.5K5.210:mRNA-p1, Tb927.5.4570:mRNA-p1	TcIL3000.A.H_000601100.1-p1, TcIL3000.A.H_000398500.1-p1, TcIL3000.A.H_000184400.1-p1	TvY486_0803420:mRNA-p1	TcCLB.503571.19:mRNA-p1	7	3	1	1	1-1-1-1	N0	many	many	one	one	many-to-many
hOG00243	N0.HOG0000245	OG0000206	Tb927.11.17240:mRNA-p1, Tb927.9.16110:pseudogenic_transcript-p1, Tb10.v4.0162:pseudogenic_transcript-p1, Tb927.11.19770:pseudogenic_transcript-p1, Tb927.11.20690:pseudogenic_transcript-p1, Tb927.9.1040:pseudogenic_transcript-p1, Tb927.5.5250:pseudogenic_transcript-p1, Tb11.v5.0622.1-p1, Tb09.v4.0183:pseudogenic_transcript-p1, Tb927.4.5490:pseudogenic_transcript-p1, Tb927.9.590:pseudogenic_transcr…				12	0	0	0	1-0-0-0	N3	many	none	none	none	many-to-none
hOG00244	N0.HOG0000246	OG0000207	Tb927.11.18680:mRNA-p1, Tb927.11.715:mRNA-p1, Tb11.0845:mRNA-p1	TcIL3000.A.H_000201600.1-p1, TcIL3000.A.H_000868700.1-p1	TvY486_1100540:mRNA-p1, TvY486_1100570:mRNA-p1	TcCLB.506925.104:mRNA-p1	3	2	2	1	1-1-1-1	N0	many	two	two	one	many-to-two
hOG00245	N0.HOG0000247	OG0000207	Tb927.11.320:mRNA-p1	TcIL3000.A.H_000864200.1-p1	TvY486_0034050:mRNA-p1	TcCLB.507093.44:mRNA-p1	1	1	1	1	1-1-1-1	N0	one	one	one	one	one-to-one
hOG00246	N0.HOG0000248	OG0000208	Tb927.8.750:mRNA-p1, Tb927.8.760:mRNA-p1, Tb927.8.740:mRNA-p1	TcIL3000.A.H_000203200.1-p1, TcIL3000.A.H_000564900.1-p1, TcIL3000.A.H_000564800.1-p1, TcIL3000.A.H_000203300.1-p1, TcIL3000.A.H_000203400.1-p1	TvY486_0800220:mRNA-p1, TvY486_0800230:mRNA-p1	TcCLB.510859.17:mRNA-p1, TcCLB.510859.10:mRNA-p1	3	5	2	2	1-1-1-1	N0	many	many	two	two	many-to-many
hOG00247	N0.HOG0000249	OG0000209	Tb927.8.8100:mRNA-p1, Tb927.8.8060:pseudogenic_transcript-p1, Tb927.8.8090:mRNA-p1, Tb927.8.8080:pseudogenic_transcript-p1, Tb927.4.4250:mRNA-p1, Tb927.4.4270:mRNA-p1, Tb927.4.4290:mRNA-p1, Tb927.10.12290:mRNA-p1, Tb927.6.360:pseudogenic_transcript-p1	TcIL3000.A.H_000391300.1-p1, TcIL3000.A.H_000391400.1-p1, TcIL3000.A.H_000391600.1-p1			9	3	0	0	1-1-0-0	N2	many	many	none	none	many-to-many
hOG00248	N0.HOG0000250	OG0000210		TcIL3000.A.H_000969000.1-p1	TvY486_1111580:mRNA-p1	TcCLB.506673.69:mRNA-p1	0	1	1	1	0-1-1-1	N0	loss	one	one	one	loss-to-one
hOG00249	N0.HOG0000251	OG0000210	Tb11.v5.0377.1-p1, Tb11.v5.0762.1-p1, Tb11.v5.0378.1-p1, Tb927.11.10660:mRNA-p1	TcIL3000.A.H_000969100.1-p1, TcIL3000.A.H_000969200.1-p1	TvY486_0015840:mRNA-p1, TvY486_0035900:mRNA-p1	TcCLB.504703.20:mRNA-p1	4	2	2	1	1-1-1-1	N0	many	two	two	one	many-to-two
hOG00250	N0.HOG0000252	OG0000211	Tb11.02.5400:mRNA-p1, Tb11.02.5400b.1-p1	TcIL3000.A.H_000934600.1-p1	TvY486_1108080:mRNA-p1	TcCLB.508241.149:mRNA-p1, TcCLB.447925.10:mRNA-p1, TcCLB.507165.50:mRNA-p1, TcCLB.510381.10:mRNA-p1, TcCLB.511691.20:mRNA-p1, TcCLB.508241.140:mRNA-p1, TcCLB.509149.9:mRNA-p1, TcCLB.511691.10:mRNA-p1	2	1	1	8	1-1-1-1	N0	two	one	one	many	two-to-one
hOG00251	N0.HOG0000253	OG0000212	Tb927.10.6740:mRNA-p1, Tb11.v5.0578.1-p1, Tb927.10.6720:mRNA-p1, Tb927.10.6730:mRNA-p1, Tb927.10.6750:mRNA-p1, Tb927.10.6760:mRNA-p1	TcIL3000.A.H_000774700.1-p1, TcIL3000.A.H_000774600.1-p1, TcIL3000.A.H_000774500.1-p1	TvY486_1006730:mRNA-p1, TvY486_1006710:mRNA-p1	TcCLB.504213.50:mRNA-p1	6	3	2	1	1-1-1-1	N0	many	many	two	one	many-to-many
hOG00252	N0.HOG0000254	OG0000213	Tb927.11.13150:mRNA-p1	TcIL3000.A.H_000286900.1-p1	TvY486_1114000:mRNA-p1	TcCLB.506767.317:pseudogenic_transcript-p1, TcCLB.506603.46:pseudogenic_transcript-p1, TcCLB.509097.28:mRNA-p1, TcCLB.510021.185:mRNA-p1, TcCLB.506597.36:pseudogenic_transcript-p1, TcCLB.506967.13:mRNA-p1, TcCLB.505025.144:mRNA-p1, TcCLB.510377.61:mRNA-p1, TcCLB.510377.475:pseudogenic_transcript-p1	1	1	1	9	1-1-1-1	N0	one	one	one	many	one-to-one
hOG00253	N0.HOG0000255	OG0000214	Tb927.10.5950:mRNA-p1, Tb11.v5.0190.1-p1, Tb927.10.5940:mRNA-p1, Tb927.10.5930:mRNA-p1	TcIL3000.A.H_000767200.1-p1, TcIL3000.A.H_000766900.1-p1, TcIL3000.A.H_000767100.1-p1, TcIL3000.A.H_000767000.1-p1	TvY486_1005890:mRNA-p1, TvY486_1005880:mRNA-p1	TcCLB.509599.130:mRNA-p1, TcCLB.509599.150:mRNA-p1	4	4	2	2	1-1-1-1	N0	many	many	two	two	many-to-many
hOG00254	N0.HOG0000256	OG0000215	Tb927.11.9470:mRNA-p1	TcIL3000.A.H_000952600.1-p1	TvY486_0034220:mRNA-p1, TvY486_0043760:mRNA-p1, TvY486_0011340:mRNA-p1, TvY486_0034920:mRNA-p1, TvY486_0029230:mRNA-p1, TvY486_0008040:mRNA-p1, TvY486_0042970:mRNA-p1, TvY486_1110040:mRNA-p1, TvY486_0015430:mRNA-p1	TcCLB.511589.70:mRNA-p1	1	1	9	1	1-1-1-1	N0	one	one	many	one	one-to-one
hOG00255	N0.HOG0000257	OG0000216	Tb927.7.1910:mRNA-p1	TcIL3000.A.H_000505200.1-p1	TvY486_0701750:mRNA-p1, TvY486_0701740:mRNA-p1	TcCLB.504229.20:pseudogenic_transcript-p1, TcCLB.508325.340:pseudogenic_transcript-p1, TcCLB.508207.10:pseudogenic_transcript-p1, TcCLB.463155.40:pseudogenic_transcript-p1, TcCLB.510175.170:pseudogenic_transcript-p1, TcCLB.511471.90:pseudogenic_transcript-p1, TcCLB.507611.30:pseudogenic_transcript-p1, TcCLB.510911.50:mRNA-p1	1	1	2	8	1-1-1-1	N0	one	one	two	many	one-to-one
hOG00256	N0.HOG0000258	OG0000217	Tb927.5.296b:mRNA-p1	TcIL3000.A.H_000778600.1-p1, TcIL3000.A.H_000437400.1-p1, TcIL3000.A.H_000638600.1-p1, TcIL3000.A.H_000447400.1-p1, TcIL3000.A.H_000638900.1-p1, TcIL3000.A.H_000225300.1-p1, TcIL3000.A.H_000090700.1-p1, TcIL3000.A.H_000091000.1-p1, TcIL3000.A.H_000343700.1-p1, TcIL3000.A.H_000091300.1-p1, TcIL3000.A.H_000344400.1-p1			1	11	0	0	1-1-0-0	N2	one	many	none	none	one-to-many
hOG00257	N0.HOG0000259	OG0000218	Tb927.5.1790:mRNA-p1	TcIL3000.A.H_000179900.1-p1, TcIL3000.A.H_000166000.1-p1, TcIL3000.A.H_000410300.1-p1, TcIL3000.A.H_000409900.1-p1, TcIL3000.A.H_000239600.1-p1, TcIL3000.A.H_000166400.1-p1, TcIL3000.A.H_000167000.1-p1, TcIL3000.A.H_000166900.1-p1, TcIL3000.A.H_000166500.1-p1	TvY486_0501300:mRNA-p1	TcCLB.505555.30:mRNA-p1	1	9	1	1	1-1-1-1	N0	one	many	one	one	one-to-many
hOG00258	N0.HOG0000260	OG0000219		TcIL3000.A.H_000630500.1-p1, TcIL3000.A.H_000630400.1-p1, TcIL3000.A.H_000630300.1-p1	TvY486_0806600:mRNA-p1, TvY486_0404550:mRNA-p1, TvY486_0030540:mRNA-p1	TcCLB.509635.9:mRNA-p1, TcCLB.436497.10:mRNA-p1	0	3	3	2	0-1-1-1	N0	loss	many	many	two	loss-to-many
hOG00259	N0.HOG0000261	OG0000219	Tb927.8.7080:mRNA-p1	TcIL3000.A.H_000630200.1-p1	TvY486_0011540:mRNA-p1	TcCLB.510599.40:mRNA-p1	1	1	1	1	1-1-1-1	N0	one	one	one	one	one-to-one
hOG00260	N0.HOG0000262	OG0000220	Tb927.4.3630:mRNA-p1, Tb927.4.3640:mRNA-p1, Tb927.4.3620:mRNA-p1	TcIL3000.A.H_000384300.1-p1, TcIL3000.A.H_000384200.1-p1	TvY486_0403390:mRNA-p1, TvY486_0403330:mRNA-p1	TcCLB.438059.10:mRNA-p1, TcCLB.506739.130:mRNA-p1, TcCLB.507673.10:mRNA-p1, TcCLB.509633.50:mRNA-p1, TcCLB.509633.60:mRNA-p1	3	2	2	5	1-1-1-1	N0	many	two	two	many	many-to-two
hOG00261	N0.HOG0000263	OG0000221		TcIL3000.A.H_000243900.1-p1, TcIL3000.A.H_000243700.1-p1, TcIL3000.A.H_000243800.1-p1, TcIL3000.A.H_000809000.1-p1, TcIL3000.A.H_000810300.1-p1, TcIL3000.A.H_000810100.1-p1, TcIL3000.A.H_000810000.1-p1, TcIL3000.A.H_000810400.1-p1, TcIL3000.A.H_000810200.1-p1, TcIL3000.A.H_000243600.1-p1, TcIL3000.A.H_000808900.1-p1, TcIL3000.A.H_000809100.1-p1			0	12	0	0	0-1-0-0	N4	none	many	none	none	none-to-many
hOG00262	N0.HOG0000264	OG0000222		TcIL3000.A.H_000078200.1-p1, TcIL3000.A.H_000562500.1-p1, TcIL3000.A.H_000081800.1-p1, TcIL3000.A.H_000032200.1-p1, TcIL3000.A.H_000187600.1-p1, TcIL3000.A.H_000194900.1-p1, TcIL3000.A.H_000127400.1-p1, TcIL3000.A.H_000024300.1-p1, TcIL3000.A.H_000194800.1-p1, TcIL3000.A.H_000032100.1-p1, TcIL3000.A.H_000187700.1-p1, TcIL3000.A.H_000081000.1-p1			0	12	0	0	0-1-0-0	N4	none	many	none	none	none-to-many
hOG00263	N0.HOG0000265	OG0000223		TcIL3000.A.H_000124500.1-p1, TcIL3000.A.H_000124400.1-p1, TcIL3000.A.H_000085800.1-p1, TcIL3000.A.H_000085000.1-p1, TcIL3000.A.H_000124200.1-p1, TcIL3000.A.H_000084900.1-p1, TcIL3000.A.H_000124100.1-p1, TcIL3000.A.H_000124000.1-p1, TcIL3000.A.H_000085100.1-p1, TcIL3000.A.H_000124300.1-p1, TcIL3000.A.H_000170200.1-p1, TcIL3000.A.H_000117100.1-p1			0	12	0	0	0-1-0-0	N4	none	many	none	none	none-to-many
hOG00264	N0.HOG0000266	OG0000224		TcIL3000.A.H_000084300.1-p1, TcIL3000.A.H_000113200.1-p1, TcIL3000.A.H_000121400.1-p1, TcIL3000.A.H_000167900.1-p1, TcIL3000.A.H_000084500.1-p1, TcIL3000.A.H_000167300.1-p1, TcIL3000.A.H_000116400.1-p1, TcIL3000.A.H_000169300.1-p1, TcIL3000.A.H_000074300.1-p1, TcIL3000.A.H_000776900.1-p1, TcIL3000.A.H_000079400.1-p1, TcIL3000.A.H_000217600.1-p1			0	12	0	0	0-1-0-0	N4	none	many	none	none	none-to-many
hOG00265	N0.HOG0000267	OG0000225				TcCLB.511587.75:mRNA-p1, TcCLB.506951.103:mRNA-p1, TcCLB.510013.180:mRNA-p1, TcCLB.508099.40:mRNA-p1, TcCLB.507953.20:mRNA-p1, TcCLB.506801.70:mRNA-p1, TcCLB.511611.30:mRNA-p1, TcCLB.510377.120:mRNA-p1, TcCLB.506769.10:mRNA-p1, TcCLB.506667.170:mRNA-p1, TcCLB.510275.405:mRNA-p1, TcCLB.508161.23:mRNA-p1	0	0	0	12	0-0-0-1	N6	none	none	none	many	none-to-none
hOG00266	N0.HOG0000268	OG0000226			TvY486_0700030:mRNA-p1, TvY486_0029270:mRNA-p1, TvY486_0042230:mRNA-p1, TvY486_0040530:mRNA-p1, TvY486_0029140:mRNA-p1, TvY486_0000010:mRNA-p1, TvY486_0040620:mRNA-p1, TvY486_0025420:mRNA-p1, TvY486_0015670:mRNA-p1, TvY486_0016680:mRNA-p1, TvY486_0028750:mRNA-p1, TvY486_0004330:mRNA-p1		0	0	12	0	0-0-1-0	N5	none	none	many	none	none-to-none
hOG00267	N0.HOG0000269	OG0000227			TvY486_0028170:mRNA-p1, TvY486_0002880:mRNA-p1, TvY486_0043550:mRNA-p1, TvY486_0027380:mRNA-p1, TvY486_0025310:mRNA-p1, TvY486_0039540:mRNA-p1, TvY486_0045930:mRNA-p1, TvY486_0023610:mRNA-p1, TvY486_0030220:mRNA-p1, TvY486_0011680:mRNA-p1, TvY486_0016000:mRNA-p1, TvY486_0018360:mRNA-p1		0	0	12	0	0-0-1-0	N5	none	none	many	none	none-to-none
hOG00268	N0.HOG0000270	OG0000228			TvY486_0028480:mRNA-p1, TvY486_0201860:mRNA-p1, TvY486_0201850:mRNA-p1, TvY486_0802030:mRNA-p1, TvY486_0020860:mRNA-p1, TvY486_0201460:mRNA-p1, TvY486_0600040:mRNA-p1, TvY486_0600030:mRNA-p1, TvY486_0600050:mRNA-p1, TvY486_0201870:mRNA-p1, TvY486_0600010:mRNA-p1, TvY486_0600020:mRNA-p1		0	0	12	0	0-0-1-0	N5	none	none	many	none	none-to-none
hOG00269	N0.HOG0000271	OG0000229			TvY486_0040910:mRNA-p1, TvY486_0014100:mRNA-p1, TvY486_0012300:mRNA-p1, TvY486_0021610:mRNA-p1, TvY486_0022990:mRNA-p1, TvY486_0013540:mRNA-p1, TvY486_0018500:mRNA-p1, TvY486_0013670:mRNA-p1, TvY486_0021600:mRNA-p1, TvY486_0035780:mRNA-p1, TvY486_0016410:mRNA-p1, TvY486_0029800:mRNA-p1		0	0	12	0	0-0-1-0	N5	none	none	many	none	none-to-none
hOG00270	N0.HOG0000272	OG0000230			TvY486_0018300:mRNA-p1, TvY486_0040150:mRNA-p1, TvY486_0012590:mRNA-p1, TvY486_0007990:mRNA-p1, TvY486_0044440:mRNA-p1, TvY486_0013440:mRNA-p1, TvY486_0012280:mRNA-p1, TvY486_0010880:mRNA-p1, TvY486_0030250:mRNA-p1, TvY486_0001800:mRNA-p1, TvY486_0007740:mRNA-p1, TvY486_0042780:mRNA-p1		0	0	12	0	0-0-1-0	N5	none	none	many	none	none-to-none
hOG00271	N0.HOG0000273	OG0000231			TvY486_0028640:mRNA-p1, TvY486_0006990:mRNA-p1, TvY486_0007290:mRNA-p1, TvY486_0032410:mRNA-p1, TvY486_0000900:mRNA-p1, TvY486_0007000:mRNA-p1, TvY486_0035200:mRNA-p1, TvY486_0031770:mRNA-p1, TvY486_0044530:mRNA-p1, TvY486_0024510:mRNA-p1, TvY486_0807240:mRNA-p1, TvY486_0013190:mRNA-p1		0	0	12	0	0-0-1-0	N5	none	none	many	none	none-to-none
hOG00272	N0.HOG0000274	OG0000232			TvY486_0027390:mRNA-p1, TvY486_0030320:mRNA-p1, TvY486_0020810:mRNA-p1, TvY486_0012140:mRNA-p1, TvY486_0045640:mRNA-p1, TvY486_1102450:mRNA-p1, TvY486_0013080:mRNA-p1, TvY486_0014380:mRNA-p1, TvY486_0503980:mRNA-p1, TvY486_0012530:mRNA-p1, TvY486_0006460:mRNA-p1, TvY486_0028490:mRNA-p1		0	0	12	0	0-0-1-0	N5	none	none	many	none	none-to-none
hOG00273	N0.HOG0000275	OG0000233			TvY486_0008250:mRNA-p1, TvY486_0012960:mRNA-p1, TvY486_0004500:mRNA-p1, TvY486_0005840:mRNA-p1, TvY486_0003530:mRNA-p1, TvY486_0010660:mRNA-p1, TvY486_0016850:mRNA-p1, TvY486_0027810:mRNA-p1, TvY486_0016980:mRNA-p1, TvY486_0015920:mRNA-p1, TvY486_0012970:mRNA-p1, TvY486_0009730:mRNA-p1		0	0	12	0	0-0-1-0	N5	none	none	many	none	none-to-none
hOG00274	N0.HOG0000276	OG0000234			TvY486_0017010:mRNA-p1, TvY486_0000490:mRNA-p1, TvY486_0007490:mRNA-p1, TvY486_0033370:mRNA-p1, TvY486_0038540:mRNA-p1, TvY486_0000430:mRNA-p1, TvY486_0030580:mRNA-p1, TvY486_0010080:mRNA-p1, TvY486_0009680:mRNA-p1, TvY486_0024870:mRNA-p1, TvY486_0000470:mRNA-p1, TvY486_0015080:mRNA-p1		0	0	12	0	0-0-1-0	N5	none	none	many	none	none-to-none
hOG00275	N0.HOG0000277	OG0000235	Tb09.v4.0039:pseudogenic_transcript-p1, Tb09.v4.0126:pseudogenic_transcript-p1, Tb09.v4.0094:pseudogenic_transcript-p1, Tb09.v4.0138:pseudogenic_transcript-p1, Tb10.v4.0242:pseudogenic_transcript-p1, Tb927.9.18120:pseudogenic_transcript-p1, Tb11.0040:pseudogenic_transcript-p1, Tb927.5.190:pseudogenic_transcript-p1, Tb11.v4.0043.1-p1, Tb08.27P2.210:pseudogenic_transcript-p1, Tb05.5K5.400:pseudogen…				11	0	0	0	1-0-0-0	N3	many	none	none	none	many-to-none
hOG00276	N0.HOG0000278	OG0000236	Tb927.11.8990:mRNA-p1	TcIL3000.A.H_000946700.1-p1	TvY486_1109500:mRNA-p1	TcCLB.509197.39:mRNA-p1	1	1	1	1	1-1-1-1	N0	one	one	one	one	one-to-one
hOG00277	N0.HOG0000279	OG0000236			TvY486_1109520:mRNA-p1, TvY486_1109530:mRNA-p1	TcCLB.509197.30:mRNA-p1, TcCLB.507527.50:mRNA-p1, TcCLB.509197.20:mRNA-p1, TcCLB.509197.10:mRNA-p1, TcCLB.507527.40:mRNA-p1	0	0	2	5	0-0-1-1	N0	loss	loss	two	many	loss-to-loss
hOG00278	N0.HOG0000280	OG0000237	Tb10.v4.0208:pseudogenic_transcript-p1, Tb11.v5.0417.1-p1, Tb927.3.140:pseudogenic_transcript-p1, Tb927.11.20100:mRNA-p1, Tb927.9.130:pseudogenic_transcript-p1, Tb10.v4.0156:pseudogenic_transcript-p1, Tb927.9.17870:pseudogenic_transcript-p1, Tb927.4.5550:pseudogenic_transcript-p1, Tb11.v5.0911.1-p1, Tb10.v4.0168:pseudogenic_transcript-p1, Tb927.11.19520:mRNA-p1				11	0	0	0	1-0-0-0	N3	many	none	none	none	many-to-none
hOG00279	N0.HOG0000281	OG0000238	Tb11.v5.0802.1-p1, Tb927.8.6700:mRNA-p1	TcIL3000.A.H_000626700.1-p1			2	1	0	0	1-1-0-0	N2	two	one	none	none	two-to-one
hOG00280	N0.HOG0000282	OG0000238	Tb927.8.6710:mRNA-p1, Tb927.8.6720:mRNA-p1, Tb927.8.6730:mRNA-p1	TcIL3000.A.H_000267000.1-p1, TcIL3000.A.H_000626800.1-p1			3	2	0	0	1-1-0-0	N2	many	two	none	none	many-to-two
hOG00281	N0.HOG0000283	OG0000238	Tb11.1390.1-p1, Tb927.11.1830:mRNA-p1	TcIL3000.A.H_000879700.1-p1			2	1	0	0	1-1-0-0	N2	two	one	none	none	two-to-one
hOG00282	N0.HOG0000284	OG0000239	Tb927.7.5950:mRNA-p1, Tb927.7.5990:mRNA-p1, Tb927.7.5970:mRNA-p1, Tb927.7.5940:mRNA-p1, Tb927.7.5930:mRNA-p1, Tb927.7.5980:mRNA-p1, Tb927.7.5960:mRNA-p1, Tb927.7.6000:mRNA-p1, Tb927.11.16630:mRNA-p1, Tb927.8.1650:mRNA-p1	TcIL3000.A.H_000543700.1-p1			10	1	0	0	1-1-0-0	N2	many	one	none	none	many-to-one
hOG00283	N0.HOG0000285	OG0000240	Tb927.5.1780:mRNA-p1	TcIL3000.A.H_000239500.1-p1, TcIL3000.A.H_000166600.1-p1, TcIL3000.A.H_000180000.1-p1, TcIL3000.A.H_000409800.1-p1, TcIL3000.A.H_000166100.1-p1, TcIL3000.A.H_000410200.1-p1, TcIL3000.A.H_000166800.1-p1, TcIL3000.A.H_000166700.1-p1	TvY486_0501290:mRNA-p1	TcCLB.505555.40:mRNA-p1	1	8	1	1	1-1-1-1	N0	one	many	one	one	one-to-many
hOG00284	N0.HOG0000286	OG0000241	Tb927.10.8890:mRNA-p1	TcIL3000.A.H_000797800.1-p1	TvY486_1008720:mRNA-p1	TcCLB.511039.10:mRNA-p1	1	1	1	1	1-1-1-1	N0	one	one	one	one	one-to-one
hOG00285	N0.HOG0000287	OG0000241	Tb927.10.8970:mRNA-p1, Tb927.10.8950:mRNA-p1	TcIL3000.A.H_000798600.1-p1, TcIL3000.A.H_000798400.1-p1	TvY486_1008800:mRNA-p1	TcCLB.508719.40:mRNA-p1, TcCLB.508719.60:mRNA-p1	2	2	1	2	1-1-1-1	N0	two	two	one	two	two-to-two
hOG00286	N0.HOG0000288	OG0000242	Tb11.0330:mRNA-p1, Tb927.11.7670.1-p1	TcIL3000.A.H_000936700.1-p1	TvY486_1108380:mRNA-p1	TcCLB.461515.10:mRNA-p1	2	1	1	1	1-1-1-1	N0	two	one	one	one	two-to-one
hOG00287	N0.HOG0000289	OG0000242	Tb927.10.11860:mRNA-p1			TcCLB.506567.140:mRNA-p1	1	0	0	1	1-0-0-1	N0	one	loss	loss	one	one-to-loss
hOG00288	N0.HOG0000290	OG0000242	Tb927.7.4580:mRNA-p1	TcIL3000.A.H_000530600.1-p1	TvY486_0704700_mRNA-p1	TcCLB.506605.174:mRNA-p1	1	1	1	1	1-1-1-1	N0	one	one	one	one	one-to-one
hOG00289	N0.HOG0000291	OG0000243	Tb927.7.1750:mRNA-p1, Tb927.7.1740:mRNA-p1, Tb927.7.1730:mRNA-p1	TcIL3000.A.H_000503800.1-p1, TcIL3000.A.H_000503700.1-p1	TvY486_0701610:mRNA-p1, TvY486_0011040:mRNA-p1, TvY486_0011050:mRNA-p1, TvY486_0011060:mRNA-p1	TcCLB.508207.100:mRNA-p1, TcCLB.508207.110:mRNA-p1	3	2	4	2	1-1-1-1	N0	many	two	many	two	many-to-two
hOG00290	N0.HOG0000292	OG0000244	Tb927.9.170:pseudogenic_transcript-p1, Tb927.8.410:pseudogenic_transcript-p1, Tb927.9.17750:pseudogenic_transcript-p1, Tb927.8.360:pseudogenic_transcript-p1, Tb09.v4.0166:mRNA-p1, Tb927.11.19550:pseudogenic_transcript-p1, Tb11.1070:pseudogenic_transcript-p1, Tb10.v4.0118:pseudogenic_transcript-p1, Tb10.v4.0238:pseudogenic_transcript-p1, Tb10.v4.0225:pseudogenic_transcript-p1, Tb11.1650:pseudogeni…				11	0	0	0	1-0-0-0	N3	many	none	none	none	many-to-none
hOG00291	N0.HOG0000293	OG0000245	Tb927.11.18230:mRNA-p1, Tb927.5.5560.1-p1, Tb927.8.160:pseudogenic_transcript-p1, Tb10.v4.0069:pseudogenic_transcript-p1, Tb927.11.19390:pseudogenic_transcript-p1, Tb11.0580:pseudogenic_transcript-p1, Tb927.5.4770:mRNA-p1, Tb11.1110:pseudogenic_transcript-p1, Tb11.v5.0132.1-p1, Tb927.11.18360.1-p1, Tb08.27P2.340:pseudogenic_transcript-p1				11	0	0	0	1-0-0-0	N3	many	none	none	none	many-to-none
hOG00292	N0.HOG0000294	OG0000246	Tb927.10.6060:mRNA-p1, Tb11.v5.0199.1-p1	TcIL3000.A.H_000768300.1-p1	TvY486_1006020:mRNA-p1	TcCLB.507639.20:mRNA-p1, TcCLB.507639.30:mRNA-p1	2	1	1	2	1-1-1-1	N0	two	one	one	two	two-to-one
hOG00293	N0.HOG0000295	OG0000246	Tb927.10.6070:mRNA-p1, Tb11.v5.0494.1-p1	TcIL3000.A.H_000768400.1-p1	TvY486_1006030:mRNA-p1	TcCLB.507639.10:mRNA-p1	2	1	1	1	1-1-1-1	N0	two	one	one	one	two-to-one
hOG00294	N0.HOG0000296	OG0000247	Tb927.8.4750:pseudogenic_transcript-p1, Tb927.8.4730:mRNA-p1, Tb927.8.4710:mRNA-p1, Tb11.v5.0569.1-p1, Tb927.8.4720:mRNA-p1, Tb927.8.4740:mRNA-p1, Tb927.8.4700:mRNA-p1	TcIL3000.A.H_000607300.1-p1, TcIL3000.A.H_000607200.1-p1	TvY486_0804170:mRNA-p1	TcCLB.511411.30:mRNA-p1	7	2	1	1	1-1-1-1	N0	many	two	one	one	many-to-two
hOG00295	N0.HOG0000297	OG0000248	Tb927.2.2520:mRNA-p1, Tb927.2.2510:mRNA-p1	TcIL3000.A.H_000293200.1-p1, TcIL3000.A.H_000293100.1-p1	TvY486_0007550:mRNA-p1, TvY486_0200476:mRNA-p1	TcCLB.509129.10:mRNA-p1, TcCLB.509141.40:mRNA-p1, TcCLB.511687.10:mRNA-p1, TcCLB.511687.19:mRNA-p1, TcCLB.504225.20:mRNA-p1	2	2	2	5	1-1-1-1	N0	two	two	two	many	two-to-two
hOG00296	N0.HOG0000298	OG0000249	Tb11.v5.0766.1-p1, Tb927.8.3620:mRNA-p1, Tb927.8.3650:mRNA-p1, Tb927.8.3630:mRNA-p1	TcIL3000.A.H_000597500.1-p1, TcIL3000.A.H_000597400.1-p1, TcIL3000.A.H_000597700.1-p1	TvY486_0803040:mRNA-p1	TcCLB.505945.90:mRNA-p1, TcCLB.506633.90:mRNA-p1, TcCLB.511575.130:mRNA-p1	4	3	1	3	1-1-1-1	N0	many	many	one	many	many-to-many
hOG00297	N0.HOG0000299	OG0000250	Tb927.11.9420:mRNA-p1	TcIL3000.A.H_000101000.1-p1, TcIL3000.A.H_000952100.1-p1	TvY486_1109950:mRNA-p1, TvY486_0008090:mRNA-p1, TvY486_0005790:mRNA-p1, TvY486_1000010:mRNA-p1, TvY486_1109990:mRNA-p1, TvY486_0004430:mRNA-p1, TvY486_0036220:mRNA-p1	TcCLB.511589.10:mRNA-p1	1	2	7	1	1-1-1-1	N0	one	two	many	one	one-to-two
hOG00298	N0.HOG0000300	OG0000251	Tb927.10.14840:mRNA-p1, Tb927.10.14830:mRNA-p1, Tb927.10.14820:mRNA-p1	TcIL3000.A.H_000851700.1-p1, TcIL3000.A.H_000851800.1-p1, TcIL3000.A.H_000240900.1-p1, TcIL3000.A.H_000240800.1-p1, TcIL3000.A.H_000241000.1-p1	TvY486_0041475:mRNA-p1, TvY486_1014250:mRNA-p1	TcCLB.506211.160:mRNA-p1	3	5	2	1	1-1-1-1	N0	many	many	two	one	many-to-many
hOG00299	N0.HOG0000301	OG0000252	Tb927.10.880:mRNA-p1	TcIL3000.A.H_000204900.1-p1, TcIL3000.A.H_000204800.1-p1, TcIL3000.A.H_000198000.1-p1, TcIL3000.A.H_000197900.1-p1, TcIL3000.A.H_000197800.1-p1, TcIL3000.A.H_000205100.1-p1, TcIL3000.A.H_000719200.1-p1, TcIL3000.A.H_000205000.1-p1	TvY486_1000840:mRNA-p1	TcCLB.511133.20:mRNA-p1	1	8	1	1	1-1-1-1	N0	one	many	one	one	one-to-many
hOG00300	N0.HOG0000302	OG0000253	Tb927.8.5190:mRNA-p1	TcIL3000.A.H_000611800.1-p1	TvY486_0804760:mRNA-p1	TcCLB.507275.70:mRNA-p1, TcCLB.511217.209:mRNA-p1, TcCLB.508163.390:mRNA-p1, TcCLB.509147.21:pseudogenic_transcript-p1, TcCLB.509123.20:mRNA-p1, TcCLB.511875.123:pseudogenic_transcript-p1, TcCLB.511675.6:pseudogenic_transcript-p1, TcCLB.511873.41:pseudogenic_transcript-p1	1	1	1	8	1-1-1-1	N0	one	one	one	many	one-to-one
hOG00301	N0.HOG0000303	OG0000254	Tb927.9.13160:mRNA-p1	TcIL3000.A.H_000044100.1-p1, TcIL3000.A.H_000049800.1-p1, TcIL3000.A.H_000135000.1-p1, TcIL3000.A.H_000135100.1-p1, TcIL3000.A.H_000134800.1-p1, TcIL3000.A.H_000043200.1-p1, TcIL3000.A.H_000043500.1-p1, TcIL3000.A.H_000050200.1-p1, TcIL3000.A.H_000050100.1-p1, TcIL3000.A.H_000052300.1-p1			1	10	0	0	1-1-0-0	N2	one	many	none	none	one-to-many
hOG00302	N0.HOG0000304	OG0000255		TcIL3000.A.H_000140800.1-p1, TcIL3000.A.H_000204700.1-p1, TcIL3000.A.H_000160500.1-p1, TcIL3000.A.H_000257300.1-p1, TcIL3000.A.H_000240000.1-p1, TcIL3000.A.H_000138200.1-p1, TcIL3000.A.H_000176800.1-p1, TcIL3000.A.H_000219400.1-p1, TcIL3000.A.H_000236500.1-p1, TcIL3000.A.H_000250500.1-p1, TcIL3000.A.H_000162700.1-p1			0	11	0	0	0-1-0-0	N4	none	many	none	none	none-to-many
hOG00303	N0.HOG0000305	OG0000256		TcIL3000.A.H_000195000.1-p1, TcIL3000.A.H_000226600.1-p1, TcIL3000.A.H_000198600.1-p1, TcIL3000.A.H_000262800.1-p1, TcIL3000.A.H_000951100.1-p1, TcIL3000.A.H_000994300.1-p1, TcIL3000.A.H_000256700.1-p1, TcIL3000.A.H_000270900.1-p1, TcIL3000.A.H_000260400.1-p1, TcIL3000.A.H_000151800.1-p1, TcIL3000.A.H_000245900.1-p1			0	11	0	0	0-1-0-0	N4	none	many	none	none	none-to-many
hOG00304	N0.HOG0000306	OG0000257		TcIL3000.A.H_000201100.1-p1, TcIL3000.A.H_000150600.1-p1, TcIL3000.A.H_000237100.1-p1, TcIL3000.A.H_000560800.1-p1, TcIL3000.A.H_000208900.1-p1, TcIL3000.A.H_000151200.1-p1, TcIL3000.A.H_000560500.1-p1, TcIL3000.A.H_000200700.1-p1, TcIL3000.A.H_000288700.1-p1, TcIL3000.A.H_000208800.1-p1, TcIL3000.A.H_000236800.1-p1			0	11	0	0	0-1-0-0	N4	none	many	none	none	none-to-many
hOG00305	N0.HOG0000307	OG0000258				TcCLB.510307.110:pseudogenic_transcript-p1, TcCLB.511587.10:mRNA-p1, TcCLB.508285.20:pseudogenic_transcript-p1, TcCLB.509265.50:pseudogenic_transcript-p1, TcCLB.504149.190:pseudogenic_transcript-p1, TcCLB.511473.3:pseudogenic_transcript-p1, TcCLB.509959.160:pseudogenic_transcript-p1, TcCLB.506113.40:pseudogenic_transcript-p1, TcCLB.506113.80:pseudogenic_transcript-p1, TcCLB.508381.20:pseudogenic_…	0	0	0	11	0-0-0-1	N6	none	none	none	many	none-to-none
hOG00306	N0.HOG0000308	OG0000259				TcCLB.509153.130:mRNA-p1, TcCLB.506529.120:mRNA-p1, TcCLB.507101.20:pseudogenic_transcript-p1, TcCLB.505987.20:mRNA-p1, TcCLB.511327.20:mRNA-p1, TcCLB.510839.20:mRNA-p1, TcCLB.506739.30:mRNA-p1, TcCLB.506635.50:mRNA-p1, TcCLB.511421.10:mRNA-p1, TcCLB.511181.140:mRNA-p1, TcCLB.507521.130:mRNA-p1	0	0	0	11	0-0-0-1	N6	none	none	none	many	none-to-none
hOG00307	N0.HOG0000309	OG0000260			TvY486_0024170:mRNA-p1, TvY486_0600410:mRNA-p1, TvY486_0027080:mRNA-p1, TvY486_0009220:mRNA-p1, TvY486_0600440:mRNA-p1, TvY486_0600450:mRNA-p1, TvY486_0600420:mRNA-p1, TvY486_0600430:mRNA-p1, TvY486_0028210:mRNA-p1, TvY486_0038760:mRNA-p1, TvY486_0041090:mRNA-p1		0	0	11	0	0-0-1-0	N5	none	none	many	none	none-to-none
hOG00308	N0.HOG0000310	OG0000261			TvY486_0031050:mRNA-p1, TvY486_0040930:mRNA-p1, TvY486_0017480:mRNA-p1, TvY486_0021360:mRNA-p1, TvY486_0002350:mRNA-p1, TvY486_0017520:mRNA-p1, TvY486_0028910:mRNA-p1, TvY486_0040130:mRNA-p1, TvY486_0017890:mRNA-p1, TvY486_0044590:mRNA-p1, TvY486_0040480:mRNA-p1		0	0	11	0	0-0-1-0	N5	none	none	many	none	none-to-none
hOG00309	N0.HOG0000311	OG0000262			TvY486_0011800:mRNA-p1, TvY486_0020070:mRNA-p1, TvY486_0035850:mRNA-p1, TvY486_0023780:mRNA-p1, TvY486_0006690:mRNA-p1, TvY486_0020020:mRNA-p1, TvY486_0020120:mRNA-p1, TvY486_0005400:mRNA-p1, TvY486_0023370:mRNA-p1, TvY486_0041840:mRNA-p1, TvY486_0017790:mRNA-p1		0	0	11	0	0-0-1-0	N5	none	none	many	none	none-to-none
hOG00310	N0.HOG0000312	OG0000263			TvY486_0005140:mRNA-p1, TvY486_0016660:mRNA-p1, TvY486_0037560:mRNA-p1, TvY486_0024270:mRNA-p1, TvY486_0025370:mRNA-p1, TvY486_0020500:mRNA-p1, TvY486_0011220:mRNA-p1, TvY486_0027570:mRNA-p1, TvY486_0033980:mRNA-p1, TvY486_0021980:mRNA-p1, TvY486_0000300:mRNA-p1		0	0	11	0	0-0-1-0	N5	none	none	many	none	none-to-none
hOG00311	N0.HOG0000313	OG0000264			TvY486_0003940:mRNA-p1, TvY486_0031400:mRNA-p1, TvY486_0201430:mRNA-p1, TvY486_1103680:mRNA-p1, TvY486_1110650:mRNA-p1, TvY486_0040970:mRNA-p1, TvY486_0045050:mRNA-p1, TvY486_0001520:mRNA-p1, TvY486_0017140:mRNA-p1, TvY486_0045040:mRNA-p1, TvY486_0032450:mRNA-p1		0	0	11	0	0-0-1-0	N5	none	none	many	none	none-to-none
hOG00312	N0.HOG0000314	OG0000265			TvY486_0041080:mRNA-p1, TvY486_0000240:mRNA-p1, TvY486_0016570:mRNA-p1, TvY486_0032800:mRNA-p1, TvY486_0021280:mRNA-p1, TvY486_0039050:mRNA-p1, TvY486_0016580:mRNA-p1, TvY486_0039070:mRNA-p1, TvY486_0026210:mRNA-p1, TvY486_0006510:mRNA-p1, TvY486_0041060:mRNA-p1		0	0	11	0	0-0-1-0	N5	none	none	many	none	none-to-none
hOG00313	N0.HOG0000315	OG0000266			TvY486_0020560:mRNA-p1, TvY486_0018830:mRNA-p1, TvY486_0031130:mRNA-p1, TvY486_0014900:mRNA-p1, TvY486_0022430:mRNA-p1, TvY486_0002620:mRNA-p1, TvY486_0044950:mRNA-p1, TvY486_0028550:mRNA-p1, TvY486_0037440:mRNA-p1, TvY486_0037780:mRNA-p1, TvY486_0019270:mRNA-p1		0	0	11	0	0-0-1-0	N5	none	none	many	none	none-to-none
hOG00314	N0.HOG0000316	OG0000267			TvY486_0027330:mRNA-p1, TvY486_0028510:mRNA-p1, TvY486_0024610:mRNA-p1, TvY486_0007190:mRNA-p1, TvY486_0004490:mRNA-p1, TvY486_0003390:mRNA-p1, TvY486_0038440:mRNA-p1, TvY486_0003300:mRNA-p1, TvY486_0008690:mRNA-p1, TvY486_0045010:mRNA-p1, TvY486_0006820:mRNA-p1		0	0	11	0	0-0-1-0	N5	none	none	many	none	none-to-none
hOG00315	N0.HOG0000317	OG0000268	Tb927.11.7480.1:mRNA-p1, Tb927.11.7480.2:mRNA-p1	TcIL3000.A.H_000935300.1-p1	TvY486_0016810:mRNA-p1	TcCLB.506163.40:mRNA-p1, TcCLB.506867.20:mRNA-p1	2	1	1	2	1-1-1-1	N0	two	one	one	two	two-to-one
hOG00316	N0.HOG0000318	OG0000268	Tb927.10.200:mRNA-p1	TcIL3000.A.H_000712900.1-p1	TvY486_1000110:mRNA-p1	TcCLB.511145.50:mRNA-p1	1	1	1	1	1-1-1-1	N0	one	one	one	one	one-to-one
hOG00317	N0.HOG0000319	OG0000269	Tb927.11.3560.1-p1, Tb11.v5.0317.1-p1, Tb927.11.7980:mRNA-p1, Tb927.11.17260:mRNA-p1, Tb927.6.5250:pseudogenic_transcript-p1, Tb927.11.18020:mRNA-p1, Tb11.v5.0855.1-p1, Tb927.11.3810:mRNA-p1, Tb927.1.350:pseudogenic_transcript-p1, Tb11.v5.1031.1-p1				10	0	0	0	1-0-0-0	N3	many	none	none	none	many-to-none
hOG00318	N0.HOG0000320	OG0000270	Tb11.0290:mRNA-p1, Tb11.0390:mRNA-p1, Tb927.6.4980:mRNA-p1, Tb927.11.7705:mRNA-p1	TcIL3000.A.H_000484900.1-p1, TcIL3000.A.H_000937500.1-p1	TvY486_1108430:mRNA-p1, TvY486_0604300:mRNA-p1	TcCLB.409117.20:mRNA-p1, TcCLB.506945.230:mRNA-p1	4	2	2	2	1-1-1-1	N0	many	two	two	two	many-to-two
hOG00319	N0.HOG0000321	OG0000271	Tb927.1.720:mRNA-p1	TcIL3000.A.H_000275400.1-p1		TcCLB.511419.50:mRNA-p1	1	1	0	1	1-1-0-1	N0	one	one	loss	one	one-to-one
hOG00320	N0.HOG0000322	OG0000271	Tb927.1.710:mRNA-p1, Tb927.1.700:mRNA-p1	TcIL3000.A.H_000275200.1-p1, TcIL3000.A.H_000275300.1-p1, TcIL3000.A.H_000275100.1-p1	TvY486_0100140:mRNA-p1	TcCLB.511419.40:mRNA-p1	2	3	1	1	1-1-1-1	N0	two	many	one	one	two-to-many
hOG00321	N0.HOG0000323	OG0000272	Tb927.11.9010:mRNA-p1, Tb927.11.9000:mRNA-p1, Tb11.v5.0514.1-p1, Tb927.11.9020:mRNA-p1, Tb927.11.9030:mRNA-p1	TcIL3000.A.H_000946900.1-p1, TcIL3000.A.H_000947100.1-p1, TcIL3000.A.H_000946800.1-p1, TcIL3000.A.H_000947000.1-p1, TcIL3000.A.H_000947200.1-p1			5	5	0	0	1-1-0-0	N2	many	many	none	none	many-to-many
hOG00322	N0.HOG0000324	OG0000273	Tb08.27P2.270:pseudogenic_transcript-p1, Tb927.5.4940:pseudogenic_transcript-p1, Tb11.v5.0915.1-p1, Tb927.9.16280:pseudogenic_transcript-p1, Tb927.9.1190:pseudogenic_transcript-p1, Tb09.v4.0186:pseudogenic_transcript-p1, Tb927.11.20550:mRNA-p1, Tb927.9.1180:pseudogenic_transcript-p1, Tb927.11.20720:mRNA-p1, Tb927.9.990:pseudogenic_transcript-p1				10	0	0	0	1-0-0-0	N3	many	none	none	none	many-to-none
hOG00323	N0.HOG0000325	OG0000274	Tb927.5.4740:pseudogenic_transcript-p1, Tb11.v5.1025.1-p1, Tb08.27P2.550:pseudogenic_transcript-p1, Tb10.v4.0104:pseudogenic_transcript-p1, Tb10.v4.0099:mRNA-p1, Tb09.v4.0052:pseudogenic_transcript-p1, Tb927.9.910:mRNA-p1, Tb927.9.920:mRNA-p1, Tb10.v4.0169:pseudogenic_transcript-p1, Tb927.7.6520:pseudogenic_transcript-p1				10	0	0	0	1-0-0-0	N3	many	none	none	none	many-to-none
hOG00324	N0.HOG0000326	OG0000275	Tb927.9.11030:mRNA-p1, Tb927.9.11100:mRNA-p1, Tb927.10.13010:mRNA-p1, Tb11.v5.0671.1-p1	TcIL3000.A.H_000688000.1-p1, TcIL3000.A.H_000687600.1-p1, TcIL3000.A.H_000834200.1-p1	TvY486_0905050:mRNA-p1, TvY486_1012660:mRNA-p1	TcCLB.509805.10:mRNA-p1	4	3	2	1	1-1-1-1	N0	many	many	two	one	many-to-many
hOG00325	N0.HOG0000327	OG0000276	Tb927.7.5000:mRNA-p1, Tb927.7.5020:mRNA-p1, Tb11.v5.0181.1-p1, Tb11.v5.0182.1-p1	TcIL3000.A.H_000534900.1-p1, TcIL3000.A.H_000535100.1-p1	TvY486_0705100:mRNA-p1, TvY486_0705080:mRNA-p1	TcCLB.509149.40:mRNA-p1, TcCLB.509149.60:mRNA-p1	4	2	2	2	1-1-1-1	N0	many	two	two	two	many-to-two
hOG00326	N0.HOG0000328	OG0000277	Tb927.8.8340:mRNA-p1, Tb927.4.5070:mRNA-p1, Tb927.4.3920:mRNA-p1	TcIL3000.A.H_000141300.1-p1, TcIL3000.A.H_000141000.1-p1, TcIL3000.A.H_000387600.1-p1, TcIL3000.A.H_000387700.1-p1	TvY486_0403660:mRNA-p1	TcCLB.508557.29:mRNA-p1, TcCLB.430539.10:mRNA-p1	3	4	1	2	1-1-1-1	N0	many	many	one	two	many-to-many
hOG00327	N0.HOG0000329	OG0000278	Tb927.11.12880:mRNA-p1, Tb11.v5.0366.1-p1, Tb11.v5.0365.1-p1, Tb927.11.12870:mRNA-p1	TcIL3000.A.H_000990900.1-p1, TcIL3000.A.H_000990800.1-p1, TcIL3000.A.H_000990700.1-p1	TvY486_1113730:mRNA-p1, TvY486_1113740:mRNA-p1	TcCLB.511557.40:mRNA-p1	4	3	2	1	1-1-1-1	N0	many	many	two	one	many-to-many
hOG00328	N0.HOG0000330	OG0000279	Tb927.3.2490:mRNA-p1	TcIL3000.A.H_000327600.1-p1	TvY486_0301870:mRNA-p1	TcCLB.507907.50:mRNA-p1, TcCLB.511471.150:pseudogenic_transcript-p1, TcCLB.506961.110:pseudogenic_transcript-p1, TcCLB.511587.40:pseudogenic_transcript-p1, TcCLB.504099.30:pseudogenic_transcript-p1, TcCLB.506047.10:pseudogenic_transcript-p1, TcCLB.509871.39:pseudogenic_transcript-p1	1	1	1	7	1-1-1-1	N0	one	one	one	many	one-to-one
hOG00329	N0.HOG0000331	OG0000280	Tb927.11.18950.1-p1, Tb927.11.17270:mRNA-p1, Tb927.9.16150:pseudogenic_transcript-p1, Tb927.9.520:pseudogenic_transcript-p1, Tb927.9.440:mRNA-p1, Tb927.11.17370:mRNA-p1, Tb927.11.17500:mRNA-p1, Tb11.v5.1037.1-p1, Tb927.11.20290:pseudogenic_transcript-p1, Tb927.10.10:mRNA-p1				10	0	0	0	1-0-0-0	N3	many	none	none	none	many-to-none
hOG00330	N0.HOG0000332	OG0000281	Tb927.9.12630:mRNA-p1, Tb927.9.12610:mRNA-p1, Tb927.9.12590:mRNA-p1, Tb927.9.12550:mRNA-p1, Tb927.9.12570:mRNA-p1	TcIL3000.A.H_000697000.1-p1, TcIL3000.A.H_000697100.1-p1, TcIL3000.A.H_000696900.1-p1	TvY486_0906060:mRNA-p1	TcCLB.510741.210:pseudogenic_transcript-p1	5	3	1	1	1-1-1-1	N0	many	many	one	one	many-to-many
hOG00331	N0.HOG0000333	OG0000282	Tb927.3.4720:mRNA-p1, Tb927.3.4760:mRNA-p1	TcIL3000.A.H_000336500.1-p1, TcIL3000.A.H_000214600.1-p1, TcIL3000.A.H_000336600.1-p1, TcIL3000.A.H_000350900.1-p1, TcIL3000.A.H_000214200.1-p1	TvY486_0304110:mRNA-p1, TvY486_0304114:mRNA-p1	TcCLB.503671.39:mRNA-p1	2	5	2	1	1-1-1-1	N0	two	many	two	one	two-to-many
hOG00332	N0.HOG0000334	OG0000283	Tb11.v5.0501.1-p1, Tb927.10.3930:mRNA-p1, Tb927.10.3940:mRNA-p1	TcIL3000.A.H_000749200.1-p1, TcIL3000.A.H_000749100.1-p1	TvY486_1003990:mRNA-p1, TvY486_1003980:mRNA-p1	TcCLB.510999.39:mRNA-p1, TcCLB.511001.18:mRNA-p1, TcCLB.511001.9:mRNA-p1	3	2	2	3	1-1-1-1	N0	many	two	two	many	many-to-two
hOG00333	N0.HOG0000335	OG0000284	Tb927.6.930:mRNA-p1, Tb927.6.940:mRNA-p1, Tb927.11.3220:mRNA-p1, Tb927.10.2440:mRNA-p1	TcIL3000.A.H_000446600.1-p1, TcIL3000.A.H_000735700.1-p1	TvY486_0020990:mRNA-p1, TvY486_0019190:mRNA-p1	TcCLB.506531.50:mRNA-p1, TcCLB.507537.40:mRNA-p1	4	2	2	2	1-1-1-1	N0	many	two	two	two	many-to-two
hOG00334	N0.HOG0000336	OG0000285	Tb927.1.380:mRNA-p1, Tb927.9.14530:mRNA-p1, Tb927.2.940:mRNA-p1, Tb927.2.160:mRNA-p1, Tb927.1.470:mRNA-p1, Tb927.1.280:mRNA-p1, Tb927.7.7550:mRNA-p1, Tb927.6.120:mRNA-p1, Tb927.2.680:mRNA-p1, Tb927.4.150:mRNA-p1				10	0	0	0	1-0-0-0	N3	many	none	none	none	many-to-none
hOG00335	N0.HOG0000337	OG0000286	Tb927.7.3320:mRNA-p1, Tb927.7.5910:mRNA-p1, Tb927.7.5900:mRNA-p1	TcIL3000.A.H_000517800.1-p1, TcIL3000.A.H_000543500.1-p1, TcIL3000.A.H_000543400.1-p1	TvY486_0703170:mRNA-p1, TvY486_0706040:mRNA-p1, TvY486_0706030:mRNA-p1	TcCLB.510533.180:mRNA-p1	3	3	3	1	1-1-1-1	N0	many	many	many	one	many-to-many
hOG00336	N0.HOG0000338	OG0000287	Tb927.6.5130:mRNA-p1, Tb927.6.5120:mRNA-p1	TcIL3000.A.H_000486400.1-p1, TcIL3000.A.H_000486500.1-p1	TvY486_0604440:mRNA-p1, TvY486_0604430:mRNA-p1	TcCLB.509165.40:mRNA-p1	2	2	2	1	1-1-1-1	N0	two	two	two	one	two-to-two
hOG00337	N0.HOG0000339	OG0000287	Tb927.9.5690:mRNA-p1			TcCLB.507875.159:pseudogenic_transcript-p1, TcCLB.505977.26:mRNA-p1	1	0	0	2	1-0-0-1	N0	one	loss	loss	two	one-to-loss
hOG00338	N0.HOG0000340	OG0000288			TvY486_0603220:mRNA-p1	TcCLB.506941.280:mRNA-p1	0	0	1	1	0-0-1-1	N0	loss	loss	one	one	loss-to-loss
hOG00339	N0.HOG0000341	OG0000288	Tb927.6.3750:mRNA-p1, Tb927.6.3800:mRNA-p1, Tb927.6.3740:mRNA-p1	TcIL3000.A.H_000473600.1-p1, TcIL3000.A.H_000473100.1-p1, TcIL3000.A.H_000177300.1-p1	TvY486_0603230:mRNA-p1	TcCLB.511745.10:mRNA-p1	3	3	1	1	1-1-1-1	N0	many	many	one	one	many-to-many
hOG00340	N0.HOG0000342	OG0000289	Tb927.1.600:mRNA-p1, Tb927.1.580:mRNA-p1	TcIL3000.A.H_000274300.1-p1, TcIL3000.A.H_000274400.1-p1	TvY486_0100050:mRNA-p1, TvY486_0024200:mRNA-p1, TvY486_0100070:mRNA-p1, TvY486_0003620:mRNA-p1	TcCLB.511417.90:mRNA-p1, TcCLB.511417.80:mRNA-p1	2	2	4	2	1-1-1-1	N0	two	two	many	two	two-to-two
hOG00341	N0.HOG0000343	OG0000290	Tb927.9.14660:mRNA-p1, Tb927.9.14940:mRNA-p1	TcIL3000.A.H_000049500.1-p1, TcIL3000.A.H_000043000.1-p1, TcIL3000.A.H_000042900.1-p1, TcIL3000.A.H_000043100.1-p1, TcIL3000.A.H_000049600.1-p1, TcIL3000.A.H_000043900.1-p1, TcIL3000.A.H_000044300.1-p1, TcIL3000.A.H_000044000.1-p1			2	8	0	0	1-1-0-0	N2	two	many	none	none	two-to-many
hOG00342	N0.HOG0000344	OG0000291	Tb927.7.1140:mRNA-p1, Tb927.7.1120:mRNA-p1, Tb927.7.1130:mRNA-p1	TcIL3000.A.H_000497900.1-p1, TcIL3000.A.H_000498000.1-p1	TvY486_0700950:mRNA-p1, TvY486_0700940:mRNA-p1	TcCLB.503899.130:mRNA-p1, TcCLB.503899.110:mRNA-p1, TcCLB.503899.119:mRNA-p1	3	2	2	3	1-1-1-1	N0	many	two	two	many	many-to-two
hOG00343	N0.HOG0000345	OG0000292	Tb927.9.2420:mRNA-p1			TcCLB.504421.19:mRNA-p1	1	0	0	1	1-0-0-1	N0	one	loss	loss	one	one-to-loss
hOG00344	N0.HOG0000346	OG0000292	Tb927.9.2400:mRNA-p1, Tb927.9.2390:mRNA-p1	TcIL3000.A.H_000648300.1-p1, TcIL3000.A.H_000648200.1-p1, TcIL3000.A.H_000648100.1-p1	TvY486_0900750:mRNA-p1	TcCLB.504423.15:mRNA-p1, TcCLB.504423.10:mRNA-p1	2	3	1	2	1-1-1-1	N0	two	many	one	two	two-to-many
hOG00345	N0.HOG0000347	OG0000293	Tb927.11.3530.2:mRNA-p1, Tb927.11.3530.1:mRNA-p1	TcIL3000.A.H_000896600.1-p1	TvY486_1103640:mRNA-p1	TcCLB.511049.30:mRNA-p1, TcCLB.504011.70:mRNA-p1, TcCLB.506953.10:pseudogenic_transcript-p1, TcCLB.511911.81:pseudogenic_transcript-p1, TcCLB.511129.54:pseudogenic_transcript-p1, TcCLB.506633.74:pseudogenic_transcript-p1	2	1	1	6	1-1-1-1	N0	two	one	one	many	two-to-one
hOG00346	N0.HOG0000348	OG0000294	Tb927.11.6300:mRNA-p1	TcIL3000.A.H_000922400.1-p1, TcIL3000.A.H_000922300.1-p1, TcIL3000.A.H_000210600.1-p1, TcIL3000.A.H_000210700.1-p1	TvY486_1106680:mRNA-p1, TvY486_1106690:mRNA-p1, TvY486_1106670:mRNA-p1	TcCLB.510101.170:mRNA-p1, TcCLB.510101.180:mRNA-p1	1	4	3	2	1-1-1-1	N0	one	many	many	two	one-to-many
hOG00347	N0.HOG0000349	OG0000295	Tb11.v5.0493.1-p1, Tb927.7.3830:mRNA-p1	TcIL3000.A.H_000522700.1-p1, TcIL3000.A.H_000273300.1-p1, TcIL3000.A.H_000522800.1-p1	TvY486_0004610:mRNA-p1	TcCLB.504227.5:mRNA-p1, TcCLB.511253.10:mRNA-p1, TcCLB.511253.31:mRNA-p1, TcCLB.511253.20:mRNA-p1	2	3	1	4	1-1-1-1	N0	two	many	one	many	two-to-many
hOG00348	N0.HOG0000350	OG0000296		TcIL3000.A.H_000101600.1-p1, TcIL3000.A.H_000113700.1-p1, TcIL3000.A.H_000711800.1-p1, TcIL3000.A.H_000778300.1-p1, TcIL3000.A.H_000135200.1-p1, TcIL3000.A.H_000024100.1-p1, TcIL3000.A.H_000951700.1-p1, TcIL3000.A.H_000897400.1-p1, TcIL3000.A.H_000897500.1-p1, TcIL3000.A.H_000897300.1-p1			0	10	0	0	0-1-0-0	N4	none	many	none	none	none-to-many
hOG00349	N0.HOG0000351	OG0000297		TcIL3000.A.H_000213600.1-p1, TcIL3000.A.H_000287900.1-p1, TcIL3000.A.H_000438000.1-p1, TcIL3000.A.H_000437600.1-p1, TcIL3000.A.H_000126700.1-p1, TcIL3000.A.H_000580100.1-p1, TcIL3000.A.H_000025400.1-p1, TcIL3000.A.H_000072600.1-p1, TcIL3000.A.H_000209800.1-p1	TvY486_0029340:mRNA-p1		0	9	1	0	0-1-1-0	N1	loss	many	one	none	loss-to-many
hOG00350	N0.HOG0000352	OG0000298		TcIL3000.A.H_000104900.1-p1, TcIL3000.A.H_000035300.1-p1, TcIL3000.A.H_000489100.1-p1, TcIL3000.A.H_000026900.1-p1, TcIL3000.A.H_000489200.1-p1, TcIL3000.A.H_000009700.1-p1, TcIL3000.A.H_000010300.1-p1, TcIL3000.A.H_000076200.1-p1, TcIL3000.A.H_000071500.1-p1, TcIL3000.A.H_000578200.1-p1			0	10	0	0	0-1-0-0	N4	none	many	none	none	none-to-many
hOG00351	N0.HOG0000353	OG0000299		TcIL3000.A.H_000732100.1-p1, TcIL3000.A.H_000261900.1-p1, TcIL3000.A.H_000188900.1-p1, TcIL3000.A.H_000188700.1-p1, TcIL3000.A.H_000262100.1-p1, TcIL3000.A.H_000189500.1-p1, TcIL3000.A.H_000731500.1-p1, TcIL3000.A.H_000189100.1-p1, TcIL3000.A.H_000261700.1-p1, TcIL3000.A.H_000732200.1-p1			0	10	0	0	0-1-0-0	N4	none	many	none	none	none-to-many
hOG00352	N0.HOG0000354	OG0000300		TcIL3000.A.H_000636600.1-p1, TcIL3000.A.H_000173200.1-p1, TcIL3000.A.H_000173700.1-p1, TcIL3000.A.H_000636700.1-p1, TcIL3000.A.H_000186800.1-p1, TcIL3000.A.H_000144500.1-p1, TcIL3000.A.H_000173100.1-p1, TcIL3000.A.H_000636500.1-p1, TcIL3000.A.H_000173600.1-p1, TcIL3000.A.H_000173500.1-p1			0	10	0	0	0-1-0-0	N4	none	many	none	none	none-to-many
hOG00353	N0.HOG0000355	OG0000301		TcIL3000.A.H_000445000.1-p1, TcIL3000.A.H_000441700.1-p1, TcIL3000.A.H_000127300.1-p1, TcIL3000.A.H_000033400.1-p1, TcIL3000.A.H_000440200.1-p1, TcIL3000.A.H_000440700.1-p1, TcIL3000.A.H_000251900.1-p1, TcIL3000.A.H_000439800.1-p1, TcIL3000.A.H_000444500.1-p1, TcIL3000.A.H_000439300.1-p1			0	10	0	0	0-1-0-0	N4	none	many	none	none	none-to-many
hOG00354	N0.HOG0000356	OG0000302				TcCLB.509699.170:mRNA-p1, TcCLB.510555.41:pseudogenic_transcript-p1, TcCLB.511175.50:pseudogenic_transcript-p1, TcCLB.507981.40:mRNA-p1, TcCLB.506409.130:pseudogenic_transcript-p1, TcCLB.510557.73:pseudogenic_transcript-p1, TcCLB.498829.10:mRNA-p1, TcCLB.506769.40:mRNA-p1, TcCLB.507953.170:mRNA-p1, TcCLB.506285.80:mRNA-p1	0	0	0	10	0-0-0-1	N6	none	none	none	many	none-to-none
hOG00355	N0.HOG0000357	OG0000303				TcCLB.508675.29:mRNA-p1, TcCLB.506563.50:pseudogenic_transcript-p1, TcCLB.510957.9:mRNA-p1, TcCLB.506563.70:pseudogenic_transcript-p1, TcCLB.506563.79:pseudogenic_transcript-p1, TcCLB.506563.130:pseudogenic_transcript-p1, TcCLB.506563.90:pseudogenic_transcript-p1, TcCLB.506563.120:mRNA-p1, TcCLB.506563.110:pseudogenic_transcript-p1, TcCLB.510091.119:pseudogenic_transcript-p1	0	0	0	10	0-0-0-1	N6	none	none	none	many	none-to-none
hOG00356	N0.HOG0000358	OG0000304				TcCLB.511605.10:mRNA-p1, TcCLB.511175.20:mRNA-p1, TcCLB.506501.90:mRNA-p1, TcCLB.498829.21:mRNA-p1, TcCLB.508325.90:mRNA-p1, TcCLB.508143.110:mRNA-p1, TcCLB.511603.480:mRNA-p1, TcCLB.506501.300:mRNA-p1, TcCLB.510279.70:mRNA-p1, TcCLB.509699.240:mRNA-p1	0	0	0	10	0-0-0-1	N6	none	none	none	many	none-to-none
hOG00357	N0.HOG0000359	OG0000305			TvY486_0016430:mRNA-p1, TvY486_0029920:mRNA-p1, TvY486_0028505:mRNA-p1, TvY486_0001190:mRNA-p1, TvY486_0021200:mRNA-p1, TvY486_0010900:mRNA-p1, TvY486_0034950:mRNA-p1, TvY486_0017830:mRNA-p1, TvY486_0015290:mRNA-p1, TvY486_1109920:mRNA-p1		0	0	10	0	0-0-1-0	N5	none	none	many	none	none-to-none
hOG00358	N0.HOG0000360	OG0000306			TvY486_0033270:mRNA-p1, TvY486_0021770:mRNA-p1, TvY486_0024560:mRNA-p1, TvY486_0026130:mRNA-p1, TvY486_0012940:mRNA-p1, TvY486_0012200:mRNA-p1, TvY486_0041360:mRNA-p1, TvY486_0033060:mRNA-p1, TvY486_0008100:mRNA-p1, TvY486_0012950:mRNA-p1		0	0	10	0	0-0-1-0	N5	none	none	many	none	none-to-none
hOG00359	N0.HOG0000361	OG0000307			TvY486_0026370:mRNA-p1, TvY486_0022190:mRNA-p1, TvY486_0034930:mRNA-p1, TvY486_0038660:mRNA-p1, TvY486_0006710:mRNA-p1, TvY486_0025110:mRNA-p1, TvY486_0028470:mRNA-p1, TvY486_0020390:mRNA-p1, TvY486_0017930:mRNA-p1, TvY486_0027060:mRNA-p1		0	0	10	0	0-0-1-0	N5	none	none	many	none	none-to-none
hOG00360	N0.HOG0000362	OG0000308			TvY486_0018020:mRNA-p1, TvY486_0012800:mRNA-p1, TvY486_0036020:mRNA-p1, TvY486_0031490:mRNA-p1, TvY486_0027240:mRNA-p1, TvY486_0032810:mRNA-p1, TvY486_0024040:mRNA-p1, TvY486_0041560:mRNA-p1, TvY486_0004180:mRNA-p1, TvY486_0011720:mRNA-p1		0	0	10	0	0-0-1-0	N5	none	none	many	none	none-to-none
hOG00361	N0.HOG0000363	OG0000309			TvY486_0034520:mRNA-p1, TvY486_0018850:mRNA-p1, TvY486_0039270:mRNA-p1, TvY486_0018860:mRNA-p1, TvY486_0034120:mRNA-p1, TvY486_0004820:mRNA-p1, TvY486_0037740:mRNA-p1, TvY486_0002630:mRNA-p1, TvY486_0005950:mRNA-p1, TvY486_0005930:mRNA-p1		0	0	10	0	0-0-1-0	N5	none	none	many	none	none-to-none
hOG00362	N0.HOG0000364	OG0000310			TvY486_0031550:mRNA-p1, TvY486_0043560:mRNA-p1, TvY486_0043490:mRNA-p1, TvY486_0007890:mRNA-p1, TvY486_0002320:mRNA-p1, TvY486_0804360:mRNA-p1, TvY486_0803130:mRNA-p1, TvY486_0043270:mRNA-p1, TvY486_0034090:mRNA-p1, TvY486_0008330:mRNA-p1		0	0	10	0	0-0-1-0	N5	none	none	many	none	none-to-none
hOG00363	N0.HOG0000365	OG0000311			TvY486_0023400:mRNA-p1, TvY486_0013020:mRNA-p1, TvY486_0002950:mRNA-p1, TvY486_0024160:mRNA-p1, TvY486_0041730:mRNA-p1, TvY486_0003160:mRNA-p1, TvY486_0015970:mRNA-p1, TvY486_0016190:mRNA-p1, TvY486_0043930:mRNA-p1, TvY486_0024820:mRNA-p1		0	0	10	0	0-0-1-0	N5	none	none	many	none	none-to-none
hOG00364	N0.HOG0000366	OG0000312			TvY486_0016960:mRNA-p1, TvY486_0008780:mRNA-p1, TvY486_0013360:mRNA-p1, TvY486_0026540:mRNA-p1, TvY486_0044400:mRNA-p1, TvY486_0002965:mRNA-p1, TvY486_0021255:mRNA-p1, TvY486_0029480:mRNA-p1, TvY486_0025650:mRNA-p1, TvY486_0014240:mRNA-p1		0	0	10	0	0-0-1-0	N5	none	none	many	none	none-to-none
hOG00365	N0.HOG0000367	OG0000313			TvY486_0039010:mRNA-p1, TvY486_0011140:mRNA-p1, TvY486_0032310:mRNA-p1, TvY486_0008850:mRNA-p1, TvY486_0024470:mRNA-p1, TvY486_0033040:mRNA-p1, TvY486_0001130:mRNA-p1, TvY486_0017770:mRNA-p1, TvY486_0028570:mRNA-p1, TvY486_0026570:mRNA-p1		0	0	10	0	0-0-1-0	N5	none	none	many	none	none-to-none
hOG00366	N0.HOG0000368	OG0000314			TvY486_0002920:mRNA-p1, TvY486_0036480:mRNA-p1, TvY486_0000960:mRNA-p1, TvY486_0002900:mRNA-p1, TvY486_0001380:mRNA-p1, TvY486_0018010:mRNA-p1, TvY486_0042650:mRNA-p1, TvY486_0020290:mRNA-p1, TvY486_0015060:mRNA-p1, TvY486_0002910:mRNA-p1		0	0	10	0	0-0-1-0	N5	none	none	many	none	none-to-none
hOG00367	N0.HOG0000369	OG0000315	Tb927.10.6400:mRNA-p1, Tb927.10.6510:mRNA-p1	TcIL3000.A.H_000772600.1-p1, TcIL3000.A.H_000771700.1-p1	TvY486_1006480:mRNA-p1	TcCLB.507641.290:mRNA-p1, TcCLB.507641.280:mRNA-p1, TcCLB.507641.260:pseudogenic_transcript-p1, TcCLB.507641.300:mRNA-p1	2	2	1	4	1-1-1-1	N0	two	two	one	many	two-to-two
hOG00368	N0.HOG0000370	OG0000316	Tb927.11.5280:mRNA-p1, Tb927.10.1570:mRNA-p1, Tb927.7.1470:mRNA-p1	TcIL3000.A.H_000726200.1-p1, TcIL3000.A.H_000501100.1-p1	TvY486_0701250:mRNA-p1, TvY486_1001580:mRNA-p1	TcCLB.504125.40:mRNA-p1, TcCLB.503579.70:mRNA-p1	3	2	2	2	1-1-1-1	N0	many	two	two	two	many-to-two
hOG00369	N0.HOG0000371	OG0000317	Tb927.3.3930:mRNA-p1, Tb927.3.3960:mRNA-p1	TcIL3000.A.H_000342100.1-p1, TcIL3000.A.H_000342400.1-p1	TvY486_0303250:mRNA-p1	TcCLB.503683.11:mRNA-p1	2	2	1	1	1-1-1-1	N0	two	two	one	one	two-to-two
hOG00370	N0.HOG0000372	OG0000317	Tb927.3.3940:mRNA-p1	TcIL3000.A.H_000342200.1-p1		TcCLB.503683.30:mRNA-p1	1	1	0	1	1-1-0-1	N0	one	one	loss	one	one-to-one
hOG00371	N0.HOG0000373	OG0000318	Tb927.5.150:mRNA-p1, Tb11.v5.0984.1-p1, Tb927.9.720:mRNA-p1, Tb09.v4.0151:mRNA-p1, Tb927.9.730:mRNA-p1, Tb927.9.7340:mRNA-p1, Tb10.v4.0217:mRNA-p1, Tb927.11.17850:mRNA-p1, Tb927.3.5760:mRNA-p1				9	0	0	0	1-0-0-0	N3	many	none	none	none	many-to-none
hOG00372	N0.HOG0000374	OG0000319	Tb927.3.1480:mRNA-p1, Tb927.8.530:pseudogenic_transcript-p1, Tb927.11.16180:mRNA-p1, Tb927.11.4060:mRNA-p1, Tb927.4.1220:mRNA-p1, Tb927.1.3320:mRNA-p1, Tb927.5.1440:mRNA-p1, Tb927.5.1400:mRNA-p1, Tb927.5.1420:mRNA-p1				9	0	0	0	1-0-0-0	N3	many	none	none	none	many-to-none
hOG00373	N0.HOG0000375	OG0000320	Tb927.11.3600:mRNA-p1, Tb11.v5.1059.1-p1, Tb927.11.3590:mRNA-p1	TcIL3000.A.H_000897200.1-p1, TcIL3000.A.H_000897100.1-p1	TvY486_1103730:mRNA-p1, TvY486_1103720:mRNA-p1	TcCLB.511051.50:mRNA-p1, TcCLB.511051.39:mRNA-p1	3	2	2	2	1-1-1-1	N0	many	two	two	two	many-to-two
hOG00374	N0.HOG0000376	OG0000321	Tb927.10.1090:mRNA-p1, Tb927.10.1080:mRNA-p1	TcIL3000.A.H_000721600.1-p1, TcIL3000.A.H_000721700.1-p1	TvY486_1001040:mRNA-p1, TvY486_1001030:mRNA-p1, TvY486_1001020:mRNA-p1	TcCLB.504181.20:mRNA-p1, TcCLB.504181.30:mRNA-p1	2	2	3	2	1-1-1-1	N0	two	two	many	two	two-to-two
hOG00375	N0.HOG0000377	OG0000322	Tb927.7.4240:mRNA-p1, Tb927.7.4250:mRNA-p1	TcIL3000.A.H_000527100.1-p1, TcIL3000.A.H_000527500.1-p1, TcIL3000.A.H_000526800.1-p1, TcIL3000.A.H_000527200.1-p1	TvY486_0704280:mRNA-p1, TvY486_0704300:mRNA-p1	TcCLB.506661.150:mRNA-p1	2	4	2	1	1-1-1-1	N0	two	many	two	one	two-to-many
hOG00376	N0.HOG0000378	OG0000323	Tb927.10.4120.1:mRNA-p1, Tb927.10.4110:mRNA-p1, Tb927.10.4120.2:mRNA-p1	TcIL3000.A.H_000750600.1-p1, TcIL3000.A.H_000750700.1-p1	TvY486_1004150:mRNA-p1, TvY486_1004140:mRNA-p1	TcCLB.503453.40:mRNA-p1, TcCLB.503453.30:mRNA-p1	3	2	2	2	1-1-1-1	N0	many	two	two	two	many-to-two
hOG00377	N0.HOG0000379	OG0000324	Tb927.10.6880:mRNA-p1, Tb11.v5.0516.1-p1	TcIL3000.A.H_000155000.1-p1, TcIL3000.A.H_000775800.1-p1	TvY486_1006840:mRNA-p1	TcCLB.510105.230:mRNA-p1, TcCLB.508537.10:mRNA-p1, TcCLB.506409.240:mRNA-p1, TcCLB.461165.16:mRNA-p1	2	2	1	4	1-1-1-1	N0	two	two	one	many	two-to-two
hOG00378	N0.HOG0000380	OG0000325	Tb927.5.3740:mRNA-p1	TcIL3000.A.H_000429600.1-p1	TvY486_0503170:mRNA-p1	TcCLB.503619.29:mRNA-p1	1	1	1	1	1-1-1-1	N0	one	one	one	one	one-to-one
hOG00379	N0.HOG0000381	OG0000325	Tb927.10.1810:mRNA-p1, Tb927.5.3745:mRNA-p1	TcIL3000.A.H_000728000.1-p1	TvY486_0503180:mRNA-p1	TcCLB.506495.9:mRNA-p1	2	1	1	1	1-1-1-1	N0	two	one	one	one	two-to-one
hOG00380	N0.HOG0000382	OG0000326	Tb927.4.3190:mRNA-p1, Tb927.4.3460:mRNA-p1	TcIL3000.A.H_000380200.1-p1, TcIL3000.A.H_000172300.1-p1, TcIL3000.A.H_000382900.1-p1	TvY486_0403050:mRNA-p1, TvY486_0014730:mRNA-p1, TvY486_0403070:mRNA-p1	TcCLB.504055.81:mRNA-p1	2	3	3	1	1-1-1-1	N0	two	many	many	one	two-to-many
hOG00381	N0.HOG0000383	OG0000327	Tb927.7.5790:mRNA-p1	TcIL3000.A.H_000542400.1-p1	TvY486_0705890:mRNA-p1	TcCLB.508209.144:mRNA-p1	1	1	1	1	1-1-1-1	N0	one	one	one	one	one-to-one
hOG00382	N0.HOG0000384	OG0000327	Tb927.7.1300:mRNA-p1	TcIL3000.A.H_000499500.1-p1	TvY486_0701000:mRNA-p1, TvY486_0701120:mRNA-p1	TcCLB.508209.140:mRNA-p1	1	1	2	1	1-1-1-1	N0	one	one	two	one	one-to-one
hOG00383	N0.HOG0000385	OG0000328	Tb927.5.2190:mRNA-p1, Tb927.5.2220:mRNA-p1, Tb927.5.2250:mRNA-p1	TcIL3000.A.H_000265700.1-p1, TcIL3000.A.H_000265500.1-p1, TcIL3000.A.H_000414100.1-p1, TcIL3000.A.H_000414400.1-p1, TcIL3000.A.H_000413900.1-p1	TvY486_0501620:mRNA-p1		3	5	1	0	1-1-1-0	N1	many	many	one	none	many-to-many
hOG00384	N0.HOG0000386	OG0000329	Tb11.v5.0288.1-p1, Tb927.11.12780.1-p1, Tb927.11.12800:mRNA-p1, Tb927.11.12820:mRNA-p1, Tb927.11.12790:mRNA-p1, Tb927.11.12810:mRNA-p1	TcIL3000.A.H_000990200.1-p1	TvY486_1113660:mRNA-p1	TcCLB.511555.80:mRNA-p1	6	1	1	1	1-1-1-1	N0	many	one	one	one	many-to-one
hOG00385	N0.HOG0000387	OG0000330	Tb11.v5.0226.1-p1, Tb927.5.410:mRNA-p1, Tb927.10.9450:mRNA-p1, Tb927.2.1600:mRNA-p1, Tb927.5.430:mRNA-p1, Tb11.v5.0224.1-p1, Tb11.v5.0225.1-p1, Tb927.5.420:mRNA-p1	TcIL3000.A.H_000013400.1-p1			8	1	0	0	1-1-0-0	N2	many	one	none	none	many-to-one
hOG00386	N0.HOG0000388	OG0000331	Tb927.11.10910:mRNA-p1, Tb927.11.10790:mRNA-p1	TcIL3000.A.H_000971400.1-p1, TcIL3000.A.H_000970400.1-p1	TvY486_1111700:mRNA-p1	TcCLB.509825.14:mRNA-p1	2	2	1	1	1-1-1-1	N0	two	two	one	one	two-to-two
hOG00387	N0.HOG0000389	OG0000331			TvY486_1111690:mRNA-p1	TcCLB.503757.10:mRNA-p1, TcCLB.442383.9:mRNA-p1	0	0	1	2	0-0-1-1	N0	loss	loss	one	two	loss-to-loss
hOG00388	N0.HOG0000390	OG0000332	Tb927.8.7950:mRNA-p1, Tb927.4.4400:mRNA-p1	TcIL3000.A.H_000637600.1-p1, TcIL3000.A.H_000392800.1-p1, TcIL3000.A.H_000225700.1-p1	TvY486_0807220:mRNA-p1, TvY486_0403940:mRNA-p1	TcCLB.510773.100:mRNA-p1, TcCLB.506907.14:mRNA-p1	2	3	2	2	1-1-1-1	N0	two	many	two	two	two-to-many
hOG00389	N0.HOG0000391	OG0000333	Tb927.11.1330:mRNA-p1	TcIL3000.A.H_000875100.1-p1	TvY486_1101300:mRNA-p1, TvY486_1101260:mRNA-p1, TvY486_1101270:mRNA-p1, TvY486_1101290:mRNA-p1, TvY486_1101280:mRNA-p1	TcCLB.503893.90:mRNA-p1, TcCLB.503893.100:mRNA-p1	1	1	5	2	1-1-1-1	N0	one	one	many	two	one-to-one
hOG00390	N0.HOG0000392	OG0000334	Tb927.2.5910:mRNA-p1, Tb927.10.15120:mRNA-p1	TcIL3000.A.H_000853800.1-p1, TcIL3000.A.H_000309900.1-p1, TcIL3000.A.H_000042300.1-p1	TvY486_0202000:mRNA-p1, TvY486_1014490:mRNA-p1	TcCLB.511189.30:mRNA-p1, TcCLB.510029.70:mRNA-p1	2	3	2	2	1-1-1-1	N0	two	many	two	two	two-to-many
hOG00391	N0.HOG0000393	OG0000335	Tb927.9.9410:mRNA-p1, Tb927.9.9380:mRNA-p1, Tb927.9.9390:mRNA-p1, Tb927.9.9400:mRNA-p1	TcIL3000.A.H_000675600.1-p1, TcIL3000.A.H_000675400.1-p1, TcIL3000.A.H_000675500.1-p1	TvY486_0904020:mRNA-p1	TcCLB.506885.124:mRNA-p1	4	3	1	1	1-1-1-1	N0	many	many	one	one	many-to-many
hOG00392	N0.HOG0000394	OG0000336	Tb927.10.6950:mRNA-p1, Tb11.v5.0496.1-p1, Tb10.v4.0247:mRNA-p1, Tb927.10.6910:mRNA-p1	TcIL3000.A.H_000776000.1-p1, TcIL3000.A.H_000220700.1-p1, TcIL3000.A.H_000154800.1-p1	TvY486_1006850:mRNA-p1	TcCLB.505683.10:mRNA-p1	4	3	1	1	1-1-1-1	N0	many	many	one	one	many-to-many
hOG00393	N0.HOG0000395	OG0000337	Tb11.v5.0737.1-p1, Tb927.8.3920:mRNA-p1, Tb927.8.3500:mRNA-p1	TcIL3000.A.H_000595900.1-p1, TcIL3000.A.H_000243400.1-p1, TcIL3000.A.H_000600200.1-p1	TvY486_0011130:mRNA-p1, TvY486_0042190:mRNA-p1	TcCLB.506685.20:mRNA-p1	3	3	2	1	1-1-1-1	N0	many	many	two	one	many-to-many
hOG00394	N0.HOG0000396	OG0000338	Tb927.7.6170:mRNA-p1, Tb927.7.6150:mRNA-p1, Tb927.7.6130:mRNA-p1, Tb927.7.6110:mRNA-p1	TcIL3000.A.H_000544400.1-p1, TcIL3000.A.H_000544300.1-p1	TvY486_0706078:mRNA-p1	TcCLB.506513.14:mRNA-p1, TcCLB.506513.7:mRNA-p1	4	2	1	2	1-1-1-1	N0	many	two	one	two	many-to-two
hOG00395	N0.HOG0000397	OG0000339	Tb927.2.2650:mRNA-p1, Tb11.v5.0614.1-p1	TcIL3000.A.H_000293800.1-p1, TcIL3000.A.H_000293900.1-p1	TvY486_0200510:mRNA-p1	TcCLB.503629.10:mRNA-p1, TcCLB.475705.9:mRNA-p1, TcCLB.425851.9:mRNA-p1, TcCLB.408573.9:mRNA-p1	2	2	1	4	1-1-1-1	N0	two	two	one	many	two-to-two
hOG00396	N0.HOG0000398	OG0000340	Tb927.7.1320:mRNA-p1, Tb927.7.1340:mRNA-p1	TcIL3000.A.H_000499900.1-p1, TcIL3000.A.H_000499700.1-p1	TvY486_0701140:mRNA-p1, TvY486_0701160:mRNA-p1	TcCLB.508209.90:mRNA-p1, TcCLB.508209.100:mRNA-p1, TcCLB.508209.120:mRNA-p1	2	2	2	3	1-1-1-1	N0	two	two	two	many	two-to-two
hOG00397	N0.HOG0000399	OG0000341	Tb927.8.7560:mRNA-p1, Tb927.4.4890:mRNA-p1	TcIL3000.A.H_000635700.1-p1, TcIL3000.A.H_000215400.1-p1, TcIL3000.A.H_000635800.1-p1, TcIL3000.A.H_000215600.1-p1, TcIL3000.A.H_000215500.1-p1	TvY486_0404260:mRNA-p1, TvY486_0806970:mRNA-p1		2	5	2	0	1-1-1-0	N1	two	many	two	none	two-to-many
hOG00398	N0.HOG0000400	OG0000342	Tb927.3.4750:mRNA-p1		TvY486_0304120:mRNA-p1	TcCLB.510325.69:mRNA-p1	1	0	1	1	1-0-1-1	N0	one	loss	one	one	one-to-loss
hOG00399	N0.HOG0000401	OG0000342	Tb927.3.4790:mRNA-p1	TcIL3000.A.H_000351200.1-p1, TcIL3000.A.H_000336200.1-p1, TcIL3000.A.H_000214300.1-p1, TcIL3000.A.H_000213900.1-p1		TcCLB.503671.10:mRNA-p1	1	4	0	1	1-1-0-1	N0	one	many	loss	one	one-to-many
hOG00400	N0.HOG0000402	OG0000343	Tb927.8.3540:mRNA-p1	TcIL3000.A.H_000596700.1-p1	TvY486_0802960:mRNA-p1	TcCLB.509473.10:pseudogenic_transcript-p1	1	1	1	1	1-1-1-1	N0	one	one	one	one	one-to-one
hOG00401	N0.HOG0000403	OG0000343		TcIL3000.A.H_000596400.1-p1, TcIL3000.A.H_000596600.1-p1	TvY486_0032480:mRNA-p1, TvY486_0802940:mRNA-p1	TcCLB.445553.10:mRNA-p1	0	2	2	1	0-1-1-1	N0	loss	two	two	one	loss-to-two
hOG00402	N0.HOG0000404	OG0000344	Tb927.8.4080:mRNA-p1, Tb11.v5.0861.1-p1, Tb927.8.4030:mRNA-p1, Tb927.8.4130:mRNA-p1	TcIL3000.A.H_000601400.1-p1, TcIL3000.A.H_000601900.1-p1	TvY486_0803450:mRNA-p1, TvY486_0803480:mRNA-p1	TcCLB.503897.140:mRNA-p1	4	2	2	1	1-1-1-1	N0	many	two	two	one	many-to-two
hOG00403	N0.HOG0000405	OG0000345	Tb927.4.3910:mRNA-p1, Tb927.8.8350:mRNA-p1	TcIL3000.A.H_000387500.1-p1, TcIL3000.A.H_000141100.1-p1	TvY486_0403640:mRNA-p1, TvY486_0018200:mRNA-p1	TcCLB.510841.10:mRNA-p1, TcCLB.505123.28:mRNA-p1, TcCLB.508921.30:mRNA-p1	2	2	2	3	1-1-1-1	N0	two	two	two	many	two-to-two
hOG00404	N0.HOG0000406	OG0000346	Tb927.11.9520:mRNA-p1	TcIL3000.A.H_000953100.1-p1	TvY486_1110100:mRNA-p1, TvY486_0019180:mRNA-p1, TvY486_0018770:mRNA-p1, TvY486_0005720:mRNA-p1, TvY486_0018480:mRNA-p1, TvY486_0011530:mRNA-p1	TcCLB.511589.120:mRNA-p1	1	1	6	1	1-1-1-1	N0	one	one	many	one	one-to-one
hOG00405	N0.HOG0000407	OG0000347	Tb927.11.9450:mRNA-p1	TcIL3000.A.H_000952400.1-p1	TvY486_0036190:mRNA-p1, TvY486_0015410:mRNA-p1, TvY486_0042950:mRNA-p1, TvY486_1110020:mRNA-p1, TvY486_1109980:mRNA-p1, TvY486_0008060:mRNA-p1	TcCLB.511589.50:mRNA-p1	1	1	6	1	1-1-1-1	N0	one	one	many	one	one-to-one
hOG00406	N0.HOG0000408	OG0000348	Tb927.11.1110.1-p1	TcIL3000.A.H_000872300.1-p1	TvY486_1101000:mRNA-p1	TcCLB.511441.10:mRNA-p1	1	1	1	1	1-1-1-1	N0	one	one	one	one	one-to-one
hOG00407	N0.HOG0000409	OG0000348	Tb11.v5.1011.1-p1	TcIL3000.A.H_000873200.1-p1	TvY486_1101020:mRNA-p1	TcCLB.511445.10:mRNA-p1, TcCLB.509013.10:mRNA-p1	1	1	1	2	1-1-1-1	N0	one	one	one	two	one-to-one
hOG00408	N0.HOG0000410	OG0000349	Tb927.10.6370:mRNA-p1, Tb927.10.220:mRNA-p1	TcIL3000.A.H_000713100.1-p1, TcIL3000.A.H_000771400.1-p1	TvY486_1000140:mRNA-p1, TvY486_1000160:mRNA-p1, TvY486_1006330:mRNA-p1	TcCLB.507641.233:mRNA-p1, TcCLB.511145.46:mRNA-p1	2	2	3	2	1-1-1-1	N0	two	two	many	two	two-to-two
hOG00409	N0.HOG0000411	OG0000350	Tb927.6.4140:mRNA-p1	TcIL3000.A.H_000476700.1-p1		TcCLB.511733.90:mRNA-p1	1	1	0	1	1-1-0-1	N0	one	one	loss	one	one-to-one
hOG00410	N0.HOG0000412	OG0000350	Tb927.10.11300:mRNA-p1	TcIL3000.A.H_000818500.1-p1	TvY486_1010980:mRNA-p1	TcCLB.408437.20:mRNA-p1, TcCLB.507625.120:mRNA-p1, TcCLB.507711.20:mRNA-p1	1	1	1	3	1-1-1-1	N0	one	one	one	many	one-to-one
hOG00411	N0.HOG0000413	OG0000351	Tb927.11.9460:mRNA-p1	TcIL3000.A.H_000952500.1-p1	TvY486_0008050:mRNA-p1, TvY486_1110030:mRNA-p1, TvY486_0042960:mRNA-p1, TvY486_0036180:mRNA-p1, TvY486_0016230:mRNA-p1, TvY486_0015420:mRNA-p1	TcCLB.511589.60:mRNA-p1	1	1	6	1	1-1-1-1	N0	one	one	many	one	one-to-one
hOG00412	N0.HOG0000414	OG0000352		TcIL3000.A.H_000026400.1-p1, TcIL3000.A.H_000037400.1-p1, TcIL3000.A.H_000023800.1-p1, TcIL3000.A.H_000028200.1-p1, TcIL3000.A.H_000092300.1-p1, TcIL3000.A.H_000067200.1-p1, TcIL3000.A.H_000102700.1-p1, TcIL3000.A.H_000192000.1-p1, TcIL3000.A.H_000064000.1-p1			0	9	0	0	0-1-0-0	N4	none	many	none	none	none-to-many
hOG00413	N0.HOG0000415	OG0000353		TcIL3000.A.H_000242800.1-p1, TcIL3000.A.H_000044500.1-p1, TcIL3000.A.H_000044400.1-p1, TcIL3000.A.H_000242700.1-p1, TcIL3000.A.H_000021100.1-p1, TcIL3000.A.H_000307600.1-p1, TcIL3000.A.H_000303800.1-p1, TcIL3000.A.H_000006800.1-p1, TcIL3000.A.H_000122900.1-p1			0	9	0	0	0-1-0-0	N4	none	many	none	none	none-to-many
hOG00414	N0.HOG0000416	OG0000354		TcIL3000.A.H_000198800.1-p1, TcIL3000.A.H_000149500.1-p1, TcIL3000.A.H_000034300.1-p1, TcIL3000.A.H_000033600.1-p1, TcIL3000.A.H_000877300.1-p1, TcIL3000.A.H_000640600.1-p1, TcIL3000.A.H_000639900.1-p1, TcIL3000.A.H_000119500.1-p1, TcIL3000.A.H_000077400.1-p1			0	9	0	0	0-1-0-0	N4	none	many	none	none	none-to-many
hOG00415	N0.HOG0000417	OG0000355		TcIL3000.A.H_000058500.1-p1, TcIL3000.A.H_000089400.1-p1, TcIL3000.A.H_000088800.1-p1, TcIL3000.A.H_000152300.1-p1, TcIL3000.A.H_000090100.1-p1, TcIL3000.A.H_000089300.1-p1, TcIL3000.A.H_000090000.1-p1, TcIL3000.A.H_000031200.1-p1, TcIL3000.A.H_000030300.1-p1			0	9	0	0	0-1-0-0	N4	none	many	none	none	none-to-many
hOG00416	N0.HOG0000418	OG0000356		TcIL3000.A.H_000247500.1-p1, TcIL3000.A.H_000201400.1-p1, TcIL3000.A.H_000250600.1-p1, TcIL3000.A.H_000119200.1-p1, TcIL3000.A.H_000222900.1-p1, TcIL3000.A.H_000181800.1-p1, TcIL3000.A.H_000128300.1-p1, TcIL3000.A.H_000188000.1-p1, TcIL3000.A.H_000156600.1-p1			0	9	0	0	0-1-0-0	N4	none	many	none	none	none-to-many
hOG00417	N0.HOG0000419	OG0000357		TcIL3000.A.H_000156300.1-p1, TcIL3000.A.H_000156200.1-p1, TcIL3000.A.H_000259100.1-p1, TcIL3000.A.H_000259000.1-p1, TcIL3000.A.H_000156400.1-p1, TcIL3000.A.H_000005500.1-p1, TcIL3000.A.H_000258900.1-p1, TcIL3000.A.H_000005600.1-p1, TcIL3000.A.H_000005700.1-p1			0	9	0	0	0-1-0-0	N4	none	many	none	none	none-to-many
hOG00418	N0.HOG0000420	OG0000358			TvY486_0042500:mRNA-p1, TvY486_0043380:mRNA-p1	TcCLB.509957.20:mRNA-p1, TcCLB.507611.120:mRNA-p1, TcCLB.506243.110:mRNA-p1, TcCLB.511437.40:mRNA-p1, TcCLB.511437.20:mRNA-p1, TcCLB.511439.10:mRNA-p1, TcCLB.510165.60:mRNA-p1	0	0	2	7	0-0-1-1	N0	loss	loss	two	many	loss-to-loss
hOG00419	N0.HOG0000421	OG0000359				TcCLB.509123.10:mRNA-p1, TcCLB.511675.3:mRNA-p1, TcCLB.509147.40:mRNA-p1, TcCLB.511877.10:mRNA-p1, TcCLB.508163.400:mRNA-p1, TcCLB.510717.20:mRNA-p1, TcCLB.510717.10:mRNA-p1, TcCLB.508841.10:mRNA-p1, TcCLB.507275.61:mRNA-p1	0	0	0	9	0-0-0-1	N6	none	none	none	many	none-to-none
hOG00420	N0.HOG0000422	OG0000360				TcCLB.511055.60:mRNA-p1, TcCLB.508325.110:mRNA-p1, TcCLB.508325.300:mRNA-p1, TcCLB.507611.50:mRNA-p1, TcCLB.508207.40:mRNA-p1, TcCLB.504229.44:pseudogenic_transcript-p1, TcCLB.510175.140:pseudogenic_transcript-p1, TcCLB.508325.101:mRNA-p1, TcCLB.510307.200:mRNA-p1	0	0	0	9	0-0-0-1	N6	none	none	none	many	none-to-none
hOG00421	N0.HOG0000423	OG0000361			TvY486_0806330:mRNA-p1	TcCLB.509835.30:mRNA-p1	0	0	1	1	0-0-1-1	N0	loss	loss	one	one	loss-to-loss
hOG00422	N0.HOG0000424	OG0000361			TvY486_1101740:mRNA-p1, TvY486_0806350:mRNA-p1, TvY486_0806340:mRNA-p1	TcCLB.505789.10:mRNA-p1, TcCLB.509441.10:mRNA-p1, TcCLB.505789.20:mRNA-p1, TcCLB.504111.40:mRNA-p1	0	0	3	4	0-0-1-1	N0	loss	loss	many	many	loss-to-loss
hOG00423	N0.HOG0000425	OG0000362				TcCLB.506731.10:mRNA-p1, TcCLB.511129.60:mRNA-p1, TcCLB.510249.30:mRNA-p1, TcCLB.511911.90:mRNA-p1, TcCLB.507631.20:mRNA-p1, TcCLB.504011.80:mRNA-p1, TcCLB.509581.35:pseudogenic_transcript-p1, TcCLB.511047.70:mRNA-p1, TcCLB.511053.10:mRNA-p1	0	0	0	9	0-0-0-1	N6	none	none	none	many	none-to-none
hOG00424	N0.HOG0000426	OG0000363			TvY486_0037490:mRNA-p1, TvY486_0007160:mRNA-p1, TvY486_0012370:mRNA-p1, TvY486_0006120:mRNA-p1, TvY486_0038380:mRNA-p1, TvY486_0044190:mRNA-p1, TvY486_0042860:mRNA-p1, TvY486_0004810:mRNA-p1, TvY486_0008160:mRNA-p1		0	0	9	0	0-0-1-0	N5	none	none	many	none	none-to-none
hOG00425	N0.HOG0000427	OG0000364			TvY486_0040500:mRNA-p1, TvY486_0027530:mRNA-p1, TvY486_0013960:mRNA-p1, TvY486_0027540:mRNA-p1, TvY486_0006880:mRNA-p1, TvY486_0008700:mRNA-p1, TvY486_0010260:mRNA-p1, TvY486_0037340:mRNA-p1, TvY486_0040800:mRNA-p1		0	0	9	0	0-0-1-0	N5	none	none	many	none	none-to-none
hOG00426	N0.HOG0000428	OG0000365			TvY486_0023670:mRNA-p1, TvY486_0039820:mRNA-p1, TvY486_0003410:mRNA-p1, TvY486_0034380:mRNA-p1, TvY486_0010980:mRNA-p1, TvY486_0020360:mRNA-p1, TvY486_0033860:mRNA-p1, TvY486_0037710:mRNA-p1, TvY486_0001340:mRNA-p1		0	0	9	0	0-0-1-0	N5	none	none	many	none	none-to-none
hOG00427	N0.HOG0000429	OG0000366			TvY486_0045310:mRNA-p1, TvY486_0037960:mRNA-p1, TvY486_0030020:mRNA-p1, TvY486_0034760:mRNA-p1, TvY486_0036990:mRNA-p1, TvY486_0005270:mRNA-p1, TvY486_0042490:mRNA-p1, TvY486_0011260:mRNA-p1, TvY486_0026620:mRNA-p1		0	0	9	0	0-0-1-0	N5	none	none	many	none	none-to-none
hOG00428	N0.HOG0000430	OG0000367			TvY486_0041660:mRNA-p1, TvY486_0045570:mRNA-p1, TvY486_0004000:mRNA-p1, TvY486_0011200:mRNA-p1, TvY486_0025610:mRNA-p1, TvY486_0033750:mRNA-p1, TvY486_0026660:mRNA-p1, TvY486_0003910:mRNA-p1, TvY486_0031620:mRNA-p1		0	0	9	0	0-0-1-0	N5	none	none	many	none	none-to-none
hOG00429	N0.HOG0000431	OG0000368			TvY486_0005600:mRNA-p1, TvY486_0017000:mRNA-p1, TvY486_0006750:mRNA-p1, TvY486_0041620:mRNA-p1, TvY486_0041440:mRNA-p1, TvY486_0017570:mRNA-p1, TvY486_0022370:mRNA-p1, TvY486_0030000:mRNA-p1, TvY486_0033620:mRNA-p1		0	0	9	0	0-0-1-0	N5	none	none	many	none	none-to-none
hOG00430	N0.HOG0000432	OG0000369			TvY486_0023680:mRNA-p1, TvY486_0015650:mRNA-p1, TvY486_0025550:mRNA-p1, TvY486_0036640:mRNA-p1, TvY486_0040200:mRNA-p1, TvY486_0034390:mRNA-p1, TvY486_0008760:mRNA-p1, TvY486_0013070:mRNA-p1, TvY486_0020380:mRNA-p1		0	0	9	0	0-0-1-0	N5	none	none	many	none	none-to-none
hOG00431	N0.HOG0000433	OG0000370			TvY486_0019430:mRNA-p1, TvY486_0044810:mRNA-p1, TvY486_0005560:mRNA-p1, TvY486_0012150:mRNA-p1, TvY486_0000540:mRNA-p1, TvY486_0036360:mRNA-p1, TvY486_0038280:mRNA-p1, TvY486_0043530:mRNA-p1, TvY486_0038300:mRNA-p1		0	0	9	0	0-0-1-0	N5	none	none	many	none	none-to-none
hOG00432	N0.HOG0000434	OG0000371			TvY486_0019500:mRNA-p1, TvY486_0036610:mRNA-p1, TvY486_0041120:mRNA-p1, TvY486_0004590:mRNA-p1, TvY486_0023230:mRNA-p1, TvY486_0036720:mRNA-p1, TvY486_0029960:mRNA-p1, TvY486_0018430:mRNA-p1, TvY486_0031860:mRNA-p1		0	0	9	0	0-0-1-0	N5	none	none	many	none	none-to-none
hOG00433	N0.HOG0000435	OG0000372			TvY486_0035280:mRNA-p1, TvY486_0016310:mRNA-p1, TvY486_0025100:mRNA-p1, TvY486_0035300:mRNA-p1, TvY486_0018060:mRNA-p1, TvY486_0016330:mRNA-p1, TvY486_0042480:mRNA-p1, TvY486_0011420:mRNA-p1, TvY486_0800690:mRNA-p1		0	0	9	0	0-0-1-0	N5	none	none	many	none	none-to-none
hOG00434	N0.HOG0000436	OG0000373	Tb927.11.5440:mRNA-p1	TcIL3000.A.H_000913500.1-p1	TvY486_1105620:mRNA-p1	TcCLB.508647.280:mRNA-p1	1	1	1	1	1-1-1-1	N0	one	one	one	one	one-to-one
hOG00435	N0.HOG0000437	OG0000373	Tb927.11.5450:mRNA-p1	TcIL3000.A.H_000913600.1-p1	TvY486_1105630:mRNA-p1	TcCLB.508647.270:mRNA-p1	1	1	1	1	1-1-1-1	N0	one	one	one	one	one-to-one
hOG00436	N0.HOG0000438	OG0000374	Tb927.8.3880.1:mRNA-p1, Tb927.8.3880.2:mRNA-p1, Tb927.8.3890:mRNA-p1, Tb927.8.3900:mRNA-p1, Tb927.2.3340:mRNA-p1		TvY486_0019390:mRNA-p1, TvY486_0803310:mRNA-p1	TcCLB.506685.40:mRNA-p1	5	0	2	1	1-0-1-1	N0	many	loss	two	one	many-to-loss
hOG00437	N0.HOG0000439	OG0000375	Tb927.11.15900:mRNA-p1, Tb927.11.15880:mRNA-p1	TcIL3000.A.H_001025300.1-p1, TcIL3000.A.H_001025100.1-p1	TvY486_1116690:mRNA-p1, TvY486_1116710:mRNA-p1	TcCLB.511545.20:mRNA-p1, TcCLB.511545.40:mRNA-p1	2	2	2	2	1-1-1-1	N0	two	two	two	two	two-to-two
hOG00438	N0.HOG0000440	OG0000376	Tb927.11.2400:mRNA-p1, Tb927.11.2410:mRNA-p1	TcIL3000.A.H_000885300.1-p1, TcIL3000.A.H_000220000.1-p1	TvY486_1102400:mRNA-p1, TvY486_0013090:mRNA-p1	TcCLB.506125.20:mRNA-p1, TcCLB.504153.30:mRNA-p1	2	2	2	2	1-1-1-1	N0	two	two	two	two	two-to-two
hOG00439	N0.HOG0000441	OG0000377	Tb927.7.6600:mRNA-p1, Tb927.7.6490:mRNA-p1, Tb927.7.6560:mRNA-p1, Tb927.7.6590:mRNA-p1, Tb927.7.6580.1:mRNA-p1, Tb927.7.6580.2:mRNA-p1, Tb927.7.6550:mRNA-p1	TcIL3000.A.H_000548000.1-p1			7	1	0	0	1-1-0-0	N2	many	one	none	none	many-to-one
hOG00440	N0.HOG0000442	OG0000378	Tb927.10.3370:mRNA-p1, Tb927.10.3380:mRNA-p1	TcIL3000.A.H_000744300.1-p1, TcIL3000.A.H_000744400.1-p1	TvY486_1003340:mRNA-p1, TvY486_1003350:mRNA-p1	TcCLB.510309.50:mRNA-p1, TcCLB.510309.40:mRNA-p1	2	2	2	2	1-1-1-1	N0	two	two	two	two	two-to-two
hOG00441	N0.HOG0000443	OG0000379	Tb927.8.4010:mRNA-p1, Tb927.8.4110:mRNA-p1, Tb927.8.4060:mRNA-p1	TcIL3000.A.H_000601600.1-p1, TcIL3000.A.H_000601700.1-p1, TcIL3000.A.H_000601200.1-p1	TvY486_0803430:mRNA-p1	TcCLB.503571.10:mRNA-p1	3	3	1	1	1-1-1-1	N0	many	many	one	one	many-to-many
hOG00442	N0.HOG0000444	OG0000380	Tb927.3.2550:mRNA-p1, Tb927.3.2560:mRNA-p1, Tb927.3.2570:mRNA-p1, Tb927.3.2580:mRNA-p1, Tb927.3.5670:mRNA-p1, Tb927.3.600:mRNA-p1, Tb927.10.5700:mRNA-p1, Tb927.10.5710:mRNA-p1				8	0	0	0	1-0-0-0	N3	many	none	none	none	many-to-none
hOG00443	N0.HOG0000445	OG0000381	Tb927.10.11850:mRNA-p1, Tb927.10.11840:mRNA-p1	TcIL3000.A.H_000823500.1-p1, TcIL3000.A.H_000823400.1-p1	TvY486_1011480:mRNA-p1, TvY486_0034600:mRNA-p1	TcCLB.504009.4:mRNA-p1, TcCLB.506567.134:mRNA-p1	2	2	2	2	1-1-1-1	N0	two	two	two	two	two-to-two
hOG00444	N0.HOG0000446	OG0000382	Tb927.9.10400:mRNA-p1		TvY486_0904660:mRNA-p1	TcCLB.506147.190:mRNA-p1	1	0	1	1	1-0-1-1	N0	one	loss	one	one	one-to-loss
hOG00445	N0.HOG0000447	OG0000382	Tb927.8.3870:mRNA-p1, Tb11.v5.0681.1-p1	TcIL3000.A.H_000600000.1-p1	TvY486_0803300:mRNA-p1	TcCLB.503905.30:mRNA-p1	2	1	1	1	1-1-1-1	N0	two	one	one	one	two-to-one
hOG00446	N0.HOG0000448	OG0000383	Tb927.9.17390:pseudogenic_transcript-p1, Tb10.v4.0207:pseudogenic_transcript-p1, Tb927.11.18590.1-p1, Tb927.11.19680:pseudogenic_transcript-p1, Tb11.v5.0645.1-p1, Tb927.9.16370:pseudogenic_transcript-p1, Tb10.v4.0233:pseudogenic_transcript-p1, Tb927.8.300:pseudogenic_transcript-p1				8	0	0	0	1-0-0-0	N3	many	none	none	none	many-to-none
hOG00447	N0.HOG0000449	OG0000384	Tb927.11.10160:mRNA-p1, Tb927.10.9800:mRNA-p1	TcIL3000.A.H_000806800.1-p1, TcIL3000.A.H_000959900.1-p1	TvY486_1111010:mRNA-p1, TvY486_1009640:mRNA-p1	TcCLB.504147.120:mRNA-p1, TcCLB.510719.160:mRNA-p1	2	2	2	2	1-1-1-1	N0	two	two	two	two	two-to-two
hOG00448	N0.HOG0000450	OG0000385	Tb927.11.17230:mRNA-p1, Tb927.9.16100:pseudogenic_transcript-p1, Tb11.v5.0898.1-p1, Tb927.9.16440:pseudogenic_transcript-p1, Tb09.v4.0187:pseudogenic_transcript-p1, Tb927.9.17430:pseudogenic_transcript-p1, Tb11.v5.0350.1-p1, Tb927.11.18520.1-p1				8	0	0	0	1-0-0-0	N3	many	none	none	none	many-to-none
hOG00449	N0.HOG0000451	OG0000386	Tb927.11.6510:mRNA-p1, Tb927.11.6500:mRNA-p1	TcIL3000.A.H_000924100.1-p1, TcIL3000.A.H_000924200.1-p1	TvY486_1106880:mRNA-p1, TvY486_1106890:mRNA-p1	TcCLB.510101.430:mRNA-p1, TcCLB.510101.420:mRNA-p1	2	2	2	2	1-1-1-1	N0	two	two	two	two	two-to-two
hOG00450	N0.HOG0000452	OG0000387	Tb927.11.9730:mRNA-p1, Tb927.10.12680:mRNA-p1	TcIL3000.A.H_000955600.1-p1, TcIL3000.A.H_000831300.1-p1	TvY486_1110370:mRNA-p1, TvY486_1012330:mRNA-p1	TcCLB.507831.90:mRNA-p1, TcCLB.506963.20:mRNA-p1	2	2	2	2	1-1-1-1	N0	two	two	two	two	two-to-two
hOG00451	N0.HOG0000453	OG0000388	Tb427.BES40.14:mRNA-p1, Tb427.BES40.9:mRNA-p1, Tb427.BES40.15:mRNA-p1, Tb927.3.1490:mRNA-p1, Tb927.11.4120:mRNA-p1, Tb927.3.580.1:mRNA-p1, Tb927.3.580.2:mRNA-p1, Tb927.1.3670:mRNA-p1				8	0	0	0	1-0-0-0	N3	many	none	none	none	many-to-none
hOG00452	N0.HOG0000454	OG0000389	Tb927.11.6140:mRNA-p1, Tb927.3.4360:mRNA-p1	TcIL3000.A.H_000920700.1-p1, TcIL3000.A.H_000347200.1-p1	TvY486_0303640:mRNA-p1, TvY486_1106490:mRNA-p1	TcCLB.509381.20:mRNA-p1, TcCLB.508041.30:mRNA-p1	2	2	2	2	1-1-1-1	N0	two	two	two	two	two-to-two
hOG00453	N0.HOG0000455	OG0000390	Tb927.8.4120:mRNA-p1, Tb927.8.4020:mRNA-p1, Tb927.8.4070:mRNA-p1	TcIL3000.A.H_000601300.1-p1, TcIL3000.A.H_000601800.1-p1	TvY486_0803440:mRNA-p1, TvY486_0802950:mRNA-p1	TcCLB.503897.150:mRNA-p1	3	2	2	1	1-1-1-1	N0	many	two	two	one	many-to-two
hOG00454	N0.HOG0000456	OG0000391	Tb927.8.7190:mRNA-p1, Tb927.4.5220:mRNA-p1, Tb927.9.6760:mRNA-p1	TcIL3000.A.H_000631800.1-p1, TcIL3000.A.H_000678300.1-p1	TvY486_0806680:mRNA-p1, TvY486_0021080:mRNA-p1	TcCLB.511179.60:mRNA-p1	3	2	2	1	1-1-1-1	N0	many	two	two	one	many-to-two
hOG00455	N0.HOG0000457	OG0000392	Tb927.11.11965:mRNA-p1, Tb927.11.11980:mRNA-p1, Tb927.11.11975:mRNA-p1	TcIL3000.A.H_000982700.1-p1, TcIL3000.A.H_000982900.1-p1, TcIL3000.A.H_000982800.1-p1			3	3	0	0	1-1-0-0	N2	many	many	none	none	many-to-many
hOG00456	N0.HOG0000458	OG0000392	Tb927.11.16200:mRNA-p1	TcIL3000.A.H_001028100.1-p1			1	1	0	0	1-1-0-0	N2	one	one	none	none	one-to-one
hOG00457	N0.HOG0000459	OG0000393	Tb927.11.4290:mRNA-p1	TcIL3000.A.H_000903100.1-p1	TvY486_1104380:mRNA-p1	TcCLB.506181.59:mRNA-p1	1	1	1	1	1-1-1-1	N0	one	one	one	one	one-to-one
hOG00458	N0.HOG0000460	OG0000393	Tb927.10.8430:mRNA-p1	TcIL3000.A.H_000794400.1-p1	TvY486_1008320:mRNA-p1	TcCLB.508551.20:mRNA-p1	1	1	1	1	1-1-1-1	N0	one	one	one	one	one-to-one
hOG00459	N0.HOG0000461	OG0000394	Tb927.9.14000:mRNA-p1, Tb927.8.6030:mRNA-p1	TcIL3000.A.H_000619900.1-p1, TcIL3000.A.H_000705200.1-p1	TvY486_0805540:mRNA-p1, TvY486_0906950:mRNA-p1	TcCLB.510755.129:mRNA-p1, TcCLB.511071.171:mRNA-p1	2	2	2	2	1-1-1-1	N0	two	two	two	two	two-to-two
hOG00460	N0.HOG0000462	OG0000395	Tb927.8.3910:mRNA-p1, Tb927.8.3510:mRNA-p1, Tb11.v5.0738.1-p1	TcIL3000.A.H_000600100.1-p1, TcIL3000.A.H_000243500.1-p1, TcIL3000.A.H_000596000.1-p1	TvY486_0003360:mRNA-p1	TcCLB.506685.30:mRNA-p1	3	3	1	1	1-1-1-1	N0	many	many	one	one	many-to-many
hOG00461	N0.HOG0000463	OG0000396	Tb927.7.450:mRNA-p1, Tb927.7.370:mRNA-p1, Tb927.7.430:mRNA-p1, Tb927.7.410:mRNA-p1, Tb927.7.390:mRNA-p1	TcIL3000.A.H_000491100.1-p1	TvY486_0700150:mRNA-p1	TcCLB.507747.210:mRNA-p1	5	1	1	1	1-1-1-1	N0	many	one	one	one	many-to-one
hOG00462	N0.HOG0000464	OG0000397	Tb927.11.9560:mRNA-p1	TcIL3000.A.H_000953500.1-p1	TvY486_0023710:mRNA-p1, TvY486_0009340:mRNA-p1, TvY486_1110170:mRNA-p1, TvY486_0040210:mRNA-p1, TvY486_1110140:mRNA-p1	TcCLB.511589.170:mRNA-p1	1	1	5	1	1-1-1-1	N0	one	one	many	one	one-to-one
hOG00463	N0.HOG0000465	OG0000398	Tb927.8.270:pseudogenic_transcript-p1, Tb927.9.16480:pseudogenic_transcript-p1, Tb927.5.5370.1-p1, Tb927.3.220:pseudogenic_transcript-p1, Tb927.8.420:pseudogenic_transcript-p1, Tb927.11.20210:pseudogenic_transcript-p1, Tb927.11.19000:pseudogenic_transcript-p1, Tb11.1500:pseudogenic_transcript-p1				8	0	0	0	1-0-0-0	N3	many	none	none	none	many-to-none
hOG00464	N0.HOG0000466	OG0000399	Tb927.8.7850:mRNA-p1, Tb927.4.4480:mRNA-p1	TcIL3000.A.H_000637200.1-p1, TcIL3000.A.H_000393000.1-p1, TcIL3000.A.H_000131900.1-p1, TcIL3000.A.H_000637300.1-p1	TvY486_0023540:mRNA-p1	TcCLB.507079.10:mRNA-p1	2	4	1	1	1-1-1-1	N0	two	many	one	one	two-to-many
hOG00465	N0.HOG0000467	OG0000400	Tb927.11.900:mRNA-p1	TcIL3000.A.H_000866900.1-p1		TcCLB.506925.319:mRNA-p1	1	1	0	1	1-1-0-1	N0	one	one	loss	one	one-to-one
hOG00466	N0.HOG0000468	OG0000400	Tb927.8.3690:mRNA-p1	TcIL3000.A.H_000598000.1-p1	TvY486_1100750:mRNA-p1, TvY486_0803090:mRNA-p1	TcCLB.511575.60:mRNA-p1	1	1	2	1	1-1-1-1	N0	one	one	two	one	one-to-one
hOG00467	N0.HOG0000469	OG0000401	Tb927.9.1850:mRNA-p1, Tb927.9.1810:mRNA-p1	TcIL3000.A.H_000644400.1-p1, TcIL3000.A.H_000644500.1-p1	TvY486_0900400:mRNA-p1, TvY486_0900390:mRNA-p1	TcCLB.509979.90:mRNA-p1, TcCLB.509979.95:mRNA-p1	2	2	2	2	1-1-1-1	N0	two	two	two	two	two-to-two
hOG00468	N0.HOG0000470	OG0000402	Tb927.4.1100:mRNA-p1, Tb11.0880:mRNA-p1, Tb927.11.680:mRNA-p1	TcIL3000.A.H_000359900.1-p1, TcIL3000.A.H_000869100.1-p1	TvY486_1100520:mRNA-p1, TvY486_0400830:mRNA-p1	TcCLB.506405.149:mRNA-p1	3	2	2	1	1-1-1-1	N0	many	two	two	one	many-to-two
hOG00469	N0.HOG0000471	OG0000403	Tb927.11.6180:mRNA-p1, Tb927.11.6200:mRNA-p1	TcIL3000.A.H_000921100.1-p1, TcIL3000.A.H_000921300.1-p1	TvY486_1106550:mRNA-p1, TvY486_1106530:mRNA-p1	TcCLB.510101.30:mRNA-p1, TcCLB.510101.40:mRNA-p1	2	2	2	2	1-1-1-1	N0	two	two	two	two	two-to-two
hOG00470	N0.HOG0000472	OG0000404	Tb927.11.5950:mRNA-p1, Tb927.11.5960:mRNA-p1	TcIL3000.A.H_000918900.1-p1, TcIL3000.A.H_000919000.1-p1	TvY486_1106280:mRNA-p1	TcCLB.504149.175:mRNA-p1, TcCLB.508039.70:mRNA-p1, TcCLB.506129.89:mRNA-p1	2	2	1	3	1-1-1-1	N0	two	two	one	many	two-to-two
hOG00471	N0.HOG0000473	OG0000405	Tb927.3.4770:mRNA-p1, Tb927.3.4730:mRNA-p1	TcIL3000.A.H_000214100.1-p1, TcIL3000.A.H_000351000.1-p1, TcIL3000.A.H_000336400.1-p1, TcIL3000.A.H_000214500.1-p1	TvY486_0304116:mRNA-p1	TcCLB.503671.30:mRNA-p1	2	4	1	1	1-1-1-1	N0	two	many	one	one	two-to-many
hOG00472	N0.HOG0000474	OG0000406	Tb927.6.1390:mRNA-p1, Tb927.6.1370:mRNA-p1, Tb11.v5.0699.1-p1, Tb927.6.1330:mRNA-p1, Tb927.11.20640:pseudogenic_transcript-p1, Tb927.6.5750:pseudogenic_transcript-p1, Tb927.6.1350:mRNA-p1, Tb927.6.1310:mRNA-p1				8	0	0	0	1-0-0-0	N3	many	none	none	none	many-to-none
hOG00473	N0.HOG0000475	OG0000407	Tb927.6.1400:mRNA-p1, Tb927.6.1380:mRNA-p1, Tb927.6.1360:mRNA-p1, Tb927.6.1320:mRNA-p1, Tb927.6.1340:mRNA-p1	TcIL3000.A.H_000451000.1-p1	TvY486_0040680:mRNA-p1	TcCLB.505807.10:mRNA-p1	5	1	1	1	1-1-1-1	N0	many	one	one	one	many-to-one
hOG00474	N0.HOG0000476	OG0000408	Tb927.10.4560:mRNA-p1, Tb927.10.4570:mRNA-p1	TcIL3000.A.H_000754100.1-p1, TcIL3000.A.H_000754200.1-p1, TcIL3000.A.H_000754000.1-p1	TvY486_1004580:mRNA-p1	TcCLB.510963.90:mRNA-p1, TcCLB.508169.20:mRNA-p1	2	3	1	2	1-1-1-1	N0	two	many	one	two	two-to-many
hOG00475	N0.HOG0000477	OG0000409	Tb927.4.3790:mRNA-p1	TcIL3000.A.H_000146500.1-p1, TcIL3000.A.H_000103300.1-p1, TcIL3000.A.H_000067600.1-p1	TvY486_0038700:mRNA-p1, TvY486_0403510:mRNA-p1	TcCLB.509955.10:mRNA-p1, TcCLB.509953.9:mRNA-p1	1	3	2	2	1-1-1-1	N0	one	many	two	two	one-to-many
hOG00476	N0.HOG0000480	OG0000410	Tb10.v4.0053:mRNA-p1, Tb927.10.10360:mRNA-p1, Tb10.v4.0052:mRNA-p1, Tb927.10.10280:mRNA-p1	TcIL3000.A.H_000810500.1-p1, TcIL3000.A.H_000244000.1-p1	TvY486_1010185:mRNA-p1	TcCLB.507447.19:mRNA-p1	4	2	1	1	1-1-1-1	N0	many	two	one	one	many-to-two
hOG00477	N0.HOG0000481	OG0000411	Tb11.v5.0301.1-p1, Tb11.v5.0406.1-p1, Tb927.10.15910:mRNA-p1	TcIL3000.A.H_000062500.1-p1	TvY486_1015320:mRNA-p1	TcCLB.511355.50:mRNA-p1, TcCLB.511357.5:mRNA-p1, TcCLB.508943.4:mRNA-p1	3	1	1	3	1-1-1-1	N0	many	one	one	many	many-to-one
hOG00478	N0.HOG0000482	OG0000412	Tb927.11.9480:mRNA-p1	TcIL3000.A.H_000952700.1-p1	TvY486_0015440:mRNA-p1, TvY486_0008030:mRNA-p1, TvY486_1110050:mRNA-p1, TvY486_0011330:mRNA-p1, TvY486_0026750:mRNA-p1	TcCLB.511589.80:mRNA-p1	1	1	5	1	1-1-1-1	N0	one	one	many	one	one-to-one
hOG00479	N0.HOG0000483	OG0000413	Tb927.4.3490:mRNA-p1, Tb927.4.3510:mRNA-p1	TcIL3000.A.H_000383300.1-p1, TcIL3000.A.H_000383100.1-p1	TvY486_0403280:mRNA-p1	TcCLB.507485.34:mRNA-p1, TcCLB.507673.65:mRNA-p1, TcCLB.507485.15:mRNA-p1	2	2	1	3	1-1-1-1	N0	two	two	one	many	two-to-two
hOG00480	N0.HOG0000484	OG0000414	Tb11.v5.0450.1-p1		TvY486_0013050:mRNA-p1	TcCLB.511113.9:mRNA-p1	1	0	1	1	1-0-1-1	N0	one	loss	one	one	one-to-loss
hOG00481	N0.HOG0000485	OG0000414	Tb11.v5.0451.1-p1, Tb927.2.3660:mRNA-p1	TcIL3000.A.H_000297900.1-p1	TvY486_0200840:mRNA-p1	TcCLB.511115.10:mRNA-p1	2	1	1	1	1-1-1-1	N0	two	one	one	one	two-to-one
hOG00482	N0.HOG0000486	OG0000415	Tb927.10.5480:mRNA-p1, Tb927.10.5460:mRNA-p1	TcIL3000.A.H_000762600.1-p1, TcIL3000.A.H_000762800.1-p1	TvY486_1005490:mRNA-p1, TvY486_1005510:mRNA-p1	TcCLB.503611.40:mRNA-p1, TcCLB.503611.20:mRNA-p1	2	2	2	2	1-1-1-1	N0	two	two	two	two	two-to-two
hOG00483	N0.HOG0000487	OG0000416	Tb927.9.6370:mRNA-p1, Tb927.9.6380:mRNA-p1, Tb927.9.6360:mRNA-p1	TcIL3000.A.H_000664900.1-p1	TvY486_0902380:mRNA-p1	TcCLB.510877.170:mRNA-p1, TcCLB.506579.40:mRNA-p1, TcCLB.506579.50:mRNA-p1	3	1	1	3	1-1-1-1	N0	many	one	one	many	many-to-one
hOG00484	N0.HOG0000488	OG0000417	Tb927.7.1050:mRNA-p1, Tb927.7.1040:mRNA-p1	TcIL3000.A.H_000497200.1-p1, TcIL3000.A.H_000497300.1-p1	TvY486_0700880:mRNA-p1, TvY486_0700870:mRNA-p1	TcCLB.503899.30:mRNA-p1, TcCLB.503899.20:mRNA-p1	2	2	2	2	1-1-1-1	N0	two	two	two	two	two-to-two
hOG00485	N0.HOG0000489	OG0000418	Tb927.10.6930:mRNA-p1, Tb10.v4.0249:mRNA-p1	TcIL3000.A.H_000776200.1-p1, TcIL3000.A.H_000154700.1-p1, TcIL3000.A.H_000220500.1-p1, TcIL3000.A.H_000220400.1-p1	TvY486_1006870:mRNA-p1	TcCLB.503637.20:mRNA-p1	2	4	1	1	1-1-1-1	N0	two	many	one	one	two-to-many
hOG00486	N0.HOG0000490	OG0000419	Tb927.1.3180:mRNA-p1, Tb927.10.560:mRNA-p1	TcIL3000.A.H_000716200.1-p1, TcIL3000.A.H_000557400.1-p1	TvY486_1000500:mRNA-p1, TvY486_0101440:mRNA-p1	TcCLB.511139.20:mRNA-p1, TcCLB.507837.50:mRNA-p1	2	2	2	2	1-1-1-1	N0	two	two	two	two	two-to-two
hOG00487	N0.HOG0000491	OG0000420	Tb927.9.17350:pseudogenic_transcript-p1, Tb11.v5.0117.1-p1, Tb927.2.6410:mRNA-p1, Tb09.v4.0144:pseudogenic_transcript-p1, Tb927.9.16750:pseudogenic_transcript-p1, Tb927.9.17190:pseudogenic_transcript-p1, Tb11.v5.0141.1-p1, Tb11.1700:pseudogenic_transcript-p1				8	0	0	0	1-0-0-0	N3	many	none	none	none	many-to-none
hOG00488	N0.HOG0000492	OG0000421	Tb927.5.3330:mRNA-p1, Tb11.v5.0867.1-p1	TcIL3000.A.H_000425000.1-p1, TcIL3000.A.H_000425200.1-p1, TcIL3000.A.H_000425100.1-p1	TvY486_0011110:mRNA-p1, TvY486_0502790:mRNA-p1	TcCLB.509775.30:mRNA-p1	2	3	2	1	1-1-1-1	N0	two	many	two	one	two-to-many
hOG00489	N0.HOG0000493	OG0000422	Tb927.7.3680:mRNA-p1, Tb927.10.5030:mRNA-p1	TcIL3000.A.H_000521500.1-p1, TcIL3000.A.H_000758600.1-p1	TvY486_0703580:mRNA-p1, TvY486_1005090:mRNA-p1	TcCLB.510409.39:mRNA-p1, TcCLB.510293.40:mRNA-p1	2	2	2	2	1-1-1-1	N0	two	two	two	two	two-to-two
hOG00490	N0.HOG0000494	OG0000423	Tb927.6.4690:mRNA-p1, Tb927.10.1100:mRNA-p1	TcIL3000.A.H_000721500.1-p1, TcIL3000.A.H_000482000.1-p1	TvY486_0604060:mRNA-p1, TvY486_1001050:mRNA-p1	TcCLB.511729.40:mRNA-p1, TcCLB.504181.10:mRNA-p1	2	2	2	2	1-1-1-1	N0	two	two	two	two	two-to-two
hOG00491	N0.HOG0000495	OG0000424	Tb927.8.1180:mRNA-p1, Tb927.8.1200:mRNA-p1, Tb927.8.1160:mRNA-p1	TcIL3000.A.H_000569600.1-p1, TcIL3000.A.H_000569400.1-p1, TcIL3000.A.H_000569200.1-p1	TvY486_0800600:mRNA-p1	TcCLB.506401.170:mRNA-p1	3	3	1	1	1-1-1-1	N0	many	many	one	one	many-to-many
hOG00492	N0.HOG0000496	OG0000425	Tb927.9.15420:mRNA-p1, Tb927.10.270:mRNA-p1	TcIL3000.A.H_000710700.1-p1, TcIL3000.A.H_000713600.1-p1	TvY486_1000210:mRNA-p1, TvY486_0907610:mRNA-p1	TcCLB.511145.20:mRNA-p1, TcCLB.510769.90:mRNA-p1	2	2	2	2	1-1-1-1	N0	two	two	two	two	two-to-two
hOG00493	N0.HOG0000497	OG0000426	Tb927.8.6180:mRNA-p1, Tb927.9.14370:mRNA-p1	TcIL3000.A.H_000707500.1-p1, TcIL3000.A.H_000621300.1-p1	TvY486_0907220:mRNA-p1, TvY486_0805780:mRNA-p1	TcCLB.510761.14:mRNA-p1, TcCLB.511067.20:mRNA-p1	2	2	2	2	1-1-1-1	N0	two	two	two	two	two-to-two
hOG00494	N0.HOG0000498	OG0000427	Tb927.11.3000:mRNA-p1, Tb927.9.9210:mRNA-p1	TcIL3000.A.H_000891000.1-p1, TcIL3000.A.H_000674300.1-p1	TvY486_1103060:mRNA-p1, TvY486_0903870:mRNA-p1	TcCLB.510431.274:mRNA-p1, TcCLB.506885.14:mRNA-p1	2	2	2	2	1-1-1-1	N0	two	two	two	two	two-to-two
hOG00495	N0.HOG0000499	OG0000428	Tb927.3.3400:mRNA-p1, Tb11.v5.0831.1-p1, Tb927.3.3390:mRNA-p1	TcIL3000.A.H_000335100.1-p1, TcIL3000.A.H_000335000.1-p1	TvY486_0021100:mRNA-p1, TvY486_0302780:mRNA-p1	TcCLB.510323.120:mRNA-p1	3	2	2	1	1-1-1-1	N0	many	two	two	one	many-to-two
hOG00496	N0.HOG0000500	OG0000429	Tb927.11.11750.1-p1, Tb927.11.11740:mRNA-p1	TcIL3000.A.H_000980400.1-p1, TcIL3000.A.H_000980300.1-p1, TcIL3000.A.H_000980500.1-p1	TvY486_0037510:mRNA-p1, TvY486_1112770:mRNA-p1	TcCLB.506025.4:mRNA-p1	2	3	2	1	1-1-1-1	N0	two	many	two	one	two-to-many
hOG00497	N0.HOG0000501	OG0000430	Tb927.7.240:mRNA-p1, Tb927.7.230:mRNA-p1	TcIL3000.A.H_000489900.1-p1, TcIL3000.A.H_000489800.1-p1	TvY486_0700080:mRNA-p1, TvY486_0700070:mRNA-p1	TcCLB.506413.30:mRNA-p1, TcCLB.506413.20:mRNA-p1	2	2	2	2	1-1-1-1	N0	two	two	two	two	two-to-two
hOG00498	N0.HOG0000502	OG0000431	Tb10.v4.0035:mRNA-p1, Tb11.v5.0757.1-p1, Tb927.10.4450:mRNA-p1	TcIL3000.A.H_000753000.1-p1	TvY486_1004460:mRNA-p1	TcCLB.509757.30:mRNA-p1, TcCLB.509381.10:mRNA-p1, TcCLB.506943.100:mRNA-p1	3	1	1	3	1-1-1-1	N0	many	one	one	many	many-to-one
hOG00499	N0.HOG0000503	OG0000432	Tb927.7.3420:mRNA-p1	TcIL3000.A.H_000519000.1-p1	TvY486_0703300:mRNA-p1	TcCLB.508323.84:mRNA-p1	1	1	1	1	1-1-1-1	N0	one	one	one	one	one-to-one
hOG00500	N0.HOG0000504	OG0000432	Tb927.10.4620:mRNA-p1	TcIL3000.A.H_000754700.1-p1	TvY486_1004640:mRNA-p1	TcCLB.508169.69:mRNA-p1	1	1	1	1	1-1-1-1	N0	one	one	one	one	one-to-one
hOG00501	N0.HOG0000505	OG0000433	Tb927.10.6940:mRNA-p1, Tb927.10.6970:mRNA-p1	TcIL3000.A.H_000014900.1-p1, TcIL3000.A.H_000776300.1-p1, TcIL3000.A.H_000154600.1-p1, TcIL3000.A.H_000220900.1-p1	TvY486_1006890:mRNA-p1	TcCLB.503637.30:mRNA-p1	2	4	1	1	1-1-1-1	N0	two	many	one	one	two-to-many
hOG00502	N0.HOG0000506	OG0000434	Tb927.10.11540:mRNA-p1, Tb927.9.6070:mRNA-p1	TcIL3000.A.H_000663500.1-p1, TcIL3000.A.H_000820600.1-p1	TvY486_1011200:mRNA-p1, TvY486_0902250:mRNA-p1	TcCLB.430605.29:mRNA-p1, TcCLB.507677.39:mRNA-p1	2	2	2	2	1-1-1-1	N0	two	two	two	two	two-to-two
hOG00503	N0.HOG0000507	OG0000435	Tb927.2.4210:mRNA-p1	TcIL3000.A.H_000300600.1-p1, TcIL3000.A.H_000300700.1-p1, TcIL3000.A.H_000300400.1-p1, TcIL3000.A.H_000300500.1-p1, TcIL3000.A.H_000300300.1-p1	TvY486_0039220:mRNA-p1	TcCLB.507547.90:mRNA-p1	1	5	1	1	1-1-1-1	N0	one	many	one	one	one-to-many
hOG00504	N0.HOG0000508	OG0000436	Tb927.11.15910:mRNA-p1, Tb927.11.15020:mRNA-p1	TcIL3000.A.H_001017200.1-p1, TcIL3000.A.H_001025400.1-p1	TvY486_1115840:mRNA-p1, TvY486_1116720:mRNA-p1	TcCLB.511715.10:mRNA-p1, TcCLB.507039.10:mRNA-p1	2	2	2	2	1-1-1-1	N0	two	two	two	two	two-to-two
hOG00505	N0.HOG0000509	OG0000437	Tb927.10.9880:mRNA-p1, Tb927.11.4300:mRNA-p1	TcIL3000.A.H_000806000.1-p1, TcIL3000.A.H_000903200.1-p1	TvY486_1009740:mRNA-p1, TvY486_1104390:mRNA-p1	TcCLB.506181.50:mRNA-p1, TcCLB.504147.20:mRNA-p1	2	2	2	2	1-1-1-1	N0	two	two	two	two	two-to-two
hOG00506	N0.HOG0000510	OG0000438	Tb927.5.1610:mRNA-p1, Tb927.4.3550:mRNA-p1	TcIL3000.A.H_000383700.1-p1, TcIL3000.A.H_000408200.1-p1	TvY486_0501090:mRNA-p1, TvY486_0403320:mRNA-p1	TcCLB.506739.150:mRNA-p1, TcCLB.507673.20:mRNA-p1	2	2	2	2	1-1-1-1	N0	two	two	two	two	two-to-two
hOG00507	N0.HOG0000511	OG0000439	Tb927.9.5100:mRNA-p1, Tb927.9.5040:mRNA-p1	TcIL3000.A.H_000659700.1-p1, TcIL3000.A.H_000659600.1-p1	TvY486_0901790:mRNA-p1, TvY486_0039420:mRNA-p1	TcCLB.508277.110:mRNA-p1, TcCLB.508277.100:mRNA-p1	2	2	2	2	1-1-1-1	N0	two	two	two	two	two-to-two
hOG00508	N0.HOG0000512	OG0000440	Tb927.11.5920:mRNA-p1	TcIL3000.A.H_000918700.1-p1	TvY486_0007220:mRNA-p1, TvY486_0001050:mRNA-p1, TvY486_0019094:mRNA-p1, TvY486_1106200:mRNA-p1, TvY486_0003430:mRNA-p1	TcCLB.508515.120:mRNA-p1	1	1	5	1	1-1-1-1	N0	one	one	many	one	one-to-one
hOG00509	N0.HOG0000513	OG0000441	Tb927.8.6160:mRNA-p1, Tb927.8.6150:mRNA-p1	TcIL3000.A.H_000621000.1-p1, TcIL3000.A.H_000621100.1-p1	TvY486_0805750:mRNA-p1, TvY486_0805740:mRNA-p1	TcCLB.511069.10:mRNA-p1, TcCLB.511069.20:mRNA-p1	2	2	2	2	1-1-1-1	N0	two	two	two	two	two-to-two
hOG00510	N0.HOG0000514	OG0000442	Tb927.9.6290:mRNA-p1, Tb927.9.6250:mRNA-p1, Tb927.9.6210:mRNA-p1	TcIL3000.A.H_000664100.1-p1, TcIL3000.A.H_000664300.1-p1, TcIL3000.A.H_000664500.1-p1	TvY486_0902320:mRNA-p1	TcCLB.482369.29:mRNA-p1	3	3	1	1	1-1-1-1	N0	many	many	one	one	many-to-many
hOG00511	N0.HOG0000515	OG0000443	Tb927.11.9540:mRNA-p1	TcIL3000.A.H_000953300.1-p1	TvY486_0005360:mRNA-p1, TvY486_0023690:mRNA-p1, TvY486_1110120:mRNA-p1, TvY486_1110150:mRNA-p1, TvY486_0035430:mRNA-p1	TcCLB.511589.150:mRNA-p1	1	1	5	1	1-1-1-1	N0	one	one	many	one	one-to-one
hOG00512	N0.HOG0000516	OG0000444	Tb927.8.3490:mRNA-p1, Tb927.8.3930:mRNA-p1	TcIL3000.A.H_000595800.1-p1, TcIL3000.A.H_000243300.1-p1, TcIL3000.A.H_000218800.1-p1, TcIL3000.A.H_000600300.1-p1	TvY486_0802910:mRNA-p1	TcCLB.506685.10:mRNA-p1	2	4	1	1	1-1-1-1	N0	two	many	one	one	two-to-many
hOG00513	N0.HOG0000517	OG0000445	Tb927.3.1450:mRNA-p1, Tb927.3.1530:mRNA-p1	TcIL3000.A.H_000318600.1-p1, TcIL3000.A.H_000318400.1-p1	TvY486_0031265:mRNA-p1, TvY486_0300840:mRNA-p1	TcCLB.509233.60:mRNA-p1, TcCLB.509233.50:mRNA-p1	2	2	2	2	1-1-1-1	N0	two	two	two	two	two-to-two
hOG00514	N0.HOG0000518	OG0000446	Tb11.v5.0732.1-p1, Tb927.10.2020:mRNA-p1, Tb927.10.2010:mRNA-p1	TcIL3000.A.H_000730500.1-p1, TcIL3000.A.H_000730400.1-p1	TvY486_1001990:mRNA-p1, TvY486_0041625:mRNA-p1	TcCLB.508951.20:mRNA-p1	3	2	2	1	1-1-1-1	N0	many	two	two	one	many-to-two
hOG00515	N0.HOG0000519	OG0000447	Tb927.11.11230:mRNA-p1, Tb927.6.720:mRNA-p1	TcIL3000.A.H_000974600.1-p1, TcIL3000.A.H_000443500.1-p1	TvY486_0600230:mRNA-p1, TvY486_1112230:mRNA-p1	TcCLB.506861.30:mRNA-p1, TcCLB.506937.30:mRNA-p1	2	2	2	2	1-1-1-1	N0	two	two	two	two	two-to-two
hOG00516	N0.HOG0000520	OG0000448	Tb11.v5.0657.1-p1, Tb927.6.5150:mRNA-p1, Tb11.v5.0656.1-p1	TcIL3000.A.H_000487100.1-p1, TcIL3000.A.H_000486700.1-p1	TvY486_0604470:mRNA-p1, TvY486_0024500:mRNA-p1	TcCLB.510491.80:mRNA-p1	3	2	2	1	1-1-1-1	N0	many	two	two	one	many-to-two
hOG00517	N0.HOG0000521	OG0000449	Tb927.10.3280:mRNA-p1, Tb927.9.2020:mRNA-p1	TcIL3000.A.H_000743300.1-p1, TcIL3000.A.H_000645700.1-p1	TvY486_1003240:mRNA-p1	TcCLB.503575.34:mRNA-p1, TcCLB.503881.39:mRNA-p1, TcCLB.509351.4:mRNA-p1	2	2	1	3	1-1-1-1	N0	two	two	one	many	two-to-two
hOG00518	N0.HOG0000522	OG0000450	Tb927.9.1500:mRNA-p1	TcIL3000.A.H_000641700.1-p1, TcIL3000.A.H_000202100.1-p1, TcIL3000.A.H_000642000.1-p1	TvY486_0035680:mRNA-p1, TvY486_0900090:mRNA-p1	TcCLB.510347.5:mRNA-p1, TcCLB.510345.9:mRNA-p1	1	3	2	2	1-1-1-1	N0	one	many	two	two	one-to-many
hOG00519	N0.HOG0000523	OG0000451	Tb927.10.6900:mRNA-p1, Tb10.v4.0246:mRNA-p1	TcIL3000.A.H_000220800.1-p1, TcIL3000.A.H_000154500.1-p1, TcIL3000.A.H_000154900.1-p1, TcIL3000.A.H_000775900.1-p1, TcIL3000.A.H_000776500.1-p1		TcCLB.503747.40:mRNA-p1	2	5	0	1	1-1-0-1	N0	two	many	loss	one	two-to-many
hOG00520	N0.HOG0000524	OG0000452	Tb927.4.2030:mRNA-p1, Tb927.4.2040:mRNA-p1	TcIL3000.A.H_000368900.1-p1, TcIL3000.A.H_000368800.1-p1	TvY486_0401830:mRNA-p1, TvY486_0401840:mRNA-p1	TcCLB.510877.30:mRNA-p1, TcCLB.510877.40:mRNA-p1	2	2	2	2	1-1-1-1	N0	two	two	two	two	two-to-two
hOG00521	N0.HOG0000525	OG0000453	Tb927.11.9390:mRNA-p1	TcIL3000.A.H_000951800.1-p1, TcIL3000.A.H_000101300.1-p1	TvY486_0004460:mRNA-p1, TvY486_0011740:mRNA-p1, TvY486_1109930:pseudogenic_transcript-p1, TvY486_0006200:mRNA-p1	TcCLB.511587.120:mRNA-p1	1	2	4	1	1-1-1-1	N0	one	two	many	one	one-to-two
hOG00522	N0.HOG0000526	OG0000454	Tb927.11.3230:mRNA-p1, Tb927.2.6090:mRNA-p1	TcIL3000.A.H_000041400.1-p1, TcIL3000.A.H_000893500.1-p1	TvY486_1103320:mRNA-p1, TvY486_0202090:mRNA-p1	TcCLB.509583.4:mRNA-p1, TcCLB.507105.40:mRNA-p1	2	2	2	2	1-1-1-1	N0	two	two	two	two	two-to-two
hOG00523	N0.HOG0000527	OG0000455	Tb927.10.15350:mRNA-p1	TcIL3000.A.H_000856200.1-p1	TvY486_1014720:mRNA-p1	TcCLB.505931.40:mRNA-p1, TcCLB.507817.18:mRNA-p1, TcCLB.507817.9:mRNA-p1, TcCLB.505931.50:mRNA-p1, TcCLB.506503.150:mRNA-p1	1	1	1	5	1-1-1-1	N0	one	one	one	many	one-to-one
hOG00524	N0.HOG0000528	OG0000456	Tb927.11.15240:mRNA-p1	TcIL3000.A.H_001019100.1-p1	TvY486_1116070:mRNA-p1	TcCLB.511711.80:mRNA-p1, TcCLB.510989.30:mRNA-p1, TcCLB.509543.30:mRNA-p1, TcCLB.506289.80:mRNA-p1, TcCLB.511621.120:mRNA-p1	1	1	1	5	1-1-1-1	N0	one	one	one	many	one-to-one
hOG00525	N0.HOG0000529	OG0000457	Tb927.9.12240:mRNA-p1, Tb927.9.12200:mRNA-p1	TcIL3000.A.H_000694600.1-p1, TcIL3000.A.H_000694500.1-p1	TvY486_0905810:mRNA-p1, TvY486_0905800:mRNA-p1	TcCLB.510737.70:mRNA-p1, TcCLB.510737.79:mRNA-p1	2	2	2	2	1-1-1-1	N0	two	two	two	two	two-to-two
hOG00526	N0.HOG0000530	OG0000458	Tb927.7.2670:mRNA-p1, Tb927.7.2660:mRNA-p1	TcIL3000.A.H_000510800.1-p1, TcIL3000.A.H_000510900.1-p1	TvY486_0702540:mRNA-p1, TvY486_0702530:mRNA-p1	TcCLB.506859.204:mRNA-p1, TcCLB.506859.230:mRNA-p1	2	2	2	2	1-1-1-1	N0	two	two	two	two	two-to-two
hOG00527	N0.HOG0000531	OG0000459	Tb927.11.3520:mRNA-p1	TcIL3000.A.H_000896500.1-p1	TvY486_1103630:mRNA-p1	TcCLB.511911.71:mRNA-p1, TcCLB.510249.14:mRNA-p1, TcCLB.511129.47:pseudogenic_transcript-p1, TcCLB.506953.20:mRNA-p1, TcCLB.511049.10:pseudogenic_transcript-p1	1	1	1	5	1-1-1-1	N0	one	one	one	many	one-to-one
hOG00528	N0.HOG0000532	OG0000460		TcIL3000.A.H_000034000.1-p1, TcIL3000.A.H_000198900.1-p1, TcIL3000.A.H_000233200.1-p1, TcIL3000.A.H_000149700.1-p1, TcIL3000.A.H_000436700.1-p1, TcIL3000.A.H_000149400.1-p1, TcIL3000.A.H_000033700.1-p1, TcIL3000.A.H_000034400.1-p1			0	8	0	0	0-1-0-0	N4	none	many	none	none	none-to-many
hOG00529	N0.HOG0000533	OG0000461		TcIL3000.A.H_000566900.1-p1, TcIL3000.A.H_000566800.1-p1, TcIL3000.A.H_000567000.1-p1, TcIL3000.A.H_000566700.1-p1, TcIL3000.A.H_000249100.1-p1, TcIL3000.A.H_000567300.1-p1, TcIL3000.A.H_000567200.1-p1, TcIL3000.A.H_000567100.1-p1			0	8	0	0	0-1-0-0	N4	none	many	none	none	none-to-many
hOG00530	N0.HOG0000534	OG0000462		TcIL3000.A.H_000158100.1-p1, TcIL3000.A.H_000560100.1-p1, TcIL3000.A.H_000561700.1-p1, TcIL3000.A.H_000201000.1-p1, TcIL3000.A.H_000561500.1-p1, TcIL3000.A.H_000236900.1-p1, TcIL3000.A.H_000151700.1-p1, TcIL3000.A.H_000150400.1-p1			0	8	0	0	0-1-0-0	N4	none	many	none	none	none-to-many
hOG00531	N0.HOG0000535	OG0000463		TcIL3000.A.H_000437100.1-p1, TcIL3000.A.H_000117800.1-p1, TcIL3000.A.H_000086400.1-p1, TcIL3000.A.H_000054100.1-p1, TcIL3000.A.H_000025900.1-p1, TcIL3000.A.H_000162200.1-p1, TcIL3000.A.H_000109000.1-p1, TcIL3000.A.H_000008300.1-p1			0	8	0	0	0-1-0-0	N4	none	many	none	none	none-to-many
hOG00532	N0.HOG0000536	OG0000464			TvY486_0003820:mRNA-p1, TvY486_0807640:mRNA-p1, TvY486_0017110:mRNA-p1, TvY486_1015380:mRNA-p1, TvY486_0807650:mRNA-p1	TcCLB.507467.10:mRNA-p1, TcCLB.509449.5:mRNA-p1, TcCLB.507465.10:mRNA-p1	0	0	5	3	0-0-1-1	N0	loss	loss	many	many	loss-to-loss
hOG00533	N0.HOG0000537	OG0000465				TcCLB.506047.16:pseudogenic_transcript-p1, TcCLB.511587.36:pseudogenic_transcript-p1, TcCLB.511587.111:pseudogenic_transcript-p1, TcCLB.509959.236:pseudogenic_transcript-p1, TcCLB.506113.86:pseudogenic_transcript-p1, TcCLB.506961.97:pseudogenic_transcript-p1, TcCLB.504099.21:pseudogenic_transcript-p1, TcCLB.510307.77:pseudogenic_transcript-p1	0	0	0	8	0-0-0-1	N6	none	none	none	many	none-to-none
hOG00534	N0.HOG0000538	OG0000466				TcCLB.506799.110:mRNA-p1, TcCLB.511047.20:mRNA-p1, TcCLB.504127.20:mRNA-p1, TcCLB.506799.20:mRNA-p1, TcCLB.506799.100:mRNA-p1, TcCLB.506801.60:mRNA-p1, TcCLB.506799.30:mRNA-p1, TcCLB.506801.20:mRNA-p1	0	0	0	8	0-0-0-1	N6	none	none	none	many	none-to-none
hOG00535	N0.HOG0000539	OG0000467				TcCLB.507237.320:mRNA-p1, TcCLB.508109.70:pseudogenic_transcript-p1, TcCLB.508165.80:mRNA-p1, TcCLB.506473.4:pseudogenic_transcript-p1, TcCLB.508097.100:mRNA-p1, TcCLB.509699.250:mRNA-p1, TcCLB.508165.250:mRNA-p1, TcCLB.511349.40:mRNA-p1	0	0	0	8	0-0-0-1	N6	none	none	none	many	none-to-none
hOG00536	N0.HOG0000540	OG0000468				TcCLB.508903.100:mRNA-p1, TcCLB.511785.5:mRNA-p1, TcCLB.504127.30.1-p1, TcCLB.509925.5.1-p1, TcCLB.511121.30:mRNA-p1, TcCLB.510275.272:mRNA-p1, TcCLB.404711.10:pseudogenic_transcript-p1, TcCLB.510275.355:mRNA-p1	0	0	0	8	0-0-0-1	N6	none	none	none	many	none-to-none
hOG00537	N0.HOG0000541	OG0000469				TcCLB.508803.10:mRNA-p1, TcCLB.510275.120:mRNA-p1, TcCLB.511469.105:mRNA-p1, TcCLB.430281.20:mRNA-p1, TcCLB.504557.40:mRNA-p1, TcCLB.506375.35:mRNA-p1, TcCLB.509887.10:mRNA-p1, TcCLB.507611.210:mRNA-p1	0	0	0	8	0-0-0-1	N6	none	none	none	many	none-to-none
hOG00538	N0.HOG0000542	OG0000470			TvY486_0042890:mRNA-p1, TvY486_0043750:mRNA-p1, TvY486_0010310:mRNA-p1, TvY486_0004160:mRNA-p1, TvY486_0025570:mRNA-p1, TvY486_0002120:mRNA-p1, TvY486_0043780:mRNA-p1, TvY486_0027130:mRNA-p1		0	0	8	0	0-0-1-0	N5	none	none	many	none	none-to-none
hOG00539	N0.HOG0000543	OG0000471			TvY486_0010490:mRNA-p1, TvY486_0037950:mRNA-p1, TvY486_0036330:mRNA-p1, TvY486_0008350:mRNA-p1, TvY486_0030200:mRNA-p1, TvY486_0010470:mRNA-p1, TvY486_0025390:mRNA-p1, TvY486_0030025:mRNA-p1		0	0	8	0	0-0-1-0	N5	none	none	many	none	none-to-none
hOG00540	N0.HOG0000544	OG0000472			TvY486_0020540:mRNA-p1, TvY486_0019160:mRNA-p1, TvY486_0032600:mRNA-p1, TvY486_0002570:mRNA-p1, TvY486_0007320:mRNA-p1, TvY486_0009800:mRNA-p1, TvY486_0011500:mRNA-p1, TvY486_0037370:mRNA-p1		0	0	8	0	0-0-1-0	N5	none	none	many	none	none-to-none
hOG00541	N0.HOG0000545	OG0000473			TvY486_0040320:mRNA-p1, TvY486_0012440:mRNA-p1, TvY486_0029260:mRNA-p1, TvY486_0042730:mRNA-p1, TvY486_0030750:mRNA-p1, TvY486_0016280:mRNA-p1, TvY486_0002970:mRNA-p1, TvY486_0035130:mRNA-p1		0	0	8	0	0-0-1-0	N5	none	none	many	none	none-to-none
hOG00542	N0.HOG0000546	OG0000474			TvY486_0043150:mRNA-p1, TvY486_0009260:mRNA-p1, TvY486_0044550:mRNA-p1, TvY486_0035090:mRNA-p1, TvY486_0003220:mRNA-p1, TvY486_0033320:mRNA-p1, TvY486_0003570:mRNA-p1, TvY486_0044560:mRNA-p1		0	0	8	0	0-0-1-0	N5	none	none	many	none	none-to-none
hOG00543	N0.HOG0000547	OG0000475			TvY486_0013410:mRNA-p1, TvY486_0038600:mRNA-p1, TvY486_0016390:mRNA-p1, TvY486_0030050:mRNA-p1, TvY486_0020650:mRNA-p1, TvY486_0019530:mRNA-p1, TvY486_0026140:mRNA-p1, TvY486_0014980:mRNA-p1		0	0	8	0	0-0-1-0	N5	none	none	many	none	none-to-none
hOG00544	N0.HOG0000548	OG0000476			TvY486_0014260:mRNA-p1, TvY486_0016920:mRNA-p1, TvY486_0023090:mRNA-p1, TvY486_0038080:mRNA-p1, TvY486_0040710:mRNA-p1, TvY486_0007400:mRNA-p1, TvY486_0016910:mRNA-p1, TvY486_0000210:mRNA-p1		0	0	8	0	0-0-1-0	N5	none	none	many	none	none-to-none
hOG00545	N0.HOG0000549	OG0000477			TvY486_0200060:mRNA-p1, TvY486_1008220:mRNA-p1, TvY486_0500410:mRNA-p1, TvY486_1101880:mRNA-p1, TvY486_0020440:mRNA-p1, TvY486_0803125:mRNA-p1, TvY486_0043250:mRNA-p1, TvY486_0042930:mRNA-p1		0	0	8	0	0-0-1-0	N5	none	none	many	none	none-to-none
hOG00546	N0.HOG0000550	OG0000478			TvY486_0015610:mRNA-p1, TvY486_0009650:mRNA-p1, TvY486_0002290:mRNA-p1, TvY486_0008500:mRNA-p1, TvY486_0034440:mRNA-p1, TvY486_0033140:mRNA-p1, TvY486_0020490:mRNA-p1, TvY486_0034460:mRNA-p1		0	0	8	0	0-0-1-0	N5	none	none	many	none	none-to-none
hOG00547	N0.HOG0000551	OG0000479			TvY486_0034795:mRNA-p1, TvY486_0021915:mRNA-p1, TvY486_0023985:mRNA-p1, TvY486_0024975:mRNA-p1, TvY486_1106210:mRNA-p1, TvY486_1106230:mRNA-p1, TvY486_0701520:mRNA-p1, TvY486_0038975:mRNA-p1		0	0	8	0	0-0-1-0	N5	none	none	many	none	none-to-none
hOG00548	N0.HOG0000552	OG0000480			TvY486_0030030:mRNA-p1, TvY486_0010500:mRNA-p1, TvY486_0010480:mRNA-p1, TvY486_0025380:mRNA-p1, TvY486_0030780:mRNA-p1, TvY486_0020580:mRNA-p1, TvY486_0017430:mRNA-p1, TvY486_0017420:mRNA-p1		0	0	8	0	0-0-1-0	N5	none	none	many	none	none-to-none
hOG00549	N0.HOG0000553	OG0000481	Tb09.v4.0173:pseudogenic_transcript-p1, Tb927.11.19890:pseudogenic_transcript-p1, Tb10.v4.0075:pseudogenic_transcript-p1, Tb11.1030:pseudogenic_transcript-p1, Tb927.11.18730.1-p1, Tb10.v4.0151:pseudogenic_transcript-p1, Tb927.11.17810:mRNA-p1				7	0	0	0	1-0-0-0	N3	many	none	none	none	many-to-none
hOG00550	N0.HOG0000554	OG0000482	Tb927.6.1640:mRNA-p1, Tb927.6.1650:mRNA-p1, Tb927.6.2890:mRNA-p1	TcIL3000.A.H_000464600.1-p1, TcIL3000.A.H_000453400.1-p1	TvY486_0601050:mRNA-p1	TcCLB.511753.20:mRNA-p1	3	2	1	1	1-1-1-1	N0	many	two	one	one	many-to-two
hOG00551	N0.HOG0000555	OG0000483	Tb927.10.13560:mRNA-p1, Tb927.10.14070:mRNA-p1	TcIL3000.A.H_000844800.1-p1, TcIL3000.A.H_000844300.1-p1, TcIL3000.A.H_000242600.1-p1	TvY486_0025450:mRNA-p1	TcCLB.507993.330:mRNA-p1	2	3	1	1	1-1-1-1	N0	two	many	one	one	two-to-many
hOG00552	N0.HOG0000556	OG0000484	Tb927.3.200:pseudogenic_transcript-p1, Tb927.11.19930:pseudogenic_transcript-p1, Tb927.11.18600.1-p1, Tb10.v4.0206:pseudogenic_transcript-p1, Tb927.6.5520:pseudogenic_transcript-p1, Tb11.v5.0135.1-p1, Tb11.0970:pseudogenic_transcript-p1				7	0	0	0	1-0-0-0	N3	many	none	none	none	many-to-none
hOG00553	N0.HOG0000557	OG0000485	Tb11.v5.0819.1-p1, Tb927.9.15470:mRNA-p1	TcIL3000.A.H_001036700.1-p1, TcIL3000.A.H_000126100.1-p1, TcIL3000.A.H_000711000.1-p1	TvY486_0907650:mRNA-p1	TcCLB.510769.130:mRNA-p1	2	3	1	1	1-1-1-1	N0	two	many	one	one	two-to-many
hOG00554	N0.HOG0000558	OG0000486	Tb927.4.4130.2:mRNA-p1, Tb927.4.4130.1:mRNA-p1, Tb927.8.8200:mRNA-p1	TcIL3000.A.H_000389800.1-p1	TvY486_0403800:mRNA-p1, TvY486_0807610:mRNA-p1	TcCLB.509893.20:mRNA-p1	3	1	2	1	1-1-1-1	N0	many	one	two	one	many-to-one
hOG00555	N0.HOG0000559	OG0000487	Tb927.2.5950:mRNA-p1	TcIL3000.A.H_000042100.1-p1	TvY486_0200258:mRNA-p1, TvY486_0202020:mRNA-p1	TcCLB.507041.80:mRNA-p1, TcCLB.511107.20:pseudogenic_transcript-p1, TcCLB.511189.10:pseudogenic_transcript-p1	1	1	2	3	1-1-1-1	N0	one	one	two	many	one-to-one
hOG00556	N0.HOG0000560	OG0000488		TcIL3000.A.H_000762000.1-p1		TcCLB.445011.10:mRNA-p1	0	1	0	1	0-1-0-1	N0	loss	one	loss	one	loss-to-one
hOG00557	N0.HOG0000561	OG0000488	Tb11.v5.0555.1-p1, Tb927.10.5390:mRNA-p1	TcIL3000.A.H_000761900.1-p1	TvY486_1005430:mRNA-p1	TcCLB.503915.9:mRNA-p1	2	1	1	1	1-1-1-1	N0	two	one	one	one	two-to-one
hOG00558	N0.HOG0000562	OG0000489	Tb927.11.4650.2:mRNA-p1, Tb927.11.4650.1:mRNA-p1	TcIL3000.A.H_000906000.1-p1	TvY486_1104740:mRNA-p1, TvY486_1104750:mRNA-p1	TcCLB.506227.110:mRNA-p1, TcCLB.506227.120:mRNA-p1	2	1	2	2	1-1-1-1	N0	two	one	two	two	two-to-one
hOG00559	N0.HOG0000563	OG0000490	Tb927.10.3030:mRNA-p1, Tb927.10.2980:mRNA-p1	TcIL3000.A.H_000248300.1-p1, TcIL3000.A.H_000740700.1-p1, TcIL3000.A.H_000741200.1-p1	TvY486_0043840:mRNA-p1	TcCLB.503697.9:mRNA-p1	2	3	1	1	1-1-1-1	N0	two	many	one	one	two-to-many
hOG00560	N0.HOG0000564	OG0000491	Tb927.4.3900:mRNA-p1	TcIL3000.A.H_000141200.1-p1, TcIL3000.A.H_000387400.1-p1	TvY486_0403630:mRNA-p1	TcCLB.505123.20:mRNA-p1, TcCLB.510841.20:mRNA-p1, TcCLB.508921.20:mRNA-p1	1	2	1	3	1-1-1-1	N0	one	two	one	many	one-to-two
hOG00561	N0.HOG0000565	OG0000492	Tb927.10.6960:mRNA-p1, Tb10.v4.0248:mRNA-p1, Tb927.10.6920:mRNA-p1	TcIL3000.A.H_000776100.1-p1, TcIL3000.A.H_000220600.1-p1	TvY486_1006860:mRNA-p1	TcCLB.503637.10:mRNA-p1	3	2	1	1	1-1-1-1	N0	many	two	one	one	many-to-two
hOG00562	N0.HOG0000566	OG0000493	Tb927.5.1110:mRNA-p1, Tb927.11.16280:mRNA-p1	TcIL3000.A.H_001029000.1-p1, TcIL3000.A.H_000403100.1-p1	TvY486_1117190:mRNA-p1	TcCLB.511181.100:mRNA-p1, TcCLB.511527.34:mRNA-p1	2	2	1	2	1-1-1-1	N0	two	two	one	two	two-to-two
hOG00563	N0.HOG0000567	OG0000494	Tb927.8.5780:mRNA-p1	TcIL3000.A.H_000617800.1-p1	TvY486_0805290:mRNA-p1	TcCLB.506743.110:mRNA-p1, TcCLB.510603.80:mRNA-p1, TcCLB.510603.60:mRNA-p1, TcCLB.506743.130:mRNA-p1	1	1	1	4	1-1-1-1	N0	one	one	one	many	one-to-one
hOG00564	N0.HOG0000568	OG0000495	Tb927.11.8380:mRNA-p1, Tb11.02.5420:mRNA-p1, Tb11.02.5420b.1-p1	TcIL3000.A.H_000943100.1-p1, TcIL3000.A.H_000934800.1-p1	TvY486_1109190:mRNA-p1	TcCLB.506931.80:mRNA-p1	3	2	1	1	1-1-1-1	N0	many	two	one	one	many-to-two
hOG00565	N0.HOG0000569	OG0000496	Tb11.v5.0418.1-p1, Tb927.11.4750:mRNA-p1, Tb927.1.880:mRNA-p1, Tb11.v5.0419.1-p1	TcIL3000.A.H_000276600.1-p1	TvY486_0100270:mRNA-p1	TcCLB.511421.80:pseudogenic_transcript-p1	4	1	1	1	1-1-1-1	N0	many	one	one	one	many-to-one
hOG00566	N0.HOG0000570	OG0000497	Tb927.4.4880:mRNA-p1, Tb927.8.7580:mRNA-p1	TcIL3000.A.H_000636000.1-p1	TvY486_0807020:mRNA-p1, TvY486_0404240:mRNA-p1	TcCLB.507689.5:mRNA-p1, TcCLB.506107.10:mRNA-p1	2	1	2	2	1-1-1-1	N0	two	one	two	two	two-to-one
hOG00567	N0.HOG0000571	OG0000498	Tb11.v5.0243.1-p1, Tb927.10.5330:mRNA-p1, Tb927.10.5340:mRNA-p1, Tb11.v5.1060.1-p1	TcIL3000.A.H_000761400.1-p1, TcIL3000.A.H_000761300.1-p1	TvY486_1005370:mRNA-p1		4	2	1	0	1-1-1-0	N1	many	two	one	none	many-to-two
hOG00568	N0.HOG0000572	OG0000499	Tb927.8.1330:mRNA-p1, Tb927.8.1340:mRNA-p1	TcIL3000.A.H_000570900.1-p1, TcIL3000.A.H_000570800.1-p1	TvY486_0800730:mRNA-p1, TvY486_0800740:mRNA-p1	TcCLB.506401.320:mRNA-p1	2	2	2	1	1-1-1-1	N0	two	two	two	one	two-to-two
hOG00569	N0.HOG0000573	OG0000500	Tb927.11.4460:mRNA-p1	TcIL3000.A.H_000904400.1-p1	TvY486_1104580:mRNA-p1	TcCLB.504089.60:mRNA-p1	1	1	1	1	1-1-1-1	N0	one	one	one	one	one-to-one
hOG00570	N0.HOG0000574	OG0000500	Tb927.11.4450:mRNA-p1		TvY486_1104570:mRNA-p1	TcCLB.504089.70:mRNA-p1	1	0	1	1	1-0-1-1	N0	one	loss	one	one	one-to-loss
hOG00571	N0.HOG0000575	OG0000501	Tb927.9.15110:mRNA-p1, Tb927.9.15170:mRNA-p1	TcIL3000.A.H_000709400.1-p1	TvY486_0907460:mRNA-p1, TvY486_0907450:mRNA-p1	TcCLB.510765.60:mRNA-p1, TcCLB.510765.70:mRNA-p1	2	1	2	2	1-1-1-1	N0	two	one	two	two	two-to-one
hOG00572	N0.HOG0000576	OG0000502	Tb927.9.8100:mRNA-p1, Tb927.9.8130:mRNA-p1	TcIL3000.A.H_000668400.1-p1, TcIL3000.A.H_000668300.1-p1	TvY486_0903190:mRNA-p1, TvY486_0903210:mRNA-p1	TcCLB.510241.60:mRNA-p1	2	2	2	1	1-1-1-1	N0	two	two	two	one	two-to-two
hOG00573	N0.HOG0000577	OG0000503	Tb927.7.1920:mRNA-p1	TcIL3000.A.H_000658600.1-p1, TcIL3000.A.H_000505300.1-p1	TvY486_0014370:mRNA-p1, TvY486_0014580:mRNA-p1, TvY486_0008200:mRNA-p1	TcCLB.510127.70:mRNA-p1	1	2	3	1	1-1-1-1	N0	one	two	many	one	one-to-two
hOG00574	N0.HOG0000578	OG0000504	Tb927.10.13590:mRNA-p1, Tb927.10.14100:mRNA-p1	TcIL3000.A.H_000845100.1-p1, TcIL3000.A.H_000844700.1-p1, TcIL3000.A.H_000844000.1-p1	TvY486_1013160:mRNA-p1	TcCLB.507993.300:mRNA-p1	2	3	1	1	1-1-1-1	N0	two	many	one	one	two-to-many
hOG00575	N0.HOG0000579	OG0000505	Tb927.9.3990:mRNA-p1, Tb927.9.3920:mRNA-p1	TcIL3000.A.H_000655100.1-p1, TcIL3000.A.H_000655500.1-p1	TvY486_0901350:mRNA-p1, TvY486_0901360:mRNA-p1	TcCLB.506829.39:mRNA-p1	2	2	2	1	1-1-1-1	N0	two	two	two	one	two-to-two
hOG00576	N0.HOG0000580	OG0000506	Tb927.4.4910.2:mRNA-p1, Tb927.4.4910.1:mRNA-p1, Tb927.8.7530:mRNA-p1	TcIL3000.A.H_000215100.1-p1, TcIL3000.A.H_000635400.1-p1	TvY486_0806950:mRNA-p1	TcCLB.507107.40:mRNA-p1	3	2	1	1	1-1-1-1	N0	many	two	one	one	many-to-two
hOG00577	N0.HOG0000581	OG0000507	Tb927.10.11220:mRNA-p1	TcIL3000.A.H_000824500.1-p1, TcIL3000.A.H_000817800.1-p1	TvY486_1010870:mRNA-p1	TcCLB.507711.90:mRNA-p1, TcCLB.507711.110:mRNA-p1, TcCLB.507711.100:mRNA-p1	1	2	1	3	1-1-1-1	N0	one	two	one	many	one-to-two
hOG00578	N0.HOG0000582	OG0000508	Tb927.9.8070:mRNA-p1, Tb927.9.8420:mRNA-p1	TcIL3000.A.H_000670000.1-p1, TcIL3000.A.H_000668200.1-p1	TvY486_0903380:mRNA-p1	TcCLB.510243.40:mRNA-p1, TcCLB.510241.50:mRNA-p1	2	2	1	2	1-1-1-1	N0	two	two	one	two	two-to-two
hOG00579	N0.HOG0000583	OG0000509	Tb927.3.1250:mRNA-p1	TcIL3000.A.H_000316300.1-p1	TvY486_0300630:mRNA-p1	TcCLB.509453.40:mRNA-p1	1	1	1	1	1-1-1-1	N0	one	one	one	one	one-to-one
hOG00580	N0.HOG0000584	OG0000509	Tb927.11.3705:mRNA-p1	TcIL3000.A.H_000898300.1-p1		TcCLB.503821.10:mRNA-p1	1	1	0	1	1-1-0-1	N0	one	one	loss	one	one-to-one
hOG00581	N0.HOG0000585	OG0000510	Tb927.10.5610:mRNA-p1, Tb927.8.1110:mRNA-p1	TcIL3000.A.H_000764100.1-p1, TcIL3000.A.H_000568800.1-p1	TvY486_0800570:mRNA-p1	TcCLB.506401.120:mRNA-p1, TcCLB.504163.30:mRNA-p1	2	2	1	2	1-1-1-1	N0	two	two	one	two	two-to-two
hOG00582	N0.HOG0000586	OG0000511	Tb927.3.4740:mRNA-p1, Tb927.3.4780:mRNA-p1	TcIL3000.A.H_000214000.1-p1, TcIL3000.A.H_000336300.1-p1, TcIL3000.A.H_000351100.1-p1, TcIL3000.A.H_000214400.1-p1		TcCLB.503671.20:mRNA-p1	2	4	0	1	1-1-0-1	N0	two	many	loss	one	two-to-many
hOG00583	N0.HOG0000587	OG0000512	Tb927.10.14600:mRNA-p1, Tb927.10.14710:mRNA-p1	TcIL3000.A.H_000850600.1-p1, TcIL3000.A.H_000849800.1-p1	TvY486_1014050:mRNA-p1	TcCLB.503833.40:mRNA-p1, TcCLB.506213.60:mRNA-p1	2	2	1	2	1-1-1-1	N0	two	two	one	two	two-to-two
hOG00584	N0.HOG0000588	OG0000513	Tb927.2.1700:mRNA-p1, Tb927.2.1770:pseudogenic_transcript-p1, Tb927.2.1760:mRNA-p1	TcIL3000.A.H_000577400.1-p1, TcIL3000.A.H_000577700.1-p1, TcIL3000.A.H_000045400.1-p1	TvY486_0200179:mRNA-p1		3	3	1	0	1-1-1-0	N1	many	many	one	none	many-to-many
hOG00585	N0.HOG0000589	OG0000514	Tb927.10.5620:mRNA-p1, Tb11.v5.0531.1-p1	TcIL3000.A.H_000764300.1-p1, TcIL3000.A.H_000764200.1-p1	TvY486_1005670:mRNA-p1	TcCLB.504163.40:mRNA-p1, TcCLB.504163.50:mRNA-p1	2	2	1	2	1-1-1-1	N0	two	two	one	two	two-to-two
hOG00586	N0.HOG0000590	OG0000515	Tb927.11.14420:mRNA-p1	TcIL3000.A.H_000147000.1-p1, TcIL3000.A.H_001011400.1-p1, TcIL3000.A.H_000147200.1-p1, TcIL3000.A.H_000147800.1-p1	TvY486_0045700:mRNA-p1	TcCLB.509489.20:mRNA-p1	1	4	1	1	1-1-1-1	N0	one	many	one	one	one-to-many
hOG00587	N0.HOG0000591	OG0000516	Tb927.11.7060:mRNA-p1, Tb927.11.7080:mRNA-p1	TcIL3000.A.H_000929700.1-p1, TcIL3000.A.H_000929500.1-p1	TvY486_1107390:mRNA-p1, TvY486_1107360:mRNA-p1	TcCLB.503613.60:mRNA-p1	2	2	2	1	1-1-1-1	N0	two	two	two	one	two-to-two
hOG00588	N0.HOG0000592	OG0000517	Tb927.6.4300:mRNA-p1, Tb927.6.4280:mRNA-p1	TcIL3000.A.H_000478300.1-p1, TcIL3000.A.H_000478100.1-p1	TvY486_0603710:mRNA-p1	TcCLB.506943.50:mRNA-p1, TcCLB.506943.60:mRNA-p1	2	2	1	2	1-1-1-1	N0	two	two	one	two	two-to-two
hOG00589	N0.HOG0000593	OG0000518	Tb927.11.12420:mRNA-p1, Tb927.11.12410:mRNA-p1	TcIL3000.A.H_000986800.1-p1, TcIL3000.A.H_000986700.1-p1	TvY486_1113350:mRNA-p1	TcCLB.511127.320:mRNA-p1, TcCLB.511127.330:mRNA-p1	2	2	1	2	1-1-1-1	N0	two	two	one	two	two-to-two
hOG00590	N0.HOG0000594	OG0000519	Tb927.10.13500:mRNA-p1, Tb927.11.9710:mRNA-p1	TcIL3000.A.H_000955400.1-p1, TcIL3000.A.H_000839000.1-p1	TvY486_1110350:mRNA-p1, TvY486_1013070:mRNA-p1	TcCLB.506963.10:mRNA-p1	2	2	2	1	1-1-1-1	N0	two	two	two	one	two-to-two
hOG00591	N0.HOG0000595	OG0000520	Tb927.2.5650:mRNA-p1, Tb927.2.5480:mRNA-p1	TcIL3000.A.H_000308500.1-p1, TcIL3000.A.H_000307800.1-p1	TvY486_0201932:mRNA-p1	TcCLB.503975.50:mRNA-p1, TcCLB.503975.20:mRNA-p1	2	2	1	2	1-1-1-1	N0	two	two	one	two	two-to-two
hOG00592	N0.HOG0000596	OG0000521	Tb927.10.190:mRNA-p1, Tb927.9.15360:mRNA-p1	TcIL3000.A.H_000710400.1-p1, TcIL3000.A.H_000712800.1-p1	TvY486_1000100:mRNA-p1, TvY486_0907580:mRNA-p1	TcCLB.510769.49:mRNA-p1	2	2	2	1	1-1-1-1	N0	two	two	two	one	two-to-two
hOG00593	N0.HOG0000597	OG0000522	Tb927.10.12510:mRNA-p1, Tb927.10.12500:mRNA-p1	TcIL3000.A.H_000830000.1-p1, TcIL3000.A.H_000830100.1-p1, TcIL3000.A.H_000829900.1-p1	TvY486_1012190:mRNA-p1	TcCLB.506649.20:mRNA-p1	2	3	1	1	1-1-1-1	N0	two	many	one	one	two-to-many
hOG00594	N0.HOG0000598	OG0000523	Tb927.9.15190:mRNA-p1, Tb927.6.5040:mRNA-p1	TcIL3000.A.H_000709500.1-p1, TcIL3000.A.H_000485500.1-p1	TvY486_0604350:mRNA-p1	TcCLB.506945.290:mRNA-p1, TcCLB.510767.10:mRNA-p1	2	2	1	2	1-1-1-1	N0	two	two	one	two	two-to-two
hOG00595	N0.HOG0000599	OG0000524	Tb927.6.4590.2:mRNA-p1, Tb927.6.4590.1:mRNA-p1, Tb11.v5.0810.1-p1	TcIL3000.A.H_000264400.1-p1, TcIL3000.A.H_000481100.1-p1	TvY486_0801410:mRNA-p1	TcCLB.511731.60:mRNA-p1	3	2	1	1	1-1-1-1	N0	many	two	one	one	many-to-two
hOG00596	N0.HOG0000600	OG0000525	Tb11.v5.0573.1-p1			TcCLB.503801.9:mRNA-p1	1	0	0	1	1-0-0-1	N0	one	loss	loss	one	one-to-loss
hOG00597	N0.HOG0000601	OG0000525	Tb11.v5.0572.1-p1, Tb927.11.8210:mRNA-p1	TcIL3000.A.H_000941600.1-p1	TvY486_1108990:mRNA-p1	TcCLB.503799.10:mRNA-p1	2	1	1	1	1-1-1-1	N0	two	one	one	one	two-to-one
hOG00598	N0.HOG0000602	OG0000526	Tb927.10.14660:mRNA-p1	TcIL3000.A.H_000850200.1-p1	TvY486_1014090:mRNA-p1	TcCLB.506213.110:mRNA-p1, TcCLB.511577.70:mRNA-p1, TcCLB.510381.50:mRNA-p1, TcCLB.506213.10:mRNA-p1	1	1	1	4	1-1-1-1	N0	one	one	one	many	one-to-one
hOG00599	N0.HOG0000603	OG0000527	Tb927.5.4020:mRNA-p1	TcIL3000.A.H_000284800.1-p1, TcIL3000.A.H_000284600.1-p1, TcIL3000.A.H_000211300.1-p1, TcIL3000.A.H_000284700.1-p1, TcIL3000.A.H_000211100.1-p1, TcIL3000.A.H_000284900.1-p1			1	6	0	0	1-1-0-0	N2	one	many	none	none	one-to-many
hOG00600	N0.HOG0000604	OG0000528	Tb927.10.1590:mRNA-p1, Tb927.9.15210:mRNA-p1	TcIL3000.A.H_000709600.1-p1, TcIL3000.A.H_000726400.1-p1	TvY486_0907480:mRNA-p1, TvY486_1001600:mRNA-p1	TcCLB.510767.20:mRNA-p1	2	2	2	1	1-1-1-1	N0	two	two	two	one	two-to-two
hOG00601	N0.HOG0000605	OG0000529	Tb927.3.3310:mRNA-p1, Tb927.3.3320:mRNA-p1	TcIL3000.A.H_000334300.1-p1, TcIL3000.A.H_000334400.1-p1	TvY486_0302680:mRNA-p1, TvY486_0302690:mRNA-p1	TcCLB.510323.30:mRNA-p1	2	2	2	1	1-1-1-1	N0	two	two	two	one	two-to-two
hOG00602	N0.HOG0000606	OG0000530	Tb927.8.8240:mRNA-p1, Tb927.8.8220:mRNA-p1, Tb927.8.8260:mRNA-p1, Tb927.8.8230:mRNA-p1, Tb927.8.8250:mRNA-p1	TcIL3000.A.H_000389200.1-p1	TvY486_0807660:mRNA-p1		5	1	1	0	1-1-1-0	N1	many	one	one	none	many-to-one
hOG00603	N0.HOG0000607	OG0000531	Tb927.9.1440:mRNA-p1	TcIL3000.A.H_000201900.1-p1, TcIL3000.A.H_000641900.1-p1, TcIL3000.A.H_000641600.1-p1, TcIL3000.A.H_000202200.1-p1	TvY486_0900100:mRNA-p1	TcCLB.510345.40:mRNA-p1	1	4	1	1	1-1-1-1	N0	one	many	one	one	one-to-many
hOG00604	N0.HOG0000608	OG0000532	Tb927.11.14130:mRNA-p1, Tb927.10.3840:mRNA-p1	TcIL3000.A.H_000748300.1-p1, TcIL3000.A.H_001008200.1-p1	TvY486_1003860:mRNA-p1, TvY486_1114970:mRNA-p1	TcCLB.511001.120:mRNA-p1	2	2	2	1	1-1-1-1	N0	two	two	two	one	two-to-two
hOG00605	N0.HOG0000609	OG0000533	Tb927.4.3970:mRNA-p1, Tb927.8.8320:mRNA-p1	TcIL3000.A.H_000388200.1-p1	TvY486_0403730:mRNA-p1, TvY486_0807830:mRNA-p1	TcCLB.508555.20:mRNA-p1, TcCLB.511337.4:mRNA-p1	2	1	2	2	1-1-1-1	N0	two	one	two	two	two-to-one
hOG00606	N0.HOG0000610	OG0000534	Tb927.11.11360:mRNA-p1, Tb927.11.11370:mRNA-p1	TcIL3000.A.H_000976400.1-p1, TcIL3000.A.H_000976500.1-p1	TvY486_1112370:mRNA-p1	TcCLB.511211.130:mRNA-p1, TcCLB.511211.120:mRNA-p1	2	2	1	2	1-1-1-1	N0	two	two	one	two	two-to-two
hOG00607	N0.HOG0000611	OG0000535	Tb927.7.2650:mRNA-p1, Tb927.7.2640:mRNA-p1		TvY486_0702525:mRNA-p1, TvY486_0028980:mRNA-p1, TvY486_0028960:mRNA-p1	TcCLB.506859.170:mRNA-p1, TcCLB.506859.180:mRNA-p1	2	0	3	2	1-0-1-1	N0	two	loss	many	two	two-to-loss
hOG00608	N0.HOG0000612	OG0000536	Tb927.10.13570:mRNA-p1, Tb927.10.14080:mRNA-p1	TcIL3000.A.H_000242500.1-p1, TcIL3000.A.H_000844200.1-p1, TcIL3000.A.H_000844900.1-p1, TcIL3000.A.H_000844500.1-p1		TcCLB.507993.320:mRNA-p1	2	4	0	1	1-1-0-1	N0	two	many	loss	one	two-to-many
hOG00609	N0.HOG0000613	OG0000537	Tb927.10.13480:mRNA-p1, Tb927.10.13490:mRNA-p1	TcIL3000.A.H_000838800.1-p1, TcIL3000.A.H_000838900.1-p1	TvY486_1013050:mRNA-p1, TvY486_1013060:mRNA-p1	TcCLB.464807.10:mRNA-p1	2	2	2	1	1-1-1-1	N0	two	two	two	one	two-to-two
hOG00610	N0.HOG0000614	OG0000538	Tb927.11.510:mRNA-p1, Tb927.11.500:mRNA-p1	TcIL3000.A.H_000866000.1-p1, TcIL3000.A.H_000262500.1-p1, TcIL3000.A.H_000866100.1-p1		TcCLB.507093.220:mRNA-p1, TcCLB.507093.229:mRNA-p1	2	3	0	2	1-1-0-1	N0	two	many	loss	two	two-to-many
hOG00611	N0.HOG0000615	OG0000539	Tb927.11.10030:mRNA-p1, Tb927.11.10025:mRNA-p1	TcIL3000.A.H_000958600.1-p1	TvY486_1110820:mRNA-p1, TvY486_1110830:mRNA-p1	TcCLB.510719.35:mRNA-p1, TcCLB.510719.30:mRNA-p1	2	1	2	2	1-1-1-1	N0	two	one	two	two	two-to-one
hOG00612	N0.HOG0000616	OG0000540	Tb927.8.7840:mRNA-p1	TcIL3000.A.H_000637100.1-p1, TcIL3000.A.H_000132000.1-p1, TcIL3000.A.H_000393100.1-p1	TvY486_0013710:mRNA-p1	TcCLB.507079.20:mRNA-p1, TcCLB.509009.10:mRNA-p1	1	3	1	2	1-1-1-1	N0	one	many	one	two	one-to-many
hOG00613	N0.HOG0000617	OG0000541	Tb927.11.2430:mRNA-p1, Tb927.4.560:mRNA-p1	TcIL3000.A.H_000885500.1-p1, TcIL3000.A.H_000354600.1-p1	TvY486_1102460:mRNA-p1, TvY486_0400280:mRNA-p1	TcCLB.504153.90:pseudogenic_transcript-p1	2	2	2	1	1-1-1-1	N0	two	two	two	one	two-to-two
hOG00614	N0.HOG0000618	OG0000542	Tb927.3.1870.1:mRNA-p1, Tb927.3.1870.2:mRNA-p1	TcIL3000.A.H_000321600.1-p1	TvY486_0301150:mRNA-p1	TcCLB.506543.30:mRNA-p1, TcCLB.506543.50:mRNA-p1, TcCLB.506543.40:mRNA-p1	2	1	1	3	1-1-1-1	N0	two	one	one	many	two-to-one
hOG00615	N0.HOG0000619	OG0000543	Tb927.11.6120:mRNA-p1, Tb11.v5.0780.1-p1	TcIL3000.A.H_000920500.1-p1	TvY486_0045690:mRNA-p1	TcCLB.504149.20:mRNA-p1, TcCLB.507099.80:mRNA-p1, TcCLB.504881.50:mRNA-p1	2	1	1	3	1-1-1-1	N0	two	one	one	many	two-to-one
hOG00616	N0.HOG0000620	OG0000544	Tb927.4.4240:mRNA-p1, Tb927.4.4260:mRNA-p1, Tb927.4.4280:mRNA-p1	TcIL3000.A.H_000391500.1-p1, TcIL3000.A.H_000391100.1-p1	TvY486_0807350:mRNA-p1	TcCLB.505007.30:mRNA-p1	3	2	1	1	1-1-1-1	N0	many	two	one	one	many-to-two
hOG00617	N0.HOG0000621	OG0000545	Tb927.11.9550:mRNA-p1	TcIL3000.A.H_000953400.1-p1	TvY486_0044030:mRNA-p1, TvY486_0023700:mRNA-p1, TvY486_1110130:mRNA-p1, TvY486_1110160:mRNA-p1	TcCLB.511589.160:mRNA-p1	1	1	4	1	1-1-1-1	N0	one	one	many	one	one-to-one
hOG00618	N0.HOG0000622	OG0000546	Tb927.10.15920:mRNA-p1, Tb11.v5.0302.1-p1, Tb927.10.15900:mRNA-p1	TcIL3000.A.H_000062400.1-p1	TvY486_1015340:mRNA-p1	TcCLB.511355.24:mRNA-p1, TcCLB.511357.9:mRNA-p1	3	1	1	2	1-1-1-1	N0	many	one	one	two	many-to-one
hOG00619	N0.HOG0000623	OG0000547	Tb927.11.15860:mRNA-p1, Tb927.11.15840:mRNA-p1	TcIL3000.A.H_001024600.1-p1, TcIL3000.A.H_001024900.1-p1	TvY486_0021710:mRNA-p1	TcCLB.511545.80:mRNA-p1, TcCLB.506227.10:mRNA-p1	2	2	1	2	1-1-1-1	N0	two	two	one	two	two-to-two
hOG00620	N0.HOG0000624	OG0000548	Tb927.11.4820:mRNA-p1, Tb927.10.14580:mRNA-p1	TcIL3000.A.H_000907200.1-p1, TcIL3000.A.H_000849600.1-p1	TvY486_1104920:mRNA-p1	TcCLB.506213.80:mRNA-p1, TcCLB.503449.10:mRNA-p1	2	2	1	2	1-1-1-1	N0	two	two	one	two	two-to-two
hOG00621	N0.HOG0000625	OG0000549	Tb927.1.3000:mRNA-p1	TcIL3000.A.H_000558500.1-p1	TvY486_0101320:mRNA-p1, TvY486_0101330:mRNA-p1	TcCLB.506363.70:mRNA-p1, TcCLB.506363.80:mRNA-p1, TcCLB.506363.90:mRNA-p1	1	1	2	3	1-1-1-1	N0	one	one	two	many	one-to-one
hOG00622	N0.HOG0000626	OG0000550	Tb927.2.4740:mRNA-p1, Tb927.2.4890:mRNA-p1	TcIL3000.A.H_000304600.1-p1, TcIL3000.A.H_000303600.1-p1	TvY486_0201450:mRNA-p1	TcCLB.511621.200:mRNA-p1, TcCLB.511621.70:mRNA-p1	2	2	1	2	1-1-1-1	N0	two	two	one	two	two-to-two
hOG00623	N0.HOG0000627	OG0000551	Tb927.11.5290:mRNA-p1	TcIL3000.A.H_000911800.1-p1, TcIL3000.A.H_000912000.1-p1, TcIL3000.A.H_000911900.1-p1, TcIL3000.A.H_000912100.1-p1	TvY486_0022930:mRNA-p1	TcCLB.504125.50:mRNA-p1	1	4	1	1	1-1-1-1	N0	one	many	one	one	one-to-many
hOG00624	N0.HOG0000628	OG0000552	Tb927.11.9720:mRNA-p1, Tb927.10.13517:mRNA-p1	TcIL3000.A.H_000955500.1-p1, TcIL3000.A.H_000839300.1-p1	TvY486_1110360:mRNA-p1, TvY486_1013100:mRNA-p1	TcCLB.506963.14:mRNA-p1	2	2	2	1	1-1-1-1	N0	two	two	two	one	two-to-two
hOG00625	N0.HOG0000629	OG0000553	Tb927.4.5390:mRNA-p1, Tb927.8.6930:mRNA-p1	TcIL3000.A.H_000628900.1-p1	TvY486_0006180:mRNA-p1	TcCLB.510525.139:mRNA-p1, TcCLB.506953.30:mRNA-p1, TcCLB.510971.60:mRNA-p1	2	1	1	3	1-1-1-1	N0	two	one	one	many	two-to-one
hOG00626	N0.HOG0000630	OG0000554	Tb927.4.3390:mRNA-p1	TcIL3000.A.H_000382200.1-p1	TvY486_0403190:mRNA-p1	TcCLB.507485.120:mRNA-p1, TcCLB.507485.140:mRNA-p1, TcCLB.507739.130:mRNA-p1, TcCLB.507485.159:mRNA-p1	1	1	1	4	1-1-1-1	N0	one	one	one	many	one-to-one
hOG00627	N0.HOG0000631	OG0000555	Tb927.4.1790:mRNA-p1, Tb927.4.1800:mRNA-p1	TcIL3000.A.H_000366400.1-p1, TcIL3000.A.H_000366500.1-p1	TvY486_0401510:mRNA-p1	TcCLB.510879.120:mRNA-p1, TcCLB.510879.110:mRNA-p1	2	2	1	2	1-1-1-1	N0	two	two	one	two	two-to-two
hOG00628	N0.HOG0000632	OG0000556	Tb927.8.8130:mRNA-p1	TcIL3000.A.H_000390800.1-p1	TvY486_0403880:mRNA-p1, TvY486_0807500:mRNA-p1, TvY486_0403870:mRNA-p1	TcCLB.509895.110:mRNA-p1, TcCLB.507277.20:mRNA-p1	1	1	3	2	1-1-1-1	N0	one	one	many	two	one-to-one
hOG00629	N0.HOG0000633	OG0000557	Tb927.9.7540:mRNA-p1, Tb927.1.2100:mRNA-p1	TcIL3000.A.H_000666100.1-p1, TcIL3000.A.H_000290000.1-p1	TvY486_0902890:mRNA-p1, TvY486_0100940:mRNA-p1	TcCLB.503855.40:mRNA-p1	2	2	2	1	1-1-1-1	N0	two	two	two	one	two-to-two
hOG00630	N0.HOG0000634	OG0000558	Tb927.8.2470:mRNA-p1, Tb11.v5.0799.1-p1	TcIL3000.A.H_000584800.1-p1	TvY486_0801930:mRNA-p1	TcCLB.504427.64:mRNA-p1	2	1	1	1	1-1-1-1	N0	two	one	one	one	two-to-one
hOG00631	N0.HOG0000635	OG0000558			TvY486_0801940:mRNA-p1	TcCLB.504427.75:pseudogenic_transcript-p1	0	0	1	1	0-0-1-1	N0	loss	loss	one	one	loss-to-loss
hOG00632	N0.HOG0000636	OG0000559	Tb927.10.840:mRNA-p1, Tb11.v5.0753.1-p1	TcIL3000.A.H_000718800.1-p1, TcIL3000.A.H_000718900.1-p1	TvY486_1000810:mRNA-p1, TvY486_0002720:mRNA-p1	TcCLB.503479.40:mRNA-p1	2	2	2	1	1-1-1-1	N0	two	two	two	one	two-to-two
hOG00633	N0.HOG0000637	OG0000560	Tb927.9.1670:mRNA-p1, Tb11.v5.0874.1-p1	TcIL3000.A.H_000643300.1-p1	TvY486_0900240:mRNA-p1	TcCLB.510349.80:mRNA-p1, TcCLB.504769.5:mRNA-p1, TcCLB.506715.10:mRNA-p1	2	1	1	3	1-1-1-1	N0	two	one	one	many	two-to-one
hOG00634	N0.HOG0000638	OG0000561	Tb927.8.2160:mRNA-p1, Tb927.4.4490:mRNA-p1	TcIL3000.A.H_000582200.1-p1, TcIL3000.A.H_000393200.1-p1	TvY486_0801650:mRNA-p1, TvY486_0403980:mRNA-p1	TcCLB.507079.30:mRNA-p1	2	2	2	1	1-1-1-1	N0	two	two	two	one	two-to-two
hOG00635	N0.HOG0000639	OG0000562	Tb927.9.6560:mRNA-p1	TcIL3000.A.H_000153700.1-p1, TcIL3000.A.H_000665700.1-p1, TcIL3000.A.H_000153100.1-p1, TcIL3000.A.H_000679200.1-p1	TvY486_0004960:mRNA-p1	TcCLB.504883.10:mRNA-p1	1	4	1	1	1-1-1-1	N0	one	many	one	one	one-to-many
hOG00636	N0.HOG0000640	OG0000563	Tb11.v5.0696.1-p1, Tb927.4.5000:mRNA-p1, Tb927.8.7420:mRNA-p1	TcIL3000.A.H_000634200.1-p1	TvY486_0404380:mRNA-p1, TvY486_0404350:mRNA-p1	TcCLB.509011.50:mRNA-p1	3	1	2	1	1-1-1-1	N0	many	one	two	one	many-to-one
hOG00637	N0.HOG0000641	OG0000564	Tb927.11.7210:mRNA-p1, Tb11.02.5050b.1-p1	TcIL3000.A.H_000930900.1-p1	TvY486_1107560:mRNA-p1	TcCLB.508237.9:mRNA-p1	2	1	1	1	1-1-1-1	N0	two	one	one	one	two-to-one
hOG00638	N0.HOG0000642	OG0000564			TvY486_0028120:mRNA-p1	TcCLB.506777.120:mRNA-p1	0	0	1	1	0-0-1-1	N0	loss	loss	one	one	loss-to-loss
hOG00639	N0.HOG0000643	OG0000565	Tb11.v5.0537.1-p1, Tb927.11.9920:mRNA-p1, Tb11.01.1680.v5.1-p1	TcIL3000.A.H_000957500.1-p1	TvY486_1110600:mRNA-p1	TcCLB.506655.20:pseudogenic_transcript-p1, TcCLB.507483.4:pseudogenic_transcript-p1	3	1	1	2	1-1-1-1	N0	many	one	one	two	many-to-one
hOG00640	N0.HOG0000645	OG0000566	Tb927.11.14410:mRNA-p1	TcIL3000.A.H_000147300.1-p1, TcIL3000.A.H_000147700.1-p1, TcIL3000.A.H_000148000.1-p1, TcIL3000.A.H_000147100.1-p1, TcIL3000.A.H_001011300.1-p1		TcCLB.509489.10:mRNA-p1	1	5	0	1	1-1-0-1	N0	one	many	loss	one	one-to-many
hOG00641	N0.HOG0000646	OG0000567	Tb927.11.9490:mRNA-p1	TcIL3000.A.H_000952800.1-p1	TvY486_0025175:mRNA-p1, TvY486_0044770:mRNA-p1, TvY486_1110060:mRNA-p1, TvY486_0015450:mRNA-p1	TcCLB.511589.90:mRNA-p1	1	1	4	1	1-1-1-1	N0	one	one	many	one	one-to-one
hOG00642	N0.HOG0000647	OG0000568	Tb927.2.5660:mRNA-p1, Tb927.10.830:mRNA-p1	TcIL3000.A.H_000307700.1-p1, TcIL3000.A.H_000718700.1-p1	TvY486_0201936:mRNA-p1, TvY486_1000790:mRNA-p1	TcCLB.503479.30:mRNA-p1	2	2	2	1	1-1-1-1	N0	two	two	two	one	two-to-two
hOG00643	N0.HOG0000648	OG0000569	Tb11.v5.1039.1-p1, Tb927.10.2990:mRNA-p1	TcIL3000.A.H_000248600.1-p1, TcIL3000.A.H_000740800.1-p1, TcIL3000.A.H_000248200.1-p1	TvY486_1003030:mRNA-p1	TcCLB.503697.60:mRNA-p1	2	3	1	1	1-1-1-1	N0	two	many	one	one	two-to-many
hOG00644	N0.HOG0000649	OG0000570	Tb927.11.9600:mRNA-p1	TcIL3000.A.H_000954200.1-p1, TcIL3000.A.H_000954000.1-p1, TcIL3000.A.H_000953800.1-p1	TvY486_1110210:mRNA-p1, TvY486_0000740:mRNA-p1	TcCLB.511589.220:mRNA-p1	1	3	2	1	1-1-1-1	N0	one	many	two	one	one-to-many
hOG00645	N0.HOG0000650	OG0000571	Tb927.3.1410:mRNA-p1	TcIL3000.A.H_000318000.1-p1, TcIL3000.A.H_000317900.1-p1	TvY486_0300830:mRNA-p1, TvY486_0005610:mRNA-p1, TvY486_0300810:mRNA-p1	TcCLB.509233.150:mRNA-p1	1	2	3	1	1-1-1-1	N0	one	two	many	one	one-to-two
hOG00646	N0.HOG0000651	OG0000572	Tb927.8.2240:mRNA-p1	TcIL3000.A.H_000582800.1-p1	TvY486_0801730:mRNA-p1	TcCLB.509667.20:pseudogenic_transcript-p1, TcCLB.466823.20:mRNA-p1, TcCLB.506375.60:mRNA-p1, TcCLB.506375.10:mRNA-p1	1	1	1	4	1-1-1-1	N0	one	one	one	many	one-to-one
hOG00647	N0.HOG0000652	OG0000573	Tb927.6.3150:mRNA-p1	TcIL3000.A.H_000467200.1-p1	TvY486_0602630:mRNA-p1	TcCLB.511749.9:mRNA-p1, TcCLB.511751.14:mRNA-p1, TcCLB.509173.9:mRNA-p1, TcCLB.509171.100:mRNA-p1	1	1	1	4	1-1-1-1	N0	one	one	one	many	one-to-one
hOG00648	N0.HOG0000653	OG0000574	Tb927.10.14510:mRNA-p1	TcIL3000.A.H_000849000.1-p1, TcIL3000.A.H_000250700.1-p1, TcIL3000.A.H_000250800.1-p1, TcIL3000.A.H_000250900.1-p1	TvY486_1013980:mRNA-p1	TcCLB.509649.59:mRNA-p1	1	4	1	1	1-1-1-1	N0	one	many	one	one	one-to-many
hOG00649	N0.HOG0000654	OG0000575	Tb927.7.2090:mRNA-p1	TcIL3000.A.H_000517300.1-p1	TvY486_0701815:mRNA-p1	TcCLB.506683.10:pseudogenic_transcript-p1, TcCLB.506717.240:mRNA-p1, TcCLB.508085.20:mRNA-p1, TcCLB.508095.10:mRNA-p1	1	1	1	4	1-1-1-1	N0	one	one	one	many	one-to-one
hOG00650	N0.HOG0000655	OG0000576	Tb927.8.7440:mRNA-p1	TcIL3000.A.H_000634500.1-p1	TvY486_0404320:mRNA-p1	TcCLB.511439.20:mRNA-p1, TcCLB.509011.90:mRNA-p1, TcCLB.511437.30:mRNA-p1, TcCLB.511439.30:mRNA-p1	1	1	1	4	1-1-1-1	N0	one	one	one	many	one-to-one
hOG00651	N0.HOG0000656	OG0000577	Tb927.7.3410:mRNA-p1	TcIL3000.A.H_000518900.1-p1, TcIL3000.A.H_000518800.1-p1	TvY486_0703270:mRNA-p1, TvY486_0703280:mRNA-p1	TcCLB.508323.70:mRNA-p1, TcCLB.508323.60:mRNA-p1	1	2	2	2	1-1-1-1	N0	one	two	two	two	one-to-two
hOG00652	N0.HOG0000657	OG0000578		TcIL3000.A.H_000011600.1-p1, TcIL3000.A.H_000223400.1-p1, TcIL3000.A.H_000209300.1-p1, TcIL3000.A.H_000206700.1-p1, TcIL3000.A.H_000071900.1-p1, TcIL3000.A.H_000011100.1-p1, TcIL3000.A.H_000931000.1-p1			0	7	0	0	0-1-0-0	N4	none	many	none	none	none-to-many
hOG00653	N0.HOG0000658	OG0000579		TcIL3000.A.H_000080700.1-p1, TcIL3000.A.H_000128500.1-p1, TcIL3000.A.H_000039400.1-p1, TcIL3000.A.H_000127600.1-p1, TcIL3000.A.H_000056200.1-p1, TcIL3000.A.H_000195600.1-p1, TcIL3000.A.H_000056500.1-p1			0	7	0	0	0-1-0-0	N4	none	many	none	none	none-to-many
hOG00654	N0.HOG0000659	OG0000580		TcIL3000.A.H_000441500.1-p1, TcIL3000.A.H_000440600.1-p1, TcIL3000.A.H_000224100.1-p1, TcIL3000.A.H_000440100.1-p1, TcIL3000.A.H_000444100.1-p1, TcIL3000.A.H_000439200.1-p1, TcIL3000.A.H_000439700.1-p1			0	7	0	0	0-1-0-0	N4	none	many	none	none	none-to-many
hOG00655	N0.HOG0000660	OG0000581		TcIL3000.A.H_000118800.1-p1, TcIL3000.A.H_000139400.1-p1, TcIL3000.A.H_000153800.1-p1, TcIL3000.A.H_000136900.1-p1, TcIL3000.A.H_000193000.1-p1, TcIL3000.A.H_000860500.1-p1, TcIL3000.A.H_000148600.1-p1			0	7	0	0	0-1-0-0	N4	none	many	none	none	none-to-many
hOG00656	N0.HOG0000661	OG0000582				TcCLB.510525.90:mRNA-p1, TcCLB.508321.11:mRNA-p1, TcCLB.507979.4:mRNA-p1, TcCLB.508321.21:mRNA-p1, TcCLB.510525.110:mRNA-p1, TcCLB.510525.100:mRNA-p1, TcCLB.510525.80:mRNA-p1	0	0	0	7	0-0-0-1	N6	none	none	none	many	none-to-none
hOG00657	N0.HOG0000662	OG0000583				TcCLB.511685.10:mRNA-p1, TcCLB.511679.10:mRNA-p1, TcCLB.511685.30:mRNA-p1, TcCLB.511685.20:mRNA-p1, TcCLB.506533.142:mRNA-p1, TcCLB.509147.50:mRNA-p1, TcCLB.506533.106:mRNA-p1	0	0	0	7	0-0-0-1	N6	none	none	none	many	none-to-none
hOG00658	N0.HOG0000663	OG0000584				TcCLB.504193.41:pseudogenic_transcript-p1, TcCLB.509871.21:pseudogenic_transcript-p1, TcCLB.511473.9:pseudogenic_transcript-p1, TcCLB.504149.210:pseudogenic_transcript-p1, TcCLB.509265.23:pseudogenic_transcript-p1, TcCLB.506113.55:pseudogenic_transcript-p1, TcCLB.503397.5:pseudogenic_transcript-p1	0	0	0	7	0-0-0-1	N6	none	none	none	many	none-to-none
hOG00659	N0.HOG0000664	OG0000585				TcCLB.506969.6:pseudogenic_transcript-p1, TcCLB.503717.71:pseudogenic_transcript-p1, TcCLB.506269.45:pseudogenic_transcript-p1, TcCLB.506887.10:mRNA-p1, TcCLB.511627.20:pseudogenic_transcript-p1, TcCLB.506377.10:mRNA-p1, TcCLB.421173.14:mRNA-p1	0	0	0	7	0-0-0-1	N6	none	none	none	many	none-to-none
hOG00660	N0.HOG0000665	OG0000586				TcCLB.510371.35:pseudogenic_transcript-p1, TcCLB.506599.35:pseudogenic_transcript-p1, TcCLB.510373.100:pseudogenic_transcript-p1, TcCLB.506599.315:pseudogenic_transcript-p1, TcCLB.506763.35:pseudogenic_transcript-p1, TcCLB.504039.175:pseudogenic_transcript-p1, TcCLB.506267.75:pseudogenic_transcript-p1	0	0	0	7	0-0-0-1	N6	none	none	none	many	none-to-none
hOG00661	N0.HOG0000666	OG0000587			TvY486_0027500:mRNA-p1, TvY486_0039460:mRNA-p1, TvY486_0200040:mRNA-p1, TvY486_0015140:mRNA-p1, TvY486_0028065:mRNA-p1, TvY486_0012600:mRNA-p1, TvY486_0004650:mRNA-p1		0	0	7	0	0-0-1-0	N5	none	none	many	none	none-to-none
hOG00662	N0.HOG0000667	OG0000588			TvY486_0023930:mRNA-p1, TvY486_0021480:mRNA-p1, TvY486_0042240:mRNA-p1, TvY486_0005000:mRNA-p1, TvY486_0000440:mRNA-p1, TvY486_0008840:mRNA-p1, TvY486_0036310:mRNA-p1		0	0	7	0	0-0-1-0	N5	none	none	many	none	none-to-none
hOG00663	N0.HOG0000668	OG0000589			TvY486_0003150:mRNA-p1, TvY486_0013390:mRNA-p1, TvY486_0003280:mRNA-p1, TvY486_0033215:mRNA-p1, TvY486_0002310:mRNA-p1, TvY486_0014720:mRNA-p1, TvY486_0038370:mRNA-p1		0	0	7	0	0-0-1-0	N5	none	none	many	none	none-to-none
hOG00664	N0.HOG0000669	OG0000590			TvY486_0034030:mRNA-p1, TvY486_0005990:mRNA-p1, TvY486_0004030:mRNA-p1, TvY486_0007820:mRNA-p1, TvY486_0043190:mRNA-p1, TvY486_0024130:mRNA-p1, TvY486_0043590:mRNA-p1		0	0	7	0	0-0-1-0	N5	none	none	many	none	none-to-none
hOG00665	N0.HOG0000670	OG0000591			TvY486_0043280:mRNA-p1, TvY486_0012170:mRNA-p1, TvY486_0042260:mRNA-p1, TvY486_0045450:mRNA-p1, TvY486_0030190:mRNA-p1, TvY486_0026260:mRNA-p1, TvY486_0022440:mRNA-p1		0	0	7	0	0-0-1-0	N5	none	none	many	none	none-to-none
hOG00666	N0.HOG0000671	OG0000592			TvY486_0010180:mRNA-p1, TvY486_0038420:mRNA-p1, TvY486_0029300:mRNA-p1, TvY486_0004740:mRNA-p1, TvY486_0040220:mRNA-p1, TvY486_0037050:mRNA-p1, TvY486_0029320:mRNA-p1		0	0	7	0	0-0-1-0	N5	none	none	many	none	none-to-none
hOG00667	N0.HOG0000672	OG0000593			TvY486_0013750:mRNA-p1, TvY486_0001010:mRNA-p1, TvY486_0013740:mRNA-p1, TvY486_0029670:mRNA-p1, TvY486_0028600:mRNA-p1, TvY486_0007830:mRNA-p1, TvY486_0003310:mRNA-p1		0	0	7	0	0-0-1-0	N5	none	none	many	none	none-to-none
hOG00668	N0.HOG0000673	OG0000594			TvY486_0003840:mRNA-p1, TvY486_0008530:mRNA-p1, TvY486_0027340:mRNA-p1, TvY486_0021050:mRNA-p1, TvY486_0033440:mRNA-p1, TvY486_0014960:mRNA-p1, TvY486_0022380:mRNA-p1		0	0	7	0	0-0-1-0	N5	none	none	many	none	none-to-none
hOG00669	N0.HOG0000674	OG0000595			TvY486_0035840:mRNA-p1, TvY486_0023380:mRNA-p1, TvY486_0023790:mRNA-p1, TvY486_0008120:mRNA-p1, TvY486_0020060:mRNA-p1, TvY486_0011790:mRNA-p1, TvY486_0020010:mRNA-p1		0	0	7	0	0-0-1-0	N5	none	none	many	none	none-to-none
hOG00670	N0.HOG0000675	OG0000596			TvY486_0017920:mRNA-p1, TvY486_1110620:mRNA-p1, TvY486_0030800:mRNA-p1, TvY486_0015680:mRNA-p1, TvY486_0043370:mRNA-p1, TvY486_0019900:mRNA-p1, TvY486_0044230:mRNA-p1		0	0	7	0	0-0-1-0	N5	none	none	many	none	none-to-none
hOG00671	N0.HOG0000676	OG0000597			TvY486_0005260:mRNA-p1, TvY486_0034970:mRNA-p1, TvY486_0024460:mRNA-p1, TvY486_0036540:mRNA-p1, TvY486_0034240:mRNA-p1, TvY486_0011280:mRNA-p1, TvY486_0019480:mRNA-p1		0	0	7	0	0-0-1-0	N5	none	none	many	none	none-to-none
hOG00672	N0.HOG0000677	OG0000598			TvY486_0039550:mRNA-p1, TvY486_0040670:mRNA-p1, TvY486_0034550:mRNA-p1, TvY486_0027460:mRNA-p1, TvY486_0040660:mRNA-p1, TvY486_0004900:mRNA-p1, TvY486_0019680:mRNA-p1		0	0	7	0	0-0-1-0	N5	none	none	many	none	none-to-none
hOG00673	N0.HOG0000678	OG0000599			TvY486_0015800:mRNA-p1, TvY486_0002400:mRNA-p1, TvY486_0040110:mRNA-p1, TvY486_0000170:mRNA-p1, TvY486_0041510:mRNA-p1, TvY486_0040050:mRNA-p1, TvY486_0014060:mRNA-p1		0	0	7	0	0-0-1-0	N5	none	none	many	none	none-to-none
hOG00674	N0.HOG0000679	OG0000600			TvY486_0002740:mRNA-p1, TvY486_0021660:mRNA-p1, TvY486_0017290:mRNA-p1, TvY486_0024000:mRNA-p1, TvY486_0011840:mRNA-p1, TvY486_0017300:mRNA-p1, TvY486_0019740:mRNA-p1		0	0	7	0	0-0-1-0	N5	none	none	many	none	none-to-none
hOG00675	N0.HOG0000680	OG0000601			TvY486_0007630:mRNA-p1, TvY486_0032150:mRNA-p1, TvY486_0041030:mRNA-p1, TvY486_0013460:mRNA-p1, TvY486_0041050:mRNA-p1, TvY486_0035570:mRNA-p1, TvY486_0041010:mRNA-p1		0	0	7	0	0-0-1-0	N5	none	none	many	none	none-to-none
hOG00676	N0.HOG0000681	OG0000602	Tb11.v5.0608.1-p1, Tb927.10.2780:mRNA-p1, Tb11.v5.0609.1-p1	TcIL3000.A.H_000739000.1-p1	TvY486_1002800:mRNA-p1	TcCLB.504119.4:mRNA-p1	3	1	1	1	1-1-1-1	N0	many	one	one	one	many-to-one
hOG00677	N0.HOG0000682	OG0000603	Tb927.5.4840:mRNA-p1, Tb11.v5.0907.1-p1, Tb05.5K5.330:pseudogenic_transcript-p1, Tb11.v5.0460.1-p1, Tb927.9.16780:pseudogenic_transcript-p1, Tb927.11.17580:mRNA-p1				6	0	0	0	1-0-0-0	N3	many	none	none	none	many-to-none
hOG00678	N0.HOG0000683	OG0000604	Tb11.0920:pseudogenic_transcript-p1, Tb11.v5.0296.1-p1, Tb927.11.18910.1-p1, Tb927.9.1090:pseudogenic_transcript-p1, Tb09.v4.0117:pseudogenic_transcript-p1, Tb08.27P2.510:pseudogenic_transcript-p1				6	0	0	0	1-0-0-0	N3	many	none	none	none	many-to-none
hOG00679	N0.HOG0000684	OG0000605	Tb927.6.2310:mRNA-p1, Tb927.6.2290:mRNA-p1, Tb927.6.2350:mRNA-p1	TcIL3000.A.H_000459700.1-p1	TvY486_0601830:mRNA-p1	TcCLB.509965.400:mRNA-p1	3	1	1	1	1-1-1-1	N0	many	one	one	one	many-to-one
hOG00680	N0.HOG0000685	OG0000606	Tb927.4.1870:mRNA-p1	TcIL3000.A.H_000367200.1-p1	TvY486_1013250:mRNA-p1, TvY486_0401620:mRNA-p1, TvY486_1117990:mRNA-p1	TcCLB.508585.29:mRNA-p1	1	1	3	1	1-1-1-1	N0	one	one	many	one	one-to-one
hOG00681	N0.HOG0000686	OG0000607	Tb927.10.15250:mRNA-p1, Tb11.v5.0996.1-p1, Tb11.1220:mRNA-p1	TcIL3000.A.H_000855200.1-p1	TvY486_1014620:mRNA-p1	TcCLB.507963.10:mRNA-p1	3	1	1	1	1-1-1-1	N0	many	one	one	one	many-to-one
hOG00682	N0.HOG0000687	OG0000608	Tb927.11.130:mRNA-p1, Tb927.3.5790:pseudogenic_transcript-p1, Tb927.7.170:mRNA-p1, Tb927.5.120:mRNA-p1, Tb927.11.18670.1-p1, Tb11.1000:mRNA-p1				6	0	0	0	1-0-0-0	N3	many	none	none	none	many-to-none
hOG00683	N0.HOG0000688	OG0000609	Tb927.5.680.1:mRNA-p1, Tb927.5.680.2:mRNA-p1	TcIL3000.A.H_000398800.1-p1, TcIL3000.A.H_000184800.1-p1	TvY486_0500200:mRNA-p1	TcCLB.508539.10:mRNA-p1	2	2	1	1	1-1-1-1	N0	two	two	one	one	two-to-two
hOG00684	N0.HOG0000689	OG0000610	Tb927.6.3480:mRNA-p1, Tb11.v5.0714.1-p1	TcIL3000.A.H_000470000.1-p1	TvY486_0602960:mRNA-p1	TcCLB.509581.50:mRNA-p1, TcCLB.469785.40:mRNA-p1	2	1	1	2	1-1-1-1	N0	two	one	one	two	two-to-one
hOG00685	N0.HOG0000690	OG0000611	Tb927.2.6000:mRNA-p1	TcIL3000.A.H_000041800.1-p1	TvY486_0202050:mRNA-p1	TcCLB.508807.5:mRNA-p1, TcCLB.508765.30:mRNA-p1, TcCLB.507041.120:mRNA-p1	1	1	1	3	1-1-1-1	N0	one	one	one	many	one-to-one
hOG00686	N0.HOG0000691	OG0000612	Tb927.11.9620.2-p1, Tb927.11.9620.1-p1	TcIL3000.A.H_000954400.1-p1	TvY486_1110260:mRNA-p1, TvY486_1110230:mRNA-p1	TcCLB.511589.240:mRNA-p1	2	1	2	1	1-1-1-1	N0	two	one	two	one	two-to-one
hOG00687	N0.HOG0000692	OG0000613	Tb927.10.15260:mRNA-p1, Tb11.v5.0997.1-p1, Tb11.1230:mRNA-p1	TcIL3000.A.H_000855300.1-p1	TvY486_1014630:mRNA-p1	TcCLB.504111.10:mRNA-p1	3	1	1	1	1-1-1-1	N0	many	one	one	one	many-to-one
hOG00688	N0.HOG0000693	OG0000614	Tb927.11.13090:mRNA-p1, Tb927.11.13190:mRNA-p1	TcIL3000.A.H_000999500.1-p1, TcIL3000.A.H_000993000.1-p1	TvY486_1114060:mRNA-p1	TcCLB.510163.20:mRNA-p1	2	2	1	1	1-1-1-1	N0	two	two	one	one	two-to-two
hOG00689	N0.HOG0000694	OG0000615	Tb927.10.14740:mRNA-p1, Tb11.v5.1063.1-p1, Tb927.10.14620:mRNA-p1	TcIL3000.A.H_000850900.1-p1	TvY486_1014160:mRNA-p1	TcCLB.503833.10:mRNA-p1	3	1	1	1	1-1-1-1	N0	many	one	one	one	many-to-one
hOG00690	N0.HOG0000695	OG0000616	Tb927.11.1020:mRNA-p1, Tb11.v5.0729.1-p1	TcIL3000.A.H_000871100.1-p1	TvY486_1100900:mRNA-p1, TvY486_1100890:mRNA-p1	TcCLB.506925.480:mRNA-p1	2	1	2	1	1-1-1-1	N0	two	one	two	one	two-to-one
hOG00691	N0.HOG0000696	OG0000617	Tb11.v5.0396.1-p1, Tb927.10.16170:mRNA-p1	TcIL3000.A.H_000035900.1-p1	TvY486_0027200:mRNA-p1	TcCLB.503767.5:mRNA-p1, TcCLB.507213.30:mRNA-p1	2	1	1	2	1-1-1-1	N0	two	one	one	two	two-to-one
hOG00692	N0.HOG0000697	OG0000618	Tb927.6.2360:mRNA-p1, Tb927.6.2300:mRNA-p1	TcIL3000.A.H_000459800.1-p1	TvY486_0601850:mRNA-p1	TcCLB.505987.50:mRNA-p1, TcCLB.509965.370:mRNA-p1	2	1	1	2	1-1-1-1	N0	two	one	one	two	two-to-one
hOG00693	N0.HOG0000698	OG0000619	Tb927.9.2470:mRNA-p1, Tb927.9.2490:mRNA-p1	TcIL3000.A.H_000648600.1-p1, TcIL3000.A.H_000648500.1-p1	TvY486_0900770:mRNA-p1	TcCLB.504423.30:mRNA-p1	2	2	1	1	1-1-1-1	N0	two	two	one	one	two-to-two
hOG00694	N0.HOG0000699	OG0000620	Tb11.v5.0750.1-p1, Tb927.10.740:mRNA-p1, Tb11.v5.0749.1-p1	TcIL3000.A.H_000718000.1-p1	TvY486_1000730:mRNA-p1	TcCLB.508779.90:mRNA-p1	3	1	1	1	1-1-1-1	N0	many	one	one	one	many-to-one
hOG00695	N0.HOG0000700	OG0000621	Tb927.10.3710:mRNA-p1, Tb11.v5.0761.1-p1	TcIL3000.A.H_000747200.1-p1	TvY486_1003730:mRNA-p1	TcCLB.503841.10:mRNA-p1, TcCLB.511001.240:mRNA-p1	2	1	1	2	1-1-1-1	N0	two	one	one	two	two-to-one
hOG00696	N0.HOG0000701	OG0000622	Tb11.v5.0844.1-p1, Tb11.v5.0965.1-p1, Tb927.4.3020:mRNA-p1	TcIL3000.A.H_000378800.1-p1	TvY486_0402870:mRNA-p1	TcCLB.506265.100:mRNA-p1	3	1	1	1	1-1-1-1	N0	many	one	one	one	many-to-one
hOG00697	N0.HOG0000702	OG0000623	Tb11.v5.0808.1-p1, Tb927.8.2770:mRNA-p1	TcIL3000.A.H_000588500.1-p1	TvY486_0802270:mRNA-p1	TcCLB.510509.9:mRNA-p1, TcCLB.510507.60:mRNA-p1	2	1	1	2	1-1-1-1	N0	two	one	one	two	two-to-one
hOG00698	N0.HOG0000703	OG0000624	Tb927.8.4000.2:mRNA-p1, Tb927.8.4000.1:mRNA-p1	TcIL3000.A.H_000601000.1-p1	TvY486_0803370:mRNA-p1, TvY486_0803400:mRNA-p1	TcCLB.505941.30:mRNA-p1	2	1	2	1	1-1-1-1	N0	two	one	two	one	two-to-one
hOG00699	N0.HOG0000704	OG0000625	Tb927.8.7090:mRNA-p1, Tb927.4.5320:mRNA-p1	TcIL3000.A.H_000630600.1-p1	TvY486_0806610:mRNA-p1, TvY486_0404540:mRNA-p1	TcCLB.510599.30:mRNA-p1	2	1	2	1	1-1-1-1	N0	two	one	two	one	two-to-one
hOG00700	N0.HOG0000705	OG0000626	Tb11.v5.0161.1-p1, Tb927.7.4780:mRNA-p1	TcIL3000.A.H_000532700.1-p1	TvY486_0704846:mRNA-p1, TvY486_0704850:mRNA-p1	TcCLB.507521.60:mRNA-p1	2	1	2	1	1-1-1-1	N0	two	one	two	one	two-to-one
hOG00701	N0.HOG0000706	OG0000627	Tb11.v5.0860.1-p1, Tb927.8.4040:mRNA-p1, Tb927.8.4090:mRNA-p1	TcIL3000.A.H_000601500.1-p1	TvY486_0803410:mRNA-p1	TcCLB.506867.10:mRNA-p1	3	1	1	1	1-1-1-1	N0	many	one	one	one	many-to-one
hOG00702	N0.HOG0000707	OG0000628	Tb927.5.1140:mRNA-p1	TcIL3000.A.H_000403900.1-p1	TvY486_0500750:mRNA-p1, TvY486_0500790:mRNA-p1	TcCLB.508805.30:pseudogenic_transcript-p1, TcCLB.511181.160:pseudogenic_transcript-p1	1	1	2	2	1-1-1-1	N0	one	one	two	two	one-to-one
hOG00703	N0.HOG0000708	OG0000629	Tb927.10.12260:mRNA-p1, Tb927.6.400:mRNA-p1	TcIL3000.A.H_000827700.1-p1, TcIL3000.A.H_000337200.1-p1	TvY486_1011960:mRNA-p1	TcCLB.510257.80:mRNA-p1	2	2	1	1	1-1-1-1	N0	two	two	one	one	two-to-two
hOG00704	N0.HOG0000709	OG0000630	Tb04.24M18.150:mRNA-p1, Tb927.4.5360:pseudogenic_transcript-p1, Tb927.8.6960:mRNA-p1	TcIL3000.A.H_000629200.1-p1	TvY486_0404590:mRNA-p1	TcCLB.504835.10:mRNA-p1	3	1	1	1	1-1-1-1	N0	many	one	one	one	many-to-one
hOG00705	N0.HOG0000710	OG0000631	Tb927.5.2210:mRNA-p1, Tb927.5.2240:mRNA-p1, Tb927.5.2180:mRNA-p1	TcIL3000.A.H_000414300.1-p1	TvY486_0501610:mRNA-p1	TcCLB.511315.44:pseudogenic_transcript-p1	3	1	1	1	1-1-1-1	N0	many	one	one	one	many-to-one
hOG00706	N0.HOG0000711	OG0000632	Tb927.6.4410:mRNA-p1, Tb927.6.4460:mRNA-p1, Tb11.v5.0903.1-p1	TcIL3000.A.H_000479700.1-p1	TvY486_0603850:mRNA-p1	TcCLB.509167.120:mRNA-p1	3	1	1	1	1-1-1-1	N0	many	one	one	one	many-to-one
hOG00707	N0.HOG0000712	OG0000633	Tb927.11.12740.2-p1, Tb11.v5.0292.1-p1, Tb927.11.12740.1-p1	TcIL3000.A.H_000989800.1-p1	TvY486_0006630:mRNA-p1	TcCLB.511555.30:mRNA-p1	3	1	1	1	1-1-1-1	N0	many	one	one	one	many-to-one
hOG00708	N0.HOG0000713	OG0000634	Tb927.10.1200:mRNA-p1, Tb11.v5.0487.1-p1	TcIL3000.A.H_000720500.1-p1, TcIL3000.A.H_000220300.1-p1	TvY486_1001120:mRNA-p1	TcCLB.509967.80:mRNA-p1	2	2	1	1	1-1-1-1	N0	two	two	one	one	two-to-two
hOG00709	N0.HOG0000714	OG0000635	Tb07.11L3.90:mRNA-p1, Tb927.7.2140:mRNA-p1	TcIL3000.A.H_000516100.1-p1	TvY486_1112140:mRNA-p1, TvY486_0701930:mRNA-p1	TcCLB.508831.66:mRNA-p1	2	1	2	1	1-1-1-1	N0	two	one	two	one	two-to-one
hOG00710	N0.HOG0000715	OG0000636	Tb927.8.1410:mRNA-p1, Tb11.v5.0588.1-p1	TcIL3000.A.H_000207400.1-p1, TcIL3000.A.H_000574700.1-p1	TvY486_0800820:mRNA-p1	TcCLB.508975.20:mRNA-p1	2	2	1	1	1-1-1-1	N0	two	two	one	one	two-to-two
hOG00711	N0.HOG0000716	OG0000637	Tb927.10.15240:mRNA-p1, Tb11.1210:mRNA-p1, Tb11.v5.0995.1-p1	TcIL3000.A.H_000855100.1-p1	TvY486_1014610:mRNA-p1	TcCLB.507963.30:mRNA-p1	3	1	1	1	1-1-1-1	N0	many	one	one	one	many-to-one
hOG00712	N0.HOG0000717	OG0000638	Tb927.4.4530:mRNA-p1, Tb927.8.7800:mRNA-p1	TcIL3000.A.H_000393800.1-p1	TvY486_0404030:mRNA-p1, TvY486_0807150:mRNA-p1	TcCLB.509007.20:mRNA-p1	2	1	2	1	1-1-1-1	N0	two	one	two	one	two-to-one
hOG00713	N0.HOG0000718	OG0000639	Tb927.4.4140:mRNA-p1, Tb927.8.8190:mRNA-p1	TcIL3000.A.H_000389900.1-p1	TvY486_0403810:mRNA-p1, TvY486_0807600:mRNA-p1	TcCLB.509893.29:mRNA-p1	2	1	2	1	1-1-1-1	N0	two	one	two	one	two-to-one
hOG00714	N0.HOG0000719	OG0000640	Tb927.4.2160:mRNA-p1, Tb927.4.2170:mRNA-p1	TcIL3000.A.H_000370400.1-p1	TvY486_0401960:mRNA-p1	TcCLB.503829.10:mRNA-p1, TcCLB.509805.84:mRNA-p1	2	1	1	2	1-1-1-1	N0	two	one	one	two	two-to-one
hOG00715	N0.HOG0000720	OG0000641	Tb11.v5.0635.1-p1, Tb927.6.3510:mRNA-p1	TcIL3000.A.H_000470300.1-p1, TcIL3000.A.H_000470200.1-p1	TvY486_0603000:mRNA-p1	TcCLB.506941.20:mRNA-p1	2	2	1	1	1-1-1-1	N0	two	two	one	one	two-to-two
hOG00716	N0.HOG0000721	OG0000642	Tb11.v5.0827.1-p1, Tb927.2.4230:mRNA-p1	TcIL3000.A.H_000300800.1-p1	TvY486_0201120:mRNA-p1	TcCLB.511617.9:pseudogenic_transcript-p1, TcCLB.509099.5:mRNA-p1	2	1	1	2	1-1-1-1	N0	two	one	one	two	two-to-one
hOG00717	N0.HOG0000722	OG0000643	Tb927.8.870:mRNA-p1	TcIL3000.A.H_000566000.1-p1	TvY486_0800330:mRNA-p1	TcCLB.510861.140:mRNA-p1, TcCLB.503599.10:mRNA-p1, TcCLB.509551.10:mRNA-p1	1	1	1	3	1-1-1-1	N0	one	one	one	many	one-to-one
hOG00718	N0.HOG0000723	OG0000644	Tb927.7.2100:mRNA-p1	TcIL3000.A.H_000517400.1-p1	TvY486_0701820:mRNA-p1	TcCLB.508093.39:pseudogenic_transcript-p1, TcCLB.506683.19:pseudogenic_transcript-p1, TcCLB.508085.10:mRNA-p1	1	1	1	3	1-1-1-1	N0	one	one	one	many	one-to-one
hOG00719	N0.HOG0000724	OG0000645	Tb927.11.1540:mRNA-p1	TcIL3000.A.H_000876600.1-p1	TvY486_1101480:mRNA-p1	TcCLB.509153.120:mRNA-p1, TcCLB.508465.110:mRNA-p1, TcCLB.509829.20:mRNA-p1	1	1	1	3	1-1-1-1	N0	one	one	one	many	one-to-one
hOG00720	N0.HOG0000725	OG0000646	Tb927.10.1470:mRNA-p1, Tb927.10.1400:mRNA-p1	TcIL3000.A.H_000724600.1-p1, TcIL3000.A.H_000725300.1-p1	TvY486_1001390:mRNA-p1	TcCLB.506457.30:mRNA-p1	2	2	1	1	1-1-1-1	N0	two	two	one	one	two-to-two
hOG00721	N0.HOG0000726	OG0000647	Tb927.7.4790:mRNA-p1, Tb11.v5.0162.1-p1	TcIL3000.A.H_000532800.1-p1	TvY486_0704860:mRNA-p1, TvY486_0704848:mRNA-p1	TcCLB.507521.50:mRNA-p1	2	1	2	1	1-1-1-1	N0	two	one	two	one	two-to-one
hOG00722	N0.HOG0000727	OG0000648	Tb927.11.8220:mRNA-p1	TcIL3000.A.H_000941700.1-p1	TvY486_1109000:mRNA-p1	TcCLB.506165.16:mRNA-p1, TcCLB.506695.30:mRNA-p1, TcCLB.503799.4:mRNA-p1	1	1	1	3	1-1-1-1	N0	one	one	one	many	one-to-one
hOG00723	N0.HOG0000728	OG0000649	Tb927.11.9590:mRNA-p1	TcIL3000.A.H_000953700.1-p1, TcIL3000.A.H_000954100.1-p1, TcIL3000.A.H_000953900.1-p1	TvY486_1110190:mRNA-p1	TcCLB.511589.200:mRNA-p1	1	3	1	1	1-1-1-1	N0	one	many	one	one	one-to-many
hOG00724	N0.HOG0000729	OG0000650	Tb11.v5.0458.1-p1, Tb927.10.9890:mRNA-p1	TcIL3000.A.H_000805900.1-p1	TvY486_1009750:mRNA-p1	TcCLB.504103.109:mRNA-p1, TcCLB.504147.10:mRNA-p1	2	1	1	2	1-1-1-1	N0	two	one	one	two	two-to-one
hOG00725	N0.HOG0000730	OG0000651	Tb927.7.5180:mRNA-p1, Tb927.7.5170:mRNA-p1	TcIL3000.A.H_000536500.1-p1, TcIL3000.A.H_000536600.1-p1	TvY486_0705240:mRNA-p1	TcCLB.509151.140:mRNA-p1	2	2	1	1	1-1-1-1	N0	two	two	one	one	two-to-two
hOG00726	N0.HOG0000731	OG0000652	Tb927.4.2750:mRNA-p1	TcIL3000.A.H_000376100.1-p1, TcIL3000.A.H_000224900.1-p1	TvY486_0402640:mRNA-p1	TcCLB.506637.10:mRNA-p1, TcCLB.410243.10:mRNA-p1	1	2	1	2	1-1-1-1	N0	one	two	one	two	one-to-two
hOG00727	N0.HOG0000732	OG0000653	Tb11.v5.0216.1-p1, Tb927.5.309b:mRNA-p1, Tb927.5.310:mRNA-p1, Tb11.v5.0208.1-p1	TcIL3000.A.H_000072900.1-p1, TcIL3000.A.H_000072800.1-p1			4	2	0	0	1-1-0-0	N2	many	two	none	none	many-to-two
hOG00728	N0.HOG0000733	OG0000654	Tb927.8.7460:mRNA-p1, Tb11.v5.0836.1-p1, Tb927.4.4960:mRNA-p1	TcIL3000.A.H_000634700.1-p1	TvY486_0404310:mRNA-p1	TcCLB.511439.50:mRNA-p1	3	1	1	1	1-1-1-1	N0	many	one	one	one	many-to-one
hOG00729	N0.HOG0000734	OG0000655	Tb927.2.660:pseudogenic_transcript-p1, Tb927.2.910:pseudogenic_transcript-p1, Tb927.1.275:pseudogenic_transcript-p1, Tb927.4.130:pseudogenic_transcript-p1, Tb927.6.100:pseudogenic_transcript-p1, Tb927.2.1260:pseudogenic_transcript-p1				6	0	0	0	1-0-0-0	N3	many	none	none	none	many-to-none
hOG00730	N0.HOG0000735	OG0000656	Tb927.8.2250:mRNA-p1	TcIL3000.A.H_000582900.1-p1	TvY486_0801750:mRNA-p1	TcCLB.509667.31:pseudogenic_transcript-p1, TcCLB.506375.20:pseudogenic_transcript-p1, TcCLB.506375.70:mRNA-p1	1	1	1	3	1-1-1-1	N0	one	one	one	many	one-to-one
hOG00731	N0.HOG0000736	OG0000657	Tb927.10.15270:mRNA-p1, Tb11.1240:mRNA-p1, Tb11.v5.0998.1-p1	TcIL3000.A.H_000855400.1-p1	TvY486_1014640:mRNA-p1	TcCLB.504111.20:mRNA-p1	3	1	1	1	1-1-1-1	N0	many	one	one	one	many-to-one
hOG00732	N0.HOG0000737	OG0000658	Tb11.v5.0787.1-p1, Tb11.v5.0849.1-p1, Tb927.10.15400:mRNA-p1	TcIL3000.A.H_000856700.1-p1	TvY486_1014780:mRNA-p1	TcCLB.506503.80:mRNA-p1	3	1	1	1	1-1-1-1	N0	many	one	one	one	many-to-one
hOG00733	N0.HOG0000738	OG0000659	Tb11.v5.0593.1-p1, Tb927.10.12910.2:mRNA-p1, Tb927.10.12910.1:mRNA-p1	TcIL3000.A.H_000833200.1-p1	TvY486_1012560:mRNA-p1	TcCLB.509805.110:mRNA-p1	3	1	1	1	1-1-1-1	N0	many	one	one	one	many-to-one
hOG00734	N0.HOG0000739	OG0000660	Tb927.3.2790:mRNA-p1	TcIL3000.A.H_000329400.1-p1	TvY486_0302090:mRNA-p1	TcCLB.510311.199:mRNA-p1, TcCLB.510313.10:mRNA-p1, TcCLB.508181.110:mRNA-p1	1	1	1	3	1-1-1-1	N0	one	one	one	many	one-to-one
hOG00735	N0.HOG0000740	OG0000661	Tb927.11.8740:mRNA-p1, Tb927.11.7490:mRNA-p1, Tb927.11.7500:mRNA-p1	TcIL3000.A.H_000935400.1-p1		TcCLB.511201.49:mRNA-p1, TcCLB.462761.16:mRNA-p1	3	1	0	2	1-1-0-1	N0	many	one	loss	two	many-to-one
hOG00736	N0.HOG0000741	OG0000662	Tb927.6.3550.1:mRNA-p1, Tb927.6.3550.2:mRNA-p1	TcIL3000.A.H_000470700.1-p1	TvY486_0603040:mRNA-p1	TcCLB.510877.80:mRNA-p1, TcCLB.506941.60:mRNA-p1	2	1	1	2	1-1-1-1	N0	two	one	one	two	two-to-one
hOG00737	N0.HOG0000742	OG0000663	Tb927.6.920:mRNA-p1, Tb06.3A7.270:mRNA-p1	TcIL3000.A.H_000446500.1-p1	TvY486_0600400:mRNA-p1, TvY486_0600390:mRNA-p1	TcCLB.506531.40:mRNA-p1	2	1	2	1	1-1-1-1	N0	two	one	two	one	two-to-one
hOG00738	N0.HOG0000743	OG0000664	Tb927.10.15290:mRNA-p1, Tb11.v5.0628.1-p1	TcIL3000.A.H_000855700.1-p1	TvY486_1014660:mRNA-p1	TcCLB.506505.50:mRNA-p1, TcCLB.504111.49:mRNA-p1	2	1	1	2	1-1-1-1	N0	two	one	one	two	two-to-one
hOG00739	N0.HOG0000744	OG0000665	Tb11.v5.0581.1-p1, Tb927.10.570:mRNA-p1	TcIL3000.A.H_000716300.1-p1	TvY486_1000510:mRNA-p1	TcCLB.511137.20:mRNA-p1, TcCLB.508783.10:pseudogenic_transcript-p1	2	1	1	2	1-1-1-1	N0	two	one	one	two	two-to-one
hOG00740	N0.HOG0000745	OG0000666	Tb927.7.420:mRNA-p1, Tb927.7.400:mRNA-p1, Tb927.7.360:mRNA-p1, Tb927.7.380:mRNA-p1, Tb927.7.440:mRNA-p1	TcIL3000.A.H_000491000.1-p1			5	1	0	0	1-1-0-0	N2	many	one	none	none	many-to-one
hOG00741	N0.HOG0000746	OG0000667	Tb11.v5.0260.1-p1, Tb11.02.5130b.1-p1, Tb927.11.7220:mRNA-p1	TcIL3000.A.H_000931900.1-p1	TvY486_1107690:mRNA-p1	TcCLB.508239.30:mRNA-p1	3	1	1	1	1-1-1-1	N0	many	one	one	one	many-to-one
hOG00742	N0.HOG0000747	OG0000668	Tb927.10.9080:mRNA-p1	TcIL3000.A.H_000799700.1-p1			1	1	0	0	1-1-0-0	N2	one	one	none	none	one-to-one
hOG00743	N0.HOG0000748	OG0000668	Tb927.1.2820:mRNA-p1, Tb927.1.2850:mRNA-p1, Tb927.1.2880:mRNA-p1	TcIL3000.A.H_000558900.1-p1			3	1	0	0	1-1-0-0	N2	many	one	none	none	many-to-one
hOG00744	N0.HOG0000749	OG0000669	Tb11.v5.0198.1-p1, Tb11.v5.0197.1-p1, Tb927.10.6050:mRNA-p1	TcIL3000.A.H_000768200.1-p1	TvY486_1005990:mRNA-p1	TcCLB.506167.50:mRNA-p1	3	1	1	1	1-1-1-1	N0	many	one	one	one	many-to-one
hOG00745	N0.HOG0000750	OG0000670	Tb927.4.4550:mRNA-p1, Tb927.8.7780:mRNA-p1	TcIL3000.A.H_000394000.1-p1	TvY486_0404040:mRNA-p1, TvY486_0807110:mRNA-p1	TcCLB.509007.10:mRNA-p1	2	1	2	1	1-1-1-1	N0	two	one	two	one	two-to-one
hOG00746	N0.HOG0000751	OG0000671	Tb927.2.5600:mRNA-p1, Tb927.2.5540:mRNA-p1	TcIL3000.A.H_000308300.1-p1, TcIL3000.A.H_000308100.1-p1	TvY486_0201900:mRNA-p1	TcCLB.508811.30:mRNA-p1	2	2	1	1	1-1-1-1	N0	two	two	one	one	two-to-two
hOG00747	N0.HOG0000752	OG0000672		TcIL3000.A.H_000159600.1-p1	TvY486_0400030:mRNA-p1	TcCLB.507875.10:mRNA-p1	0	1	1	1	0-1-1-1	N0	loss	one	one	one	loss-to-one
hOG00748	N0.HOG0000753	OG0000672	Tb927.4.310:mRNA-p1	TcIL3000.A.H_000352300.1-p1		TcCLB.509891.70:pseudogenic_transcript-p1	1	1	0	1	1-1-0-1	N0	one	one	loss	one	one-to-one
hOG00749	N0.HOG0000754	OG0000673	Tb927.10.14560:mRNA-p1, Tb11.v5.0477.1-p1	TcIL3000.A.H_000251200.1-p1, TcIL3000.A.H_000849400.1-p1	TvY486_1014020:mRNA-p1	TcCLB.506213.100:mRNA-p1	2	2	1	1	1-1-1-1	N0	two	two	one	one	two-to-two
hOG00750	N0.HOG0000755	OG0000674	Tb927.11.2390:mRNA-p1, Tb927.11.2420:mRNA-p1	TcIL3000.A.H_000220100.1-p1, TcIL3000.A.H_000885400.1-p1	TvY486_0013100:mRNA-p1	TcCLB.504153.70:mRNA-p1	2	2	1	1	1-1-1-1	N0	two	two	one	one	two-to-two
hOG00751	N0.HOG0000756	OG0000675	Tb11.v5.0877.1-p1, Tb927.10.8270:mRNA-p1, Tb927.10.8290:mRNA-p1	TcIL3000.A.H_000793200.1-p1	TvY486_1008140:mRNA-p1	TcCLB.507611.310:mRNA-p1	3	1	1	1	1-1-1-1	N0	many	one	one	one	many-to-one
hOG00752	N0.HOG0000757	OG0000676	Tb927.5.4160.2:mRNA-p1, Tb927.5.4160.1:mRNA-p1	TcIL3000.A.H_000205700.1-p1, TcIL3000.A.H_000433300.1-p1	TvY486_0503570:mRNA-p1	TcCLB.507941.130:mRNA-p1	2	2	1	1	1-1-1-1	N0	two	two	one	one	two-to-two
hOG00753	N0.HOG0000758	OG0000677	Tb927.11.710:mRNA-p1, Tb11.0850:mRNA-p1	TcIL3000.A.H_000868800.1-p1, TcIL3000.A.H_000201500.1-p1	TvY486_1100530:mRNA-p1	TcCLB.506925.100:mRNA-p1	2	2	1	1	1-1-1-1	N0	two	two	one	one	two-to-two
hOG00754	N0.HOG0000759	OG0000678	Tb11.v5.0159.1-p1, Tb927.7.4760:mRNA-p1	TcIL3000.A.H_000532500.1-p1	TvY486_0029850:mRNA-p1, TvY486_0704842:mRNA-p1	TcCLB.507521.80:mRNA-p1	2	1	2	1	1-1-1-1	N0	two	one	two	one	two-to-one
hOG00755	N0.HOG0000760	OG0000679	Tb927.4.4350:mRNA-p1, Tb927.8.8030:mRNA-p1	TcIL3000.A.H_000392200.1-p1	TvY486_0807290:mRNA-p1, TvY486_0807410:mRNA-p1	TcCLB.505009.49:mRNA-p1	2	1	2	1	1-1-1-1	N0	two	one	two	one	two-to-one
hOG00756	N0.HOG0000761	OG0000680	Tb927.10.13680:mRNA-p1, Tb11.v5.0627.1-p1	TcIL3000.A.H_000843100.1-p1, TcIL3000.A.H_000838100.1-p1	TvY486_1013260:mRNA-p1	TcCLB.507993.180:mRNA-p1	2	2	1	1	1-1-1-1	N0	two	two	one	one	two-to-two
hOG00757	N0.HOG0000762	OG0000681	Tb11.1751.1-p1, Tb11.1740:mRNA-p1, Tb11.1760:mRNA-p1, Tb10.v4.0130:mRNA-p1, Tb11.1770:mRNA-p1, Tb11.1750.1-p1				6	0	0	0	1-0-0-0	N3	many	none	none	none	many-to-none
hOG00758	N0.HOG0000763	OG0000682	Tb927.11.13140:mRNA-p1, Tb927.11.13125:mRNA-p1	TcIL3000.A.H_000126800.1-p1, TcIL3000.A.H_000287000.1-p1, TcIL3000.A.H_000287200.1-p1	TvY486_1114020:mRNA-p1		2	3	1	0	1-1-1-0	N1	two	many	one	none	two-to-many
hOG00759	N0.HOG0000764	OG0000683	Tb927.11.9340:mRNA-p1	TcIL3000.A.H_000119800.1-p1, TcIL3000.A.H_000950400.1-p1	TvY486_1109870:mRNA-p1, TvY486_1109880:mRNA-p1	TcCLB.505965.60:mRNA-p1	1	2	2	1	1-1-1-1	N0	one	two	two	one	one-to-two
hOG00760	N0.HOG0000765	OG0000684	Tb927.7.1830:mRNA-p1, Tb927.7.1870:mRNA-p1	TcIL3000.A.H_000504800.1-p1, TcIL3000.A.H_000504500.1-p1	TvY486_0701700:mRNA-p1	TcCLB.508207.45:mRNA-p1	2	2	1	1	1-1-1-1	N0	two	two	one	one	two-to-two
hOG00761	N0.HOG0000766	OG0000685	Tb927.1.1470:mRNA-p1, Tb11.v5.0315.1-p1	TcIL3000.A.H_000280200.1-p1, TcIL3000.A.H_000182800.1-p1	TvY486_0100630:mRNA-p1	TcCLB.511425.49:mRNA-p1	2	2	1	1	1-1-1-1	N0	two	two	one	one	two-to-two
hOG00762	N0.HOG0000767	OG0000686	Tb927.2.1820:mRNA-p1	TcIL3000.A.H_000044900.1-p1, TcIL3000.A.H_000006300.1-p1, TcIL3000.A.H_000288300.1-p1	TvY486_0200210:mRNA-p1	TcCLB.510257.130:mRNA-p1	1	3	1	1	1-1-1-1	N0	one	many	one	one	one-to-many
hOG00763	N0.HOG0000768	OG0000687	Tb927.8.1190:mRNA-p1, Tb927.8.1170:mRNA-p1, Tb11.v5.0871.1-p1	TcIL3000.A.H_000569300.1-p1, TcIL3000.A.H_000569500.1-p1		TcCLB.506401.180:mRNA-p1	3	2	0	1	1-1-0-1	N0	many	two	loss	one	many-to-two
hOG00764	N0.HOG0000769	OG0000688	Tb11.v5.0895.1-p1, Tb927.9.12340:mRNA-p1	TcIL3000.A.H_000695300.1-p1, TcIL3000.A.H_000259400.1-p1	TvY486_0905880:mRNA-p1	TcCLB.510741.30:mRNA-p1	2	2	1	1	1-1-1-1	N0	two	two	one	one	two-to-two
hOG00765	N0.HOG0000770	OG0000689	Tb11.02.5090.1-p1, Tb11.02.5090b.1-p1	TcIL3000.A.H_000241800.1-p1, TcIL3000.A.H_000931400.1-p1	TvY486_1107620:mRNA-p1	TcCLB.510381.60:mRNA-p1	2	2	1	1	1-1-1-1	N0	two	two	one	one	two-to-two
hOG00766	N0.HOG0000771	OG0000690	Tb927.8.6038:mRNA-p1		TvY486_0805550:mRNA-p1		1	0	1	0	1-0-1-0	N1	one	loss	one	none	one-to-loss
hOG00767	N0.HOG0000772	OG0000690	Tb927.8.6033:mRNA-p1, Tb927.8.6036:mRNA-p1		TvY486_0805560:mRNA-p1, TvY486_0805570:mRNA-p1		2	0	2	0	1-0-1-0	N1	two	loss	two	none	two-to-loss
hOG00768	N0.HOG0000773	OG0000691	Tb927.10.15840:mRNA-p1, Tb11.v5.0428.1-p1	TcIL3000.A.H_000061800.1-p1	TvY486_0030995:mRNA-p1, TvY486_1015240:mRNA-p1	TcCLB.503641.10:mRNA-p1	2	1	2	1	1-1-1-1	N0	two	one	two	one	two-to-one
hOG00769	N0.HOG0000774	OG0000692	Tb11.v5.0858.1-p1, Tb11.0560:mRNA-p1, Tb927.10.1170:mRNA-p1	TcIL3000.A.H_000720800.1-p1	TvY486_1001100:mRNA-p1	TcCLB.509967.120:pseudogenic_transcript-p1	3	1	1	1	1-1-1-1	N0	many	one	one	one	many-to-one
hOG00770	N0.HOG0000775	OG0000693	Tb927.6.3590.1:mRNA-p1, Tb927.6.3590.2:mRNA-p1	TcIL3000.A.H_000471400.1-p1, TcIL3000.A.H_000471300.1-p1	TvY486_0603080:mRNA-p1	TcCLB.506941.100:mRNA-p1	2	2	1	1	1-1-1-1	N0	two	two	one	one	two-to-two
hOG00771	N0.HOG0000776	OG0000694	Tb927.6.440:mRNA-p1	TcIL3000.A.H_000255800.1-p1	TvY486_0002300:mRNA-p1, TvY486_0024220:mRNA-p1, TvY486_0019040:mRNA-p1, TvY486_0040690:mRNA-p1		1	1	4	0	1-1-1-0	N1	one	one	many	none	one-to-one
hOG00772	N0.HOG0000777	OG0000695	Tb927.11.7214:mRNA-p1, Tb11.02.5100b.1-p1	TcIL3000.A.H_000931500.1-p1, TcIL3000.A.H_000241900.1-p1	TvY486_1107630:mRNA-p1	TcCLB.510381.70:mRNA-p1	2	2	1	1	1-1-1-1	N0	two	two	one	one	two-to-two
hOG00773	N0.HOG0000778	OG0000696	Tb927.10.2840:mRNA-p1, Tb927.3.1370:mRNA-p1	TcIL3000.A.H_000739500.1-p1, TcIL3000.A.H_000317500.1-p1	TvY486_0300750:mRNA-p1	TcCLB.509233.190:mRNA-p1	2	2	1	1	1-1-1-1	N0	two	two	one	one	two-to-two
hOG00774	N0.HOG0000779	OG0000697	Tb11.v5.1040.1-p1, Tb927.10.1270:mRNA-p1	TcIL3000.A.H_000723500.1-p1	TvY486_1001250:mRNA-p1	TcCLB.509967.20:mRNA-p1, TcCLB.511911.30:pseudogenic_transcript-p1	2	1	1	2	1-1-1-1	N0	two	one	one	two	two-to-one
hOG00775	N0.HOG0000780	OG0000698	Tb927.4.5020:mRNA-p1, Tb11.v5.0504.1-p1, Tb927.8.7400:mRNA-p1	TcIL3000.A.H_000634000.1-p1	TvY486_0806890:mRNA-p1	TcCLB.509011.20:mRNA-p1	3	1	1	1	1-1-1-1	N0	many	one	one	one	many-to-one
hOG00776	N0.HOG0000781	OG0000699	Tb927.10.8750:mRNA-p1, Tb11.v5.0454.1-p1	TcIL3000.A.H_000796500.1-p1	TvY486_1008540:mRNA-p1	TcCLB.508723.100:mRNA-p1, TcCLB.511529.250:mRNA-p1	2	1	1	2	1-1-1-1	N0	two	one	one	two	two-to-one
hOG00777	N0.HOG0000782	OG0000700	Tb927.11.1850:mRNA-p1, Tb11.1420:mRNA-p1, Tb11.1370.1-p1	TcIL3000.A.H_000879900.1-p1	TvY486_1101760:mRNA-p1	TcCLB.509837.20:mRNA-p1	3	1	1	1	1-1-1-1	N0	many	one	one	one	many-to-one
hOG00778	N0.HOG0000783	OG0000701	Tb927.8.8000:mRNA-p1, Tb927.4.4370.2:mRNA-p1, Tb927.4.4370.1:mRNA-p1	TcIL3000.A.H_000392500.1-p1	TvY486_0807270:mRNA-p1	TcCLB.506591.130:mRNA-p1	3	1	1	1	1-1-1-1	N0	many	one	one	one	many-to-one
hOG00779	N0.HOG0000784	OG0000702	Tb927.7.7180:mRNA-p1, Tb927.7.7110.1:mRNA-p1, Tb927.7.7110.2:mRNA-p1	TcIL3000.A.H_000553600.1-p1, TcIL3000.A.H_000552900.1-p1	TvY486_0706800:mRNA-p1		3	2	1	0	1-1-1-0	N1	many	two	one	none	many-to-two
hOG00780	N0.HOG0000785	OG0000703	Tb927.7.4750:mRNA-p1, Tb11.v5.0158.1-p1	TcIL3000.A.H_000532400.1-p1	TvY486_0704840:mRNA-p1, TvY486_0704830:mRNA-p1	TcCLB.507521.90:mRNA-p1	2	1	2	1	1-1-1-1	N0	two	one	two	one	two-to-one
hOG00781	N0.HOG0000786	OG0000704	Tb927.11.1260:mRNA-p1	TcIL3000.A.H_000874400.1-p1	TvY486_1101180:mRNA-p1	TcCLB.503893.10:mRNA-p1, TcCLB.509015.10:mRNA-p1, TcCLB.511445.160:mRNA-p1	1	1	1	3	1-1-1-1	N0	one	one	one	many	one-to-one
hOG00782	N0.HOG0000787	OG0000705	Tb927.4.4810:mRNA-p1, Tb927.8.7710:mRNA-p1, Tb927.8.7720:mRNA-p1, Tb927.4.4790:mRNA-p1	TcIL3000.A.H_000396600.1-p1	TvY486_0404210:mRNA-p1		4	1	1	0	1-1-1-0	N1	many	one	one	none	many-to-one
hOG00783	N0.HOG0000788	OG0000706	Tb927.9.15490:mRNA-p1	TcIL3000.A.H_001036900.1-p1, TcIL3000.A.H_000711100.1-p1, TcIL3000.A.H_000126300.1-p1	TvY486_0009630:mRNA-p1	TcCLB.510769.140:mRNA-p1	1	3	1	1	1-1-1-1	N0	one	many	one	one	one-to-many
hOG00784	N0.HOG0000789	OG0000707	Tb927.8.3400:mRNA-p1	TcIL3000.A.H_000595000.1-p1	TvY486_0802840:mRNA-p1	TcCLB.509769.33:mRNA-p1, TcCLB.511075.24:mRNA-p1, TcCLB.509769.36:mRNA-p1	1	1	1	3	1-1-1-1	N0	one	one	one	many	one-to-one
hOG00785	N0.HOG0000790	OG0000708	Tb11.v5.0724.1-p1, Tb927.10.3390:mRNA-p1	TcIL3000.A.H_000744600.1-p1	TvY486_1003360:mRNA-p1, TvY486_0017610:mRNA-p1	TcCLB.510309.60:mRNA-p1	2	1	2	1	1-1-1-1	N0	two	one	two	one	two-to-one
hOG00786	N0.HOG0000791	OG0000709	Tb927.10.1490:mRNA-p1, Tb11.v5.0875.1-p1	TcIL3000.A.H_000725400.1-p1	TvY486_1001495:mRNA-p1	TcCLB.504133.45:mRNA-p1, TcCLB.509247.60:pseudogenic_transcript-p1	2	1	1	2	1-1-1-1	N0	two	one	one	two	two-to-one
hOG00787	N0.HOG0000792	OG0000710	Tb927.11.11550:mRNA-p1, Tb927.11.11560:mRNA-p1	TcIL3000.A.H_000978300.1-p1, TcIL3000.A.H_000978200.1-p1	TvY486_1112580:mRNA-p1	TcCLB.509203.70:mRNA-p1	2	2	1	1	1-1-1-1	N0	two	two	one	one	two-to-two
hOG00788	N0.HOG0000793	OG0000711	Tb11.v5.0999.1-p1, Tb927.10.15280:mRNA-p1	TcIL3000.A.H_000855500.1-p1, TcIL3000.A.H_000855600.1-p1	TvY486_1014650:mRNA-p1	TcCLB.504111.30:mRNA-p1	2	2	1	1	1-1-1-1	N0	two	two	one	one	two-to-two
hOG00789	N0.HOG0000794	OG0000712	Tb927.8.2270:mRNA-p1, Tb927.8.2280:mRNA-p1, Tb927.8.2260:mRNA-p1, Tb927.8.2070:mRNA-p1, Tb927.8.2080:mRNA-p1	TcIL3000.A.H_000583000.1-p1			5	1	0	0	1-1-0-0	N2	many	one	none	none	many-to-one
hOG00790	N0.HOG0000795	OG0000713	Tb927.9.17640:mRNA-p1, Tb927.6.5200:mRNA-p1, Tb927.1.530.1:mRNA-p1, Tb927.1.530.2:mRNA-p1	TcIL3000.A.H_000273900.1-p1		TcCLB.511417.30:mRNA-p1	4	1	0	1	1-1-0-1	N0	many	one	loss	one	many-to-one
hOG00791	N0.HOG0000796	OG0000714	Tb927.3.1310.1:mRNA-p1, Tb927.3.1310.2:mRNA-p1	TcIL3000.A.H_000316900.1-p1	TvY486_0300690:mRNA-p1	TcCLB.509451.70:mRNA-p1, TcCLB.509233.239:mRNA-p1	2	1	1	2	1-1-1-1	N0	two	one	one	two	two-to-one
hOG00792	N0.HOG0000797	OG0000715	Tb927.10.14800:mRNA-p1, Tb11.v5.0626.1-p1	TcIL3000.A.H_000851500.1-p1, TcIL3000.A.H_000240600.1-p1	TvY486_1014230:mRNA-p1	TcCLB.506211.180:mRNA-p1	2	2	1	1	1-1-1-1	N0	two	two	one	one	two-to-two
hOG00793	N0.HOG0000798	OG0000716	Tb927.2.3180:mRNA-p1, Tb11.v5.0782.1-p1	TcIL3000.A.H_000296200.1-p1, TcIL3000.A.H_000295900.1-p1	TvY486_0200730:mRNA-p1	TcCLB.399033.19:mRNA-p1	2	2	1	1	1-1-1-1	N0	two	two	one	one	two-to-two
hOG00794	N0.HOG0000799	OG0000717	Tb927.10.6650:mRNA-p1	TcIL3000.A.H_000773900.1-p1, TcIL3000.A.H_000235200.1-p1, TcIL3000.A.H_000235100.1-p1, TcIL3000.A.H_000235000.1-p1	TvY486_1006640:mRNA-p1		1	4	1	0	1-1-1-0	N1	one	many	one	none	one-to-many
hOG00795	N0.HOG0000800	OG0000718	Tb927.4.4500:mRNA-p1, Tb927.8.7830:mRNA-p1	TcIL3000.A.H_000393300.1-p1	TvY486_0404000:mRNA-p1, TvY486_0023550:mRNA-p1	TcCLB.509007.80:mRNA-p1	2	1	2	1	1-1-1-1	N0	two	one	two	one	two-to-one
hOG00796	N0.HOG0000801	OG0000719	Tb11.v5.0207.1-p1, Tb927.10.6150:mRNA-p1	TcIL3000.A.H_000769200.1-p1	TvY486_1006120:mRNA-p1	TcCLB.507639.110:mRNA-p1, TcCLB.507641.14:mRNA-p1	2	1	1	2	1-1-1-1	N0	two	one	one	two	two-to-one
hOG00797	N0.HOG0000802	OG0000720			TvY486_0016790:mRNA-p1	TcCLB.510755.19:mRNA-p1	0	0	1	1	0-0-1-1	N0	loss	loss	one	one	loss-to-loss
hOG00798	N0.HOG0000803	OG0000720	Tb927.9.13620:mRNA-p1	TcIL3000.A.H_000703800.1-p1	TvY486_0906810:mRNA-p1	TcCLB.510753.30:mRNA-p1	1	1	1	1	1-1-1-1	N0	one	one	one	one	one-to-one
hOG00799	N0.HOG0000804	OG0000721	Tb11.v5.0854.1-p1, Tb927.9.6100:mRNA-p1, Tb927.9.6090:mRNA-p1	TcIL3000.A.H_000663600.1-p1	TvY486_0902260:mRNA-p1	TcCLB.430605.20:mRNA-p1	3	1	1	1	1-1-1-1	N0	many	one	one	one	many-to-one
hOG00800	N0.HOG0000805	OG0000722	Tb927.6.4930.2:mRNA-p1, Tb927.6.4930.1:mRNA-p1	TcIL3000.A.H_000237800.1-p1, TcIL3000.A.H_000484400.1-p1	TvY486_0604260:mRNA-p1	TcCLB.506945.170:mRNA-p1	2	2	1	1	1-1-1-1	N0	two	two	one	one	two-to-two
hOG00801	N0.HOG0000806	OG0000723	Tb11.v5.0733.1-p1, Tb927.7.3160:mRNA-p1	TcIL3000.A.H_000506200.1-p1	TvY486_0703030:mRNA-p1	TcCLB.510533.10:mRNA-p1, TcCLB.510531.109:mRNA-p1	2	1	1	2	1-1-1-1	N0	two	one	one	two	two-to-one
hOG00802	N0.HOG0000807	OG0000724	Tb927.2.3390:mRNA-p1	TcIL3000.A.H_000296500.1-p1, TcIL3000.A.H_000194100.1-p1, TcIL3000.A.H_000297000.1-p1	TvY486_0200750:mRNA-p1	TcCLB.508771.50:mRNA-p1	1	3	1	1	1-1-1-1	N0	one	many	one	one	one-to-many
hOG00803	N0.HOG0000808	OG0000725	Tb927.11.2280:mRNA-p1	TcIL3000.A.H_000271600.1-p1, TcIL3000.A.H_000271500.1-p1, TcIL3000.A.H_000883800.1-p1	TvY486_1102270:mRNA-p1	TcCLB.506127.150:mRNA-p1	1	3	1	1	1-1-1-1	N0	one	many	one	one	one-to-many
hOG00804	N0.HOG0000809	OG0000726	Tb11.v5.0767.1-p1, Tb10.v4.0033:mRNA-p1, Tb927.10.4430:mRNA-p1	TcIL3000.A.H_000752700.1-p1	TvY486_1004430:mRNA-p1	TcCLB.509759.19:mRNA-p1	3	1	1	1	1-1-1-1	N0	many	one	one	one	many-to-one
hOG00805	N0.HOG0000810	OG0000727	Tb11.v5.0486.1-p1, Tb927.10.1210:mRNA-p1	TcIL3000.A.H_000220200.1-p1, TcIL3000.A.H_000720400.1-p1	TvY486_1001130:mRNA-p1	TcCLB.509967.70:mRNA-p1	2	2	1	1	1-1-1-1	N0	two	two	one	one	two-to-two
hOG00806	N0.HOG0000811	OG0000728	Tb927.5.1500.2:mRNA-p1, Tb11.v5.0852.1-p1, Tb927.5.1500.1:mRNA-p1	TcIL3000.A.H_000407200.1-p1	TvY486_0500990:mRNA-p1	TcCLB.506739.20:mRNA-p1	3	1	1	1	1-1-1-1	N0	many	one	one	one	many-to-one
hOG00807	N0.HOG0000812	OG0000729	Tb927.7.3440:mRNA-p1, Tb927.7.3450:mRNA-p1	TcIL3000.A.H_000519200.1-p1, TcIL3000.A.H_000519300.1-p1	TvY486_0703340:mRNA-p1	TcCLB.508323.100:mRNA-p1	2	2	1	1	1-1-1-1	N0	two	two	one	one	two-to-two
hOG00808	N0.HOG0000813	OG0000730	Tb927.2.5850:mRNA-p1	TcIL3000.A.H_000042600.1-p1, TcIL3000.A.H_000258200.1-p1, TcIL3000.A.H_000309500.1-p1	TvY486_0703810:mRNA-p1	TcCLB.511189.80:mRNA-p1	1	3	1	1	1-1-1-1	N0	one	many	one	one	one-to-many
hOG00809	N0.HOG0000814	OG0000731	Tb927.2.5970:mRNA-p1	TcIL3000.A.H_000042000.1-p1	TvY486_0202030:mRNA-p1	TcCLB.507041.90:mRNA-p1, TcCLB.507041.85:pseudogenic_transcript-p1, TcCLB.511107.30:mRNA-p1	1	1	1	3	1-1-1-1	N0	one	one	one	many	one-to-one
hOG00810	N0.HOG0000815	OG0000732	Tb927.11.13130:mRNA-p1		TvY486_1113970:mRNA-p1	TcCLB.510105.250:mRNA-p1	1	0	1	1	1-0-1-1	N0	one	loss	one	one	one-to-loss
hOG00811	N0.HOG0000816	OG0000732	Tb927.10.7140:mRNA-p1	TcIL3000.A.H_000287100.1-p1		TcCLB.511589.74:mRNA-p1	1	1	0	1	1-1-0-1	N0	one	one	loss	one	one-to-one
hOG00812	N0.HOG0000817	OG0000733	Tb927.11.2380:mRNA-p1	TcIL3000.A.H_000884800.1-p1	TvY486_1102390:mRNA-p1	TcCLB.506125.30:mRNA-p1, TcCLB.504153.20:mRNA-p1, TcCLB.506127.9:mRNA-p1	1	1	1	3	1-1-1-1	N0	one	one	one	many	one-to-one
hOG00813	N0.HOG0000818	OG0000734	Tb927.11.5800:mRNA-p1	TcIL3000.A.H_000917200.1-p1	TvY486_0037820:mRNA-p1, TvY486_1106030:mRNA-p1, TvY486_0037830:mRNA-p1	TcCLB.503487.40:mRNA-p1	1	1	3	1	1-1-1-1	N0	one	one	many	one	one-to-one
hOG00814	N0.HOG0000819	OG0000735	Tb927.8.5090:mRNA-p1, Tb11.v5.0723.1-p1	TcIL3000.A.H_000610700.1-p1	TvY486_0804650:mRNA-p1	TcCLB.403789.9:mRNA-p1, TcCLB.508839.89:mRNA-p1	2	1	1	2	1-1-1-1	N0	two	one	one	two	two-to-one
hOG00815	N0.HOG0000820	OG0000736	Tb927.10.3790:mRNA-p1, Tb11.v5.0603.1-p1, Tb11.v5.0583.1-p1	TcIL3000.A.H_000747900.1-p1	TvY486_1003820:mRNA-p1	TcCLB.511001.160:mRNA-p1	3	1	1	1	1-1-1-1	N0	many	one	one	one	many-to-one
hOG00816	N0.HOG0000821	OG0000737	Tb927.5.3440:mRNA-p1, Tb927.5.3770:mRNA-p1	TcIL3000.A.H_000426300.1-p1, TcIL3000.A.H_000429900.1-p1	TvY486_0503210:mRNA-p1	TcCLB.507083.40:mRNA-p1	2	2	1	1	1-1-1-1	N0	two	two	one	one	two-to-two
hOG00817	N0.HOG0000822	OG0000738	Tb927.10.10250:mRNA-p1, Tb927.6.510:mRNA-p1, Tb927.10.10260:mRNA-p1, Tb927.6.480:mRNA-p1, Tb927.6.520:mRNA-p1, Tb927.6.450:mRNA-p1				6	0	0	0	1-0-0-0	N3	many	none	none	none	many-to-none
hOG00818	N0.HOG0000823	OG0000739	Tb927.9.1680:mRNA-p1	TcIL3000.A.H_000643400.1-p1	TvY486_0900250:mRNA-p1	TcCLB.506715.20:mRNA-p1, TcCLB.506463.10:mRNA-p1, TcCLB.510349.90:mRNA-p1	1	1	1	3	1-1-1-1	N0	one	one	one	many	one-to-one
hOG00819	N0.HOG0000824	OG0000740	Tb11.02.5080b.1-p1, Tb927.11.7213:mRNA-p1	TcIL3000.A.H_000241700.1-p1, TcIL3000.A.H_000931300.1-p1	TvY486_1107610:mRNA-p1	TcCLB.510381.40:mRNA-p1	2	2	1	1	1-1-1-1	N0	two	two	one	one	two-to-two
hOG00820	N0.HOG0000825	OG0000741	Tb927.9.11380:mRNA-p1	TcIL3000.A.H_000689500.1-p1, TcIL3000.A.H_000689600.1-p1	TvY486_0905260:mRNA-p1		1	2	1	0	1-1-1-0	N1	one	two	one	none	one-to-two
hOG00821	N0.HOG0000826	OG0000741	Tb927.9.11410:mRNA-p1		TvY486_0905250:mRNA-p1		1	0	1	0	1-0-1-0	N1	one	loss	one	none	one-to-loss
hOG00822	N0.HOG0000827	OG0000742	Tb927.4.4380:mRNA-p1, Tb927.8.7980:mRNA-p1	TcIL3000.A.H_000392600.1-p1, TcIL3000.A.H_000270800.1-p1	TvY486_0807260:mRNA-p1	TcCLB.510773.20:mRNA-p1	2	2	1	1	1-1-1-1	N0	two	two	one	one	two-to-two
hOG00823	N0.HOG0000828	OG0000743	Tb927.1.2230:mRNA-p1, Tb927.1.2260:mRNA-p1	TcIL3000.A.H_000289300.1-p1, TcIL3000.A.H_000289200.1-p1	TvY486_0101070:mRNA-p1, TvY486_0101080:mRNA-p1		2	2	2	0	1-1-1-0	N1	two	two	two	none	two-to-two
hOG00824	N0.HOG0000829	OG0000744	Tb927.6.5220:pseudogenic_transcript-p1, Tb927.4.5720:pseudogenic_transcript-p1, Tb927.11.20540:pseudogenic_transcript-p1, Tb927.5.5070:pseudogenic_transcript-p1, Tb09.v4.0135:pseudogenic_transcript-p1, Tb927.9.17610:pseudogenic_transcript-p1				6	0	0	0	1-0-0-0	N3	many	none	none	none	many-to-none
hOG00825	N0.HOG0000830	OG0000745	Tb927.5.3000:mRNA-p1			TcCLB.503651.30:mRNA-p1	1	0	0	1	1-0-0-1	N0	one	loss	loss	one	one-to-loss
hOG00826	N0.HOG0000831	OG0000745	Tb11.v5.0692.1-p1	TcIL3000.A.H_000421600.1-p1	TvY486_0502370:mRNA-p1	TcCLB.510173.30:mRNA-p1	1	1	1	1	1-1-1-1	N0	one	one	one	one	one-to-one
hOG00827	N0.HOG0000832	OG0000746	Tb927.8.7820:mRNA-p1, Tb927.4.4520:mRNA-p1	TcIL3000.A.H_000393600.1-p1	TvY486_0014510:mRNA-p1, TvY486_0807180:mRNA-p1	TcCLB.509007.40:mRNA-p1	2	1	2	1	1-1-1-1	N0	two	one	two	one	two-to-one
hOG00828	N0.HOG0000833	OG0000747	Tb927.11.8290:mRNA-p1, Tb11.v5.1053.1-p1	TcIL3000.A.H_000942400.1-p1	TvY486_1109070:mRNA-p1, TvY486_1109080:mRNA-p1	TcCLB.509595.50:mRNA-p1	2	1	2	1	1-1-1-1	N0	two	one	two	one	two-to-one
hOG00829	N0.HOG0000834	OG0000748	Tb927.4.4190:mRNA-p1, Tb927.8.8150:mRNA-p1	TcIL3000.A.H_000390400.1-p1	TvY486_0403830:mRNA-p1, TvY486_0807530:mRNA-p1	TcCLB.509895.60:mRNA-p1	2	1	2	1	1-1-1-1	N0	two	one	two	one	two-to-one
hOG00830	N0.HOG0000835	OG0000749	Tb11.v5.0392.1-p1			TcCLB.503803.20:mRNA-p1	1	0	0	1	1-0-0-1	N0	one	loss	loss	one	one-to-loss
hOG00831	N0.HOG0000836	OG0000749	Tb927.1.1350:mRNA-p1	TcIL3000.A.H_000279500.1-p1	TvY486_0100570:mRNA-p1	TcCLB.503805.3:mRNA-p1	1	1	1	1	1-1-1-1	N0	one	one	one	one	one-to-one
hOG00832	N0.HOG0000837	OG0000750	Tb927.11.6740:mRNA-p1	TcIL3000.A.H_000926500.1-p1, TcIL3000.A.H_000216500.1-p1, TcIL3000.A.H_000216600.1-p1	TvY486_1107080:mRNA-p1	TcCLB.506773.130:mRNA-p1	1	3	1	1	1-1-1-1	N0	one	many	one	one	one-to-many
hOG00833	N0.HOG0000838	OG0000751	Tb11.v5.0550.1-p1, Tb927.1.830.1:mRNA-p1, Tb927.1.830.2:mRNA-p1	TcIL3000.A.H_000276200.1-p1	TvY486_0100230:mRNA-p1	TcCLB.511421.30:mRNA-p1	3	1	1	1	1-1-1-1	N0	many	one	one	one	many-to-one
hOG00834	N0.HOG0000839	OG0000752	Tb927.10.720:mRNA-p1	TcIL3000.A.H_000717800.1-p1, TcIL3000.A.H_000723000.1-p1	TvY486_1000700:mRNA-p1, TvY486_1000970:mRNA-p1	TcCLB.508781.30:mRNA-p1	1	2	2	1	1-1-1-1	N0	one	two	two	one	one-to-two
hOG00835	N0.HOG0000840	OG0000753	Tb927.5.4530:mRNA-p1, Tb05.5K5.170:mRNA-p1	TcIL3000.A.H_000050500.1-p1, TcIL3000.A.H_000436100.1-p1	TvY486_0503950:mRNA-p1	TcCLB.506717.10:mRNA-p1	2	2	1	1	1-1-1-1	N0	two	two	one	one	two-to-two
hOG00836	N0.HOG0000841	OG0000754	Tb927.4.3950:mRNA-p1, Tb927.8.8330:mRNA-p1	TcIL3000.A.H_000388000.1-p1	TvY486_0807840:mRNA-p1	TcCLB.511333.4:mRNA-p1, TcCLB.508555.60:mRNA-p1	2	1	1	2	1-1-1-1	N0	two	one	one	two	two-to-one
hOG00837	N0.HOG0000842	OG0000755	Tb927.10.4330:mRNA-p1, Tb10.v4.0043:mRNA-p1, Tb11.v5.1012.1-p1	TcIL3000.A.H_000752500.1-p1	TvY486_0009080:mRNA-p1	TcCLB.511469.100:mRNA-p1	3	1	1	1	1-1-1-1	N0	many	one	one	one	many-to-one
hOG00838	N0.HOG0000843	OG0000756	Tb927.4.3590:mRNA-p1, Tb927.4.3570:mRNA-p1	TcIL3000.A.H_000383900.1-p1	TvY486_0403350:mRNA-p1, TvY486_0403370:mRNA-p1	TcCLB.507671.30:mRNA-p1	2	1	2	1	1-1-1-1	N0	two	one	two	one	two-to-one
hOG00839	N0.HOG0000844	OG0000757	Tb11.02.5060b.1-p1, Tb927.11.7211.1-p1	TcIL3000.A.H_000931100.1-p1	TvY486_1107570:mRNA-p1, TvY486_1107580:mRNA-p1	TcCLB.508237.18:mRNA-p1	2	1	2	1	1-1-1-1	N0	two	one	two	one	two-to-one
hOG00840	N0.HOG0000845	OG0000758	Tb927.11.3190.2:mRNA-p1, Tb927.11.3190.1:mRNA-p1	TcIL3000.A.H_000246000.1-p1, TcIL3000.A.H_000892700.1-p1	TvY486_1103270:mRNA-p1	TcCLB.510431.80:mRNA-p1	2	2	1	1	1-1-1-1	N0	two	two	one	one	two-to-two
hOG00841	N0.HOG0000846	OG0000759	Tb927.5.1800:mRNA-p1	TcIL3000.A.H_000410400.1-p1, TcIL3000.A.H_000165900.1-p1, TcIL3000.A.H_000179800.1-p1, TcIL3000.A.H_000166300.1-p1		TcCLB.505555.20:mRNA-p1	1	4	0	1	1-1-0-1	N0	one	many	loss	one	one-to-many
hOG00842	N0.HOG0000847	OG0000760	Tb927.11.7960:mRNA-p1	TcIL3000.A.H_000939500.1-p1	TvY486_1108690:mRNA-p1	TcCLB.504041.4:mRNA-p1, TcCLB.504075.10:mRNA-p1, TcCLB.506933.107:mRNA-p1	1	1	1	3	1-1-1-1	N0	one	one	one	many	one-to-one
hOG00843	N0.HOG0000848	OG0000761	Tb11.v5.0719.1-p1, Tb927.10.2480:mRNA-p1	TcIL3000.A.H_000736300.1-p1	TvY486_1002480:mRNA-p1	TcCLB.503745.25:mRNA-p1, TcCLB.506953.40:mRNA-p1	2	1	1	2	1-1-1-1	N0	two	one	one	two	two-to-one
hOG00844	N0.HOG0000849	OG0000762		TcIL3000.A.H_000523800.1-p1		TcCLB.506657.40:mRNA-p1	0	1	0	1	0-1-0-1	N0	loss	one	loss	one	loss-to-one
hOG00845	N0.HOG0000850	OG0000762	Tb927.7.3940:mRNA-p1	TcIL3000.A.H_000523900.1-p1	TvY486_0703940:mRNA-p1	TcCLB.506657.50:pseudogenic_transcript-p1	1	1	1	1	1-1-1-1	N0	one	one	one	one	one-to-one
hOG00846	N0.HOG0000851	OG0000763	Tb927.2.1850:mRNA-p1	TcIL3000.A.H_000006400.1-p1, TcIL3000.A.H_000288400.1-p1, TcIL3000.A.H_000044800.1-p1	TvY486_0200240:mRNA-p1	TcCLB.510257.120:mRNA-p1	1	3	1	1	1-1-1-1	N0	one	many	one	one	one-to-many
hOG00847	N0.HOG0000852	OG0000764	Tb11.v5.0846.1-p1, Tb927.10.13260:mRNA-p1, Tb11.v5.0845.1-p1	TcIL3000.A.H_000836800.1-p1	TvY486_1012840:mRNA-p1	TcCLB.506357.150:mRNA-p1	3	1	1	1	1-1-1-1	N0	many	one	one	one	many-to-one
hOG00848	N0.HOG0000853	OG0000765	Tb11.v5.0390.1-p1			TcCLB.503803.4:mRNA-p1	1	0	0	1	1-0-0-1	N0	one	loss	loss	one	one-to-loss
hOG00849	N0.HOG0000854	OG0000765	Tb927.1.1380:mRNA-p1	TcIL3000.A.H_000279700.1-p1	TvY486_0100590:mRNA-p1	TcCLB.511425.10:mRNA-p1	1	1	1	1	1-1-1-1	N0	one	one	one	one	one-to-one
hOG00850	N0.HOG0000855	OG0000766	Tb927.9.11470:mRNA-p1, Tb927.9.11490:mRNA-p1	TcIL3000.A.H_000689700.1-p1, TcIL3000.A.H_000689900.1-p1	TvY486_0905290:mRNA-p1, TvY486_0905270:mRNA-p1		2	2	2	0	1-1-1-0	N1	two	two	two	none	two-to-two
hOG00851	N0.HOG0000856	OG0000767	Tb927.10.10290:mRNA-p1, Tb927.10.10370:mRNA-p1	TcIL3000.A.H_000810600.1-p1, TcIL3000.A.H_000809200.1-p1	TvY486_1010190:mRNA-p1	TcCLB.507447.10:mRNA-p1	2	2	1	1	1-1-1-1	N0	two	two	one	one	two-to-two
hOG00852	N0.HOG0000857	OG0000768	Tb927.9.11600:mRNA-p1, Tb927.9.11580:mRNA-p1	TcIL3000.A.H_000690700.1-p1, TcIL3000.A.H_000690600.1-p1	TvY486_0905350:mRNA-p1	TcCLB.507009.10:mRNA-p1	2	2	1	1	1-1-1-1	N0	two	two	one	one	two-to-two
hOG00853	N0.HOG0000858	OG0000769	Tb927.5.3850:mRNA-p1	TcIL3000.A.H_000430600.1-p1	TvY486_0503300:mRNA-p1	TcCLB.506743.220:mRNA-p1, TcCLB.510601.30:mRNA-p1, TcCLB.506745.4:mRNA-p1	1	1	1	3	1-1-1-1	N0	one	one	one	many	one-to-one
hOG00854	N0.HOG0000859	OG0000770	Tb927.11.16890:mRNA-p1, Tb927.11.16900.1-p1	TcIL3000.A.H_001034900.1-p1, TcIL3000.A.H_001035000.1-p1	TvY486_1117925:mRNA-p1	TcCLB.509067.60:mRNA-p1	2	2	1	1	1-1-1-1	N0	two	two	one	one	two-to-two
hOG00855	N0.HOG0000860	OG0000771	Tb927.6.4310:mRNA-p1, Tb927.6.4290:pseudogenic_transcript-p1	TcIL3000.A.H_000478400.1-p1, TcIL3000.A.H_000478200.1-p1	TvY486_0603720:mRNA-p1	TcCLB.506943.69:mRNA-p1	2	2	1	1	1-1-1-1	N0	two	two	one	one	two-to-two
hOG00856	N0.HOG0000861	OG0000772	Tb927.8.4350:mRNA-p1, Tb11.v5.0617.1-p1	TcIL3000.A.H_000603900.1-p1	TvY486_0803760:mRNA-p1	TcCLB.506865.79:mRNA-p1, TcCLB.511407.80:mRNA-p1	2	1	1	2	1-1-1-1	N0	two	one	one	two	two-to-one
hOG00857	N0.HOG0000862	OG0000773	Tb927.8.8040:mRNA-p1, Tb927.4.4330:mRNA-p1	TcIL3000.A.H_000392000.1-p1	TvY486_0807310:mRNA-p1, TvY486_0807440:mRNA-p1	TcCLB.505009.30:mRNA-p1	2	1	2	1	1-1-1-1	N0	two	one	two	one	two-to-one
hOG00858	N0.HOG0000863	OG0000774	Tb11.v5.0430.1-p1			TcCLB.510103.17:mRNA-p1	1	0	0	1	1-0-0-1	N0	one	loss	loss	one	one-to-loss
hOG00859	N0.HOG0000864	OG0000774	Tb927.4.1170:mRNA-p1	TcIL3000.A.H_000360500.1-p1	TvY486_0400900:mRNA-p1	TcCLB.503865.50:mRNA-p1	1	1	1	1	1-1-1-1	N0	one	one	one	one	one-to-one
hOG00860	N0.HOG0000865	OG0000775	Tb927.4.5140:mRNA-p1, Tb927.8.7250:mRNA-p1	TcIL3000.A.H_000632700.1-p1	TvY486_0031800:mRNA-p1, TvY486_0404480:mRNA-p1	TcCLB.510595.40:mRNA-p1	2	1	2	1	1-1-1-1	N0	two	one	two	one	two-to-one
hOG00861	N0.HOG0000866	OG0000776	Tb927.11.5850:mRNA-p1	TcIL3000.A.H_000917900.1-p1	TvY486_0001240:mRNA-p1, TvY486_1106080:mRNA-p1, TvY486_1106090:mRNA-p1	TcCLB.508515.30:mRNA-p1	1	1	3	1	1-1-1-1	N0	one	one	many	one	one-to-one
hOG00862	N0.HOG0000867	OG0000777	Tb927.7.1810:mRNA-p1, Tb927.7.1850:mRNA-p1	TcIL3000.A.H_000504700.1-p1, TcIL3000.A.H_000504400.1-p1	TvY486_0701670:mRNA-p1	TcCLB.508207.60:mRNA-p1	2	2	1	1	1-1-1-1	N0	two	two	one	one	two-to-two
hOG00863	N0.HOG0000868	OG0000778	Tb927.11.11475:mRNA-p1, Tb927.11.11725:mRNA-p1		TvY486_1112500:mRNA-p1	TcCLB.509201.15:mRNA-p1, TcCLB.506025.14:mRNA-p1, TcCLB.511805.15:mRNA-p1	2	0	1	3	1-0-1-1	N0	two	loss	one	many	two-to-loss
hOG00864	N0.HOG0000869	OG0000779	Tb927.10.11390:mRNA-p1	TcIL3000.A.H_000819300.1-p1	TvY486_1011070:mRNA-p1, TvY486_0902200:mRNA-p1	TcCLB.505843.20:mRNA-p1, TcCLB.507709.50:mRNA-p1	1	1	2	2	1-1-1-1	N0	one	one	two	two	one-to-one
hOG00865	N0.HOG0000870	OG0000780	Tb927.11.5900:mRNA-p1	TcIL3000.A.H_000918500.1-p1	TvY486_0023100:mRNA-p1, TvY486_0021630:mRNA-p1, TvY486_1106160:mRNA-p1	TcCLB.508515.100:mRNA-p1	1	1	3	1	1-1-1-1	N0	one	one	many	one	one-to-one
hOG00866	N0.HOG0000871	OG0000781	Tb927.11.11820:mRNA-p1, Tb927.11.11830:mRNA-p1	TcIL3000.A.H_000981300.1-p1, TcIL3000.A.H_000981400.1-p1, TcIL3000.A.H_000981200.1-p1	TvY486_1112850:mRNA-p1		2	3	1	0	1-1-1-0	N1	two	many	one	none	two-to-many
hOG00867	N0.HOG0000872	OG0000782	Tb927.3.5390:mRNA-p1	TcIL3000.A.H_000636100.1-p1, TcIL3000.A.H_000782100.1-p1	TvY486_0026460:mRNA-p1, TvY486_0304770:mRNA-p1	TcCLB.507093.90:mRNA-p1	1	2	2	1	1-1-1-1	N0	one	two	two	one	one-to-two
hOG00868	N0.HOG0000873	OG0000783	Tb927.11.13650:mRNA-p1	TcIL3000.A.H_001003600.1-p1	TvY486_1114490:mRNA-p1	TcCLB.507047.160:mRNA-p1, TcCLB.503653.60:mRNA-p1, TcCLB.506753.110:mRNA-p1	1	1	1	3	1-1-1-1	N0	one	one	one	many	one-to-one
hOG00869	N0.HOG0000874	OG0000784	Tb11.v5.0679.1-p1, Tb927.10.15480:mRNA-p1	TcIL3000.A.H_000857500.1-p1	TvY486_1014860:mRNA-p1	TcCLB.506503.4:mRNA-p1, TcCLB.510027.20:mRNA-p1	2	1	1	2	1-1-1-1	N0	two	one	one	two	two-to-one
hOG00870	N0.HOG0000875	OG0000785	Tb927.1.1670:mRNA-p1, Tb11.v5.0887.1-p1	TcIL3000.A.H_000277400.1-p1, TcIL3000.A.H_000281400.1-p1	TvY486_0100350:mRNA-p1	TcCLB.511421.200:mRNA-p1	2	2	1	1	1-1-1-1	N0	two	two	one	one	two-to-two
hOG00871	N0.HOG0000876	OG0000786	Tb927.2.5830:mRNA-p1	TcIL3000.A.H_000258100.1-p1, TcIL3000.A.H_000042700.1-p1, TcIL3000.A.H_000309400.1-p1	TvY486_0703800:mRNA-p1	TcCLB.511189.84:mRNA-p1	1	3	1	1	1-1-1-1	N0	one	many	one	one	one-to-many
hOG00872	N0.HOG0000877	OG0000787	Tb927.7.7420:mRNA-p1, Tb927.7.7430:mRNA-p1	TcIL3000.A.H_000555500.1-p1, TcIL3000.A.H_000555600.1-p1	TvY486_0707020:mRNA-p1	TcCLB.510609.40:pseudogenic_transcript-p1	2	2	1	1	1-1-1-1	N0	two	two	one	one	two-to-two
hOG00873	N0.HOG0000878	OG0000788	Tb11.v5.0505.1-p1, Tb11.v5.0506.1-p1, Tb927.10.12120:mRNA-p1	TcIL3000.A.H_000826300.1-p1	TvY486_1011810:mRNA-p1	TcCLB.508145.49:mRNA-p1	3	1	1	1	1-1-1-1	N0	many	one	one	one	many-to-one
hOG00874	N0.HOG0000879	OG0000789	Tb927.8.6760:mRNA-p1, Tb927.8.6750:mRNA-p1	TcIL3000.A.H_000627300.1-p1, TcIL3000.A.H_000627200.1-p1	TvY486_0806380:mRNA-p1	TcCLB.506207.50:mRNA-p1	2	2	1	1	1-1-1-1	N0	two	two	one	one	two-to-two
hOG00875	N0.HOG0000880	OG0000790	Tb927.10.3000:mRNA-p1, Tb11.v5.0467.1-p1	TcIL3000.A.H_000740900.1-p1, TcIL3000.A.H_000248500.1-p1	TvY486_1003040:mRNA-p1	TcCLB.503697.50:mRNA-p1	2	2	1	1	1-1-1-1	N0	two	two	one	one	two-to-two
hOG00876	N0.HOG0000881	OG0000791		TcIL3000.A.H_000291500.1-p1		TcCLB.509145.19:mRNA-p1	0	1	0	1	0-1-0-1	N0	loss	one	loss	one	loss-to-one
hOG00877	N0.HOG0000882	OG0000791	Tb927.2.2340:mRNA-p1	TcIL3000.A.H_000291600.1-p1	TvY486_0200380:mRNA-p1	TcCLB.450061.10:mRNA-p1	1	1	1	1	1-1-1-1	N0	one	one	one	one	one-to-one
hOG00878	N0.HOG0000883	OG0000792	Tb927.7.4740:mRNA-p1, Tb11.v5.0157.1-p1	TcIL3000.A.H_000532300.1-p1	TvY486_0704838:mRNA-p1, TvY486_0009370:mRNA-p1	TcCLB.507521.100:mRNA-p1	2	1	2	1	1-1-1-1	N0	two	one	two	one	two-to-one
hOG00879	N0.HOG0000884	OG0000793	Tb927.8.8140:mRNA-p1, Tb927.4.4220:mRNA-p1	TcIL3000.A.H_000390700.1-p1	TvY486_0403860:mRNA-p1	TcCLB.507277.10:mRNA-p1, TcCLB.509895.100:mRNA-p1	2	1	1	2	1-1-1-1	N0	two	one	one	two	two-to-one
hOG00880	N0.HOG0000885	OG0000794	Tb11.0840:mRNA-p1, Tb927.11.720:mRNA-p1	TcIL3000.A.H_000868600.1-p1, TcIL3000.A.H_000201700.1-p1	TvY486_1100580:mRNA-p1	TcCLB.506925.110:mRNA-p1	2	2	1	1	1-1-1-1	N0	two	two	one	one	two-to-two
hOG00881	N0.HOG0000886	OG0000795	Tb11.v5.0644.1-p1, Tb927.10.1940:mRNA-p1	TcIL3000.A.H_000729600.1-p1, TcIL3000.A.H_000729100.1-p1	TvY486_1001910:mRNA-p1	TcCLB.506493.50:mRNA-p1	2	2	1	1	1-1-1-1	N0	two	two	one	one	two-to-two
hOG00882	N0.HOG0000887	OG0000796	Tb927.8.540:mRNA-p1	TcIL3000.A.H_000562700.1-p1	TvY486_0800010:mRNA-p1	TcCLB.510855.4:mRNA-p1, TcCLB.507477.20:pseudogenic_transcript-p1, TcCLB.425311.9:mRNA-p1	1	1	1	3	1-1-1-1	N0	one	one	one	many	one-to-one
hOG00883	N0.HOG0000888	OG0000797	Tb927.9.2630:mRNA-p1	TcIL3000.A.H_000649600.1-p1	TvY486_0003010:mRNA-p1, TvY486_0044960:mRNA-p1, TvY486_0900850:mRNA-p1	TcCLB.508347.90:mRNA-p1	1	1	3	1	1-1-1-1	N0	one	one	many	one	one-to-one
hOG00884	N0.HOG0000889	OG0000798	Tb927.11.17000:mRNA-p1, Tb11.v5.0404.1-p1	TcIL3000.A.H_001036000.1-p1	TvY486_1118010:mRNA-p1	TcCLB.511537.69:mRNA-p1, TcCLB.511539.9:mRNA-p1	2	1	1	2	1-1-1-1	N0	two	one	one	two	two-to-one
hOG00885	N0.HOG0000890	OG0000799	Tb927.11.2370:mRNA-p1	TcIL3000.A.H_000884700.1-p1	TvY486_1102360:mRNA-p1	TcCLB.508271.4:mRNA-p1, TcCLB.504153.10:mRNA-p1, TcCLB.506127.20:mRNA-p1	1	1	1	3	1-1-1-1	N0	one	one	one	many	one-to-one
hOG00886	N0.HOG0000891	OG0000800	Tb927.2.4130:mRNA-p1	TcIL3000.A.H_000299800.1-p1	TvY486_0201070:mRNA-p1	TcCLB.507547.40:mRNA-p1, TcCLB.509701.10:mRNA-p1, TcCLB.510105.240:mRNA-p1	1	1	1	3	1-1-1-1	N0	one	one	one	many	one-to-one
hOG00887	N0.HOG0000892	OG0000801	Tb927.3.3870:mRNA-p1, Tb927.3.3860:mRNA-p1	TcIL3000.A.H_000341500.1-p1, TcIL3000.A.H_000341300.1-p1	TvY486_0303190:mRNA-p1	TcCLB.504029.21:mRNA-p1	2	2	1	1	1-1-1-1	N0	two	two	one	one	two-to-two
hOG00888	N0.HOG0000893	OG0000802	Tb927.11.14350:mRNA-p1	TcIL3000.A.H_001010600.1-p1	TvY486_1115140:mRNA-p1		1	1	1	0	1-1-1-0	N1	one	one	one	none	one-to-one
hOG00889	N0.HOG0000894	OG0000802	Tb927.11.14360:mRNA-p1	TcIL3000.A.H_001010700.1-p1	TvY486_1115150:mRNA-p1		1	1	1	0	1-1-1-0	N1	one	one	one	none	one-to-one
hOG00890	N0.HOG0000895	OG0000803	Tb927.5.4380:mRNA-p1, Tb05.5K5.30:mRNA-p1	TcIL3000.A.H_000434700.1-p1	TvY486_0503780:mRNA-p1	TcCLB.510351.150:mRNA-p1, TcCLB.506465.50:mRNA-p1	2	1	1	2	1-1-1-1	N0	two	one	one	two	two-to-one
hOG00891	N0.HOG0000896	OG0000804	Tb927.11.14070:mRNA-p1	TcIL3000.A.H_001007700.1-p1	TvY486_1114890:mRNA-p1, TvY486_0044360:mRNA-p1, TvY486_0044340:mRNA-p1	TcCLB.506811.180:mRNA-p1	1	1	3	1	1-1-1-1	N0	one	one	many	one	one-to-one
hOG00892	N0.HOG0000897	OG0000805	Tb927.7.1570:mRNA-p1	TcIL3000.A.H_000502100.1-p1	TvY486_0033560:mRNA-p1, TvY486_0019990:mRNA-p1, TvY486_0701370:mRNA-p1	TcCLB.503901.18:mRNA-p1	1	1	3	1	1-1-1-1	N0	one	one	many	one	one-to-one
hOG00893	N0.HOG0000898	OG0000806	Tb927.7.3330:mRNA-p1	TcIL3000.A.H_000518000.1-p1, TcIL3000.A.H_000517900.1-p1	TvY486_0703180:mRNA-p1, TvY486_0008300:mRNA-p1	TcCLB.510533.210:pseudogenic_transcript-p1	1	2	2	1	1-1-1-1	N0	one	two	two	one	one-to-two
hOG00894	N0.HOG0000899	OG0000807	Tb11.v5.0223.1-p1, Tb927.5.440:mRNA-p1	TcIL3000.A.H_000013800.1-p1, TcIL3000.A.H_000013700.1-p1		TcCLB.506961.25:mRNA-p1, TcCLB.508717.60:mRNA-p1	2	2	0	2	1-1-0-1	N0	two	two	loss	two	two-to-two
hOG00895	N0.HOG0000900	OG0000808	Tb927.2.5930:mRNA-p1	TcIL3000.A.H_000042200.1-p1	TvY486_0202010:mRNA-p1	TcCLB.511107.10:pseudogenic_transcript-p1, TcCLB.511189.20:mRNA-p1, TcCLB.507041.76:pseudogenic_transcript-p1	1	1	1	3	1-1-1-1	N0	one	one	one	many	one-to-one
hOG00896	N0.HOG0000901	OG0000809	Tb927.11.5910:mRNA-p1	TcIL3000.A.H_000918600.1-p1	TvY486_0044650:mRNA-p1, TvY486_0003420:mRNA-p1, TvY486_1106170:mRNA-p1	TcCLB.508515.110:mRNA-p1	1	1	3	1	1-1-1-1	N0	one	one	many	one	one-to-one
hOG00897	N0.HOG0000902	OG0000810	Tb927.11.5780:mRNA-p1	TcIL3000.A.H_000917000.1-p1	TvY486_1106000:mRNA-p1, TvY486_1106010:mRNA-p1	TcCLB.503487.10:mRNA-p1, TcCLB.506203.129:mRNA-p1	1	1	2	2	1-1-1-1	N0	one	one	two	two	one-to-one
hOG00898	N0.HOG0000904	OG0000811	Tb927.9.2350:mRNA-p1	TcIL3000.A.H_000647900.1-p1	TvY486_0900740:mRNA-p1	TcCLB.506467.40:mRNA-p1, TcCLB.504421.10:mRNA-p1, TcCLB.506467.50:mRNA-p1	1	1	1	3	1-1-1-1	N0	one	one	one	many	one-to-one
hOG00899	N0.HOG0000905	OG0000812	Tb927.9.14030:mRNA-p1	TcIL3000.A.H_000705300.1-p1	TvY486_0906960:mRNA-p1	TcCLB.510755.147:mRNA-p1	1	1	1	1	1-1-1-1	N0	one	one	one	one	one-to-one
hOG00900	N0.HOG0000906	OG0000812		TcIL3000.A.H_000705400.1-p1		TcCLB.510757.9:mRNA-p1	0	1	0	1	0-1-0-1	N0	loss	one	loss	one	loss-to-one
hOG00901	N0.HOG0000907	OG0000813	Tb927.5.3510:mRNA-p1	TcIL3000.A.H_000427100.1-p1, TcIL3000.A.H_000427000.1-p1	TvY486_0502915:mRNA-p1	TcCLB.507813.10:mRNA-p1, TcCLB.503531.49:mRNA-p1	1	2	1	2	1-1-1-1	N0	one	two	one	two	one-to-two
hOG00902	N0.HOG0000909	OG0000814	Tb927.8.7570:mRNA-p1	TcIL3000.A.H_000635900.1-p1, TcIL3000.A.H_000215700.1-p1	TvY486_0404250:mRNA-p1	TcCLB.507689.10:pseudogenic_transcript-p1, TcCLB.506107.20:mRNA-p1	1	2	1	2	1-1-1-1	N0	one	two	one	two	one-to-two
hOG00903	N0.HOG0000910	OG0000815	Tb11.v5.0527.1-p1, Tb927.10.16110:mRNA-p1	TcIL3000.A.H_000036400.1-p1	TvY486_0027150:mRNA-p1	TcCLB.511351.20:mRNA-p1, TcCLB.507211.30:mRNA-p1	2	1	1	2	1-1-1-1	N0	two	one	one	two	two-to-one
hOG00904	N0.HOG0000911	OG0000816	Tb927.9.5700:mRNA-p1	TcIL3000.A.H_000662200.1-p1	TvY486_0902060:mRNA-p1, TvY486_0027580:mRNA-p1	TcCLB.504449.14:mRNA-p1, TcCLB.505983.40:mRNA-p1	1	1	2	2	1-1-1-1	N0	one	one	two	two	one-to-one
hOG00905	N0.HOG0000912	OG0000817	Tb927.7.1560:mRNA-p1	TcIL3000.A.H_000502000.1-p1	TvY486_0042800:mRNA-p1, TvY486_0701360:mRNA-p1, TvY486_0701350:mRNA-p1	TcCLB.503901.9:pseudogenic_transcript-p1	1	1	3	1	1-1-1-1	N0	one	one	many	one	one-to-one
hOG00906	N0.HOG0000913	OG0000818	Tb927.7.2110:mRNA-p1	TcIL3000.A.H_000516400.1-p1	TvY486_0701840:mRNA-p1	TcCLB.506683.30:mRNA-p1, TcCLB.506717.200:mRNA-p1, TcCLB.508093.29:pseudogenic_transcript-p1	1	1	1	3	1-1-1-1	N0	one	one	one	many	one-to-one
hOG00907	N0.HOG0000914	OG0000819	Tb927.6.1290:mRNA-p1	TcIL3000.A.H_000218500.1-p1, TcIL3000.A.H_000450900.1-p1	TvY486_0200490:mRNA-p1, TvY486_0600800:mRNA-p1	TcCLB.507603.10:pseudogenic_transcript-p1	1	2	2	1	1-1-1-1	N0	one	two	two	one	one-to-two
hOG00908	N0.HOG0000915	OG0000820		TcIL3000.A.H_000445100.1-p1, TcIL3000.A.H_000444600.1-p1, TcIL3000.A.H_000203800.1-p1, TcIL3000.A.H_000260900.1-p1, TcIL3000.A.H_000252200.1-p1, TcIL3000.A.H_000441600.1-p1			0	6	0	0	0-1-0-0	N4	none	many	none	none	none-to-many
hOG00909	N0.HOG0000916	OG0000821		TcIL3000.A.H_000222600.1-p1, TcIL3000.A.H_000109100.1-p1, TcIL3000.A.H_000051400.1-p1, TcIL3000.A.H_000038900.1-p1, TcIL3000.A.H_000170000.1-p1, TcIL3000.A.H_000054500.1-p1			0	6	0	0	0-1-0-0	N4	none	many	none	none	none-to-many
hOG00910	N0.HOG0000917	OG0000822		TcIL3000.A.H_000234200.1-p1, TcIL3000.A.H_000055600.1-p1, TcIL3000.A.H_000055700.1-p1, TcIL3000.A.H_000234300.1-p1, TcIL3000.A.H_000056000.1-p1, TcIL3000.A.H_000055500.1-p1			0	6	0	0	0-1-0-0	N4	none	many	none	none	none-to-many
hOG00911	N0.HOG0000918	OG0000823		TcIL3000.A.H_000168300.1-p1, TcIL3000.A.H_000200600.1-p1, TcIL3000.A.H_000310000.1-p1, TcIL3000.A.H_000639700.1-p1, TcIL3000.A.H_000170700.1-p1, TcIL3000.A.H_000288800.1-p1			0	6	0	0	0-1-0-0	N4	none	many	none	none	none-to-many
hOG00912	N0.HOG0000919	OG0000824		TcIL3000.A.H_000011900.1-p1, TcIL3000.A.H_000223500.1-p1, TcIL3000.A.H_000035100.1-p1, TcIL3000.A.H_000169800.1-p1, TcIL3000.A.H_000053600.1-p1, TcIL3000.A.H_000011400.1-p1			0	6	0	0	0-1-0-0	N4	none	many	none	none	none-to-many
hOG00913	N0.HOG0000920	OG0000825		TcIL3000.A.H_000193200.1-p1, TcIL3000.A.H_000268000.1-p1, TcIL3000.A.H_000140900.1-p1, TcIL3000.A.H_000181700.1-p1, TcIL3000.A.H_000192900.1-p1, TcIL3000.A.H_000221600.1-p1			0	6	0	0	0-1-0-0	N4	none	many	none	none	none-to-many
hOG00914	N0.HOG0000921	OG0000826		TcIL3000.A.H_000174800.1-p1	TvY486_0038880:mRNA-p1, TvY486_0036160:mRNA-p1, TvY486_0013950:mRNA-p1, TvY486_0016930:mRNA-p1, TvY486_0003440:mRNA-p1		0	1	5	0	0-1-1-0	N1	loss	one	many	none	loss-to-one
hOG00915	N0.HOG0000922	OG0000827		TcIL3000.A.H_000388500.1-p1	TvY486_0404230:mRNA-p1, TvY486_0807690:mRNA-p1, TvY486_0026450:mRNA-p1, TvY486_0807730:mRNA-p1	TcCLB.507585.10:mRNA-p1	0	1	4	1	0-1-1-1	N0	loss	one	many	one	loss-to-one
hOG00916	N0.HOG0000923	OG0000828				TcCLB.507739.120:mRNA-p1, TcCLB.507485.130:mRNA-p1, TcCLB.507485.150:mRNA-p1, TcCLB.509965.394:mRNA-p1, TcCLB.509965.390:mRNA-p1, TcCLB.511071.40:mRNA-p1	0	0	0	6	0-0-0-1	N6	none	none	none	many	none-to-none
hOG00917	N0.HOG0000924	OG0000829				TcCLB.507843.20.1-p1, TcCLB.507045.5.1-p1, TcCLB.507839.35.1-p1, TcCLB.503759.30.1-p1, TcCLB.506431.5.1-p1, TcCLB.508837.39.1-p1	0	0	0	6	0-0-0-1	N6	none	none	none	many	none-to-none
hOG00918	N0.HOG0000925	OG0000830				TcCLB.506409.60:mRNA-p1, TcCLB.510961.50:mRNA-p1, TcCLB.508165.70:mRNA-p1, TcCLB.510557.40:mRNA-p1, TcCLB.507237.150:mRNA-p1, TcCLB.511603.40:mRNA-p1	0	0	0	6	0-0-0-1	N6	none	none	none	many	none-to-none
hOG00919	N0.HOG0000926	OG0000831			TvY486_1114350:mRNA-p1	TcCLB.439307.9:mRNA-p1, TcCLB.439307.19:mRNA-p1, TcCLB.506755.5:mRNA-p1, TcCLB.506755.10:mRNA-p1, TcCLB.506753.249:mRNA-p1	0	0	1	5	0-0-1-1	N0	loss	loss	one	many	loss-to-loss
hOG00920	N0.HOG0000927	OG0000832			TvY486_0806240:mRNA-p1, TvY486_1014470:mRNA-p1, TvY486_1014480:mRNA-p1	TcCLB.510029.80:mRNA-p1, TcCLB.507683.10:mRNA-p1, TcCLB.510029.90:mRNA-p1	0	0	3	3	0-0-1-1	N0	loss	loss	many	many	loss-to-loss
hOG00921	N0.HOG0000928	OG0000833			TvY486_0019000:mRNA-p1, TvY486_0035270:mRNA-p1, TvY486_0025270:mRNA-p1, TvY486_0033250:mRNA-p1, TvY486_0035750:mRNA-p1, TvY486_0037260:mRNA-p1		0	0	6	0	0-0-1-0	N5	none	none	many	none	none-to-none
hOG00922	N0.HOG0000929	OG0000834			TvY486_0045240:mRNA-p1, TvY486_0011450:mRNA-p1, TvY486_0009590:mRNA-p1, TvY486_0024590:mRNA-p1, TvY486_0011700:mRNA-p1, TvY486_0030650:mRNA-p1		0	0	6	0	0-0-1-0	N5	none	none	many	none	none-to-none
hOG00923	N0.HOG0000930	OG0000835			TvY486_0006890:mRNA-p1, TvY486_0010790:mRNA-p1, TvY486_0028260:mRNA-p1, TvY486_0017700:mRNA-p1, TvY486_0010770:mRNA-p1, TvY486_0019930:mRNA-p1		0	0	6	0	0-0-1-0	N5	none	none	many	none	none-to-none
hOG00924	N0.HOG0000931	OG0000836			TvY486_0030530:mRNA-p1, TvY486_0043900:mRNA-p1, TvY486_0003920:mRNA-p1, TvY486_0032560:mRNA-p1, TvY486_0003100:mRNA-p1, TvY486_0027480:mRNA-p1		0	0	6	0	0-0-1-0	N5	none	none	many	none	none-to-none
hOG00925	N0.HOG0000932	OG0000837			TvY486_0012870:mRNA-p1, TvY486_0037460:mRNA-p1, TvY486_0011650:mRNA-p1, TvY486_0022620:mRNA-p1, TvY486_0010340:mRNA-p1, TvY486_0033080:mRNA-p1		0	0	6	0	0-0-1-0	N5	none	none	many	none	none-to-none
hOG00926	N0.HOG0000933	OG0000838			TvY486_0022550:mRNA-p1, TvY486_0044460:mRNA-p1, TvY486_0033330:mRNA-p1, TvY486_0040890:mRNA-p1, TvY486_0022980:mRNA-p1, TvY486_0035770:mRNA-p1		0	0	6	0	0-0-1-0	N5	none	none	many	none	none-to-none
hOG00927	N0.HOG0000934	OG0000839			TvY486_0007070:mRNA-p1, TvY486_0042300:mRNA-p1, TvY486_0012660:mRNA-p1, TvY486_0006800:mRNA-p1, TvY486_0021700:mRNA-p1, TvY486_0015750:mRNA-p1		0	0	6	0	0-0-1-0	N5	none	none	many	none	none-to-none
hOG00928	N0.HOG0000935	OG0000840			TvY486_0000600:mRNA-p1, TvY486_0042510:mRNA-p1, TvY486_0036550:mRNA-p1, TvY486_0027980:mRNA-p1, TvY486_0022790:mRNA-p1, TvY486_0036580:mRNA-p1		0	0	6	0	0-0-1-0	N5	none	none	many	none	none-to-none
hOG00929	N0.HOG0000936	OG0000841			TvY486_0044710:mRNA-p1, TvY486_0028190:mRNA-p1, TvY486_0029210:mRNA-p1, TvY486_0034480:mRNA-p1, TvY486_0000840:mRNA-p1, TvY486_0009690:mRNA-p1		0	0	6	0	0-0-1-0	N5	none	none	many	none	none-to-none
hOG00930	N0.HOG0000937	OG0000842			TvY486_0019610:mRNA-p1, TvY486_0045290:mRNA-p1, TvY486_0021290:mRNA-p1, TvY486_0038050:mRNA-p1, TvY486_0044420:mRNA-p1, TvY486_0019950:mRNA-p1		0	0	6	0	0-0-1-0	N5	none	none	many	none	none-to-none
hOG00931	N0.HOG0000938	OG0000843			TvY486_0010280:mRNA-p1, TvY486_0010270:mRNA-p1, TvY486_0040590:mRNA-p1, TvY486_0034190:mRNA-p1, TvY486_0017650:mRNA-p1, TvY486_0014660:mRNA-p1		0	0	6	0	0-0-1-0	N5	none	none	many	none	none-to-none
hOG00932	N0.HOG0000939	OG0000844			TvY486_0007530:mRNA-p1, TvY486_0014320:mRNA-p1, TvY486_0907310:mRNA-p1, TvY486_0043290:mRNA-p1, TvY486_0038070:mRNA-p1, TvY486_0019910:mRNA-p1		0	0	6	0	0-0-1-0	N5	none	none	many	none	none-to-none
hOG00933	N0.HOG0000940	OG0000845	Tb927.10.960:mRNA-p1, Tb11.v5.0631.1-p1	TcIL3000.A.H_000720000.1-p1	TvY486_0038360:mRNA-p1	TcCLB.511131.50:mRNA-p1	2	1	1	1	1-1-1-1	N0	two	one	one	one	two-to-one
hOG00934	N0.HOG0000941	OG0000846	Tb927.1.1270:mRNA-p1, Tb11.v5.0357.1-p1	TcIL3000.A.H_000279000.1-p1	TvY486_0100520:mRNA-p1	TcCLB.508993.20:mRNA-p1	2	1	1	1	1-1-1-1	N0	two	one	one	one	two-to-one
hOG00935	N0.HOG0000942	OG0000847	Tb927.7.3350.1:mRNA-p1, Tb927.7.3350.2:mRNA-p1	TcIL3000.A.H_000518200.1-p1	TvY486_0703210:mRNA-p1	TcCLB.510533.230:mRNA-p1	2	1	1	1	1-1-1-1	N0	two	one	one	one	two-to-one
hOG00936	N0.HOG0000943	OG0000848	Tb927.8.8170:mRNA-p1, Tb927.4.4160:mRNA-p1	TcIL3000.A.H_000390100.1-p1	TvY486_0807570:mRNA-p1	TcCLB.509895.20:mRNA-p1	2	1	1	1	1-1-1-1	N0	two	one	one	one	two-to-one
hOG00937	N0.HOG0000944	OG0000849	Tb927.11.7940:mRNA-p1	TcIL3000.A.H_000939300.1-p1	TvY486_1108670:mRNA-p1	TcCLB.506933.89:mRNA-p1, TcCLB.504075.3:mRNA-p1	1	1	1	2	1-1-1-1	N0	one	one	one	two	one-to-one
hOG00938	N0.HOG0000945	OG0000850	Tb927.4.2070:mRNA-p1, Tb11.v5.0881.1-p1, Tb11.v5.0410.1-p1	TcIL3000.A.H_000369700.1-p1	TvY486_0401870:mRNA-p1		3	1	1	0	1-1-1-0	N1	many	one	one	none	many-to-one
hOG00939	N0.HOG0000946	OG0000851	Tb927.8.7430:mRNA-p1, Tb927.4.4990:mRNA-p1	TcIL3000.A.H_000634300.1-p1	TvY486_0404340:mRNA-p1	TcCLB.509011.54:mRNA-p1	2	1	1	1	1-1-1-1	N0	two	one	one	one	two-to-one
hOG00940	N0.HOG0000947	OG0000852	Tb11.v5.0544.1-p1, Tb927.11.15470:mRNA-p1	TcIL3000.A.H_001021000.1-p1	TvY486_1116260:mRNA-p1	TcCLB.509267.100:mRNA-p1	2	1	1	1	1-1-1-1	N0	two	one	one	one	two-to-one
hOG00941	N0.HOG0000948	OG0000853	Tb927.6.2320:mRNA-p1, Tb927.6.2260:mRNA-p1	TcIL3000.A.H_000459400.1-p1	TvY486_0601780:mRNA-p1	TcCLB.503835.10:mRNA-p1	2	1	1	1	1-1-1-1	N0	two	one	one	one	two-to-one
hOG00942	N0.HOG0000949	OG0000854	Tb927.7.4670:mRNA-p1, Tb11.v5.0152.1-p1	TcIL3000.A.H_000531500.1-p1	TvY486_0704800:mRNA-p1	TcCLB.510167.29:mRNA-p1	2	1	1	1	1-1-1-1	N0	two	one	one	one	two-to-one
hOG00943	N0.HOG0000950	OG0000855	Tb927.5.4410:mRNA-p1, Tb05.5K5.60:mRNA-p1	TcIL3000.A.H_000435000.1-p1	TvY486_0503810:mRNA-p1	TcCLB.508205.10:mRNA-p1	2	1	1	1	1-1-1-1	N0	two	one	one	one	two-to-one
hOG00944	N0.HOG0000951	OG0000856	Tb927.11.15410:mRNA-p1, Tb11.v5.0591.1-p1	TcIL3000.A.H_001020500.1-p1	TvY486_1116200:mRNA-p1	TcCLB.509267.30:mRNA-p1	2	1	1	1	1-1-1-1	N0	two	one	one	one	two-to-one
hOG00945	N0.HOG0000952	OG0000857	Tb927.8.8280:mRNA-p1, Tb927.4.4040:mRNA-p1	TcIL3000.A.H_000388800.1-p1	TvY486_0807810:mRNA-p1	TcCLB.508927.10:mRNA-p1	2	1	1	1	1-1-1-1	N0	two	one	one	one	two-to-one
hOG00946	N0.HOG0000953	OG0000858	Tb11.v5.0869.1-p1, Tb927.9.12320:mRNA-p1	TcIL3000.A.H_000695100.1-p1, TcIL3000.A.H_000259200.1-p1		TcCLB.510741.10:mRNA-p1	2	2	0	1	1-1-0-1	N0	two	two	loss	one	two-to-two
hOG00947	N0.HOG0000954	OG0000859	Tb927.5.4440:mRNA-p1, Tb05.5K5.90:mRNA-p1	TcIL3000.A.H_000435300.1-p1	TvY486_0503840:mRNA-p1	TcCLB.508205.39:mRNA-p1	2	1	1	1	1-1-1-1	N0	two	one	one	one	two-to-one
hOG00948	N0.HOG0000955	OG0000860	Tb11.0830:pseudogenic_transcript-p1, Tb927.11.18500.1-p1, Tb11.v5.0931.1-p1, Tb11.v5.0786.1-p1, Tb927.3.5890:pseudogenic_transcript-p1				5	0	0	0	1-0-0-0	N3	many	none	none	none	many-to-none
hOG00949	N0.HOG0000956	OG0000861	Tb927.10.6240:mRNA-p1	TcIL3000.A.H_000770100.1-p1, TcIL3000.A.H_000770200.1-p1	TvY486_1006200:mRNA-p1	TcCLB.507641.104:mRNA-p1	1	2	1	1	1-1-1-1	N0	one	two	one	one	one-to-two
hOG00950	N0.HOG0000957	OG0000862	Tb927.10.14790:mRNA-p1	TcIL3000.A.H_000851400.1-p1, TcIL3000.A.H_000240400.1-p1	TvY486_1014210:mRNA-p1	TcCLB.506211.200:mRNA-p1	1	2	1	1	1-1-1-1	N0	one	two	one	one	one-to-two
hOG00951	N0.HOG0000958	OG0000863	Tb927.10.150.1:mRNA-p1, Tb927.10.150.2:mRNA-p1	TcIL3000.A.H_000712400.1-p1	TvY486_1000060:mRNA-p1	TcCLB.511145.89:mRNA-p1	2	1	1	1	1-1-1-1	N0	two	one	one	one	two-to-one
hOG00952	N0.HOG0000959	OG0000864	Tb927.10.5250:mRNA-p1, Tb11.v5.0232.1-p1	TcIL3000.A.H_000760500.1-p1	TvY486_1005290:mRNA-p1	TcCLB.503795.10:mRNA-p1	2	1	1	1	1-1-1-1	N0	two	one	one	one	two-to-one
hOG00953	N0.HOG0000960	OG0000865	Tb927.9.7960:mRNA-p1, Tb927.9.7860:mRNA-p1, Tb927.9.7880:mRNA-p1, Tb927.9.7940:mRNA-p1, Tb927.9.7910:mRNA-p1				5	0	0	0	1-0-0-0	N3	many	none	none	none	many-to-none
hOG00954	N0.HOG0000961	OG0000866	Tb927.8.3000:mRNA-p1	TcIL3000.A.H_000591200.1-p1	TvY486_0023070:mRNA-p1, TvY486_0802510:mRNA-p1	TcCLB.510513.70:mRNA-p1	1	1	2	1	1-1-1-1	N0	one	one	two	one	one-to-one
hOG00955	N0.HOG0000962	OG0000867	Tb927.11.7280:mRNA-p1, Tb11.v5.0255.1-p1	TcIL3000.A.H_000932400.1-p1	TvY486_1107790:mRNA-p1	TcCLB.506779.60:mRNA-p1	2	1	1	1	1-1-1-1	N0	two	one	one	one	two-to-one
hOG00956	N0.HOG0000963	OG0000868	Tb927.8.7110:mRNA-p1, Tb927.4.5310:mRNA-p1	TcIL3000.A.H_000630800.1-p1	TvY486_0404520:mRNA-p1, TvY486_0806630:mRNA-p1		2	1	2	0	1-1-1-0	N1	two	one	two	none	two-to-one
hOG00957	N0.HOG0000964	OG0000869	Tb11.v5.0726.1-p1, Tb927.11.460:mRNA-p1	TcIL3000.A.H_000865600.1-p1	TvY486_1100320:mRNA-p1	TcCLB.507093.170:mRNA-p1	2	1	1	1	1-1-1-1	N0	two	one	one	one	two-to-one
hOG00958	N0.HOG0000965	OG0000870	Tb927.10.1420:mRNA-p1, Tb11.v5.0783.1-p1	TcIL3000.A.H_000724800.1-p1	TvY486_1001410:mRNA-p1	TcCLB.506457.10:mRNA-p1	2	1	1	1	1-1-1-1	N0	two	one	one	one	two-to-one
hOG00959	N0.HOG0000966	OG0000871	Tb927.9.1350:mRNA-p1	TcIL3000.A.H_000641000.1-p1, TcIL3000.A.H_000170400.1-p1	TvY486_0900020:mRNA-p1	TcCLB.504769.70:mRNA-p1	1	2	1	1	1-1-1-1	N0	one	two	one	one	one-to-two
hOG00960	N0.HOG0000967	OG0000872	Tb927.10.9650:mRNA-p1, Tb11.v5.0399.1-p1	TcIL3000.A.H_000808100.1-p1	TvY486_1009480:mRNA-p1	TcCLB.504147.330:mRNA-p1	2	1	1	1	1-1-1-1	N0	two	one	one	one	two-to-one
hOG00961	N0.HOG0000968	OG0000873	Tb927.10.4310:mRNA-p1, Tb10.v4.0045:mRNA-p1	TcIL3000.A.H_000752300.1-p1	TvY486_1004290:mRNA-p1	TcCLB.511469.70:mRNA-p1	2	1	1	1	1-1-1-1	N0	two	one	one	one	two-to-one
hOG00962	N0.HOG0000969	OG0000874	Tb927.3.2980:mRNA-p1	TcIL3000.A.H_000331300.1-p1	TvY486_0302330:mRNA-p1	TcCLB.503897.170:mRNA-p1, TcCLB.510315.20:mRNA-p1	1	1	1	2	1-1-1-1	N0	one	one	one	two	one-to-one
hOG00963	N0.HOG0000970	OG0000875	Tb927.11.13770:mRNA-p1	TcIL3000.A.H_001004700.1-p1	TvY486_1114580:mRNA-p1, TvY486_1114600:mRNA-p1	TcCLB.510911.14:mRNA-p1	1	1	2	1	1-1-1-1	N0	one	one	two	one	one-to-one
hOG00964	N0.HOG0000971	OG0000876	Tb927.8.5640:mRNA-p1	TcIL3000.A.H_000616400.1-p1	TvY486_0503280:mRNA-p1	TcCLB.507091.30:mRNA-p1, TcCLB.508375.60:mRNA-p1	1	1	1	2	1-1-1-1	N0	one	one	one	two	one-to-one
hOG00965	N0.HOG0000972	OG0000877	Tb11.v5.0355.1-p1, Tb11.v5.0354.1-p1, Tb927.11.9910:mRNA-p1	TcIL3000.A.H_000957400.1-p1	TvY486_1110590:mRNA-p1		3	1	1	0	1-1-1-0	N1	many	one	one	none	many-to-one
hOG00966	N0.HOG0000973	OG0000878	Tb11.v5.0547.1-p1, Tb927.10.11020:mRNA-p1	TcIL3000.A.H_000815800.1-p1	TvY486_1010650:mRNA-p1	TcCLB.507711.320:mRNA-p1	2	1	1	1	1-1-1-1	N0	two	one	one	one	two-to-one
hOG00967	N0.HOG0000974	OG0000879	Tb11.v5.0446.1-p1, Tb927.10.10310:mRNA-p1	TcIL3000.A.H_000809400.1-p1	TvY486_1010140:mRNA-p1	TcCLB.510491.30:pseudogenic_transcript-p1	2	1	1	1	1-1-1-1	N0	two	one	one	one	two-to-one
hOG00968	N0.HOG0000975	OG0000880	Tb05.5K5.150:mRNA-p1, Tb927.5.4500:mRNA-p1	TcIL3000.A.H_000435800.1-p1	TvY486_0503920:mRNA-p1	TcCLB.419417.4:mRNA-p1	2	1	1	1	1-1-1-1	N0	two	one	one	one	two-to-one
hOG00969	N0.HOG0000976	OG0000881	Tb11.v5.0375.1-p1, Tb927.10.480:mRNA-p1	TcIL3000.A.H_000715600.1-p1	TvY486_1000440:mRNA-p1	TcCLB.511141.10:mRNA-p1	2	1	1	1	1-1-1-1	N0	two	one	one	one	two-to-one
hOG00970	N0.HOG0000977	OG0000882	Tb927.2.3400:mRNA-p1	TcIL3000.A.H_000297100.1-p1, TcIL3000.A.H_000194000.1-p1	TvY486_0200760:mRNA-p1	TcCLB.508771.40:mRNA-p1	1	2	1	1	1-1-1-1	N0	one	two	one	one	one-to-two
hOG00971	N0.HOG0000978	OG0000883	Tb11.0400:mRNA-p1, Tb11.0300:mRNA-p1, Tb927.11.7700.1-p1	TcIL3000.A.H_000937300.1-p1	TvY486_1108410:mRNA-p1		3	1	1	0	1-1-1-0	N1	many	one	one	none	many-to-one
hOG00972	N0.HOG0000979	OG0000884	Tb11.v5.0391.1-p1, Tb927.1.1370:mRNA-p1	TcIL3000.A.H_000279600.1-p1	TvY486_0100580:mRNA-p1	TcCLB.503803.10:mRNA-p1	2	1	1	1	1-1-1-1	N0	two	one	one	one	two-to-one
hOG00973	N0.HOG0000980	OG0000885	Tb11.02.5430b.1-p1, Tb11.02.5430:mRNA-p1		TvY486_0006300:mRNA-p1, TvY486_0030680:mRNA-p1	TcCLB.503753.20:mRNA-p1	2	0	2	1	1-0-1-1	N0	two	loss	two	one	two-to-loss
hOG00974	N0.HOG0000981	OG0000886	Tb927.7.1580:mRNA-p1	TcIL3000.A.H_000502200.1-p1	TvY486_0701380:mRNA-p1, TvY486_0009810:mRNA-p1	TcCLB.508207.270:mRNA-p1	1	1	2	1	1-1-1-1	N0	one	one	two	one	one-to-one
hOG00975	N0.HOG0000982	OG0000887	Tb927.10.3540:mRNA-p1	TcIL3000.A.H_000745600.1-p1, TcIL3000.A.H_000255600.1-p1	TvY486_1003520:mRNA-p1	TcCLB.510311.110:mRNA-p1	1	2	1	1	1-1-1-1	N0	one	two	one	one	one-to-two
hOG00976	N0.HOG0000983	OG0000888	Tb927.7.4770:mRNA-p1, Tb11.v5.0160.1-p1	TcIL3000.A.H_000532600.1-p1	TvY486_0704844:mRNA-p1	TcCLB.507521.70:mRNA-p1	2	1	1	1	1-1-1-1	N0	two	one	one	one	two-to-one
hOG00977	N0.HOG0000984	OG0000889	Tb11.v5.0426.1-p1, Tb927.1.1640:mRNA-p1	TcIL3000.A.H_000281200.1-p1	TvY486_0032280:mRNA-p1	TcCLB.511421.180:mRNA-p1	2	1	1	1	1-1-1-1	N0	two	one	one	one	two-to-one
hOG00978	N0.HOG0000985	OG0000890	Tb927.2.4590:mRNA-p1, Tb927.2.4610:mRNA-p1, Tb11.v5.0820.1-p1	TcIL3000.A.H_000302900.1-p1	TvY486_0201360:mRNA-p1		3	1	1	0	1-1-1-0	N1	many	one	one	none	many-to-one
hOG00979	N0.HOG0000986	OG0000891	Tb927.10.14880:mRNA-p1	TcIL3000.A.H_000852200.1-p1	TvY486_0014670:mRNA-p1, TvY486_1014290:mRNA-p1	TcCLB.506211.120:mRNA-p1	1	1	2	1	1-1-1-1	N0	one	one	two	one	one-to-one
hOG00980	N0.HOG0000987	OG0000892	Tb11.v5.1062.1-p1, Tb927.10.14730:mRNA-p1	TcIL3000.A.H_000850800.1-p1	TvY486_1014150:mRNA-p1	TcCLB.503833.20:mRNA-p1	2	1	1	1	1-1-1-1	N0	two	one	one	one	two-to-one
hOG00981	N0.HOG0000988	OG0000893	Tb927.1.1560:mRNA-p1, Tb11.v5.0464.1-p1	TcIL3000.A.H_000280700.1-p1	TvY486_0100700:mRNA-p1	TcCLB.508995.40:mRNA-p1	2	1	1	1	1-1-1-1	N0	two	one	one	one	two-to-one
hOG00982	N0.HOG0000989	OG0000894	Tb927.10.4480:mRNA-p1, Tb10.v4.0038:mRNA-p1	TcIL3000.A.H_000753300.1-p1	TvY486_1004490:mRNA-p1	TcCLB.510963.10:mRNA-p1	2	1	1	1	1-1-1-1	N0	two	one	one	one	two-to-one
hOG00983	N0.HOG0000990	OG0000895	Tb927.9.15020.2:mRNA-p1, Tb927.9.15020.1:mRNA-p1	TcIL3000.A.H_000708600.1-p1	TvY486_0907360:mRNA-p1	TcCLB.510763.70:mRNA-p1	2	1	1	1	1-1-1-1	N0	two	one	one	one	two-to-one
hOG00984	N0.HOG0000991	OG0000896	Tb927.5.3600.2:mRNA-p1, Tb927.5.3600.1:mRNA-p1	TcIL3000.A.H_000428000.1-p1	TvY486_0502980:mRNA-p1	TcCLB.507811.30:mRNA-p1	2	1	1	1	1-1-1-1	N0	two	one	one	one	two-to-one
hOG00985	N0.HOG0000992	OG0000897	Tb927.2.5860:mRNA-p1, Tb927.2.5870:mRNA-p1		TvY486_0019580:mRNA-p1, TvY486_0703820:mRNA-p1	TcCLB.511189.70:mRNA-p1	2	0	2	1	1-0-1-1	N0	two	loss	two	one	two-to-loss
hOG00986	N0.HOG0000993	OG0000898	Tb927.10.4940:mRNA-p1, Tb11.v5.0596.1-p1	TcIL3000.A.H_000757900.1-p1	TvY486_1005000:mRNA-p1	TcCLB.510291.40:mRNA-p1	2	1	1	1	1-1-1-1	N0	two	one	one	one	two-to-one
hOG00987	N0.HOG0000994	OG0000899	Tb927.6.900:mRNA-p1, Tb11.v5.0618.1-p1	TcIL3000.A.H_000446300.1-p1	TvY486_0600360:mRNA-p1	TcCLB.506531.20:mRNA-p1	2	1	1	1	1-1-1-1	N0	two	one	one	one	two-to-one
hOG00988	N0.HOG0000995	OG0000900	Tb927.1.4780:mRNA-p1	TcIL3000.A.H_000995000.1-p1	TvY486_0102140:mRNA-p1	TcCLB.507997.54:mRNA-p1, TcCLB.507711.330:mRNA-p1	1	1	1	2	1-1-1-1	N0	one	one	one	two	one-to-one
hOG00989	N0.HOG0000996	OG0000901	Tb11.v5.0746.1-p1, Tb927.11.6090:mRNA-p1	TcIL3000.A.H_000920300.1-p1	TvY486_1106460:mRNA-p1	TcCLB.504149.40:mRNA-p1	2	1	1	1	1-1-1-1	N0	two	one	one	one	two-to-one
hOG00990	N0.HOG0000997	OG0000902	Tb927.7.5080:mRNA-p1, Tb11.v5.0188.1-p1	TcIL3000.A.H_000535600.1-p1	TvY486_0705140:mRNA-p1	TcCLB.509151.40:mRNA-p1	2	1	1	1	1-1-1-1	N0	two	one	one	one	two-to-one
hOG00991	N0.HOG0000998	OG0000903	Tb11.02.5120b.1-p1, Tb927.11.7218:mRNA-p1	TcIL3000.A.H_000931800.1-p1	TvY486_1107660:mRNA-p1	TcCLB.508239.20:mRNA-p1	2	1	1	1	1-1-1-1	N0	two	one	one	one	two-to-one
hOG00992	N0.HOG0000999	OG0000904	Tb09.v4.0036:pseudogenic_transcript-p1, Tb11.1440.1-p1, Tb11.1441.1-p1, Tb927.10.16420:mRNA-p1, Tb927.5.5270:pseudogenic_transcript-p1				5	0	0	0	1-0-0-0	N3	many	none	none	none	many-to-none
hOG00993	N0.HOG0001000	OG0000905	Tb927.11.6710:mRNA-p1	TcIL3000.A.H_000216900.1-p1, TcIL3000.A.H_000926200.1-p1	TvY486_1107060:mRNA-p1	TcCLB.506773.110:mRNA-p1	1	2	1	1	1-1-1-1	N0	one	two	one	one	one-to-two
hOG00994	N0.HOG0001001	OG0000906	Tb927.9.1400:mRNA-p1	TcIL3000.A.H_000202500.1-p1, TcIL3000.A.H_000641300.1-p1	TvY486_0900060:mRNA-p1	TcCLB.510341.4:mRNA-p1	1	2	1	1	1-1-1-1	N0	one	two	one	one	one-to-two
hOG00995	N0.HOG0001002	OG0000907	Tb11.v5.0266.1-p1, Tb927.7.4530:mRNA-p1	TcIL3000.A.H_000530100.1-p1	TvY486_0704650:mRNA-p1	TcCLB.506605.130:mRNA-p1	2	1	1	1	1-1-1-1	N0	two	one	one	one	two-to-one
hOG00996	N0.HOG0001003	OG0000908	Tb927.9.7620:mRNA-p1, Tb927.9.7590:mRNA-p1	TcIL3000.A.H_000666400.1-p1, TcIL3000.A.H_000666300.1-p1	TvY486_0902930:mRNA-p1		2	2	1	0	1-1-1-0	N1	two	two	one	none	two-to-two
hOG00997	N0.HOG0001004	OG0000909	Tb11.v5.0770.1-p1, Tb927.11.15790:mRNA-p1	TcIL3000.A.H_001024100.1-p1	TvY486_1116610:mRNA-p1	TcCLB.511545.150:mRNA-p1	2	1	1	1	1-1-1-1	N0	two	one	one	one	two-to-one
hOG00998	N0.HOG0001005	OG0000910	Tb927.11.16990:mRNA-p1, Tb11.v5.0405.1-p1	TcIL3000.A.H_001035900.1-p1	TvY486_1118000:mRNA-p1	TcCLB.511537.60:mRNA-p1	2	1	1	1	1-1-1-1	N0	two	one	one	one	two-to-one
hOG00999	N0.HOG0001006	OG0000911	Tb927.7.5090:mRNA-p1, Tb11.v5.0189.1-p1	TcIL3000.A.H_000535700.1-p1	TvY486_0705150:mRNA-p1	TcCLB.509151.50:mRNA-p1	2	1	1	1	1-1-1-1	N0	two	one	one	one	two-to-one
hOG01000	N0.HOG0001007	OG0000912	Tb927.6.4050:mRNA-p1	TcIL3000.A.H_000476000.1-p1	TvY486_0603520:mRNA-p1	TcCLB.511735.88:mRNA-p1, TcCLB.511735.40:mRNA-p1	1	1	1	2	1-1-1-1	N0	one	one	one	two	one-to-one
hOG01001	N0.HOG0001008	OG0000913	Tb11.v5.0760.1-p1, Tb927.10.980:mRNA-p1	TcIL3000.A.H_000720200.1-p1	TvY486_1000950:mRNA-p1	TcCLB.511131.20:mRNA-p1	2	1	1	1	1-1-1-1	N0	two	one	one	one	two-to-one
hOG01002	N0.HOG0001009	OG0000914	Tb927.10.5360:mRNA-p1, Tb927.10.5370:mRNA-p1	TcIL3000.A.H_000761700.1-p1, TcIL3000.A.H_000761600.1-p1	TvY486_1005410:mRNA-p1		2	2	1	0	1-1-1-0	N1	two	two	one	none	two-to-two
hOG01003	N0.HOG0001010	OG0000915	Tb927.9.3170:mRNA-p1	TcIL3000.A.H_000651300.1-p1, TcIL3000.A.H_000214800.1-p1	TvY486_0901030:mRNA-p1	TcCLB.510565.30:mRNA-p1	1	2	1	1	1-1-1-1	N0	one	two	one	one	one-to-two
hOG01004	N0.HOG0001011	OG0000916	Tb927.9.7180:mRNA-p1	TcIL3000.A.H_000680000.1-p1	TvY486_0902790:mRNA-p1	TcCLB.461927.9:mRNA-p1, TcCLB.508129.9:mRNA-p1	1	1	1	2	1-1-1-1	N0	one	one	one	two	one-to-one
hOG01005	N0.HOG0001012	OG0000917	Tb927.5.960:mRNA-p1	TcIL3000.A.H_000207800.1-p1, TcIL3000.A.H_000401700.1-p1	TvY486_0500550:mRNA-p1	TcCLB.511179.110:mRNA-p1	1	2	1	1	1-1-1-1	N0	one	two	one	one	one-to-two
hOG01006	N0.HOG0001013	OG0000918	Tb927.10.6080:mRNA-p1, Tb11.v5.0200.1-p1	TcIL3000.A.H_000768500.1-p1	TvY486_1006040:mRNA-p1	TcCLB.507639.40:mRNA-p1	2	1	1	1	1-1-1-1	N0	two	one	one	one	two-to-one
hOG01007	N0.HOG0001014	OG0000919	Tb927.3.3800.1:mRNA-p1, Tb927.3.3800.2:mRNA-p1	TcIL3000.A.H_000340700.1-p1	TvY486_0303150:mRNA-p1	TcCLB.504029.101:mRNA-p1	2	1	1	1	1-1-1-1	N0	two	one	one	one	two-to-one
hOG01008	N0.HOG0001015	OG0000920	Tb927.10.15020:mRNA-p1, Tb11.v5.0633.1-p1	TcIL3000.A.H_000853300.1-p1	TvY486_1014430:mRNA-p1	TcCLB.507683.40:mRNA-p1	2	1	1	1	1-1-1-1	N0	two	one	one	one	two-to-one
hOG01009	N0.HOG0001016	OG0000921	Tb927.9.13300.1:mRNA-p1, Tb927.9.13300.2:mRNA-p1	TcIL3000.A.H_000701800.1-p1	TvY486_0906580:mRNA-p1	TcCLB.510747.110:mRNA-p1	2	1	1	1	1-1-1-1	N0	two	one	one	one	two-to-one
hOG01010	N0.HOG0001017	OG0000922	Tb927.10.540:mRNA-p1, Tb11.v5.0414.1-p1	TcIL3000.A.H_000716000.1-p1	TvY486_1000480:mRNA-p1	TcCLB.482471.19:mRNA-p1	2	1	1	1	1-1-1-1	N0	two	one	one	one	two-to-one
hOG01011	N0.HOG0001018	OG0000923	Tb927.10.9850:mRNA-p1, Tb11.v5.0885.1-p1	TcIL3000.A.H_000806300.1-p1	TvY486_1009710:mRNA-p1	TcCLB.504147.50:pseudogenic_transcript-p1	2	1	1	1	1-1-1-1	N0	two	one	one	one	two-to-one
hOG01012	N0.HOG0001019	OG0000924	Tb927.10.12350:mRNA-p1	TcIL3000.A.H_000828500.1-p1	TvY486_1012030:mRNA-p1, TvY486_1012040:mRNA-p1	TcCLB.507625.84:mRNA-p1	1	1	2	1	1-1-1-1	N0	one	one	two	one	one-to-one
hOG01013	N0.HOG0001020	OG0000925	Tb11.v5.0397.1-p1, Tb927.10.16150:mRNA-p1	TcIL3000.A.H_000036100.1-p1	TvY486_0027180:mRNA-p1	TcCLB.507213.10:mRNA-p1	2	1	1	1	1-1-1-1	N0	two	one	one	one	two-to-one
hOG01014	N0.HOG0001021	OG0000926	Tb05.5K5.70:mRNA-p1, Tb927.5.4420:mRNA-p1	TcIL3000.A.H_000435100.1-p1	TvY486_0503820:mRNA-p1	TcCLB.508205.20:mRNA-p1	2	1	1	1	1-1-1-1	N0	two	one	one	one	two-to-one
hOG01015	N0.HOG0001022	OG0000927	Tb927.1.4140:mRNA-p1, Tb11.v5.0758.1-p1	TcIL3000.A.H_000997600.1-p1	TvY486_0101820:mRNA-p1	TcCLB.506529.330:mRNA-p1	2	1	1	1	1-1-1-1	N0	two	one	one	one	two-to-one
hOG01016	N0.HOG0001023	OG0000928	Tb927.10.8230:mRNA-p1, Tb11.v5.0668.1-p1	TcIL3000.A.H_000792900.1-p1	TvY486_1008110:mRNA-p1	TcCLB.507611.370:mRNA-p1	2	1	1	1	1-1-1-1	N0	two	one	one	one	two-to-one
hOG01017	N0.HOG0001024	OG0000929	Tb927.9.15270:mRNA-p1	TcIL3000.A.H_000710000.1-p1	TvY486_0907540:mRNA-p1	TcCLB.510767.69:mRNA-p1, TcCLB.508471.10:mRNA-p1	1	1	1	2	1-1-1-1	N0	one	one	one	two	one-to-one
hOG01018	N0.HOG0001025	OG0000930	Tb927.4.5190:mRNA-p1, Tb927.8.7210:mRNA-p1	TcIL3000.A.H_000632200.1-p1	TvY486_0806740:mRNA-p1	TcCLB.510597.20:mRNA-p1	2	1	1	1	1-1-1-1	N0	two	one	one	one	two-to-one
hOG01019	N0.HOG0001026	OG0000931	Tb11.02.5390b.1-p1, Tb11.02.5390:mRNA-p1	TcIL3000.A.H_000934500.1-p1	TvY486_1108070:mRNA-p1	TcCLB.508241.130:mRNA-p1	2	1	1	1	1-1-1-1	N0	two	one	one	one	two-to-one
hOG01020	N0.HOG0001027	OG0000932	Tb927.11.6820:mRNA-p1, Tb11.v5.0900.1-p1	TcIL3000.A.H_000927300.1-p1	TvY486_1107170:mRNA-p1	TcCLB.506775.40:mRNA-p1	2	1	1	1	1-1-1-1	N0	two	one	one	one	two-to-one
hOG01021	N0.HOG0001028	OG0000933	Tb927.7.2570:mRNA-p1, Tb11.v5.0611.1-p1	TcIL3000.A.H_000511700.1-p1	TvY486_0702440:mRNA-p1	TcCLB.506859.70:mRNA-p1	2	1	1	1	1-1-1-1	N0	two	one	one	one	two-to-one
hOG01022	N0.HOG0001029	OG0000934	Tb927.1.1420:mRNA-p1	TcIL3000.A.H_000280100.1-p1, TcIL3000.A.H_000182700.1-p1	TvY486_0100620:mRNA-p1	TcCLB.511425.40:mRNA-p1	1	2	1	1	1-1-1-1	N0	one	two	one	one	one-to-two
hOG01023	N0.HOG0001030	OG0000935	Tb11.v5.1041.1-p1, Tb927.11.11280:mRNA-p1	TcIL3000.A.H_000975100.1-p1	TvY486_1112280:mRNA-p1	TcCLB.511211.230:mRNA-p1	2	1	1	1	1-1-1-1	N0	two	one	one	one	two-to-one
hOG01024	N0.HOG0001031	OG0000936	Tb927.8.5630:mRNA-p1	TcIL3000.A.H_000616300.1-p1	TvY486_0805170:mRNA-p1	TcCLB.506747.20:mRNA-p1, TcCLB.508373.20:mRNA-p1	1	1	1	2	1-1-1-1	N0	one	one	one	two	one-to-one
hOG01025	N0.HOG0001032	OG0000937	Tb11.v5.0715.1-p1, Tb927.11.14710:mRNA-p1	TcIL3000.A.H_001013900.1-p1	TvY486_1115440:mRNA-p1	TcCLB.506223.90:mRNA-p1	2	1	1	1	1-1-1-1	N0	two	one	one	one	two-to-one
hOG01026	N0.HOG0001033	OG0000938	Tb11.v5.0436.1-p1, Tb927.1.1030:mRNA-p1	TcIL3000.A.H_000277200.1-p1	TvY486_0100330:mRNA-p1	TcCLB.511421.160:mRNA-p1	2	1	1	1	1-1-1-1	N0	two	one	one	one	two-to-one
hOG01027	N0.HOG0001034	OG0000939	Tb927.10.2280:mRNA-p1, Tb927.9.14650:mRNA-p1, Tb11.v5.0823.1-p1	TcIL3000.A.H_000734000.1-p1	TvY486_1002310:mRNA-p1		3	1	1	0	1-1-1-0	N1	many	one	one	none	many-to-one
hOG01028	N0.HOG0001035	OG0000940	Tb11.v5.0342.1-p1, Tb927.10.5040:mRNA-p1	TcIL3000.A.H_000758700.1-p1	TvY486_1005100:mRNA-p1	TcCLB.510293.50:mRNA-p1	2	1	1	1	1-1-1-1	N0	two	one	one	one	two-to-one
hOG01029	N0.HOG0001036	OG0000941	Tb927.11.14430:mRNA-p1	TcIL3000.A.H_001011500.1-p1, TcIL3000.A.H_000147900.1-p1	TvY486_0045710:mRNA-p1	TcCLB.509489.29:mRNA-p1	1	2	1	1	1-1-1-1	N0	one	two	one	one	one-to-two
hOG01030	N0.HOG0001037	OG0000942	Tb927.11.770.2:mRNA-p1, Tb927.11.770.1:mRNA-p1	TcIL3000.A.H_000868100.1-p1	TvY486_1100620:mRNA-p1	TcCLB.506925.160:mRNA-p1	2	1	1	1	1-1-1-1	N0	two	one	one	one	two-to-one
hOG01031	N0.HOG0001038	OG0000943	Tb927.11.13007:mRNA-p1, Tb927.11.13003:mRNA-p1	TcIL3000.A.H_000991900.1-p1, TcIL3000.A.H_000991800.1-p1	TvY486_1113870:mRNA-p1		2	2	1	0	1-1-1-0	N1	two	two	one	none	two-to-two
hOG01032	N0.HOG0001039	OG0000944	Tb11.v5.0262.1-p1, Tb927.7.4490:mRNA-p1	TcIL3000.A.H_000529600.1-p1	TvY486_0704580:mRNA-p1	TcCLB.506605.70:mRNA-p1	2	1	1	1	1-1-1-1	N0	two	one	one	one	two-to-one
hOG01033	N0.HOG0001040	OG0000945	Tb927.2.3480:mRNA-p1	TcIL3000.A.H_000193500.1-p1, TcIL3000.A.H_000297500.1-p1	TvY486_0200800:mRNA-p1	TcCLB.511115.49:mRNA-p1	1	2	1	1	1-1-1-1	N0	one	two	one	one	one-to-two
hOG01034	N0.HOG0001041	OG0000946	Tb927.9.15350:mRNA-p1, Tb11.v5.0522.1-p1	TcIL3000.A.H_000710300.1-p1	TvY486_0907570:mRNA-p1	TcCLB.510769.40:mRNA-p1	2	1	1	1	1-1-1-1	N0	two	one	one	one	two-to-one
hOG01035	N0.HOG0001042	OG0000947	Tb927.10.6300:mRNA-p1, Tb11.v5.0276.1-p1	TcIL3000.A.H_000770700.1-p1	TvY486_1006265:mRNA-p1	TcCLB.507641.150:mRNA-p1	2	1	1	1	1-1-1-1	N0	two	one	one	one	two-to-one
hOG01036	N0.HOG0001043	OG0000948	Tb11.02.5440:mRNA-p1, Tb11.02.5440b:mRNA-p1	TcIL3000.A.H_000934900.1-p1	TvY486_0030690:mRNA-p1	TcCLB.503753.10:mRNA-p1	2	1	1	1	1-1-1-1	N0	two	one	one	one	two-to-one
hOG01037	N0.HOG0001044	OG0000949	Tb927.7.4520:mRNA-p1, Tb11.v5.0265.1-p1	TcIL3000.A.H_000530000.1-p1	TvY486_0704640:mRNA-p1	TcCLB.506605.120:mRNA-p1	2	1	1	1	1-1-1-1	N0	two	one	one	one	two-to-one
hOG01038	N0.HOG0001045	OG0000950	Tb927.1.3750:mRNA-p1, Tb927.7.6870:mRNA-p1, Tb927.3.3430:mRNA-p1, Tb927.2.1470:mRNA-p1, Tb927.9.17690:pseudogenic_transcript-p1				5	0	0	0	1-0-0-0	N3	many	none	none	none	many-to-none
hOG01039	N0.HOG0001046	OG0000951	Tb927.8.3210:mRNA-p1	TcIL3000.A.H_000593400.1-p1	TvY486_0802660:mRNA-p1, TvY486_0037235:mRNA-p1	TcCLB.510517.80:mRNA-p1	1	1	2	1	1-1-1-1	N0	one	one	two	one	one-to-one
hOG01040	N0.HOG0001047	OG0000952	Tb927.11.2780.1:mRNA-p1, Tb927.11.2780.2:mRNA-p1	TcIL3000.A.H_000889100.1-p1	TvY486_1102860:mRNA-p1	TcCLB.506811.110:mRNA-p1	2	1	1	1	1-1-1-1	N0	two	one	one	one	two-to-one
hOG01041	N0.HOG0001048	OG0000953	Tb927.8.980:mRNA-p1	TcIL3000.A.H_000567400.1-p1, TcIL3000.A.H_000249000.1-p1	TvY486_0800460:mRNA-p1	TcCLB.508569.80:mRNA-p1	1	2	1	1	1-1-1-1	N0	one	two	one	one	one-to-two
hOG01042	N0.HOG0001049	OG0000954	Tb11.v5.0597.1-p1, Tb927.10.4800:mRNA-p1	TcIL3000.A.H_000756400.1-p1	TvY486_1004850:mRNA-p1	TcCLB.510289.50:mRNA-p1	2	1	1	1	1-1-1-1	N0	two	one	one	one	two-to-one
hOG01043	N0.HOG0001050	OG0000955	Tb927.11.7300:mRNA-p1, Tb11.v5.0253.1-p1	TcIL3000.A.H_000932700.1-p1	TvY486_1107830:mRNA-p1	TcCLB.506779.90:mRNA-p1	2	1	1	1	1-1-1-1	N0	two	one	one	one	two-to-one
hOG01044	N0.HOG0001051	OG0000956	Tb11.v5.0249.1-p1, Tb927.10.5270:mRNA-p1	TcIL3000.A.H_000760700.1-p1	TvY486_1005310:mRNA-p1	TcCLB.506633.10:mRNA-p1	2	1	1	1	1-1-1-1	N0	two	one	one	one	two-to-one
hOG01045	N0.HOG0001052	OG0000957	Tb927.6.850:mRNA-p1, Tb11.v5.0689.1-p1	TcIL3000.A.H_000445900.1-p1	TvY486_0600290:mRNA-p1	TcCLB.510073.70:mRNA-p1	2	1	1	1	1-1-1-1	N0	two	one	one	one	two-to-one
hOG01046	N0.HOG0001053	OG0000958	Tb927.11.7510:mRNA-p1, Tb927.11.7460:mRNA-p1	TcIL3000.A.H_000935500.1-p1, TcIL3000.A.H_000935000.1-p1	TvY486_0030700:mRNA-p1		2	2	1	0	1-1-1-0	N1	two	two	one	none	two-to-two
hOG01047	N0.HOG0001054	OG0000959	Tb11.v5.0801.1-p1, Tb927.11.7590:mRNA-p1	TcIL3000.A.H_000936300.1-p1	TvY486_1108340:mRNA-p1	TcCLB.511693.30:mRNA-p1	2	1	1	1	1-1-1-1	N0	two	one	one	one	two-to-one
hOG01048	N0.HOG0001055	OG0000960	Tb927.8.3310:mRNA-p1, Tb11.v5.0520.1-p1	TcIL3000.A.H_000594400.1-p1	TvY486_0802760:mRNA-p1	TcCLB.509769.110:mRNA-p1	2	1	1	1	1-1-1-1	N0	two	one	one	one	two-to-one
hOG01049	N0.HOG0001056	OG0000961	Tb927.8.2020:mRNA-p1	TcIL3000.A.H_000581000.1-p1	TvY486_0801520:mRNA-p1	TcCLB.507963.20:mRNA-p1, TcCLB.509497.30:mRNA-p1	1	1	1	2	1-1-1-1	N0	one	one	one	two	one-to-one
hOG01050	N0.HOG0001057	OG0000962	Tb927.10.6010:mRNA-p1, Tb11.v5.0195.1-p1	TcIL3000.A.H_000767900.1-p1	TvY486_1005960:mRNA-p1	TcCLB.506167.20:mRNA-p1	2	1	1	1	1-1-1-1	N0	two	one	one	one	two-to-one
hOG01051	N0.HOG0001058	OG0000963	Tb11.v5.0972.1-p1, Tb927.4.2940:mRNA-p1	TcIL3000.A.H_000378100.1-p1	TvY486_0402800:mRNA-p1	TcCLB.506265.10:mRNA-p1	2	1	1	1	1-1-1-1	N0	two	one	one	one	two-to-one
hOG01052	N0.HOG0001059	OG0000964	Tb927.6.3850:mRNA-p1, Tb927.10.13830:mRNA-p1	TcIL3000.A.H_000841600.1-p1	TvY486_1013390:mRNA-p1	TcCLB.507993.30:mRNA-p1	2	1	1	1	1-1-1-1	N0	two	one	one	one	two-to-one
hOG01053	N0.HOG0001060	OG0000965	Tb927.2.5210:mRNA-p1	TcIL3000.A.H_000306800.1-p1, TcIL3000.A.H_000264700.1-p1	TvY486_0201780:mRNA-p1	TcCLB.511627.150:mRNA-p1	1	2	1	1	1-1-1-1	N0	one	two	one	one	one-to-two
hOG01054	N0.HOG0001061	OG0000966	Tb927.5.4430:mRNA-p1, Tb05.5K5.80:mRNA-p1	TcIL3000.A.H_000435200.1-p1	TvY486_0503830:mRNA-p1	TcCLB.508205.30:mRNA-p1	2	1	1	1	1-1-1-1	N0	two	one	one	one	two-to-one
hOG01055	N0.HOG0001062	OG0000967	Tb927.10.640:mRNA-p1	TcIL3000.A.H_000717000.1-p1, TcIL3000.A.H_000717100.1-p1	TvY486_1000590:mRNA-p1	TcCLB.508781.129:pseudogenic_transcript-p1	1	2	1	1	1-1-1-1	N0	one	two	one	one	one-to-two
hOG01056	N0.HOG0001063	OG0000968	Tb11.v5.0623.1-p1, Tb927.10.2510:mRNA-p1	TcIL3000.A.H_000736600.1-p1	TvY486_1002520:mRNA-p1	TcCLB.507883.60:mRNA-p1	2	1	1	1	1-1-1-1	N0	two	one	one	one	two-to-one
hOG01057	N0.HOG0001064	OG0000969	Tb927.8.7070:mRNA-p1	TcIL3000.A.H_000630100.1-p1	TvY486_0011550:mRNA-p1, TvY486_0806570:mRNA-p1	TcCLB.505073.14:mRNA-p1	1	1	2	1	1-1-1-1	N0	one	one	two	one	one-to-one
hOG01058	N0.HOG0001065	OG0000970	Tb11.v5.0686.1-p1, Tb927.9.15380:mRNA-p1	TcIL3000.A.H_000710500.1-p1	TvY486_0907590:mRNA-p1	TcCLB.510769.60:pseudogenic_transcript-p1	2	1	1	1	1-1-1-1	N0	two	one	one	one	two-to-one
hOG01059	N0.HOG0001066	OG0000971	Tb11.v5.0241.1-p1, Tb927.10.5350:mRNA-p1, Tb11.v5.0242.1-p1	TcIL3000.A.H_000761500.1-p1	TvY486_1005380:mRNA-p1		3	1	1	0	1-1-1-0	N1	many	one	one	none	many-to-one
hOG01060	N0.HOG0001067	OG0000972	Tb927.10.9100:mRNA-p1, Tb11.v5.0680.1-p1	TcIL3000.A.H_000799900.1-p1	TvY486_1008940:mRNA-p1	TcCLB.504179.40:mRNA-p1	2	1	1	1	1-1-1-1	N0	two	one	one	one	two-to-one
hOG01061	N0.HOG0001068	OG0000973	Tb11.v5.0168.1-p1, Tb927.7.4860:mRNA-p1	TcIL3000.A.H_000533500.1-p1	TvY486_0704930:mRNA-p1	TcCLB.507817.30:mRNA-p1	2	1	1	1	1-1-1-1	N0	two	one	one	one	two-to-one
hOG01062	N0.HOG0001069	OG0000974	Tb927.11.11930.2-p1, Tb927.11.11930.1-p1	TcIL3000.A.H_000982300.1-p1	TvY486_1112950:mRNA-p1	TcCLB.511211.49:mRNA-p1	2	1	1	1	1-1-1-1	N0	two	one	one	one	two-to-one
hOG01063	N0.HOG0001070	OG0000975	Tb927.7.4650:mRNA-p1, Tb11.v5.0150.1-p1	TcIL3000.A.H_000531300.1-p1	TvY486_0704770:mRNA-p1	TcCLB.506605.229:mRNA-p1	2	1	1	1	1-1-1-1	N0	two	one	one	one	two-to-one
hOG01064	N0.HOG0001071	OG0000976	Tb927.4.5380:mRNA-p1, Tb927.8.6940:mRNA-p1	TcIL3000.A.H_000629000.1-p1	TvY486_0013240:mRNA-p1	TcCLB.510971.69:mRNA-p1	2	1	1	1	1-1-1-1	N0	two	one	one	one	two-to-one
hOG01065	N0.HOG0001072	OG0000977	Tb927.10.8220.1:mRNA-p1, Tb927.10.8220.2:mRNA-p1	TcIL3000.A.H_000792800.1-p1	TvY486_1008100:mRNA-p1	TcCLB.507611.389:mRNA-p1	2	1	1	1	1-1-1-1	N0	two	one	one	one	two-to-one
hOG01066	N0.HOG0001073	OG0000978	Tb927.6.4710:mRNA-p1	TcIL3000.A.H_000482200.1-p1	TvY486_0604090:mRNA-p1	TcCLB.510769.70:mRNA-p1, TcCLB.511729.9:mRNA-p1	1	1	1	2	1-1-1-1	N0	one	one	one	two	one-to-one
hOG01067	N0.HOG0001074	OG0000979	Tb927.10.12340:mRNA-p1, Tb11.v5.0834.1-p1	TcIL3000.A.H_000828400.1-p1	TvY486_1012020:mRNA-p1	TcCLB.507625.80:mRNA-p1	2	1	1	1	1-1-1-1	N0	two	one	one	one	two-to-one
hOG01068	N0.HOG0001075	OG0000980	Tb927.8.2040:mRNA-p1	TcIL3000.A.H_000581200.1-p1	TvY486_0801540:mRNA-p1	TcCLB.503589.19:mRNA-p1, TcCLB.509497.9:mRNA-p1	1	1	1	2	1-1-1-1	N0	one	one	one	two	one-to-one
hOG01069	N0.HOG0001076	OG0000981	Tb927.8.7450:mRNA-p1, Tb927.4.4970:mRNA-p1	TcIL3000.A.H_000634600.1-p1	TvY486_0806900:mRNA-p1	TcCLB.509011.100:mRNA-p1	2	1	1	1	1-1-1-1	N0	two	one	one	one	two-to-one
hOG01070	N0.HOG0001077	OG0000982	Tb11.v5.0904.1-p1, Tb927.9.3590:mRNA-p1	TcIL3000.A.H_000652400.1-p1	TvY486_0901160:mRNA-p1	TcCLB.506893.80:mRNA-p1	2	1	1	1	1-1-1-1	N0	two	one	one	one	two-to-one
hOG01071	N0.HOG0001078	OG0000983	Tb11.v5.0888.1-p1, Tb927.11.4010:mRNA-p1	TcIL3000.A.H_000901100.1-p1	TvY486_1104230:mRNA-p1	TcCLB.506735.50:mRNA-p1	2	1	1	1	1-1-1-1	N0	two	one	one	one	two-to-one
hOG01072	N0.HOG0001079	OG0000984	Tb927.11.7707:mRNA-p1, Tb927.11.7740:mRNA-p1	TcIL3000.A.H_000937600.1-p1	TvY486_1108440:mRNA-p1	TcCLB.409117.10:mRNA-p1	2	1	1	1	1-1-1-1	N0	two	one	one	one	two-to-one
hOG01073	N0.HOG0001080	OG0000985	Tb05.5K5.10:mRNA-p1, Tb927.5.4350:mRNA-p1	TcIL3000.A.H_000434400.1-p1	TvY486_0503740:mRNA-p1	TcCLB.510351.120:mRNA-p1	2	1	1	1	1-1-1-1	N0	two	one	one	one	two-to-one
hOG01074	N0.HOG0001081	OG0000986	Tb11.v5.0652.1-p1, Tb927.7.3210:mRNA-p1	TcIL3000.A.H_000505700.1-p1	TvY486_0703080:mRNA-p1	TcCLB.510533.70:mRNA-p1	2	1	1	1	1-1-1-1	N0	two	one	one	one	two-to-one
hOG01075	N0.HOG0001082	OG0000987	Tb927.11.12460:mRNA-p1	TcIL3000.A.H_000987200.1-p1	TvY486_1113400:mRNA-p1	TcCLB.511127.369:mRNA-p1, TcCLB.511127.380:mRNA-p1	1	1	1	2	1-1-1-1	N0	one	one	one	two	one-to-one
hOG01076	N0.HOG0001083	OG0000988	Tb11.v5.0574.1-p1, Tb927.5.2540:mRNA-p1	TcIL3000.A.H_000417100.1-p1	TvY486_0501920:mRNA-p1	TcCLB.511303.80:mRNA-p1	2	1	1	1	1-1-1-1	N0	two	one	one	one	two-to-one
hOG01077	N0.HOG0001084	OG0000989	Tb927.1.4220.2:mRNA-p1, Tb927.1.4220.1:mRNA-p1	TcIL3000.A.H_000997300.1-p1	TvY486_0101850:mRNA-p1	TcCLB.506529.310:mRNA-p1	2	1	1	1	1-1-1-1	N0	two	one	one	one	two-to-one
hOG01078	N0.HOG0001085	OG0000990	Tb927.10.250:mRNA-p1	TcIL3000.A.H_000713400.1-p1	TvY486_1000190:mRNA-p1, TvY486_0006650:mRNA-p1	TcCLB.511145.30:mRNA-p1	1	1	2	1	1-1-1-1	N0	one	one	two	one	one-to-one
hOG01079	N0.HOG0001086	OG0000991	Tb927.8.7410:mRNA-p1, Tb927.4.5010:mRNA-p1	TcIL3000.A.H_000634100.1-p1	TvY486_0404360:mRNA-p1	TcCLB.509011.40:mRNA-p1	2	1	1	1	1-1-1-1	N0	two	one	one	one	two-to-one
hOG01080	N0.HOG0001087	OG0000992	Tb927.5.3010:mRNA-p1, Tb11.v5.0691.1-p1	TcIL3000.A.H_000421700.1-p1	TvY486_0502380:mRNA-p1	TcCLB.510173.40:mRNA-p1	2	1	1	1	1-1-1-1	N0	two	one	one	one	two-to-one
hOG01081	N0.HOG0001088	OG0000993	Tb927.1.270:mRNA-p1, Tb927.2.650:mRNA-p1, Tb927.4.120:mRNA-p1, Tb927.2.900:mRNA-p1, Tb927.2.1250:mRNA-p1				5	0	0	0	1-0-0-0	N3	many	none	none	none	many-to-none
hOG01082	N0.HOG0001089	OG0000994	Tb927.9.16600:pseudogenic_transcript-p1, Tb927.9.17520:pseudogenic_transcript-p1, Tb927.9.290:pseudogenic_transcript-p1, Tb927.5.4730:mRNA-p1, Tb927.11.17450:mRNA-p1				5	0	0	0	1-0-0-0	N3	many	none	none	none	many-to-none
hOG01083	N0.HOG0001090	OG0000995	Tb11.v5.0222.1-p1, Tb927.5.450:mRNA-p1	TcIL3000.A.H_000013300.1-p1	TvY486_0500050:mRNA-p1	TcCLB.507869.10:mRNA-p1	2	1	1	1	1-1-1-1	N0	two	one	one	one	two-to-one
hOG01084	N0.HOG0001091	OG0000996	Tb927.11.18980:pseudogenic_transcript-p1, Tb927.8.340:pseudogenic_transcript-p1, Tb927.3.330:pseudogenic_transcript-p1, Tb927.9.16680:pseudogenic_transcript-p1, Tb09.v4.0114:mRNA-p1				5	0	0	0	1-0-0-0	N3	many	none	none	none	many-to-none
hOG01085	N0.HOG0001092	OG0000997	Tb927.9.2130.1:mRNA-p1, Tb927.9.2130.2:mRNA-p1	TcIL3000.A.H_000646500.1-p1	TvY486_0900580:mRNA-p1	TcCLB.506465.30:mRNA-p1	2	1	1	1	1-1-1-1	N0	two	one	one	one	two-to-one
hOG01086	N0.HOG0001093	OG0000998	Tb927.10.6340:mRNA-p1, Tb11.v5.0272.1-p1	TcIL3000.A.H_000771100.1-p1	TvY486_1006300:mRNA-p1	TcCLB.507641.200:mRNA-p1	2	1	1	1	1-1-1-1	N0	two	one	one	one	two-to-one
hOG01087	N0.HOG0001094	OG0000999	Tb927.10.4130:mRNA-p1	TcIL3000.A.H_000750800.1-p1	TvY486_1004170:mRNA-p1	TcCLB.503453.10:mRNA-p1, TcCLB.511467.10:mRNA-p1	1	1	1	2	1-1-1-1	N0	one	one	one	two	one-to-one
hOG01088	N0.HOG0001095	OG0001000	Tb11.v5.0279.1-p1, Tb927.10.6260:mRNA-p1	TcIL3000.A.H_000770400.1-p1	TvY486_1006240:mRNA-p1	TcCLB.507641.120:mRNA-p1	2	1	1	1	1-1-1-1	N0	two	one	one	one	two-to-one
hOG01089	N0.HOG0001096	OG0001001	Tb11.v5.0863.1-p1, Tb927.8.4660:mRNA-p1	TcIL3000.A.H_000606800.1-p1	TvY486_0804120:mRNA-p1	TcCLB.503689.40:mRNA-p1	2	1	1	1	1-1-1-1	N0	two	one	one	one	two-to-one
hOG01090	N0.HOG0001097	OG0001002	Tb11.v5.0688.1-p1, Tb927.1.1600:mRNA-p1	TcIL3000.A.H_000280900.1-p1	TvY486_0100720:mRNA-p1	TcCLB.508995.69:mRNA-p1	2	1	1	1	1-1-1-1	N0	two	one	one	one	two-to-one
hOG01091	N0.HOG0001098	OG0001003	Tb11.v5.0553.1-p1, Tb927.6.1670:pseudogenic_transcript-p1	TcIL3000.A.H_000453600.1-p1	TvY486_0601080:mRNA-p1	TcCLB.505807.270:mRNA-p1	2	1	1	1	1-1-1-1	N0	two	one	one	one	two-to-one
hOG01092	N0.HOG0001099	OG0001004	Tb927.11.2340:mRNA-p1	TcIL3000.A.H_000884400.1-p1	TvY486_1102320:mRNA-p1	TcCLB.506127.50:mRNA-p1, TcCLB.508271.30:mRNA-p1	1	1	1	2	1-1-1-1	N0	one	one	one	two	one-to-one
hOG01093	N0.HOG0001100	OG0001005	Tb10.v4.0036:mRNA-p1, Tb927.10.4460:mRNA-p1	TcIL3000.A.H_000753100.1-p1	TvY486_1004470:mRNA-p1	TcCLB.509757.20:mRNA-p1	2	1	1	1	1-1-1-1	N0	two	one	one	one	two-to-one
hOG01094	N0.HOG0001101	OG0001006	Tb11.v5.0777.1-p1, Tb927.2.4330:mRNA-p1	TcIL3000.A.H_000301100.1-p1	TvY486_0201150:mRNA-p1	TcCLB.509099.30:mRNA-p1	2	1	1	1	1-1-1-1	N0	two	one	one	one	two-to-one
hOG01095	N0.HOG0001102	OG0001007	Tb927.11.12770:mRNA-p1, Tb11.v5.0289.1-p1	TcIL3000.A.H_000990100.1-p1	TvY486_1113650:mRNA-p1	TcCLB.511555.60:mRNA-p1	2	1	1	1	1-1-1-1	N0	two	one	one	one	two-to-one
hOG01096	N0.HOG0001103	OG0001008	Tb927.10.9190.2:mRNA-p1, Tb927.10.9190.1:mRNA-p1	TcIL3000.A.H_000800700.1-p1	TvY486_1009060:mRNA-p1	TcCLB.504137.10:mRNA-p1	2	1	1	1	1-1-1-1	N0	two	one	one	one	two-to-one
hOG01097	N0.HOG0001104	OG0001009	Tb927.5.1120:mRNA-p1	TcIL3000.A.H_000403200.1-p1	TvY486_0500720:mRNA-p1, TvY486_0036490:mRNA-p1	TcCLB.511181.110:mRNA-p1	1	1	2	1	1-1-1-1	N0	one	one	two	one	one-to-one
hOG01098	N0.HOG0001105	OG0001010	Tb927.5.3420:mRNA-p1, Tb11.v5.0736.1-p1	TcIL3000.A.H_000426100.1-p1	TvY486_0502890:mRNA-p1	TcCLB.509777.90:mRNA-p1	2	1	1	1	1-1-1-1	N0	two	one	one	one	two-to-one
hOG01099	N0.HOG0001106	OG0001011	Tb11.v5.0739.1-p1, Tb927.7.7000:mRNA-p1	TcIL3000.A.H_000551900.1-p1	TvY486_0706730:mRNA-p1	TcCLB.508387.50:mRNA-p1	2	1	1	1	1-1-1-1	N0	two	one	one	one	two-to-one
hOG01100	N0.HOG0001107	OG0001012	Tb927.7.2370:mRNA-p1, Tb927.7.2340:mRNA-p1	TcIL3000.A.H_000514000.1-p1, TcIL3000.A.H_000513700.1-p1	TvY486_0702160:mRNA-p1		2	2	1	0	1-1-1-0	N1	two	two	one	none	two-to-two
hOG01101	N0.HOG0001108	OG0001013	Tb927.2.3780:mRNA-p1	TcIL3000.A.H_000298300.1-p1, TcIL3000.A.H_000223200.1-p1	TvY486_0200880:mRNA-p1	TcCLB.511111.10:mRNA-p1	1	2	1	1	1-1-1-1	N0	one	two	one	one	one-to-two
hOG01102	N0.HOG0001109	OG0001014	Tb11.v5.0218.1-p1, Tb927.5.500:mRNA-p1	TcIL3000.A.H_000012900.1-p1	TvY486_0500100:mRNA-p1	TcCLB.509885.50:mRNA-p1	2	1	1	1	1-1-1-1	N0	two	one	one	one	two-to-one
hOG01103	N0.HOG0001110	OG0001015	Tb11.v5.0267.1-p1, Tb927.7.4540:mRNA-p1	TcIL3000.A.H_000530200.1-p1	TvY486_0704660:mRNA-p1	TcCLB.506605.139:mRNA-p1	2	1	1	1	1-1-1-1	N0	two	one	one	one	two-to-one
hOG01104	N0.HOG0001111	OG0001016	Tb927.10.10680:mRNA-p1, Tb11.v5.0542.1-p1	TcIL3000.A.H_000813200.1-p1	TvY486_1010400:mRNA-p1	TcCLB.504625.40:mRNA-p1	2	1	1	1	1-1-1-1	N0	two	one	one	one	two-to-one
hOG01105	N0.HOG0001112	OG0001017	Tb927.11.12090:mRNA-p1	TcIL3000.A.H_000983800.1-p1	TvY486_0013160:mRNA-p1, TvY486_1113040:mRNA-p1	TcCLB.504005.10:mRNA-p1	1	1	2	1	1-1-1-1	N0	one	one	two	one	one-to-one
hOG01106	N0.HOG0001113	OG0001018	Tb927.8.6140:mRNA-p1	TcIL3000.A.H_000620900.1-p1	TvY486_0805700:mRNA-p1	TcCLB.511071.10:mRNA-p1, TcCLB.504125.120:mRNA-p1	1	1	1	2	1-1-1-1	N0	one	one	one	two	one-to-one
hOG01107	N0.HOG0001114	OG0001019	Tb927.11.8790:mRNA-p1	TcIL3000.A.H_000944800.1-p1	TvY486_1108150:mRNA-p1	TcCLB.510751.30:mRNA-p1, TcCLB.506929.40:mRNA-p1	1	1	1	2	1-1-1-1	N0	one	one	one	two	one-to-one
hOG01108	N0.HOG0001115	OG0001020	Tb927.8.3350:mRNA-p1, Tb11.v5.0792.1-p1	TcIL3000.A.H_000594700.1-p1	TvY486_0802790:mRNA-p1	TcCLB.509769.70:mRNA-p1	2	1	1	1	1-1-1-1	N0	two	one	one	one	two-to-one
hOG01109	N0.HOG0001116	OG0001021	Tb927.11.1690.2:mRNA-p1, Tb927.11.1690.1:mRNA-p1	TcIL3000.A.H_000878300.1-p1	TvY486_1101620:mRNA-p1	TcCLB.509831.30:mRNA-p1	2	1	1	1	1-1-1-1	N0	two	one	one	one	two-to-one
hOG01110	N0.HOG0001117	OG0001022	Tb927.10.4490:mRNA-p1, Tb10.v4.0039:mRNA-p1	TcIL3000.A.H_000753400.1-p1	TvY486_1004500:mRNA-p1	TcCLB.510963.20:mRNA-p1	2	1	1	1	1-1-1-1	N0	two	one	one	one	two-to-one
hOG01111	N0.HOG0001118	OG0001023	Tb927.10.9280:mRNA-p1, Tb11.v5.0485.1-p1	TcIL3000.A.H_000801500.1-p1	TvY486_1009170:mRNA-p1	TcCLB.504137.110:mRNA-p1	2	1	1	1	1-1-1-1	N0	two	one	one	one	two-to-one
hOG01112	N0.HOG0001119	OG0001024	Tb927.10.11140:mRNA-p1	TcIL3000.A.H_000817100.1-p1	TvY486_1010770:mRNA-p1	TcCLB.509645.30:mRNA-p1, TcCLB.507711.200:mRNA-p1	1	1	1	2	1-1-1-1	N0	one	one	one	two	one-to-one
hOG01113	N0.HOG0001120	OG0001025	Tb927.5.4270:mRNA-p1	TcIL3000.A.H_000433600.1-p1	TvY486_0005550:mRNA-p1, TvY486_0503630:mRNA-p1	TcCLB.510351.40:mRNA-p1	1	1	2	1	1-1-1-1	N0	one	one	two	one	one-to-one
hOG01114	N0.HOG0001121	OG0001026	Tb927.10.9930:mRNA-p1, Tb11.v5.0794.1-p1	TcIL3000.A.H_000805500.1-p1	TvY486_1009820:mRNA-p1	TcCLB.504103.70:mRNA-p1	2	1	1	1	1-1-1-1	N0	two	one	one	one	two-to-one
hOG01115	N0.HOG0001122	OG0001027	Tb11.v5.0219.1-p1, Tb927.5.490:mRNA-p1	TcIL3000.A.H_000013000.1-p1	TvY486_0500090:mRNA-p1	TcCLB.509885.60:mRNA-p1	2	1	1	1	1-1-1-1	N0	two	one	one	one	two-to-one
hOG01116	N0.HOG0001123	OG0001028	Tb11.v5.0851.1-p1, Tb927.10.4730:mRNA-p1	TcIL3000.A.H_000755800.1-p1	TvY486_1004770:mRNA-p1	TcCLB.510287.60:mRNA-p1	2	1	1	1	1-1-1-1	N0	two	one	one	one	two-to-one
hOG01117	N0.HOG0001124	OG0001029	Tb927.3.4810.1:mRNA-p1, Tb927.3.4810.2:mRNA-p1	TcIL3000.A.H_000336000.1-p1	TvY486_0304140:mRNA-p1	TcCLB.510325.50:mRNA-p1	2	1	1	1	1-1-1-1	N0	two	one	one	one	two-to-one
hOG01118	N0.HOG0001125	OG0001030	Tb927.1.780:mRNA-p1, Tb11.v5.0523.1-p1	TcIL3000.A.H_000275900.1-p1	TvY486_0100200:mRNA-p1	TcCLB.506891.30:mRNA-p1	2	1	1	1	1-1-1-1	N0	two	one	one	one	two-to-one
hOG01119	N0.HOG0001126	OG0001031	Tb927.10.7560:mRNA-p1, Tb11.v5.0775.1-p1	TcIL3000.A.H_000020500.1-p1	TvY486_1007350:mRNA-p1	TcCLB.510105.150:mRNA-p1	2	1	1	1	1-1-1-1	N0	two	one	one	one	two-to-one
hOG01120	N0.HOG0001127	OG0001032	Tb927.3.2770.1:mRNA-p1, Tb927.3.2770.2:mRNA-p1	TcIL3000.A.H_000329200.1-p1	TvY486_0045410:mRNA-p1	TcCLB.508181.80:mRNA-p1	2	1	1	1	1-1-1-1	N0	two	one	one	one	two-to-one
hOG01121	N0.HOG0001128	OG0001033	Tb11.v5.0967.1-p1, Tb927.4.3000:mRNA-p1	TcIL3000.A.H_000378600.1-p1	TvY486_0401610:mRNA-p1	TcCLB.506265.80:mRNA-p1	2	1	1	1	1-1-1-1	N0	two	one	one	one	two-to-one
hOG01122	N0.HOG0001129	OG0001034	Tb927.10.5170:mRNA-p1, Tb11.v5.0240.1-p1	TcIL3000.A.H_000759700.1-p1	TvY486_1005210:mRNA-p1	TcCLB.510297.20:mRNA-p1	2	1	1	1	1-1-1-1	N0	two	one	one	one	two-to-one
hOG01123	N0.HOG0001130	OG0001035	Tb927.11.14440:mRNA-p1	TcIL3000.A.H_001011600.1-p1	TvY486_1115180:mRNA-p1, TvY486_0045720:mRNA-p1	TcCLB.509491.10:mRNA-p1	1	1	2	1	1-1-1-1	N0	one	one	two	one	one-to-one
hOG01124	N0.HOG0001131	OG0001036	Tb927.8.5030:mRNA-p1	TcIL3000.A.H_000610100.1-p1	TvY486_0804570:mRNA-p1	TcCLB.447705.19:mRNA-p1, TcCLB.508839.30:mRNA-p1	1	1	1	2	1-1-1-1	N0	one	one	one	two	one-to-one
hOG01125	N0.HOG0001132	OG0001037	Tb11.v5.0508.1-p1, Tb927.10.9020:mRNA-p1	TcIL3000.A.H_000799200.1-p1	TvY486_1008860:mRNA-p1	TcCLB.504171.30:mRNA-p1	2	1	1	1	1-1-1-1	N0	two	one	one	one	two-to-one
hOG01126	N0.HOG0001133	OG0001038	Tb11.0320:mRNA-p1, Tb11.0420:mRNA-p1, Tb927.11.7690.1-p1	TcIL3000.A.H_000937100.1-p1	TvY486_0043500:mRNA-p1		3	1	1	0	1-1-1-0	N1	many	one	one	none	many-to-one
hOG01127	N0.HOG0001134	OG0001039	Tb927.6.3620.2:mRNA-p1, Tb927.6.3620.1:mRNA-p1	TcIL3000.A.H_000471700.1-p1	TvY486_0603110:mRNA-p1	TcCLB.506941.139:mRNA-p1	2	1	1	1	1-1-1-1	N0	two	one	one	one	two-to-one
hOG01128	N0.HOG0001135	OG0001040	Tb11.v5.0637.1-p1, Tb927.10.380:mRNA-p1	TcIL3000.A.H_000714700.1-p1	TvY486_1000320:mRNA-p1	TcCLB.506869.40:mRNA-p1	2	1	1	1	1-1-1-1	N0	two	one	one	one	two-to-one
hOG01129	N0.HOG0001136	OG0001041	Tb927.6.4240.1:mRNA-p1, Tb927.6.4240.2:mRNA-p1	TcIL3000.A.H_000477700.1-p1	TvY486_0603670:mRNA-p1	TcCLB.506943.23:mRNA-p1	2	1	1	1	1-1-1-1	N0	two	one	one	one	two-to-one
hOG01130	N0.HOG0001137	OG0001042	Tb927.4.1180.2:mRNA-p1, Tb927.4.1180.1:mRNA-p1	TcIL3000.A.H_000360600.1-p1	TvY486_0400910:mRNA-p1	TcCLB.503865.40:mRNA-p1	2	1	1	1	1-1-1-1	N0	two	one	one	one	two-to-one
hOG01131	N0.HOG0001138	OG0001043	Tb927.10.5450:mRNA-p1	TcIL3000.A.H_000762500.1-p1	TvY486_1005480:mRNA-p1	TcCLB.503611.10:mRNA-p1, TcCLB.504097.4:mRNA-p1	1	1	1	2	1-1-1-1	N0	one	one	one	two	one-to-one
hOG01132	N0.HOG0001139	OG0001044	Tb927.10.13270:mRNA-p1, Tb11.v5.0563.1-p1	TcIL3000.A.H_000836900.1-p1	TvY486_1012850:mRNA-p1	TcCLB.506357.140:mRNA-p1	2	1	1	1	1-1-1-1	N0	two	one	one	one	two-to-one
hOG01133	N0.HOG0001140	OG0001045	Tb927.10.13210:mRNA-p1, Tb11.v5.0694.1-p1	TcIL3000.A.H_000836300.1-p1	TvY486_1012790:mRNA-p1	TcCLB.504215.20:mRNA-p1	2	1	1	1	1-1-1-1	N0	two	one	one	one	two-to-one
hOG01134	N0.HOG0001141	OG0001046	Tb927.2.3030:mRNA-p1	TcIL3000.A.H_000295400.1-p1	TvY486_0200690:mRNA-p1	TcCLB.509127.10:pseudogenic_transcript-p1, TcCLB.509125.20:mRNA-p1	1	1	1	2	1-1-1-1	N0	one	one	one	two	one-to-one
hOG01135	N0.HOG0001142	OG0001047	Tb05.5K5.20:mRNA-p1, Tb927.5.4360:mRNA-p1	TcIL3000.A.H_000434500.1-p1	TvY486_0503750:mRNA-p1	TcCLB.510351.130:mRNA-p1	2	1	1	1	1-1-1-1	N0	two	one	one	one	two-to-one
hOG01136	N0.HOG0001143	OG0001048	Tb927.10.6320:mRNA-p1, Tb11.v5.0274.1-p1	TcIL3000.A.H_000770900.1-p1	TvY486_1006280:mRNA-p1	TcCLB.507641.170:mRNA-p1	2	1	1	1	1-1-1-1	N0	two	one	one	one	two-to-one
hOG01137	N0.HOG0001144	OG0001049	Tb927.11.7830:mRNA-p1	TcIL3000.A.H_000938300.1-p1	TvY486_1108540:mRNA-p1	TcCLB.506933.10:mRNA-p1, TcCLB.504073.20:mRNA-p1	1	1	1	2	1-1-1-1	N0	one	one	one	two	one-to-one
hOG01138	N0.HOG0001145	OG0001050	Tb927.8.770:mRNA-p1	TcIL3000.A.H_000203100.1-p1, TcIL3000.A.H_000565000.1-p1	TvY486_0800240:mRNA-p1	TcCLB.510859.24:mRNA-p1	1	2	1	1	1-1-1-1	N0	one	two	one	one	one-to-two
hOG01139	N0.HOG0001146	OG0001051	Tb927.7.5420:mRNA-p1, Tb927.7.5400:mRNA-p1	TcIL3000.A.H_000538800.1-p1	TvY486_0705430:mRNA-p1	TcCLB.509153.20:mRNA-p1	2	1	1	1	1-1-1-1	N0	two	one	one	one	two-to-one
hOG01140	N0.HOG0001147	OG0001052	Tb11.v5.0490.1-p1, Tb927.11.16920:mRNA-p1	TcIL3000.A.H_001035200.1-p1	TvY486_1117930:mRNA-p1	TcCLB.503749.30:mRNA-p1	2	1	1	1	1-1-1-1	N0	two	one	one	one	two-to-one
hOG01141	N0.HOG0001148	OG0001053	Tb927.10.11190:mRNA-p1	TcIL3000.A.H_000824300.1-p1, TcIL3000.A.H_000817600.1-p1	TvY486_1010830:mRNA-p1	TcCLB.507711.140:mRNA-p1	1	2	1	1	1-1-1-1	N0	one	two	one	one	one-to-two
hOG01142	N0.HOG0001149	OG0001054	Tb927.10.4870:mRNA-p1, Tb11.v5.0899.1-p1	TcIL3000.A.H_000757100.1-p1	TvY486_1004930:mRNA-p1	TcCLB.504203.29:mRNA-p1	2	1	1	1	1-1-1-1	N0	two	one	one	one	two-to-one
hOG01143	N0.HOG0001150	OG0001055	Tb927.7.4560:mRNA-p1, Tb11.v5.0269.1-p1	TcIL3000.A.H_000530400.1-p1	TvY486_0704680:mRNA-p1	TcCLB.506605.160:mRNA-p1	2	1	1	1	1-1-1-1	N0	two	one	one	one	two-to-one
hOG01144	N0.HOG0001151	OG0001056	Tb927.7.4830:mRNA-p1, Tb11.v5.0165.1-p1	TcIL3000.A.H_000533200.1-p1	TvY486_0704900:mRNA-p1	TcCLB.507521.20:mRNA-p1	2	1	1	1	1-1-1-1	N0	two	one	one	one	two-to-one
hOG01145	N0.HOG0001152	OG0001057	Tb927.9.6530:mRNA-p1	TcIL3000.A.H_000665600.1-p1, TcIL3000.A.H_000153400.1-p1, TcIL3000.A.H_000153200.1-p1	TvY486_0902490:mRNA-p1		1	3	1	0	1-1-1-0	N1	one	many	one	none	one-to-many
hOG01146	N0.HOG0001153	OG0001058	Tb927.1.4810:pseudogenic_transcript-p1	TcIL3000.A.H_000994800.1-p1, TcIL3000.A.H_000994700.1-p1	TvY486_0102160:mRNA-p1	TcCLB.507997.40:mRNA-p1	1	2	1	1	1-1-1-1	N0	one	two	one	one	one-to-two
hOG01147	N0.HOG0001154	OG0001059	Tb11.v5.0239.1-p1, Tb927.10.5180:mRNA-p1	TcIL3000.A.H_000759800.1-p1	TvY486_1005220:mRNA-p1	TcCLB.510297.30:mRNA-p1	2	1	1	1	1-1-1-1	N0	two	one	one	one	two-to-one
hOG01148	N0.HOG0001155	OG0001060	Tb927.3.5690:mRNA-p1, Tb927.3.5720:mRNA-p1, Tb927.3.5730:mRNA-p1, Tb927.3.5700:mRNA-p1, Tb927.3.5710:mRNA-p1				5	0	0	0	1-0-0-0	N3	many	none	none	none	many-to-none
hOG01149	N0.HOG0001156	OG0001061	Tb927.11.12510:mRNA-p1	TcIL3000.A.H_000987700.1-p1	TvY486_1113430:mRNA-p1	TcCLB.511127.429:mRNA-p1, TcCLB.508777.10:mRNA-p1	1	1	1	2	1-1-1-1	N0	one	one	one	two	one-to-one
hOG01150	N0.HOG0001157	OG0001062	Tb927.7.4900:mRNA-p1, Tb11.v5.0171.1-p1	TcIL3000.A.H_000533900.1-p1	TvY486_0704970:mRNA-p1	TcCLB.507817.80:mRNA-p1	2	1	1	1	1-1-1-1	N0	two	one	one	one	two-to-one
hOG01151	N0.HOG0001158	OG0001063	Tb927.11.11080:mRNA-p1	TcIL3000.A.H_000973200.1-p1, TcIL3000.A.H_000973100.1-p1	TvY486_1112060:mRNA-p1	TcCLB.508831.150:mRNA-p1	1	2	1	1	1-1-1-1	N0	one	two	one	one	one-to-two
hOG01152	N0.HOG0001159	OG0001064	Tb927.4.2200:mRNA-p1, Tb11.v5.0883.1-p1, Tb11.v5.0882.1-p1	TcIL3000.A.H_000370900.1-p1	TvY486_0402010:mRNA-p1		3	1	1	0	1-1-1-0	N1	many	one	one	none	many-to-one
hOG01153	N0.HOG0001160	OG0001065	Tb927.11.7290:mRNA-p1, Tb11.v5.0254.1-p1	TcIL3000.A.H_000932600.1-p1	TvY486_1107820:mRNA-p1	TcCLB.506779.80:mRNA-p1	2	1	1	1	1-1-1-1	N0	two	one	one	one	two-to-one
hOG01154	N0.HOG0001161	OG0001066	Tb927.11.16840.1-p1, Tb927.11.16840.2-p1	TcIL3000.A.H_001034400.1-p1	TvY486_1117850:mRNA-p1	TcCLB.511535.30:mRNA-p1	2	1	1	1	1-1-1-1	N0	two	one	one	one	two-to-one
hOG01155	N0.HOG0001162	OG0001067	Tb927.11.8160:mRNA-p1	TcIL3000.A.H_000941000.1-p1	TvY486_1108890:mRNA-p1	TcCLB.433273.10:mRNA-p1, TcCLB.462617.10:pseudogenic_transcript-p1	1	1	1	2	1-1-1-1	N0	one	one	one	two	one-to-one
hOG01156	N0.HOG0001163	OG0001068	Tb11.v5.0340.1-p1, Tb927.10.5070:mRNA-p1	TcIL3000.A.H_000759000.1-p1	TvY486_1005130:mRNA-p1	TcCLB.510293.70:mRNA-p1	2	1	1	1	1-1-1-1	N0	two	one	one	one	two-to-one
hOG01157	N0.HOG0001164	OG0001069	Tb927.10.1800:mRNA-p1, Tb11.v5.0832.1-p1	TcIL3000.A.H_000727900.1-p1	TvY486_0042090:mRNA-p1	TcCLB.506495.10:mRNA-p1	2	1	1	1	1-1-1-1	N0	two	one	one	one	two-to-one
hOG01158	N0.HOG0001165	OG0001070	Tb927.8.3320:mRNA-p1, Tb11.v5.0519.1-p1	TcIL3000.A.H_000594500.1-p1	TvY486_0802770:mRNA-p1	TcCLB.509769.100:mRNA-p1	2	1	1	1	1-1-1-1	N0	two	one	one	one	two-to-one
hOG01159	N0.HOG0001166	OG0001071	Tb11.v5.1045.1-p1, Tb927.11.8150:mRNA-p1, Tb11.v5.1048.1-p1	TcIL3000.A.H_000940900.1-p1	TvY486_1108880:mRNA-p1		3	1	1	0	1-1-1-0	N1	many	one	one	none	many-to-one
hOG01160	N0.HOG0001167	OG0001072	Tb927.11.16480:mRNA-p1	TcIL3000.A.H_001030800.1-p1	TvY486_1117420:mRNA-p1	TcCLB.511529.160:mRNA-p1, TcCLB.511529.170:mRNA-p1	1	1	1	2	1-1-1-1	N0	one	one	one	two	one-to-one
hOG01161	N0.HOG0001168	OG0001073	Tb11.0530:mRNA-p1, Tb927.10.1140:mRNA-p1	TcIL3000.A.H_000721100.1-p1	TvY486_1001090:mRNA-p1	TcCLB.509967.160:mRNA-p1	2	1	1	1	1-1-1-1	N0	two	one	one	one	two-to-one
hOG01162	N0.HOG0001169	OG0001074	Tb927.6.2730.2:mRNA-p1, Tb927.6.2730.1:mRNA-p1	TcIL3000.A.H_000463100.1-p1	TvY486_0602220:mRNA-p1	TcCLB.507925.50:mRNA-p1	2	1	1	1	1-1-1-1	N0	two	one	one	one	two-to-one
hOG01163	N0.HOG0001170	OG0001075	Tb927.7.1840:mRNA-p1, Tb927.7.1880:mRNA-p1	TcIL3000.A.H_000504900.1-p1, TcIL3000.A.H_000504600.1-p1	TvY486_0701710:mRNA-p1		2	2	1	0	1-1-1-0	N1	two	two	one	none	two-to-two
hOG01164	N0.HOG0001171	OG0001076	Tb927.6.1280:mRNA-p1	TcIL3000.A.H_000218600.1-p1, TcIL3000.A.H_000450800.1-p1	TvY486_0600790:mRNA-p1	TcCLB.507603.20:mRNA-p1	1	2	1	1	1-1-1-1	N0	one	two	one	one	one-to-two
hOG01165	N0.HOG0001172	OG0001077	Tb927.11.14820:mRNA-p1	TcIL3000.A.H_001015000.1-p1	TvY486_1115560:mRNA-p1	TcCLB.506221.129:mRNA-p1, TcCLB.445849.10:mRNA-p1	1	1	1	2	1-1-1-1	N0	one	one	one	two	one-to-one
hOG01166	N0.HOG0001173	OG0001078	Tb11.v5.0409.1-p1, Tb927.5.4560:mRNA-p1, Tb05.5K5.200:mRNA-p1		TvY486_0806260:mRNA-p1	TcCLB.504431.100:mRNA-p1	3	0	1	1	1-0-1-1	N0	many	loss	one	one	many-to-loss
hOG01167	N0.HOG0001174	OG0001079	Tb11.v5.0178.1-p1, Tb927.7.4970:mRNA-p1	TcIL3000.A.H_000534600.1-p1	TvY486_0705050:mRNA-p1	TcCLB.503405.10:mRNA-p1	2	1	1	1	1-1-1-1	N0	two	one	one	one	two-to-one
hOG01168	N0.HOG0001175	OG0001080	Tb927.10.5960:mRNA-p1, Tb11.v5.0191.1-p1	TcIL3000.A.H_000767300.1-p1	TvY486_1005900:mRNA-p1	TcCLB.509599.164:mRNA-p1	2	1	1	1	1-1-1-1	N0	two	one	one	one	two-to-one
hOG01169	N0.HOG0001176	OG0001081	Tb11.v5.0517.1-p1, Tb927.11.4050:mRNA-p1	TcIL3000.A.H_000901500.1-p1	TvY486_0021840:mRNA-p1	TcCLB.506737.10:mRNA-p1	2	1	1	1	1-1-1-1	N0	two	one	one	one	two-to-one
hOG01170	N0.HOG0001177	OG0001082	Tb927.6.3960:mRNA-p1	TcIL3000.A.H_000475000.1-p1	TvY486_0603430:mRNA-p1	TcCLB.511737.70:mRNA-p1, TcCLB.511353.30:mRNA-p1	1	1	1	2	1-1-1-1	N0	one	one	one	two	one-to-one
hOG01171	N0.HOG0001178	OG0001083	Tb927.4.5350:pseudogenic_transcript-p1, Tb927.8.6970:mRNA-p1	TcIL3000.A.H_000629300.1-p1	TvY486_0404580:mRNA-p1	TcCLB.504835.20:mRNA-p1	2	1	1	1	1-1-1-1	N0	two	one	one	one	two-to-one
hOG01172	N0.HOG0001179	OG0001084	Tb11.v5.0698.1-p1, Tb927.7.920:mRNA-p1	TcIL3000.A.H_000495700.1-p1	TvY486_0700720:mRNA-p1	TcCLB.508217.9:mRNA-p1	2	1	1	1	1-1-1-1	N0	two	one	one	one	two-to-one
hOG01173	N0.HOG0001180	OG0001085	Tb927.10.15680:mRNA-p1	TcIL3000.A.H_000859200.1-p1	TvY486_1015070:mRNA-p1	TcCLB.506481.39:mRNA-p1, TcCLB.511365.100:mRNA-p1	1	1	1	2	1-1-1-1	N0	one	one	one	two	one-to-one
hOG01174	N0.HOG0001181	OG0001086	Tb11.v5.0773.1-p1, Tb927.10.9700:mRNA-p1	TcIL3000.A.H_000807600.1-p1	TvY486_1009510:mRNA-p1	TcCLB.504147.240:mRNA-p1	2	1	1	1	1-1-1-1	N0	two	one	one	one	two-to-one
hOG01175	N0.HOG0001182	OG0001087	Tb11.v5.0341.1-p1, Tb927.10.5060:mRNA-p1	TcIL3000.A.H_000758900.1-p1	TvY486_1005120:mRNA-p1	TcCLB.510293.60:mRNA-p1	2	1	1	1	1-1-1-1	N0	two	one	one	one	two-to-one
hOG01176	N0.HOG0001183	OG0001088	Tb11.v5.0220.1-p1, Tb927.5.480:mRNA-p1	TcIL3000.A.H_000013100.1-p1	TvY486_0500080:mRNA-p1	TcCLB.509885.64:mRNA-p1	2	1	1	1	1-1-1-1	N0	two	one	one	one	two-to-one
hOG01177	N0.HOG0001184	OG0001089	Tb927.1.790:mRNA-p1, Tb11.v5.0524.1-p1	TcIL3000.A.H_000276000.1-p1	TvY486_0100210:mRNA-p1	TcCLB.511421.20:mRNA-p1	2	1	1	1	1-1-1-1	N0	two	one	one	one	two-to-one
hOG01178	N0.HOG0001185	OG0001090	Tb927.4.3770:mRNA-p1	TcIL3000.A.H_000067400.1-p1, TcIL3000.A.H_000103100.1-p1, TcIL3000.A.H_000146700.1-p1, TcIL3000.A.H_000222500.1-p1			1	4	0	0	1-1-0-0	N2	one	many	none	none	one-to-many
hOG01179	N0.HOG0001186	OG0001091	Tb11.v5.0566.1-p1, Tb927.10.11240:mRNA-p1	TcIL3000.A.H_000818000.1-p1	TvY486_1010890:mRNA-p1	TcCLB.507711.70:mRNA-p1	2	1	1	1	1-1-1-1	N0	two	one	one	one	two-to-one
hOG01180	N0.HOG0001187	OG0001092	Tb927.10.2000.1:mRNA-p1, Tb927.10.2000.2:mRNA-p1	TcIL3000.A.H_000730300.1-p1	TvY486_1001980:mRNA-p1	TcCLB.508951.29:mRNA-p1	2	1	1	1	1-1-1-1	N0	two	one	one	one	two-to-one
hOG01181	N0.HOG0001188	OG0001093	Tb927.6.3910:mRNA-p1	TcIL3000.A.H_000250200.1-p1, TcIL3000.A.H_000474600.1-p1	TvY486_0603380:mRNA-p1	TcCLB.511741.10:mRNA-p1	1	2	1	1	1-1-1-1	N0	one	two	one	one	one-to-two
hOG01182	N0.HOG0001189	OG0001094	Tb927.5.3800:mRNA-p1	TcIL3000.A.H_000430100.1-p1	TvY486_0503230:mRNA-p1	TcCLB.508373.10:mRNA-p1, TcCLB.508371.10:pseudogenic_transcript-p1	1	1	1	2	1-1-1-1	N0	one	one	one	two	one-to-one
hOG01183	N0.HOG0001190	OG0001095	Tb927.10.14750:mRNA-p1, Tb927.10.14630:mRNA-p1	TcIL3000.A.H_000851000.1-p1	TvY486_1014170:mRNA-p1	TcCLB.506211.250:mRNA-p1	2	1	1	1	1-1-1-1	N0	two	one	one	one	two-to-one
hOG01184	N0.HOG0001191	OG0001096	Tb927.8.7380:mRNA-p1, Tb927.4.5050:pseudogenic_transcript-p1	TcIL3000.A.H_000633700.1-p1	TvY486_0806860:mRNA-p1	TcCLB.507757.70:mRNA-p1	2	1	1	1	1-1-1-1	N0	two	one	one	one	two-to-one
hOG01185	N0.HOG0001192	OG0001097	Tb927.11.11490.2:mRNA-p1, Tb927.11.11490.1:mRNA-p1	TcIL3000.A.H_000977700.1-p1	TvY486_1112530:mRNA-p1	TcCLB.511805.29:mRNA-p1	2	1	1	1	1-1-1-1	N0	two	one	one	one	two-to-one
hOG01186	N0.HOG0001193	OG0001098	Tb927.7.4600:mRNA-p1, Tb11.v5.0147.1-p1	TcIL3000.A.H_000530800.1-p1	TvY486_0704720:mRNA-p1	TcCLB.506605.190:mRNA-p1	2	1	1	1	1-1-1-1	N0	two	one	one	one	two-to-one
hOG01187	N0.HOG0001194	OG0001099	Tb927.3.2620.2:mRNA-p1, Tb927.3.2620.1:mRNA-p1	TcIL3000.A.H_000327900.1-p1	TvY486_0301910:mRNA-p1	TcCLB.506691.30:mRNA-p1	2	1	1	1	1-1-1-1	N0	two	one	one	one	two-to-one
hOG01188	N0.HOG0001195	OG0001100	Tb927.8.5850:mRNA-p1	TcIL3000.A.H_000618400.1-p1	TvY486_0805350:mRNA-p1	TcCLB.506743.60:mRNA-p1, TcCLB.510603.130:mRNA-p1	1	1	1	2	1-1-1-1	N0	one	one	one	two	one-to-one
hOG01189	N0.HOG0001196	OG0001101	Tb927.11.1610:mRNA-p1	TcIL3000.A.H_000877500.1-p1, TcIL3000.A.H_000244700.1-p1	TvY486_1101540:mRNA-p1	TcCLB.506367.120:mRNA-p1	1	2	1	1	1-1-1-1	N0	one	two	one	one	one-to-two
hOG01190	N0.HOG0001197	OG0001102	Tb927.6.4780.2:mRNA-p1, Tb927.6.4780.1:mRNA-p1	TcIL3000.A.H_000482900.1-p1	TvY486_0604150:mRNA-p1	TcCLB.506945.80:mRNA-p1	2	1	1	1	1-1-1-1	N0	two	one	one	one	two-to-one
hOG01191	N0.HOG0001198	OG0001103	Tb927.3.4270:mRNA-p1	TcIL3000.A.H_000346400.1-p1	TvY486_0303540:mRNA-p1	TcCLB.506237.19:mRNA-p1, TcCLB.480997.10:mRNA-p1	1	1	1	2	1-1-1-1	N0	one	one	one	two	one-to-one
hOG01192	N0.HOG0001199	OG0001104	Tb927.1.3410.1:mRNA-p1, Tb927.1.3410.2:mRNA-p1	TcIL3000.A.H_000286600.1-p1	TvY486_0101590:mRNA-p1	TcCLB.506529.650:mRNA-p1	2	1	1	1	1-1-1-1	N0	two	one	one	one	two-to-one
hOG01193	N0.HOG0001200	OG0001105	Tb11.v5.0781.1-p1, Tb927.11.16940:mRNA-p1	TcIL3000.A.H_001035400.1-p1	TvY486_1117950:mRNA-p1	TcCLB.511537.16:mRNA-p1	2	1	1	1	1-1-1-1	N0	two	one	one	one	two-to-one
hOG01194	N0.HOG0001201	OG0001106	Tb11.v5.0407.1-p1, Tb927.10.15890:mRNA-p1	TcIL3000.A.H_000062300.1-p1	TvY486_1015300:mRNA-p1	TcCLB.508943.10:mRNA-p1	2	1	1	1	1-1-1-1	N0	two	one	one	one	two-to-one
hOG01195	N0.HOG0001202	OG0001107	Tb927.10.13330:mRNA-p1, Tb11.v5.0893.1-p1	TcIL3000.A.H_000837500.1-p1	TvY486_1012920:mRNA-p1	TcCLB.506357.80:mRNA-p1	2	1	1	1	1-1-1-1	N0	two	one	one	one	two-to-one
hOG01196	N0.HOG0001203	OG0001108	Tb11.v5.0853.1-p1, Tb927.10.10020:mRNA-p1	TcIL3000.A.H_000804600.1-p1	TvY486_1009900:mRNA-p1	TcCLB.508307.160:mRNA-p1	2	1	1	1	1-1-1-1	N0	two	one	one	one	two-to-one
hOG01197	N0.HOG0001204	OG0001109	Tb927.11.13260.1-p1, Tb927.11.13260.2-p1	TcIL3000.A.H_001000200.1-p1	TvY486_1114120:mRNA-p1	TcCLB.506755.279:mRNA-p1	2	1	1	1	1-1-1-1	N0	two	one	one	one	two-to-one
hOG01198	N0.HOG0001205	OG0001110	Tb11.v5.0570.1-p1, Tb927.7.6370:mRNA-p1	TcIL3000.A.H_000546300.1-p1	TvY486_0706290:mRNA-p1	TcCLB.507979.10:mRNA-p1	2	1	1	1	1-1-1-1	N0	two	one	one	one	two-to-one
hOG01199	N0.HOG0001206	OG0001111	Tb927.10.16090:mRNA-p1, Tb11.v5.0412.1-p1	TcIL3000.A.H_000036600.1-p1	TvY486_1015490:mRNA-p1	TcCLB.511353.20:mRNA-p1	2	1	1	1	1-1-1-1	N0	two	one	one	one	two-to-one
hOG01200	N0.HOG0001207	OG0001112	Tb927.9.6320:mRNA-p1, Tb11.v5.0828.1-p1	TcIL3000.A.H_000664700.1-p1	TvY486_0902350:mRNA-p1	TcCLB.506579.20:mRNA-p1	2	1	1	1	1-1-1-1	N0	two	one	one	one	two-to-one
hOG01201	N0.HOG0001208	OG0001113	Tb927.10.6090:mRNA-p1, Tb11.v5.0201.1-p1	TcIL3000.A.H_000768600.1-p1	TvY486_1006060:mRNA-p1	TcCLB.507639.50:mRNA-p1	2	1	1	1	1-1-1-1	N0	two	one	one	one	two-to-one
hOG01202	N0.HOG0001209	OG0001114	Tb927.8.3860:mRNA-p1	TcIL3000.A.H_000599900.1-p1	TvY486_0030270:mRNA-p1, TvY486_0803290:mRNA-p1	TcCLB.503905.40:mRNA-p1	1	1	2	1	1-1-1-1	N0	one	one	two	one	one-to-one
hOG01203	N0.HOG0001210	OG0001115	Tb927.10.4670:mRNA-p1	TcIL3000.A.H_000755200.1-p1	TvY486_1004690:mRNA-p1, TvY486_1004680:mRNA-p1	TcCLB.508169.120:mRNA-p1	1	1	2	1	1-1-1-1	N0	one	one	two	one	one-to-one
hOG01204	N0.HOG0001211	OG0001116	Tb927.11.4760:mRNA-p1, Tb927.8.970:mRNA-p1, Tb927.8.950:mRNA-p1, Tb927.8.930:mRNA-p1		TvY486_0016400:mRNA-p1		4	0	1	0	1-0-1-0	N1	many	loss	one	none	many-to-loss
hOG01205	N0.HOG0001212	OG0001117	Tb927.7.4840:mRNA-p1, Tb11.v5.0166.1-p1	TcIL3000.A.H_000533300.1-p1	TvY486_0704910:mRNA-p1	TcCLB.507521.10:mRNA-p1	2	1	1	1	1-1-1-1	N0	two	one	one	one	two-to-one
hOG01206	N0.HOG0001213	OG0001118	Tb927.11.15060.2-p1, Tb927.11.15060.1-p1	TcIL3000.A.H_001017600.1-p1	TvY486_1115870:mRNA-p1	TcCLB.509157.240:mRNA-p1	2	1	1	1	1-1-1-1	N0	two	one	one	one	two-to-one
hOG01207	N0.HOG0001214	OG0001119	Tb927.9.12330:mRNA-p1	TcIL3000.A.H_000695200.1-p1, TcIL3000.A.H_000259300.1-p1	TvY486_0905870:mRNA-p1	TcCLB.510741.20:mRNA-p1	1	2	1	1	1-1-1-1	N0	one	two	one	one	one-to-two
hOG01208	N0.HOG0001215	OG0001120	Tb11.v5.0678.1-p1, Tb927.11.15400:mRNA-p1	TcIL3000.A.H_001020400.1-p1	TvY486_1116190:mRNA-p1	TcCLB.509267.10:mRNA-p1	2	1	1	1	1-1-1-1	N0	two	one	one	one	two-to-one
hOG01209	N0.HOG0001216	OG0001121	Tb927.2.5810:mRNA-p1	TcIL3000.A.H_000309200.1-p1	TvY486_0201970:mRNA-p1	TcCLB.504117.9:mRNA-p1, TcCLB.511189.100:mRNA-p1	1	1	1	2	1-1-1-1	N0	one	one	one	two	one-to-one
hOG01210	N0.HOG0001217	OG0001122	Tb927.3.5050:mRNA-p1	TcIL3000.A.H_000785500.1-p1, TcIL3000.A.H_000785400.1-p1	TvY486_0304410:mRNA-p1	TcCLB.503643.3:mRNA-p1	1	2	1	1	1-1-1-1	N0	one	two	one	one	one-to-two
hOG01211	N0.HOG0001218	OG0001123	Tb927.2.3990:mRNA-p1	TcIL3000.A.H_000299100.1-p1	TvY486_0200990:mRNA-p1	TcCLB.503487.20:mRNA-p1, TcCLB.511109.70:mRNA-p1	1	1	1	2	1-1-1-1	N0	one	one	one	two	one-to-one
hOG01212	N0.HOG0001219	OG0001124	Tb11.v5.0179.1-p1, Tb927.7.4980:mRNA-p1	TcIL3000.A.H_000534700.1-p1	TvY486_0705060:mRNA-p1	TcCLB.509149.20:mRNA-p1	2	1	1	1	1-1-1-1	N0	two	one	one	one	two-to-one
hOG01213	N0.HOG0001220	OG0001125	Tb11.v5.0842.1-p1, Tb927.4.2720:mRNA-p1	TcIL3000.A.H_000375800.1-p1	TvY486_0402610:mRNA-p1	TcCLB.506635.100:mRNA-p1	2	1	1	1	1-1-1-1	N0	two	one	one	one	two-to-one
hOG01214	N0.HOG0001221	OG0001126	Tb927.10.15370:mRNA-p1, Tb11.v5.0480.1-p1	TcIL3000.A.H_000856400.1-p1	TvY486_1014740:mRNA-p1	TcCLB.506503.110:mRNA-p1	2	1	1	1	1-1-1-1	N0	two	one	one	one	two-to-one
hOG01215	N0.HOG0001222	OG0001127	Tb11.02.5360:mRNA-p1, Tb11.02.5360b.1-p1	TcIL3000.A.H_000934200.1-p1	TvY486_1108000:mRNA-p1	TcCLB.508241.104:mRNA-p1	2	1	1	1	1-1-1-1	N0	two	one	one	one	two-to-one
hOG01216	N0.HOG0001223	OG0001128	Tb927.1.1530:mRNA-p1, Tb11.v5.0534.1-p1	TcIL3000.A.H_000280400.1-p1	TvY486_0100670:mRNA-p1	TcCLB.508995.10:mRNA-p1	2	1	1	1	1-1-1-1	N0	two	one	one	one	two-to-one
hOG01217	N0.HOG0001224	OG0001129	Tb927.11.12450.2-p1, Tb927.11.12450.1-p1	TcIL3000.A.H_000987100.1-p1	TvY486_1113380:mRNA-p1	TcCLB.511127.360:mRNA-p1	2	1	1	1	1-1-1-1	N0	two	one	one	one	two-to-one
hOG01218	N0.HOG0001225	OG0001130	Tb927.4.5160:mRNA-p1, Tb927.8.7230:mRNA-p1	TcIL3000.A.H_000632500.1-p1	TvY486_0806770:mRNA-p1	TcCLB.510595.58:mRNA-p1	2	1	1	1	1-1-1-1	N0	two	one	one	one	two-to-one
hOG01219	N0.HOG0001226	OG0001131	Tb927.8.4500:mRNA-p1, Tb11.v5.0763.1-p1	TcIL3000.A.H_000605200.1-p1	TvY486_0803980:mRNA-p1	TcCLB.508989.90:mRNA-p1	2	1	1	1	1-1-1-1	N0	two	one	one	one	two-to-one
hOG01220	N0.HOG0001227	OG0001132	Tb927.3.3290:mRNA-p1, Tb11.v5.0474.1-p1	TcIL3000.A.H_000334100.1-p1	TvY486_0302660:mRNA-p1	TcCLB.510323.10:mRNA-p1	2	1	1	1	1-1-1-1	N0	two	one	one	one	two-to-one
hOG01221	N0.HOG0001228	OG0001133	Tb927.8.5040:mRNA-p1	TcIL3000.A.H_000610200.1-p1	TvY486_0804580:mRNA-p1	TcCLB.447705.9:mRNA-p1, TcCLB.508839.40:mRNA-p1	1	1	1	2	1-1-1-1	N0	one	one	one	two	one-to-one
hOG01222	N0.HOG0001229	OG0001134	Tb927.10.1870.1:mRNA-p1, Tb927.10.1870.2:mRNA-p1	TcIL3000.A.H_000728500.1-p1	TvY486_1001840:mRNA-p1	TcCLB.506493.110:mRNA-p1	2	1	1	1	1-1-1-1	N0	two	one	one	one	two-to-one
hOG01223	N0.HOG0001230	OG0001135	Tb927.10.4020:mRNA-p1, Tb927.10.4030:mRNA-p1	TcIL3000.A.H_000749900.1-p1	TvY486_1004060:mRNA-p1	TcCLB.510997.20:mRNA-p1	2	1	1	1	1-1-1-1	N0	two	one	one	one	two-to-one
hOG01224	N0.HOG0001231	OG0001136	Tb927.10.14270:mRNA-p1, Tb11.v5.0513.1-p1	TcIL3000.A.H_000846500.1-p1	TvY486_1013740:mRNA-p1	TcCLB.506525.120:mRNA-p1	2	1	1	1	1-1-1-1	N0	two	one	one	one	two-to-one
hOG01225	N0.HOG0001232	OG0001137	Tb927.11.3700.2:mRNA-p1, Tb927.11.3700.1:mRNA-p1	TcIL3000.A.H_000898200.1-p1	TvY486_1103890:mRNA-p1	TcCLB.508731.9:mRNA-p1	2	1	1	1	1-1-1-1	N0	two	one	one	one	two-to-one
hOG01226	N0.HOG0001233	OG0001138	Tb927.11.14450:mRNA-p1	TcIL3000.A.H_001011700.1-p1	TvY486_1115190:mRNA-p1	TcCLB.507507.10:mRNA-p1, TcCLB.509491.20:pseudogenic_transcript-p1	1	1	1	2	1-1-1-1	N0	one	one	one	two	one-to-one
hOG01227	N0.HOG0001234	OG0001139	Tb927.5.3090:mRNA-p1	TcIL3000.A.H_000422600.1-p1	TvY486_0502490:mRNA-p1	TcCLB.510173.130:mRNA-p1, TcCLB.509921.51:pseudogenic_transcript-p1	1	1	1	2	1-1-1-1	N0	one	one	one	two	one-to-one
hOG01228	N0.HOG0001235	OG0001140	Tb927.8.1700.1:mRNA-p1, Tb927.8.1700.2:mRNA-p1	TcIL3000.A.H_000046500.1-p1	TvY486_0039020:mRNA-p1	TcCLB.511395.50:mRNA-p1	2	1	1	1	1-1-1-1	N0	two	one	one	one	two-to-one
hOG01229	N0.HOG0001236	OG0001141	Tb11.v5.1021.1-p1, Tb927.10.3350:mRNA-p1	TcIL3000.A.H_000744100.1-p1	TvY486_0001210:mRNA-p1	TcCLB.510309.20:mRNA-p1	2	1	1	1	1-1-1-1	N0	two	one	one	one	two-to-one
hOG01230	N0.HOG0001237	OG0001142	Tb927.10.3520:mRNA-p1	TcIL3000.A.H_000255900.1-p1, TcIL3000.A.H_000745400.1-p1	TvY486_1003500:mRNA-p1	TcCLB.510311.70:mRNA-p1	1	2	1	1	1-1-1-1	N0	one	two	one	one	one-to-two
hOG01231	N0.HOG0001238	OG0001143	Tb927.7.6810.1:mRNA-p1, Tb927.7.6810.2:mRNA-p1	TcIL3000.A.H_000550000.1-p1	TvY486_0706540:mRNA-p1	TcCLB.503967.4:mRNA-p1	2	1	1	1	1-1-1-1	N0	two	one	one	one	two-to-one
hOG01232	N0.HOG0001239	OG0001144	Tb927.10.5860:mRNA-p1	TcIL3000.A.H_000221300.1-p1, TcIL3000.A.H_000766200.1-p1	TvY486_1005800:mRNA-p1	TcCLB.509599.40:mRNA-p1	1	2	1	1	1-1-1-1	N0	one	two	one	one	one-to-two
hOG01233	N0.HOG0001240	OG0001145	Tb927.10.5230:mRNA-p1, Tb11.v5.0234.1-p1	TcIL3000.A.H_000760300.1-p1	TvY486_1005270:mRNA-p1	TcCLB.510297.100:mRNA-p1	2	1	1	1	1-1-1-1	N0	two	one	one	one	two-to-one
hOG01234	N0.HOG0001241	OG0001146	Tb11.v5.0257.1-p1, Tb927.11.7250:mRNA-p1	TcIL3000.A.H_000932200.1-p1	TvY486_1107750:mRNA-p1	TcCLB.506779.20:mRNA-p1	2	1	1	1	1-1-1-1	N0	two	one	one	one	two-to-one
hOG01235	N0.HOG0001242	OG0001147	Tb927.9.13060:mRNA-p1	TcIL3000.A.H_000700300.1-p1	TvY486_0906430:mRNA-p1	TcCLB.503557.10:mRNA-p1, TcCLB.508465.149:mRNA-p1	1	1	1	2	1-1-1-1	N0	one	one	one	two	one-to-one
hOG01236	N0.HOG0001243	OG0001148	Tb927.9.13040.2:mRNA-p1, Tb927.9.13040.1:mRNA-p1	TcIL3000.A.H_000700100.1-p1	TvY486_0906410:mRNA-p1	TcCLB.508465.130:mRNA-p1	2	1	1	1	1-1-1-1	N0	two	one	one	one	two-to-one
hOG01237	N0.HOG0001244	OG0001149	Tb927.10.7570:mRNA-p1, Tb11.v5.0774.1-p1	TcIL3000.A.H_000020400.1-p1	TvY486_1007360:mRNA-p1	TcCLB.510105.170:mRNA-p1	2	1	1	1	1-1-1-1	N0	two	one	one	one	two-to-one
hOG01238	N0.HOG0001245	OG0001150	Tb927.8.1320:mRNA-p1	TcIL3000.A.H_000570700.1-p1	TvY486_0800720:mRNA-p1	TcCLB.506401.310:mRNA-p1, TcCLB.503887.20:mRNA-p1	1	1	1	2	1-1-1-1	N0	one	one	one	two	one-to-one
hOG01239	N0.HOG0001246	OG0001151	Tb927.3.3200:mRNA-p1	TcIL3000.A.H_000333400.1-p1	TvY486_0302570:mRNA-p1	TcCLB.438897.10:mRNA-p1, TcCLB.434259.19:mRNA-p1	1	1	1	2	1-1-1-1	N0	one	one	one	two	one-to-one
hOG01240	N0.HOG0001247	OG0001152	Tb927.5.3880:mRNA-p1	TcIL3000.A.H_000430900.1-p1	TvY486_0503330:mRNA-p1	TcCLB.510603.169:mRNA-p1, TcCLB.510605.19:mRNA-p1	1	1	1	2	1-1-1-1	N0	one	one	one	two	one-to-one
hOG01241	N0.HOG0001248	OG0001153	Tb927.10.13390:mRNA-p1, Tb927.10.13690:mRNA-p1	TcIL3000.A.H_000843000.1-p1	TvY486_1013270:pseudogenic_transcript-p1	TcCLB.506357.10:mRNA-p1	2	1	1	1	1-1-1-1	N0	two	one	one	one	two-to-one
hOG01242	N0.HOG0001249	OG0001154	Tb927.11.15530:mRNA-p1	TcIL3000.A.H_001021700.1-p1	TvY486_1116350:mRNA-p1	TcCLB.507709.90:mRNA-p1, TcCLB.507129.30:mRNA-p1	1	1	1	2	1-1-1-1	N0	one	one	one	two	one-to-one
hOG01243	N0.HOG0001250	OG0001155	Tb927.4.2580:mRNA-p1	TcIL3000.A.H_000374700.1-p1	TvY486_0402490:mRNA-p1, TvY486_0025230:mRNA-p1	TcCLB.506631.40:mRNA-p1	1	1	2	1	1-1-1-1	N0	one	one	two	one	one-to-one
hOG01244	N0.HOG0001251	OG0001156	Tb11.v5.0388.1-p1, Tb927.11.1190:mRNA-p1	TcIL3000.A.H_000873700.1-p1	TvY486_1101100:mRNA-p1	TcCLB.511445.70:mRNA-p1	2	1	1	1	1-1-1-1	N0	two	one	one	one	two-to-one
hOG01245	N0.HOG0001252	OG0001157	Tb927.6.2180.2:mRNA-p1, Tb927.6.2180.1:mRNA-p1	TcIL3000.A.H_000458600.1-p1	TvY486_0601700:mRNA-p1	TcCLB.507927.90:mRNA-p1	2	1	1	1	1-1-1-1	N0	two	one	one	one	two-to-one
hOG01246	N0.HOG0001253	OG0001158	Tb11.v5.0876.1-p1, Tb927.9.11770:mRNA-p1	TcIL3000.A.H_000691700.1-p1	TvY486_0905500:mRNA-p1	TcCLB.507009.130:mRNA-p1	2	1	1	1	1-1-1-1	N0	two	one	one	one	two-to-one
hOG01247	N0.HOG0001254	OG0001159	Tb927.7.5410:mRNA-p1, Tb927.7.5430:mRNA-p1	TcIL3000.A.H_000538900.1-p1	TvY486_0705450:mRNA-p1	TcCLB.509153.30:mRNA-p1	2	1	1	1	1-1-1-1	N0	two	one	one	one	two-to-one
hOG01248	N0.HOG0001255	OG0001160	Tb927.6.2330:mRNA-p1, Tb927.6.2270:mRNA-p1	TcIL3000.A.H_000459500.1-p1	TvY486_0601790:mRNA-p1	TcCLB.503835.30:mRNA-p1	2	1	1	1	1-1-1-1	N0	two	one	one	one	two-to-one
hOG01249	N0.HOG0001256	OG0001161	Tb927.10.8650:mRNA-p1, Tb11.v5.0707.1-p1	TcIL3000.A.H_000795800.1-p1	TvY486_1008430:mRNA-p1	TcCLB.508727.60:mRNA-p1	2	1	1	1	1-1-1-1	N0	two	one	one	one	two-to-one
hOG01250	N0.HOG0001257	OG0001162	Tb927.7.3030:mRNA-p1, Tb927.7.2990:mRNA-p1	TcIL3000.A.H_000507500.1-p1	TvY486_0702870:mRNA-p1	TcCLB.510529.10:mRNA-p1	2	1	1	1	1-1-1-1	N0	two	one	one	one	two-to-one
hOG01251	N0.HOG0001258	OG0001163	Tb927.7.4710:mRNA-p1	TcIL3000.A.H_000532000.1-p1	TvY486_0009390:mRNA-p1, TvY486_0704820:mRNA-p1	TcCLB.507521.120:mRNA-p1	1	1	2	1	1-1-1-1	N0	one	one	two	one	one-to-one
hOG01252	N0.HOG0001259	OG0001164	Tb927.7.5570:mRNA-p1, Tb927.7.5580:mRNA-p1	TcIL3000.A.H_000540200.1-p1, TcIL3000.A.H_000540300.1-p1	TvY486_0705650:mRNA-p1		2	2	1	0	1-1-1-0	N1	two	two	one	none	two-to-two
hOG01253	N0.HOG0001260	OG0001165	Tb927.9.3630:mRNA-p1, Tb11.v5.0530.1-p1	TcIL3000.A.H_000652100.1-p1	TvY486_0901190:mRNA-p1	TcCLB.506895.20:mRNA-p1	2	1	1	1	1-1-1-1	N0	two	one	one	one	two-to-one
hOG01254	N0.HOG0001261	OG0001166	Tb927.4.4180:mRNA-p1, Tb927.8.8160:mRNA-p1	TcIL3000.A.H_000390300.1-p1	TvY486_0807560:mRNA-p1	TcCLB.509895.50:mRNA-p1	2	1	1	1	1-1-1-1	N0	two	one	one	one	two-to-one
hOG01255	N0.HOG0001262	OG0001167	Tb927.1.1310:mRNA-p1, Tb11.v5.0372.1-p1	TcIL3000.A.H_000279200.1-p1	TvY486_0100540:mRNA-p1	TcCLB.503805.20:mRNA-p1	2	1	1	1	1-1-1-1	N0	two	one	one	one	two-to-one
hOG01256	N0.HOG0001263	OG0001168	Tb11.02.5410b:mRNA-p1, Tb11.02.5410:mRNA-p1	TcIL3000.A.H_000934700.1-p1	TvY486_1108090:mRNA-p1	TcCLB.511691.30:mRNA-p1	2	1	1	1	1-1-1-1	N0	two	one	one	one	two-to-one
hOG01257	N0.HOG0001264	OG0001169	Tb927.10.1960:mRNA-p1	TcIL3000.A.H_000729300.1-p1, TcIL3000.A.H_000729800.1-p1	TvY486_1001930:mRNA-p1	TcCLB.506493.30:mRNA-p1	1	2	1	1	1-1-1-1	N0	one	two	one	one	one-to-two
hOG01258	N0.HOG0001265	OG0001170	Tb11.v5.0822.1-p1, Tb927.10.730:mRNA-p1	TcIL3000.A.H_000717900.1-p1	TvY486_1000720:mRNA-p1	TcCLB.508781.20:mRNA-p1	2	1	1	1	1-1-1-1	N0	two	one	one	one	two-to-one
hOG01259	N0.HOG0001266	OG0001171	Tb927.9.7950:mRNA-p1, Tb927.9.7870:mRNA-p1, Tb927.9.7930:mRNA-p1, Tb927.9.7900:mRNA-p1, Tb927.9.7850:mRNA-p1				5	0	0	0	1-0-0-0	N3	many	none	none	none	many-to-none
hOG01260	N0.HOG0001267	OG0001172	Tb11.v5.0154.1-p1, Tb927.7.4700:mRNA-p1	TcIL3000.A.H_000531900.1-p1	TvY486_0009400:mRNA-p1	TcCLB.507521.140:mRNA-p1	2	1	1	1	1-1-1-1	N0	two	one	one	one	two-to-one
hOG01261	N0.HOG0001268	OG0001173	Tb927.9.11800:mRNA-p1, Tb927.9.11790:mRNA-p1	TcIL3000.A.H_000691800.1-p1	TvY486_0905520:mRNA-p1	TcCLB.507011.10:mRNA-p1	2	1	1	1	1-1-1-1	N0	two	one	one	one	two-to-one
hOG01262	N0.HOG0001269	OG0001174	Tb927.6.2110:mRNA-p1, Tb927.6.2100:mRNA-p1	TcIL3000.A.H_000457900.1-p1, TcIL3000.A.H_000457800.1-p1	TvY486_0601590:mRNA-p1		2	2	1	0	1-1-1-0	N1	two	two	one	none	two-to-two
hOG01263	N0.HOG0001270	OG0001175	Tb927.2.4900:mRNA-p1, Tb927.2.4750:mRNA-p1	TcIL3000.A.H_000303700.1-p1	TvY486_0020870:mRNA-p1	TcCLB.511621.100:mRNA-p1	2	1	1	1	1-1-1-1	N0	two	one	one	one	two-to-one
hOG01264	N0.HOG0001271	OG0001176	Tb11.v5.0164.1-p1, Tb927.7.4820:mRNA-p1	TcIL3000.A.H_000533100.1-p1	TvY486_0704890:mRNA-p1	TcCLB.507521.30:mRNA-p1	2	1	1	1	1-1-1-1	N0	two	one	one	one	two-to-one
hOG01265	N0.HOG0001272	OG0001177	Tb927.7.6570:mRNA-p1	TcIL3000.A.H_000548100.1-p1, TcIL3000.A.H_000547600.1-p1, TcIL3000.A.H_000547700.1-p1, TcIL3000.A.H_000547900.1-p1			1	4	0	0	1-1-0-0	N2	one	many	none	none	one-to-many
hOG01266	N0.HOG0001273	OG0001178	Tb927.4.3120:mRNA-p1, Tb11.v5.0959.1-p1	TcIL3000.A.H_000379500.1-p1	TvY486_0402980:mRNA-p1	TcCLB.506265.190:mRNA-p1	2	1	1	1	1-1-1-1	N0	two	one	one	one	two-to-one
hOG01267	N0.HOG0001274	OG0001179	Tb927.11.6970.2:mRNA-p1, Tb927.11.6970.1:mRNA-p1	TcIL3000.A.H_000928600.1-p1	TvY486_1107260:mRNA-p1	TcCLB.506775.170:mRNA-p1	2	1	1	1	1-1-1-1	N0	two	one	one	one	two-to-one
hOG01268	N0.HOG0001275	OG0001180	Tb927.5.3840:mRNA-p1	TcIL3000.A.H_000430500.1-p1	TvY486_0503290:mRNA-p1	TcCLB.510601.20:mRNA-p1, TcCLB.506745.10:mRNA-p1	1	1	1	2	1-1-1-1	N0	one	one	one	two	one-to-one
hOG01269	N0.HOG0001276	OG0001181	Tb927.9.2070.1:mRNA-p1, Tb927.9.2070.2:mRNA-p1	TcIL3000.A.H_000646100.1-p1	TvY486_0900540:mRNA-p1	TcCLB.507939.50:mRNA-p1	2	1	1	1	1-1-1-1	N0	two	one	one	one	two-to-one
hOG01270	N0.HOG0001277	OG0001182	Tb927.10.15940:mRNA-p1, Tb11.v5.0304.1-p1	TcIL3000.A.H_000062700.1-p1	TvY486_1015360:mRNA-p1	TcCLB.511355.14:mRNA-p1	2	1	1	1	1-1-1-1	N0	two	one	one	one	two-to-one
hOG01271	N0.HOG0001278	OG0001183	Tb927.10.15330:mRNA-p1, Tb11.v5.0348.1-p1	TcIL3000.A.H_000856100.1-p1	TvY486_1014710:mRNA-p1	TcCLB.506503.160:mRNA-p1	2	1	1	1	1-1-1-1	N0	two	one	one	one	two-to-one
hOG01272	N0.HOG0001279	OG0001184	Tb927.10.11250:mRNA-p1, Tb11.v5.0575.1-p1	TcIL3000.A.H_000818100.1-p1	TvY486_1010900:mRNA-p1	TcCLB.507711.60:mRNA-p1	2	1	1	1	1-1-1-1	N0	two	one	one	one	two-to-one
hOG01273	N0.HOG0001280	OG0001185	Tb927.8.2680.2:mRNA-p1, Tb927.8.2680.1:mRNA-p1	TcIL3000.A.H_000589400.1-p1	TvY486_1015400:mRNA-p1	TcCLB.420495.10:pseudogenic_transcript-p1	2	1	1	1	1-1-1-1	N0	two	one	one	one	two-to-one
hOG01274	N0.HOG0001281	OG0001186	Tb927.11.6720:mRNA-p1	TcIL3000.A.H_000926300.1-p1, TcIL3000.A.H_000216800.1-p1	TvY486_0006360:mRNA-p1	TcCLB.506773.120:mRNA-p1	1	2	1	1	1-1-1-1	N0	one	two	one	one	one-to-two
hOG01275	N0.HOG0001282	OG0001187	Tb927.3.3150:mRNA-p1, Tb11.v5.0796.1-p1	TcIL3000.A.H_000332900.1-p1	TvY486_0302510:mRNA-p1	TcCLB.510317.20:mRNA-p1	2	1	1	1	1-1-1-1	N0	two	one	one	one	two-to-one
hOG01276	N0.HOG0001283	OG0001188	Tb927.9.1360:mRNA-p1	TcIL3000.A.H_000641100.1-p1, TcIL3000.A.H_000170300.1-p1	TvY486_0900030:mRNA-p1	TcCLB.504769.60:mRNA-p1	1	2	1	1	1-1-1-1	N0	one	two	one	one	one-to-two
hOG01277	N0.HOG0001284	OG0001189	Tb927.3.1680:mRNA-p1	TcIL3000.A.H_000319900.1-p1	TvY486_0300990:mRNA-p1, TvY486_0300980:mRNA-p1	TcCLB.510089.200:mRNA-p1	1	1	2	1	1-1-1-1	N0	one	one	two	one	one-to-one
hOG01278	N0.HOG0001285	OG0001190	Tb927.9.6060:mRNA-p1	TcIL3000.A.H_000663400.1-p1	TvY486_0902240:mRNA-p1	TcCLB.430605.40:mRNA-p1, TcCLB.505843.49:mRNA-p1	1	1	1	2	1-1-1-1	N0	one	one	one	two	one-to-one
hOG01279	N0.HOG0001286	OG0001191	Tb927.9.10000:mRNA-p1	TcIL3000.A.H_000682200.1-p1, TcIL3000.A.H_000226800.1-p1	TvY486_0904400:mRNA-p1	TcCLB.506887.80:mRNA-p1	1	2	1	1	1-1-1-1	N0	one	two	one	one	one-to-two
hOG01280	N0.HOG0001287	OG0001192	Tb05.5K5.160:mRNA-p1, Tb927.5.4520:mRNA-p1	TcIL3000.A.H_000436000.1-p1	TvY486_0503940:mRNA-p1	TcCLB.506717.4:mRNA-p1	2	1	1	1	1-1-1-1	N0	two	one	one	one	two-to-one
hOG01281	N0.HOG0001288	OG0001193	Tb927.10.6290:mRNA-p1, Tb11.v5.0277.1-p1	TcIL3000.A.H_000770600.1-p1	TvY486_1006260:mRNA-p1	TcCLB.507641.140:mRNA-p1	2	1	1	1	1-1-1-1	N0	two	one	one	one	two-to-one
hOG01282	N0.HOG0001289	OG0001194	Tb927.11.6290:mRNA-p1	TcIL3000.A.H_000922200.1-p1, TcIL3000.A.H_000210800.1-p1	TvY486_1106660:mRNA-p1	TcCLB.510101.160:mRNA-p1	1	2	1	1	1-1-1-1	N0	one	two	one	one	one-to-two
hOG01283	N0.HOG0001290	OG0001195	Tb11.v5.0725.1-p1, Tb927.10.15670:mRNA-p1	TcIL3000.A.H_000859100.1-p1	TvY486_1015020:mRNA-p1	TcCLB.506481.30:mRNA-p1	2	1	1	1	1-1-1-1	N0	two	one	one	one	two-to-one
hOG01284	N0.HOG0001291	OG0001196	Tb927.6.1490.1:mRNA-p1, Tb927.6.1490.2:mRNA-p1	TcIL3000.A.H_000451800.1-p1	TvY486_0600910:mRNA-p1	TcCLB.505807.100:mRNA-p1	2	1	1	1	1-1-1-1	N0	two	one	one	one	two-to-one
hOG01285	N0.HOG0001292	OG0001197	Tb927.3.1430:mRNA-p1	TcIL3000.A.H_000318200.1-p1	TvY486_0015330:mRNA-p1	TcCLB.509233.80:mRNA-p1, TcCLB.507089.280:pseudogenic_transcript-p1	1	1	1	2	1-1-1-1	N0	one	one	one	two	one-to-one
hOG01286	N0.HOG0001293	OG0001198	Tb927.4.1590.2-p1, Tb927.4.1590.1-p1	TcIL3000.A.H_000364500.1-p1	TvY486_0401280:mRNA-p1	TcCLB.504057.80:mRNA-p1	2	1	1	1	1-1-1-1	N0	two	one	one	one	two-to-one
hOG01287	N0.HOG0001294	OG0001199	Tb927.7.4920:mRNA-p1, Tb11.v5.0173.1-p1	TcIL3000.A.H_000534100.1-p1	TvY486_0704990:mRNA-p1	TcCLB.506351.30:mRNA-p1	2	1	1	1	1-1-1-1	N0	two	one	one	one	two-to-one
hOG01288	N0.HOG0001295	OG0001200	Tb11.v5.0859.1-p1, Tb927.10.14240:mRNA-p1	TcIL3000.A.H_000846300.1-p1	TvY486_1013710:mRNA-p1	TcCLB.506525.80:mRNA-p1	2	1	1	1	1-1-1-1	N0	two	one	one	one	two-to-one
hOG01289	N0.HOG0001296	OG0001201	Tb927.10.16100:mRNA-p1, Tb11.v5.0411.1-p1	TcIL3000.A.H_000036500.1-p1	TvY486_0006090:mRNA-p1	TcCLB.511353.10:mRNA-p1	2	1	1	1	1-1-1-1	N0	two	one	one	one	two-to-one
hOG01290	N0.HOG0001297	OG0001202	Tb927.10.160.1:mRNA-p1, Tb927.10.160.2:mRNA-p1	TcIL3000.A.H_000712500.1-p1	TvY486_1000070:mRNA-p1	TcCLB.511145.80:mRNA-p1	2	1	1	1	1-1-1-1	N0	two	one	one	one	two-to-one
hOG01291	N0.HOG0001298	OG0001203	Tb927.3.3770:mRNA-p1, Tb927.3.3790:mRNA-p1, Tb11.v5.0741.1-p1	TcIL3000.A.H_000340600.1-p1	TvY486_0303148:mRNA-p1		3	1	1	0	1-1-1-0	N1	many	one	one	none	many-to-one
hOG01292	N0.HOG0001299	OG0001204	Tb927.7.5120.2:mRNA-p1, Tb927.7.5120.1:mRNA-p1	TcIL3000.A.H_000536000.1-p1	TvY486_0705180:mRNA-p1	TcCLB.509151.80:mRNA-p1	2	1	1	1	1-1-1-1	N0	two	one	one	one	two-to-one
hOG01293	N0.HOG0001300	OG0001205	Tb927.11.5820:mRNA-p1	TcIL3000.A.H_000917700.1-p1, TcIL3000.A.H_000917400.1-p1	TvY486_0002060:mRNA-p1	TcCLB.503487.70:mRNA-p1	1	2	1	1	1-1-1-1	N0	one	two	one	one	one-to-two
hOG01294	N0.HOG0001301	OG0001206	Tb927.7.4930:mRNA-p1, Tb11.v5.0174.1-p1	TcIL3000.A.H_000534200.1-p1	TvY486_0705010:mRNA-p1	TcCLB.506351.40:mRNA-p1	2	1	1	1	1-1-1-1	N0	two	one	one	one	two-to-one
hOG01295	N0.HOG0001302	OG0001207	Tb927.7.6960.1:mRNA-p1, Tb927.7.6960.2:mRNA-p1	TcIL3000.A.H_000551600.1-p1	TvY486_0706680:mRNA-p1	TcCLB.508387.100:mRNA-p1	2	1	1	1	1-1-1-1	N0	two	one	one	one	two-to-one
hOG01296	N0.HOG0001303	OG0001208	Tb927.2.4930:mRNA-p1	TcIL3000.A.H_000304800.1-p1	TvY486_0201540:mRNA-p1	TcCLB.511621.90:mRNA-p1, TcCLB.511621.220:mRNA-p1	1	1	1	2	1-1-1-1	N0	one	one	one	two	one-to-one
hOG01297	N0.HOG0001304	OG0001209	Tb927.6.3810.2:mRNA-p1, Tb927.6.3810.1:mRNA-p1	TcIL3000.A.H_000473700.1-p1	TvY486_0603290:mRNA-p1	TcCLB.511743.30:mRNA-p1	2	1	1	1	1-1-1-1	N0	two	one	one	one	two-to-one
hOG01298	N0.HOG0001305	OG0001210	Tb927.10.870:mRNA-p1	TcIL3000.A.H_000205200.1-p1, TcIL3000.A.H_000719100.1-p1	TvY486_1000830:mRNA-p1	TcCLB.511133.30:mRNA-p1	1	2	1	1	1-1-1-1	N0	one	two	one	one	one-to-two
hOG01299	N0.HOG0001306	OG0001211	Tb927.1.1990:mRNA-p1	TcIL3000.A.H_000210900.1-p1, TcIL3000.A.H_000284400.1-p1	TvY486_0100930:mRNA-p1	TcCLB.506473.10:mRNA-p1	1	2	1	1	1-1-1-1	N0	one	two	one	one	one-to-two
hOG01300	N0.HOG0001307	OG0001212	Tb927.7.3000:mRNA-p1	TcIL3000.A.H_000507800.1-p1	TvY486_0702840:mRNA-p1	TcCLB.413605.10:mRNA-p1, TcCLB.510527.9:mRNA-p1	1	1	1	2	1-1-1-1	N0	one	one	one	two	one-to-one
hOG01301	N0.HOG0001308	OG0001213	Tb927.7.4160:mRNA-p1	TcIL3000.A.H_000525900.1-p1	TvY486_0704180:mRNA-p1	TcCLB.506661.10:mRNA-p1, TcCLB.510989.10:mRNA-p1	1	1	1	2	1-1-1-1	N0	one	one	one	two	one-to-one
hOG01302	N0.HOG0001309	OG0001214	Tb11.v5.0204.1-p1, Tb927.10.6120:mRNA-p1	TcIL3000.A.H_000768900.1-p1	TvY486_1006090:mRNA-p1	TcCLB.507639.70:mRNA-p1	2	1	1	1	1-1-1-1	N0	two	one	one	one	two-to-one
hOG01303	N0.HOG0001310	OG0001215	Tb927.11.12610:mRNA-p1	TcIL3000.A.H_000988600.1-p1	TvY486_1113530:mRNA-p1, TvY486_1113540:mRNA-p1	TcCLB.508777.100:mRNA-p1	1	1	2	1	1-1-1-1	N0	one	one	two	one	one-to-one
hOG01304	N0.HOG0001311	OG0001216	Tb927.10.660:mRNA-p1, Tb11.v5.0500.1-p1	TcIL3000.A.H_000717300.1-p1	TvY486_1000630:mRNA-p1	TcCLB.508781.110:mRNA-p1	2	1	1	1	1-1-1-1	N0	two	one	one	one	two-to-one
hOG01305	N0.HOG0001312	OG0001217	Tb927.6.2250:mRNA-p1	TcIL3000.A.H_000459300.1-p1	TvY486_0601770:mRNA-p1	TcCLB.507927.4:mRNA-p1, TcCLB.509007.60:mRNA-p1	1	1	1	2	1-1-1-1	N0	one	one	one	two	one-to-one
hOG01306	N0.HOG0001313	OG0001218	Tb927.10.4470:mRNA-p1, Tb10.v4.0037:mRNA-p1	TcIL3000.A.H_000753200.1-p1	TvY486_1004480:mRNA-p1	TcCLB.509757.10:mRNA-p1	2	1	1	1	1-1-1-1	N0	two	one	one	one	two-to-one
hOG01307	N0.HOG0001314	OG0001219	Tb11.v5.0525.1-p1, Tb927.10.2640:mRNA-p1	TcIL3000.A.H_000737800.1-p1	TvY486_1002660:mRNA-p1	TcCLB.506407.80:mRNA-p1	2	1	1	1	1-1-1-1	N0	two	one	one	one	two-to-one
hOG01308	N0.HOG0001315	OG0001220	Tb927.9.9940:mRNA-p1	TcIL3000.A.H_000227300.1-p1, TcIL3000.A.H_000681700.1-p1	TvY486_0904360:mRNA-p1	TcCLB.506887.20:mRNA-p1	1	2	1	1	1-1-1-1	N0	one	two	one	one	one-to-two
hOG01309	N0.HOG0001316	OG0001221	Tb927.9.10310:mRNA-p1	TcIL3000.A.H_000683800.1-p1	TvY486_0904600:mRNA-p1	TcCLB.509551.30:mRNA-p1, TcCLB.503425.5:mRNA-p1	1	1	1	2	1-1-1-1	N0	one	one	one	two	one-to-one
hOG01310	N0.HOG0001317	OG0001222	Tb927.1.3880:mRNA-p1	TcIL3000.A.H_000998400.1-p1	TvY486_0101690:mRNA-p1, TvY486_0022170:mRNA-p1	TcCLB.506529.480:mRNA-p1	1	1	2	1	1-1-1-1	N0	one	one	two	one	one-to-one
hOG01311	N0.HOG0001318	OG0001223	Tb927.11.8770:mRNA-p1	TcIL3000.A.H_000944600.1-p1	TvY486_1108170:mRNA-p1	TcCLB.506929.60:pseudogenic_transcript-p1, TcCLB.511571.10:mRNA-p1	1	1	1	2	1-1-1-1	N0	one	one	one	two	one-to-one
hOG01312	N0.HOG0001319	OG0001224	Tb927.11.9570:mRNA-p1	TcIL3000.A.H_000953600.1-p1	TvY486_0017850:mRNA-p1, TvY486_0023720:mRNA-p1	TcCLB.511589.180:mRNA-p1	1	1	2	1	1-1-1-1	N0	one	one	two	one	one-to-one
hOG01313	N0.HOG0001320	OG0001225	Tb927.5.670:mRNA-p1	TcIL3000.A.H_000398700.1-p1, TcIL3000.A.H_000184700.1-p1	TvY486_0500190:mRNA-p1	TcCLB.461165.10:mRNA-p1	1	2	1	1	1-1-1-1	N0	one	two	one	one	one-to-two
hOG01314	N0.HOG0001321	OG0001226	Tb927.8.5610.1:mRNA-p1, Tb927.8.5610.2:mRNA-p1	TcIL3000.A.H_000616100.1-p1	TvY486_0805140:mRNA-p1	TcCLB.503477.30:mRNA-p1	2	1	1	1	1-1-1-1	N0	two	one	one	one	two-to-one
hOG01315	N0.HOG0001322	OG0001227	Tb927.11.16620:mRNA-p1, Tb11.v5.0815.1-p1	TcIL3000.A.H_001032400.1-p1	TvY486_1117590:mRNA-p1	TcCLB.507089.100:mRNA-p1	2	1	1	1	1-1-1-1	N0	two	one	one	one	two-to-one
hOG01316	N0.HOG0001323	OG0001228	Tb927.10.2490:mRNA-p1	TcIL3000.A.H_000736400.1-p1	TvY486_1002490:mRNA-p1	TcCLB.506953.49:mRNA-p1, TcCLB.507883.10:pseudogenic_transcript-p1	1	1	1	2	1-1-1-1	N0	one	one	one	two	one-to-one
hOG01317	N0.HOG0001324	OG0001229	Tb927.7.4940:mRNA-p1, Tb11.v5.0175.1-p1	TcIL3000.A.H_000534300.1-p1	TvY486_0705020:mRNA-p1	TcCLB.506351.80:mRNA-p1	2	1	1	1	1-1-1-1	N0	two	one	one	one	two-to-one
hOG01318	N0.HOG0001325	OG0001230	Tb927.11.14910:mRNA-p1	TcIL3000.A.H_001016000.1-p1	TvY486_1115680:mRNA-p1	TcCLB.506221.30:mRNA-p1, TcCLB.503989.60:mRNA-p1	1	1	1	2	1-1-1-1	N0	one	one	one	two	one-to-one
hOG01319	N0.HOG0001326	OG0001231	Tb927.11.7450:mRNA-p1, Tb11.v5.0600.1-p1	TcIL3000.A.H_000934100.1-p1	TvY486_1107980:mRNA-p1	TcCLB.508241.90:mRNA-p1	2	1	1	1	1-1-1-1	N0	two	one	one	one	two-to-one
hOG01320	N0.HOG0001327	OG0001232	Tb11.v5.0151.1-p1, Tb927.7.4660:mRNA-p1	TcIL3000.A.H_000531400.1-p1	TvY486_0704790:mRNA-p1	TcCLB.510167.20:mRNA-p1	2	1	1	1	1-1-1-1	N0	two	one	one	one	two-to-one
hOG01321	N0.HOG0001328	OG0001233	Tb927.6.740:mRNA-p1	TcIL3000.A.H_000204300.1-p1, TcIL3000.A.H_000443700.1-p1	TvY486_0600250:mRNA-p1	TcCLB.506861.10:mRNA-p1	1	2	1	1	1-1-1-1	N0	one	two	one	one	one-to-two
hOG01322	N0.HOG0001329	OG0001234	Tb11.v5.0437.1-p1, Tb927.10.13160:mRNA-p1	TcIL3000.A.H_000835700.1-p1	TvY486_1012740:mRNA-p1	TcCLB.506359.30:pseudogenic_transcript-p1	2	1	1	1	1-1-1-1	N0	two	one	one	one	two-to-one
hOG01323	N0.HOG0001330	OG0001235	Tb927.8.5210:mRNA-p1	TcIL3000.A.H_000612000.1-p1	TvY486_0031930:mRNA-p1, TvY486_0804780:mRNA-p1	TcCLB.511217.100:mRNA-p1	1	1	2	1	1-1-1-1	N0	one	one	two	one	one-to-one
hOG01324	N0.HOG0001331	OG0001236	Tb927.9.7030:mRNA-p1, Tb11.v5.0648.1-p1	TcIL3000.A.H_000681000.1-p1	TvY486_0902680:mRNA-p1	TcCLB.506625.160:mRNA-p1	2	1	1	1	1-1-1-1	N0	two	one	one	one	two-to-one
hOG01325	N0.HOG0001332	OG0001237	Tb10.v4.0044:mRNA-p1, Tb927.10.4320:mRNA-p1	TcIL3000.A.H_000752400.1-p1	TvY486_1004300:mRNA-p1	TcCLB.511469.80:mRNA-p1	2	1	1	1	1-1-1-1	N0	two	one	one	one	two-to-one
hOG01326	N0.HOG0001333	OG0001238	Tb11.v5.0687.1-p1, Tb927.9.8200:mRNA-p1	TcIL3000.A.H_000668900.1-p1	TvY486_0903260:mRNA-p1	TcCLB.510241.110:mRNA-p1	2	1	1	1	1-1-1-1	N0	two	one	one	one	two-to-one
hOG01327	N0.HOG0001334	OG0001239	Tb927.6.3730:mRNA-p1	TcIL3000.A.H_000177400.1-p1, TcIL3000.A.H_000473000.1-p1	TvY486_0603210:mRNA-p1	TcCLB.506941.270:mRNA-p1	1	2	1	1	1-1-1-1	N0	one	two	one	one	one-to-two
hOG01328	N0.HOG0001335	OG0001240	Tb927.11.14000:mRNA-p1, Tb927.11.14020:mRNA-p1	TcIL3000.A.H_001007000.1-p1, TcIL3000.A.H_001007200.1-p1	TvY486_1114860:mRNA-p1		2	2	1	0	1-1-1-0	N1	two	two	one	none	two-to-two
hOG01329	N0.HOG0001336	OG0001241	Tb927.2.5630:mRNA-p1, Tb927.2.5500:mRNA-p1	TcIL3000.A.H_000307900.1-p1, TcIL3000.A.H_000308400.1-p1		TcCLB.503975.60:mRNA-p1	2	2	0	1	1-1-0-1	N0	two	two	loss	one	two-to-two
hOG01330	N0.HOG0001337	OG0001242	Tb11.v5.0170.1-p1, Tb927.7.4890:mRNA-p1	TcIL3000.A.H_000533800.1-p1	TvY486_0704960:mRNA-p1	TcCLB.507817.60:mRNA-p1	2	1	1	1	1-1-1-1	N0	two	one	one	one	two-to-one
hOG01331	N0.HOG0001338	OG0001243	Tb927.3.2690:mRNA-p1	TcIL3000.A.H_000328500.1-p1	TvY486_0301980:mRNA-p1	TcCLB.508181.4:mRNA-p1, TcCLB.484949.9:mRNA-p1	1	1	1	2	1-1-1-1	N0	one	one	one	two	one-to-one
hOG01332	N0.HOG0001339	OG0001244	Tb11.v5.0690.1-p1, Tb927.3.3050:mRNA-p1	TcIL3000.A.H_000331900.1-p1	TvY486_0302410:mRNA-p1	TcCLB.506695.49:mRNA-p1	2	1	1	1	1-1-1-1	N0	two	one	one	one	two-to-one
hOG01333	N0.HOG0001340	OG0001245	Tb927.7.5620:mRNA-p1, Tb11.v5.0590.1-p1	TcIL3000.A.H_000540700.1-p1	TvY486_0705750:mRNA-p1	TcCLB.507559.20:mRNA-p1	2	1	1	1	1-1-1-1	N0	two	one	one	one	two-to-one
hOG01334	N0.HOG0001341	OG0001246	Tb927.8.5310:mRNA-p1	TcIL3000.A.H_000612900.1-p1, TcIL3000.A.H_000182600.1-p1	TvY486_0804900:mRNA-p1	TcCLB.511217.180:mRNA-p1	1	2	1	1	1-1-1-1	N0	one	two	one	one	one-to-two
hOG01335	N0.HOG0001342	OG0001247	Tb11.v5.0565.1-p1, Tb927.10.9820:mRNA-p1	TcIL3000.A.H_000806600.1-p1	TvY486_1009680:mRNA-p1	TcCLB.504147.80:mRNA-p1	2	1	1	1	1-1-1-1	N0	two	one	one	one	two-to-one
hOG01336	N0.HOG0001343	OG0001248	Tb927.5.3820:mRNA-p1	TcIL3000.A.H_000430300.1-p1	TvY486_0503260:mRNA-p1	TcCLB.507091.50:mRNA-p1, TcCLB.508375.30:mRNA-p1	1	1	1	2	1-1-1-1	N0	one	one	one	two	one-to-one
hOG01337	N0.HOG0001344	OG0001249	Tb927.10.4990:mRNA-p1	TcIL3000.A.H_000758200.1-p1	TvY486_1005040:mRNA-p1	TcCLB.511533.5:pseudogenic_transcript-p1, TcCLB.506677.20:mRNA-p1	1	1	1	2	1-1-1-1	N0	one	one	one	two	one-to-one
hOG01338	N0.HOG0001345	OG0001250	Tb927.4.3600:mRNA-p1, Tb927.4.3580:mRNA-p1	TcIL3000.A.H_000384000.1-p1	TvY486_0403360:mRNA-p1	TcCLB.507671.20:mRNA-p1	2	1	1	1	1-1-1-1	N0	two	one	one	one	two-to-one
hOG01339	N0.HOG0001346	OG0001251	Tb11.02.5370.1-p1, Tb11.02.5370b.1-p1	TcIL3000.A.H_000934300.1-p1	TvY486_1108050:mRNA-p1	TcCLB.508241.110:mRNA-p1	2	1	1	1	1-1-1-1	N0	two	one	one	one	two-to-one
hOG01340	N0.HOG0001347	OG0001252	Tb927.8.7470:mRNA-p1, Tb927.4.4950:mRNA-p1	TcIL3000.A.H_000634800.1-p1	TvY486_0404300:mRNA-p1	TcCLB.511439.60:mRNA-p1	2	1	1	1	1-1-1-1	N0	two	one	one	one	two-to-one
hOG01341	N0.HOG0001348	OG0001253	Tb11.v5.0250.1-p1, Tb927.10.5260:mRNA-p1, Tb11.v5.0497.1-p1	TcIL3000.A.H_000760600.1-p1	TvY486_1005300:mRNA-p1		3	1	1	0	1-1-1-0	N1	many	one	one	none	many-to-one
hOG01342	N0.HOG0001349	OG0001254	Tb927.11.940:mRNA-p1	TcIL3000.A.H_000870300.1-p1	TvY486_1100800:mRNA-p1	TcCLB.506925.370:pseudogenic_transcript-p1, TcCLB.506925.390:mRNA-p1	1	1	1	2	1-1-1-1	N0	one	one	one	two	one-to-one
hOG01343	N0.HOG0001350	OG0001255	Tb927.9.1940.2:mRNA-p1, Tb927.9.1940.1:mRNA-p1	TcIL3000.A.H_000645100.1-p1, TcIL3000.A.H_000644900.1-p1		TcCLB.509979.130:mRNA-p1	2	2	0	1	1-1-0-1	N0	two	two	loss	one	two-to-two
hOG01344	N0.HOG0001351	OG0001256	Tb927.10.1730:mRNA-p1	TcIL3000.A.H_000727600.1-p1	TvY486_0009700:mRNA-p1, TvY486_1001760:mRNA-p1	TcCLB.511911.102:mRNA-p1	1	1	2	1	1-1-1-1	N0	one	one	two	one	one-to-one
hOG01345	N0.HOG0001352	OG0001257	Tb927.11.12320.1:mRNA-p1, Tb927.11.12320.2:mRNA-p1	TcIL3000.A.H_000985900.1-p1	TvY486_1113270:mRNA-p1	TcCLB.511127.230:mRNA-p1	2	1	1	1	1-1-1-1	N0	two	one	one	one	two-to-one
hOG01346	N0.HOG0001353	OG0001258	Tb927.7.6480:mRNA-p1	TcIL3000.A.H_000547400.1-p1	TvY486_0706420:mRNA-p1	TcCLB.507979.40:mRNA-p1, TcCLB.510055.30:mRNA-p1	1	1	1	2	1-1-1-1	N0	one	one	one	two	one-to-one
hOG01347	N0.HOG0001354	OG0001259	Tb927.4.1640:mRNA-p1	TcIL3000.A.H_000365000.1-p1	TvY486_0401330:mRNA-p1	TcCLB.504057.120:mRNA-p1, TcCLB.506753.60:mRNA-p1	1	1	1	2	1-1-1-1	N0	one	one	one	two	one-to-one
hOG01348	N0.HOG0001355	OG0001260	Tb927.7.790.2:mRNA-p1, Tb927.7.790.1:mRNA-p1	TcIL3000.A.H_000494300.1-p1	TvY486_0700570:mRNA-p1	TcCLB.506135.100:mRNA-p1	2	1	1	1	1-1-1-1	N0	two	one	one	one	two-to-one
hOG01349	N0.HOG0001356	OG0001261	Tb11.v5.0427.1-p1, Tb927.10.15850:mRNA-p1	TcIL3000.A.H_000061900.1-p1	TvY486_1015250:mRNA-p1	TcCLB.503641.19:mRNA-p1	2	1	1	1	1-1-1-1	N0	two	one	one	one	two-to-one
hOG01350	N0.HOG0001357	OG0001262	Tb927.4.3170:mRNA-p1	TcIL3000.A.H_000380100.1-p1, TcIL3000.A.H_000172400.1-p1		TcCLB.508921.40:mRNA-p1, TcCLB.504055.50:mRNA-p1	1	2	0	2	1-1-0-1	N0	one	two	loss	two	one-to-two
hOG01351	N0.HOG0001358	OG0001263	Tb927.11.1600:mRNA-p1	TcIL3000.A.H_000877400.1-p1, TcIL3000.A.H_000244800.1-p1	TvY486_1101530:mRNA-p1	TcCLB.506367.100:mRNA-p1	1	2	1	1	1-1-1-1	N0	one	two	one	one	one-to-two
hOG01352	N0.HOG0001359	OG0001264	Tb11.v5.0374.1-p1, Tb927.10.510:mRNA-p1	TcIL3000.A.H_000715700.1-p1	TvY486_1000450:mRNA-p1	TcCLB.508785.10:mRNA-p1	2	1	1	1	1-1-1-1	N0	two	one	one	one	two-to-one
hOG01353	N0.HOG0001360	OG0001265	Tb927.7.4500:mRNA-p1, Tb11.v5.0263.1-p1	TcIL3000.A.H_000529700.1-p1	TvY486_0704590:mRNA-p1	TcCLB.506605.80:mRNA-p1	2	1	1	1	1-1-1-1	N0	two	one	one	one	two-to-one
hOG01354	N0.HOG0001361	OG0001266	Tb11.v5.0221.1-p1, Tb927.5.470:mRNA-p1	TcIL3000.A.H_000013200.1-p1	TvY486_0500070:mRNA-p1	TcCLB.509885.70:mRNA-p1	2	1	1	1	1-1-1-1	N0	two	one	one	one	two-to-one
hOG01355	N0.HOG0001362	OG0001267	Tb927.8.7240:mRNA-p1, Tb927.4.5150:mRNA-p1	TcIL3000.A.H_000632600.1-p1	TvY486_0000160:mRNA-p1	TcCLB.510595.49:mRNA-p1	2	1	1	1	1-1-1-1	N0	two	one	one	one	two-to-one
hOG01356	N0.HOG0001363	OG0001268	Tb927.11.12080.2:mRNA-p1, Tb927.11.12080.1:mRNA-p1	TcIL3000.A.H_000983700.1-p1	TvY486_1113030:mRNA-p1	TcCLB.504005.20:mRNA-p1	2	1	1	1	1-1-1-1	N0	two	one	one	one	two-to-one
hOG01357	N0.HOG0001364	OG0001269	Tb927.11.4430:mRNA-p1	TcIL3000.A.H_000904300.1-p1	TvY486_1104550:mRNA-p1	TcCLB.506179.10:mRNA-p1, TcCLB.506179.5:mRNA-p1	1	1	1	2	1-1-1-1	N0	one	one	one	two	one-to-one
hOG01358	N0.HOG0001365	OG0001270	Tb927.7.7070:mRNA-p1, Tb11.v5.0612.1-p1	TcIL3000.A.H_000552500.1-p1	TvY486_0706784:mRNA-p1	TcCLB.445869.10:mRNA-p1	2	1	1	1	1-1-1-1	N0	two	one	one	one	two-to-one
hOG01359	N0.HOG0001366	OG0001271	Tb927.11.7230:mRNA-p1, Tb11.v5.0259.1-p1	TcIL3000.A.H_000932000.1-p1	TvY486_1107710:mRNA-p1	TcCLB.508239.40:mRNA-p1	2	1	1	1	1-1-1-1	N0	two	one	one	one	two-to-one
hOG01360	N0.HOG0001367	OG0001272	Tb927.10.9980:mRNA-p1	TcIL3000.A.H_000805000.1-p1	TvY486_1009860:mRNA-p1	TcCLB.504103.10:mRNA-p1, TcCLB.508307.190:mRNA-p1	1	1	1	2	1-1-1-1	N0	one	one	one	two	one-to-one
hOG01361	N0.HOG0001368	OG0001273	Tb927.7.4060:mRNA-p1, Tb927.7.4070:mRNA-p1	TcIL3000.A.H_000525000.1-p1, TcIL3000.A.H_000525100.1-p1	TvY486_0704090:mRNA-p1		2	2	1	0	1-1-1-0	N1	two	two	one	none	two-to-two
hOG01362	N0.HOG0001369	OG0001274	Tb927.4.4310:mRNA-p1, Tb927.8.8050:mRNA-p1	TcIL3000.A.H_000391800.1-p1	TvY486_0807450:mRNA-p1	TcCLB.505009.10:mRNA-p1	2	1	1	1	1-1-1-1	N0	two	one	one	one	two-to-one
hOG01363	N0.HOG0001370	OG0001275	Tb11.v5.0384.1-p1, Tb927.1.1130:mRNA-p1	TcIL3000.A.H_000278100.1-p1	TvY486_0100420:mRNA-p1	TcCLB.511423.70:mRNA-p1	2	1	1	1	1-1-1-1	N0	two	one	one	one	two-to-one
hOG01364	N0.HOG0001371	OG0001276	Tb927.6.4450:mRNA-p1, Tb927.6.4400:mRNA-p1	TcIL3000.A.H_000479600.1-p1	TvY486_0603840:mRNA-p1	TcCLB.509167.130:mRNA-p1	2	1	1	1	1-1-1-1	N0	two	one	one	one	two-to-one
hOG01365	N0.HOG0001372	OG0001277	Tb927.5.3830:mRNA-p1	TcIL3000.A.H_000430400.1-p1	TvY486_0503270:mRNA-p1	TcCLB.507091.40:mRNA-p1, TcCLB.508375.50:mRNA-p1	1	1	1	2	1-1-1-1	N0	one	one	one	two	one-to-one
hOG01366	N0.HOG0001373	OG0001278	Tb927.4.3300:mRNA-p1	TcIL3000.A.H_000381300.1-p1, TcIL3000.A.H_000171100.1-p1	TvY486_0403090:mRNA-p1	TcCLB.507739.20:mRNA-p1	1	2	1	1	1-1-1-1	N0	one	two	one	one	one-to-two
hOG01367	N0.HOG0001374	OG0001279	Tb927.10.5920:mRNA-p1	TcIL3000.A.H_000766800.1-p1	TvY486_0000980:mRNA-p1, TvY486_1005860:mRNA-p1	TcCLB.509599.110:mRNA-p1	1	1	2	1	1-1-1-1	N0	one	one	two	one	one-to-one
hOG01368	N0.HOG0001375	OG0001280	Tb927.11.1460:mRNA-p1	TcIL3000.A.H_000248000.1-p1, TcIL3000.A.H_000876400.1-p1	TvY486_1101440:mRNA-p1	TcCLB.503793.20:mRNA-p1	1	2	1	1	1-1-1-1	N0	one	two	one	one	one-to-two
hOG01369	N0.HOG0001376	OG0001281	Tb927.3.1200.1:mRNA-p1, Tb927.3.1200.2:mRNA-p1	TcIL3000.A.H_000315800.1-p1	TvY486_0017750:mRNA-p1	TcCLB.509453.79:mRNA-p1	2	1	1	1	1-1-1-1	N0	two	one	one	one	two-to-one
hOG01370	N0.HOG0001377	OG0001282	Tb927.10.14170:mRNA-p1, Tb927.10.14160:mRNA-p1, Tb927.6.1520:mRNA-p1	TcIL3000.A.H_000845600.1-p1	TvY486_1013610:mRNA-p1		3	1	1	0	1-1-1-0	N1	many	one	one	none	many-to-one
hOG01371	N0.HOG0001378	OG0001283	Tb927.9.13100:mRNA-p1	TcIL3000.A.H_000700500.1-p1	TvY486_0906450:mRNA-p1	TcCLB.503557.20:mRNA-p1, TcCLB.506649.10:mRNA-p1	1	1	1	2	1-1-1-1	N0	one	one	one	two	one-to-one
hOG01372	N0.HOG0001379	OG0001284	Tb927.4.4740:mRNA-p1, Tb927.8.7730:mRNA-p1	TcIL3000.A.H_000396200.1-p1	TvY486_0404180:mRNA-p1	TcCLB.507395.10:mRNA-p1	2	1	1	1	1-1-1-1	N0	two	one	one	one	two-to-one
hOG01373	N0.HOG0001380	OG0001285	Tb927.10.3850:mRNA-p1, Tb11.v5.0479.1-p1	TcIL3000.A.H_000748400.1-p1	TvY486_1003870:mRNA-p1	TcCLB.511001.110:mRNA-p1	2	1	1	1	1-1-1-1	N0	two	one	one	one	two-to-one
hOG01374	N0.HOG0001381	OG0001286	Tb927.11.9080:mRNA-p1	TcIL3000.A.H_000947700.1-p1	TvY486_1109590:mRNA-p1	TcCLB.507077.9:mRNA-p1, TcCLB.511799.9:mRNA-p1	1	1	1	2	1-1-1-1	N0	one	one	one	two	one-to-one
hOG01375	N0.HOG0001382	OG0001287	Tb927.4.960:mRNA-p1	TcIL3000.A.H_000358500.1-p1	TvY486_0400690:mRNA-p1	TcCLB.506405.4:mRNA-p1, TcCLB.409101.9:mRNA-p1	1	1	1	2	1-1-1-1	N0	one	one	one	two	one-to-one
hOG01376	N0.HOG0001383	OG0001288	Tb927.4.4930:mRNA-p1, Tb927.8.7490:mRNA-p1	TcIL3000.A.H_000635000.1-p1	TvY486_0806920:mRNA-p1	TcCLB.511439.80:mRNA-p1	2	1	1	1	1-1-1-1	N0	two	one	one	one	two-to-one
hOG01377	N0.HOG0001384	OG0001289	Tb927.7.680:mRNA-p1, Tb11.v5.0778.1-p1	TcIL3000.A.H_000493200.1-p1	TvY486_0700440:mRNA-p1	TcCLB.506289.74:mRNA-p1	2	1	1	1	1-1-1-1	N0	two	one	one	one	two-to-one
hOG01378	N0.HOG0001385	OG0001290	Tb927.10.12040:mRNA-p1, Tb11.v5.1057.1-p1	TcIL3000.A.H_000825500.1-p1	TvY486_1011680:mRNA-p1	TcCLB.510123.20:mRNA-p1	2	1	1	1	1-1-1-1	N0	two	one	one	one	two-to-one
hOG01379	N0.HOG0001386	OG0001291	Tb927.10.3170:mRNA-p1, Tb11.v5.0791.1-p1	TcIL3000.A.H_000742400.1-p1	TvY486_1003160:mRNA-p1	TcCLB.504867.20:mRNA-p1	2	1	1	1	1-1-1-1	N0	two	one	one	one	two-to-one
hOG01380	N0.HOG0001387	OG0001292	Tb927.8.7520:mRNA-p1	TcIL3000.A.H_000635300.1-p1	TvY486_0806940:mRNA-p1	TcCLB.507107.50:mRNA-p1, TcCLB.511439.120:mRNA-p1	1	1	1	2	1-1-1-1	N0	one	one	one	two	one-to-one
hOG01381	N0.HOG0001388	OG0001293	Tb927.10.16030:mRNA-p1	TcIL3000.A.H_000037000.1-p1	TvY486_1015430:mRNA-p1	TcCLB.505945.5:mRNA-p1, TcCLB.506483.69:mRNA-p1	1	1	1	2	1-1-1-1	N0	one	one	one	two	one-to-one
hOG01382	N0.HOG0001389	OG0001294	Tb11.v5.0148.1-p1, Tb927.7.4610:mRNA-p1	TcIL3000.A.H_000530900.1-p1	TvY486_0704730:mRNA-p1	TcCLB.506605.194:mRNA-p1	2	1	1	1	1-1-1-1	N0	two	one	one	one	two-to-one
hOG01383	N0.HOG0001390	OG0001295	Tb927.10.3920:mRNA-p1, Tb11.v5.0502.1-p1	TcIL3000.A.H_000749000.1-p1	TvY486_1003970:mRNA-p1	TcCLB.511001.30:mRNA-p1	2	1	1	1	1-1-1-1	N0	two	one	one	one	two-to-one
hOG01384	N0.HOG0001391	OG0001296	Tb927.8.7540:mRNA-p1	TcIL3000.A.H_000215200.1-p1, TcIL3000.A.H_000635500.1-p1	TvY486_0806960:mRNA-p1, TvY486_0806980:mRNA-p1		1	2	2	0	1-1-1-0	N1	one	two	two	none	one-to-two
hOG01385	N0.HOG0001392	OG0001297	Tb927.4.1700:mRNA-p1	TcIL3000.A.H_000365600.1-p1	TvY486_0401420:mRNA-p1	TcCLB.510879.229:mRNA-p1, TcCLB.504057.170:mRNA-p1	1	1	1	2	1-1-1-1	N0	one	one	one	two	one-to-one
hOG01386	N0.HOG0001393	OG0001298	Tb927.3.3180:mRNA-p1, Tb11.v5.0584.1-p1	TcIL3000.A.H_000333200.1-p1	TvY486_0302550:mRNA-p1	TcCLB.510319.9:mRNA-p1	2	1	1	1	1-1-1-1	N0	two	one	one	one	two-to-one
hOG01387	N0.HOG0001394	OG0001299	Tb927.11.16250.1:mRNA-p1, Tb927.11.16250.2:mRNA-p1	TcIL3000.A.H_001028700.1-p1	TvY486_1117160:mRNA-p1	TcCLB.511525.29:mRNA-p1	2	1	1	1	1-1-1-1	N0	two	one	one	one	two-to-one
hOG01388	N0.HOG0001395	OG0001300	Tb11.v5.0481.1-p1, Tb927.10.15380:mRNA-p1	TcIL3000.A.H_000856500.1-p1	TvY486_1014750:mRNA-p1	TcCLB.506503.100:mRNA-p1	2	1	1	1	1-1-1-1	N0	two	one	one	one	two-to-one
hOG01389	N0.HOG0001396	OG0001301	Tb11.02.5110b.1-p1, Tb927.11.7216.1-p1	TcIL3000.A.H_000931700.1-p1	TvY486_1107650:mRNA-p1	TcCLB.508239.10:mRNA-p1	2	1	1	1	1-1-1-1	N0	two	one	one	one	two-to-one
hOG01390	N0.HOG0001397	OG0001302	Tb927.9.13140:mRNA-p1	TcIL3000.A.H_000700900.1-p1	TvY486_0906490:mRNA-p1	TcCLB.508467.19:mRNA-p1, TcCLB.510747.5:mRNA-p1	1	1	1	2	1-1-1-1	N0	one	one	one	two	one-to-one
hOG01391	N0.HOG0001398	OG0001303	Tb11.v5.0817.1-p1, Tb927.10.9750:mRNA-p1	TcIL3000.A.H_000807300.1-p1	TvY486_1009570:mRNA-p1	TcCLB.504147.190:mRNA-p1	2	1	1	1	1-1-1-1	N0	two	one	one	one	two-to-one
hOG01392	N0.HOG0001399	OG0001304	Tb11.v5.0194.1-p1, Tb927.10.6000:mRNA-p1	TcIL3000.A.H_000767800.1-p1	TvY486_1005950:mRNA-p1	TcCLB.506167.9:mRNA-p1	2	1	1	1	1-1-1-1	N0	two	one	one	one	two-to-one
hOG01393	N0.HOG0001400	OG0001305	Tb927.9.11750:mRNA-p1	TcIL3000.A.H_000691500.1-p1	TvY486_0905480:mRNA-p1, TvY486_0905470:mRNA-p1	TcCLB.507009.110:mRNA-p1	1	1	2	1	1-1-1-1	N0	one	one	two	one	one-to-one
hOG01394	N0.HOG0001401	OG0001306	Tb927.11.15960:mRNA-p1, Tb927.11.15950:mRNA-p1	TcIL3000.A.H_001025800.1-p1	TvY486_0403750:mRNA-p1	TcCLB.511543.30:mRNA-p1	2	1	1	1	1-1-1-1	N0	two	one	one	one	two-to-one
hOG01395	N0.HOG0001402	OG0001307	Tb927.9.6450:mRNA-p1	TcIL3000.A.H_000665200.1-p1	TvY486_0902440:mRNA-p1	TcCLB.504881.20:mRNA-p1, TcCLB.506579.129:mRNA-p1	1	1	1	2	1-1-1-1	N0	one	one	one	two	one-to-one
hOG01396	N0.HOG0001403	OG0001308	Tb11.v5.0674.1-p1, Tb927.10.11360:mRNA-p1	TcIL3000.A.H_000819000.1-p1	TvY486_1011040:mRNA-p1	TcCLB.507709.100:mRNA-p1	2	1	1	1	1-1-1-1	N0	two	one	one	one	two-to-one
hOG01397	N0.HOG0001404	OG0001309	Tb927.8.3640:mRNA-p1	TcIL3000.A.H_000597600.1-p1	TvY486_0803050:mRNA-p1	TcCLB.511575.120:mRNA-p1, TcCLB.506633.80:mRNA-p1	1	1	1	2	1-1-1-1	N0	one	one	one	two	one-to-one
hOG01398	N0.HOG0001405	OG0001310	Tb11.01.2730.1-p1	TcIL3000.A.H_000971900.1-p1	TvY486_0022690:mRNA-p1, TvY486_1111920:mRNA-p1	TcCLB.509823.4:mRNA-p1	1	1	2	1	1-1-1-1	N0	one	one	two	one	one-to-one
hOG01399	N0.HOG0001406	OG0001311	Tb927.5.780:mRNA-p1	TcIL3000.A.H_000399700.1-p1	TvY486_0500380:mRNA-p1, TvY486_0500300:mRNA-p1	TcCLB.508541.210:mRNA-p1	1	1	2	1	1-1-1-1	N0	one	one	two	one	one-to-one
hOG01400	N0.HOG0001407	OG0001312	Tb927.11.11340:mRNA-p1, Tb11.v5.1036.1-p1	TcIL3000.A.H_000976200.1-p1	TvY486_1112340:mRNA-p1	TcCLB.511211.150:mRNA-p1	2	1	1	1	1-1-1-1	N0	two	one	one	one	two-to-one
hOG01401	N0.HOG0001408	OG0001313	Tb927.6.950:mRNA-p1	TcIL3000.A.H_000446700.1-p1	TvY486_0600460:mRNA-p1	TcCLB.506531.60:mRNA-p1, TcCLB.507537.30:mRNA-p1	1	1	1	2	1-1-1-1	N0	one	one	one	two	one-to-one
hOG01402	N0.HOG0001409	OG0001314	Tb927.10.1950:mRNA-p1	TcIL3000.A.H_000729700.1-p1, TcIL3000.A.H_000729200.1-p1	TvY486_1001920:mRNA-p1	TcCLB.506493.40:mRNA-p1	1	2	1	1	1-1-1-1	N0	one	two	one	one	one-to-two
hOG01403	N0.HOG0001410	OG0001315	Tb927.10.14500:mRNA-p1	TcIL3000.A.H_000848900.1-p1, TcIL3000.A.H_000251000.1-p1	TvY486_1013970:mRNA-p1	TcCLB.453917.9:mRNA-p1	1	2	1	1	1-1-1-1	N0	one	two	one	one	one-to-two
hOG01404	N0.HOG0001411	OG0001316	Tb927.9.4040:mRNA-p1, Tb927.9.3970:mRNA-p1	TcIL3000.A.H_000655400.1-p1	TvY486_0901400:mRNA-p1	TcCLB.506829.80:mRNA-p1	2	1	1	1	1-1-1-1	N0	two	one	one	one	two-to-one
hOG01405	N0.HOG0001412	OG0001317	Tb927.8.4470.2:mRNA-p1, Tb927.8.4470.1:mRNA-p1	TcIL3000.A.H_000605000.1-p1	TvY486_0803930:mRNA-p1	TcCLB.508989.60:mRNA-p1	2	1	1	1	1-1-1-1	N0	two	one	one	one	two-to-one
hOG01406	N0.HOG0001413	OG0001318	Tb927.11.4610:mRNA-p1, Tb11.v5.0587.1-p1	TcIL3000.A.H_000905700.1-p1	TvY486_1104700:mRNA-p1	TcCLB.506227.150:mRNA-p1	2	1	1	1	1-1-1-1	N0	two	one	one	one	two-to-one
hOG01407	N0.HOG0001414	OG0001319	Tb927.11.15660:mRNA-p1, Tb11.v5.0666.1-p1	TcIL3000.A.H_001023000.1-p1	TvY486_1116510:mRNA-p1	TcCLB.510939.20:mRNA-p1	2	1	1	1	1-1-1-1	N0	two	one	one	one	two-to-one
hOG01408	N0.HOG0001415	OG0001320	Tb927.7.6620.2:mRNA-p1, Tb927.7.6620.1:mRNA-p1	TcIL3000.A.H_000548300.1-p1	TvY486_0706430:mRNA-p1	TcCLB.510055.60:mRNA-p1	2	1	1	1	1-1-1-1	N0	two	one	one	one	two-to-one
hOG01409	N0.HOG0001416	OG0001321	Tb927.9.2800:mRNA-p1	TcIL3000.A.H_000650200.1-p1	TvY486_0016380:mRNA-p1, TvY486_0012400:mRNA-p1	TcCLB.508347.20:mRNA-p1	1	1	2	1	1-1-1-1	N0	one	one	two	one	one-to-one
hOG01410	N0.HOG0001417	OG0001322	Tb927.2.2970:mRNA-p1	TcIL3000.A.H_000295000.1-p1	TvY486_0200630:mRNA-p1	TcCLB.506979.20:mRNA-p1, TcCLB.509127.50:mRNA-p1	1	1	1	2	1-1-1-1	N0	one	one	one	two	one-to-one
hOG01411	N0.HOG0001418	OG0001323	Tb927.4.5180:mRNA-p1, Tb927.8.7220:mRNA-p1	TcIL3000.A.H_000632300.1-p1	TvY486_0806750:mRNA-p1	TcCLB.510597.9:mRNA-p1	2	1	1	1	1-1-1-1	N0	two	one	one	one	two-to-one
hOG01412	N0.HOG0001419	OG0001324	Tb11.v5.0664.1-p1, Tb927.3.1900:mRNA-p1	TcIL3000.A.H_000322000.1-p1	TvY486_0301180:mRNA-p1	TcCLB.506543.100:mRNA-p1	2	1	1	1	1-1-1-1	N0	two	one	one	one	two-to-one
hOG01413	N0.HOG0001420	OG0001325	Tb927.11.15830:mRNA-p1, Tb11.v5.0683.1-p1	TcIL3000.A.H_001024500.1-p1	TvY486_1116650:mRNA-p1	TcCLB.511545.100:mRNA-p1	2	1	1	1	1-1-1-1	N0	two	one	one	one	two-to-one
hOG01414	N0.HOG0001421	OG0001326	Tb11.v5.0962.1-p1, Tb927.4.3090:mRNA-p1	TcIL3000.A.H_000379300.1-p1	TvY486_0402960:mRNA-p1	TcCLB.506265.160:mRNA-p1	2	1	1	1	1-1-1-1	N0	two	one	one	one	two-to-one
hOG01415	N0.HOG0001422	OG0001327	Tb927.7.6460.2:mRNA-p1, Tb927.7.6460.1:mRNA-p1	TcIL3000.A.H_000547200.1-p1	TvY486_0706380:mRNA-p1	TcCLB.506515.10:mRNA-p1	2	1	1	1	1-1-1-1	N0	two	one	one	one	two-to-one
hOG01416	N0.HOG0001423	OG0001328	Tb927.7.3390.1:mRNA-p1, Tb927.7.3390.2:mRNA-p1	TcIL3000.A.H_000518600.1-p1	TvY486_0703250:mRNA-p1	TcCLB.508323.40:mRNA-p1	2	1	1	1	1-1-1-1	N0	two	one	one	one	two-to-one
hOG01417	N0.HOG0001424	OG0001329	Tb927.10.11260:mRNA-p1	TcIL3000.A.H_000818200.1-p1	TvY486_1010930:mRNA-p1, TvY486_1010910:mRNA-p1	TcCLB.507711.50:mRNA-p1	1	1	2	1	1-1-1-1	N0	one	one	two	one	one-to-one
hOG01418	N0.HOG0001425	OG0001330	Tb927.8.6980:mRNA-p1, Tb927.4.5340:mRNA-p1	TcIL3000.A.H_000629400.1-p1	TvY486_0404570:mRNA-p1, TvY486_0806530:mRNA-p1		2	1	2	0	1-1-1-0	N1	two	one	two	none	two-to-one
hOG01419	N0.HOG0001426	OG0001331	Tb927.10.13950:mRNA-p1	TcIL3000.A.H_000840500.1-p1, TcIL3000.A.H_000233600.1-p1	TvY486_1013490:mRNA-p1	TcCLB.510293.20:mRNA-p1	1	2	1	1	1-1-1-1	N0	one	two	one	one	one-to-two
hOG01420	N0.HOG0001427	OG0001332	Tb927.4.2560:mRNA-p1, Tb11.v5.0672.1-p1	TcIL3000.A.H_000374500.1-p1	TvY486_0402470:mRNA-p1	TcCLB.506631.20:mRNA-p1	2	1	1	1	1-1-1-1	N0	two	one	one	one	two-to-one
hOG01421	N0.HOG0001428	OG0001333	Tb927.8.4900:mRNA-p1, Tb11.v5.0862.1-p1	TcIL3000.A.H_000609000.1-p1	TvY486_0804400:mRNA-p1	TcCLB.511215.10:mRNA-p1	2	1	1	1	1-1-1-1	N0	two	one	one	one	two-to-one
hOG01422	N0.HOG0001429	OG0001334	Tb927.10.14140:mRNA-p1, Tb11.v5.0605.1-p1	TcIL3000.A.H_000845400.1-p1	TvY486_1013590:mRNA-p1	TcCLB.507993.390:mRNA-p1	2	1	1	1	1-1-1-1	N0	two	one	one	one	two-to-one
hOG01423	N0.HOG0001430	OG0001335	Tb11.v5.0629.1-p1, Tb927.3.4500:mRNA-p1	TcIL3000.A.H_000348800.1-p1	TvY486_0303770:mRNA-p1	TcCLB.507257.60:mRNA-p1	2	1	1	1	1-1-1-1	N0	two	one	one	one	two-to-one
hOG01424	N0.HOG0001431	OG0001336	Tb927.9.8990:mRNA-p1	TcIL3000.A.H_000672600.1-p1	TvY486_0903680:mRNA-p1	TcCLB.483623.10:mRNA-p1, TcCLB.510431.20:mRNA-p1	1	1	1	2	1-1-1-1	N0	one	one	one	two	one-to-one
hOG01425	N0.HOG0001432	OG0001337	Tb927.10.9770:mRNA-p1, Tb11.v5.0848.1-p1	TcIL3000.A.H_000807100.1-p1	TvY486_1009600:mRNA-p1	TcCLB.504147.170:mRNA-p1	2	1	1	1	1-1-1-1	N0	two	one	one	one	two-to-one
hOG01426	N0.HOG0001433	OG0001338	Tb11.v5.0435.1-p1, Tb927.11.3650:mRNA-p1	TcIL3000.A.H_000897700.1-p1	TvY486_1103820:mRNA-p1	TcCLB.508731.60:mRNA-p1	2	1	1	1	1-1-1-1	N0	two	one	one	one	two-to-one
hOG01427	N0.HOG0001434	OG0001339	Tb927.10.5870:mRNA-p1	TcIL3000.A.H_000766300.1-p1, TcIL3000.A.H_000221400.1-p1	TvY486_1005810:mRNA-p1	TcCLB.509599.50:mRNA-p1	1	2	1	1	1-1-1-1	N0	one	two	one	one	one-to-two
hOG01428	N0.HOG0001435	OG0001340	Tb11.v5.0256.1-p1, Tb927.11.7270:mRNA-p1	TcIL3000.A.H_000932300.1-p1	TvY486_1107780:mRNA-p1	TcCLB.506779.50:mRNA-p1	2	1	1	1	1-1-1-1	N0	two	one	one	one	two-to-one
hOG01429	N0.HOG0001436	OG0001341	Tb11.v5.0183.1-p1, Tb927.7.5030:mRNA-p1	TcIL3000.A.H_000535200.1-p1	TvY486_0705110:mRNA-p1	TcCLB.509149.70:mRNA-p1	2	1	1	1	1-1-1-1	N0	two	one	one	one	two-to-one
hOG01430	N0.HOG0001437	OG0001342	Tb927.3.2070:mRNA-p1	TcIL3000.A.H_000323500.1-p1	TvY486_0301410:mRNA-p1	TcCLB.482097.10:mRNA-p1, TcCLB.504047.70:mRNA-p1	1	1	1	2	1-1-1-1	N0	one	one	one	two	one-to-one
hOG01431	N0.HOG0001438	OG0001343	Tb927.4.2760:mRNA-p1	TcIL3000.A.H_000225000.1-p1, TcIL3000.A.H_000376200.1-p1	TvY486_0402650:mRNA-p1	TcCLB.506637.30:mRNA-p1	1	2	1	1	1-1-1-1	N0	one	two	one	one	one-to-two
hOG01432	N0.HOG0001439	OG0001344	Tb927.10.7690:mRNA-p1	TcIL3000.A.H_000787700.1-p1, TcIL3000.A.H_000787400.1-p1	TvY486_1007530:mRNA-p1	TcCLB.506251.10:mRNA-p1	1	2	1	1	1-1-1-1	N0	one	two	one	one	one-to-two
hOG01433	N0.HOG0001440	OG0001345	Tb11.v5.0356.1-p1, Tb927.1.1240:mRNA-p1	TcIL3000.A.H_000278900.1-p1	TvY486_0100510:mRNA-p1	TcCLB.508993.10:mRNA-p1	2	1	1	1	1-1-1-1	N0	two	one	one	one	two-to-one
hOG01434	N0.HOG0001441	OG0001346	Tb11.0890:mRNA-p1, Tb927.11.670:mRNA-p1	TcIL3000.A.H_000869200.1-p1	TvY486_1100510:mRNA-p1	TcCLB.506925.70:mRNA-p1	2	1	1	1	1-1-1-1	N0	two	one	one	one	two-to-one
hOG01435	N0.HOG0001442	OG0001347	Tb927.2.3420:mRNA-p1	TcIL3000.A.H_000193900.1-p1, TcIL3000.A.H_000297200.1-p1	TvY486_0200770:mRNA-p1	TcCLB.508771.34:mRNA-p1	1	2	1	1	1-1-1-1	N0	one	two	one	one	one-to-two
hOG01436	N0.HOG0001443	OG0001348	Tb11.02.5380.1-p1, Tb11.02.5380b.1-p1	TcIL3000.A.H_000934400.1-p1	TvY486_1108060:mRNA-p1	TcCLB.508241.120:mRNA-p1	2	1	1	1	1-1-1-1	N0	two	one	one	one	two-to-one
hOG01437	N0.HOG0001444	OG0001349	Tb11.v5.0535.1-p1, Tb927.10.10410:mRNA-p1	TcIL3000.A.H_000811000.1-p1	TvY486_1010305:mRNA-p1	TcCLB.503425.29:mRNA-p1	2	1	1	1	1-1-1-1	N0	two	one	one	one	two-to-one
hOG01438	N0.HOG0001445	OG0001350	Tb927.11.7370:mRNA-p1	TcIL3000.A.H_000933400.1-p1	TvY486_1107910:mRNA-p1, TvY486_0043010:mRNA-p1	TcCLB.506779.170:mRNA-p1	1	1	2	1	1-1-1-1	N0	one	one	two	one	one-to-one
hOG01439	N0.HOG0001446	OG0001351	Tb927.10.10880:mRNA-p1	TcIL3000.A.H_000815400.1-p1	TvY486_0043400:mRNA-p1, TvY486_0043440:mRNA-p1, TvY486_0043450:mRNA-p1		1	1	3	0	1-1-1-0	N1	one	one	many	none	one-to-one
hOG01440	N0.HOG0001447	OG0001352	Tb11.v5.0433.1-p1, Tb927.11.12720:mRNA-p1	TcIL3000.A.H_000989600.1-p1	TvY486_0006610:mRNA-p1	TcCLB.511555.20:mRNA-p1	2	1	1	1	1-1-1-1	N0	two	one	one	one	two-to-one
hOG01441	N0.HOG0001448	OG0001353	Tb927.5.4130:mRNA-p1	TcIL3000.A.H_000206000.1-p1, TcIL3000.A.H_000433000.1-p1	TvY486_0503540:mRNA-p1	TcCLB.507941.100:mRNA-p1	1	2	1	1	1-1-1-1	N0	one	two	one	one	one-to-two
hOG01442	N0.HOG0001449	OG0001354	Tb927.10.15780:mRNA-p1, Tb11.v5.0359.1-p1	TcIL3000.A.H_000061200.1-p1	TvY486_1015170:mRNA-p1	TcCLB.511361.70:mRNA-p1	2	1	1	1	1-1-1-1	N0	two	one	one	one	two-to-one
hOG01443	N0.HOG0001450	OG0001355	Tb927.10.14810:mRNA-p1	TcIL3000.A.H_000851600.1-p1, TcIL3000.A.H_000240700.1-p1	TvY486_1014240:mRNA-p1	TcCLB.506211.170:mRNA-p1	1	2	1	1	1-1-1-1	N0	one	two	one	one	one-to-two
[truncated: 9,159 more rows]
