# Supplementary material for: Mapping diversity in African trypanosomes using high resolution spatial proteomics
Source: Nat Commun. 2023 Jul 21;14:4401. doi: 10.1038/s41467-023-40125-z (PMC10361982; doi:10.1038/s41467-023-40125-z)
Supplement: Supplementary file 14 — Source data [file 41467_2023_40125_MOESM14_ESM.xlsx]

## Sheet: Fig1C_I_TbBSF_n3
	Dim.1	Dim.2
Tb05.5K5.110	27.5747	76.7259
Tb05.5K5.120	-86.56	-7.8236
Tb05.5K5.130	-70.0096	76.7549
Tb05.5K5.150	16.6537	-58.9552
Tb05.5K5.160	-1.64252	1.01201
Tb05.5K5.170	24.5788	-106.172
Tb05.5K5.200	83.7069	4.02121
Tb05.5K5.210	36.3562	-67.3124
Tb05.5K5.220	35.6886	-66.0987
Tb05.5K5.40	-90.792	68.3151
Tb05.5K5.50	-97.1081	75.1236
Tb05.5K5.70	25.5335	60.7653
Tb05.5K5.80	33.3791	26.0522
Tb06.3A7.960	32.792	-19.8191
Tb07.11L3.90	34.6248	48.7422
Tb08.27P2.110	52.674	-59.1849
Tb09.v4.0013	13.2422	32.3842
Tb09.v4.0018	11.5713	-97.0413
Tb09.v4.0030	57.9246	-45.2099
Tb09.v4.0065	54.3395	-58.9115
Tb09.v4.0107	4.89959	-37.3929
Tb09.v4.0119	27.5784	-78.4569
Tb09.v4.0150	59.4327	-53.7876
Tb09.v4.0151	36.5121	-77.092
Tb10.v4.0033	50.8325	32.6853
Tb10.v4.0036	92.8879	20.3171
Tb10.v4.0039	-86.6027	90.1653
Tb10.v4.0040	93.8029	42.7546
Tb10.v4.0041	79.8071	19.9981
Tb10.v4.0045	-12.9664	-73.5231
Tb10.v4.0066	35.5893	-86.427
Tb10.v4.0217	62.9119	-50.5979
Tb10.v4.0218	65.6109	-48.417
Tb10.v4.0247	26.2667	-63.988
Tb11.01.2730	-89.3705	-1.04533
Tb11.01.6241	5.89752	-37.4423
Tb11.01.6250	36.316	-77.4143
Tb11.02.5100b	-63.6637	-44.7906
Tb11.02.5105b	-17.029	-55.5276
Tb11.02.5120b	-26.3691	-77.2405
Tb11.02.5360	13.1438	-95.0453
Tb11.02.5380	29.2897	-4.0896
Tb11.02.5390b	-48.6724	-49.6086
Tb11.02.5420	18.4541	-83.4623
Tb11.02.5430	42.1151	36.8722
Tb11.0320	-48.1535	-53.9583
Tb11.0330	-88.7149	-13.3185
Tb11.0350	70.2219	-52.3427
Tb11.0390	28.0225	46.3604
Tb11.0550	-13.8522	-88.0258
Tb11.0845	-94.2181	66.2868
Tb11.1040	25.8184	-75.6439
Tb11.1240	49.8128	33.8535
Tb11.1790	-8.05367	41.5231
Tb11.v5.0126	27.3178	-81.8424
Tb11.v5.0137	-70.795	63.5961
Tb11.v5.0151	59.3004	-60.3668
Tb11.v5.0152	49.9567	54.3345
Tb11.v5.0154	92.2199	25.9859
Tb11.v5.0157	-65.2383	84.8334
Tb11.v5.0161	-87.1474	66.0751
Tb11.v5.0162	48.3282	74.0269
Tb11.v5.0164	93.546	41.5807
Tb11.v5.0165	-47.7088	79.8725
Tb11.v5.0166	-105.56	85.1382
Tb11.v5.0169	-104.957	92.2737
Tb11.v5.0170	-3.23621	-71.7625
Tb11.v5.0172	-97.8063	90.3609
Tb11.v5.0175	-41.3976	-56.759
Tb11.v5.0177	1.74757	60.9651
Tb11.v5.0179	14.054	-64.1102
Tb11.v5.0181	-3.13614	32.7955
Tb11.v5.0183	-6.01503	10.5085
Tb11.v5.0184	2.32832	2.81631
Tb11.v5.0185	-88.684	85.5015
Tb11.v5.0188	-46.2751	-36.9316
Tb11.v5.0192	-16.9406	28.1988
Tb11.v5.0193	-74.3145	-6.18548
Tb11.v5.0196	49.5742	73.6094
Tb11.v5.0199	-3.39469	20.3619
Tb11.v5.0200	49.1147	74.0611
Tb11.v5.0203	-75.019	95.784
Tb11.v5.0209	-38.7243	-69.9954
Tb11.v5.0213	61.2871	-52.3695
Tb11.v5.0214	-50.593	-50.8813
Tb11.v5.0215	-33.4164	54.8656
Tb11.v5.0216	46.0208	-55.1954
Tb11.v5.0220	63.2432	-48.8881
Tb11.v5.0222	-46.0594	-50.492
Tb11.v5.0226	51.9427	-54.0276
Tb11.v5.0228	70.8511	-52.0217
Tb11.v5.0230	70.6397	-54.9288
Tb11.v5.0231	70.6993	-53.0668
Tb11.v5.0236	16.5467	51.1977
Tb11.v5.0237	-8.70459	80.051
Tb11.v5.0246	24.9854	72.1192
Tb11.v5.0252	45.4764	51.5812
Tb11.v5.0255	95.4293	51.0041
Tb11.v5.0257	-39.3704	-21.2912
Tb11.v5.0261	108.554	33.0881
Tb11.v5.0265	104.051	34.2831
Tb11.v5.0269	-14.0482	61.8815
Tb11.v5.0270	93.5353	44.7773
Tb11.v5.0271	-102.16	78.3054
Tb11.v5.0272	-88.8339	74.5777
Tb11.v5.0274	18.8513	70.2784
Tb11.v5.0276	-60.141	-71.963
Tb11.v5.0277	25.3547	60.56
Tb11.v5.0295	70.4356	25.1721
Tb11.v5.0303	-74.9347	-3.50988
Tb11.v5.0305	-26.7558	37.6576
Tb11.v5.0312	13.4844	-44.6802
Tb11.v5.0325	-40.3764	-49.2169
Tb11.v5.0326	-48.1275	-41.6799
Tb11.v5.0330	47.2903	-79.0666
Tb11.v5.0331	53.2044	-76.3628
Tb11.v5.0340	4.61738	46.7475
Tb11.v5.0342	105.288	23.9086
Tb11.v5.0365	3.55188	-89.568
Tb11.v5.0366	3.55061	-89.574
Tb11.v5.0372	6.25778	-96.3458
Tb11.v5.0391	17.1055	72.5948
Tb11.v5.0394	-87.0727	-1.4917
Tb11.v5.0396	-36.2389	-37.7402
Tb11.v5.0397	-12.1484	-69.9503
Tb11.v5.0402	26.0758	-84.7682
Tb11.v5.0406	7.20558	-107.266
Tb11.v5.0414	70.5503	19.3648
Tb11.v5.0420	-100.902	82.09
Tb11.v5.0421	68.8495	-54.7355
Tb11.v5.0422	-57.8627	73.9307
Tb11.v5.0426	5.12475	66.4319
Tb11.v5.0427	-54.1459	42.5696
Tb11.v5.0434	-1.5842	8.09506
Tb11.v5.0436	1.79016	75.7452
Tb11.v5.0438	-24.625	-28.7888
Tb11.v5.0446	-40.1348	-33.1101
Tb11.v5.0463	32.9339	-80.3394
Tb11.v5.0465	-52.1693	-79.6072
Tb11.v5.0468	-1.60295	-93.2083
Tb11.v5.0474	23.1469	21.6106
Tb11.v5.0477	-81.1106	77.8886
Tb11.v5.0480	-3.63802	40.5485
Tb11.v5.0487	91.6523	23.9583
Tb11.v5.0489	-11.9772	40.3521
Tb11.v5.0495	-48.8106	-37.9882
Tb11.v5.0500	-42.7603	-35.2725
Tb11.v5.0502	-94.1437	75.6778
Tb11.v5.0507	58.7952	32.1092
Tb11.v5.0512	79.8033	9.89808
Tb11.v5.0516	91.2188	27.2572
Tb11.v5.0519	-6.86205	-56.6334
Tb11.v5.0527	72.7221	19.6592
Tb11.v5.0530	53.3786	-8.25217
Tb11.v5.0531	-50.7504	37.9398
Tb11.v5.0533	65.8768	34.1096
Tb11.v5.0540	52.2421	-73.5324
Tb11.v5.0544	-55.6166	-53.6378
Tb11.v5.0553	36.3889	63.468
Tb11.v5.0563	7.53303	74.341
Tb11.v5.0564	76.1201	19.3182
Tb11.v5.0566	-15.067	28.4683
Tb11.v5.0567	-11.6515	40.3229
Tb11.v5.0578	76.5671	-58.8201
Tb11.v5.0580	19.4308	-100.838
Tb11.v5.0594	32.3868	-6.65905
Tb11.v5.0596	82.7546	22.6871
Tb11.v5.0601	27.1911	-14.7964
Tb11.v5.0611	-46.6648	-31.6092
Tb11.v5.0616	-54.5577	83.2464
Tb11.v5.0624	20.1045	49.3046
Tb11.v5.0639	-105.321	74.5551
Tb11.v5.0650	104.364	33.2787
Tb11.v5.0652	-58.1413	86.41
Tb11.v5.0655	18.7139	9.37091
Tb11.v5.0668	31.2467	-81.9179
Tb11.v5.0671	6.8316	14.0488
Tb11.v5.0672	-17.5348	-80.1096
Tb11.v5.0684	38.2924	38.4141
Tb11.v5.0686	-36.7408	-65.844
Tb11.v5.0692	-14.3065	-85.2346
Tb11.v5.0700	-42.1144	-8.03036
Tb11.v5.0707	88.0913	14.8566
Tb11.v5.0710	-1.84607	-61.0619
Tb11.v5.0713	3.4188	46.6833
Tb11.v5.0716	-74.4114	0.425615
Tb11.v5.0725	17.6739	-51.9605
Tb11.v5.0731	49.6002	-53.2384
Tb11.v5.0738	18.7548	22.2308
Tb11.v5.0739	-73.8937	3.81087
Tb11.v5.0741	-96.1624	80.633
Tb11.v5.0742	48.2262	72.6792
Tb11.v5.0746	87.1201	25.5582
Tb11.v5.0752	28.6678	-80.1545
Tb11.v5.0757	103.059	43.8683
Tb11.v5.0758	-2.48453	11.936
Tb11.v5.0771	10.284	-60.0411
Tb11.v5.0814	69.0985	-78.0446
Tb11.v5.0831	-2.11942	22.6538
Tb11.v5.0861	-29.9872	36.8668
Tb11.v5.0926	-65.4508	64.4295
Tb11.v5.0936	37.317	-77.0914
Tb11.v5.0953	45.802	-31.9012
Tb11.v5.0959	-66.7058	1.78031
Tb11.v5.0965	-54.4922	-53.8737
Tb11.v5.0966	-10.0555	-62.931
Tb11.v5.0970	-13.1124	45.0511
Tb11.v5.0991	-38.3655	-32.4128
Tb11.v5.0996	-95.9982	80.0665
Tb11.v5.1012	-46.6717	-37.09
Tb11.v5.1013	54.4838	15.8548
Tb11.v5.1022	31.8956	-62.2217
Tb11.v5.1026	65.682	-54.6356
Tb11.v5.1038	-37.0167	-1.17652
Tb11.v5.1055	-100.82	76.6406
Tb427.BES40.10	29.3813	-82.8805
Tb427.BES40.13	40.0511	-63.51
Tb427.BES40.15	20.274	54.7904
Tb427.BES40.16	28.8842	-82.825
Tb427.BES40.18	61.5341	-53.2994
Tb427.BES40.2	72.5536	-69.0238
Tb427.BES40.20	30.7577	-81.6859
Tb427.BES40.22	45.625	-30.4727
Tb427.BES40.3	62.5483	-52.7631
Tb427.BES40.4	58.4932	-56.2668
Tb427.BES40.8	34.6151	-75.1464
Tb927.1.1000	-37.7643	-61.3165
Tb927.1.1010	-81.7346	89.9766
Tb927.1.1020	31.8436	-49.5916
Tb927.1.1050	11.8254	-105.241
Tb927.1.1060	-0.571932	49.7018
Tb927.1.1080	7.54287	70.5015
Tb927.1.1100	-73.858	-0.736304
Tb927.1.1120	10.9286	66.7281
Tb927.1.1130	-6.84188	-75.1588
Tb927.1.1160	17.7128	-15.0864
Tb927.1.1170	-26.7271	42.4225
Tb927.1.120	4.19723	41.9455
Tb927.1.1200	-61.5843	-71.6221
Tb927.1.1210	-49.3552	-64.2536
Tb927.1.1220	85.8496	20.1261
Tb927.1.1240	84.3218	13.9746
Tb927.1.1270	88.0929	0.984099
Tb927.1.1330	-28.917	-33.1444
Tb927.1.1380	33.0797	17.7393
Tb927.1.1390	-54.0433	-66.3087
Tb927.1.1400	72.8656	25.0249
Tb927.1.1420	50.4991	35.4478
Tb927.1.1500	70.8032	20.3115
Tb927.1.1530	17.6446	41.9635
Tb927.1.1550	-20.8456	-20.6374
Tb927.1.1560	54.5778	-2.2923
Tb927.1.1580	-14.3131	-73.7793
Tb927.1.1600	-15.5988	-34.8543
Tb927.1.1610	-37.1577	-51.5986
Tb927.1.1620	15.1729	65.6602
Tb927.1.1630	-22.3647	38.7713
Tb927.1.1670	83.0735	8.50309
Tb927.1.1680	-12.3908	1.70197
Tb927.1.1690	-41.0758	-42.8444
Tb927.1.1700	9.18022	78.432
Tb927.1.1710	4.33261	58.4896
Tb927.1.1720	13.6952	38.6313
Tb927.1.1730	-45.3389	-45.7486
Tb927.1.1750	-25.8142	35.7943
Tb927.1.1770	4.36858	-66.5603
Tb927.1.1790	16.0645	34.661
Tb927.1.180	26.9471	38.1925
Tb927.1.1820	-1.80639	51.3158
Tb927.1.1880	32.3087	51.856
Tb927.1.1890	-12.466	34.3654
Tb927.1.1910	50.1767	-5.01472
Tb927.1.1920	-55.4401	-3.52854
Tb927.1.1930	24.4331	6.19807
Tb927.1.1960	54.838	37.3042
Tb927.1.1980	79.5963	-72.9923
Tb927.1.2100	-73.5249	81.6724
Tb927.1.2120	38.4818	-61.6939
Tb927.1.2190	23.0879	-10.7117
Tb927.1.2210	81.1999	19.8744
Tb927.1.2230	34.5858	-55.8165
Tb927.1.2260	35.7034	-58.1343
Tb927.1.2320	-19.7213	-60.3663
Tb927.1.2330	-85.4391	69.4967
Tb927.1.2380	-85.4522	69.5119
Tb927.1.2450	-25.3905	27.3728
Tb927.1.2570	63.7013	3.90318
Tb927.1.2580	0.267899	54.9066
Tb927.1.2600	35.1526	51.226
Tb927.1.2640	-34.0767	47.7016
Tb927.1.2670	-97.2371	78.1534
Tb927.1.2710	6.60501	19.9232
Tb927.1.2730	-48.5627	-30.5159
Tb927.1.2750	49.5625	45.3086
Tb927.1.2770	-84.103	-10.3689
Tb927.1.2970	74.6427	7.09767
Tb927.1.2990	-58.5907	-62.3864
Tb927.1.3000	81.9585	7.4278
Tb927.1.3010	-45.1323	-45.475
Tb927.1.3030	-42.7478	-43.6586
Tb927.1.3040	-45.1554	-18.9688
Tb927.1.3050	26.2436	28.6358
Tb927.1.3070	41.7722	39.2049
Tb927.1.3110	77.0031	-64.1422
Tb927.1.3150	50.2503	-67.6948
Tb927.1.3170	83.5727	2.3695
Tb927.1.3180	33.8758	47.3592
Tb927.1.3200	109.612	25.7655
Tb927.1.3220	22.6373	-74.5897
Tb927.1.3230	9.26778	24.9193
Tb927.1.3250	-85.9219	97.122
Tb927.1.3260	54.9749	25.0588
Tb927.1.3270	-13.6206	41.5991
Tb927.1.3290	-51.9176	-4.76955
Tb927.1.3300	33.4054	39.6793
Tb927.1.3310	-31.3328	57.592
Tb927.1.3390	91.6895	43.4391
Tb927.1.3400	-23.3005	32.9794
Tb927.1.3410	15.1336	64.667
Tb927.1.3450	23.0755	-89.26
Tb927.1.3560	-73.006	-9.29545
Tb927.1.3670	-51.3748	-2.40293
Tb927.1.3800	-22.3253	-44.7882
Tb927.1.3810	-16.4437	44.5023
Tb927.1.3820	41.9053	-20.7912
Tb927.1.3830	-52.5248	45.2996
Tb927.1.3860	-6.18192	48.5636
Tb927.1.3880	50.5017	-73.016
Tb927.1.3910	40.6857	68.2163
Tb927.1.3940	-60.2565	1.95282
Tb927.1.3950	-33.6603	-19.9103
Tb927.1.4010	-83.7405	-25.8405
Tb927.1.4040	-48.3731	17.1291
Tb927.1.4050	43.4203	-58.4473
Tb927.1.4100	-12.4333	-61.9049
Tb927.1.4180	-88.3473	84.3516
Tb927.1.4220	46.4344	14.1046
Tb927.1.4230	-23.0497	-59.1955
Tb927.1.4280	-10.7539	11.6741
Tb927.1.4310	21.0812	-18.4319
Tb927.1.4340	-89.0871	-10.9523
Tb927.1.4370	-3.12936	-72.9279
Tb927.1.4380	20.0408	-97.3764
Tb927.1.4400	-65.3618	0.0947744
Tb927.1.4420	18.1541	-67.0244
Tb927.1.4450	50.9629	-75.3727
Tb927.1.4470	-90.7358	-14.0764
Tb927.1.4480	-5.65376	82.1549
Tb927.1.4490	19.4164	27.9867
Tb927.1.4500	21.1867	-87.423
Tb927.1.4650	29.3942	5.81098
Tb927.1.4680	11.0717	57.8586
Tb927.1.4690	51.6128	36.3313
Tb927.1.4700	-1.54311	25.4025
Tb927.1.4720	65.277	-0.817348
Tb927.1.4740	68.8247	14.3359
Tb927.1.4760	28.1161	16.9131
Tb927.1.4800	-69.1429	-26.1638
Tb927.1.4830	74.9618	32.274
Tb927.1.4870	64.6422	-76.3291
Tb927.1.4890	63.7272	-72.9803
Tb927.1.4900	35.1217	-83.4881
Tb927.1.5000	-50.9412	40.7733
Tb927.1.5030	7.95002	-85.113
Tb927.1.5060	62.8579	-56.4383
Tb927.1.5110	31.0894	-80.5574
Tb927.1.5170	65.5809	-53.1248
Tb927.1.5200	1.03857	-32.0778
Tb927.1.5240	35.5281	-81.5813
Tb927.1.540	-4.31786	42.7605
Tb927.1.560	9.10163	19.5525
Tb927.1.600	52.7663	-73.1256
Tb927.1.610	-79.1743	-13.9303
Tb927.1.640	-4.67845	30.4237
Tb927.1.650	-16.7973	33.0896
Tb927.1.670	25.6742	49.1612
Tb927.1.690	-104.631	86.4212
Tb927.1.700	-31.8119	55.8532
Tb927.1.710	-31.6473	56.1844
Tb927.1.720	-50.7527	39.9132
Tb927.1.730	-44.5453	-51.0732
Tb927.1.740	-43.7937	-38.5192
Tb927.1.750	-60.2385	83.8596
Tb927.1.780	-57.6928	78.0994
Tb927.1.790	-71.1912	-27.0668
Tb927.1.840	-13.5304	-63.5499
Tb927.1.860	27.6253	-98.1001
Tb927.1.880	3.77994	74.6195
Tb927.1.990	-100.976	90.787
Tb927.10.10000	36.0978	-74.7683
Tb927.10.10010	31.1939	55.8023
Tb927.10.10020	67.3844	-50.8253
Tb927.10.10030	98.3813	41.7122
Tb927.10.10050	16.7495	-101.879
Tb927.10.10070	18.9548	62.597
Tb927.10.10080	-102.164	94.6365
Tb927.10.10090	-81.1045	-2.44523
Tb927.10.10120	-50.1193	-39.2118
Tb927.10.10130	-31.4305	-36.9287
Tb927.10.10140	-71.7883	71.97
Tb927.10.10150	-63.3076	-0.650458
Tb927.10.10160	-30.9816	-32.8956
Tb927.10.10170	13.0392	62.1046
Tb927.10.10180	22.6921	-81.6581
Tb927.10.10200	18.3402	6.30576
Tb927.10.10280	-17.6747	67.598
Tb927.10.10320	-46.6101	77.1912
Tb927.10.10330	35.5093	57.9659
Tb927.10.10340	-6.23213	30.4543
Tb927.10.10350	95.245	12.4934
Tb927.10.10360	-17.675	67.5996
Tb927.10.10370	-94.6792	92.7144
Tb927.10.10380	13.8949	76.996
Tb927.10.10390	95.0941	40.7497
Tb927.10.1040	35.9916	-98.4267
Tb927.10.10400	-64.9284	-70.9886
Tb927.10.10410	-8.87385	37.611
Tb927.10.10420	-37.9818	-24.2207
Tb927.10.10440	-7.15359	-38.8659
Tb927.10.10445	-28.5008	26.1529
Tb927.10.1050	68.2898	-55.749
Tb927.10.1060	81.1718	27.946
Tb927.10.10600	101.939	48.9231
Tb927.10.10610	8.27797	-99.8253
Tb927.10.10620	34.2944	31.4383
Tb927.10.10630	-92.0766	93.889
Tb927.10.10690	-69.1382	-7.75169
Tb927.10.1070	20.1518	-57.6459
Tb927.10.10700	5.44146	56.5587
Tb927.10.10710	-51.9248	42.4925
Tb927.10.10720	68.7867	-80.3307
Tb927.10.10730	50.3264	27.0762
Tb927.10.10740	26.5235	-58.2477
Tb927.10.10780	-39.5843	-26.5304
Tb927.10.1080	35.9065	49.5634
Tb927.10.10800	46.7848	-75.7754
Tb927.10.10830	-44.2492	-52.6918
Tb927.10.10840	10.8665	-86.9878
Tb927.10.10850	34.1622	42.0647
Tb927.10.10870	46.5711	4.03946
Tb927.10.10880	34.2202	34.7041
Tb927.10.10940	101.913	33.6192
Tb927.10.1100	29.8011	51.5438
Tb927.10.11020	-11.6362	37.0988
Tb927.10.11050	-51.6645	-67.9741
Tb927.10.11060	-5.29499	-80.0031
Tb927.10.11070	-85.0202	-11.8838
Tb927.10.11080	-76.4181	59.1146
Tb927.10.11090	-25.7384	-79.0764
Tb927.10.11130	89.8767	6.38711
Tb927.10.11140	64.6221	-54.9455
Tb927.10.11150	-14.7961	52.3527
Tb927.10.11170	1.76471	57.9822
Tb927.10.11180	37.0394	-7.73494
Tb927.10.11190	-46.8056	-55.1724
Tb927.10.1120	-56.2101	84.9729
Tb927.10.11200	21.4682	-60.3351
Tb927.10.11220	77.4331	-71.8054
Tb927.10.11230	12.388	61.6219
Tb927.10.11250	-106.308	73.9851
Tb927.10.11260	-58.5954	-60.3193
Tb927.10.1130	-101.082	75.1838
Tb927.10.11300	-71.6412	69.5608
Tb927.10.11310	-31.5496	64.253
Tb927.10.11330	-86.8824	79.6397
Tb927.10.11340	-81.1948	-27.9167
Tb927.10.11350	-63.1269	-60.6825
Tb927.10.11360	8.71631	2.93051
Tb927.10.11380	93.8541	12.089
Tb927.10.11390	30.4697	54.0011
Tb927.10.1140	19.9754	24.4584
Tb927.10.11400	90.4394	4.20851
Tb927.10.11410	8.69728	39.8298
Tb927.10.11420	-1.97501	-82.7234
Tb927.10.11450	13.6286	7.6596
Tb927.10.11480	12.8249	-26.1821
Tb927.10.1150	-66.0993	3.52759
Tb927.10.11500	-10.4178	-68.9588
Tb927.10.11510	-18.6252	32.632
Tb927.10.11520	-10.1403	-55.4992
Tb927.10.11530	110.187	23.2278
Tb927.10.11550	-73.65	93.7239
Tb927.10.11570	29.6889	2.52773
Tb927.10.11580	-78.4199	93.5657
Tb927.10.11590	34.2322	25.5623
Tb927.10.11600	10.7918	58.0405
Tb927.10.11610	20.4673	5.76728
Tb927.10.11650	30.9934	-51.1715
Tb927.10.11660	2.57715	77.1807
Tb927.10.11670	76.3376	-71.9749
Tb927.10.11680	73.8005	-73.2667
Tb927.10.11690	42.8029	-4.5202
Tb927.10.1170	23.5153	41.8202
Tb927.10.11700	85.5721	35.8138
Tb927.10.11720	-23.586	30.1419
Tb927.10.11730	20.4251	20.641
Tb927.10.11760	40.7511	48.1498
Tb927.10.11780	-80.8915	94.2685
Tb927.10.1180	-53.4954	-33.9073
Tb927.10.11800	-96.6911	89.4094
Tb927.10.11810	-58.2064	39.0966
Tb927.10.11820	-27.71	-42.1778
Tb927.10.11840	-67.5891	-3.3699
Tb927.10.11850	-85.8886	-11.4703
Tb927.10.11860	-84.2342	-9.44954
Tb927.10.11870	-48.808	-51.9567
Tb927.10.11880	-75.7465	-7.60336
Tb927.10.11890	-25.3363	-73.2159
Tb927.10.11900	-22.9722	-66.9264
Tb927.10.11930	-41.4399	-38.6561
Tb927.10.11940	2.70278	-99.4266
Tb927.10.11960	-17.345	44.4207
Tb927.10.11990	17.4359	78.6524
Tb927.10.12000	-40.8851	-51.8424
Tb927.10.12010	25.8158	-79.7986
Tb927.10.12030	-20.1434	33.1956
Tb927.10.12040	101.504	23.4257
Tb927.10.12050	-61.0274	-66.977
Tb927.10.12090	88.9564	16.2178
Tb927.10.1210	1.60976	14.4722
Tb927.10.12100	16.4771	8.47884
Tb927.10.12120	43.0935	16.7981
Tb927.10.12130	-67.3332	-1.41442
Tb927.10.12170	9.37875	-86.9824
Tb927.10.12180	-78.5211	-22.1186
Tb927.10.12190	81.3642	-64.3182
Tb927.10.12220	-60.4885	-59.4136
Tb927.10.12240	26.3467	-96.8442
Tb927.10.12250	-60.3897	-56.2733
Tb927.10.12260	108.657	24.1946
Tb927.10.12290	74.9079	-64.9275
Tb927.10.1230	16.1661	-93.5745
Tb927.10.12320	-80.4611	-31.4192
Tb927.10.12330	41.3316	45.0166
Tb927.10.12360	47.1944	45.907
Tb927.10.12390	-105.345	72.9505
Tb927.10.12410	-110.678	86.1071
Tb927.10.12430	19.7187	80.3341
Tb927.10.12450	18.5893	-99.0032
Tb927.10.12470	9.30122	-5.65932
Tb927.10.12490	-0.49193	9.55746
Tb927.10.1250	83.3217	32.7394
Tb927.10.12500	47.6634	-74.9754
Tb927.10.12510	50.594	-76.4402
Tb927.10.12520	-51.5487	-37.1257
Tb927.10.12530	96.4239	20.4147
Tb927.10.12540	-41.8697	-73.0038
Tb927.10.12590	77.7491	38.5614
Tb927.10.1260	-36.3928	-57.7926
Tb927.10.12600	16.3336	5.48306
Tb927.10.12620	17.6503	9.48547
Tb927.10.12630	36.5802	-63.8416
Tb927.10.12640	2.13266	3.60967
Tb927.10.12660	31.3855	39.5447
Tb927.10.12670	-6.62237	14.3979
Tb927.10.12680	14.2199	69.1714
Tb927.10.12690	-22.4189	-74.1829
Tb927.10.12700	-11.8252	87.3312
Tb927.10.12710	104.8	34.9721
Tb927.10.12720	-78.2186	-15.1455
Tb927.10.12810	20.498	-102.802
Tb927.10.12820	46.6624	40.0946
Tb927.10.12840	-0.0139071	-69.1376
Tb927.10.12850	-26.5903	22.2629
Tb927.10.12860	70.8704	11.5549
Tb927.10.12870	-83.3287	83.4694
Tb927.10.12890	89.8949	22.4765
Tb927.10.12920	-9.97616	-7.01148
Tb927.10.12930	1.7361	-61.9628
Tb927.10.12940	44.6344	-54.9052
Tb927.10.12950	-78.0347	-1.1708
Tb927.10.12960	33.9332	-23.355
Tb927.10.12970	34.5323	-50.132
Tb927.10.12980	1.79362	36.0336
Tb927.10.12990	40.1426	25.8297
Tb927.10.13020	25.9841	4.35983
Tb927.10.13030	-51.5057	81.8202
Tb927.10.13070	13.5963	29.6034
Tb927.10.13090	19.1996	-85.6963
Tb927.10.1310	52.884	37.9452
Tb927.10.13100	-8.24232	-6.92676
Tb927.10.13110	-66.0674	68.2021
Tb927.10.13120	-0.63116	-65.4293
Tb927.10.13130	89.4095	44.2432
Tb927.10.13150	-61.3453	86.0227
Tb927.10.13160	14.9024	-104.37
Tb927.10.13180	17.5136	70.4026
Tb927.10.1320	12.6354	19.288
Tb927.10.13200	-59.3708	-49.6958
Tb927.10.13210	9.64004	-104.07
Tb927.10.13230	-1.09526	-70.7755
Tb927.10.13240	-56.2881	42.7604
Tb927.10.13250	53.2789	25.2081
Tb927.10.13260	48.7832	61.1068
Tb927.10.13280	38.0958	50.4931
Tb927.10.13290	20.9269	-117.671
Tb927.10.13300	-47.8295	-72.0602
Tb927.10.13310	-15.8029	32.16
Tb927.10.13320	-23.3952	37.1712
Tb927.10.13330	-77.0401	4.86974
Tb927.10.13350	-5.61428	37.7048
Tb927.10.13360	-41.459	-48.8876
Tb927.10.13370	-83.9179	75.7024
Tb927.10.1340	-30.724	-77.0774
Tb927.10.13430	-38.8183	-54.0035
Tb927.10.13450	85.926	15.2579
Tb927.10.13480	36.8824	24.8571
Tb927.10.1350	39.6681	-54.3082
Tb927.10.13510	-12.9037	-72.7051
Tb927.10.13513	-108.631	70.202
Tb927.10.13517	31.0187	42.9063
Tb927.10.13520	26.0862	-3.29037
Tb927.10.13540	43.3368	46.6608
Tb927.10.13550	-84.8696	99.2712
Tb927.10.13580	53.22	-80.1292
Tb927.10.13610	4.41182	21.0698
Tb927.10.13620	-27.3868	-57.0146
Tb927.10.13630	29.5388	-81.6037
Tb927.10.13640	-28.3966	34.5681
Tb927.10.13650	92.3828	48.3159
Tb927.10.13660	61.4374	-68.2519
Tb927.10.13670	101.644	28.161
Tb927.10.13680	52.2372	-85.0873
Tb927.10.13710	94.5051	30.9608
Tb927.10.13720	89.3226	46.052
Tb927.10.13730	20.4898	81.4805
Tb927.10.13740	13.8775	-100.878
Tb927.10.13760	-29.6797	-29.696
Tb927.10.13770	-64.8606	-66.9547
Tb927.10.13780	27.7748	41.4926
Tb927.10.13790	60.6298	21.0722
Tb927.10.13800	41.4024	37.3051
Tb927.10.13810	-44.3277	-66.2115
Tb927.10.13820	-56.8573	-80.501
Tb927.10.13830	-19.1858	-75.1176
Tb927.10.13840	-49.4512	81.3154
Tb927.10.13850	-36.549	-30.9513
Tb927.10.13860	26.4513	-87.0188
Tb927.10.13870	-66.358	88.4246
Tb927.10.1390	-0.557177	22.4134
Tb927.10.13900	83.0663	-66.2193
Tb927.10.13930	42.6079	-65.7199
Tb927.10.13950	102.854	40.4632
Tb927.10.13960	-87.1323	85.4372
Tb927.10.13970	7.63559	36.0227
Tb927.10.13980	-32.4831	60.7497
Tb927.10.13990	-28.068	-32.796
Tb927.10.1400	-44.4328	41.2832
Tb927.10.14000	-37.9065	-25.5468
Tb927.10.14010	-69.2961	-8.08079
Tb927.10.14020	-57.913	41.6005
Tb927.10.14030	32.1557	-82.1519
Tb927.10.14040	41.8081	-19.7687
Tb927.10.14080	88.3317	-0.00547641
Tb927.10.1410	-23.1163	-81.9313
Tb927.10.14110	-65.3705	2.48201
Tb927.10.14130	40.2475	22.8203
Tb927.10.14140	17.396	29.4629
Tb927.10.14150	26.771	-97.4507
Tb927.10.14160	52.4679	-77.9126
Tb927.10.14170	52.6875	-77.2319
Tb927.10.14180	3.37522	-8.06935
Tb927.10.14190	-22.8666	30.0455
Tb927.10.1420	49.7591	19.1026
Tb927.10.14200	76.6696	-77.4112
Tb927.10.14220	-70.2076	71.2414
Tb927.10.14230	-80.1953	87.1639
Tb927.10.14240	77.6033	22.5627
Tb927.10.1430	19.9264	-53.9017
Tb927.10.14300	5.83258	20.9329
Tb927.10.14310	41.4681	-57.5773
Tb927.10.14320	3.83298	-0.912077
Tb927.10.14330	13.807	80.2796
Tb927.10.14340	-88.3733	87.5353
Tb927.10.14350	-46.6741	-25.9946
Tb927.10.14360	7.47079	51.5132
Tb927.10.14380	46.7651	27.7088
Tb927.10.14390	-24.5615	40.9021
Tb927.10.1440	-60.9186	-78.1452
Tb927.10.14400	56.3898	-69.3439
Tb927.10.14410	0.726343	3.02663
Tb927.10.14420	-70.7616	82.8418
Tb927.10.14430	26.6845	-89.9904
Tb927.10.14460	-89.4421	96.8967
Tb927.10.14470	35.4756	67.3998
Tb927.10.14480	2.94211	30.5738
Tb927.10.1450	-17.8037	-9.70428
Tb927.10.14500	-95.7486	89.9377
Tb927.10.14510	19.1996	-87.748
Tb927.10.14520	-83.7847	-6.15569
Tb927.10.14530	-0.156958	85.919
Tb927.10.14550	34.0797	56.9628
Tb927.10.14560	-84.1406	102.172
Tb927.10.14570	-98.59	87.042
Tb927.10.14590	-15.1412	-74.3772
Tb927.10.14610	-77.7436	83.8315
Tb927.10.14680	13.4099	75.6863
Tb927.10.14690	44.3586	-59.6415
Tb927.10.14700	58.9033	50.248
Tb927.10.14710	32.3859	41.6925
Tb927.10.14720	-54.9495	46.1484
Tb927.10.14730	3.74972	25.995
Tb927.10.14740	25.4404	-97.3873
Tb927.10.14750	-9.50518	59.9946
Tb927.10.14760	98.221	30.7075
Tb927.10.14770	-8.47005	11.3066
Tb927.10.14780	86.6507	34.6959
Tb927.10.14790	22.2873	36.6219
Tb927.10.14800	67.0669	21.6204
Tb927.10.14810	4.86842	21.8381
Tb927.10.14820	1.12202	-78.4654
Tb927.10.14860	-47.93	-61.2496
Tb927.10.14870	19.4251	68.5657
Tb927.10.14880	-56.9547	81.6667
Tb927.10.14890	57.5708	-2.59832
Tb927.10.1490	31.8259	62.1623
Tb927.10.14910	28.7413	14.0607
Tb927.10.14930	43.6867	38.1267
Tb927.10.14950	43.5536	38.8396
Tb927.10.14980	-30.5997	65.1228
Tb927.10.14990	-29.4827	64.4913
Tb927.10.1500	100.212	35.6265
Tb927.10.15000	-98.6782	91.0129
Tb927.10.15010	-46.6548	-28.3495
Tb927.10.15020	67.5358	24.0964
Tb927.10.15040	26.374	-46.6207
Tb927.10.15080	-14.0933	17.6213
Tb927.10.1510	35.9065	62.0833
Tb927.10.15120	35.5047	53.9746
Tb927.10.15130	19.3174	-94.7919
Tb927.10.15150	7.20039	27.4564
Tb927.10.15160	54.8831	39.0484
Tb927.10.15170	11.6854	71.5162
Tb927.10.15180	90.464	42.6953
Tb927.10.15190	-71.8726	-1.37964
Tb927.10.1520	34.7468	-23.7338
Tb927.10.15200	43.3092	-12.64
Tb927.10.15210	7.36994	42.3866
Tb927.10.15230	-92.7254	71.0225
Tb927.10.15280	-73.3335	87.3775
Tb927.10.15290	77.2	2.60421
Tb927.10.15310	-3.86373	23.394
Tb927.10.15330	2.62014	46.7683
Tb927.10.15350	-25.5931	23.9458
Tb927.10.15360	5.99214	58.6034
Tb927.10.15380	14.5724	82.192
Tb927.10.1540	39.4344	47.433
Tb927.10.15400	0.750037	-16.3319
Tb927.10.15410	-48.2239	39.7775
Tb927.10.15420	-42.8232	-48.7993
Tb927.10.15430	9.76009	-87.6429
Tb927.10.15440	-71.9822	-4.39152
Tb927.10.15450	-75.8339	84.2794
Tb927.10.15480	52.6184	-85.2461
Tb927.10.15490	-43.1616	-33.5249
Tb927.10.1550	-1.53317	87.029
Tb927.10.15500	74.5548	-81.5004
Tb927.10.15510	-13.9013	-79.3713
Tb927.10.15520	40.2672	22.3414
Tb927.10.15530	34.7654	39.34
Tb927.10.15540	58.5658	3.35963
Tb927.10.15570	-30.2746	33.5918
Tb927.10.15580	-107.429	77.9137
Tb927.10.15590	31.4311	-83.7187
Tb927.10.1560	18.0853	82.8239
Tb927.10.15640	27.3796	13.6787
Tb927.10.15660	-81.3509	-24.7334
Tb927.10.15680	13.6831	-104.368
Tb927.10.15700	-73.0321	77.7773
Tb927.10.15710	2.04446	-76.9808
Tb927.10.15720	-2.08743	87.7907
Tb927.10.15730	-80.4341	98.9496
Tb927.10.15740	-2.96101	43.5848
Tb927.10.15750	-83.7733	-3.81714
Tb927.10.15760	30.1043	-50.8855
Tb927.10.15770	-89.0168	-13.7291
Tb927.10.1580	-16.3535	-77.7467
Tb927.10.15800	-115.367	83.044
Tb927.10.15810	9.96337	73.8046
Tb927.10.15830	-62.7598	-79.1802
Tb927.10.15840	8.03301	-76.5779
Tb927.10.15860	-7.92324	5.42262
Tb927.10.15940	6.98903	-84.7865
Tb927.10.15960	73.5666	30.789
Tb927.10.15970	-1.13074	19.6011
Tb927.10.16050	80.7067	-71.1365
Tb927.10.16090	-38.7146	-32.8599
Tb927.10.1610	36.977	-8.11644
Tb927.10.16100	106.32	34.7094
Tb927.10.16120	-52.7045	40.8259
Tb927.10.1620	-6.57018	15.1281
Tb927.10.1630	28.7827	40.8887
Tb927.10.1690	73.0957	26.9599
Tb927.10.170	-11.5429	79.716
Tb927.10.1720	14.7542	76.1585
Tb927.10.1730	-43.5075	-52.9183
Tb927.10.1740	28.876	31.0586
Tb927.10.1770	100.241	25.8494
Tb927.10.180	-20.2468	-63.4372
Tb927.10.1800	-1.92315	36.7105
Tb927.10.1830	74.1649	-58.702
Tb927.10.1850	13.8182	-57.4733
Tb927.10.1860	-54.3682	41.9456
Tb927.10.1870	-59.497	-76.8882
Tb927.10.1890	-76.1316	96.1235
Tb927.10.1900	-74.935	-25.2457
Tb927.10.1910	65.0083	-68.4406
Tb927.10.1930	-32.3619	-35.0011
Tb927.10.1950	-48.8924	-33.2962
Tb927.10.1960	16.1085	73.5193
Tb927.10.1970	-57.5348	82.811
Tb927.10.1980	-60.1797	75.1795
Tb927.10.1990	27.4614	76.7399
Tb927.10.200	77.3491	-73.403
Tb927.10.2000	-10.4296	57.4333
Tb927.10.2010	-52.0458	39.8158
Tb927.10.2020	-53.3183	37.2616
Tb927.10.2030	-50.3701	-53.2049
Tb927.10.2040	47.3319	23.6051
Tb927.10.2050	-60.1131	-42.2561
Tb927.10.2060	14.3253	67.8355
Tb927.10.2080	76.431	-67.9582
Tb927.10.2090	28.6308	40.0465
Tb927.10.210	7.23173	-101.605
Tb927.10.2130	69.5832	13.2655
Tb927.10.2150	-4.58914	-56.5592
Tb927.10.2190	-92.5096	79.6246
Tb927.10.220	28.3789	51.2319
Tb927.10.2200	-71.0339	-20.9742
Tb927.10.2230	-39.7215	-46.618
Tb927.10.2240	58.9092	50.2506
Tb927.10.2250	14.2875	-107.045
Tb927.10.2260	82.4116	16.7232
Tb927.10.2270	54.6129	-6.55105
Tb927.10.2290	18.0736	22.4436
Tb927.10.230	46.808	74.5353
Tb927.10.2300	-32.6089	-38.8596
Tb927.10.2310	25.8799	64.1699
Tb927.10.2320	-2.26602	-10.1925
Tb927.10.2340	72.93	-71.6815
Tb927.10.2350	-11.927	87.2115
Tb927.10.2370	97.5464	34.9798
Tb927.10.2380	-83.1832	92.3678
Tb927.10.240	-53.2295	43.1697
Tb927.10.2410	35.9387	-73.117
Tb927.10.2440	34.8214	-54.6825
Tb927.10.2460	13.0932	-106.011
Tb927.10.2470	18.3938	-85.1499
Tb927.10.2480	14.4406	-108.741
Tb927.10.2490	-44.2364	44.8823
Tb927.10.250	-79.7176	-7.17946
Tb927.10.2520	-19.5541	22.8038
Tb927.10.2530	24.6966	-61.9159
Tb927.10.2540	-18.8384	-69.305
Tb927.10.2550	-18.6242	-81.997
Tb927.10.2560	-48.8637	-44.3102
Tb927.10.2570	75.6804	-78.8616
Tb927.10.2580	104.299	47.7367
Tb927.10.2610	87.7828	5.0605
Tb927.10.2620	111.605	34.4783
Tb927.10.2630	72.9666	-84.5417
Tb927.10.2640	-30.9622	64.4984
Tb927.10.2650	-76.7514	3.6383
Tb927.10.2660	-1.98899	16.8576
Tb927.10.2670	-94.6176	70.6587
Tb927.10.2680	-21.8346	-83.0146
Tb927.10.2690	24.4141	-0.224301
Tb927.10.270	30.9593	54.4539
Tb927.10.2700	6.45189	76.7868
Tb927.10.2720	55.3819	35.6973
Tb927.10.2730	75.8237	32.644
Tb927.10.2760	18.6482	-86.6965
Tb927.10.2780	-5.77768	42.679
Tb927.10.2790	58.7976	2.23891
Tb927.10.2800	-65.5081	-71.785
Tb927.10.2810	-75.749	82.3349
Tb927.10.2840	23.541	22.5054
Tb927.10.2860	-81.86	-10.925
Tb927.10.2880	43.9223	-67.5742
Tb927.10.290	48.2996	73.2891
Tb927.10.2900	81.094	8.78099
Tb927.10.2910	3.96873	52.5213
Tb927.10.2920	-80.6513	-3.8839
Tb927.10.2930	57.0018	-53.7773
Tb927.10.2940	77.4477	-61.7548
Tb927.10.2950	-83.8355	99.8592
Tb927.10.2990	-4.80223	44.904
Tb927.10.300	1.49172	-76.6403
Tb927.10.3000	-68.4001	2.94644
Tb927.10.3010	-73.2112	-1.61386
Tb927.10.3020	-79.7988	-17.1634
Tb927.10.3030	-3.14255	86.839
Tb927.10.3040	-21.0212	-74.4873
Tb927.10.3070	-9.52773	27.9624
Tb927.10.3080	-58.3775	40.3038
Tb927.10.3090	23.9849	41.9832
Tb927.10.310	54.1404	28.5811
Tb927.10.3100	13.915	-102.598
Tb927.10.3110	7.8862	46.8972
Tb927.10.3140	-63.7246	4.31974
Tb927.10.3150	29.5718	47.1783
Tb927.10.3160	-109.338	73.4431
Tb927.10.3170	30.5889	50.4193
Tb927.10.320	-77.1263	-15.346
Tb927.10.3200	1.40125	42.6699
Tb927.10.3210	-43.9578	-33.1543
Tb927.10.3230	87.5267	23.1272
Tb927.10.3250	-67.0901	-70.673
Tb927.10.3260	31.8945	-57.4513
Tb927.10.3280	26.0798	47.5741
Tb927.10.3290	-16.3551	-53.3449
Tb927.10.3310	-92.714	91.6313
Tb927.10.3320	-46.7749	-61.378
Tb927.10.3330	5.41412	-59.8832
Tb927.10.3350	42.5868	-73.6443
Tb927.10.3370	20.7389	40.2181
Tb927.10.3390	37.289	9.7403
Tb927.10.340	-77.8015	-23.3183
Tb927.10.3430	16.1294	-83.3856
Tb927.10.3470	82.9019	-64.5346
Tb927.10.3480	2.16676	-108.005
Tb927.10.3500	-9.23231	60.5315
Tb927.10.3510	-62.6783	-58.5648
Tb927.10.3520	-2.59138	87.4316
Tb927.10.3530	16.1863	-89.0348
Tb927.10.3540	-17.7624	38.6418
Tb927.10.3560	48.464	35.0761
Tb927.10.3570	-43.6895	-45.6535
Tb927.10.3580	-60.554	-75.6694
Tb927.10.3590	-35.9726	-28.5646
Tb927.10.360	-95.712	82.585
Tb927.10.3610	-53.7517	-59.089
Tb927.10.3620	71.3725	-50.3579
Tb927.10.3630	44.6551	-5.21479
Tb927.10.3640	20.4548	-114.969
Tb927.10.3650	-33.8495	-30.2625
Tb927.10.3660	85.7672	17.5515
Tb927.10.3670	52.2899	-2.92695
Tb927.10.3680	-69.1631	7.62185
Tb927.10.370	41.696	-59.3567
Tb927.10.3700	63.8196	1.63201
Tb927.10.3710	100.49	44.6323
Tb927.10.3720	4.37586	10.9536
Tb927.10.3730	-16.0154	-72.7615
Tb927.10.3740	-14.3609	-65.9805
Tb927.10.3750	20.1391	-89.2693
Tb927.10.3760	43.3592	-20.7452
Tb927.10.3770	-47.602	-28.0319
Tb927.10.3780	-3.17929	10.6686
Tb927.10.3790	12.3418	73.0106
Tb927.10.380	-61.1699	-70.1031
Tb927.10.3810	17.4976	-113.314
Tb927.10.3820	-82.3121	98.8851
Tb927.10.3860	34.8744	-94.9339
Tb927.10.3870	-77.8723	100.274
Tb927.10.3880	21.2958	-75.7823
Tb927.10.390	31.1526	-58.7359
Tb927.10.3900	33.0962	17.9025
Tb927.10.3940	35.0721	44.4049
Tb927.10.3950	-3.30023	61.8923
Tb927.10.3970	72.7044	22.6975
Tb927.10.3990	30.4197	40.2636
Tb927.10.4000	-37.7249	-48.5806
Tb927.10.4010	79.7518	18.8803
Tb927.10.4020	54.371	-77.5747
Tb927.10.4040	15.1352	-84.1774
Tb927.10.4060	44.4442	30.018
Tb927.10.4070	-65.5658	-3.94404
Tb927.10.4080	-9.39391	-70.5048
Tb927.10.4100	-9.61396	45.6609
Tb927.10.4120	27.5945	42.7491
Tb927.10.4130	-38.1086	-40.0676
Tb927.10.4160	-84.0745	79.6059
Tb927.10.4170	-83.0587	0.0896875
Tb927.10.4180	89.9788	11.0962
Tb927.10.420	-58.6459	7.1233
Tb927.10.4200	2.08912	-1.66933
Tb927.10.4220	-72.752	-26.9825
Tb927.10.4250	80.5444	23.0099
Tb927.10.4260	82.8428	-69.9151
Tb927.10.4270	70.8585	9.76653
Tb927.10.4290	-99.0852	83.0504
Tb927.10.430	-13.8941	-41.9941
Tb927.10.4320	-86.8697	96.6675
Tb927.10.440	-9.25484	27.0503
Tb927.10.4400	67.4503	-72.3544
Tb927.10.4440	-18.9916	27.3389
Tb927.10.450	-29.6922	63.0686
Tb927.10.4530	8.28604	-90.5502
Tb927.10.4550	5.66429	-62.6698
Tb927.10.4570	82.9378	10.1207
Tb927.10.4580	3.39033	15.2735
Tb927.10.4590	4.09572	-68.9941
Tb927.10.460	7.74537	14.5165
Tb927.10.4610	20.0393	-81.8722
Tb927.10.4620	99.7952	20.9868
Tb927.10.4630	8.23554	4.48181
Tb927.10.4640	40.8533	39.4024
Tb927.10.4660	91.7876	47.5503
Tb927.10.4690	-64.6085	67.5421
Tb927.10.470	-25.2884	-70.1887
Tb927.10.4700	50.0941	17.4085
Tb927.10.4710	47.3619	71.8929
Tb927.10.4720	-90.9342	-7.37039
Tb927.10.4730	-71.623	-31.192
Tb927.10.4750	-87.3133	104.239
Tb927.10.4760	17.9477	-96.0246
Tb927.10.4770	46.9066	-71.8554
Tb927.10.4780	60.0274	-56.9408
Tb927.10.4800	-25.3497	20.581
Tb927.10.4820	-74.5879	-0.312356
Tb927.10.4840	-26.8278	37.2648
Tb927.10.4850	-50.7567	-33.0672
Tb927.10.4860	-70.171	4.94979
Tb927.10.4890	7.34131	15.4725
Tb927.10.4900	30.8379	24.3671
Tb927.10.4910	-20.4804	-81.9437
Tb927.10.4920	-65.7671	85.2727
Tb927.10.4950	-4.92792	65.1349
Tb927.10.4980	101.972	42.2966
Tb927.10.4990	12.0861	18.5338
Tb927.10.5000	-98.5965	73.9735
Tb927.10.5010	-37.9429	-28.1285
Tb927.10.5020	42.1176	32.6457
Tb927.10.5050	-26.098	-60.5141
Tb927.10.5080	14.2243	-85.3453
Tb927.10.5090	34.5269	-89.3635
Tb927.10.510	11.0358	-62.186
Tb927.10.5110	-52.7605	-53.5672
Tb927.10.5120	-43.7864	-41.9028
Tb927.10.5130	14.6521	7.94613
Tb927.10.5140	2.32165	22.8972
Tb927.10.5170	-88.5948	90.1949
Tb927.10.520	-15.4755	-77.2645
Tb927.10.5230	-61.8949	-0.906448
Tb927.10.5240	21.2004	13.9464
Tb927.10.5250	36.7404	56.1552
Tb927.10.5260	-86.8404	-6.11683
Tb927.10.5280	45.7778	31.5116
Tb927.10.530	48.2617	-78.8872
Tb927.10.5310	19.1082	15.4091
Tb927.10.5320	-29.1306	-42.1098
Tb927.10.5340	29.4531	42.3313
Tb927.10.5350	-80.0895	98.2181
Tb927.10.5370	27.1811	42.591
Tb927.10.5380	35.4797	66.9366
Tb927.10.5390	14.2764	-99.849
Tb927.10.5400	17.6761	-103.607
Tb927.10.5430	-104.688	77.9446
Tb927.10.5440	-51.9596	-42.2722
Tb927.10.5450	-26.7868	28.3844
Tb927.10.5460	23.9264	54.9397
Tb927.10.5470	79.0221	-69.5994
Tb927.10.550	48.6927	-68.6818
Tb927.10.5500	-1.82584	-77.8301
Tb927.10.5510	7.03506	18.0353
Tb927.10.5520	90.2045	46.8543
Tb927.10.5540	-38.0335	-47.7276
Tb927.10.5560	9.94965	-105.187
Tb927.10.5580	-65.165	74.198
Tb927.10.5590	-22.5497	-49.1589
Tb927.10.560	32.1792	47.1738
Tb927.10.5630	-102.467	73.655
Tb927.10.5640	-40.7132	52.2815
Tb927.10.5660	-18.3202	-79.8249
Tb927.10.5670	33.8773	53.2685
Tb927.10.5680	67.8703	-53.3751
Tb927.10.5690	68.6859	-53.7848
Tb927.10.570	-54.4594	5.92547
Tb927.10.5740	1.77934	-36.126
Tb927.10.5760	17.4666	32.2815
Tb927.10.5770	40.0645	26.903
Tb927.10.5780	67.7481	-71.9683
Tb927.10.5790	-69.8121	82.4701
Tb927.10.5810	92.4732	35.4182
Tb927.10.5820	-46.324	-41.1773
Tb927.10.5830	-41.781	-50.403
Tb927.10.5840	110.868	28.3823
Tb927.10.5860	-107.246	70.03
Tb927.10.5870	7.51316	0.262937
Tb927.10.5880	-11.7646	11.9573
Tb927.10.5890	-86.2367	91.8534
Tb927.10.5910	-72.3335	-2.41301
Tb927.10.5920	-13.361	32.8382
Tb927.10.5940	42.5073	11.8296
Tb927.10.5960	68.2459	-57.7114
Tb927.10.5980	-87.5843	95.5431
Tb927.10.600	-56.7168	-68.1919
Tb927.10.6000	-17.2931	17.2113
Tb927.10.6010	-16.89	42.025
Tb927.10.6020	4.63881	50.55
Tb927.10.6050	94.0634	33.8272
Tb927.10.6070	1.01277	20.9227
Tb927.10.6090	-61.0735	-61.985
Tb927.10.6120	11.1747	-61.5357
Tb927.10.6130	4.18378	-68.3535
Tb927.10.6150	22.9286	9.64858
Tb927.10.6160	53.5447	12.0545
Tb927.10.6170	-74.5053	-32.3573
Tb927.10.6180	43.9317	-84.4995
Tb927.10.6190	-30.3132	-43.9102
Tb927.10.620	-82.1723	-12.2026
Tb927.10.6210	-47.9652	87.4263
Tb927.10.6220	-12.974	79.3859
Tb927.10.6230	-91.7037	86.7607
Tb927.10.6240	16.0739	21.1248
Tb927.10.6250	19.5024	-114.339
Tb927.10.6260	19.6359	72.5002
Tb927.10.630	-76.5288	-10.0762
Tb927.10.6310	27.4969	76.7466
Tb927.10.6330	-24.9242	17.4179
Tb927.10.6360	-6.43803	-8.25169
Tb927.10.6380	22.679	-97.1769
Tb927.10.6400	-36.5677	-26.9233
Tb927.10.6410	-8.43122	36.1989
Tb927.10.6440	99.1515	23.3056
Tb927.10.6480	-51.6141	76.9432
Tb927.10.6490	-105.541	75.0747
Tb927.10.650	-103.748	74.0935
Tb927.10.6530	9.8561	-109.563
Tb927.10.6550	-19.8231	37.921
Tb927.10.6570	-89.0394	78.5949
Tb927.10.6580	-103.431	68.9474
Tb927.10.6600	-9.58169	29.8007
Tb927.10.6610	22.2174	-93.4642
Tb927.10.6630	26.0562	60.2129
Tb927.10.6640	76.3803	-77.6916
Tb927.10.6650	25.2848	36.771
Tb927.10.6670	-65.7084	68.2411
Tb927.10.6680	87.8557	21.3334
Tb927.10.6690	50.2072	17.984
Tb927.10.670	-7.95186	-57.5286
Tb927.10.6700	12.1039	10.8745
Tb927.10.6710	-55.8515	9.25986
Tb927.10.6740	63.8948	-65.8211
Tb927.10.6750	68.9503	-79.9831
Tb927.10.6780	75.8381	-56.8921
Tb927.10.6790	39.7609	63.3276
Tb927.10.680	-36.9377	-59.453
Tb927.10.6800	40.696	32.4609
Tb927.10.6810	-47.5737	36.0385
Tb927.10.6820	58.7821	19.1745
Tb927.10.6830	19.6334	3.5231
Tb927.10.6840	18.458	-81.5499
Tb927.10.6850	-64.5528	-73.0697
Tb927.10.6870	16.6796	-86.5985
Tb927.10.690	65.6118	-74.1193
Tb927.10.6900	-25.1768	23.1623
Tb927.10.6960	-89.1081	69.0225
Tb927.10.6970	77.7955	17.6258
Tb927.10.6980	-87.4775	65.9554
Tb927.10.6990	30.8526	20.0312
Tb927.10.7000	-89.3651	-3.5718
Tb927.10.7020	39.4872	-84.2329
Tb927.10.7050	-20.2525	41.2477
Tb927.10.7060	7.51949	-15.9804
Tb927.10.7070	-19.9456	25.5275
Tb927.10.7080	-59.174	-54.9969
Tb927.10.7090	-15.7987	-70.5459
Tb927.10.710	33.0927	-81.5012
Tb927.10.7110	83.92	5.47721
Tb927.10.7120	-97.8179	79.0673
Tb927.10.7130	6.5113	39.0559
Tb927.10.7140	61.2016	-61.1804
Tb927.10.720	-11.8615	15.1973
Tb927.10.7200	64.9339	19.7591
Tb927.10.7210	35.4037	-92.8704
Tb927.10.7230	-67.8776	83.1127
Tb927.10.7270	49.941	-67.6561
Tb927.10.7280	6.65276	56.5313
Tb927.10.7290	-66.9427	81.1319
Tb927.10.730	41.924	-19.2605
Tb927.10.7300	60.4927	20.9915
Tb927.10.7310	53.7074	45.7171
Tb927.10.7330	34.5133	46.2677
Tb927.10.7350	-83.2907	97.9034
Tb927.10.7360	68.461	-66.2837
Tb927.10.7380	-53.2193	-79.3128
Tb927.10.7390	21.1408	66.3292
Tb927.10.740	-6.10495	30.4989
Tb927.10.7400	7.21763	-111.461
Tb927.10.7410	-38.8729	-27.8253
Tb927.10.7420	-43.6064	40.5728
Tb927.10.7430	-43.4196	-54.6721
Tb927.10.7440	2.20639	57.2155
Tb927.10.7450	0.546985	61.667
Tb927.10.7470	26.0504	68.101
Tb927.10.7480	23.1505	-83.927
Tb927.10.7490	59.5151	41.6418
Tb927.10.750	29.3536	-87.7646
Tb927.10.7500	-9.5257	59.7319
Tb927.10.7510	-91.0997	91.3954
Tb927.10.7520	-55.2724	-51.141
Tb927.10.7540	-7.67117	33.4643
Tb927.10.7550	24.3148	58.637
Tb927.10.7570	-11.6108	87.0726
Tb927.10.7580	70.1061	7.47598
Tb927.10.7590	-40.3682	-64.7807
Tb927.10.760	-54.0717	-30.3062
Tb927.10.7600	-79.2476	-16.2514
Tb927.10.7610	-45.567	-52.5933
Tb927.10.7620	-14.3008	-75.705
Tb927.10.7630	74.9905	4.59819
Tb927.10.7670	-2.08349	35.726
Tb927.10.7680	4.34453	-5.59724
Tb927.10.7690	-100.008	86.1396
Tb927.10.770	-14.0677	-71.3683
Tb927.10.7700	49.3641	-76.4961
Tb927.10.7710	26.2671	68.0738
Tb927.10.7730	-68.7552	-2.22108
Tb927.10.7740	11.4839	-14.1853
Tb927.10.7750	0.650507	50.594
Tb927.10.7770	-87.9507	-14.4297
Tb927.10.7790	80.9717	7.25138
Tb927.10.7800	54.6712	12.2659
Tb927.10.7810	2.26531	52.8645
Tb927.10.7820	15.3157	-92.3543
Tb927.10.7830	-91.2192	88.4674
Tb927.10.7870	-4.59116	-78.3327
Tb927.10.7880	-99.4382	86.8052
Tb927.10.790	75.7981	-56.349
Tb927.10.7910	-42.2637	-51.4864
Tb927.10.7920	-85.5745	-13.3884
Tb927.10.7925	6.81311	-78.1405
Tb927.10.7930	102.095	31.771
Tb927.10.7940	-28.19	66.661
Tb927.10.7960	-111.298	82.0579
Tb927.10.7970	77.9674	-68.1449
Tb927.10.7990	-17.8648	29.586
Tb927.10.800	-81.2505	89.9439
Tb927.10.8000	-81.4269	99.76
Tb927.10.8010	-15.7773	-75.5999
Tb927.10.8020	96.3196	26.0442
Tb927.10.8030	-21.7312	-64.9053
Tb927.10.8040	37.5883	35.2804
Tb927.10.8060	77.2477	8.18868
Tb927.10.8080	19.857	-90.2203
Tb927.10.8090	-57.4875	-40.3579
Tb927.10.810	36.6694	29.2602
Tb927.10.8100	-22.6947	31.7033
Tb927.10.8110	-2.43684	-62.4771
Tb927.10.8120	-48.9741	71.764
Tb927.10.8130	-68.449	4.31278
Tb927.10.8140	-10.6125	24.0761
Tb927.10.8160	38.5626	-94.2293
Tb927.10.8170	8.26652	-18.7074
Tb927.10.8180	-55.807	-3.61447
Tb927.10.8190	95.2028	32.9342
Tb927.10.820	-55.6486	76.0601
Tb927.10.8200	12.0156	80.5383
Tb927.10.8210	-43.5203	-43.3477
Tb927.10.8220	3.66107	67.0523
Tb927.10.8240	-7.10964	-7.55006
Tb927.10.8270	36.9681	40.0823
Tb927.10.830	-109.606	74.323
Tb927.10.8330	43.3003	45.7819
Tb927.10.8390	-68.8779	90.8586
Tb927.10.840	6.78292	-1.44938
Tb927.10.8410	-59.9324	40.7817
Tb927.10.8420	25.2393	14.4074
Tb927.10.8430	104.659	46.451
Tb927.10.850	-77.4443	5.36291
Tb927.10.8540	29.2068	24.0007
Tb927.10.8560	-48.3736	13.3949
Tb927.10.8570	11.3497	30.0136
Tb927.10.8590	-89.5501	-12.9173
Tb927.10.8600	67.4965	14.35
Tb927.10.8610	-22.1044	-72.1152
Tb927.10.8620	-64.1393	-71.8862
Tb927.10.8630	-47.5754	38.3071
Tb927.10.8640	-73.1765	70.1045
Tb927.10.8660	11.7361	-27.0973
Tb927.10.8670	-83.3502	-23.7269
Tb927.10.8690	58.1195	40.155
Tb927.10.870	-9.00844	10.9131
Tb927.10.8710	-105.865	69.4213
Tb927.10.8720	35.0378	60.8635
Tb927.10.8730	-11.4582	-75.2561
Tb927.10.8780	-82.4147	96.0267
Tb927.10.880	-14.4035	35.6732
Tb927.10.8800	-87.8425	78.2774
Tb927.10.8810	-63.7529	2.1081
Tb927.10.8820	-67.7114	0.380259
Tb927.10.8830	56.6137	-69.3743
Tb927.10.8850	30.9062	34.1505
Tb927.10.8860	9.78105	-95.617
Tb927.10.8870	48.7283	19.9735
Tb927.10.8890	-81.2781	-21.6886
Tb927.10.890	-48.3479	47.6317
Tb927.10.8910	6.33036	-16.7961
Tb927.10.8920	24.5351	-51.4889
Tb927.10.8930	-87.7638	92.3701
Tb927.10.8940	1.90949	19.5744
Tb927.10.8960	-76.2796	-19.1393
Tb927.10.8970	-81.2143	-23.9562
Tb927.10.8980	-82.258	-22.1737
Tb927.10.8990	-6.13216	37.4783
Tb927.10.900	-79.5761	-22.0093
Tb927.10.9000	-75.7174	-29.8418
Tb927.10.9010	-72.9537	72.6783
Tb927.10.9025	13.6087	39.186
Tb927.10.9040	25.266	19.1216
Tb927.10.9050	16.5506	42.4792
Tb927.10.9060	-56.5984	-1.78833
Tb927.10.9070	-38.6581	-52.5818
Tb927.10.9100	16.7184	51.2156
Tb927.10.9130	13.3398	78.179
Tb927.10.9140	-8.27639	-68.9189
Tb927.10.9150	30.189	-83.2147
Tb927.10.9190	99.2001	38.1665
Tb927.10.920	10.9086	70.8509
Tb927.10.9200	26.3261	-102.252
Tb927.10.9210	-26.5331	-85.3713
Tb927.10.9240	-56.1426	3.17963
Tb927.10.9250	105.622	34.9899
Tb927.10.9260	60.5217	56.4975
Tb927.10.9280	-75.0978	-32.5201
Tb927.10.9310	42.8991	-44.0796
Tb927.10.9330	38.1561	55.911
Tb927.10.9350	-58.382	-38.972
Tb927.10.9360	-9.57352	-72.0095
Tb927.10.9370	29.6512	-94.495
Tb927.10.9380	-55.1674	76.3763
Tb927.10.9390	-42.763	-57.0965
Tb927.10.9400	-8.06365	59.7597
Tb927.10.9420	-5.23201	-73.6596
Tb927.10.9430	86.7492	23.8885
Tb927.10.9440	-12.7695	-77.5015
Tb927.10.9450	35.1316	-61.8001
Tb927.10.9490	76.4618	-66.2663
Tb927.10.950	81.7587	-65.7958
Tb927.10.9510	64.413	-51.2686
Tb927.10.9560	-54.0861	-48.4075
Tb927.10.9570	-89.4078	88.6271
Tb927.10.960	52.4137	54.0366
Tb927.10.9640	-100.496	77.7388
Tb927.10.9650	5.86749	-14.1911
Tb927.10.9670	5.265	7.77634
Tb927.10.970	-78.104	98.7633
Tb927.10.9700	11.0937	-4.98061
Tb927.10.9720	7.48067	-0.344373
Tb927.10.9740	-2.67303	86.3549
Tb927.10.9750	42.9426	-69.229
Tb927.10.9760	1.50023	-82.2668
Tb927.10.9770	40.2043	59.1556
Tb927.10.9780	10.5796	80.7152
Tb927.10.9790	-42.4916	-28.219
Tb927.10.980	-30.603	35.9018
Tb927.10.9800	37.7544	30.7667
Tb927.10.9820	-50.5087	-48.1732
Tb927.10.9830	-20.7508	-64.1413
Tb927.10.9840	-20.3838	28.5378
Tb927.10.9850	51.1478	-84.6994
Tb927.10.9860	-38.4672	-65.4879
Tb927.10.9870	111.489	25.9486
Tb927.10.9880	39.7518	72.1847
Tb927.10.9890	-56.7659	41.6682
Tb927.10.990	62.9334	-54.4076
Tb927.10.9900	-21.6326	-66.0868
Tb927.10.9910	55.5348	27.8183
Tb927.10.9920	15.8089	78.9985
Tb927.10.9930	-17.7564	-7.61045
Tb927.10.9950	27.1087	-100.301
Tb927.10.9960	-62.6681	-49.9672
Tb927.10.9970	-51.5764	-51.2584
Tb927.10.9980	-69.7912	6.53904
Tb927.11.10000	74.238	-81.6575
Tb927.11.10010	53.7882	-8.84594
Tb927.11.10020	20.9588	-73.5864
Tb927.11.10030	23.7623	45.2566
Tb927.11.10040	1.24692	-74.8322
Tb927.11.10060	103.407	30.3421
Tb927.11.10070	-31.033	40.7464
Tb927.11.10080	-66.2296	-76.5979
Tb927.11.10090	-99.1929	75.2871
Tb927.11.1010	-20.6039	-68.2971
Tb927.11.10110	-90.4552	79.7599
Tb927.11.10120	-105.503	89.8977
Tb927.11.10130	72.5238	30.1093
Tb927.11.10140	-19.4841	-71.7992
Tb927.11.10150	-59.5032	-70.711
Tb927.11.10160	37.2641	31.4449
Tb927.11.10170	-65.0359	-68.4435
Tb927.11.10180	26.2069	-0.719629
Tb927.11.1020	-51.6968	44.7457
Tb927.11.10200	-81.3253	75.3051
Tb927.11.10210	-89.9289	98.7088
Tb927.11.10220	29.583	-100.323
Tb927.11.10230	-32.0688	-84.5576
Tb927.11.10240	-38.7111	-23.3268
Tb927.11.10260	-56.3855	44.0734
Tb927.11.10270	77.7752	-63.3741
Tb927.11.10280	2.83368	11.1672
Tb927.11.1030	-23.7281	17.8939
Tb927.11.10300	89.3025	5.34143
Tb927.11.10330	-26.4671	31.5017
Tb927.11.10340	24.5089	-60.0613
Tb927.11.10350	-90.2564	92.2705
Tb927.11.10360	-110.985	92.6324
Tb927.11.10370	73.0516	-65.4057
Tb927.11.10380	-74.2682	79.166
Tb927.11.10390	-54.5645	-43.9152
Tb927.11.1040	-18.4987	33.912
Tb927.11.10410	5.33708	-107.52
Tb927.11.10420	-16.3712	31.8706
Tb927.11.10430	-100.557	79.8158
Tb927.11.10450	4.70149	-45.5174
Tb927.11.10480	7.3193	74.6803
Tb927.11.10490	-67.1807	-37.5784
Tb927.11.1050	21.1865	62.4352
Tb927.11.10510	-17.3902	-63.5056
Tb927.11.10520	-23.2982	17.4315
Tb927.11.10540	-58.4107	75.3449
Tb927.11.10560	30.1462	37.5043
Tb927.11.10570	-57.5174	-71.6534
Tb927.11.10580	55.9905	0.224604
Tb927.11.10590	-14.9522	-67.2882
Tb927.11.10620	-77.5019	75.4377
Tb927.11.10640	22.9304	28.4976
Tb927.11.10650	39.1835	7.95826
Tb927.11.10660	-87.0947	4.84748
Tb927.11.10690	25.3546	-98.4194
Tb927.11.1070	-54.7811	40.3684
Tb927.11.10700	30.7161	-90.8476
Tb927.11.10720	-62.1721	-35.457
Tb927.11.10730	-2.91918	58.5783
Tb927.11.10740	41.1314	0.0307927
Tb927.11.10750	4.3162	56.2598
Tb927.11.10760	-13.7296	7.08487
Tb927.11.10770	60.9989	11.2598
Tb927.11.10780	19.3264	-60.6781
Tb927.11.10790	33.1133	42.511
Tb927.11.10800	-101.06	87.5794
Tb927.11.10820	39.2106	14.6031
Tb927.11.10840	-7.92121	84.7469
Tb927.11.10850	-46.5727	-71.9877
Tb927.11.10860	28.767	36.2889
Tb927.11.10870	-8.15578	-82.4069
Tb927.11.10880	-19.0664	-61.2392
Tb927.11.1090	-77.413	59.5987
Tb927.11.10900	-102.793	86.0638
Tb927.11.10920	20.7625	-105.023
Tb927.11.10930	21.3664	-12.096
Tb927.11.10950	-53.2888	-38.8988
Tb927.11.10960	-46.2933	-37.7203
Tb927.11.10980	77.6396	-60.741
Tb927.11.10990	108.574	24.5194
Tb927.11.11000	86.1534	23.5353
Tb927.11.11010	-108.321	73.543
Tb927.11.11020	21.2521	-3.89258
Tb927.11.11050	-60.1499	-40.2706
Tb927.11.11080	3.76389	-5.25929
Tb927.11.11090	-0.312822	-3.46298
Tb927.11.1110	-77.3921	59.3947
Tb927.11.11100	105.287	43.8699
Tb927.11.11120	-32.1755	-23.5357
Tb927.11.11130	-61.5689	-73.7598
Tb927.11.11140	1.76286	8.81816
Tb927.11.11150	16.7364	57.2125
Tb927.11.11160	48.7425	-85.2761
Tb927.11.11170	-91.1699	73.923
Tb927.11.11210	-94.9628	71.7335
Tb927.11.11220	-80.3396	96.9938
Tb927.11.11240	-4.89428	-7.78675
Tb927.11.11250	104.098	37.7428
Tb927.11.11260	-73.95	88.6701
Tb927.11.11280	-63.7984	77.715
Tb927.11.11290	105.363	22.216
Tb927.11.11300	-0.956073	79.8782
Tb927.11.11310	-33.1601	-55.9748
Tb927.11.11320	34.7015	-19.0442
Tb927.11.11330	102.341	36.6255
Tb927.11.11340	38.3922	61.4122
Tb927.11.11350	24.3065	-90.8713
Tb927.11.11370	82.5952	9.69352
Tb927.11.11380	-34.8914	-25.5134
Tb927.11.11390	-53.8721	-45.5729
Tb927.11.11410	77.1704	-56.8607
Tb927.11.11430	66.5323	23.3545
Tb927.11.11435	-63.1259	67.3397
Tb927.11.11460	25.8574	-59.6524
Tb927.11.11470	-63.895	-67.0483
Tb927.11.11475	27.1597	44.7264
Tb927.11.11480	-4.3448	12.6528
Tb927.11.1150	-102.947	76.4986
Tb927.11.11500	11.0696	-22.3782
Tb927.11.11520	-55.672	38.5677
Tb927.11.11530	-29.1998	30.2201
Tb927.11.11550	-25.6358	30.2092
Tb927.11.11570	53.4538	32.0569
Tb927.11.11580	-81.0452	-14.7761
Tb927.11.11590	52.6529	29.8709
Tb927.11.1160	27.6884	17.8766
Tb927.11.11600	-90.7796	-7.44784
Tb927.11.11610	17.4015	11.8118
Tb927.11.11620	-54.0894	33.494
Tb927.11.11630	-68.0416	-74.1247
Tb927.11.11650	-66.5262	9.26599
Tb927.11.11670	6.40621	-103.197
Tb927.11.11680	-33.0099	-45.4567
Tb927.11.11690	42.4786	-19.9491
Tb927.11.11700	48.3105	30.2978
Tb927.11.11710	29.4965	-77.2591
Tb927.11.11720	75.8856	-62.699
Tb927.11.11730	-40.2497	-44.651
Tb927.11.11740	21.852	-80.4169
Tb927.11.11770	29.6438	37.6183
Tb927.11.11780	-49.7638	-46.344
Tb927.11.11790	5.33769	54.9595
Tb927.11.1180	32.6971	31.6611
Tb927.11.11810	-85.4858	1.47308
Tb927.11.11820	23.1196	43.8691
Tb927.11.11850	22.3741	64.5796
Tb927.11.11860	6.09899	5.17809
Tb927.11.11870	-27.1473	-84.8517
Tb927.11.11880	-77.854	95.353
Tb927.11.11900	62.0792	3.45188
Tb927.11.11920	-87.2585	-24.5783
Tb927.11.11930	83.0609	6.98444
Tb927.11.11980	-106.451	67.9288
Tb927.11.1200	64.7161	36.7899
Tb927.11.12030	20.5926	62.182
Tb927.11.12050	26.7912	69.1918
Tb927.11.12060	-58.4532	40.9013
Tb927.11.12070	-15.0938	26.4942
Tb927.11.12080	15.3205	-84.8504
Tb927.11.12090	4.84869	38.6986
Tb927.11.1210	84.4688	17.2296
Tb927.11.12110	14.52	8.82272
Tb927.11.12150	-68.8972	-5.82365
Tb927.11.12160	-36.5423	-77.9965
Tb927.11.12170	45.0286	8.29416
Tb927.11.12180	11.1056	-2.95138
Tb927.11.12190	9.38659	68.0455
Tb927.11.1220	-79.4609	-18.2192
Tb927.11.12210	-106.766	83.9191
Tb927.11.12220	47.7576	-86.0521
Tb927.11.12230	-35.6827	-26.7078
Tb927.11.12240	32.4449	-58.1344
Tb927.11.12260	24.7728	20.2451
Tb927.11.12270	50.0193	-85.8628
Tb927.11.12290	-1.19518	-83.5131
Tb927.11.1230	-104.804	83.6692
Tb927.11.12360	-108.126	82.9242
Tb927.11.12370	-29.161	-48.0975
Tb927.11.12380	14.9117	60.9291
Tb927.11.12390	24.7429	12.2641
Tb927.11.1240	69.8801	-78.7471
Tb927.11.12400	49.7758	-59.7297
Tb927.11.12410	-3.92856	14.8019
Tb927.11.12420	-7.38984	2.36502
Tb927.11.12430	-87.5469	99.8101
Tb927.11.12440	90.5483	-0.433545
Tb927.11.12460	-79.1419	3.65242
Tb927.11.12470	55.3075	24.1202
Tb927.11.12480	78.925	10.8601
Tb927.11.12490	46.8305	-86.6674
Tb927.11.1250	-64.3555	-68.4408
Tb927.11.12500	20.1063	-80.9384
Tb927.11.12510	-82.2222	90.0567
Tb927.11.12530	-27.679	8.78212
Tb927.11.12540	-59.6188	77.7001
Tb927.11.12560	-89.843	89.7149
Tb927.11.12590	22.1081	-100.515
Tb927.11.1260	46.9157	-84.021
Tb927.11.12600	-10.5949	42.9348
Tb927.11.12610	72.197	1.52715
Tb927.11.12630	15.5809	5.30397
Tb927.11.12640	-4.74028	83.9157
Tb927.11.12650	11.7221	-106.944
Tb927.11.12670	24.3282	31.6463
Tb927.11.12680	87.6808	11.9128
Tb927.11.1270	-11.7824	-83.3405
Tb927.11.12700	-3.04825	72.7616
Tb927.11.12710	56.6412	-60.557
Tb927.11.12720	-6.76094	8.73319
Tb927.11.12750	18.5715	12.2258
Tb927.11.12770	55.5055	39.4584
Tb927.11.12780	87.1006	16.2265
Tb927.11.12830	58.4712	4.05018
Tb927.11.12840	-80.4905	100.651
Tb927.11.12850	95.1919	40.21
Tb927.11.12860	-108.637	80.6317
Tb927.11.1290	-38.7228	-51.0153
Tb927.11.12920	28.9222	-90.5641
Tb927.11.12930	-56.209	-68.2824
Tb927.11.12940	97.8012	38.9377
Tb927.11.12950	-73.4228	73.7139
Tb927.11.12960	-15.0853	-79.1666
Tb927.11.12970	-90.5015	101.38
Tb927.11.12980	-87.161	-24.4894
Tb927.11.13000	49.415	-74.3723
Tb927.11.13007	27.2942	39.8521
Tb927.11.13010	41.8143	-56.9096
Tb927.11.13050	-84.7111	82.2609
Tb927.11.13060	17.8876	42.0619
Tb927.11.13070	60.3445	43.286
Tb927.11.13080	90.9012	-0.716781
Tb927.11.13120	23.1557	20.3481
Tb927.11.13130	71.3476	-56.0394
Tb927.11.13150	10.052	17.7055
Tb927.11.13170	-0.43063	-58.0712
Tb927.11.13180	26.5952	-59.2104
Tb927.11.13190	103.877	35.1092
Tb927.11.13200	47.759	-70.3403
Tb927.11.13210	-78.1564	-11.6475
Tb927.11.13220	18.6693	-104.051
Tb927.11.13230	24.5379	-101.776
Tb927.11.13240	-11.1576	48.074
Tb927.11.13250	48.7593	33.0774
Tb927.11.13270	-8.86805	15.5728
Tb927.11.13280	-53.636	-42.8911
Tb927.11.13290	-7.9343	-54.6783
Tb927.11.1330	108.441	34.5162
Tb927.11.13300	47.5921	37.3227
Tb927.11.13310	18.5233	66.1017
Tb927.11.13320	23.4315	-102.184
Tb927.11.13340	76.4659	15.4648
Tb927.11.13360	-6.65574	39.763
Tb927.11.13380	-9.49036	37.5705
Tb927.11.13400	-25.1975	37.5601
Tb927.11.13410	-66.2546	-0.859857
Tb927.11.13420	23.8254	-30.6882
Tb927.11.13450	-59.7306	76.7713
Tb927.11.13460	-103.245	79.5653
Tb927.11.13470	51.8421	-0.0467278
Tb927.11.13490	-64.2885	75.4719
Tb927.11.1350	-24.6365	-71.8734
Tb927.11.13500	-94.5933	71.4124
Tb927.11.13520	75.5076	-68.985
Tb927.11.13540	6.38036	53.7502
Tb927.11.13550	72.5221	-63.6371
Tb927.11.13570	41.7178	86.4956
Tb927.11.13580	-5.94145	-62.1434
Tb927.11.13590	-37.787	-21.1396
Tb927.11.1360	6.41557	5.12716
Tb927.11.13610	30.8155	-89.8804
Tb927.11.13620	-49.182	-24.0869
Tb927.11.13640	-26.901	20.306
Tb927.11.13660	10.1711	63.1008
Tb927.11.13670	-63.9948	76.3646
Tb927.11.13680	-96.9348	73.2396
Tb927.11.13690	-86.1765	72.5601
Tb927.11.1370	107.592	35.5409
Tb927.11.13700	-70.6717	-3.85175
Tb927.11.13710	-4.04882	-68.9655
Tb927.11.13750	34.551	-24.6647
Tb927.11.13760	-66.7373	79.0372
Tb927.11.13770	45.8067	-57.8507
Tb927.11.13780	107.457	36.8848
Tb927.11.1380	-60.5642	86.1192
Tb927.11.13800	-26.2183	-27.1047
Tb927.11.13810	45.7912	50.2584
Tb927.11.13820	-27.4805	26.8482
Tb927.11.13830	-18.5138	-64.9642
Tb927.11.13840	-69.6355	84.3827
Tb927.11.13860	9.12037	70.0456
Tb927.11.13870	76.0475	10.1623
Tb927.11.13890	-57.9588	-74.2254
Tb927.11.1390	-29.7693	35.3395
Tb927.11.13900	-101.635	71.9068
Tb927.11.13910	-36.7258	-36.0179
Tb927.11.13920	17.1497	24.8249
Tb927.11.13930	14.5048	78.6426
Tb927.11.13970	34.7945	57.7629
Tb927.11.13980	-4.82713	86.9209
Tb927.11.13990	-44.7885	-36.5431
Tb927.11.1400	-52.2692	-50.5429
Tb927.11.14020	36.8596	43.7524
Tb927.11.14040	36.5655	-2.18368
Tb927.11.14050	52.0906	2.12193
Tb927.11.14070	40.3455	-67.425
Tb927.11.14080	20.3137	-57.973
Tb927.11.14090	56.9641	57.7035
Tb927.11.1410	-30.73	36.7162
Tb927.11.14100	26.2949	59.4047
Tb927.11.14110	-7.17744	44.6222
Tb927.11.14120	95.2401	35.0852
Tb927.11.14130	29.5655	52.7136
Tb927.11.14140	75.6561	18.5542
Tb927.11.14150	18.6879	11.1739
Tb927.11.14160	44.3733	24.516
Tb927.11.14170	10.5845	-101.956
Tb927.11.14190	35.1358	41.7899
Tb927.11.1420	22.5756	35.7881
Tb927.11.14200	85.3523	29.6967
Tb927.11.14210	-83.5291	98.9202
Tb927.11.14220	75.1135	17.6996
Tb927.11.14250	95.6544	32.0026
Tb927.11.14270	11.4736	0.0808141
Tb927.11.14280	105.627	28.9945
Tb927.11.14290	55.3793	-8.56699
Tb927.11.1430	-98.8287	79.1314
Tb927.11.14300	-64.845	69.3675
Tb927.11.14310	10.0668	50.2513
Tb927.11.14330	72.9809	19.0335
Tb927.11.14340	81.9601	3.08757
Tb927.11.14360	-0.751995	-67.2941
Tb927.11.14370	10.2941	10.1457
Tb927.11.14380	-44.3979	-44.5764
Tb927.11.14390	54.8902	12.6651
Tb927.11.1440	30.5011	-84.5091
Tb927.11.14410	-89.5325	-10.5254
Tb927.11.14430	-0.855917	88.7509
Tb927.11.14440	-82.1236	94.4347
Tb927.11.14450	-90.4636	96.0105
Tb927.11.14460	61.5999	11.8781
Tb927.11.14470	-51.9522	9.58555
Tb927.11.14480	4.82391	67.2153
Tb927.11.14490	-25.6717	39.1515
Tb927.11.1450	-33.5174	-44.7894
Tb927.11.14520	-29.4139	-35.2224
Tb927.11.14540	-101.992	69.4418
Tb927.11.14560	22.2682	67.6472
Tb927.11.14570	-53.6875	-57.1586
Tb927.11.14580	64.8551	22.1354
Tb927.11.14590	29.1236	43.2668
Tb927.11.1460	37.3054	33.9917
Tb927.11.14610	66.6689	-52.7986
Tb927.11.14620	65.2108	-52.0802
Tb927.11.14650	-72.5137	6.51363
Tb927.11.14680	21.4211	50.3554
Tb927.11.14690	16.755	26.2592
Tb927.11.1470	67.2575	-57.3881
Tb927.11.14730	-13.3135	-69.8283
Tb927.11.14740	-86.2609	2.57926
Tb927.11.14750	40.7607	42.1092
Tb927.11.14760	70.1539	30.0715
Tb927.11.14770	30.075	24.4305
Tb927.11.14780	-53.5559	45.0131
Tb927.11.14800	-73.7771	-2.6909
Tb927.11.14810	-41.3224	78.9839
Tb927.11.14850	32.2461	-5.00014
Tb927.11.14870	92.1971	14.3761
Tb927.11.14880	-72.2639	77.1636
Tb927.11.14890	55.608	28.5336
Tb927.11.14900	64.1618	3.27827
Tb927.11.14910	14.8003	-97.3905
Tb927.11.14920	39.3712	49.84
Tb927.11.14930	-14.4897	8.57257
Tb927.11.14950	42.3255	43.9602
Tb927.11.14960	16.2367	81.5756
Tb927.11.14970	-58.8466	78.8306
Tb927.11.14980	-58.0226	-76.9276
Tb927.11.15000	-40.7198	52.2773
Tb927.11.15020	80.1662	5.93373
Tb927.11.15030	87.7484	34.6456
Tb927.11.15040	-44.6582	-39.8445
Tb927.11.15050	79.719	-71.8052
Tb927.11.15070	-75.8594	-27.9075
Tb927.11.15090	-87.9657	-15.3829
Tb927.11.15100	-95.5455	81.3229
Tb927.11.15120	-95.4167	74.2712
Tb927.11.15130	-106.95	81.9623
Tb927.11.15140	-7.64969	14.6798
Tb927.11.15150	17.3798	-83.2
Tb927.11.15170	89.0594	18.2714
Tb927.11.15180	12.3881	16.2223
Tb927.11.15190	-105.164	82.6159
Tb927.11.15210	32.6021	-84.3811
Tb927.11.15220	-89.605	76.95
Tb927.11.15230	76.4129	-77.6036
Tb927.11.15240	33.8653	-71.4715
Tb927.11.15250	-87.8945	81.202
Tb927.11.15270	71.3703	22.4956
Tb927.11.15310	-80.4111	-1.69384
Tb927.11.15350	28.3269	62.9189
Tb927.11.15370	87.5839	30.1464
Tb927.11.15375	-100.34	72.9255
Tb927.11.1540	-41.193	-37.5177
Tb927.11.15400	75.4367	-71.7547
Tb927.11.15420	41.2931	38.6374
Tb927.11.15430	29.7345	67.0829
Tb927.11.15440	-24.1393	-77.8275
Tb927.11.15460	21.204	60.3738
Tb927.11.15480	86.2546	12.1762
Tb927.11.15490	32.1389	-11.5688
Tb927.11.1550	38.9671	54.7367
Tb927.11.15500	-52.7022	-79.5547
Tb927.11.15520	-77.9259	-32.374
Tb927.11.15580	-16.4729	52.4591
Tb927.11.1560	101.425	39.1149
Tb927.11.15610	-85.1388	-6.5202
Tb927.11.15630	18.0798	30.307
Tb927.11.15640	-42.7448	-46.731
Tb927.11.15650	-40.2704	-38.1159
Tb927.11.15675	-9.75101	-75.2686
Tb927.11.15680	111.757	34.3505
Tb927.11.15690	8.13847	56.3235
Tb927.11.15730	-50.1472	72.4198
Tb927.11.15740	-101.843	59.4147
Tb927.11.15750	-56.2428	86.4033
Tb927.11.15760	20.278	-86.939
Tb927.11.15800	-9.74146	-6.95039
Tb927.11.15810	-14.0202	-69.9994
Tb927.11.15820	-48.7802	-59.8944
Tb927.11.15840	49.8622	-75.3982
Tb927.11.15850	-50.6355	-64.5199
Tb927.11.15870	22.4782	-91.4316
Tb927.11.15890	-55.3554	-39.0702
Tb927.11.1590	-29.722	37.4927
Tb927.11.15900	25.2729	52.5209
Tb927.11.15910	86.8948	4.84264
Tb927.11.15930	50.6499	-13.6092
Tb927.11.15940	64.5259	38.1802
Tb927.11.15960	41.5019	-70.9406
Tb927.11.15970	40.0851	17.9559
Tb927.11.15980	41.0495	-51.2359
Tb927.11.15990	6.12509	-15.9218
Tb927.11.160	76.3474	-65.4982
Tb927.11.16000	2.15649	30.5378
Tb927.11.16010	82.9241	-65.5273
Tb927.11.16020	16.0067	84.4886
Tb927.11.16030	-0.968218	87.6236
Tb927.11.16050	68.5046	18.9119
Tb927.11.16060	16.0173	-55.7901
Tb927.11.16080	77.0061	-62.4721
Tb927.11.16090	-80.0635	83.2777
Tb927.11.1610	-56.7543	5.38844
Tb927.11.16100	71.0091	25.1746
Tb927.11.16110	81.712	-64.1402
Tb927.11.16120	-80.5452	-22.1819
Tb927.11.16130	38.0664	43.37
Tb927.11.16140	1.80854	34.4041
Tb927.11.16150	74.4541	24.6081
Tb927.11.16160	94.1642	26.5172
Tb927.11.16170	22.9319	-86.6386
Tb927.11.1620	-18.2827	-71.5969
Tb927.11.16210	-105.382	93.6326
Tb927.11.16220	-39.0335	-38.0351
Tb927.11.16230	19.0834	55.1147
Tb927.11.16240	12.7415	-96.0281
Tb927.11.16250	-58.1211	-52.9182
Tb927.11.16260	-8.13948	-50.5564
Tb927.11.16280	30.4873	52.8905
Tb927.11.1630	-58.1551	-67.1026
Tb927.11.16320	74.8776	-70.7085
Tb927.11.16330	6.05391	26.2327
Tb927.11.16340	84.5094	21.2764
Tb927.11.16360	-17.6123	44.0698
Tb927.11.16370	69.365	22.2534
Tb927.11.16380	13.8479	-57.7404
Tb927.11.16390	47.5503	43.8408
Tb927.11.1640	0.312425	-102.036
Tb927.11.16400	-87.1553	-24.4944
Tb927.11.16410	-78.4364	87.1921
Tb927.11.16430	-6.3784	-70.8697
Tb927.11.16450	5.8348	30.3752
Tb927.11.16470	-9.86596	10.845
Tb927.11.16480	-37.0295	-23.1535
Tb927.11.16490	-1.09165	61.5854
Tb927.11.16530	-63.6609	-43.9385
Tb927.11.16540	78.4444	38.6775
Tb927.11.16550	20.8525	4.07623
Tb927.11.16560	79.1951	-67.0215
Tb927.11.16570	-55.8787	47.4403
Tb927.11.16590	9.24917	64.6304
Tb927.11.1660	6.22956	40.351
Tb927.11.16610	-6.26077	16.6715
Tb927.11.16630	49.8005	-85.1795
Tb927.11.16640	-87.8822	-13.8495
Tb927.11.16650	67.0192	-68.7113
Tb927.11.16660	31.2203	32.2588
Tb927.11.16670	54.1397	27.611
Tb927.11.16690	64.5816	-71.1764
Tb927.11.167	15.1561	-33.1997
Tb927.11.1670	-39.5926	-45.541
Tb927.11.16700	-76.1003	-32.6488
Tb927.11.16710	0.167101	-80.6327
Tb927.11.16720	15.194	6.44826
Tb927.11.16730	-39.4541	-24.6301
Tb927.11.16740	29.006	-93.9301
Tb927.11.16750	-6.83264	-58.5305
Tb927.11.16760	93.4095	32.6281
Tb927.11.16770	109.673	28.8835
Tb927.11.16790	-48.9191	80.5836
Tb927.11.1680	29.5937	-97.5666
Tb927.11.16810	27.417	38.2231
Tb927.11.16830	-30.9291	63.7803
Tb927.11.16860	-49.1823	-48.6591
Tb927.11.16870	-34.2103	-33.647
Tb927.11.16880	-85.4312	84.2206
Tb927.11.16890	-81.074	97.7358
Tb927.11.16900	-107.558	87.6404
Tb927.11.16920	-9.95711	30.6079
Tb927.11.16930	1.60898	-81.4247
Tb927.11.16970	88.025	24.8522
Tb927.11.16980	-95.5025	86.9408
Tb927.11.170	-49.8965	-55.2754
Tb927.11.1700	-73.6874	-22.9348
Tb927.11.17000	-22.5836	43.2528
Tb927.11.17040	1.977	-32.0307
Tb927.11.1710	-42.5409	-45.7675
Tb927.11.1720	90.7859	24.7267
Tb927.11.1730	-2.04517	60.4429
Tb927.11.1740	-31.2044	65.0735
Tb927.11.17440	61.1432	-49.8768
Tb927.11.1750	79.4214	-74.6948
Tb927.11.1770	-49.1466	44.4462
Tb927.11.17870	60.7897	-53.7611
Tb927.11.180	-21.2406	-51.3228
Tb927.11.1810	42.84	-55.9749
Tb927.11.1820	50.6245	28.387
Tb927.11.1840	-16.8465	21.2656
Tb927.11.1850	-16.6925	-65.9045
Tb927.11.18670	8.61492	-65.7291
Tb927.11.1890	89.7355	16.2478
Tb927.11.190	-43.6565	-39.3747
Tb927.11.1900	94.5853	32.5101
Tb927.11.1910	68.7215	-69.9928
Tb927.11.1930	27.3652	-1.64294
Tb927.11.1940	-55.3993	-6.80108
Tb927.11.1950	-47.3878	-57.7939
Tb927.11.1960	-73.3506	71.102
Tb927.11.1970	66.7957	16.6469
Tb927.11.1980	40.3665	31.8401
Tb927.11.1990	101.386	34.7672
Tb927.11.200	104.537	18.4804
Tb927.11.2010	-4.02599	-71.2714
Tb927.11.2030	56.3465	-3.61565
Tb927.11.2040	0.448526	13.783
Tb927.11.20430	45.6797	-31.0972
Tb927.11.2060	21.238	38.0153
Tb927.11.2070	10.1223	3.54409
Tb927.11.20730	22.5422	-76.692
Tb927.11.2090	77.7654	6.18976
Tb927.11.2100	-7.36058	53.6777
Tb927.11.2110	74.036	-81.787
Tb927.11.2120	7.25061	77.3856
Tb927.11.2130	-1.546	88.131
Tb927.11.2140	-71.4994	86.4018
Tb927.11.2150	-78.1243	-8.63321
Tb927.11.2180	-24.3133	-87.5901
Tb927.11.2190	-12.7704	-71.3288
Tb927.11.2200	-24.017	37.6097
Tb927.11.2210	12.8882	-102.63
Tb927.11.2220	-36.8752	-38.5495
Tb927.11.2235	17.7705	-41.3452
Tb927.11.2250	39.7318	45.1343
Tb927.11.2260	34.2989	32.4626
Tb927.11.2270	-85.9339	76.3647
Tb927.11.2280	55.202	3.43428
Tb927.11.2290	-90.7053	-9.55016
Tb927.11.230	21.3972	70.2243
Tb927.11.2300	25.0418	40.3492
Tb927.11.2320	41.9985	-11.6893
Tb927.11.2330	19.4461	-0.701201
Tb927.11.2340	3.98687	-6.14336
Tb927.11.2360	99.3203	36.8551
Tb927.11.2370	4.58957	-5.51495
Tb927.11.2380	-57.3427	39.8183
Tb927.11.240	-73.9084	-29.9858
Tb927.11.2400	33.557	-54.2495
Tb927.11.2410	40.1175	-56.2669
Tb927.11.2420	90.3752	9.54578
Tb927.11.2430	23.8205	78.5403
Tb927.11.2440	-3.38253	17.0094
Tb927.11.2470	-0.957189	30.7482
Tb927.11.2490	3.13103	16.965
Tb927.11.2500	96.466	39.5402
Tb927.11.2510	16.8269	75.0515
Tb927.11.2520	88.6462	24.2742
Tb927.11.2530	-59.3058	-69.6905
Tb927.11.2540	-110.925	86.6178
Tb927.11.2570	-87.0519	88.45
Tb927.11.2580	20.6751	-62.4231
Tb927.11.2590	8.18741	-5.3871
Tb927.11.260	35.1202	67.194
Tb927.11.2600	-28.8778	51.6076
Tb927.11.2610	-21.721	45.1668
Tb927.11.2620	-51.9306	41.1862
Tb927.11.2640	5.56179	38.26
Tb927.11.2650	-37.1013	-27.1103
Tb927.11.2660	58.6193	-0.713316
Tb927.11.2670	-26.6244	26.5787
Tb927.11.2690	-43.2833	-42.3774
Tb927.11.270	-10.549	-83.6362
Tb927.11.2730	91.4636	41.3805
Tb927.11.2740	99.0639	46.9732
Tb927.11.2750	30.3615	-78.7311
Tb927.11.2760	15.7481	56.7173
Tb927.11.2770	-109.763	81.7669
Tb927.11.2790	-94.1346	90.1109
Tb927.11.280	4.68368	54.7243
Tb927.11.2830	-79.3664	87.6194
Tb927.11.2860	67.334	20.9652
Tb927.11.2880	3.38375	6.21615
Tb927.11.2890	62.792	37.7267
Tb927.11.290	42.338	4.5589
Tb927.11.2900	1.10777	72.9448
Tb927.11.2910	-40.1509	-47.1276
Tb927.11.2920	-45.7818	-51.7609
Tb927.11.2940	82.1187	18.7445
Tb927.11.2950	5.72082	-14.2623
Tb927.11.2960	-45.0129	3.73077
Tb927.11.2990	-41.591	-43.4911
Tb927.11.3010	-57.5346	-34.5571
Tb927.11.3020	-41.8151	-73.0581
Tb927.11.3030	81.9736	33.9586
[truncated: 3,440 more rows]

## Sheet: Fig1C_II_TbPCF_n3
	Dim.1	Dim.2
Tb05.5K5.110	-13.882	54.0367
Tb05.5K5.120	-37.7601	-6.70862
Tb05.5K5.130	-35.6354	39.7
Tb05.5K5.150	8.13581	8.68713
Tb05.5K5.160	-38.3278	16.8325
Tb05.5K5.170	76.4778	-89.6463
Tb05.5K5.200	90.9301	13.0698
Tb05.5K5.210	36.917	-18.4616
Tb05.5K5.40	-67.1517	70.2595
Tb05.5K5.50	-82.934	72.3057
Tb05.5K5.70	15.1538	67.4571
Tb06.3A7.270	-48.3621	-82.5164
Tb06.3A7.960	39.6464	-51.9699
Tb07.11L3.90	19.006	41.705
Tb08.27P2.260	-18.1193	65.4532
Tb09.v4.0013	29.5421	13.6318
Tb09.v4.0015	-74.067	26.4598
Tb09.v4.0026	-84.7108	19.4807
Tb10.v4.0033	62.339	52.6087
Tb10.v4.0036	77.2844	17.8722
Tb10.v4.0039	-86.9864	81.5411
Tb10.v4.0040	38.3666	54.6971
Tb10.v4.0041	91.3666	17.9531
Tb10.v4.0045	-26.4184	-70.7258
Tb10.v4.0134	-22.4127	-63.1727
Tb10.v4.0247	67.3939	-94.9014
Tb11.01.2730	30.2309	31.7454
Tb11.02.5100b	-75.2632	-80.835
Tb11.02.5105b	4.45651	-68.4943
Tb11.02.5120b	-58.5521	-64.7587
Tb11.02.5360	60.3619	-90.5989
Tb11.02.5380	57.3411	21.6284
Tb11.02.5390b	-55.2486	-82.0369
Tb11.02.5400	92.7563	36.9306
Tb11.02.5420	71.8696	-83.5924
Tb11.02.5430	15.1137	86.576
Tb11.0320	-57.1754	-77.8711
Tb11.0350	32.6247	-74.9156
Tb11.0390	38.8929	82.3642
Tb11.0400	-22.5473	-52.3572
Tb11.0550	-65.3817	45.6626
Tb11.0845	-62.2703	69.963
Tb11.1230	-15.5908	-28.4538
Tb11.1240	48.6985	70.5536
Tb11.1390	40.7735	-36.8583
Tb11.1410	49.4922	-34.9482
Tb11.1790	25.8763	46.113
Tb11.v5.0146	-20.9929	-59.6169
Tb11.v5.0151	33.209	-72.3341
Tb11.v5.0154	28.7961	33.959
Tb11.v5.0157	-47.1539	44.1563
Tb11.v5.0162	62.6207	86.7818
Tb11.v5.0164	88.8496	35.2995
Tb11.v5.0166	-59.8777	64.3132
Tb11.v5.0169	-87.1628	80.5574
Tb11.v5.0170	-5.76267	-55.9752
Tb11.v5.0172	-90.1274	92.3687
Tb11.v5.0174	-85.4794	100.697
Tb11.v5.0175	-64.9269	-81.2463
Tb11.v5.0176	76.4426	-80.961
Tb11.v5.0177	31.319	40.9254
Tb11.v5.0179	7.74957	-56.3458
Tb11.v5.0181	26.6111	82.6962
Tb11.v5.0183	-44.3699	23.892
Tb11.v5.0185	-88.4353	84.6588
Tb11.v5.0188	-66.2995	-80.8394
Tb11.v5.0192	2.69736	44.7723
Tb11.v5.0193	-43.9865	5.20157
Tb11.v5.0196	60.8244	86.0417
Tb11.v5.0199	-42.3782	43.7832
Tb11.v5.0200	61.9415	87.2343
Tb11.v5.0203	-68.5531	78.5962
Tb11.v5.0212	-56.8672	3.36275
Tb11.v5.0213	20.6247	-39.2186
Tb11.v5.0214	-54.0082	-78.1582
Tb11.v5.0215	-21.9421	-7.99074
Tb11.v5.0216	11.6546	-45.8919
Tb11.v5.0221	27.8627	-60.1779
Tb11.v5.0222	-56.312	-80.8198
Tb11.v5.0223	38.2878	-50.2241
Tb11.v5.0228	46.4366	-76.1686
Tb11.v5.0231	38.9775	-53.4568
Tb11.v5.0235	-17.0716	-63.043
Tb11.v5.0237	49.9011	41.5629
Tb11.v5.0246	14.6146	78.0004
Tb11.v5.0252	6.23448	87.3059
Tb11.v5.0257	-72.7953	-68.3537
Tb11.v5.0261	91.0055	44.5728
Tb11.v5.0265	96.8524	53.8492
Tb11.v5.0270	69.7334	26.5288
Tb11.v5.0271	-78.3969	79.3785
Tb11.v5.0272	-69.2153	62.0853
Tb11.v5.0274	-2.54197	85.8375
Tb11.v5.0276	-82.2368	-80.8417
Tb11.v5.0277	11.2901	77.2078
Tb11.v5.0278	49.5045	16.5604
Tb11.v5.0281	32.6766	-47.645
Tb11.v5.0282	84.5053	-77.4811
Tb11.v5.0295	80.5481	27.1307
Tb11.v5.0303	-16.1811	53.1506
Tb11.v5.0305	51.9326	10.8146
Tb11.v5.0310	56.7757	-48.1511
Tb11.v5.0315	13.9078	55.7631
Tb11.v5.0325	-54.6813	-74.5237
Tb11.v5.0326	-48.6444	-72.6901
Tb11.v5.0331	27.4537	-52.9381
Tb11.v5.0340	-7.3058	-16.7067
Tb11.v5.0342	99.1407	53.9097
Tb11.v5.0365	-12.2187	12.5087
Tb11.v5.0366	19.3956	-63.6193
Tb11.v5.0372	69.9289	-73.0664
Tb11.v5.0391	7.62101	77.678
Tb11.v5.0394	-45.5932	-38.4129
Tb11.v5.0396	-78.99	-77.389
Tb11.v5.0397	-18.6939	-75.3867
Tb11.v5.0414	75.5178	33.304
Tb11.v5.0415	-60.3564	-63.3779
Tb11.v5.0420	-90.4921	90.9256
Tb11.v5.0422	-28.0979	53.8263
Tb11.v5.0426	13.8123	91.8733
Tb11.v5.0427	-74.3802	5.34543
Tb11.v5.0434	-26.7699	23.9982
Tb11.v5.0436	22.143	66.9565
Tb11.v5.0446	-72.8434	-71.9715
Tb11.v5.0463	56.3173	-76.5513
Tb11.v5.0465	-90.1098	-70.7273
Tb11.v5.0468	51.0573	11.1813
Tb11.v5.0474	42.3279	30.0517
Tb11.v5.0477	-71.7019	88.8861
Tb11.v5.0480	8.94112	46.78
Tb11.v5.0482	-66.4013	-66.1942
Tb11.v5.0487	74.8823	25.8955
Tb11.v5.0495	-47.0457	-51.1655
Tb11.v5.0500	-73.9941	-62.5327
Tb11.v5.0502	-89.6044	91.5224
Tb11.v5.0507	41.6806	22.2537
Tb11.v5.0516	89.185	16.3003
Tb11.v5.0519	-8.19326	-74.8275
Tb11.v5.0527	67.2787	34.278
Tb11.v5.0531	-70.8693	3.85382
Tb11.v5.0533	74.5757	62.0729
Tb11.v5.0537	36.9962	-2.17558
Tb11.v5.0540	52.2262	-46.206
Tb11.v5.0544	-45.0195	-86.0348
Tb11.v5.0553	27.4272	57.539
Tb11.v5.0558	-52.2838	52.9212
Tb11.v5.0563	-7.049	79.8887
Tb11.v5.0564	63.6341	19.4195
Tb11.v5.0566	2.35854	55.6381
Tb11.v5.0580	72.7948	-80.2459
Tb11.v5.0590	-60.9983	-75.3085
Tb11.v5.0594	17.7543	66.1378
Tb11.v5.0596	52.3938	45.4088
Tb11.v5.0601	15.296	-47.4655
Tb11.v5.0602	2.09184	76.0334
Tb11.v5.0611	-72.7288	-60.057
Tb11.v5.0616	-41.9313	34.7025
Tb11.v5.0624	16.7358	68.0064
Tb11.v5.0639	-91.3979	95.4454
Tb11.v5.0647	-13.5632	39.1676
Tb11.v5.0650	96.8459	28.5885
Tb11.v5.0652	-45.7186	44.5855
Tb11.v5.0655	61.011	33.772
Tb11.v5.0668	66.3784	-102.192
Tb11.v5.0671	-10.9486	42.1845
Tb11.v5.0672	-38.6612	-54.9631
Tb11.v5.0684	19.579	49.9621
Tb11.v5.0686	-52.8435	-66.7782
Tb11.v5.0692	-24.9083	-63.9466
Tb11.v5.0700	-64.6035	-59.8126
Tb11.v5.0707	91.6197	33.5432
Tb11.v5.0713	21.9007	42.3546
Tb11.v5.0716	-35.6693	15.5384
Tb11.v5.0738	38.4295	37.0801
Tb11.v5.0741	-81.5151	69.4111
Tb11.v5.0746	67.7181	25.5074
Tb11.v5.0758	7.39362	28.7501
Tb11.v5.0771	5.68081	-68.7866
Tb11.v5.0774	-68.9478	-37.5422
Tb11.v5.0831	-61.7025	55.8765
Tb11.v5.0861	-72.4535	28.7337
Tb11.v5.0959	11.8071	3.59083
Tb11.v5.0963	-61.0822	-47.3122
Tb11.v5.0965	-50.9006	-82.3137
Tb11.v5.0966	-26.6942	-76.7593
Tb11.v5.0970	5.97319	69.2289
Tb11.v5.0991	-54.9942	-61.4589
Tb11.v5.0996	-88.087	81.6406
Tb11.v5.1012	-80.1268	-60.4972
Tb11.v5.1013	95.6568	10.1163
Tb11.v5.1022	38.9188	-18.135
Tb11.v5.1055	-88.3439	83.247
Tb427.BES40.2	46.5472	-75.1747
Tb927.1.1000	-46.1287	-88.9321
Tb927.1.1010	-64.5089	60.4657
Tb927.1.1050	75.4799	-74.315
Tb927.1.1060	64.1213	44.7605
Tb927.1.1100	-38.6656	15.4361
Tb927.1.1120	7.34159	91.7488
Tb927.1.1130	-25.0775	-68.7195
Tb927.1.1140	61.9586	-76.7546
Tb927.1.1160	-76.1185	-88.2081
Tb927.1.1170	8.11093	-45.4339
Tb927.1.120	12.4512	70.6881
Tb927.1.1200	-88.0181	-70.0801
Tb927.1.1210	-83.0169	-49.8413
Tb927.1.1220	87.6902	43.9663
Tb927.1.1240	89.7499	14.1241
Tb927.1.1270	103.15	20.0981
Tb927.1.1330	-45.2109	-75.0333
Tb927.1.1350	-58.9704	44.0011
Tb927.1.1380	39.2581	22.1233
Tb927.1.1390	-62.7827	-65.7168
Tb927.1.1400	110.184	31.9919
Tb927.1.1420	39.2695	29.0597
Tb927.1.1540	88.292	42.2288
Tb927.1.1550	-14.4776	7.95178
Tb927.1.1560	-12.6022	25.4304
Tb927.1.1580	-20.7723	-56.7397
Tb927.1.1600	-73.114	-90.4666
Tb927.1.1610	-54.8207	-57.4643
Tb927.1.1620	11.7231	87.245
Tb927.1.1630	-0.254048	23.0518
Tb927.1.1670	81.5239	8.74329
Tb927.1.1680	-7.02452	-15.539
Tb927.1.1690	-42.2599	-80.2631
Tb927.1.1700	-0.625933	82.2373
Tb927.1.1710	7.49885	61.6809
Tb927.1.1720	54.44	39.604
Tb927.1.1730	-70.0601	-45.0068
Tb927.1.1750	-54.1002	44.9654
Tb927.1.1770	-29.1226	-86.9595
Tb927.1.180	18.0527	58.1529
Tb927.1.1840	-62.4972	55.6814
Tb927.1.1890	-3.81686	61.1432
Tb927.1.1930	29.2241	21.684
Tb927.1.1960	33.9393	47.2353
Tb927.1.1980	42.6474	-85.957
Tb927.1.2100	100.096	57.0682
Tb927.1.2120	41.2644	-52.1898
Tb927.1.2210	91.9486	50.542
Tb927.1.2230	39.1324	-39.3394
Tb927.1.2260	37.3503	-41.9336
Tb927.1.2320	-34.0263	-47.0219
Tb927.1.2330	-52.5212	53.7253
Tb927.1.2380	-52.5328	53.748
Tb927.1.2450	-69.5602	20.9696
Tb927.1.2570	31.6766	24.0022
Tb927.1.2580	70.7673	38.8644
Tb927.1.2600	13.4301	52.6473
Tb927.1.2640	-48.2682	56.8667
Tb927.1.2670	-72.1611	73.5012
Tb927.1.2730	-68.4265	-77.2734
Tb927.1.2750	16.8102	81.7254
Tb927.1.2770	-38.2107	-9.64602
Tb927.1.290	32.556	71.807
Tb927.1.2970	53.4724	-15.8692
Tb927.1.2980	16.1091	38.1301
Tb927.1.2990	-74.0913	-88.7064
Tb927.1.3000	82.2232	19.2624
Tb927.1.3010	-63.1917	-49.2443
Tb927.1.3030	-64.1038	-51.6215
Tb927.1.3040	-63.2918	-54.0486
Tb927.1.3050	72.3011	41.0421
Tb927.1.3070	30.5395	89.0177
Tb927.1.3110	38.964	-67.8314
Tb927.1.3150	23.9104	-52.4156
Tb927.1.3170	97.7574	33.3808
Tb927.1.3180	37.2679	90.4094
Tb927.1.3200	100.643	45.0819
Tb927.1.3220	66.3201	-68.655
Tb927.1.3250	-81.6103	78.0611
Tb927.1.3260	37.1896	22.1761
Tb927.1.3270	9.70892	28.8297
Tb927.1.3290	26.0308	-44.4467
Tb927.1.3300	20.8577	45.057
Tb927.1.3310	-35.2948	47.0913
Tb927.1.3390	92.0084	51.8669
Tb927.1.3400	74.106	63.9954
Tb927.1.3410	7.19342	81.4234
Tb927.1.3450	63.9923	-81.1235
Tb927.1.3560	-42.7701	-4.79931
Tb927.1.3800	-70.2837	-59.4807
Tb927.1.3820	42.5637	1.17874
Tb927.1.3830	-25.9165	-9.93629
Tb927.1.3880	57.528	-38.9326
Tb927.1.3910	-8.21787	51.9757
Tb927.1.3940	-32.9718	5.46638
Tb927.1.3950	-74.9284	-73.1012
Tb927.1.4010	-50.1929	-32.5773
Tb927.1.4040	20.9608	30.2303
Tb927.1.4050	46.611	-31.3345
Tb927.1.4100	-9.5907	-84.5192
Tb927.1.4180	-89.9227	94.3615
Tb927.1.4230	-14.4726	-80.5519
Tb927.1.4280	-70.7701	12.4666
Tb927.1.4300	-60.2727	51.9594
Tb927.1.4310	-21.874	4.29328
Tb927.1.4340	-84.0963	98.4097
Tb927.1.4370	76.5242	-69.48
Tb927.1.4380	62.2742	-79.0504
Tb927.1.4400	-11.7119	65.0808
Tb927.1.4420	16.0549	-53.6395
Tb927.1.4450	54.1402	-48.5625
Tb927.1.4470	-30.3168	-40.8379
Tb927.1.4480	15.0002	89.4991
Tb927.1.4490	-22.5305	-8.94146
Tb927.1.4500	79.7696	-75.2859
Tb927.1.4680	28.6159	27.5662
Tb927.1.4690	52.1995	24.0947
Tb927.1.4700	7.66797	-12.113
Tb927.1.4720	72.5271	29.4522
Tb927.1.4740	62.8611	9.37773
Tb927.1.4760	22.9329	10.6686
Tb927.1.4800	-37.911	-0.565512
Tb927.1.4830	71.3173	24.1157
Tb927.1.5000	-69.6549	6.76888
Tb927.1.5030	-25.2582	7.50859
Tb927.1.540	8.71548	48.7316
Tb927.1.560	-0.182343	76.1833
Tb927.1.600	63.3146	-48.8196
Tb927.1.610	-51.3809	-25.7836
Tb927.1.640	9.85064	83.5739
Tb927.1.650	61.0717	22.2752
Tb927.1.670	11.9786	53.6184
Tb927.1.690	-76.8979	64.9357
Tb927.1.700	76.3258	43.4392
Tb927.1.710	76.8391	41.6772
Tb927.1.720	-66.9988	1.46955
Tb927.1.730	-60.0671	-83.8292
Tb927.1.740	-77.9097	-58.0228
Tb927.1.750	-43.4237	52.539
Tb927.1.780	-46.1167	43.6475
Tb927.1.790	-52.806	-73.22
Tb927.1.840	-5.91617	-67.4799
Tb927.1.860	65.323	-100.885
Tb927.1.880	58.77	52.0114
Tb927.1.990	-94.3004	88.3429
Tb927.10.10000	46.6749	-78.442
Tb927.10.10010	-39.3528	38.7421
Tb927.10.10020	31.1351	-73.979
Tb927.10.10030	70.3274	30.8669
Tb927.10.10050	67.881	-78.7227
Tb927.10.10070	-2.7718	78.4421
Tb927.10.10080	-71.3623	71.4884
Tb927.10.10090	-44.3745	-9.62696
Tb927.10.10120	-54.6675	-77.0756
Tb927.10.10130	-60.9466	-84.1248
Tb927.10.10140	-52.6151	59.3021
Tb927.10.10150	-40.8088	-2.47017
Tb927.10.10160	-65.6392	-69.6311
Tb927.10.10170	-8.28768	64.2668
Tb927.10.10180	64.2729	-95.0177
Tb927.10.10200	-9.04488	33.7337
Tb927.10.10230	31.8527	-42.5185
Tb927.10.10280	-18.1547	28.9209
Tb927.10.10300	-49.0723	-91.609
Tb927.10.10320	27.8067	35.2421
Tb927.10.10330	-1.99593	62.8122
Tb927.10.10340	-6.0153	32.8258
Tb927.10.10350	54.8486	8.30437
Tb927.10.10360	-19.3544	50.4178
Tb927.10.10370	-90.1409	96.1249
Tb927.10.10380	4.82474	80.3876
Tb927.10.10390	72.3301	17.3373
Tb927.10.1040	35.0951	-91.1013
Tb927.10.10400	-89.265	-70.8192
Tb927.10.10410	5.89905	37.0132
Tb927.10.10420	-72.3936	-63.6306
Tb927.10.10440	31.1258	-92.7689
Tb927.10.10445	-69.7951	19.8252
Tb927.10.1060	53.1125	45.4506
Tb927.10.10610	18.4236	-60.6316
Tb927.10.10620	46.7091	73.6206
Tb927.10.10630	-67.4687	88.9469
Tb927.10.10690	-65.4345	10.9494
Tb927.10.1070	18.1372	-51.5411
Tb927.10.10700	56.6569	23.1958
Tb927.10.10710	-69.367	9.68432
Tb927.10.10720	37.9139	-91.19
Tb927.10.10730	31.7755	12.4379
Tb927.10.10740	14.6404	-53.7744
Tb927.10.10780	-81.1096	-50.0777
Tb927.10.1080	35.6936	89.4336
Tb927.10.10800	-1.23981	-32.4756
Tb927.10.10830	-71.4925	-52.1871
Tb927.10.10840	37.3139	-89.327
Tb927.10.10850	21.9055	64.1232
Tb927.10.10880	25.9163	47.8489
Tb927.10.10940	89.3915	41.5086
Tb927.10.1100	31.8143	86.36
Tb927.10.11020	56.5737	56.3549
Tb927.10.11050	-91.3434	-65.7323
Tb927.10.11060	-17.5972	-76.0971
Tb927.10.11070	-32.9103	-1.62458
Tb927.10.11080	-84.746	16.4212
Tb927.10.11090	-45.48	-40.8408
Tb927.10.11100	-31.4397	38.9443
Tb927.10.11120	78.3975	5.32045
Tb927.10.11130	58.6161	3.86106
Tb927.10.11140	78.9301	-75.9173
Tb927.10.11150	40.1149	48.1913
Tb927.10.11160	-71.5389	-46.2495
Tb927.10.11170	13.983	41.8473
Tb927.10.11180	60.6699	50.6346
Tb927.10.11190	-32.4657	-44.4028
Tb927.10.11200	36.4752	-46.9711
Tb927.10.11210	84.188	21.3236
Tb927.10.11220	39.2229	-45.7931
Tb927.10.11230	10.158	2.33861
Tb927.10.11250	-82.9523	84.87
Tb927.10.11260	-88.3864	-64.2453
Tb927.10.11270	52.5593	49.1858
Tb927.10.1130	-84.5015	79.5446
Tb927.10.11300	-54.1444	65.9686
Tb927.10.11310	4.66056	12.7516
Tb927.10.11330	-68.8583	65.5578
Tb927.10.11340	-54.8045	-31.6608
Tb927.10.11350	-92.6635	-65.3285
Tb927.10.11360	9.66641	72.0787
Tb927.10.11370	-74.9953	-50.4858
Tb927.10.11380	86.8279	37.9999
Tb927.10.11390	28.6619	86.4147
Tb927.10.1140	16.2276	42.2943
Tb927.10.11400	86.0096	28.5015
Tb927.10.11410	-0.804648	59.0812
Tb927.10.11420	-32.4906	-73.4044
Tb927.10.11450	-42.9314	19.4888
Tb927.10.11480	-58.5512	-76.5952
Tb927.10.1150	9.50093	42.107
Tb927.10.11500	-34.828	-55.003
Tb927.10.11510	-67.5018	19.9369
Tb927.10.11520	-4.80453	-80.3454
Tb927.10.11530	79.7284	44.1993
Tb927.10.11550	-72.2566	57.1636
Tb927.10.11570	4.70125	60.8681
Tb927.10.11580	-67.7027	75.717
Tb927.10.11590	73.0469	26.6997
Tb927.10.11600	29.1821	21.9266
Tb927.10.11610	23.8358	42.2247
Tb927.10.11650	31.7295	-37.8946
Tb927.10.11660	20.5418	66.1767
Tb927.10.11670	35.5343	-31.5919
Tb927.10.11680	32.488	-88.8072
Tb927.10.1170	-20.8939	30.2514
Tb927.10.11700	95.7781	33.5716
Tb927.10.11720	2.15505	29.9813
Tb927.10.11730	24.1551	47.2516
Tb927.10.11760	15.1498	57.1568
Tb927.10.11770	-29.3941	-60.5352
Tb927.10.11780	-92.6784	93.3805
Tb927.10.1180	-44.3299	-88.8246
Tb927.10.11800	-85.9504	79.3372
Tb927.10.11810	-76.1226	0.783258
Tb927.10.11820	-84.2753	-51.0248
Tb927.10.11840	-36.5786	7.48389
Tb927.10.11850	-38.0792	-5.36488
Tb927.10.11860	-37.3019	-11.7752
Tb927.10.11870	-71.4713	-50.7132
Tb927.10.11890	-5.03342	-72.4877
Tb927.10.11900	-12.4254	-81.4707
Tb927.10.11930	-63.6522	-71.1005
Tb927.10.11950	-49.8643	18.5194
Tb927.10.11970	87.2907	22.0197
Tb927.10.11990	1.74621	88.2017
Tb927.10.12000	-77.1063	-44.2524
Tb927.10.12030	76.6722	55.4602
Tb927.10.12040	95.6731	36.966
Tb927.10.12050	-90.267	-59.3446
Tb927.10.12060	39.7863	-55.4484
Tb927.10.12090	98.9068	42.8176
Tb927.10.1210	-31.2263	23.0332
Tb927.10.12110	65.0796	23.8807
Tb927.10.12120	56.6311	12.2202
Tb927.10.12130	-40.184	5.86653
Tb927.10.12150	-44.4375	-68.6313
Tb927.10.12170	73.3974	-74.7504
Tb927.10.12180	-53.8818	-32.9116
Tb927.10.12190	36.4659	-84.2898
Tb927.10.12210	98.5644	29.2157
Tb927.10.12220	-43.1995	-88.3355
Tb927.10.12240	66.7292	-86.2547
Tb927.10.12250	-55.2897	-90.1353
Tb927.10.12260	86.536	22.3286
Tb927.10.12290	36.5531	-77.7151
Tb927.10.1230	72.7741	-78.3129
Tb927.10.12300	-17.0226	-80.9527
Tb927.10.12310	-47.5437	-62.5511
Tb927.10.12320	-35.0754	-7.92023
Tb927.10.12330	14.4647	64.2132
Tb927.10.12360	-8.51739	18.8406
Tb927.10.12370	90.4259	15.0282
Tb927.10.12390	-82.164	75.3447
Tb927.10.1240	11.0062	-79.3848
Tb927.10.12400	-0.387691	-31.9587
Tb927.10.12410	-53.3103	60.2829
Tb927.10.12430	3.00318	88.3319
Tb927.10.12450	64.9262	-81.7041
Tb927.10.12460	-59.1775	49.7449
Tb927.10.12470	-25.7296	43.4354
Tb927.10.12490	-43.6781	24.5375
Tb927.10.1250	68.9742	28.1408
Tb927.10.12500	56.7476	-42.5742
Tb927.10.12510	57.8324	-43.8945
Tb927.10.12520	-55.3138	-73.8492
Tb927.10.12530	99.0653	36.0072
Tb927.10.12540	-69.7	-80.0924
Tb927.10.12550	-11.9519	-56.9393
Tb927.10.12590	34.9106	33.0019
Tb927.10.1260	-64.7532	-85.1463
Tb927.10.12600	-39.2303	22.7997
Tb927.10.12620	16.5762	29.4018
Tb927.10.12630	40.7381	-53.6821
Tb927.10.12640	-34.3511	23.4574
Tb927.10.12660	9.36066	43.7327
Tb927.10.12670	-49.4884	20.7636
Tb927.10.12680	31.6721	79.5055
Tb927.10.12690	-19.9489	-78.9658
Tb927.10.12700	-66.9993	-38.3944
Tb927.10.12710	88.3486	40.3291
Tb927.10.12720	-51.8259	-8.44064
Tb927.10.12740	-5.83435	53.6238
Tb927.10.12760	-6.71032	52.6884
Tb927.10.12780	13.4779	58.6777
Tb927.10.1280	83.7562	-96.0804
Tb927.10.12810	64.7434	-78.354
Tb927.10.12820	14.7127	31.5878
Tb927.10.12840	-14.7339	-56.1028
Tb927.10.12850	-73.2723	20.9676
Tb927.10.12860	67.8889	32.74
Tb927.10.12870	-71.5971	64.2378
Tb927.10.12880	-47.9821	-67.2455
Tb927.10.12890	85.0309	22.757
Tb927.10.12910	-41.9153	-58.4004
Tb927.10.12920	-80.8777	21.3497
Tb927.10.12930	0.577451	-66.6622
Tb927.10.12940	43.6712	-43.6168
Tb927.10.12950	-31.2743	16.35
Tb927.10.12960	21.5568	-34.1034
Tb927.10.12980	46.2143	40.1316
Tb927.10.12990	66.0216	56.5611
Tb927.10.13000	38.9652	-18.8312
Tb927.10.13020	4.56945	41.1263
Tb927.10.13030	40.1416	16.7394
Tb927.10.13040	41.6426	-55.4028
Tb927.10.1310	30.2023	13.335
Tb927.10.13100	16.7349	4.00559
Tb927.10.13110	-30.5296	43.3035
Tb927.10.13120	-29.7937	-36.1977
Tb927.10.13130	-26.0458	-12.7437
Tb927.10.13150	-63.6588	71.9463
Tb927.10.13160	78.2116	-73.2102
Tb927.10.13170	-58.4035	-41.9074
Tb927.10.13180	6.00746	74.0873
Tb927.10.13190	73.988	64.1992
Tb927.10.1320	36.2348	25.0542
Tb927.10.13200	-55.7591	-87.1231
Tb927.10.13210	78.351	-90.2146
Tb927.10.13220	95.8239	8.27309
Tb927.10.13230	5.22768	-56.1116
Tb927.10.13240	-72.9134	0.873059
Tb927.10.13250	34.0223	17.6523
Tb927.10.13260	-60.6686	-94.7064
Tb927.10.13280	10.636	50.3254
Tb927.10.13290	76.411	-72.2374
Tb927.10.13300	-87.8029	-68.3156
Tb927.10.13310	8.51869	45.6505
Tb927.10.13320	-2.05616	24.7429
Tb927.10.13330	-34.4792	25.2457
Tb927.10.13360	-62.8527	-47.3568
Tb927.10.1340	-62.3923	-73.0375
Tb927.10.13430	-42.9752	-78.4836
Tb927.10.13450	92.2086	20.2061
Tb927.10.13470	5.12083	23.4896
Tb927.10.13480	86.3102	-94.8792
Tb927.10.1350	42.7057	-37.0558
Tb927.10.13510	-19.4746	-74.5544
Tb927.10.13513	-72.4327	68.756
Tb927.10.13517	39.5552	70.7372
Tb927.10.13520	25.109	-26.2139
Tb927.10.13550	-70.0177	77.161
Tb927.10.13560	94.4488	42.125
Tb927.10.13580	29.7281	-61.4826
Tb927.10.13600	-25.9623	-73.4787
Tb927.10.13610	-49.5049	47.8052
Tb927.10.13620	-29.2314	-74.1749
Tb927.10.13630	70.5866	-97.1296
Tb927.10.13640	-19.0593	1.9296
Tb927.10.13650	98.5013	43.5946
Tb927.10.13660	2.06388	-32.5439
Tb927.10.13670	83.2933	39.0521
Tb927.10.13680	17.9826	-55.6948
Tb927.10.13710	90.1393	31.6201
Tb927.10.13720	39.8559	52.8989
Tb927.10.13730	1.97068	89.902
Tb927.10.13740	69.6873	-78.8228
Tb927.10.13760	-77.9573	-52.0907
Tb927.10.13770	-94.6226	-58.602
Tb927.10.13780	19.6529	43.2454
Tb927.10.13790	47.1117	55.2595
Tb927.10.13800	31.0575	89.5218
Tb927.10.13810	-71.5018	-62.4684
Tb927.10.13820	-79.639	-79.101
Tb927.10.13830	-12.1252	-74.9542
Tb927.10.13840	-24.2745	38.1371
Tb927.10.13850	-61.8654	-83.1297
Tb927.10.13860	75.7785	-77.1454
Tb927.10.13870	-44.0138	43.4891
Tb927.10.13880	79.6613	12.0456
Tb927.10.1390	-21.819	-1.59059
Tb927.10.13920	-24.0213	-90.556
Tb927.10.13930	31.2184	-58.3164
Tb927.10.13950	98.0192	42.8095
Tb927.10.13960	-66.0464	77.6607
Tb927.10.13970	23.3318	69.2166
Tb927.10.13980	17.4467	-10.5246
Tb927.10.13990	-58.2391	-45.5177
Tb927.10.1400	-25.441	-12.0416
Tb927.10.14000	-66.1364	-73.6832
Tb927.10.14010	-71.3436	10.064
Tb927.10.14020	-75.5465	7.34555
Tb927.10.14030	66.9522	-102.839
Tb927.10.14040	40.4705	6.99673
Tb927.10.14080	101.074	27.7633
Tb927.10.1410	-10.0902	-52.1895
Tb927.10.14110	-10.2542	19.1809
Tb927.10.14130	33.6783	52.4783
Tb927.10.14140	-16.6102	29.503
Tb927.10.14150	62.7264	-98.6607
Tb927.10.14170	56.944	-43.8822
Tb927.10.14180	-18.824	51.4224
Tb927.10.14190	25.3286	-3.1107
Tb927.10.1420	52.4956	63.6197
Tb927.10.14200	41.3888	-82.4512
Tb927.10.14220	-53.1137	63.8506
Tb927.10.14230	-90.5362	76.0834
Tb927.10.14240	48.011	67.7963
Tb927.10.14250	-19.1481	-76.6986
Tb927.10.14280	-14.6556	-69.5243
Tb927.10.1430	39.867	-21.9421
Tb927.10.14300	-57.9144	76.3499
Tb927.10.14310	34.2258	-38.9184
Tb927.10.14320	6.69703	39.6073
Tb927.10.14330	-1.6915	82.0316
Tb927.10.14340	-80.7114	78.8476
Tb927.10.14350	-73.6157	-48.072
Tb927.10.14360	35.0969	43.0199
Tb927.10.14370	-35.6411	-62.8978
Tb927.10.14380	26.8391	45.1626
Tb927.10.14390	77.3878	54.3668
Tb927.10.1440	-86.1164	-64.3994
Tb927.10.14400	72.2261	-72.3261
Tb927.10.14410	-32.7219	17.6125
Tb927.10.14420	-58.2276	52.9093
Tb927.10.14430	45.5971	-85.2819
Tb927.10.14440	21.0593	-62.9105
Tb927.10.14460	-88.2382	96.4056
Tb927.10.14470	-12.633	51.9074
Tb927.10.14480	38.3903	58.8896
Tb927.10.1450	-83.6177	18.3572
Tb927.10.14500	-88.9366	82.6289
Tb927.10.14510	71.2983	-82.471
Tb927.10.14520	-51.6443	-26.8405
Tb927.10.14530	63.71	55.8841
Tb927.10.14550	13.5917	66.2768
Tb927.10.14560	-71.5609	76.0866
Tb927.10.14570	-72.4583	87.9374
Tb927.10.14590	-25.809	-55.4224
Tb927.10.14610	-85.4238	24.0221
Tb927.10.14650	-48.1649	56.9766
Tb927.10.14680	-0.925123	88.784
Tb927.10.14690	32.1827	-45.3292
Tb927.10.14700	26.1365	92.3092
Tb927.10.14710	34.5424	86.2084
Tb927.10.14720	-71.3615	7.49004
Tb927.10.14730	24.5506	56.0351
Tb927.10.14740	68.1752	-91.7818
Tb927.10.14750	29.8749	68.1072
Tb927.10.14770	-47.2746	25.0193
Tb927.10.14780	93.3661	31.6003
Tb927.10.14790	29.88	91.8563
Tb927.10.14800	50.24	-17.4796
Tb927.10.14810	43.8587	52.8254
Tb927.10.14820	-14.7279	-59.4886
Tb927.10.14860	-62.8604	-66.7062
Tb927.10.14870	6.45942	72.975
Tb927.10.14890	42.4813	27.499
Tb927.10.1490	1.68629	60.913
Tb927.10.14910	24.4181	10.7188
Tb927.10.14930	23.4225	52.9352
Tb927.10.14950	20.6218	53.8208
Tb927.10.14980	3.68808	13.2457
Tb927.10.14990	2.71615	13.3966
Tb927.10.1500	77.7692	24.0482
Tb927.10.15000	-89.8348	85.7409
Tb927.10.15010	-72.5974	-54.8559
Tb927.10.15080	-46.1029	27.0709
Tb927.10.1510	0.913426	67.4004
Tb927.10.15120	32.0821	87.5389
Tb927.10.15130	73.5199	-91.0889
Tb927.10.15150	3.15877	52.7128
Tb927.10.15160	12.358	17.9132
Tb927.10.15170	-2.14517	87.9437
Tb927.10.15180	39.2338	49.2956
Tb927.10.15190	-44.6864	0.337442
Tb927.10.1520	51.6416	29.4846
Tb927.10.15200	110.626	31.9555
Tb927.10.15210	10.9654	57.1094
Tb927.10.15230	-89.2832	77.3534
Tb927.10.15280	-46.0842	46.8695
Tb927.10.15290	97.3149	57.8883
Tb927.10.15300	-38.6282	-52.7832
Tb927.10.15310	39.7677	59.8823
Tb927.10.15330	24.7469	52.4113
Tb927.10.15350	-71.0202	20.9825
Tb927.10.15360	-8.1409	56.475
Tb927.10.15380	1.22298	83.0468
Tb927.10.1540	41.5429	39.3783
Tb927.10.15400	-46.8831	27.4036
Tb927.10.15410	-68.1579	1.44182
Tb927.10.15420	-61.3134	-53.1187
Tb927.10.15430	62.7195	-85.4292
Tb927.10.15440	-41.6655	17.6389
Tb927.10.15480	55.6147	-40.6576
Tb927.10.15490	-75.3458	-75.4266
Tb927.10.1550	62.9691	54.0953
Tb927.10.15500	42.0948	-82.1491
Tb927.10.15510	-22.0801	-58.3305
Tb927.10.15520	33.282	52.841
Tb927.10.15530	18.9449	60.395
Tb927.10.15540	84.772	5.6415
Tb927.10.15550	-73.5675	-91.1577
Tb927.10.15570	55.6685	16.413
Tb927.10.15580	-71.4877	65.7223
Tb927.10.15590	68.855	-99.9715
Tb927.10.1560	-1.20667	83.8974
Tb927.10.15640	6.25588	47.5761
Tb927.10.15660	-52.9985	-29.3153
Tb927.10.15670	36.9775	-46.907
Tb927.10.15680	69.1451	-78.0047
Tb927.10.15700	-79.9349	23.3344
Tb927.10.15710	-17.4613	-54.4196
Tb927.10.15720	63.5369	55.1909
Tb927.10.15730	-77.8957	82.1471
Tb927.10.15740	22.4845	11.5007
Tb927.10.15750	-44.7746	-11.8106
Tb927.10.15760	32.9277	-38.8598
Tb927.10.15770	-38.3249	-11.9181
Tb927.10.15790	-11.3957	-72.9783
Tb927.10.1580	-24.0939	-68.2338
Tb927.10.15800	43.7374	-14.3424
Tb927.10.15810	-0.193023	72.6684
Tb927.10.15820	-78.9032	-53.2552
Tb927.10.15830	-90.1882	-72.1234
Tb927.10.15860	-93.9818	-57.7185
Tb927.10.15870	30.9448	54.5761
Tb927.10.1590	27.2595	85.8806
Tb927.10.15940	-3.71131	-59.6802
Tb927.10.15960	105.273	19.8033
Tb927.10.15970	-16.7918	14.5479
Tb927.10.160	-29.5427	-74.5637
Tb927.10.1600	18.6105	34.6277
Tb927.10.16050	39.101	-84.074
Tb927.10.16060	4.88175	-69.2594
Tb927.10.1610	-6.42828	-57.5498
Tb927.10.16100	93.1625	37.6586
Tb927.10.16120	-68.457	5.15063
Tb927.10.1620	-29.3967	34.4953
Tb927.10.1630	19.7732	71.2225
Tb927.10.1660	-7.0559	-70.074
Tb927.10.1690	62.8385	50.7888
Tb927.10.170	30.5266	67.8616
Tb927.10.1720	2.59094	85.9929
Tb927.10.1730	-53.8794	-63.5095
Tb927.10.1740	58.414	5.54303
Tb927.10.180	-13.7034	-78.625
Tb927.10.1800	17.9663	63.6043
Tb927.10.1830	41.5218	-68.2114
Tb927.10.1840	95.9844	19.0027
Tb927.10.1860	-74.3292	4.07201
Tb927.10.1870	-91.0245	-67.0514
Tb927.10.1880	-38.8979	-71.3417
Tb927.10.1890	-56.9119	63.8731
Tb927.10.190	37.6982	88.3309
Tb927.10.1900	-54.5183	-34.2098
Tb927.10.1910	14.7045	-57.0093
Tb927.10.1930	-63.9404	-83.8009
Tb927.10.1950	-60.8753	-80.0564
Tb927.10.1960	22.1119	73.5712
Tb927.10.1970	-27.3161	40.2588
Tb927.10.1980	-47.3412	65.9757
Tb927.10.1990	-13.9208	53.6904
Tb927.10.200	30.3233	-67.4063
Tb927.10.2000	-8.09214	64.326
Tb927.10.2020	-70.9078	2.64524
Tb927.10.2030	-54.6166	-92.8038
Tb927.10.2040	40.4647	-20.9042
Tb927.10.2050	-50.9473	-63.8436
Tb927.10.2060	-7.16325	84.6962
Tb927.10.2080	40.8767	-87.5205
Tb927.10.2090	20.2276	48.8215
Tb927.10.210	65.4636	-89.4585
Tb927.10.2130	70.3747	36.9555
Tb927.10.2190	-70.7754	75.0315
Tb927.10.220	34.6202	91.2449
Tb927.10.2200	-54.78	-36.0162
Tb927.10.2210	5.96637	30.3714
Tb927.10.2230	-66.5302	-55.2455
Tb927.10.2240	26.446	92.3432
Tb927.10.2250	67.8136	-82.8924
Tb927.10.2260	53.6757	4.45384
Tb927.10.2270	35.5474	39.6588
Tb927.10.2290	18.5107	40.737
Tb927.10.230	61.1584	85.8966
Tb927.10.2300	-58.7587	-48.7021
Tb927.10.2310	-3.86577	73.7397
Tb927.10.2320	28.4957	30.0107
Tb927.10.2340	31.5818	-69.5741
Tb927.10.2350	-68.4944	-39.0011
Tb927.10.2370	93.7028	47.2746
Tb927.10.2380	-67.1199	77.973
Tb927.10.240	-68.7998	6.61459
Tb927.10.2440	41.4203	-50.805
Tb927.10.2460	72.1321	-74.438
Tb927.10.2470	77.6669	-85.5969
Tb927.10.2480	-6.20532	-8.87917
Tb927.10.2490	-48.9975	23.9784
Tb927.10.250	-49.7754	-6.3629
Tb927.10.2510	104.168	16.8419
Tb927.10.2530	8.71731	-63.1409
Tb927.10.2540	-28.5949	-86.9751
Tb927.10.2550	-29.8078	-70.3334
Tb927.10.2560	-68.4252	-51.6968
Tb927.10.2570	32.2063	-89.9983
Tb927.10.2580	24.3696	73.4205
Tb927.10.2590	-74.3529	-88.4255
Tb927.10.260	93.679	53.6931
Tb927.10.2620	98.2688	54.3988
Tb927.10.2630	36.6196	54.1527
Tb927.10.2640	4.18361	13.9241
Tb927.10.2650	-26.473	17.6281
Tb927.10.2660	-39.44	48.2532
Tb927.10.2670	-91.8733	96.7045
Tb927.10.2680	-26.3008	-58.7413
Tb927.10.2690	65.8388	18.5338
Tb927.10.270	28.0114	86.4365
Tb927.10.2700	7.57431	76.0359
Tb927.10.2720	65.7238	35.764
Tb927.10.2730	71.6427	23.9149
Tb927.10.2750	100.1	19.9871
Tb927.10.2760	60.5722	-77.249
Tb927.10.2780	10.7269	45.7904
Tb927.10.280	-9.34022	-81.883
Tb927.10.2800	-83.0793	-57.73
Tb927.10.2810	-51.1519	58.8038
Tb927.10.2840	36.2269	78.8008
Tb927.10.2860	-49.0327	-7.23111
Tb927.10.2870	-30.5435	-4.91497
Tb927.10.2880	39.6252	-46.755
Tb927.10.290	62.3701	86.0633
Tb927.10.2900	89.7149	10.6013
Tb927.10.2910	-7.33922	55.167
Tb927.10.2930	33.494	-48.3239
Tb927.10.2940	38.3204	-68.5891
Tb927.10.2950	-78.074	86.0252
Tb927.10.2960	-46.2525	-86.1836
Tb927.10.2970	-81.4013	-46.7345
Tb927.10.2990	27.3808	52.2713
Tb927.10.300	-12.3072	-52.1999
Tb927.10.3000	-36.4585	16.1069
Tb927.10.3010	-42.5596	7.89515
Tb927.10.3020	-46.2522	-5.50116
Tb927.10.3030	62.6248	56.1148
Tb927.10.3040	-8.93025	-79.0209
Tb927.10.3070	0.186171	42.0688
Tb927.10.3080	-75.0579	5.34543
Tb927.10.3090	-32.8284	19.1496
Tb927.10.310	57.4725	32.1713
Tb927.10.3100	73.1995	-86.9531
Tb927.10.3110	57.0939	39.542
Tb927.10.3120	-19.4544	-55.2038
Tb927.10.3140	0.701834	35.1468
Tb927.10.3150	23.9904	87.4265
Tb927.10.3160	-84.6576	82.6534
Tb927.10.3170	10.6235	51.296
Tb927.10.320	-29.1389	-76.7686
Tb927.10.3200	17.9175	52.1694
Tb927.10.3210	-86.5706	-81.2822
Tb927.10.3250	-86.5718	-67.7346
Tb927.10.3260	40.6786	-40.8294
Tb927.10.3280	21.7577	59.7356
Tb927.10.330	93.7408	20.0367
Tb927.10.3300	24.2101	-86.8033
Tb927.10.3310	-87.338	88.461
Tb927.10.3320	-59.7086	-56.7374
Tb927.10.3330	60.6755	-86.4966
Tb927.10.3350	85.2528	-95.5456
Tb927.10.3370	29.2731	97.9128
Tb927.10.3390	30.9066	29.5464
Tb927.10.340	-55.819	-32.2756
Tb927.10.3430	76.0655	-75.0332
Tb927.10.3470	33.613	-83.3832
Tb927.10.3480	73.5547	-82.6878
Tb927.10.3500	41.7896	60.2394
Tb927.10.3510	-47.9337	-37.7579
Tb927.10.3520	61.5168	55.965
Tb927.10.3540	23.1533	35.0761
Tb927.10.3560	66.6731	31.5193
Tb927.10.3570	-50.4877	-79.025
Tb927.10.3580	-85.7493	-71.7704
Tb927.10.3590	-65.6153	-82.4093
Tb927.10.360	-59.2586	70.382
Tb927.10.3610	-55.7093	-77.8288
Tb927.10.3620	8.37317	-53.8227
Tb927.10.3630	19.1619	55.4068
Tb927.10.3640	81.1532	-87.6407
Tb927.10.3650	-66.548	-82.5662
Tb927.10.3660	63.7918	27.5361
Tb927.10.3670	36.6529	20.1244
Tb927.10.370	55.173	24.9864
Tb927.10.3700	41.8207	23.8767
Tb927.10.3710	60.5567	81.6932
Tb927.10.3720	1.60788	37.4802
Tb927.10.3730	-15.6072	-56.0869
Tb927.10.3740	-32.5253	-74.7448
Tb927.10.3750	65.2778	-85.4656
Tb927.10.3760	42.6254	2.39331
Tb927.10.3770	-68.643	-84.1366
Tb927.10.3780	-36.5215	24.0012
Tb927.10.3790	-7.59738	77.288
Tb927.10.380	-88.6812	-77.2058
Tb927.10.3810	68.1372	-81.635
Tb927.10.3820	-68.0637	80.6373
Tb927.10.3860	102.066	49.4593
Tb927.10.3870	-63.6314	85.6187
Tb927.10.3880	63.5082	-53.7614
Tb927.10.390	42.5268	-42.2995
Tb927.10.3900	81.1598	6.1176
Tb927.10.3940	34.6427	87.6375
Tb927.10.3950	86.5273	15.3053
Tb927.10.3970	86.4818	51.4304
Tb927.10.3990	15.7718	44.1121
Tb927.10.4000	-70.2872	-53.8519
Tb927.10.4010	68.4684	18.8606
Tb927.10.4020	-13.553	-47.8771
Tb927.10.4030	-64.8673	46.6956
Tb927.10.4040	77.8417	-93.7123
Tb927.10.4050	71.3186	-87.2296
Tb927.10.4060	24.4381	44.858
Tb927.10.4070	-41.8941	19.4054
Tb927.10.4080	-28.7339	-65.8483
Tb927.10.4100	55.759	15.6553
Tb927.10.4120	35.7416	79.5373
Tb927.10.4130	-76.8669	-50.106
Tb927.10.4170	-36.7194	-3.37072
Tb927.10.4180	92.9233	29.6714
Tb927.10.420	32.4389	32.5129
Tb927.10.4200	5.13896	79.2895
Tb927.10.4220	-59.2331	-32.9036
Tb927.10.4230	-30.1797	-43.6091
Tb927.10.4240	-12.0652	-77.3823
Tb927.10.4250	98.4312	13.175
Tb927.10.4260	35.2126	-86.7246
Tb927.10.4280	-22.7381	-50.749
Tb927.10.4290	-75.6305	92.9314
Tb927.10.430	-27.4626	-64.2743
Tb927.10.4320	-77.9993	82.5927
Tb927.10.4440	-68.1906	7.46023
Tb927.10.4450	102.145	32.0911
Tb927.10.4470	87.1354	9.87226
Tb927.10.450	3.73452	11.6132
Tb927.10.4520	30.7722	-1.15609
Tb927.10.4530	64.6006	-88.6291
Tb927.10.4550	-6.32196	-70.5847
Tb927.10.4570	85.8768	30.2077
Tb927.10.4580	-4.10678	-16.2528
Tb927.10.4590	-32.9978	-67.4924
Tb927.10.460	-39.984	39.0485
Tb927.10.4610	79	-94.4985
Tb927.10.4620	101.479	42.2455
Tb927.10.4630	-43.5293	48.7112
Tb927.10.4640	20.336	64.5977
Tb927.10.4660	41.0637	62.2276
Tb927.10.4680	-49.9068	-85.4175
Tb927.10.4690	-16.622	35.0422
Tb927.10.470	-10.8802	-77.9753
Tb927.10.4700	100.34	30.7618
Tb927.10.4710	62.6263	85.1304
Tb927.10.4720	-49.0938	-2.71011
Tb927.10.4730	-54.5788	-44.4825
Tb927.10.4740	-4.85787	-17.3471
Tb927.10.4750	-63.3	68.2489
Tb927.10.4760	76.9336	-84.7391
Tb927.10.4770	43.6742	-38.8962
Tb927.10.4780	26.5898	-62.1268
Tb927.10.4820	-30.8626	16.2714
Tb927.10.4840	-31.5818	-24.5385
Tb927.10.4850	-62.6788	-79.8656
Tb927.10.4860	-5.86163	29.6643
Tb927.10.4870	-54.4291	-53.3251
Tb927.10.4880	-14.7859	-76.0393
Tb927.10.4890	-38.0039	11.4752
Tb927.10.4900	25.7495	40.2141
Tb927.10.4910	-25.7453	-60.5425
Tb927.10.4920	-46.774	46.7115
Tb927.10.4950	35.1596	43.2085
Tb927.10.4970	1.8004	-6.06049
Tb927.10.4980	72.372	19.9576
Tb927.10.4990	10.0729	37.0316
Tb927.10.5000	-77.469	77.1687
Tb927.10.5010	-65.9175	-71.8594
Tb927.10.5020	21.702	47.4425
Tb927.10.5050	-11.7134	-85.7601
Tb927.10.5080	75.9456	-73.1053
Tb927.10.510	9.44997	-57.8321
Tb927.10.5110	-66.9042	-43.3555
Tb927.10.5120	-73.9262	-41.6262
Tb927.10.5130	-32.7236	34.8084
Tb927.10.5140	-43.8461	19.6179
Tb927.10.5170	-56.552	78.8013
Tb927.10.520	-26.9052	-56.8561
Tb927.10.5230	-4.25899	16.2817
Tb927.10.5240	4.00373	40.6242
Tb927.10.5250	6.82434	50.8033
Tb927.10.5260	-37.3429	-8.9965
Tb927.10.5280	30.5878	10.2644
Tb927.10.5290	-79.1677	-60.7068
Tb927.10.5310	13.9052	44.5832
Tb927.10.5320	-52.5024	-70.0624
Tb927.10.5340	29.8842	88.4809
Tb927.10.5350	-81.6859	81.9194
Tb927.10.5370	28.6734	88.5365
Tb927.10.5380	-13.2902	52.2274
Tb927.10.5390	70.4789	-90.7059
Tb927.10.5400	71.4171	-89.8618
Tb927.10.5420	4.51452	39.4495
Tb927.10.5430	-59.6851	64.6986
Tb927.10.5440	-43.6439	-76.6293
Tb927.10.5450	-70.4672	24.0663
Tb927.10.5460	28.5277	80.0492
Tb927.10.5470	76.6922	-71.5156
Tb927.10.550	50.1247	-47.5751
Tb927.10.5500	-20.3147	-69.9766
Tb927.10.5520	-26.0075	49.6115
Tb927.10.5530	55.3626	-54.5291
Tb927.10.5540	-63.3947	-52.5547
Tb927.10.5560	76.7298	-75.9001
Tb927.10.5580	-68.2202	86.4279
Tb927.10.5590	-71.4326	-70.903
Tb927.10.560	36.2541	90.0319
Tb927.10.5630	-46.9528	60.025
Tb927.10.5640	-80.8409	19.3529
Tb927.10.5660	-19.1692	-67.8233
Tb927.10.5670	24.2818	86.9089
Tb927.10.5740	81.6791	-92.5111
Tb927.10.5750	-26.4709	5.23989
Tb927.10.5760	-21.2467	-8.48557
Tb927.10.5770	45.006	31.8995
Tb927.10.5780	36.9982	-50.3034
Tb927.10.5790	-49.7062	47.8076
Tb927.10.5810	95.555	47.2103
Tb927.10.5820	-54.1951	-49.2797
Tb927.10.5830	-60.276	-55.9311
Tb927.10.5840	85.8906	42.8593
Tb927.10.5860	-70.5688	67.4973
Tb927.10.5870	-27.6285	15.0927
Tb927.10.5880	-50.0089	25.8269
Tb927.10.5890	-82.2133	92.783
Tb927.10.590	32.3636	35.7927
Tb927.10.5900	-55.9408	-67.541
Tb927.10.5910	-43.7427	6.75029
Tb927.10.5920	57.9131	55.6718
Tb927.10.5930	4.50603	33.1451
Tb927.10.5950	-5.05645	61.4068
Tb927.10.5960	33.0601	-46.1001
Tb927.10.5980	-59.0244	67.8342
Tb927.10.600	-81.4164	-77.6195
Tb927.10.6000	-47.081	28.3532
Tb927.10.6010	3.48934	33.2027
Tb927.10.6020	43.0954	41.3289
Tb927.10.6050	90.5351	10.1388
Tb927.10.6070	5.57351	7.53883
Tb927.10.6090	-75.2592	-53.9594
Tb927.10.6120	-11.3195	-79.4673
Tb927.10.6130	-8.89111	-51.3198
Tb927.10.6150	1.37891	50.7395
Tb927.10.6160	27.7803	6.67024
Tb927.10.6170	-46.8887	-37.8676
Tb927.10.6180	3.27761	-29.843
Tb927.10.6190	-74.5412	-75.5148
Tb927.10.620	-39.9775	5.74647
Tb927.10.6200	-7.82444	-50.3212
Tb927.10.6210	-60.3006	72.724
Tb927.10.6220	30.7402	69.2384
Tb927.10.6230	-56.5839	65.6567
Tb927.10.6240	4.3701	30.2714
Tb927.10.6260	11.2357	89.0829
Tb927.10.630	-49.0653	-5.7941
Tb927.10.6310	-14.0925	53.9236
Tb927.10.6330	-77.2046	19.1858
Tb927.10.6360	14.9423	25.0257
Tb927.10.6380	62.3573	-80.0463
Tb927.10.6390	27.5617	-51.1833
Tb927.10.640	91.8193	8.64104
Tb927.10.6400	-77.0851	-55.6095
Tb927.10.6410	-0.814841	39.2046
Tb927.10.6440	94.5029	37.1437
Tb927.10.6480	-49.868	43.4877
Tb927.10.6490	-89.5433	78.0412
Tb927.10.650	-75.0116	85.4315
Tb927.10.6550	-73.2239	26.536
Tb927.10.6570	-49.5282	63.7758
Tb927.10.6580	-70.3901	63.7507
Tb927.10.6610	77.9831	-95.096
Tb927.10.6630	15.501	50.858
Tb927.10.6640	43.4317	-85.8969
Tb927.10.6650	43.3169	50.7122
Tb927.10.6670	-17.7559	34.392
Tb927.10.6680	83.0744	37.8521
Tb927.10.6690	-36.5327	-56.3207
Tb927.10.670	-9.75511	-56.4361
Tb927.10.6700	6.31644	55.1262
Tb927.10.6730	42.1118	-45.6066
Tb927.10.6740	36.9318	-51.5877
Tb927.10.6750	30.3169	-83.4588
Tb927.10.6780	38.0903	-69.3051
Tb927.10.6790	-5.60844	3.53796
Tb927.10.680	-34.5687	-46.287
Tb927.10.6800	59.0662	33.2966
Tb927.10.6810	-21.6362	-7.9083
Tb927.10.6820	67.4173	54.4958
Tb927.10.6830	-1.71881	32.7724
Tb927.10.6840	65.1297	-87.499
Tb927.10.6850	-92.3222	-68.0714
Tb927.10.6870	71.8321	-85.3269
Tb927.10.6900	-6.8131	-44.5009
Tb927.10.6960	-62.0559	65.6483
Tb927.10.6970	83.808	16.9294
Tb927.10.6980	-47.2994	45.1244
Tb927.10.700	37.8073	-34.5313
Tb927.10.7000	-11.9343	20.4883
Tb927.10.7020	-45.9953	12.6232
Tb927.10.7050	60.9995	38.1734
Tb927.10.7060	-23.5417	56.6918
Tb927.10.7080	-58.972	-80.9802
Tb927.10.7090	-8.17474	-76.0772
Tb927.10.7110	88.1927	8.88566
Tb927.10.7120	-82.2393	73.7059
Tb927.10.7130	-13.5096	22.2159
Tb927.10.7140	31.419	-92.5846
Tb927.10.720	-45.894	24.8229
Tb927.10.7200	76.7661	11.3388
Tb927.10.7210	22.9818	-63.4786
Tb927.10.7230	-51.2093	64.8859
Tb927.10.7250	25.948	-42.7456
Tb927.10.7280	-6.20442	55.315
Tb927.10.7290	-22.5408	52.2261
Tb927.10.730	44.1923	1.99367
Tb927.10.7300	51.6071	38.9303
Tb927.10.7310	32.5751	45.0013
Tb927.10.7320	50.9693	30.5269
Tb927.10.7330	35.9267	87.9552
Tb927.10.7350	-66.8813	79.9303
Tb927.10.7360	30.405	-82.8582
Tb927.10.7380	-87.7677	-67.0296
Tb927.10.7390	2.38466	63.5837
Tb927.10.740	-6.19294	32.793
Tb927.10.7400	57.7087	-86.6753
Tb927.10.7410	-61.9734	-54.46
Tb927.10.7420	98.351	51.5474
Tb927.10.7430	-68.6437	-43.1396
Tb927.10.7440	26.6368	44.0451
Tb927.10.7450	-39.2057	68.8065
Tb927.10.7470	-0.818921	68.8448
Tb927.10.7480	20.2685	-61.7293
Tb927.10.7490	26.7291	50.2517
Tb927.10.750	63.4891	-104.995
Tb927.10.7500	13.2398	89.4216
Tb927.10.7510	-64.1403	81.7242
Tb927.10.7520	-52.581	-77.8814
Tb927.10.7550	8.39201	67.249
Tb927.10.7560	76.5124	32.333
Tb927.10.7570	-66.2118	-38.994
Tb927.10.7580	95.1341	17.9284
Tb927.10.760	-75.0187	-65.9883
Tb927.10.7600	-50.6949	-26.818
Tb927.10.7610	-63.7834	-80.2093
Tb927.10.7620	-23.8244	-59.3343
Tb927.10.7630	85.2138	13.9963
Tb927.10.7660	-45.7	30.1417
Tb927.10.7670	18.2595	73.1005
Tb927.10.7680	-34.6834	30.0839
Tb927.10.7690	-90.2786	86.5503
Tb927.10.770	-14.3584	-77.8993
Tb927.10.7700	54.8151	-42.8122
Tb927.10.7710	-5.0608	83.6535
Tb927.10.7730	-49.5659	18.8755
Tb927.10.7740	28.9583	24.044
Tb927.10.7750	41.5444	35.477
Tb927.10.7770	-83.5473	98.5578
Tb927.10.7790	104.353	38.2317
Tb927.10.7800	-40.6117	69.2902
Tb927.10.7810	27.7735	69.7252
Tb927.10.7830	-80.3272	92.9735
Tb927.10.7850	48.4571	16.3268
Tb927.10.7870	-18.7973	-68.2495
Tb927.10.7880	-90.3232	89.5452
Tb927.10.790	41.0367	-68.1024
Tb927.10.7910	-68.8064	-45.322
Tb927.10.7920	-38.1815	-7.47806
Tb927.10.7925	-16.3722	-47.8216
Tb927.10.7930	94.7138	34.5293
Tb927.10.7940	9.59487	58.491
Tb927.10.7960	-63.9175	64.1504
Tb927.10.7970	36.5611	-74.3475
Tb927.10.7985	-67.254	-64.9647
Tb927.10.7990	6.14341	35.0851
Tb927.10.800	26.2572	31.1594
Tb927.10.8000	-77.4646	86.1389
Tb927.10.8010	-30.1041	-64.2236
Tb927.10.8020	82.9069	21.7586
Tb927.10.8030	-11.3028	-86.1735
Tb927.10.8040	6.47041	63.1537
Tb927.10.8060	87.032	16.4226
Tb927.10.8070	-32.9589	-79.2087
Tb927.10.8080	63.6944	-86.727
Tb927.10.8090	-58.8659	-49.5088
Tb927.10.810	29.8164	38.2891
Tb927.10.8110	-12.6064	-61.521
Tb927.10.8140	42.6183	-40.6055
Tb927.10.8160	64.8148	-74.9627
Tb927.10.8170	-21.6903	56.2027
Tb927.10.8180	29.3974	-35.7825
Tb927.10.8190	83.0195	35.87
Tb927.10.820	-31.8216	39.9766
Tb927.10.8200	3.07117	87.0003
Tb927.10.8210	-71.8117	-40.9685
Tb927.10.8220	-62.8176	-32.129
Tb927.10.8240	14.2277	24.918
Tb927.10.8250	-32.0688	-65.9255
Tb927.10.8270	13.7408	71.733
Tb927.10.830	-86.3798	70.4212
Tb927.10.8320	-40.8487	-28.6387
Tb927.10.8330	24.5094	65.6468
Tb927.10.8360	58.8701	3.49629
Tb927.10.8370	-84.5565	-68.675
Tb927.10.8390	37.566	16.2557
Tb927.10.840	-37.6143	25.529
Tb927.10.8400	35.9459	-71.9542
Tb927.10.8410	-65.6523	28.4454
Tb927.10.8420	6.17194	50.3171
Tb927.10.8430	46.3098	73.8201
Tb927.10.850	-37.983	23.3026
Tb927.10.8540	9.82521	27.7594
Tb927.10.8560	45.0472	-38.8081
Tb927.10.8590	-37.1324	-9.98727
Tb927.10.8600	64.0789	7.59946
Tb927.10.8610	-23.5541	-61.777
Tb927.10.8620	-88.2225	-66.4509
Tb927.10.8630	85.8676	47.756
Tb927.10.8640	-53.1165	69.169
Tb927.10.8660	22.5676	-34.3813
Tb927.10.8670	-56.9976	-25.4558
Tb927.10.870	-29.2545	24.792
Tb927.10.8710	-72.1182	67.4992
Tb927.10.8720	0.614886	66.9207
Tb927.10.8730	-32.1336	-73.1392
Tb927.10.8750	43.9918	-34.4172
Tb927.10.8770	72.0605	7.71758
Tb927.10.8780	-88.7228	80.4909
Tb927.10.8790	94.3772	32.1672
Tb927.10.880	19.0119	46.1207
Tb927.10.8800	-75.149	63.8838
Tb927.10.8810	-13.8099	-4.1748
Tb927.10.8820	-12.3494	21.459
Tb927.10.8830	18.3525	-27.9334
Tb927.10.8850	11.3331	38.5723
Tb927.10.8870	22.4348	48.8775
Tb927.10.8880	59.2925	14.3897
Tb927.10.8890	-58.2189	-25.9713
Tb927.10.890	-36.7079	28.6934
Tb927.10.8910	40.5422	13.3264
Tb927.10.8920	84.4836	19.8709
Tb927.10.8930	-84.5481	72.4001
Tb927.10.8940	-49.1977	25.8359
Tb927.10.8960	-59.1092	-25.4832
Tb927.10.8970	-57.9757	-23.936
Tb927.10.8980	-59.7594	-24.5458
Tb927.10.900	-60.6052	-25.9696
Tb927.10.9000	-47.6128	-39.2128
Tb927.10.9010	-64.8216	66.3115
Tb927.10.9020	71.1939	39.1063
Tb927.10.9025	24.3774	92.4818
Tb927.10.9040	-38.279	-30.3189
Tb927.10.9050	65.8846	27.5411
Tb927.10.9060	-42.82	-2.62532
Tb927.10.9070	-47.3336	-86.2708
Tb927.10.9080	54.6385	-43.5881
Tb927.10.9110	-63.3191	-91.9184
Tb927.10.9120	-32.6508	-64.8126
Tb927.10.9130	8.04308	81.21
Tb927.10.9140	-14.3309	-58.5358
Tb927.10.9150	64.4978	-101.514
Tb927.10.9160	29.2141	45.0564
Tb927.10.9180	85.5962	-94.6154
Tb927.10.9190	-8.39372	-60.9504
Tb927.10.920	-8.01627	80.3822
Tb927.10.9200	74.8071	-79.1565
Tb927.10.9210	-47.0416	-57.2926
Tb927.10.9240	-32.7127	15.5033
Tb927.10.9250	88.5453	38.2095
Tb927.10.9260	-5.26992	11.7268
Tb927.10.9280	-60.2017	-65.9382
Tb927.10.930	-39.8393	66.9748
Tb927.10.9310	80.2691	-98.3202
Tb927.10.9330	29.4265	51.8825
Tb927.10.9350	-62.7788	-92.7527
Tb927.10.9360	-22.5187	-54.6871
Tb927.10.9370	60.368	-83.6703
Tb927.10.9380	-17.3914	15.0273
Tb927.10.9390	-47.3798	-58.519
Tb927.10.9400	42.3173	60.1991
Tb927.10.9420	-11.1389	-63.5286
Tb927.10.9430	73.0487	36.0211
Tb927.10.9440	-20.3472	-59.1155
Tb927.10.950	16.0677	-32.9742
Tb927.10.9560	-68.5833	-55.3141
Tb927.10.9570	-81.6075	70.0198
Tb927.10.960	25.9615	4.43524
Tb927.10.9640	-92.8471	90.3193
Tb927.10.9650	-25.1684	54.3373
Tb927.10.9660	-6.3198	34.3297
Tb927.10.9670	-11.1096	13.0235
Tb927.10.9680	39.0287	29.9788
Tb927.10.9690	-50.3201	-59.321
Tb927.10.970	-80.6459	71.5701
Tb927.10.9700	-41.7952	23.4542
Tb927.10.9720	-26.634	12.3057
Tb927.10.9740	62.1016	55.8443
Tb927.10.9750	41.1052	-35.6796
Tb927.10.9760	-31.3616	-57.4398
Tb927.10.9770	7.12069	49.3451
Tb927.10.9780	4.96593	82.0098
Tb927.10.9790	-76.8767	-46.3135
Tb927.10.980	57.2943	0.579046
Tb927.10.9800	43.1668	49.765
Tb927.10.9810	-11.7467	-52.0474
Tb927.10.9820	-51.882	-79.7827
Tb927.10.9830	-12.0196	-84.4753
Tb927.10.9840	-68.0739	19.6775
Tb927.10.9850	4.85127	-32.9915
Tb927.10.9860	-62.4517	-88.9806
Tb927.10.9870	100.109	31.9223
Tb927.10.9880	26.3112	83.98
Tb927.10.9890	-72.5166	2.41548
Tb927.10.9900	-31.3074	-68.5674
Tb927.10.9910	30.3338	50.6022
Tb927.10.9920	-0.0756108	80.1434
Tb927.10.9950	67.359	-87.8403
Tb927.10.9960	-46.5329	-80.8751
Tb927.10.9970	-52.7879	-80.6854
Tb927.10.9980	-30.2746	13.8139
Tb927.10.9990	99.3028	37.2135
Tb927.11.10000	110.205	20.0102
Tb927.11.10010	35.2433	39.2613
Tb927.11.10020	-6.00927	-44.2665
Tb927.11.10030	36.0982	81.9566
Tb927.11.10040	-38.8527	-69.4077
Tb927.11.10050	-89.1075	-62.0198
Tb927.11.10060	100.679	38.2164
Tb927.11.10070	54.6289	51.0055
Tb927.11.10080	-93.0545	-60.798
Tb927.11.10090	-85.8504	83.7663
Tb927.11.1010	-6.19632	-50.1443
Tb927.11.10100	-36.0742	-58.3999
Tb927.11.10110	-81.204	73.6368
Tb927.11.10120	-79.6975	76.2715
Tb927.11.10130	73.9679	37.2209
Tb927.11.10140	-15.9407	-61.7158
Tb927.11.10150	-79.7176	-83.206
Tb927.11.10160	29.0059	72.8087
Tb927.11.10170	-87.5639	-73.9249
Tb927.11.10180	14.2535	-35.2932
Tb927.11.1020	-25.1699	-10.5975
Tb927.11.10200	-65.4475	77.1283
Tb927.11.10210	-75.4494	79.1183
Tb927.11.10220	61.1677	-94.3696
Tb927.11.10230	21.1617	18.5942
Tb927.11.10240	-76.9008	-49.7428
Tb927.11.10260	-26.6503	-9.48349
Tb927.11.10270	38.8319	-79.3134
Tb927.11.10280	-40.1231	24.8403
Tb927.11.1030	-77.0395	19.1803
Tb927.11.10300	93.8006	51.3279
Tb927.11.10320	12.9056	4.03397
Tb927.11.10330	-72.4046	24.4684
Tb927.11.10340	9.67796	-60.8747
Tb927.11.10350	-76.6768	90.4508
Tb927.11.10370	36.713	-77.8646
Tb927.11.10380	-55.0491	51.6946
Tb927.11.10390	-61.492	-86.8262
Tb927.11.1040	14.033	32.1885
Tb927.11.10400	-89.3281	-63.4632
Tb927.11.10420	7.52171	46.4419
Tb927.11.10430	-87.8605	86.4671
Tb927.11.10450	74.9123	-75.3923
Tb927.11.10470	30.4508	11.9761
Tb927.11.10480	-7.9062	79.5094
Tb927.11.10490	-45.8884	4.68419
Tb927.11.1050	-6.98488	83.4
Tb927.11.10510	-41.2076	-64.3981
Tb927.11.10520	-29.4253	27.9396
Tb927.11.10540	-52.924	66.0533
Tb927.11.10560	11.4599	66.2927
Tb927.11.10570	-93.0805	-69.1893
Tb927.11.10580	37.5109	21.8778
Tb927.11.10590	-55.9158	-76.4704
Tb927.11.10600	-82.4387	-61.5524
Tb927.11.10620	-46.2152	59.0279
Tb927.11.10630	-23.9452	23.6435
Tb927.11.10640	44.5718	26.3806
Tb927.11.10650	37.4058	24.7024
Tb927.11.10660	-14.2271	3.01171
Tb927.11.10670	-9.91783	60.8117
Tb927.11.10690	78.7405	-95.4478
Tb927.11.1070	-76.1199	5.84202
Tb927.11.10700	83.6116	-77.7158
Tb927.11.10710	65.7706	48.1333
Tb927.11.10720	-55.5131	-83.7946
Tb927.11.10730	2.27159	-5.16831
Tb927.11.10740	82.1155	7.16988
Tb927.11.10750	42.0818	9.05317
Tb927.11.10760	-25.0959	8.41119
Tb927.11.10770	84.1152	46.2523
Tb927.11.10780	14.398	-55.3087
Tb927.11.10790	32.9526	87.4895
Tb927.11.1080	24.4323	32.1594
Tb927.11.10800	-85.0422	93.8003
Tb927.11.10820	85.9375	37.0373
Tb927.11.10840	33.3861	62.3451
Tb927.11.10850	-64.8295	-64.1249
Tb927.11.10860	61.5964	32.1631
Tb927.11.10870	-28.8438	-67.4004
Tb927.11.10880	-14.6589	-79.6589
Tb927.11.1090	-85.4546	17.3977
Tb927.11.10900	-84.5407	83.768
Tb927.11.10920	75.8685	-82.1297
Tb927.11.10950	-83.3147	-46.0659
Tb927.11.10960	-62.9012	-57.8008
Tb927.11.10990	93.9102	27.6479
Tb927.11.11000	47.4403	49.2114
Tb927.11.11010	-84.3925	74.6032
Tb927.11.11050	-67.0424	-56.5467
Tb927.11.11080	-35.543	30.7109
Tb927.11.11090	-49.3533	41.6493
Tb927.11.1110	-86.0858	17.4514
Tb927.11.11100	47.085	50.5599
Tb927.11.11120	-78.9856	-47.4657
Tb927.11.11130	-94.5427	-67.3892
Tb927.11.11135	95.9707	55.3542
Tb927.11.11140	-44.8751	25.4172
Tb927.11.11150	31.2916	17.6111
Tb927.11.11160	0.882753	-30.8433
Tb927.11.11170	-62.8918	62.3309
Tb927.11.11200	16.2001	1.79985
Tb927.11.11210	-83.939	87.1019
Tb927.11.11220	-88.7231	89.56
Tb927.11.11250	89.4259	23.2288
Tb927.11.11260	-64.443	78.8108
Tb927.11.11280	-63.1368	73.5776
Tb927.11.11290	80.7138	42.3362
Tb927.11.1130	-49.5989	45.0232
Tb927.11.11300	7.45333	86.9496
Tb927.11.11310	-49.0592	-73.8817
Tb927.11.11320	-15.1878	18.81
Tb927.11.11330	90.7636	37.0836
Tb927.11.11340	-1.91313	64.6593
Tb927.11.11350	69.4645	-86.9784
Tb927.11.11370	43.8337	67.8302
Tb927.11.11380	-69.0983	-64.4108
Tb927.11.11390	-39.1663	-81.4165
Tb927.11.11430	82.6146	10.3596
Tb927.11.11435	-17.1906	33.4474
Tb927.11.11440	2.90233	-0.591384
Tb927.11.11460	17.5987	-53.9047
Tb927.11.11470	-85.7075	-72.6093
Tb927.11.11475	26.2574	-12.7414
Tb927.11.11480	-47.0763	21.4838
Tb927.11.1150	-89.3135	92.3969
Tb927.11.11510	57.2017	2.87202
Tb927.11.11520	-73.1609	5.40442
Tb927.11.11550	-73.9906	23.0113
Tb927.11.11570	28.0954	60.2772
Tb927.11.11580	-50.2094	-9.30339
Tb927.11.11590	36.5725	48.4287
Tb927.11.1160	24.4945	50.551
Tb927.11.11610	-7.28407	59.2787
Tb927.11.11620	-72.2791	-44.7367
Tb927.11.11630	-81.3942	-69.6465
Tb927.11.11650	-45.1174	2.9493
Tb927.11.11660	63.0163	9.11427
Tb927.11.11670	63.2517	-91.3262
Tb927.11.11680	-65.8489	-42.1893
Tb927.11.11690	43.2407	2.75116
Tb927.11.11700	21.6592	52.0571
Tb927.11.11710	18.4998	-57.148
Tb927.11.11720	30.2825	-58.2633
Tb927.11.11730	-66.0218	-45.3409
Tb927.11.11740	27.9299	-60.6041
Tb927.11.11760	94.3263	55.314
Tb927.11.11770	11.5812	66.8002
Tb927.11.11780	-53.5115	-77.012
Tb927.11.11790	57.3343	20.7218
Tb927.11.11810	-21.5556	39.9833
Tb927.11.11820	35.8092	80.5777
Tb927.11.11850	-1.42427	65.7339
Tb927.11.11860	8.74067	40.5479
Tb927.11.11870	-78.8696	-73.2119
Tb927.11.11880	-68.8529	67.2278
Tb927.11.11900	32.6202	24.6184
Tb927.11.11920	-56.2156	-27.7985
Tb927.11.11930	71.8979	15.9842
Tb927.11.11940	75.0534	20.2792
Tb927.11.11950	-25.8696	-47.0861
Tb927.11.11960	59.8504	-71.889
Tb927.11.11980	-70.5951	72.14
Tb927.11.1200	77.0775	8.06727
Tb927.11.12030	-5.81252	82.4837
Tb927.11.12040	-22.1618	-49.5854
Tb927.11.12050	13.2294	36.8458
Tb927.11.12060	-76.2202	5.10262
Tb927.11.12070	-41.3721	39.4095
Tb927.11.12090	-5.6077	46.5942
Tb927.11.1210	87.6198	29.4165
Tb927.11.12110	-0.456102	35.1874
Tb927.11.12150	-24.1699	50.5644
Tb927.11.12160	-26.08	-47.2195
Tb927.11.12180	9.10756	35.6513
Tb927.11.12190	-8.08768	85.8236
Tb927.11.1220	-49.7302	-10.8149
Tb927.11.12200	-29.8892	-36.1934
Tb927.11.12210	-86.5256	84.7663
Tb927.11.12220	1.37189	-31.3611
Tb927.11.12230	-68.5462	-46.5863
Tb927.11.12240	20.521	-52.9535
Tb927.11.12260	47.5519	6.543
Tb927.11.12270	0.829893	-31.8899
Tb927.11.12280	54.9126	4.72338
Tb927.11.12290	73.2255	-73.403
Tb927.11.1230	-92.2967	97.4994
Tb927.11.12300	91.1928	40.8302
Tb927.11.12310	2.80997	-4.1459
Tb927.11.12320	46.257	-36.8994
Tb927.11.12330	-3.14759	28.3901
Tb927.11.12350	-73.3165	-80.3169
Tb927.11.12360	-94.3436	93.2517
Tb927.11.12365	-32.7115	-41.5244
Tb927.11.12370	-37.555	-41.9948
Tb927.11.12380	6.98714	66.109
Tb927.11.12390	13.6933	91.7664
Tb927.11.1240	0.488833	-34.7781
Tb927.11.12410	19.2965	71.7137
Tb927.11.12420	-41.0065	26.3307
Tb927.11.12430	-66.4566	86.2543
Tb927.11.12440	39.9357	20.7771
Tb927.11.12450	34.0589	35.063
Tb927.11.12460	108.021	11.9794
Tb927.11.12470	33.5064	21.8026
Tb927.11.12480	85.2293	9.07502
Tb927.11.12490	0.0960267	-30.5135
Tb927.11.1250	-80.434	-84.8092
Tb927.11.12500	68.7075	-87.9479
Tb927.11.12510	-65.0862	84.913
Tb927.11.12520	-52.7906	-71.0214
Tb927.11.12530	-37.9657	42.5401
Tb927.11.12540	-27.5769	37.0691
Tb927.11.12560	-88.0742	93.2945
Tb927.11.1260	3.2499	-32.9449
Tb927.11.12600	8.6834	36.5475
Tb927.11.12610	79.4593	21.8097
Tb927.11.12630	-6.67129	-8.17001
Tb927.11.12640	23.8178	67.9811
Tb927.11.12650	75.2984	-85.8886
Tb927.11.12670	30.9442	39.1494
Tb927.11.12680	95.6439	25.0946
Tb927.11.12690	52.8437	9.30311
Tb927.11.1270	-37.0052	-66.9917
Tb927.11.12720	-46.0613	20.8243
Tb927.11.12740	-14.3611	-89.1484
Tb927.11.12750	-6.29644	69.1986
Tb927.11.12780	86.1012	23.4222
Tb927.11.12830	94.7074	16.1731
Tb927.11.12840	-79.7236	83.1468
Tb927.11.12850	77.9079	20.7236
Tb927.11.12860	-86.8223	87.7799
Tb927.11.12870	-1.28168	-29.995
Tb927.11.12880	-37.396	21.4739
Tb927.11.1290	-58.1846	-71.3028
Tb927.11.12920	64.3943	-87.5141
Tb927.11.12930	-82.7488	-83.2944
Tb927.11.12940	79.7588	20.3392
Tb927.11.12950	-50.9466	56.4467
Tb927.11.12970	-62.6945	80.5766
Tb927.11.12980	-58.8729	-23.042
Tb927.11.1300	18.4082	-20.2654
Tb927.11.13000	53.6551	-44.1309
Tb927.11.13010	46.5095	-31.2372
Tb927.11.13050	-56.5294	59.3758
Tb927.11.13060	16.3998	75.4727
Tb927.11.13070	27.5262	51.0935
Tb927.11.1310	7.9756	-62.3478
Tb927.11.13130	31.6546	-49.085
Tb927.11.13140	-6.31406	-79.9242
Tb927.11.13150	0.806404	39.983
Tb927.11.13170	-40.6182	-58.9217
Tb927.11.13180	16.844	-52.6314
Tb927.11.13190	87.679	40.6846
Tb927.11.13200	51.1338	-51.0333
Tb927.11.13210	-50.6365	-10.0803
Tb927.11.13220	76.4884	-78.1066
Tb927.11.13230	64.3403	-78.7502
Tb927.11.13240	16.3885	5.55598
Tb927.11.13250	19.6009	50.8878
Tb927.11.13260	46.2422	23.5147
Tb927.11.13270	-52.8672	10.3161
Tb927.11.13280	-69.4568	-43.9135
Tb927.11.1330	99.3246	47.8592
Tb927.11.13300	35.1056	31.5228
Tb927.11.13310	-7.85724	82.4137
Tb927.11.13320	59.5174	-90.0633
Tb927.11.13330	37.6813	42.1483
Tb927.11.13340	96.0796	56.8472
Tb927.11.13360	6.92144	44.778
Tb927.11.13380	2.98732	33.2387
Tb927.11.1340	15.3988	52.9626
Tb927.11.13400	6.19637	32.8905
Tb927.11.13410	-32.1533	10.3754
Tb927.11.13440	-31.9045	-55.6665
Tb927.11.13450	-47.2337	64.9518
Tb927.11.13460	-79.3642	87.6034
Tb927.11.13470	74.3802	2.60476
Tb927.11.13490	-48.5226	65.625
Tb927.11.1350	11.9582	-81.2002
Tb927.11.13500	-75.3098	73.802
Tb927.11.13510	-18.1799	-56.3377
Tb927.11.13520	39.9236	-86.4056
Tb927.11.13540	20.2069	19.3545
Tb927.11.13550	51.5207	-50.1192
Tb927.11.13560	-40.1089	-76.8212
Tb927.11.13570	90.109	47.1728
Tb927.11.13580	-63.0647	-44.5976
Tb927.11.13590	-76.827	-65.391
Tb927.11.1360	6.46006	46.186
Tb927.11.13600	-57.6305	-27.7626
Tb927.11.13610	61.7661	-101.595
Tb927.11.13620	-78.0349	-51.968
Tb927.11.13650	58.2299	-80.8748
Tb927.11.13660	26.3331	63.4872
Tb927.11.13670	-16.9958	32.1627
Tb927.11.13680	-66.1163	65.712
Tb927.11.13690	-87.7652	79.0858
Tb927.11.1370	96.6759	42.4878
Tb927.11.13700	-45.4858	-4.09929
Tb927.11.13710	-19.311	-51.6136
Tb927.11.13730	87.9121	18.7039
Tb927.11.13740	39.8919	-54.7223
Tb927.11.13750	-3.59814	4.8424
Tb927.11.13760	-58.5645	52.3907
Tb927.11.13770	38.6706	-43.5372
Tb927.11.13780	90.4079	30.4608
Tb927.11.13790	-70.3718	-39.4081
Tb927.11.1380	-62.983	77.1813
Tb927.11.13800	6.88378	-67.4402
Tb927.11.13810	10.5009	77.4121
Tb927.11.13820	-69.5245	23.6217
Tb927.11.13830	-16.8283	-70.8946
Tb927.11.13840	-44.5613	45.4687
Tb927.11.13860	-5.87333	64.7437
Tb927.11.13870	91.94	32.1265
Tb927.11.13880	-30.1766	12.1405
Tb927.11.13890	-84.1739	-70.7391
Tb927.11.1390	-70.8925	28.4601
Tb927.11.13900	-75.8486	88.0117
Tb927.11.13910	-70.8502	-77.9212
Tb927.11.13920	49.9649	29.0671
Tb927.11.13930	-5.5779	76.7385
Tb927.11.13950	55.516	0.994592
Tb927.11.13970	0.734922	59.9916
Tb927.11.13980	51.8824	27.0816
Tb927.11.13990	-68.9066	-73.2008
Tb927.11.1400	-53.4663	-81.3114
Tb927.11.14020	35.8028	92.9205
Tb927.11.14040	17.0818	-33.1373
Tb927.11.14050	-9.34811	23.7603
Tb927.11.14080	19.089	-51.2269
Tb927.11.14090	28.1712	52.9883
Tb927.11.1410	-71.287	28.7227
Tb927.11.14100	16.1398	59.3568
Tb927.11.14110	18.6639	6.74994
Tb927.11.14120	62.0518	48.6956
Tb927.11.14130	30.2721	84.9208
Tb927.11.14140	88.3764	23.4468
Tb927.11.14150	-17.9616	67.1543
Tb927.11.14160	73.9233	5.50729
Tb927.11.14165	88.2345	53.0224
Tb927.11.14170	72.1355	-93.4028
Tb927.11.14190	30.8344	87.7174
Tb927.11.1420	14.4924	48.8719
Tb927.11.14200	90.7005	45.2982
Tb927.11.14210	-77.0925	84.6002
Tb927.11.14220	92.2792	18.6475
Tb927.11.14230	91.1849	16.756
Tb927.11.14240	-12.3751	38.4197
Tb927.11.14250	83.7303	33.0882
Tb927.11.14270	32.9163	83.6894
Tb927.11.14280	60.0946	13.0579
Tb927.11.14290	36.0596	39.217
Tb927.11.1430	-85.1161	91.4047
Tb927.11.14300	-17.2507	33.9781
Tb927.11.14330	80.5524	11.4252
Tb927.11.14340	94.0405	23.2541
Tb927.11.14360	-34.2508	-68.2147
Tb927.11.14380	-52.9231	-82.6127
Tb927.11.14390	73.5946	20.0434
Tb927.11.1440	62.1313	-103.398
Tb927.11.14430	62.6177	55.1731
Tb927.11.14440	-60.0326	68.6316
Tb927.11.14450	-69.9104	79.0589
Tb927.11.14460	7.05589	8.45865
Tb927.11.14470	27.3255	18.5983
Tb927.11.14490	-2.14086	22.3801
Tb927.11.14495	29.2695	-35.6709
Tb927.11.1450	-62.973	-78.6557
Tb927.11.14520	-69.9335	-61.712
Tb927.11.14550	0.377032	46.3014
Tb927.11.14560	-5.18316	68.5422
Tb927.11.14570	-54.3259	-61.5369
Tb927.11.14580	40.8663	37.2319
Tb927.11.14590	15.53	67.0643
Tb927.11.14650	-39.1494	18.1691
Tb927.11.14660	-82.0838	-67.3089
Tb927.11.14670	-7.58783	-73.8449
Tb927.11.14680	-24.9111	20.9509
Tb927.11.14690	37.053	35.5411
Tb927.11.14700	-16.0251	-51.6679
Tb927.11.14710	4.29751	76.2775
Tb927.11.14730	-20.2459	-69.4395
Tb927.11.14740	57.0703	8.85838
Tb927.11.14750	23.135	63.2834
Tb927.11.14760	58.4767	26.6058
Tb927.11.14770	20.8875	32.0896
Tb927.11.14780	-23.748	-9.8272
Tb927.11.14800	-40.1403	17.3327
Tb927.11.14870	96.5278	27.8999
Tb927.11.14880	-81.9113	25.6801
Tb927.11.14890	96.5942	19.7717
Tb927.11.14900	32.5206	23.6576
Tb927.11.14910	64.995	-80.9548
Tb927.11.14920	-9.27517	38.9385
Tb927.11.14930	4.64149	-53.7845
Tb927.11.14940	-56.7216	-82.9754
Tb927.11.14950	45.4217	48.6244
Tb927.11.14960	0.773892	87.1889
Tb927.11.14970	-41.5891	56.2922
Tb927.11.14980	-83.4821	-66.2844
Tb927.11.14990	79.6788	15.2516
Tb927.11.15000	-81.095	19.5663
Tb927.11.15010	24.2887	39.7087
Tb927.11.15020	111.124	26.8329
Tb927.11.15030	90.737	34.1737
Tb927.11.15040	-62.5991	-46.2915
Tb927.11.15070	-50.4808	-37.4419
Tb927.11.15090	-39.0221	-7.32751
Tb927.11.15100	-83.0564	69.2655
Tb927.11.15120	-80.8933	86.5266
Tb927.11.15130	-56.6758	67.9448
Tb927.11.15140	-35.7452	26.0075
Tb927.11.15150	79.0439	-86.9962
Tb927.11.15170	103.757	43.557
Tb927.11.15180	26.1206	76.1488
Tb927.11.15190	-84.2677	85.0081
Tb927.11.15210	69.3867	-99.6838
Tb927.11.15220	-90.9755	82.2104
Tb927.11.15230	47.4793	-88.0362
Tb927.11.15240	19.4737	-56.9623
Tb927.11.15250	-65.2003	72.402
Tb927.11.15270	46.5476	11.2014
Tb927.11.15310	-39.7774	1.30142
Tb927.11.15320	-17.5452	-1.16974
Tb927.11.15340	52.5524	-45.8353
Tb927.11.15350	15.1595	39.4949
Tb927.11.15370	83.6947	15.2751
Tb927.11.15375	-75.3375	63.0758
Tb927.11.1540	-71.8631	-70.0852
Tb927.11.15400	17.6664	-32.1372
Tb927.11.15420	20.7394	63.8881
Tb927.11.15430	58.7336	83.1805
Tb927.11.15440	-25.2573	-72.3918
Tb927.11.15450	20.331	38.4812
Tb927.11.15460	7.49563	73.1171
Tb927.11.15480	103.619	40.3636
Tb927.11.1550	13.06	68.2584
Tb927.11.15500	-83.0563	-67.9372
Tb927.11.15520	-32.737	-6.05684
Tb927.11.15530	77.804	-79.24
Tb927.11.15550	6.56612	-62.2422
Tb927.11.15580	-7.72012	23.808
Tb927.11.15590	63.6163	23.2202
Tb927.11.1560	95.8644	39.8068
Tb927.11.15610	-34.9236	-5.85507
Tb927.11.15630	43.5861	60.4737
Tb927.11.15640	-73.0473	-59.4677
Tb927.11.15650	-43.4129	-79.2888
Tb927.11.15660	-75.5607	-40.2245
Tb927.11.15675	-14.5893	-63.416
Tb927.11.15680	96.5873	52.2519
Tb927.11.15690	19.2067	35.0106
Tb927.11.1570	18.4061	-19.4886
Tb927.11.15700	-38.8818	-58.8463
Tb927.11.15730	-31.6059	21.4786
Tb927.11.15740	-65.7702	86.7651
Tb927.11.15750	-16.6443	51.6873
Tb927.11.15760	60.7567	-89.7043
Tb927.11.15770	106.363	24.203
Tb927.11.15800	19.1296	24.3934
Tb927.11.15810	-16.3343	-81.4823
Tb927.11.15820	-70.1803	-78.5243
Tb927.11.15830	60.1673	50.0589
Tb927.11.15840	54.432	-41.4032
Tb927.11.15850	-65.8063	-63.1845
Tb927.11.15870	74.3887	-76.6593
Tb927.11.15890	-50.6746	-83.8206
Tb927.11.15900	33.5908	92.8135
Tb927.11.15910	86.6427	50.8788
Tb927.11.15920	5.32445	-63.3092
Tb927.11.15940	88.0727	14.9324
Tb927.11.15970	25.6378	8.7528
Tb927.11.15990	-14.0698	27.0695
Tb927.11.160	38.0294	-79.9815
Tb927.11.1600	72.1203	18.6035
Tb927.11.16000	76.6041	56.4083
Tb927.11.16010	37.5187	-86.3817
Tb927.11.16020	5.66738	90.8165
Tb927.11.16030	63.7012	54.049
Tb927.11.16040	99.9706	10.1751
Tb927.11.16050	57.8593	18.7272
Tb927.11.16080	38.6903	-68.9071
Tb927.11.16090	-83.7665	77.0972
Tb927.11.16100	60.2924	9.0624
Tb927.11.16110	39.8251	-86.1741
Tb927.11.16120	-67.7401	-32.0216
Tb927.11.16130	8.80425	77.9302
Tb927.11.16140	29.7158	-5.14223
Tb927.11.16150	100.947	48.4456
Tb927.11.16160	86.862	35.758
Tb927.11.1620	-20.512	-73.9873
Tb927.11.16200	-69.3205	70.1999
Tb927.11.16210	-94.0994	86.3062
Tb927.11.16220	-50.7923	-72.3371
Tb927.11.16230	24.9614	16.3561
Tb927.11.16240	74.4193	-71.9748
Tb927.11.16250	-42.3142	-87.8648
Tb927.11.16260	-15.7111	-39.3875
Tb927.11.16280	29.3126	85.1358
Tb927.11.1630	-81.8008	-85.0991
Tb927.11.16320	30.9258	-87.7854
Tb927.11.16330	-9.0966	44.2501
Tb927.11.16340	92.3963	19.6747
Tb927.11.16350	85.4483	-95.5718
Tb927.11.16370	94.4059	18.2808
Tb927.11.16380	13.2439	-62.5242
Tb927.11.16390	6.08548	8.41879
Tb927.11.1640	85.4003	-93.9043
Tb927.11.16400	-56.9296	-23.949
Tb927.11.16410	-77.6087	67.6355
Tb927.11.16420	-63.2592	-51.5088
Tb927.11.16430	-38.7504	-62.7409
Tb927.11.16450	20.7264	76.5044
Tb927.11.16460	-55.228	-67.6583
Tb927.11.16470	-46.2079	24.0318
Tb927.11.16480	-73.1152	-67.1893
Tb927.11.16490	49.9055	-14.6451
Tb927.11.1650	-23.6573	-71.4507
Tb927.11.16510	-31.8005	-61.0771
Tb927.11.16530	-65.326	-79.3385
Tb927.11.16540	35.9413	38.1801
Tb927.11.16570	-48.5225	-63.4171
Tb927.11.16575	18.94	-4.61069
Tb927.11.1660	9.58859	44.8161
Tb927.11.16600	45.4202	34.541
Tb927.11.16610	-56.1725	52.2625
Tb927.11.16620	-1.97304	-52.8635
Tb927.11.16630	0.742569	-33.1791
Tb927.11.16640	-38.7447	-10.2809
Tb927.11.16650	30.7667	-89.6871
Tb927.11.16660	12.2775	43.9336
Tb927.11.16670	27.4812	46.7532
Tb927.11.16690	34.3967	-90.1146
Tb927.11.167	63.6817	-92.5398
Tb927.11.1670	-61.5228	-51.1473
Tb927.11.16700	-47.6391	-42.1387
Tb927.11.16710	-16.5057	-62.742
Tb927.11.16720	3.48721	35.9815
Tb927.11.16730	-73.3643	-58.8114
Tb927.11.16740	63.9904	-102.724
Tb927.11.16750	-14.0014	-72.6149
Tb927.11.16760	83.5165	35.3091
Tb927.11.16790	51.6156	10.9193
Tb927.11.1680	69.303	-92.4829
Tb927.11.16810	-20.4815	31.3187
Tb927.11.16830	5.81469	12.9294
Tb927.11.16850	17.0111	-23.6172
Tb927.11.16860	-54.5261	-79.1398
Tb927.11.16870	-83.7027	-55.8525
Tb927.11.16880	-80.1401	77.5587
Tb927.11.16890	-93.353	91.3801
Tb927.11.16910	50.416	26.2415
Tb927.11.16930	-17.0687	-55.4069
Tb927.11.16970	94.9582	21.5161
Tb927.11.16980	-52.2521	60.7672
Tb927.11.16990	-46.8767	-69.86
Tb927.11.170	-75.4794	-79.9418
Tb927.11.1700	-55.4119	-33.4572
Tb927.11.17000	-82.4528	22.5526
Tb927.11.17015	7.29488	-65.7462
Tb927.11.17020	27.9763	6.89088
Tb927.11.1710	-70.9822	-42.7654
Tb927.11.1720	68.093	20.268
Tb927.11.1740	3.34512	14.3115
Tb927.11.1750	25.4347	21.0637
Tb927.11.1760	103.638	19.5862
Tb927.11.1770	-61.8413	3.65599
Tb927.11.180	-60.6214	-50.2969
Tb927.11.1820	17.568	47.1556
Tb927.11.18230	-69.5482	18.889
Tb927.11.1840	-35.8902	43.9065
Tb927.11.1850	-71.5345	-45.1415
Tb927.11.1890	44.3109	47.1244
Tb927.11.190	-62.6317	-54.5458
Tb927.11.1900	84.061	34.6768
Tb927.11.1910	39.1345	-87.7642
Tb927.11.1950	-48.1888	-69.5822
Tb927.11.19570	-80.2159	-69.9772
Tb927.11.1960	-56.5336	62.6917
Tb927.11.1970	79.4669	9.95979
Tb927.11.1980	20.8035	54.7269
Tb927.11.1990	75.1279	29.2702
Tb927.11.200	105.473	21.7312
Tb927.11.2000	55.0322	15.5131
Tb927.11.2010	-3.66734	-54.1096
Tb927.11.2020	91.9622	24.4784
Tb927.11.2040	-14.1057	7.84153
Tb927.11.2060	29.6476	97.4098
Tb927.11.2070	7.23933	41.013
Tb927.11.20710	12.626	75.095
Tb927.11.20730	69.632	-69.592
Tb927.11.2090	65.3152	10.9863
Tb927.11.210	33.2424	6.58162
Tb927.11.2100	28.2518	66.8916
Tb927.11.2110	25.4694	-27.7448
Tb927.11.2120	6.33797	89.9425
Tb927.11.2130	63.2174	54.6709
Tb927.11.2140	-81.4343	87.9617
Tb927.11.2150	-45.1353	-4.14155
Tb927.11.2160	-14.5543	-39.5303
Tb927.11.2170	11.8889	-81.5799
Tb927.11.2180	-72.8904	-83.3361
Tb927.11.2190	-19.5907	-78.9355
Tb927.11.220	-66.5012	60.1124
Tb927.11.2200	-1.30567	23.6035
Tb927.11.2210	76.9429	-90.4272
Tb927.11.2220	-33.7467	-40.7224
Tb927.11.2230	62.3983	83.122
Tb927.11.2235	12.2247	-53.7906
Tb927.11.2240	80.5988	39.086
Tb927.11.2245	-29.7973	-62.1102
Tb927.11.2250	9.97982	80.2433
Tb927.11.2260	52.7862	43.6932
Tb927.11.2270	-75.234	81.5151
Tb927.11.2280	38.7382	23.1768
Tb927.11.2290	-77.6729	14.2106
Tb927.11.230	-5.44225	68.3421
Tb927.11.2300	22.4317	70.4445
Tb927.11.2320	4.78026	56.3539
Tb927.11.2330	12.5148	47.6596
Tb927.11.2340	-33.3612	31.088
Tb927.11.2360	71.5425	17.1538
Tb927.11.2370	-34.1278	31.4971
Tb927.11.2380	-76.5815	2.11099
Tb927.11.240	-49.7109	-80.9231
Tb927.11.2410	40.1461	-49.2197
Tb927.11.2420	75.7608	26.5061
Tb927.11.2430	-21.4601	30.6853
Tb927.11.2440	-39.8003	19.6646
Tb927.11.2465	-21.5184	-47.3584
Tb927.11.2470	1.84391	57.4561
Tb927.11.2490	2.05296	40.1962
Tb927.11.2500	78.6351	24.7243
Tb927.11.2510	12.6073	71.6507
[truncated: 3,588 more rows]

## Sheet: Fig1C_III_TcBSF_n3
	Dim.1	Dim.2
TcIL3000.A.H_000005100	45.1457	-38.0633
TcIL3000.A.H_000005400:pseudogene	43.2733	-80.8021
TcIL3000.A.H_000005600	71.7796	-7.28254
TcIL3000.A.H_000005900	18.124	8.08064
TcIL3000.A.H_000006000	72.458	-16.0447
TcIL3000.A.H_000006200	68.8494	40.6249
TcIL3000.A.H_000006600	67.0411	63.2199
TcIL3000.A.H_000006700	77.4262	-59.2939
TcIL3000.A.H_000007000	-13.8899	-63.4789
TcIL3000.A.H_000007100	68.6378	-14.4286
TcIL3000.A.H_000007300	64.5087	-11.125
TcIL3000.A.H_000007800	102.44	-10.6041
TcIL3000.A.H_000007900	106.326	-9.41833
TcIL3000.A.H_000008000	103.554	-8.14236
TcIL3000.A.H_000008100	104.139	-10.2164
TcIL3000.A.H_000008400	19.8551	49.0758
TcIL3000.A.H_000008700	72.5653	-25.548
TcIL3000.A.H_000011600	77.8705	-52.0117
TcIL3000.A.H_000012100	49.9813	65.2443
TcIL3000.A.H_000012200	46.2239	86.8268
TcIL3000.A.H_000012300	-41.8897	-9.81439
TcIL3000.A.H_000012400:pseudogene	-39.619	-110.203
TcIL3000.A.H_000012500	68.5081	-52.2366
TcIL3000.A.H_000012600	-53.3036	-105.898
TcIL3000.A.H_000012700	-45.9309	-112.205
TcIL3000.A.H_000012900	-85.4541	33.0447
TcIL3000.A.H_000013000	65.9743	13.5903
TcIL3000.A.H_000013300	-56.2088	-83.4943
TcIL3000.A.H_000013400	91.7672	-19.3344
TcIL3000.A.H_000013700	83.3727	-37.8591
TcIL3000.A.H_000013900	79.7581	-38.7765
TcIL3000.A.H_000014200	74.5551	-13.5662
TcIL3000.A.H_000014300	83.6821	-33.9952
TcIL3000.A.H_000014400	101.392	-11.3023
TcIL3000.A.H_000014500	86.3324	-28.3463
TcIL3000.A.H_000015000:pseudogene	-46.8408	18.8786
TcIL3000.A.H_000015100	93.7278	-3.70102
TcIL3000.A.H_000015200:pseudogene	25.3805	20.7236
TcIL3000.A.H_000015300:pseudogene	69.3001	-81.1769
TcIL3000.A.H_000015500:pseudogene	30.8959	57.8882
TcIL3000.A.H_000015600:pseudogene	0.911322	-0.137012
TcIL3000.A.H_000015800	-53.9846	-87.9119
TcIL3000.A.H_000015900	-51.5294	-106.71
TcIL3000.A.H_000016000:pseudogene	54.2009	95.1751
TcIL3000.A.H_000016100	-88.0559	33.5374
TcIL3000.A.H_000016200:pseudogene	14.3729	4.7293
TcIL3000.A.H_000016600	57.7479	53.0703
TcIL3000.A.H_000016900:pseudogene	-106.697	-14.5402
TcIL3000.A.H_000017000	33.5362	61.4199
TcIL3000.A.H_000017200	111.034	-22.934
TcIL3000.A.H_000017300	-14.5819	58.1016
TcIL3000.A.H_000017500	85.2198	64.0471
TcIL3000.A.H_000017600	45.959	68.5895
TcIL3000.A.H_000017900	0.010141	91.8354
TcIL3000.A.H_000018100:pseudogene	82.4995	-58.2185
TcIL3000.A.H_000018400:pseudogene	-74.757	-84.5883
TcIL3000.A.H_000018500	-34.2103	51.2249
TcIL3000.A.H_000018600:pseudogene	45.8761	-59.4364
TcIL3000.A.H_000018700	-40.852	-83.3908
TcIL3000.A.H_000018800	46.1018	69.9908
TcIL3000.A.H_000018900	-69.8347	-103.01
TcIL3000.A.H_000019000	-3.45211	58.7959
TcIL3000.A.H_000019100	1.68333	62.4685
TcIL3000.A.H_000019200:pseudogene	-17.4198	65.1544
TcIL3000.A.H_000019300	49.4353	-64.7481
TcIL3000.A.H_000019400:pseudogene	15.8956	-12.0378
TcIL3000.A.H_000019500	-31.6224	77.3867
TcIL3000.A.H_000019900:pseudogene	45.2649	43.0377
TcIL3000.A.H_000020000:pseudogene	-37.9866	-104.767
TcIL3000.A.H_000020100:pseudogene	-61.8028	-68.2871
TcIL3000.A.H_000020200	-69.6467	17.6668
TcIL3000.A.H_000020300:pseudogene	24.3485	54.9521
TcIL3000.A.H_000020400	-35.8269	-111.645
TcIL3000.A.H_000020600:pseudogene	-29.9667	77.0323
TcIL3000.A.H_000020700:pseudogene	-24.2835	72.2128
TcIL3000.A.H_000020800	12.8597	33.6001
TcIL3000.A.H_000020900	-84.5455	26.3938
TcIL3000.A.H_000023600	-48.3121	-74.4382
TcIL3000.A.H_000023700	70.0935	37.3474
TcIL3000.A.H_000024000	69.6319	-16.3878
TcIL3000.A.H_000024300	79.744	67.1374
TcIL3000.A.H_000025200	66.0106	-31.3887
TcIL3000.A.H_000026300	75.2862	-20.9708
TcIL3000.A.H_000026400	68.1624	-19.2082
TcIL3000.A.H_000026500	71.3704	-27.9294
TcIL3000.A.H_000027600	67.454	-28.8567
TcIL3000.A.H_000027700	65.1419	-28.5626
TcIL3000.A.H_000028100	72.0124	-24.2887
TcIL3000.A.H_000028200	66.1911	-19.6237
TcIL3000.A.H_000029700	68.3686	-24.6286
TcIL3000.A.H_000031500	98.8912	-15.3147
TcIL3000.A.H_000032300	-14.3045	79.4327
TcIL3000.A.H_000033000	77.9617	-8.02101
TcIL3000.A.H_000034900	35.5457	-73.42
TcIL3000.A.H_000035900:pseudogene	-69.5319	-79.7773
TcIL3000.A.H_000036100	-34.8202	-103.95
TcIL3000.A.H_000036300	11.9917	-42.4737
TcIL3000.A.H_000036400	40.876	65.9652
TcIL3000.A.H_000036500	68.2202	82.0999
TcIL3000.A.H_000036600:pseudogene	-68.5074	-98.7618
TcIL3000.A.H_000037000:pseudogene	41.0207	58.7943
TcIL3000.A.H_000037300	-70.8455	-25.3589
TcIL3000.A.H_000037400	69.5678	-24.9772
TcIL3000.A.H_000037500	67.7238	-23.433
TcIL3000.A.H_000038200	67.4948	-29.0944
TcIL3000.A.H_000038700	51.1477	-46.6616
TcIL3000.A.H_000039300	13.9736	42.0318
TcIL3000.A.H_000039400	-53.1773	-3.63571
TcIL3000.A.H_000040600	94.0013	-22.4332
TcIL3000.A.H_000040700	25.8427	13.3583
TcIL3000.A.H_000041200:pseudogene	-17.2604	-96.9174
TcIL3000.A.H_000041300	-56.3407	-124.098
TcIL3000.A.H_000041400	-5.81151	97.2074
TcIL3000.A.H_000041500	15.958	64.9081
TcIL3000.A.H_000041700	39.3368	22.5901
TcIL3000.A.H_000041800	97.3636	-21.7919
TcIL3000.A.H_000041900	28.0994	33.691
TcIL3000.A.H_000042000	79.7821	-21.9474
TcIL3000.A.H_000042100:pseudogene	-61.4928	28.2628
TcIL3000.A.H_000042200:pseudogene	-41.9442	-105.28
TcIL3000.A.H_000042300	35.6919	85.0592
TcIL3000.A.H_000042400	32.5211	23.7626
TcIL3000.A.H_000042600	24.0313	83.5756
TcIL3000.A.H_000042800	20.9606	32.2059
TcIL3000.A.H_000044100	-23.9637	88.1492
TcIL3000.A.H_000044700:pseudogene	-61.4221	-84.9221
TcIL3000.A.H_000044800	-92.6916	42.8081
TcIL3000.A.H_000044900:pseudogene	72.1265	22.3396
TcIL3000.A.H_000045000:pseudogene	-68.8233	-27.4533
TcIL3000.A.H_000045100	24.0625	40.3365
TcIL3000.A.H_000045300	48.2802	-76.496
TcIL3000.A.H_000045400	91.3852	-19.7523
TcIL3000.A.H_000046300	-12.9171	32.1134
TcIL3000.A.H_000046600	57.7774	82.0308
TcIL3000.A.H_000046700	39.3429	-78.447
TcIL3000.A.H_000046900	-42.2391	-107.236
TcIL3000.A.H_000047000	75.6616	67.8674
TcIL3000.A.H_000047100	-45.6251	-108.051
TcIL3000.A.H_000047300	106.19	-32.9798
TcIL3000.A.H_000047400	20.4826	-55.0909
TcIL3000.A.H_000047500	59.2819	-68.5163
TcIL3000.A.H_000047800	43.9774	17.545
TcIL3000.A.H_000047900	-27.6125	-77.2703
TcIL3000.A.H_000048000:pseudogene	-35.9536	-52.6882
TcIL3000.A.H_000048100	82.8667	-37.2944
TcIL3000.A.H_000048200	-77.8314	-84.6487
TcIL3000.A.H_000048500	-9.01355	43.9813
TcIL3000.A.H_000048600	-6.51483	68.2235
TcIL3000.A.H_000048700:pseudogene	-14.5897	56.1532
TcIL3000.A.H_000048800:pseudogene	67.9333	-59.8776
TcIL3000.A.H_000049200	-8.94845	58.3057
TcIL3000.A.H_000050500:pseudogene	52.9058	-54.2485
TcIL3000.A.H_000051000	71.9051	-11.1647
TcIL3000.A.H_000052400	85.5636	-15.35
TcIL3000.A.H_000054200	102.785	-11.1479
TcIL3000.A.H_000054300	65.7201	-21.2389
TcIL3000.A.H_000054600	-5.19976	-45.2318
TcIL3000.A.H_000058600	58.8879	-8.03572
TcIL3000.A.H_000059300	-77.8825	20.3244
TcIL3000.A.H_000060200	-46.7166	-5.76706
TcIL3000.A.H_000060300	-46.7294	-5.75852
TcIL3000.A.H_000061000	101.958	-6.2218
TcIL3000.A.H_000061100	-50.1783	12.4591
TcIL3000.A.H_000061400	46.2432	24.1863
TcIL3000.A.H_000061500	-33.2835	88.5088
TcIL3000.A.H_000061700	-67.1818	-77.7282
TcIL3000.A.H_000061800	2.42713	29.1028
TcIL3000.A.H_000061900	18.3227	-49.0342
TcIL3000.A.H_000062100	62.805	25.5941
TcIL3000.A.H_000062500:pseudogene	42.6069	-72.0251
TcIL3000.A.H_000062600	-44.3442	9.39713
TcIL3000.A.H_000062700:pseudogene	46.8108	-76.2663
TcIL3000.A.H_000062800	-65.7016	-15.8466
TcIL3000.A.H_000063000	-38.9387	63.5298
TcIL3000.A.H_000063100	-3.70345	82.6043
TcIL3000.A.H_000064700	-8.21464	29.1222
TcIL3000.A.H_000065300	102.813	-8.56506
TcIL3000.A.H_000065500	69.5231	-27.223
TcIL3000.A.H_000067100	67.1034	-26.4543
TcIL3000.A.H_000067800	66.8475	-28.0974
TcIL3000.A.H_000068900	71.6319	-20.7517
TcIL3000.A.H_000069700	34.3827	2.91688
TcIL3000.A.H_000070400	69.1032	-28.1855
TcIL3000.A.H_000070700	-65.557	-21.7081
TcIL3000.A.H_000071000	62.3332	72.4577
TcIL3000.A.H_000072800	104.877	-9.20335
TcIL3000.A.H_000072900	85.4907	-25.0018
TcIL3000.A.H_000075900	-0.99275	-28.9346
TcIL3000.A.H_000077100	72.4796	-5.60916
TcIL3000.A.H_000077600	23.8231	-29.845
TcIL3000.A.H_000080400	54.0995	53.4421
TcIL3000.A.H_000080500	-31.5502	-82.4196
TcIL3000.A.H_000084300	50.5814	-73.3637
TcIL3000.A.H_000085300	49.7596	24.1111
TcIL3000.A.H_000086600	68.4278	-26.8513
TcIL3000.A.H_000086700	72.781	-13.3999
TcIL3000.A.H_000087300	35.4176	-13.3761
TcIL3000.A.H_000088500	66.3402	54.3085
TcIL3000.A.H_000088700	63.8924	-34.6479
TcIL3000.A.H_000089600	69.2302	-20.865
TcIL3000.A.H_000089700	69.3947	-30.647
TcIL3000.A.H_000089900	68.8955	-29.5952
TcIL3000.A.H_000090200	37.1981	-45.288
TcIL3000.A.H_000091400	-9.68869	-51.817
TcIL3000.A.H_000091600	-9.68493	-51.814
TcIL3000.A.H_000091900	-7.51256	-47.2089
TcIL3000.A.H_000092200	-52.256	-75.4891
TcIL3000.A.H_000092300	71.5171	-22.7333
TcIL3000.A.H_000093600	81.9356	-6.6184
TcIL3000.A.H_000099800	-20.6551	-0.347972
TcIL3000.A.H_000100200	40.4377	-43.6916
TcIL3000.A.H_000101000	45.8227	30.9012
TcIL3000.A.H_000101200	-18.9181	-9.32552
TcIL3000.A.H_000101400	76.5693	-17.854
TcIL3000.A.H_000101500	67.4998	-15.2731
TcIL3000.A.H_000101700	69.4402	-14.9398
TcIL3000.A.H_000101800	34.6521	-52.3724
TcIL3000.A.H_000101900	61.1184	-58.42
TcIL3000.A.H_000102000	73.5642	-9.08254
TcIL3000.A.H_000102700	69.0954	-26.4688
TcIL3000.A.H_000102900	-54.5429	-91.9444
TcIL3000.A.H_000103300	57.092	67.4578
TcIL3000.A.H_000103400	-22.4291	-32.8281
TcIL3000.A.H_000104100	103.753	-9.71524
TcIL3000.A.H_000108900	25.709	29.5308
TcIL3000.A.H_000113900	67.0575	-21.2398
TcIL3000.A.H_000116600	70.68	-18.0895
TcIL3000.A.H_000119900	-18.5237	-84.7623
TcIL3000.A.H_000120000:pseudogene	-31.924	-96.8203
TcIL3000.A.H_000120200	74.631	-16.9371
TcIL3000.A.H_000120300	102.708	-9.04759
TcIL3000.A.H_000121900	-20.2489	-11.9116
TcIL3000.A.H_000122100	82.6779	-24.7306
TcIL3000.A.H_000122500	66.5738	-24.745
TcIL3000.A.H_000123900	48.163	61.7233
TcIL3000.A.H_000125200	-61.8001	49.96
TcIL3000.A.H_000125500	-46.9984	-96.973
TcIL3000.A.H_000125600	41.9262	86.5972
TcIL3000.A.H_000129300	65.1168	-26.073
TcIL3000.A.H_000131200	-3.56858	68.9275
TcIL3000.A.H_000133300	58.5652	-67.2076
TcIL3000.A.H_000133800	79.4838	-12.9855
TcIL3000.A.H_000135300	89.3326	-9.52066
TcIL3000.A.H_000135400	86.9813	-24.074
TcIL3000.A.H_000135700	-20.6518	-0.338544
TcIL3000.A.H_000136100	74.7368	-13.7203
TcIL3000.A.H_000136200	101.208	-12.4506
TcIL3000.A.H_000136300	86.5053	-28.4854
TcIL3000.A.H_000137800	46.2931	61.6819
TcIL3000.A.H_000140200	72.5596	-5.43436
TcIL3000.A.H_000141300	47.8837	74.4508
TcIL3000.A.H_000141400	112.181	-33.9329
TcIL3000.A.H_000143800	-48.2628	-14.6299
TcIL3000.A.H_000145900	-32.0693	82.7394
TcIL3000.A.H_000146000	-34.2311	83.3665
TcIL3000.A.H_000146100	9.06964	-3.0725
TcIL3000.A.H_000146200	33.6917	-62.031
TcIL3000.A.H_000146300:pseudogene	-63.7066	-18.2467
TcIL3000.A.H_000146500	59.437	68.5786
TcIL3000.A.H_000147100	-71.1106	28.9999
TcIL3000.A.H_000147500	47.3233	67.7291
TcIL3000.A.H_000147600	-55.367	-90.8111
TcIL3000.A.H_000147700	-68.0629	30.3644
TcIL3000.A.H_000147900	26.1903	98.5593
TcIL3000.A.H_000148200	-37.182	-57.912
TcIL3000.A.H_000149200	47.1057	-65.0709
TcIL3000.A.H_000150100	-24.6957	45.3402
TcIL3000.A.H_000150800	-53.3371	41.9217
TcIL3000.A.H_000151600:pseudogene	-70.3979	7.70903
TcIL3000.A.H_000151900	63.635	11.6823
TcIL3000.A.H_000152100	9.83948	75.8654
TcIL3000.A.H_000152200	73.3865	-8.25379
TcIL3000.A.H_000152500	37.6913	-56.8558
TcIL3000.A.H_000153100:pseudogene	18.3237	65.7791
TcIL3000.A.H_000153200	63.5464	-29.1225
TcIL3000.A.H_000154600:pseudogene	55.4578	94.0631
TcIL3000.A.H_000154800	27.0519	-67.4118
TcIL3000.A.H_000155000	60.7858	80.2754
TcIL3000.A.H_000156300	74.5025	-8.35223
TcIL3000.A.H_000157700	-71.902	-26.08
TcIL3000.A.H_000159900	74.1187	-15.5221
TcIL3000.A.H_000160000	71.557	-14.2319
TcIL3000.A.H_000160200	84.8389	-15.2695
TcIL3000.A.H_000162100	-26.5825	-41.0746
TcIL3000.A.H_000165300	49.2191	74.5424
TcIL3000.A.H_000166000	-99.7245	-77.913
TcIL3000.A.H_000166200:pseudogene	79.5198	-57.3326
TcIL3000.A.H_000167100:pseudogene	79.7135	-59.6974
TcIL3000.A.H_000167200	5.91147	98.6136
TcIL3000.A.H_000170500	34.5438	23.4079
TcIL3000.A.H_000170700	79.0792	-13.078
TcIL3000.A.H_000171100	-46.6699	-104.914
TcIL3000.A.H_000171200	49.4995	-52.763
TcIL3000.A.H_000171600	82.2592	-18.7447
TcIL3000.A.H_000172300	41.7343	-78.5449
TcIL3000.A.H_000172400:pseudogene	46.3215	-56.7911
TcIL3000.A.H_000173000:pseudogene	59.9345	-46.8246
TcIL3000.A.H_000173300	104.401	-35.5839
TcIL3000.A.H_000174900	72.14	-13.4069
TcIL3000.A.H_000175000	75.6731	-18.0527
TcIL3000.A.H_000177400	-48.1785	-95.7693
TcIL3000.A.H_000177500	1.27932	-25.7135
TcIL3000.A.H_000179600	42.21	32.744
TcIL3000.A.H_000179700	79.4909	-58.0449
TcIL3000.A.H_000179800	37.009	-70.0178
TcIL3000.A.H_000181400	-95.9196	35.3433
TcIL3000.A.H_000181500	60.6606	49.5792
TcIL3000.A.H_000181600	-7.51856	58.0669
TcIL3000.A.H_000182500:pseudogene	5.48328	77.9137
TcIL3000.A.H_000183400	40.3398	48.6131
TcIL3000.A.H_000184400:pseudogene	100.817	-7.66982
TcIL3000.A.H_000185000	75.2835	-15.5655
TcIL3000.A.H_000185200	40.9831	50.1686
TcIL3000.A.H_000188700	-45.5363	5.75936
TcIL3000.A.H_000190900	-8.2572	-47.4482
TcIL3000.A.H_000191100:pseudogene	-20.1711	-50.3389
TcIL3000.A.H_000192000	67.9079	-24.067
TcIL3000.A.H_000192100	68.7694	-27.5146
TcIL3000.A.H_000192300	105.346	-8.73778
TcIL3000.A.H_000192400	106.384	-8.66558
TcIL3000.A.H_000192500	105.74	-9.66008
TcIL3000.A.H_000192900	80.9733	-15.0728
TcIL3000.A.H_000193200	75.346	-9.69154
TcIL3000.A.H_000193700	52.7388	-61.7103
TcIL3000.A.H_000195000	77.276	-13.3301
TcIL3000.A.H_000196100	70.8544	-25.8579
TcIL3000.A.H_000197400	-73.4273	-26.4393
TcIL3000.A.H_000201100	-16.781	-27.4598
TcIL3000.A.H_000201500	86.5739	-24.4081
TcIL3000.A.H_000201900:pseudogene	81.9709	-57.7879
TcIL3000.A.H_000202300	-48.781	-86.9296
TcIL3000.A.H_000202400	-8.45387	12.0074
TcIL3000.A.H_000203500	54.1675	40.7955
TcIL3000.A.H_000203600	-56.6872	-95.8731
TcIL3000.A.H_000204400:pseudogene	36.4667	25.0671
TcIL3000.A.H_000207700:pseudogene	-61.7186	-26.6514
TcIL3000.A.H_000207800:pseudogene	19.8339	-52.1442
TcIL3000.A.H_000208700	-54.8362	42.325
TcIL3000.A.H_000208800	-53.9495	42.1264
TcIL3000.A.H_000209000:pseudogene	-11.3051	89.3357
TcIL3000.A.H_000209100:pseudogene	-12.0475	89.6726
TcIL3000.A.H_000210700	-5.08465	94.2148
TcIL3000.A.H_000211400	53.0378	62.9093
TcIL3000.A.H_000212700	-72.0212	-27.3491
TcIL3000.A.H_000213400	73.3234	-21.2468
TcIL3000.A.H_000214200	-41.6533	33.7879
TcIL3000.A.H_000214300:pseudogene	55.1475	89.6571
TcIL3000.A.H_000214400	-34.7513	-124.65
TcIL3000.A.H_000214900	-37.9493	3.12623
TcIL3000.A.H_000216500	-33.7155	87.0401
TcIL3000.A.H_000216600	-45.334	78.8497
TcIL3000.A.H_000216900	-95.6184	27.7979
TcIL3000.A.H_000218100	-10.39	-48.7556
TcIL3000.A.H_000219900	66.0093	-12.1741
TcIL3000.A.H_000220600	-92.6323	38.8533
TcIL3000.A.H_000220700	57.4366	-76.2371
TcIL3000.A.H_000221100	81.5494	67.8498
TcIL3000.A.H_000221400	-0.63873	4.35445
TcIL3000.A.H_000221600	73.8847	-11.2395
TcIL3000.A.H_000221700	64.3945	-34.4234
TcIL3000.A.H_000222000	60.5167	53.0778
TcIL3000.A.H_000223700	37.9261	-62.6084
TcIL3000.A.H_000224500	-70.1979	3.54375
TcIL3000.A.H_000224900	65.8182	29.9818
TcIL3000.A.H_000225100	55.1564	-46.9411
TcIL3000.A.H_000225600	-10.1724	-48.4497
TcIL3000.A.H_000226200	41.9891	-38.6731
TcIL3000.A.H_000226500	62.8662	42.2495
TcIL3000.A.H_000233600	77.3793	75.9941
TcIL3000.A.H_000233800	103.657	-32.4513
TcIL3000.A.H_000233900	-22.0459	-66.6228
TcIL3000.A.H_000234900	-48.3006	49.2264
TcIL3000.A.H_000235000	7.5593	49.9517
TcIL3000.A.H_000235300:pseudogene	35.3709	-74.8484
TcIL3000.A.H_000237800	-94.0212	-76.1397
TcIL3000.A.H_000238300	12.2429	4.00504
TcIL3000.A.H_000238400	-65.2489	-21.0535
TcIL3000.A.H_000240100	70.1257	-11.1324
TcIL3000.A.H_000241800	14.0496	67.7351
TcIL3000.A.H_000241900	-65.3782	-79.0805
TcIL3000.A.H_000242300:pseudogene	-52.3547	28.0976
TcIL3000.A.H_000242400	108.698	-31.4702
TcIL3000.A.H_000242500	-5.71839	-40.4867
TcIL3000.A.H_000242600	67.4444	59.2348
TcIL3000.A.H_000243100	69.3499	55.1147
TcIL3000.A.H_000243400	6.82241	93.7821
TcIL3000.A.H_000244000	-19.2572	39.119
TcIL3000.A.H_000244100	-16.3783	19.8322
TcIL3000.A.H_000244700	22.0656	17.2192
TcIL3000.A.H_000244800	66.2404	57.3024
TcIL3000.A.H_000247600	-66.1504	-23.93
TcIL3000.A.H_000249900	68.263	-50.8638
TcIL3000.A.H_000250000	-63.4916	-80.0938
TcIL3000.A.H_000250100	-79.7767	37.3199
TcIL3000.A.H_000250300:pseudogene	-5.90853	71.1921
TcIL3000.A.H_000251000	-81.8945	34.556
TcIL3000.A.H_000251300	-39.3667	64.8827
TcIL3000.A.H_000252000	-70.0428	1.33738
TcIL3000.A.H_000253500	-53.938	-5.66338
TcIL3000.A.H_000255500	79.9444	-13.8469
TcIL3000.A.H_000255600	0.793413	13.9601
TcIL3000.A.H_000255900	23.9695	97.8257
TcIL3000.A.H_000256100	20.0968	30.9036
TcIL3000.A.H_000258400	-9.31497	17.1164
TcIL3000.A.H_000258900	72.9621	-7.88078
TcIL3000.A.H_000259200	67.616	36.4151
TcIL3000.A.H_000259600	-6.02248	1.9983
TcIL3000.A.H_000260600	108.804	-34.991
TcIL3000.A.H_000261400	80.2106	-13.2109
TcIL3000.A.H_000264400:pseudogene	53.8731	78.0056
TcIL3000.A.H_000264700:pseudogene	-38.25	-66.9067
TcIL3000.A.H_000264900	-106.676	-17.7148
TcIL3000.A.H_000265300:pseudogene	-100.934	34.0478
TcIL3000.A.H_000265400	65.7216	53.3609
TcIL3000.A.H_000266900	100.106	-29.1213
TcIL3000.A.H_000267600	98.314	-20.9178
TcIL3000.A.H_000267700	-20.8775	-4.7031
TcIL3000.A.H_000267800:pseudogene	35.8152	10.4487
TcIL3000.A.H_000268000	-82.3741	23.9832
TcIL3000.A.H_000270700	-3.75361	16.6837
TcIL3000.A.H_000272700	-31.3824	-5.86807
TcIL3000.A.H_000273500:pseudogene	73.1269	-48.2445
TcIL3000.A.H_000273600	61.8162	-36.7142
TcIL3000.A.H_000273800	71.1582	20.3521
TcIL3000.A.H_000274000:pseudogene	10.2023	24.1042
TcIL3000.A.H_000274100	-39.3164	82.8273
TcIL3000.A.H_000274200	-45.2945	36.6393
TcIL3000.A.H_000274500	-45.6785	-21.3894
TcIL3000.A.H_000274700	14.0209	49.0665
TcIL3000.A.H_000274800	-63.1443	-25.7756
TcIL3000.A.H_000274900	-5.84791	66.0363
TcIL3000.A.H_000275000	-63.5639	17.7612
TcIL3000.A.H_000275300	70.5864	72.9489
TcIL3000.A.H_000275400	15.6498	-49.0986
TcIL3000.A.H_000275500	-44.2567	-80.8746
TcIL3000.A.H_000275600	-36.9678	-65.7695
TcIL3000.A.H_000275700	-100.565	-14.6635
TcIL3000.A.H_000275800	30.6879	33.8498
TcIL3000.A.H_000275900	-52.3654	24.6876
TcIL3000.A.H_000276000	-48.8359	-71.0993
TcIL3000.A.H_000276300	1.20471	-94.5758
TcIL3000.A.H_000276400	36.8022	-71.4012
TcIL3000.A.H_000276500	31.5014	71.5143
TcIL3000.A.H_000276600:pseudogene	9.7207	34.2849
TcIL3000.A.H_000276700	-93.9222	37.9538
TcIL3000.A.H_000276800	-57.4573	-79.1175
TcIL3000.A.H_000276900	-42.4685	24.3455
TcIL3000.A.H_000277200	1.04953	83.8868
TcIL3000.A.H_000277400	51.4079	97.9382
TcIL3000.A.H_000277600	42.3766	-7.24511
TcIL3000.A.H_000277700:pseudogene	-14.3719	30.2559
TcIL3000.A.H_000277900	-69.9051	19.8735
TcIL3000.A.H_000278000	-18.5882	90.0398
TcIL3000.A.H_000278100:pseudogene	-50.7686	-108.112
TcIL3000.A.H_000278200	20.5457	-55.2438
TcIL3000.A.H_000278300	13.2117	32.274
TcIL3000.A.H_000278400	-12.955	-88.7569
TcIL3000.A.H_000278500	-93.2193	-75.5038
TcIL3000.A.H_000278600	-65.7443	-76.2943
TcIL3000.A.H_000278700	44.487	69.7617
TcIL3000.A.H_000278900	51.5653	57.0908
TcIL3000.A.H_000279000	73.6632	81.186
TcIL3000.A.H_000279100	53.2532	-55.6088
TcIL3000.A.H_000279200:pseudogene	25.4951	-59.8278
TcIL3000.A.H_000279300	-39.6746	-48.847
TcIL3000.A.H_000279500	-25.4053	17.1943
TcIL3000.A.H_000279600	-30.4611	81.9068
TcIL3000.A.H_000279700:pseudogene	-11.9436	37.1669
TcIL3000.A.H_000279800:pseudogene	-76.0698	-73.6343
TcIL3000.A.H_000279900:pseudogene	64.2142	82.873
TcIL3000.A.H_000280100	55.1212	23.3085
TcIL3000.A.H_000280500	56.2813	65.0569
TcIL3000.A.H_000280700	37.9365	1.54791
TcIL3000.A.H_000280800	-32.8574	-94.0654
TcIL3000.A.H_000280900:pseudogene	-55.4445	-118.219
TcIL3000.A.H_000281000	-60.1986	-60.0116
TcIL3000.A.H_000281100:pseudogene	-33.3753	79.1652
TcIL3000.A.H_000281200	-3.68754	35.6649
TcIL3000.A.H_000281400	51.7862	97.702
TcIL3000.A.H_000281500:pseudogene	-57.3929	-65.5619
TcIL3000.A.H_000281600	-22.928	88.8969
TcIL3000.A.H_000281700	7.02053	71.2806
TcIL3000.A.H_000281800	66.7684	27.2561
TcIL3000.A.H_000281900:pseudogene	-58.8077	-75.9247
TcIL3000.A.H_000283100	-22.1092	-15.7264
TcIL3000.A.H_000283200	-28.7015	-12.2186
TcIL3000.A.H_000283300	-18.4153	-57.1254
TcIL3000.A.H_000283400	53.2152	59.413
TcIL3000.A.H_000283800	13.2263	-28.7102
TcIL3000.A.H_000283900	43.5908	23.763
TcIL3000.A.H_000284100:pseudogene	88.4755	-2.09137
TcIL3000.A.H_000284200	35.7123	67.2592
TcIL3000.A.H_000284300	35.0383	-82.1958
TcIL3000.A.H_000284400	7.0926	58.1986
TcIL3000.A.H_000284600	72.6379	-6.16171
TcIL3000.A.H_000285000:pseudogene	26.5836	-29.6602
TcIL3000.A.H_000285100	97.1636	-8.67021
TcIL3000.A.H_000285300	90.6361	-21.3399
TcIL3000.A.H_000286400	83.2762	78.3607
TcIL3000.A.H_000286500	-60.5615	-16.2981
TcIL3000.A.H_000286600	-15.8791	85.8731
TcIL3000.A.H_000286700	57.0282	-57.7211
TcIL3000.A.H_000286800	-25.9314	-7.93514
TcIL3000.A.H_000286900	-31.1963	28.6613
TcIL3000.A.H_000287100	84.5493	-33.5067
TcIL3000.A.H_000287500	70.4069	-14.7089
TcIL3000.A.H_000288100	73.8479	-25.0245
TcIL3000.A.H_000289100	-49.5791	-94.6372
TcIL3000.A.H_000289300	105.51	-6.6025
TcIL3000.A.H_000289400	83.0303	70.0039
TcIL3000.A.H_000289500:pseudogene	-14.5403	-81.1365
TcIL3000.A.H_000289800	104.49	-6.12787
TcIL3000.A.H_000290000	87.5246	67.3416
TcIL3000.A.H_000290100	-61.5562	37.2946
TcIL3000.A.H_000290200	72.0342	90.1871
TcIL3000.A.H_000290300	57.8629	-35.1799
TcIL3000.A.H_000290500	-115.409	-19.5133
TcIL3000.A.H_000290600	-2.44326	50.8476
TcIL3000.A.H_000291000:pseudogene	-67.5692	-80.8717
TcIL3000.A.H_000291100	41.128	41.5897
TcIL3000.A.H_000291200	66.5259	15.2698
TcIL3000.A.H_000291300	16.6538	18.5085
TcIL3000.A.H_000291400	43.4442	-3.81938
TcIL3000.A.H_000291500	-66.1747	-29.522
TcIL3000.A.H_000291600	26.1552	22.9534
TcIL3000.A.H_000291700	-1.79501	29.3076
TcIL3000.A.H_000291800:pseudogene	25.5237	18.8358
TcIL3000.A.H_000292000	20.2419	56.0886
TcIL3000.A.H_000292400	27.2456	16.1305
TcIL3000.A.H_000292500:pseudogene	26.6449	97.9859
TcIL3000.A.H_000292600	63.224	32.9277
TcIL3000.A.H_000292700	29.7067	62.9072
TcIL3000.A.H_000292800:pseudogene	-55.5782	-69.5739
TcIL3000.A.H_000292900	94.9397	-11.3188
TcIL3000.A.H_000293100	-19.3501	-88.3644
TcIL3000.A.H_000293200	-22.3751	-96.8048
TcIL3000.A.H_000293400	-9.09839	101.487
TcIL3000.A.H_000293600	-23.0323	-63.205
TcIL3000.A.H_000293700:pseudogene	-13.4056	10.3298
TcIL3000.A.H_000293800	35.3523	26.0633
TcIL3000.A.H_000293900	54.1411	9.6448
TcIL3000.A.H_000294000	85.4345	-6.22724
TcIL3000.A.H_000294100	49.4253	-6.9817
TcIL3000.A.H_000294200	-105.161	-15.3802
TcIL3000.A.H_000294300	46.7051	-71.1257
TcIL3000.A.H_000294400:pseudogene	-83.2023	25.1367
TcIL3000.A.H_000294600	49.9426	40.8931
TcIL3000.A.H_000294700:pseudogene	61.6582	27.765
TcIL3000.A.H_000294800	-36.2465	-97.8998
TcIL3000.A.H_000294900	-13.7321	78.9355
TcIL3000.A.H_000295000:pseudogene	-30.6561	-94.3595
TcIL3000.A.H_000295100:pseudogene	14.9674	24.6717
TcIL3000.A.H_000295200	-51.2186	20.7269
TcIL3000.A.H_000295300	-88.8254	36.786
TcIL3000.A.H_000295400	-27.3358	-65.4866
TcIL3000.A.H_000295600:pseudogene	43.7986	-74.5061
TcIL3000.A.H_000295800	24.9831	60.2174
TcIL3000.A.H_000296200	-60.9965	-77.7712
TcIL3000.A.H_000296300	74.1471	-7.47411
TcIL3000.A.H_000296700	77.6487	-20.8487
TcIL3000.A.H_000296800	73.9546	-52.4226
TcIL3000.A.H_000296900:pseudogene	72.4026	-17.8216
TcIL3000.A.H_000297000	64.2418	-15.3524
TcIL3000.A.H_000297300	47.875	-64.1682
TcIL3000.A.H_000297600	44.3998	62.6818
TcIL3000.A.H_000297700:pseudogene	-30.1199	-119.229
TcIL3000.A.H_000297800	23.1294	27.5043
TcIL3000.A.H_000297900:pseudogene	22.5028	27.3566
TcIL3000.A.H_000298100	-22.6197	21.5163
TcIL3000.A.H_000298300	19.6127	35.7167
TcIL3000.A.H_000298400	-42.9416	-1.3315
TcIL3000.A.H_000298500:pseudogene	17.9518	69.7735
TcIL3000.A.H_000298600	-38.0563	-64.5218
TcIL3000.A.H_000298800:pseudogene	36.9874	17.8851
TcIL3000.A.H_000299100:pseudogene	34.4678	29.6131
TcIL3000.A.H_000299200:pseudogene	-60.1338	-74.7178
TcIL3000.A.H_000299400	-16.1746	-9.33338
TcIL3000.A.H_000299500	-79.1937	38.4566
TcIL3000.A.H_000299600:pseudogene	51.2318	-63.2472
TcIL3000.A.H_000299700	-32.28	-47.7186
TcIL3000.A.H_000299800	15.9131	-50.8271
TcIL3000.A.H_000299900	25.1284	-13.439
TcIL3000.A.H_000300100:pseudogene	-41.1993	9.25989
TcIL3000.A.H_000300600	-64.1467	27.7372
TcIL3000.A.H_000300800	26.8895	-29.4669
TcIL3000.A.H_000300900	-31.2515	-64.9581
TcIL3000.A.H_000301000	-31.5959	22.9626
TcIL3000.A.H_000301100	-113.662	-17.9795
TcIL3000.A.H_000301200:pseudogene	67.0352	83.8262
TcIL3000.A.H_000301300:pseudogene	-62.8922	-67.8572
TcIL3000.A.H_000301400:pseudogene	5.09849	25.6715
TcIL3000.A.H_000301500:pseudogene	-97.7804	-77.5707
TcIL3000.A.H_000301600	78.8472	-55.7901
TcIL3000.A.H_000301800:pseudogene	-27.348	-124.251
TcIL3000.A.H_000301900	-59.464	-98.7696
TcIL3000.A.H_000302000	42.1444	-15.7908
TcIL3000.A.H_000302100	-84.9821	31.6296
TcIL3000.A.H_000302200	26.1686	64.045
TcIL3000.A.H_000302300	-70.4	45.3357
TcIL3000.A.H_000302400	-34.4245	43.9554
TcIL3000.A.H_000302500	6.53716	73.51
TcIL3000.A.H_000302600:pseudogene	-9.75736	75.471
TcIL3000.A.H_000302700:pseudogene	50.7759	37.9956
TcIL3000.A.H_000302800	70.8936	83.1224
TcIL3000.A.H_000302900	62.469	86.8079
TcIL3000.A.H_000303100	98.1722	-28.2517
TcIL3000.A.H_000303400	8.81973	54.7905
TcIL3000.A.H_000303500	49.3065	-72.4499
TcIL3000.A.H_000303700	-45.4829	34.7699
TcIL3000.A.H_000303900:pseudogene	-53.4126	22.5021
TcIL3000.A.H_000304000	-25.0969	-52.4646
TcIL3000.A.H_000304100	-88.002	38.1286
TcIL3000.A.H_000304200	-38.2998	-109.151
TcIL3000.A.H_000304400	62.8018	53.9266
TcIL3000.A.H_000304500	48.9667	13.2205
TcIL3000.A.H_000304700	34.7609	23.8933
TcIL3000.A.H_000304800	62.2105	81.0052
TcIL3000.A.H_000305200	40.1876	3.4281
TcIL3000.A.H_000305300	-40.0944	87.2881
TcIL3000.A.H_000305400:pseudogene	34.2859	18.2009
TcIL3000.A.H_000305500:pseudogene	-43.7575	-112.588
TcIL3000.A.H_000305600	-62.9746	-16.6502
TcIL3000.A.H_000305700:pseudogene	12.5283	1.14256
TcIL3000.A.H_000305800	79.8509	69.581
TcIL3000.A.H_000305900	24.6231	53.0396
TcIL3000.A.H_000306100	-22.4554	89.9783
TcIL3000.A.H_000306200:pseudogene	-40.2859	-120.269
TcIL3000.A.H_000306300	31.3083	63.2394
TcIL3000.A.H_000306400	47.0571	57.8411
TcIL3000.A.H_000306500	-25.451	-51.3277
TcIL3000.A.H_000306700	-21.2149	3.39388
TcIL3000.A.H_000306800	-11.459	-87.7019
TcIL3000.A.H_000306900	-28.5781	13.502
TcIL3000.A.H_000307100	-16.2293	63.0197
TcIL3000.A.H_000307200	19.5503	61.7584
TcIL3000.A.H_000307400:pseudogene	-80.336	41.5789
TcIL3000.A.H_000307500:pseudogene	76.0943	-22.8105
TcIL3000.A.H_000307700:pseudogene	-111.899	-19.2344
TcIL3000.A.H_000307900	-10.7417	-94.5817
TcIL3000.A.H_000308000	-18.8646	22.4707
TcIL3000.A.H_000308100:pseudogene	66.7645	-47.8669
TcIL3000.A.H_000308700:pseudogene	-31.7888	-87.3561
TcIL3000.A.H_000309000	-57.175	15.4245
TcIL3000.A.H_000309100:pseudogene	13.6267	-53.8801
TcIL3000.A.H_000309200:pseudogene	-2.19942	60.9565
TcIL3000.A.H_000309300	30.9538	40.397
TcIL3000.A.H_000309400:pseudogene	-32.7181	-62.7336
TcIL3000.A.H_000309700	-27.606	-57.4934
TcIL3000.A.H_000310000	79.1323	-13.9798
TcIL3000.A.H_000310100	70.8009	-21.6246
TcIL3000.A.H_000310300	-19.5674	87.7787
TcIL3000.A.H_000310400	43.4968	-60.0256
TcIL3000.A.H_000310500	-52.8007	-42.8493
TcIL3000.A.H_000310700	40.2086	-59.2027
TcIL3000.A.H_000310800	-39.1213	32.2185
TcIL3000.A.H_000311000:pseudogene	79.1097	-39.699
TcIL3000.A.H_000311100	-6.46214	81.6572
TcIL3000.A.H_000311200:pseudogene	-84.9341	23.9248
TcIL3000.A.H_000311300	49.4322	102.154
TcIL3000.A.H_000311400	-25.054	-92.9349
TcIL3000.A.H_000311500	5.77043	72.4615
TcIL3000.A.H_000311600	-95.6498	-70.9469
TcIL3000.A.H_000311700	41.3467	122.464
TcIL3000.A.H_000311800	-8.60607	14.8241
TcIL3000.A.H_000311900	69.8186	-83.4506
TcIL3000.A.H_000312000	-67.6723	-100.294
TcIL3000.A.H_000312100	-76.006	-78.6644
TcIL3000.A.H_000312200	42.8915	76.8454
TcIL3000.A.H_000312300	43.9078	-38.2966
TcIL3000.A.H_000312500	-21.5099	-62.6563
TcIL3000.A.H_000312600	18.9042	60.5823
TcIL3000.A.H_000312700:pseudogene	-57.9393	24.7714
TcIL3000.A.H_000312900	14.8694	-15.8054
TcIL3000.A.H_000313000	-29.3587	51.8056
TcIL3000.A.H_000313100:pseudogene	-41.2916	7.61051
TcIL3000.A.H_000313200	-49.2913	53.3771
TcIL3000.A.H_000313300	-12.032	-93.4803
TcIL3000.A.H_000313500	-33.8762	-57.872
TcIL3000.A.H_000313600	-70.2008	-74.8662
TcIL3000.A.H_000313700	55.4188	16.4047
TcIL3000.A.H_000313800	-43.6695	-19.3979
TcIL3000.A.H_000313900	82.6453	44.747
TcIL3000.A.H_000314000	-35.2376	18.1251
TcIL3000.A.H_000314100	22.0192	65.0621
TcIL3000.A.H_000314400	-94.2102	40.2845
TcIL3000.A.H_000314500	-46.6992	-79.9907
TcIL3000.A.H_000314600	-18.6289	-100.734
TcIL3000.A.H_000314700	-25.7938	-12.7787
TcIL3000.A.H_000314800	-27.0118	-68.917
TcIL3000.A.H_000314900:pseudogene	16.1033	115.75
TcIL3000.A.H_000315000	45.0105	-53.5512
TcIL3000.A.H_000315100	32.9771	53.3267
TcIL3000.A.H_000315200	-9.20353	65.8096
TcIL3000.A.H_000315300	51.4736	31.7805
TcIL3000.A.H_000315400	-28.2781	-57.418
TcIL3000.A.H_000315500	55.2599	65.3579
TcIL3000.A.H_000315600	-48.4347	-88.223
TcIL3000.A.H_000315700	-84.2198	28.9134
TcIL3000.A.H_000315800:pseudogene	-107.804	-13.7039
TcIL3000.A.H_000315900	-15.2973	49.817
TcIL3000.A.H_000316100	43.9442	11.918
TcIL3000.A.H_000316200	-12.8908	40.9831
TcIL3000.A.H_000316400	49.6571	72.1547
TcIL3000.A.H_000316500	-6.2613	44.5569
TcIL3000.A.H_000316600	47.0054	37.824
TcIL3000.A.H_000316700	38.452	31.1989
TcIL3000.A.H_000316800	57.8599	16.8466
TcIL3000.A.H_000317000:pseudogene	-0.811546	50.3816
TcIL3000.A.H_000317200	-5.12407	55.9799
TcIL3000.A.H_000317300	-34.1022	90.5824
TcIL3000.A.H_000317600	-40.3763	-111.393
TcIL3000.A.H_000317700	111.483	-35.5106
TcIL3000.A.H_000317800	-35.4618	0.782991
TcIL3000.A.H_000318100	-47.1252	16.8449
TcIL3000.A.H_000318200	37.9289	-52.9708
TcIL3000.A.H_000318300	-20.0497	50.0749
TcIL3000.A.H_000318700	-16.4238	-98.8463
TcIL3000.A.H_000318800	37.297	13.223
TcIL3000.A.H_000318900:pseudogene	6.87533	32.2757
TcIL3000.A.H_000319000	8.49045	59.3073
TcIL3000.A.H_000319100	37.5511	76.7188
TcIL3000.A.H_000319200	-11.6204	62.383
TcIL3000.A.H_000319300	-28.471	-123.562
TcIL3000.A.H_000319400:pseudogene	9.91827	21.8715
TcIL3000.A.H_000319500	52.3934	6.0417
TcIL3000.A.H_000319600:pseudogene	92.068	-12.8572
TcIL3000.A.H_000319800	-88.2251	36.0404
TcIL3000.A.H_000319900	-2.71777	88.0733
TcIL3000.A.H_000320000	-27.8532	-117.683
TcIL3000.A.H_000320100	36.5693	-64.7651
TcIL3000.A.H_000320200	-71.16	-81.6899
TcIL3000.A.H_000320300	-34.7788	-60.5918
TcIL3000.A.H_000320400	-78.3496	40.5379
TcIL3000.A.H_000320500	-66.3966	12.3577
TcIL3000.A.H_000320600:pseudogene	-20.8924	-54.2787
TcIL3000.A.H_000320700	-80.2034	25.3146
TcIL3000.A.H_000320800	2.60307	67.8861
TcIL3000.A.H_000320900	-35.351	-111.933
TcIL3000.A.H_000321000:pseudogene	6.74805	71.5541
TcIL3000.A.H_000321100:pseudogene	-48.9303	-55.4611
TcIL3000.A.H_000321300	48.7754	-66.2777
TcIL3000.A.H_000321400	-3.11001	19.9065
TcIL3000.A.H_000321500	-61.0839	-121.485
TcIL3000.A.H_000322000	-15.8073	-9.36652
TcIL3000.A.H_000322100	41.1869	37.0379
TcIL3000.A.H_000322200	25.2804	65.071
TcIL3000.A.H_000322300	-13.3061	71.6325
TcIL3000.A.H_000322500	62.3757	63.3247
TcIL3000.A.H_000322700	40.2194	45.1631
TcIL3000.A.H_000322800:pseudogene	-84.6848	41.5381
TcIL3000.A.H_000322900	47.5822	20.9169
TcIL3000.A.H_000323000	-32.471	-69.988
TcIL3000.A.H_000323100:pseudogene	-56.7768	-18.5608
TcIL3000.A.H_000323200:pseudogene	-12.6516	27.8155
TcIL3000.A.H_000323300:pseudogene	-41.2354	-0.482731
TcIL3000.A.H_000323500:pseudogene	-54.2267	19.924
TcIL3000.A.H_000323700	58.0296	89.3519
TcIL3000.A.H_000323800	75.5074	78.7135
TcIL3000.A.H_000324000:pseudogene	54.2717	-62.135
TcIL3000.A.H_000324100	-64.8389	-98.8963
TcIL3000.A.H_000324200	52.6117	34.2611
TcIL3000.A.H_000324300	-21.2982	-50.8504
TcIL3000.A.H_000324500	25.497	36.9149
TcIL3000.A.H_000324700	21.1322	79.7073
TcIL3000.A.H_000324800	43.8703	1.02583
TcIL3000.A.H_000324900	66.0275	49.1495
TcIL3000.A.H_000325000	42.338	72.6276
TcIL3000.A.H_000325100	-41.8235	-52.8635
TcIL3000.A.H_000325300	-90.5297	-74.6981
TcIL3000.A.H_000325500	42.2489	30.1784
TcIL3000.A.H_000325600	51.1457	52.6797
TcIL3000.A.H_000325700	-23.8546	-54.9052
TcIL3000.A.H_000325800	-91.2414	39.2599
TcIL3000.A.H_000325900	14.5972	-15.1147
TcIL3000.A.H_000326000	0.640856	21.6949
TcIL3000.A.H_000326100	15.4849	-53.0756
TcIL3000.A.H_000326200	-62.9243	-21.7934
TcIL3000.A.H_000326600	-42.6296	-104.381
TcIL3000.A.H_000326800	13.3476	-49.3217
TcIL3000.A.H_000327000	43.1598	22.868
TcIL3000.A.H_000327100	-3.81101	75.1774
TcIL3000.A.H_000327200	5.33315	36.7382
TcIL3000.A.H_000327300	-26.3839	80.9701
TcIL3000.A.H_000327400	50.4207	-83.4784
TcIL3000.A.H_000327600	9.18416	61.1035
TcIL3000.A.H_000327700	10.8142	83.1617
TcIL3000.A.H_000327800	71.183	-44.5878
TcIL3000.A.H_000327900:pseudogene	-13.3363	-80.898
TcIL3000.A.H_000328000	-66.5913	-108.631
TcIL3000.A.H_000328100	-55.9697	25.627
TcIL3000.A.H_000328200	48.4248	22.5134
TcIL3000.A.H_000328300:pseudogene	-27.9783	-61.4091
TcIL3000.A.H_000328400	59.1236	54.6101
TcIL3000.A.H_000328500	34.0747	20.6594
TcIL3000.A.H_000328700	-17.8872	53.8928
TcIL3000.A.H_000328800:pseudogene	-25.6124	8.49353
TcIL3000.A.H_000328900	-24.274	-51.4048
TcIL3000.A.H_000329000	-19.0086	83.0217
TcIL3000.A.H_000329200:pseudogene	-43.1105	-86.5678
TcIL3000.A.H_000329300:pseudogene	20.7808	-0.777381
TcIL3000.A.H_000329500	67.8558	-58.71
TcIL3000.A.H_000329600	-41.0589	-85.7715
TcIL3000.A.H_000329700:pseudogene	50.0331	-60.7609
TcIL3000.A.H_000329800	-27.6082	78.721
TcIL3000.A.H_000329900	-18.7667	-55.4262
TcIL3000.A.H_000330200	68.5946	-79.8902
TcIL3000.A.H_000330300	-55.3584	-108.455
TcIL3000.A.H_000330400	-73.2819	43.8337
TcIL3000.A.H_000330500	12.9967	61.7039
TcIL3000.A.H_000331000	-92.421	30.733
TcIL3000.A.H_000331100	39.3579	57.584
TcIL3000.A.H_000331200	-64.2307	-107.523
TcIL3000.A.H_000331300	-28.0944	-99.4569
TcIL3000.A.H_000331400	-64.5377	-12.8028
TcIL3000.A.H_000331500	16.6557	113.73
TcIL3000.A.H_000331600	29.8674	-9.95264
TcIL3000.A.H_000331700	75.7067	66.6724
TcIL3000.A.H_000331800	-22.0056	21.5085
TcIL3000.A.H_000331900	-38.6246	-88.3701
TcIL3000.A.H_000332100:pseudogene	15.6219	10.1295
TcIL3000.A.H_000332200	-39.7068	18.1951
TcIL3000.A.H_000332400	49.0111	17.856
TcIL3000.A.H_000332500	3.13944	32.7386
TcIL3000.A.H_000332600	-95.4411	46.9078
TcIL3000.A.H_000332700:pseudogene	24.8891	5.87696
TcIL3000.A.H_000332900	-4.64592	38.3074
TcIL3000.A.H_000333000:pseudogene	-24.8844	55.4933
TcIL3000.A.H_000333100	-21.9827	3.35976
TcIL3000.A.H_000333200	-12.8955	3.02701
TcIL3000.A.H_000333300	41.2338	53.2925
TcIL3000.A.H_000333400	-91.7626	36.1067
TcIL3000.A.H_000333500	34.1804	35.3048
TcIL3000.A.H_000333600	56.6101	73.0262
TcIL3000.A.H_000333700:pseudogene	3.79037	64.3525
TcIL3000.A.H_000333800	-9.72467	7.82077
TcIL3000.A.H_000333900	9.02681	-42.4033
TcIL3000.A.H_000334000	33.1582	39.3595
TcIL3000.A.H_000334100	46.8952	21.5128
TcIL3000.A.H_000334200	-5.31817	-6.6939
TcIL3000.A.H_000334400	-15.2412	96.4764
TcIL3000.A.H_000334500	-32.9252	-56.4507
TcIL3000.A.H_000334700	-44.9431	16.3326
TcIL3000.A.H_000334800	53.4143	90.2246
TcIL3000.A.H_000335000	-36.005	33.6915
TcIL3000.A.H_000335200	17.8168	109.986
TcIL3000.A.H_000335300	-36.0873	-123.183
TcIL3000.A.H_000335400	82.4646	69.9996
TcIL3000.A.H_000335500	73.0316	90.2984
TcIL3000.A.H_000335600	-35.7575	-56.3008
TcIL3000.A.H_000335700	61.74	84.2298
TcIL3000.A.H_000335800	-29.3199	55.8054
TcIL3000.A.H_000335900	45.9182	-67.1005
TcIL3000.A.H_000336100:pseudogene	51.3862	25.0215
TcIL3000.A.H_000336400	61.4337	64.1144
TcIL3000.A.H_000336700	58.5552	-42.6266
TcIL3000.A.H_000336800	90.4778	-10.6399
TcIL3000.A.H_000337000	29.1102	40.3106
TcIL3000.A.H_000337200:pseudogene	66.6427	85.8227
TcIL3000.A.H_000337400:pseudogene	-42.0841	40.2816
TcIL3000.A.H_000337500	71.7355	67.3436
TcIL3000.A.H_000337600	-40.7787	-81.4236
TcIL3000.A.H_000337800	40.2657	85.754
TcIL3000.A.H_000337900:pseudogene	-70.1775	-24.9511
TcIL3000.A.H_000338000:pseudogene	54.1497	-78.0228
TcIL3000.A.H_000338100	-36.772	-70.2359
TcIL3000.A.H_000338200:pseudogene	-72.0964	17.1213
TcIL3000.A.H_000338300	1.65661	1.60522
TcIL3000.A.H_000338400	-51.4894	-99.5098
TcIL3000.A.H_000338500	71.9213	21.5724
TcIL3000.A.H_000338700:pseudogene	36.5603	-44.3459
TcIL3000.A.H_000338800	-31.3244	86.7063
TcIL3000.A.H_000338900	2.77933	59.2421
TcIL3000.A.H_000339100:pseudogene	-28.2566	-59.9065
TcIL3000.A.H_000339200	-24.9937	16.9001
TcIL3000.A.H_000339400	-91.1731	22.3598
TcIL3000.A.H_000339500	-64.9975	-73.3031
TcIL3000.A.H_000339600:pseudogene	-33.8713	93.0881
TcIL3000.A.H_000339700	-35.0441	-109.283
TcIL3000.A.H_000339800	-68.791	44.5475
TcIL3000.A.H_000339900:pseudogene	-47.2406	-71.8327
TcIL3000.A.H_000340000	29.62	-77.8575
TcIL3000.A.H_000340100:pseudogene	105.955	-29.9675
TcIL3000.A.H_000340300	-109.679	-18.4198
TcIL3000.A.H_000340400	48.4493	-65.1644
TcIL3000.A.H_000340500	74.656	60.5063
TcIL3000.A.H_000340600	-115.794	-18.5496
TcIL3000.A.H_000340900	52.904	-66.5728
TcIL3000.A.H_000341000	62.4794	85.9193
TcIL3000.A.H_000341100	56.7934	54.9412
TcIL3000.A.H_000341200:pseudogene	-15.3005	41.3527
TcIL3000.A.H_000341300	80.7098	-58.9077
TcIL3000.A.H_000341400	74.364	-29.3179
TcIL3000.A.H_000341600	24.1995	95.5364
TcIL3000.A.H_000341700	-25.9871	-71.0003
TcIL3000.A.H_000341800	-23.5594	-56.0835
TcIL3000.A.H_000342200	18.9366	36.2379
TcIL3000.A.H_000342300	26.4817	66.1707
TcIL3000.A.H_000342500	-0.393844	20.7434
TcIL3000.A.H_000342800	-0.788508	77.218
TcIL3000.A.H_000343100:pseudogene	-55.557	-72.5853
TcIL3000.A.H_000343200	60.3462	69.9008
TcIL3000.A.H_000344800	111.218	-30.2018
TcIL3000.A.H_000344900	108.369	-32.7005
TcIL3000.A.H_000345000	39.2002	-85.9393
TcIL3000.A.H_000345100	-99.8605	-75.4167
TcIL3000.A.H_000345200	-15.7929	55.2375
TcIL3000.A.H_000345400	74.5639	72.3717
TcIL3000.A.H_000345500	22.4054	69.0657
TcIL3000.A.H_000345600	42.2155	7.89356
TcIL3000.A.H_000345700	73.2009	-48.1481
TcIL3000.A.H_000345800:pseudogene	-55.1677	-84.26
TcIL3000.A.H_000346000	80.5373	-36.4334
TcIL3000.A.H_000346100	-39.4552	-80.3853
TcIL3000.A.H_000346200	36.9731	12.6842
TcIL3000.A.H_000346300	-38.1483	-49.4
TcIL3000.A.H_000346400:pseudogene	35.312	25.2369
TcIL3000.A.H_000346800	-113.737	-20.2115
TcIL3000.A.H_000347000	62.6862	26.8046
TcIL3000.A.H_000347400	-22.3571	-101.573
TcIL3000.A.H_000347900	-71.2914	22.1944
TcIL3000.A.H_000348000	67.6449	41.2106
TcIL3000.A.H_000348100	10.9717	-35.0902
TcIL3000.A.H_000348300	-61.5031	-21.3405
TcIL3000.A.H_000348500	38.7594	5.44192
TcIL3000.A.H_000348600	-39.2572	-115.272
TcIL3000.A.H_000348700	67.3299	34.8071
TcIL3000.A.H_000348800	58.9024	85.7674
TcIL3000.A.H_000348900:pseudogene	-23.5307	14.6168
TcIL3000.A.H_000349100	71.3849	-31.8488
TcIL3000.A.H_000349200	61.4182	23.3654
TcIL3000.A.H_000349300:pseudogene	-57.123	-88.0225
TcIL3000.A.H_000349400	46.8614	19.4151
TcIL3000.A.H_000349500	44.8047	-74.8303
TcIL3000.A.H_000349600	-4.10616	5.95137
TcIL3000.A.H_000349800	36.7881	65.0702
TcIL3000.A.H_000350000:pseudogene	13.6556	24.3853
TcIL3000.A.H_000350100	14.8272	-67.9358
TcIL3000.A.H_000350200:pseudogene	-24.5019	-97.6504
TcIL3000.A.H_000350400	66.308	82.2605
TcIL3000.A.H_000350500	18.0153	25.1069
TcIL3000.A.H_000350600	68.2287	71.8376
TcIL3000.A.H_000350800	-69.4217	-94.9777
TcIL3000.A.H_000350900:pseudogene	-41.6538	33.8118
TcIL3000.A.H_000351400	72.839	-11.7921
TcIL3000.A.H_000351700	73.8233	-16.5488
TcIL3000.A.H_000351800	64.3538	-24.6133
TcIL3000.A.H_000352300:pseudogene	7.70201	22.6195
TcIL3000.A.H_000352400	103.164	-38.5569
TcIL3000.A.H_000352500	-30.0929	-64.8046
TcIL3000.A.H_000352800	-40.4606	57.477
TcIL3000.A.H_000352900:pseudogene	38.0438	55.6049
TcIL3000.A.H_000353000	20.3079	81.2892
TcIL3000.A.H_000353100:pseudogene	-18.3081	72.2743
TcIL3000.A.H_000353200:pseudogene	23.0101	16.648
TcIL3000.A.H_000353300	41.2812	121.095
TcIL3000.A.H_000353400	-33.4539	-117.147
TcIL3000.A.H_000353500	39.4104	22.3133
TcIL3000.A.H_000353700	-21.5152	62.4441
TcIL3000.A.H_000354200	-19.4854	-64.2446
TcIL3000.A.H_000354300	27.6767	75.0884
TcIL3000.A.H_000354400:pseudogene	45.028	-67.6205
TcIL3000.A.H_000354600	-47.6117	54.7972
TcIL3000.A.H_000354700	-47.6311	54.7454
TcIL3000.A.H_000354900	42.8226	-76.062
TcIL3000.A.H_000355000:pseudogene	-38.576	-59.063
TcIL3000.A.H_000355100:pseudogene	42.4728	11.8743
TcIL3000.A.H_000355200	-78.7689	41.3792
TcIL3000.A.H_000355300:pseudogene	-31.9873	-119.63
TcIL3000.A.H_000355400:pseudogene	49.1318	27.5124
TcIL3000.A.H_000355500	-20.5003	-85.8222
TcIL3000.A.H_000355600:pseudogene	-87.2769	34.8793
TcIL3000.A.H_000355700	-55.6062	21.5346
TcIL3000.A.H_000355800	5.15853	-53.924
TcIL3000.A.H_000356100	-21.8947	-115.522
TcIL3000.A.H_000356200	2.10689	-94.2608
TcIL3000.A.H_000356300	60.7345	-56.3439
TcIL3000.A.H_000356400	-21.365	62.4629
TcIL3000.A.H_000356500:pseudogene	-3.52431	77.3584
TcIL3000.A.H_000356600:pseudogene	-27.0513	76.7366
TcIL3000.A.H_000356700	-45.1588	-22.1157
TcIL3000.A.H_000356800:pseudogene	19.2403	25.9899
TcIL3000.A.H_000356900	76.4235	-35.7314
TcIL3000.A.H_000357000	-72.877	-109.281
TcIL3000.A.H_000357200:pseudogene	-59.4636	-96.4279
TcIL3000.A.H_000357400	70.042	-81.1938
TcIL3000.A.H_000357500	-78.5164	35.8644
TcIL3000.A.H_000357600	-81.6063	40.3545
TcIL3000.A.H_000357800	23.6652	83.5655
TcIL3000.A.H_000358100	43.7371	72.2607
TcIL3000.A.H_000358200	-71.5753	-74.37
TcIL3000.A.H_000358300	-48.5255	-103.186
TcIL3000.A.H_000358500	48.9827	37.4758
TcIL3000.A.H_000358700	-50.3229	70.083
TcIL3000.A.H_000358800:pseudogene	-62.3168	-15.7184
TcIL3000.A.H_000359000	53.78	-63.7376
TcIL3000.A.H_000359200	-69.1565	23.4534
TcIL3000.A.H_000359600	-70.7557	-77.7144
TcIL3000.A.H_000359700	44.6717	29.3325
TcIL3000.A.H_000359800:pseudogene	68.4468	-59.748
TcIL3000.A.H_000359900	-8.92285	95.1993
TcIL3000.A.H_000360000:pseudogene	70.2117	-28.3448
TcIL3000.A.H_000360100	89.0022	-21.5957
TcIL3000.A.H_000360200	-18.7614	-52.3731
TcIL3000.A.H_000360300:pseudogene	23.3891	27.8568
TcIL3000.A.H_000360400:pseudogene	-40.2684	25.0183
TcIL3000.A.H_000360500	-7.64309	27.1921
TcIL3000.A.H_000360600:pseudogene	49.7998	63.3419
TcIL3000.A.H_000360700	37.7239	-67.9192
TcIL3000.A.H_000361200:pseudogene	28.1079	31.2625
TcIL3000.A.H_000361300	-24.9408	-70.9486
TcIL3000.A.H_000361400	47.5732	60.5844
TcIL3000.A.H_000361600	-15.7162	38.5199
TcIL3000.A.H_000361700	0.64771	63.1191
TcIL3000.A.H_000361800:pseudogene	-46.0331	25.8992
TcIL3000.A.H_000361900	-71.0703	-26.9355
TcIL3000.A.H_000362000:pseudogene	-22.4248	67.6864
TcIL3000.A.H_000362100:pseudogene	52.606	-63.2274
TcIL3000.A.H_000362200	8.96451	-41.8245
TcIL3000.A.H_000362300	-79.0163	-81.5362
TcIL3000.A.H_000362800	-45.4655	-56.1714
TcIL3000.A.H_000363000	-37.2994	-110.004
TcIL3000.A.H_000363200	0.537714	-26.95
TcIL3000.A.H_000363600	-56.1217	-74.5768
TcIL3000.A.H_000363700	85.9156	-35.0428
TcIL3000.A.H_000363900:pseudogene	-59.6216	-73.7599
TcIL3000.A.H_000364000:pseudogene	-15.8897	-99.6369
TcIL3000.A.H_000364300	51.2072	-48.6827
TcIL3000.A.H_000364400:pseudogene	57.5455	35.9101
TcIL3000.A.H_000364500	5.21556	-13.9329
TcIL3000.A.H_000364600	16.0168	-46.6578
TcIL3000.A.H_000364700	-58.3679	-121.241
TcIL3000.A.H_000364800	94.1055	-13.7701
TcIL3000.A.H_000364900:pseudogene	-1.96403	63.9493
TcIL3000.A.H_000365100	93.8588	-26.5727
TcIL3000.A.H_000365200	-27.7018	-97.8407
TcIL3000.A.H_000365300	-19.5097	-99.5943
TcIL3000.A.H_000365400	-79.5726	39.5978
TcIL3000.A.H_000365500	58.5011	64.0954
TcIL3000.A.H_000365600:pseudogene	-41.6121	19.81
TcIL3000.A.H_000365700	-36.4734	4.16856
TcIL3000.A.H_000365800	-94.3164	42.5505
TcIL3000.A.H_000366000	-95.233	41.0902
TcIL3000.A.H_000366100:pseudogene	-85.1035	30.1947
TcIL3000.A.H_000366200	-45.7795	-105.986
TcIL3000.A.H_000366300	101.399	-3.38404
TcIL3000.A.H_000366500	-8.65049	84.7201
TcIL3000.A.H_000366600:pseudogene	-75.8454	-87.1268
TcIL3000.A.H_000366700	18.1942	34.351
TcIL3000.A.H_000366800	62.067	62.5133
TcIL3000.A.H_000366900	6.18145	10.7275
TcIL3000.A.H_000367000	40.4148	40.7009
TcIL3000.A.H_000367100	0.0828849	90.1141
TcIL3000.A.H_000367400	-60.6662	50.033
TcIL3000.A.H_000367500	10.9402	56.4092
TcIL3000.A.H_000367700	50.3278	-71.502
TcIL3000.A.H_000367800	-3.64788	87.1393
TcIL3000.A.H_000367900	-17.3345	54.5469
TcIL3000.A.H_000368000	54.4505	86.6257
TcIL3000.A.H_000368100	-10.541	18.8848
TcIL3000.A.H_000368200	65.7833	-52.2708
TcIL3000.A.H_000368400	-66.7967	-101.973
TcIL3000.A.H_000368500	48.8348	59.0712
TcIL3000.A.H_000368600	-44.5653	32.4122
TcIL3000.A.H_000368700	34.712	13.1635
TcIL3000.A.H_000368800	16.2692	86.8686
TcIL3000.A.H_000368900	17.8353	86.5288
TcIL3000.A.H_000369000	-7.54999	0.350737
TcIL3000.A.H_000369100	-7.05709	0.857035
TcIL3000.A.H_000369200	-7.9411	4.73159
TcIL3000.A.H_000369700	-15.3999	-4.30496
TcIL3000.A.H_000369800:pseudogene	-34.5704	-9.76397
TcIL3000.A.H_000369900	29.6598	51.772
TcIL3000.A.H_000370200:pseudogene	-89.7706	32.8848
TcIL3000.A.H_000370400	70.3333	-51.8858
TcIL3000.A.H_000370500	-14.9236	94.4615
TcIL3000.A.H_000370900	40.8713	11.5689
TcIL3000.A.H_000371000	-0.186379	25.0966
TcIL3000.A.H_000371100	-30.6311	7.81045
TcIL3000.A.H_000371200	55.7764	-57.8251
TcIL3000.A.H_000371300	66.0919	73.6726
TcIL3000.A.H_000371500	-21.5609	17.7002
TcIL3000.A.H_000371700	17.4896	47.5108
TcIL3000.A.H_000371800	57.3801	61.31
TcIL3000.A.H_000371900	80.9313	-57.3952
TcIL3000.A.H_000372000	-102.851	-14.9908
TcIL3000.A.H_000372100:pseudogene	37.0159	54.2576
TcIL3000.A.H_000372200	39.1446	-69.1836
TcIL3000.A.H_000372300	-40.4656	-58.6877
TcIL3000.A.H_000372400	8.00343	37.0529
TcIL3000.A.H_000372500	79.7733	76.8122
TcIL3000.A.H_000372600	-25.9921	-65.2905
TcIL3000.A.H_000372700:pseudogene	52.6697	46.221
TcIL3000.A.H_000372800	81.5884	-60.95
TcIL3000.A.H_000372900	20.7267	29.4413
TcIL3000.A.H_000373000:pseudogene	-71.9082	21.7942
TcIL3000.A.H_000373200	13.9687	-4.5449
TcIL3000.A.H_000373300	-44.6497	-111.151
TcIL3000.A.H_000373400	34.4751	-52.0662
TcIL3000.A.H_000373600:pseudogene	41.1483	-7.72599
TcIL3000.A.H_000373700:pseudogene	16.6608	38.5389
TcIL3000.A.H_000373800	-61.7737	16.6304
TcIL3000.A.H_000373900	42.5032	-48.8986
TcIL3000.A.H_000374000:pseudogene	64.0869	-37.5395
TcIL3000.A.H_000374100	-28.1412	-50.0826
TcIL3000.A.H_000374200	57.4071	-58.3847
TcIL3000.A.H_000374300	6.39879	37.7957
TcIL3000.A.H_000374400	-37.1651	-94.9784
TcIL3000.A.H_000374500:pseudogene	-40.4314	-103.798
TcIL3000.A.H_000374800	44.9136	43.8156
TcIL3000.A.H_000374900:pseudogene	-57.7916	21.6369
TcIL3000.A.H_000375000	39.181	91.2606
TcIL3000.A.H_000375100	-12.004	63.4256
TcIL3000.A.H_000375200	-107.989	-17.2259
TcIL3000.A.H_000375300	89.85	-14.5719
TcIL3000.A.H_000375400	-38.8527	-123.223
TcIL3000.A.H_000375500	78.9006	81.1058
TcIL3000.A.H_000375600:pseudogene	35.9096	73.3481
TcIL3000.A.H_000375700:pseudogene	-35.3423	-58.719
TcIL3000.A.H_000375800	-63.7883	-96.5743
TcIL3000.A.H_000375900	-62.0103	21.2092
TcIL3000.A.H_000376000	12.7727	79.9685
TcIL3000.A.H_000376200	40.2041	18.0916
TcIL3000.A.H_000376400	-38.9332	7.94711
TcIL3000.A.H_000376500	-58.5275	-72.859
TcIL3000.A.H_000376600	-10.7408	23.7191
TcIL3000.A.H_000376700	-66.8713	28.092
TcIL3000.A.H_000376800	-53.9442	17.3481
TcIL3000.A.H_000376900	-25.6847	-48.4373
TcIL3000.A.H_000377000:pseudogene	-96.8335	42.625
TcIL3000.A.H_000377100:pseudogene	-34.0385	12.3734
TcIL3000.A.H_000377200:pseudogene	1.38987	37.3482
TcIL3000.A.H_000377400:pseudogene	-46.2483	11.8907
TcIL3000.A.H_000377500:pseudogene	19.6813	27.8349
TcIL3000.A.H_000377700:pseudogene	-31.0245	-82.0342
TcIL3000.A.H_000377800	-62.0495	22.4508
TcIL3000.A.H_000377900	-42.2395	-117.993
TcIL3000.A.H_000378300	-49.1986	-52.6795
TcIL3000.A.H_000378500	-42.84	22.0128
TcIL3000.A.H_000378600	17.6322	-10.7246
TcIL3000.A.H_000378700	-41.6679	-98.5553
TcIL3000.A.H_000378800	-59.3563	-93.6965
TcIL3000.A.H_000378900	12.664	-14.2072
TcIL3000.A.H_000379000	15.2819	50.5672
TcIL3000.A.H_000379100	-49.4349	-93.6431
TcIL3000.A.H_000379400:pseudogene	28.7062	3.83327
TcIL3000.A.H_000379500	-18.8161	7.87281
TcIL3000.A.H_000379600	-45.7187	-17.1956
TcIL3000.A.H_000379700	17.9012	72.2581
TcIL3000.A.H_000379800	-9.07301	40.0693
TcIL3000.A.H_000379900	14.3516	-52.927
TcIL3000.A.H_000380000	15.1498	-47.7492
TcIL3000.A.H_000381400	-5.72707	63.4684
TcIL3000.A.H_000381500	40.0687	66.461
TcIL3000.A.H_000381600	-48.1081	-0.738838
TcIL3000.A.H_000381800	51.1944	89.2877
TcIL3000.A.H_000381900	14.5646	39.5966
TcIL3000.A.H_000382000:pseudogene	47.9837	55.6145
TcIL3000.A.H_000382100:pseudogene	13.802	2.10374
TcIL3000.A.H_000382200	-49.2572	-110.987
TcIL3000.A.H_000382300	-9.87001	58.9124
TcIL3000.A.H_000382500	33.0591	60.1294
TcIL3000.A.H_000382600	-29.6689	-118.374
TcIL3000.A.H_000382700	-71.8688	18.7498
TcIL3000.A.H_000382800	-21.9329	-116.55
TcIL3000.A.H_000383300	-64.8232	-16.2528
TcIL3000.A.H_000383400	75.9288	-43.3832
TcIL3000.A.H_000383500:pseudogene	-57.9408	-76.7649
TcIL3000.A.H_000383700	-15.5232	94.354
TcIL3000.A.H_000383800	5.28316	52.6421
TcIL3000.A.H_000383900	80.861	67.6612
TcIL3000.A.H_000384000	32.0772	78.5005
TcIL3000.A.H_000384200	65.2042	71.1891
TcIL3000.A.H_000384300	65.1523	71.138
TcIL3000.A.H_000384500:pseudogene	-22.4919	-54.8962
TcIL3000.A.H_000384600	-39.3284	83.7999
TcIL3000.A.H_000384700	-29.3091	-52.8498
TcIL3000.A.H_000384800:pseudogene	-93.5488	-71.7982
TcIL3000.A.H_000384900:pseudogene	-60.5435	-99.2038
TcIL3000.A.H_000385200:pseudogene	-7.03052	0.934131
TcIL3000.A.H_000387300	-7.67165	53.7974
TcIL3000.A.H_000387400	30.0302	65.5189
TcIL3000.A.H_000388000	95.2516	6.9773
TcIL3000.A.H_000388200	33.5894	37.7461
TcIL3000.A.H_000388300	54.66	-26.462
TcIL3000.A.H_000388400	109.326	-30.709
TcIL3000.A.H_000388600	103.321	-26.7903
TcIL3000.A.H_000388800	-114.956	-18.7008
TcIL3000.A.H_000388900:pseudogene	17.6093	-51.9937
TcIL3000.A.H_000389000:pseudogene	-19.0986	15.7509
TcIL3000.A.H_000389100	-46.3541	32.8203
TcIL3000.A.H_000389200	109.192	-32.8223
TcIL3000.A.H_000389300	28.7651	-69.2767
TcIL3000.A.H_000389600:pseudogene	-1.66033	55.5587
TcIL3000.A.H_000389700	-22.7889	66.1567
TcIL3000.A.H_000389800:pseudogene	-96.3459	41.5731
TcIL3000.A.H_000389900:pseudogene	-50.5504	-110.916
TcIL3000.A.H_000390000	-60.8301	-85.1523
TcIL3000.A.H_000390100	-58.7742	-85.0961
TcIL3000.A.H_000390200	-45.5991	-88.4735
TcIL3000.A.H_000390300:pseudogene	-43.3809	-21.6132
TcIL3000.A.H_000390400	-77.1142	35.2057
TcIL3000.A.H_000390600	-44.889	-104.11
TcIL3000.A.H_000390700	68.8971	-32.0335
TcIL3000.A.H_000390900	36.3042	-70.74
TcIL3000.A.H_000391000	-2.5305	53.0073
TcIL3000.A.H_000391100	-30.1539	25.0888
TcIL3000.A.H_000391200	-10.9163	15.6039
TcIL3000.A.H_000391300	68.1081	-58.3214
TcIL3000.A.H_000391500	-83.1602	15.422
TcIL3000.A.H_000391700:pseudogene	-39.2317	-111.682
TcIL3000.A.H_000391800	-42.7358	11.0579
TcIL3000.A.H_000391900	26.6539	45.8747
TcIL3000.A.H_000392000	-8.68278	38.5009
TcIL3000.A.H_000392100	48.4055	66.7653
TcIL3000.A.H_000392200:pseudogene	37.2651	-72.443
TcIL3000.A.H_000392300	60.7893	-46.8536
TcIL3000.A.H_000392500	-50.7082	22.0121
TcIL3000.A.H_000392600:pseudogene	71.037	-83.1901
TcIL3000.A.H_000392800	-11.5536	23.0884
TcIL3000.A.H_000393000	-56.3773	8.97425
TcIL3000.A.H_000393300	8.52797	9.19518
TcIL3000.A.H_000393500	60.3833	30.6966
TcIL3000.A.H_000393600:pseudogene	10.9225	66.7713
TcIL3000.A.H_000393800:pseudogene	-43.1576	-13.2869
TcIL3000.A.H_000393900	96.7208	-20.6317
TcIL3000.A.H_000394000	0.93412	67.4038
TcIL3000.A.H_000394100	-32.784	-52.5363
TcIL3000.A.H_000394200	41.2233	27.7508
TcIL3000.A.H_000394300	55.8968	-5.25293
TcIL3000.A.H_000394400	4.30541	73.1177
TcIL3000.A.H_000394500:pseudogene	26.3986	37.0154
TcIL3000.A.H_000394600	-71.8598	-80.9023
TcIL3000.A.H_000394700	-68.7876	-83.673
TcIL3000.A.H_000395000	-40.2091	-90.5545
TcIL3000.A.H_000395100	60.7368	84.1046
TcIL3000.A.H_000395200	69.0031	61.8787
TcIL3000.A.H_000395800	-98.3205	36.564
TcIL3000.A.H_000396000	-72.8251	-106.315
TcIL3000.A.H_000396100	106.169	-35.4918
TcIL3000.A.H_000396200:pseudogene	41.2785	-71.1548
TcIL3000.A.H_000396300:pseudogene	-33.5138	25.7014
TcIL3000.A.H_000396600	95.5931	-21.8062
TcIL3000.A.H_000398400:pseudogene	60.1491	-46.9011
TcIL3000.A.H_000398800	-53.3371	-95.7529
TcIL3000.A.H_000398900	-41.088	-125.02
TcIL3000.A.H_000399200	22.8535	99.797
TcIL3000.A.H_000399300	-18.1125	74.0533
TcIL3000.A.H_000399500	23.8635	46.2213
TcIL3000.A.H_000399600:pseudogene	-69.5013	-85.4301
TcIL3000.A.H_000399700:pseudogene	31.2458	25.5984
TcIL3000.A.H_000399900	-25.2367	1.38148
TcIL3000.A.H_000400200	67.2475	38.9815
TcIL3000.A.H_000400300:pseudogene	-62.4217	-121.544
TcIL3000.A.H_000400400	-10.0148	72.9237
TcIL3000.A.H_000400500	-10.3206	68.92
TcIL3000.A.H_000400800:pseudogene	42.8739	-65.1812
TcIL3000.A.H_000400900	47.3506	-78.8481
TcIL3000.A.H_000401200	-39.682	-108.766
TcIL3000.A.H_000401300	9.62587	-39.6934
TcIL3000.A.H_000401400	34.3985	-53.9825
TcIL3000.A.H_000401600	68.1382	58.6393
TcIL3000.A.H_000401900	-32.2338	-61.9932
TcIL3000.A.H_000402100	72.4961	78.5525
TcIL3000.A.H_000402200	-57.6922	32.0719
TcIL3000.A.H_000402300	35.0016	-64.5561
TcIL3000.A.H_000402400	-23.7942	-62.1898
TcIL3000.A.H_000402700	-14.7883	35.3664
TcIL3000.A.H_000402800	-15.9836	83.8393
TcIL3000.A.H_000402900	36.4678	62.9184
TcIL3000.A.H_000403000:pseudogene	55.7518	90.9658
TcIL3000.A.H_000403300	-16.7212	4.81372
TcIL3000.A.H_000403500	-15.7316	6.90112
TcIL3000.A.H_000403800	-44.48	-96.8783
TcIL3000.A.H_000403900	56.6105	83.7439
TcIL3000.A.H_000404000:pseudogene	-34.3086	84.4764
TcIL3000.A.H_000404100:pseudogene	-12.9649	27.1801
TcIL3000.A.H_000404300:pseudogene	22.705	-48.219
TcIL3000.A.H_000404600	49.5335	-79.2578
TcIL3000.A.H_000404800	-100.64	37.8538
TcIL3000.A.H_000405000	56.1568	80.6959
TcIL3000.A.H_000405100	68.193	-83.536
TcIL3000.A.H_000405200	69.5723	71.7963
TcIL3000.A.H_000405400:pseudogene	69.5712	-53.1796
TcIL3000.A.H_000405600	-25.0557	55.4551
TcIL3000.A.H_000405700	-23.2375	55.6983
TcIL3000.A.H_000405800:pseudogene	85.6527	1.22602
TcIL3000.A.H_000405900	-13.8124	33.0678
TcIL3000.A.H_000406100	77.2988	79.689
TcIL3000.A.H_000406300	75.5623	-25.2713
TcIL3000.A.H_000406900:pseudogene	34.2731	75.6325
TcIL3000.A.H_000407000	-57.0119	-59.4618
TcIL3000.A.H_000407100:pseudogene	12.2076	49.8734
TcIL3000.A.H_000407300	-96.8832	-72.9892
TcIL3000.A.H_000407400	-23.9142	-59.8057
TcIL3000.A.H_000407500	-30.7284	-88.8369
TcIL3000.A.H_000407600:pseudogene	-93.4046	35.8285
TcIL3000.A.H_000407700	-90.8186	-65.2899
TcIL3000.A.H_000407800:pseudogene	-30.3607	84.2057
TcIL3000.A.H_000408000	28.0519	60.4043
TcIL3000.A.H_000408300	39.2797	-67.3575
TcIL3000.A.H_000408400	56.595	-63.5412
TcIL3000.A.H_000408700:pseudogene	24.7133	70.6162
TcIL3000.A.H_000408800:pseudogene	35.9878	47.9821
TcIL3000.A.H_000408900:pseudogene	-59.2779	25.7053
TcIL3000.A.H_000409000	-67.4649	32.5503
TcIL3000.A.H_000409100	45.3734	81.5873
TcIL3000.A.H_000409200:pseudogene	-33.9402	-115.33
TcIL3000.A.H_000409300	-66.0781	-64.7525
TcIL3000.A.H_000409400	-106.129	-15.6623
TcIL3000.A.H_000409500	18.4037	41.9374
TcIL3000.A.H_000409700:pseudogene	19.8444	56.1936
TcIL3000.A.H_000410100	81.3699	-58.2265
TcIL3000.A.H_000410200	27.2251	37.7938
TcIL3000.A.H_000411000	52.6678	2.73941
TcIL3000.A.H_000411100	56.9	24.7112
TcIL3000.A.H_000411200	-107.064	-15.7868
TcIL3000.A.H_000411300	46.6008	-68.6523
TcIL3000.A.H_000411400	-82.0656	18.4249
TcIL3000.A.H_000411500:pseudogene	85.6548	1.16031
TcIL3000.A.H_000411600	2.78993	38.145
TcIL3000.A.H_000411700	51.5572	-75.1267
TcIL3000.A.H_000411800	-94.4505	28.8305
TcIL3000.A.H_000411900:pseudogene	49.0694	-33.4167
TcIL3000.A.H_000412000:pseudogene	27.4904	0.212054
TcIL3000.A.H_000412200:pseudogene	34.289	28.1681
TcIL3000.A.H_000412300	17.1515	83.3972
TcIL3000.A.H_000412600	-42.7099	-96.3137
TcIL3000.A.H_000412800	68.6623	62.6583
TcIL3000.A.H_000412900	-12.5622	69.3596
TcIL3000.A.H_000413000	-36.1207	-67.2385
TcIL3000.A.H_000413100	11.2493	-40.6644
TcIL3000.A.H_000413200	-22.4523	-8.80625
TcIL3000.A.H_000413300	-48.1066	-82.2967
TcIL3000.A.H_000413500	-17.1438	44.5114
TcIL3000.A.H_000413600:pseudogene	15.6708	49.4834
TcIL3000.A.H_000413700	-44.7329	-109.159
TcIL3000.A.H_000413900	-104.417	-16.997
TcIL3000.A.H_000414300	-19.4918	-94.8009
TcIL3000.A.H_000414500	-97.6884	30.1023
TcIL3000.A.H_000414600:pseudogene	48.5146	-71.236
TcIL3000.A.H_000414700:pseudogene	-29.8624	47.7346
TcIL3000.A.H_000414800	54.827	22.5212
TcIL3000.A.H_000414900	12.4625	60.2309
TcIL3000.A.H_000415000	6.19851	-11.9731
TcIL3000.A.H_000415100	-42.9379	-64.0739
TcIL3000.A.H_000415500	63.0706	-38.2995
TcIL3000.A.H_000415600	92.7913	-11.1259
TcIL3000.A.H_000415700	22.3762	54.7696
TcIL3000.A.H_000415800	-39.7594	21.8855
TcIL3000.A.H_000415900	-48.5154	-95.4845
TcIL3000.A.H_000416000:pseudogene	109.011	-25.4491
TcIL3000.A.H_000416200:pseudogene	-27.5894	-1.28558
TcIL3000.A.H_000416300	40.347	-57.1667
TcIL3000.A.H_000416400:pseudogene	-20.2276	9.2801
TcIL3000.A.H_000416500	-36.7486	9.65291
TcIL3000.A.H_000416700	-19.1674	5.14906
TcIL3000.A.H_000416900	59.0783	82.3874
TcIL3000.A.H_000417000:pseudogene	-29.5751	86.6069
TcIL3000.A.H_000417200	-39.3437	-107.546
TcIL3000.A.H_000417400	-1.34521	88.5857
TcIL3000.A.H_000417600	-56.61	-51.0248
TcIL3000.A.H_000417700	44.2902	48.2351
TcIL3000.A.H_000417800	-41.2933	-9.02131
TcIL3000.A.H_000417900:pseudogene	44.3576	35.011
TcIL3000.A.H_000418000	-30.3685	-108.189
TcIL3000.A.H_000418100	68.4252	76.817
TcIL3000.A.H_000418200:pseudogene	16.5693	-50.4694
TcIL3000.A.H_000418300:pseudogene	58.9194	41.9298
TcIL3000.A.H_000418400	-19.2553	-93.5165
TcIL3000.A.H_000418500:pseudogene	-30.057	20.6092
TcIL3000.A.H_000418600	63.0065	77.0321
TcIL3000.A.H_000418700	81.4648	82.9443
TcIL3000.A.H_000418800	47.6919	54.8558
TcIL3000.A.H_000418900:pseudogene	-32.8496	14.3522
TcIL3000.A.H_000419100:pseudogene	46.6579	-67.5263
TcIL3000.A.H_000419200	66.8522	-58.0411
TcIL3000.A.H_000419500:pseudogene	6.87218	35.7951
TcIL3000.A.H_000419600	-8.90893	67.1978
TcIL3000.A.H_000419900	-94.1034	44.0517
TcIL3000.A.H_000420000	-16.1301	-27.5756
TcIL3000.A.H_000420100	-31.6462	-109.347
TcIL3000.A.H_000420200:pseudogene	-0.691683	14.2829
TcIL3000.A.H_000420300:pseudogene	-77.7693	-80.5755
TcIL3000.A.H_000420400	31.3153	76.3335
TcIL3000.A.H_000420500:pseudogene	-54.283	-123.383
TcIL3000.A.H_000420600	-43.1522	-52.9239
TcIL3000.A.H_000420700	-38.1995	21.952
TcIL3000.A.H_000421000:pseudogene	-33.3507	-118.089
TcIL3000.A.H_000421100	59.3135	76.9168
TcIL3000.A.H_000421200:pseudogene	-92.9509	41.674
TcIL3000.A.H_000421300	33.4136	69.2089
TcIL3000.A.H_000421400	-5.47184	38.5083
TcIL3000.A.H_000421500:pseudogene	33.1171	4.57651
TcIL3000.A.H_000421600:pseudogene	-40.6264	-114.259
TcIL3000.A.H_000421700	-59.291	-80.3856
TcIL3000.A.H_000421900	-33.038	42.7099
TcIL3000.A.H_000422000	-33.4011	41.6676
TcIL3000.A.H_000422100	-32.5048	-86.1708
TcIL3000.A.H_000422200	-62.4874	-24.7189
TcIL3000.A.H_000422300:pseudogene	-67.0243	-87.1728
TcIL3000.A.H_000422500	33.5698	-14.749
TcIL3000.A.H_000422600	-36.8028	-119.056
TcIL3000.A.H_000422800	-73.1176	-75.2965
TcIL3000.A.H_000422900	38.4125	48.8686
TcIL3000.A.H_000423000	-32.0252	-70.5829
TcIL3000.A.H_000423300	53.3305	87.1328
TcIL3000.A.H_000423400	-2.48991	-5.34292
TcIL3000.A.H_000423500	32.3217	-68.2418
TcIL3000.A.H_000423600	-34.1169	86.0005
TcIL3000.A.H_000423700:pseudogene	19.8466	45.5174
TcIL3000.A.H_000423900	-20.6304	25.8062
TcIL3000.A.H_000424000	40.3208	3.30515
TcIL3000.A.H_000424100	-42.3776	-24.4732
TcIL3000.A.H_000424300	-60.2617	21.0093
TcIL3000.A.H_000424400:pseudogene	-39.1462	-119.082
TcIL3000.A.H_000424500:pseudogene	-5.89829	33.6028
TcIL3000.A.H_000424600:pseudogene	45.4436	-47.3619
TcIL3000.A.H_000425300	-31.5854	-116.585
TcIL3000.A.H_000425400	-21.6624	-53.3649
TcIL3000.A.H_000425500	-64.2122	-76.547
TcIL3000.A.H_000425600	-56.4484	-0.373343
TcIL3000.A.H_000425800	-40.6764	-118.881
TcIL3000.A.H_000425900	51.4838	-77.0786
TcIL3000.A.H_000426000:pseudogene	-71.4473	-78.8615
TcIL3000.A.H_000426100	-56.3468	-108.351
TcIL3000.A.H_000426200:pseudogene	42.0125	64.0363
TcIL3000.A.H_000426400	-6.50138	42.0045
TcIL3000.A.H_000426500	-17.3365	8.91739
TcIL3000.A.H_000426700	-69.9899	13.9493
TcIL3000.A.H_000426900	14.8658	42.7414
TcIL3000.A.H_000427000	-26.2021	68.8634
TcIL3000.A.H_000427100	-26.2999	68.7814
TcIL3000.A.H_000427500	-27.9285	-67.0019
TcIL3000.A.H_000427600	85.0093	-31.4309
TcIL3000.A.H_000427700	15.1647	35.537
TcIL3000.A.H_000427800	70.2576	80.7763
TcIL3000.A.H_000427900	-73.3072	12.8123
TcIL3000.A.H_000428000:pseudogene	9.46021	53.0692
TcIL3000.A.H_000428100	34.2669	14.6431
TcIL3000.A.H_000428200:pseudogene	47.4777	10.2872
TcIL3000.A.H_000428300	-44.5312	-20.0752
TcIL3000.A.H_000428400	-94.588	-78.384
TcIL3000.A.H_000428700	41.4443	-59.0086
TcIL3000.A.H_000428800:pseudogene	-37.5255	-96.3994
TcIL3000.A.H_000428900	-53.5739	-103.919
TcIL3000.A.H_000429000:pseudogene	53.4491	-72.3157
TcIL3000.A.H_000429500	-21.7372	29.3816
TcIL3000.A.H_000429700:pseudogene	19.46	68.9448
TcIL3000.A.H_000430100	32.3988	45.9019
TcIL3000.A.H_000430200:pseudogene	-22.8733	29.1475
TcIL3000.A.H_000430300	58.2169	78.416
TcIL3000.A.H_000430400	69.5591	84.6097
TcIL3000.A.H_000430500	-43.0726	-81.4803
TcIL3000.A.H_000430600	-14.4386	66.4198
TcIL3000.A.H_000430700:pseudogene	-34.3888	26.6483
TcIL3000.A.H_000430800	-67.2185	-97.6627
TcIL3000.A.H_000430900:pseudogene	51.775	-30.0005
TcIL3000.A.H_000431100:pseudogene	60.2729	41.478
TcIL3000.A.H_000431300:pseudogene	27.8706	31.2982
TcIL3000.A.H_000431400	-40.8652	27.0094
TcIL3000.A.H_000431500	32.1743	82.4065
TcIL3000.A.H_000431600	57.6829	87.6377
TcIL3000.A.H_000431700	-99.2612	35.3562
TcIL3000.A.H_000431800	-72.2478	-80.0049
TcIL3000.A.H_000432000:pseudogene	69.0982	43.3715
TcIL3000.A.H_000432100	-97.8318	-75.9584
TcIL3000.A.H_000432200	72.7184	76.0673
TcIL3000.A.H_000432300	83.5184	-36.2763
TcIL3000.A.H_000432500	-66.9548	-95.2211
TcIL3000.A.H_000432600	-20.5791	-4.47133
TcIL3000.A.H_000432700:pseudogene	36.1407	38.3524
TcIL3000.A.H_000432800:pseudogene	8.40044	-1.8547
TcIL3000.A.H_000432900:pseudogene	-77.1854	-84.0404
TcIL3000.A.H_000433200	-89.7114	20.133
TcIL3000.A.H_000433600	-40.6498	83.5766
TcIL3000.A.H_000433700	-60.3161	24.4328
TcIL3000.A.H_000433800	-45.6483	-68.6943
TcIL3000.A.H_000433900:pseudogene	65.2764	28.7117
TcIL3000.A.H_000434000	-9.21984	33.0372
TcIL3000.A.H_000434100:pseudogene	-19.1264	67.0935
TcIL3000.A.H_000434200:pseudogene	-33.7255	-106.72
TcIL3000.A.H_000434300	-62.1353	17.4843
TcIL3000.A.H_000434400	72.362	85.894
TcIL3000.A.H_000434500	-63.7078	-85.0589
TcIL3000.A.H_000434600	-63.0979	-81.4163
TcIL3000.A.H_000434700:pseudogene	-13.637	14.6258
TcIL3000.A.H_000434800	-110.919	-18.5938
TcIL3000.A.H_000434900:pseudogene	-90.8447	40.3731
TcIL3000.A.H_000435000	-8.18421	75.6
TcIL3000.A.H_000435100:pseudogene	-12.7183	62.5581
TcIL3000.A.H_000435300	-49.9338	51.6725
TcIL3000.A.H_000435400	39.3055	39.5064
TcIL3000.A.H_000435600	-72.9601	21.5071
TcIL3000.A.H_000435700	-22.1074	21.6224
TcIL3000.A.H_000435800	55.128	-35.9153
TcIL3000.A.H_000436000:pseudogene	-12.9959	85.1554
TcIL3000.A.H_000437000	101.591	-10.0082
TcIL3000.A.H_000440300	-70.4292	1.96581
TcIL3000.A.H_000440800:pseudogene	-70.4743	1.83419
TcIL3000.A.H_000441800	-70.0466	1.7363
TcIL3000.A.H_000442000:pseudogene	-41.75	5.37911
TcIL3000.A.H_000442100	-23.6826	-105.653
TcIL3000.A.H_000442200	-7.14085	51.3643
TcIL3000.A.H_000442300	-61.0813	-87.0751
TcIL3000.A.H_000442400:pseudogene	-57.6808	22.8599
TcIL3000.A.H_000442500	-23.1093	84.4942
TcIL3000.A.H_000442600	-30.2941	77.237
TcIL3000.A.H_000442700:pseudogene	13.1535	46.5122
TcIL3000.A.H_000443000	-0.115336	60.3222
TcIL3000.A.H_000443100	-23.4361	-66.0477
TcIL3000.A.H_000443300:pseudogene	38.6298	52.308
TcIL3000.A.H_000443400	38.8286	-77.4493
TcIL3000.A.H_000443500:pseudogene	-14.2441	95.5276
TcIL3000.A.H_000443700	-16.7456	71.5555
TcIL3000.A.H_000444700	-85.5012	38.6931
TcIL3000.A.H_000444800	-71.3471	3.10319
TcIL3000.A.H_000444900	-71.5282	1.6156
TcIL3000.A.H_000445400	-71.77	2.29447
TcIL3000.A.H_000445600:pseudogene	11.3737	40.3553
TcIL3000.A.H_000445700	-26.8391	-84.7465
TcIL3000.A.H_000445800	-32.2481	22.6337
TcIL3000.A.H_000445900:pseudogene	-16.7737	71.6301
TcIL3000.A.H_000446100	39.5795	-80.4713
TcIL3000.A.H_000446200:pseudogene	-10.8092	9.53124
TcIL3000.A.H_000446300	-70.8738	25.2662
TcIL3000.A.H_000446400:pseudogene	-60.6615	-103.39
TcIL3000.A.H_000446500	-53.9921	-100.051
TcIL3000.A.H_000446600	90.5662	-20.879
TcIL3000.A.H_000446700	59.0992	90.4471
TcIL3000.A.H_000446900	-6.92719	-48.2892
TcIL3000.A.H_000447800	-7.92268	-47.2042
TcIL3000.A.H_000448200:pseudogene	-8.23143	-46.9798
TcIL3000.A.H_000448700	-7.99443	-48.0913
TcIL3000.A.H_000448900	66.3193	78.7424
TcIL3000.A.H_000449000	24.8053	97.4922
TcIL3000.A.H_000449600	44.7213	-71.7227
TcIL3000.A.H_000449700:pseudogene	-32.5007	25.1212
TcIL3000.A.H_000449800	81.7628	-35.5999
TcIL3000.A.H_000449900:pseudogene	1.93598	5.93121
TcIL3000.A.H_000450000	-8.50485	49.0311
TcIL3000.A.H_000450100	-60.0245	-77.4659
TcIL3000.A.H_000450200	-70.3505	-31.3827
TcIL3000.A.H_000450300:pseudogene	-44.0386	-20.8141
TcIL3000.A.H_000450500	-95.654	-76.8902
TcIL3000.A.H_000450600	40.6453	123.909
TcIL3000.A.H_000450700	75.3022	81.6066
TcIL3000.A.H_000450800	-12.8705	48.413
TcIL3000.A.H_000450900	63.5099	45.3458
TcIL3000.A.H_000451000	71.2701	59.6022
TcIL3000.A.H_000451100	-50.8458	-76.6416
TcIL3000.A.H_000451200	4.12302	79.7182
TcIL3000.A.H_000451300:pseudogene	-53.2178	-77.1254
TcIL3000.A.H_000451400	-43.6254	-101.107
TcIL3000.A.H_000451500:pseudogene	-19.8756	75.0951
TcIL3000.A.H_000451600	-33.4459	54.2445
TcIL3000.A.H_000451700:pseudogene	-22.5716	40.6389
TcIL3000.A.H_000452000	16.6088	-49.4972
TcIL3000.A.H_000452100:pseudogene	-54.7951	-105.893
TcIL3000.A.H_000452200:pseudogene	53.2992	18.3042
TcIL3000.A.H_000452300	75.8604	-53.541
TcIL3000.A.H_000452400	-21.7422	-97.7146
TcIL3000.A.H_000452500	51.6721	0.9642
TcIL3000.A.H_000452600	-37.2025	-45.9321
TcIL3000.A.H_000452700	-61.875	-9.7875
TcIL3000.A.H_000452800	-51.8155	-81.0141
TcIL3000.A.H_000453000	-24.9957	80.7658
TcIL3000.A.H_000453100	35.1157	12.0634
TcIL3000.A.H_000453200	-55.8124	-107.263
TcIL3000.A.H_000453400:pseudogene	71.738	-28.8916
TcIL3000.A.H_000453500	-69.015	23.8958
TcIL3000.A.H_000453600	-12.3619	49.795
TcIL3000.A.H_000453700:pseudogene	-59.108	-74.9989
TcIL3000.A.H_000454000	-42.8075	-83.7158
TcIL3000.A.H_000454100:pseudogene	-64.4725	27.0242
TcIL3000.A.H_000454200	35.7972	81.9784
TcIL3000.A.H_000454300	30.6714	-66.5171
TcIL3000.A.H_000454400	33.9995	42.4227
TcIL3000.A.H_000454600	66.8913	43.2855
TcIL3000.A.H_000454700:pseudogene	64.3804	38.4943
TcIL3000.A.H_000454800	62.3453	81.7758
TcIL3000.A.H_000455100	-16.6379	57.7169
TcIL3000.A.H_000455200	-67.0057	-109.004
TcIL3000.A.H_000455300	65.42	-58.099
TcIL3000.A.H_000455400	-32.1766	-59.6348
TcIL3000.A.H_000455500	39.6296	98.4631
TcIL3000.A.H_000455600	50.5897	67.2725
TcIL3000.A.H_000455700	-50.1689	-75.5415
TcIL3000.A.H_000455800	-34.4614	68.8328
TcIL3000.A.H_000455900:pseudogene	-30.3608	13.1274
TcIL3000.A.H_000456000	3.72322	-4.8046
TcIL3000.A.H_000456100	41.2728	-69.1327
TcIL3000.A.H_000456200	-76.7092	39.1127
TcIL3000.A.H_000456300:pseudogene	2.68092	78.3524
TcIL3000.A.H_000456400	51.247	-70.2536
TcIL3000.A.H_000456500	-65.8361	-29.8574
TcIL3000.A.H_000456600:pseudogene	85.2304	-35.3616
TcIL3000.A.H_000456700	41.9517	74.1981
TcIL3000.A.H_000456800:pseudogene	10.3229	78.7553
TcIL3000.A.H_000456900	-61.1907	-70.1405
TcIL3000.A.H_000457000	-1.00991	27.7775
TcIL3000.A.H_000457300	-24.1293	92.0437
TcIL3000.A.H_000457400	58.1639	75.1157
TcIL3000.A.H_000457600	-92.3534	-77.8939
TcIL3000.A.H_000457700:pseudogene	97.0696	-18.9028
TcIL3000.A.H_000458000	-76.2273	16.9398
TcIL3000.A.H_000458100:pseudogene	78.0352	81.1086
TcIL3000.A.H_000458200	-52.2381	-82.3063
TcIL3000.A.H_000458300	-31.0505	50.7337
TcIL3000.A.H_000458400	-47.7637	-63.2302
TcIL3000.A.H_000458500	-22.568	-58.5281
TcIL3000.A.H_000458600	-93.9803	-82.3676
TcIL3000.A.H_000458700	-47.2436	-83.5921
TcIL3000.A.H_000458800	73.4145	61.5669
TcIL3000.A.H_000458900	24.0197	45.5453
TcIL3000.A.H_000459000	21.9682	9.15622
TcIL3000.A.H_000459100	-42.8266	-1.25616
TcIL3000.A.H_000459300	29.5878	44.2335
TcIL3000.A.H_000459400	37.0834	-56.0448
TcIL3000.A.H_000459500	66.6778	64.7158
TcIL3000.A.H_000459600	46.576	87.5026
TcIL3000.A.H_000459700:pseudogene	-69.1217	-96.7856
TcIL3000.A.H_000459800	76.6402	80.1385
TcIL3000.A.H_000459900	16.2221	40.6549
TcIL3000.A.H_000460000	-64.0813	-99.472
TcIL3000.A.H_000460200:pseudogene	-46.4184	21.2427
TcIL3000.A.H_000460300	61.7657	57.5116
TcIL3000.A.H_000460400	-23.1178	-59.1923
TcIL3000.A.H_000460500	-28.9405	20.2064
TcIL3000.A.H_000460600	13.4198	18.181
TcIL3000.A.H_000460800	31.8152	27.0234
TcIL3000.A.H_000460900	-36.0875	-81.0935
TcIL3000.A.H_000461000:pseudogene	-74.9472	-76.5338
TcIL3000.A.H_000461400	24.057	47.9083
TcIL3000.A.H_000461500:pseudogene	49.8025	-63.0416
TcIL3000.A.H_000461600:pseudogene	20.4314	76.4598
TcIL3000.A.H_000461700:pseudogene	36.7173	-75.2983
TcIL3000.A.H_000461800	36.9919	17.868
TcIL3000.A.H_000462000	-56.07	-112.449
TcIL3000.A.H_000462100	48.3185	-70.0335
TcIL3000.A.H_000462200	-40.1054	-81.2057
TcIL3000.A.H_000462300	-11.7718	48.5247
TcIL3000.A.H_000462400	-8.73516	-10.1838
TcIL3000.A.H_000462700:pseudogene	-40.2293	25.6479
TcIL3000.A.H_000462800	41.3516	86.1866
TcIL3000.A.H_000462900:pseudogene	34.108	66.3937
TcIL3000.A.H_000463000:pseudogene	-95.1559	37.7449
TcIL3000.A.H_000463100:pseudogene	79.947	-61.858
TcIL3000.A.H_000463200	63.0374	86.5577
TcIL3000.A.H_000463400:pseudogene	-48.1642	15.0092
TcIL3000.A.H_000463500	31.8914	21.4432
TcIL3000.A.H_000463600	-30.3236	84.4162
TcIL3000.A.H_000463700	-34.3134	-72.3247
TcIL3000.A.H_000464000	29.3185	-5.40205
TcIL3000.A.H_000464100	11.0718	72.0115
TcIL3000.A.H_000464200:pseudogene	42.4971	-5.66668
TcIL3000.A.H_000464300	28.2658	38.2857
TcIL3000.A.H_000464500:pseudogene	9.39257	61.1818
TcIL3000.A.H_000464600:pseudogene	-65.5375	2.78344
TcIL3000.A.H_000464700:pseudogene	-4.34254	35.1887
TcIL3000.A.H_000464900	7.31814	32.3689
TcIL3000.A.H_000465000	36.5474	-67.9925
TcIL3000.A.H_000465100	30.4154	69.1846
TcIL3000.A.H_000465200	20.7194	-23.6681
TcIL3000.A.H_000465600:pseudogene	-26.0308	-48.9961
TcIL3000.A.H_000465700	42.7701	-74.006
TcIL3000.A.H_000465800	4.65216	45.8017
TcIL3000.A.H_000465900	-85.6431	35.8187
TcIL3000.A.H_000466000	42.4	-51.2189
TcIL3000.A.H_000466100	65.9398	19.5487
TcIL3000.A.H_000466200	61.0511	-45.4441
TcIL3000.A.H_000466400:pseudogene	-15.6187	45.3134
TcIL3000.A.H_000466500	21.3604	-50.5964
TcIL3000.A.H_000466600	-8.39624	-9.18693
TcIL3000.A.H_000466700:pseudogene	15.9457	116.511
TcIL3000.A.H_000466800	36.3669	35.6488
TcIL3000.A.H_000466900	-1.5322	24.3596
TcIL3000.A.H_000467000	48.0563	83.8102
TcIL3000.A.H_000467100	-67.0612	43.9215
TcIL3000.A.H_000467200:pseudogene	-84.1333	36.3412
TcIL3000.A.H_000467300	-14.8226	64.4569
TcIL3000.A.H_000467500	19.9707	58.7713
TcIL3000.A.H_000467600	-57.4457	-12.6274
TcIL3000.A.H_000467900	68.9465	65.4094
TcIL3000.A.H_000468000:pseudogene	-40.2163	14.1623
TcIL3000.A.H_000468200	-42.3899	-13.4331
TcIL3000.A.H_000468500:pseudogene	-31.9053	51.629
TcIL3000.A.H_000468600	14.7428	113.374
TcIL3000.A.H_000468700:pseudogene	52.0628	-58.3715
TcIL3000.A.H_000468800	-25.4613	35.4854
TcIL3000.A.H_000469000	-3.71685	-3.24725
TcIL3000.A.H_000469100	73.861	72.1017
TcIL3000.A.H_000469200:pseudogene	-51.3553	-86.138
TcIL3000.A.H_000469300	-25.0768	-66.1519
TcIL3000.A.H_000469400	-26.0247	-73.0207
TcIL3000.A.H_000469600	62.9561	59.4765
TcIL3000.A.H_000469700	11.6328	-17.9806
TcIL3000.A.H_000469900	7.4672	4.97437
TcIL3000.A.H_000470000:pseudogene	33.2831	32.8385
TcIL3000.A.H_000470100	76.673	-53.0726
TcIL3000.A.H_000470200	-30.5748	-88.8441
TcIL3000.A.H_000470300	12.7293	10.9246
TcIL3000.A.H_000470400	67.2448	-80.6151
TcIL3000.A.H_000470500:pseudogene	-43.5391	-105.363
TcIL3000.A.H_000470600	-7.09818	65.5761
TcIL3000.A.H_000470800	75.877	-45.4274
TcIL3000.A.H_000471100	-46.4278	-93.0001
TcIL3000.A.H_000471500	-59.2039	-61.7312
TcIL3000.A.H_000471600	-30.5448	-104.729
TcIL3000.A.H_000471800	-23.4367	-101.788
TcIL3000.A.H_000471900	-34.3214	19.8434
TcIL3000.A.H_000472000	30.6526	52.8837
TcIL3000.A.H_000472200:pseudogene	-38.005	14.9641
TcIL3000.A.H_000472300	-66.9255	-109.802
TcIL3000.A.H_000472400	-8.25345	56.6797
TcIL3000.A.H_000472500	43.776	-63.613
TcIL3000.A.H_000472600	-30.625	23.1663
TcIL3000.A.H_000473100	-26.134	-58.9634
TcIL3000.A.H_000473200:pseudogene	-7.40596	47.8811
TcIL3000.A.H_000473400	67.2432	31.6989
TcIL3000.A.H_000473500:pseudogene	-5.47745	55.1894
TcIL3000.A.H_000473600:pseudogene	-26.6444	-54.7004
TcIL3000.A.H_000473700	59.8848	47.9411
TcIL3000.A.H_000473800	-53.4999	24.6136
TcIL3000.A.H_000473900	79.9708	-23.0215
TcIL3000.A.H_000474000:pseudogene	23.5787	52.6245
TcIL3000.A.H_000474100	20.216	78.938
TcIL3000.A.H_000474400	6.71347	28.8993
TcIL3000.A.H_000475000	49.7984	-57.9703
TcIL3000.A.H_000475100	-41.5584	-18.5003
TcIL3000.A.H_000475200	-71.8736	29.9145
TcIL3000.A.H_000475600	53.6516	59.9222
TcIL3000.A.H_000475700	70.5197	76.3522
TcIL3000.A.H_000475800:pseudogene	-95.3104	-73.3605
TcIL3000.A.H_000475900	-78.2146	-84.8204
TcIL3000.A.H_000476100:pseudogene	-32.8065	-115.223
TcIL3000.A.H_000476200	-76.7327	-77.7961
TcIL3000.A.H_000476300	-25.8581	-62.8487
TcIL3000.A.H_000476400:pseudogene	-26.4075	22.3726
TcIL3000.A.H_000476500	61.7344	82.5816
TcIL3000.A.H_000476800	-4.34725	-81.5615
TcIL3000.A.H_000477000	50.7535	32.1032
TcIL3000.A.H_000477100	-14.8029	-100.262
TcIL3000.A.H_000477300:pseudogene	-71.7938	-76.6039
TcIL3000.A.H_000477400	47.5547	-66.5056
TcIL3000.A.H_000477500	89.8026	-15.0591
TcIL3000.A.H_000477600	-44.2705	-18.8708
TcIL3000.A.H_000477800	78.2162	-55.7293
TcIL3000.A.H_000477900	84.3246	-23.1694
TcIL3000.A.H_000478000	-30.625	-112.082
TcIL3000.A.H_000478300	13.1605	-42.4956
TcIL3000.A.H_000478500	51.6438	-67.2509
TcIL3000.A.H_000478600	4.73457	31.0717
TcIL3000.A.H_000478800	-21.587	90.6337
TcIL3000.A.H_000478900	-0.690792	54.4442
TcIL3000.A.H_000479000	-1.72754	86.683
TcIL3000.A.H_000479100	19.4614	-2.69281
TcIL3000.A.H_000479200	38.6924	51.0751
TcIL3000.A.H_000479500	22.213	66.3528
TcIL3000.A.H_000479600	-50.2835	-71.0816
TcIL3000.A.H_000479700	63.5356	81.6438
TcIL3000.A.H_000479900:pseudogene	59.3099	80.7277
TcIL3000.A.H_000480100	31.7295	-73.4237
TcIL3000.A.H_000480200	-45.407	-82.7823
TcIL3000.A.H_000480300	-97.9856	38.0862
TcIL3000.A.H_000480500	-37.879	-53.5068
TcIL3000.A.H_000480600:pseudogene	35.8112	81.9825
TcIL3000.A.H_000480700	-95.516	-75.1382
TcIL3000.A.H_000480800	-37.197	-117.948
TcIL3000.A.H_000480900:pseudogene	-92.0313	-76.2017
TcIL3000.A.H_000481100:pseudogene	36.3636	75.2531
TcIL3000.A.H_000481200	15.6822	40.2362
TcIL3000.A.H_000481300:pseudogene	-89.0683	43.4491
TcIL3000.A.H_000481400	50.9129	-64.6807
TcIL3000.A.H_000481500	71.092	-81.5626
TcIL3000.A.H_000481600	-85.9471	34.557
TcIL3000.A.H_000481700	53.7887	70.4699
TcIL3000.A.H_000481800	-14.1485	45.6802
TcIL3000.A.H_000481900	31.5929	-25.4736
TcIL3000.A.H_000482000	-11.5312	91.5341
TcIL3000.A.H_000482100	-48.2641	-76.6007
TcIL3000.A.H_000482300	60.7482	93.0131
TcIL3000.A.H_000482500	30.3303	15.7539
TcIL3000.A.H_000482600	67.9746	42.6341
TcIL3000.A.H_000482700	63.6045	27.7537
TcIL3000.A.H_000482800	-13.4517	35.1659
TcIL3000.A.H_000482900	26.6233	39.5526
TcIL3000.A.H_000483100	55.1414	67.2648
TcIL3000.A.H_000483300	-16.8193	85.7148
TcIL3000.A.H_000484800	56.6141	41.4992
TcIL3000.A.H_000485000	-36.781	-113.53
TcIL3000.A.H_000485100	-37.935	-4.08008
TcIL3000.A.H_000485200	27.9121	58.8097
TcIL3000.A.H_000485400	-95.3165	41.8582
TcIL3000.A.H_000485500	-14.7745	91.5106
TcIL3000.A.H_000485600	70.1837	-55.1103
TcIL3000.A.H_000485700	-34.7929	-110.654
TcIL3000.A.H_000485800	-4.59088	7.76265
TcIL3000.A.H_000485900	17.4721	37.3578
TcIL3000.A.H_000486000	30.8014	16.0347
TcIL3000.A.H_000486100	110.894	-23.794
TcIL3000.A.H_000486200:pseudogene	-2.85749	35.7691
TcIL3000.A.H_000486300	38.4209	31.4765
TcIL3000.A.H_000486400	5.7365	98.3459
TcIL3000.A.H_000486700:pseudogene	38.1372	0.287342
TcIL3000.A.H_000486800	68.1302	-23.0773
TcIL3000.A.H_000486900	69.4823	-22.7977
TcIL3000.A.H_000487000	70.8697	-15.8797
TcIL3000.A.H_000487200	66.268	-23.3225
TcIL3000.A.H_000487300	73.4994	-14.5324
TcIL3000.A.H_000487400	35.7904	-45.8877
TcIL3000.A.H_000487900	69.4935	-21.1334
TcIL3000.A.H_000488100	71.1128	-24.0027
TcIL3000.A.H_000488200	70.8487	-13.9135
TcIL3000.A.H_000488400	36.1585	-48.0854
TcIL3000.A.H_000488700	70.2963	-25.1163
TcIL3000.A.H_000489600	-46.3096	-103.08
TcIL3000.A.H_000489700:pseudogene	48.0946	-78.272
TcIL3000.A.H_000489800	8.29658	88.4582
TcIL3000.A.H_000490200	-24.069	91.8396
TcIL3000.A.H_000490300	-30.3726	-13.7945
TcIL3000.A.H_000490400:pseudogene	14.6361	25.8683
TcIL3000.A.H_000490500	67.5057	-58.0054
TcIL3000.A.H_000490600	-56.0113	-100.783
TcIL3000.A.H_000490800	8.09018	-37.1917
TcIL3000.A.H_000491000	62.1379	-43.2951
TcIL3000.A.H_000491100	29.8951	20.9707
TcIL3000.A.H_000491200	47.7674	92.4071
TcIL3000.A.H_000491300:pseudogene	-30.2886	-62.354
TcIL3000.A.H_000491600	99.7844	-9.48517
TcIL3000.A.H_000491700	59.2051	47.5275
TcIL3000.A.H_000491800	-18.5709	-98.6747
TcIL3000.A.H_000491900:pseudogene	-43.5529	-78.1624
TcIL3000.A.H_000492000	52.8292	86.1177
TcIL3000.A.H_000492100	58.5132	45.8717
TcIL3000.A.H_000492200	-26.2638	-53.0725
TcIL3000.A.H_000492300:pseudogene	-58.2188	-113.945
TcIL3000.A.H_000492500:pseudogene	-72.1693	-95.5175
TcIL3000.A.H_000492600	-99.3429	-79.2764
TcIL3000.A.H_000492700:pseudogene	-42.1771	-102.154
TcIL3000.A.H_000492900	-37.5098	88.2214
TcIL3000.A.H_000493000:pseudogene	57.1585	50.81
TcIL3000.A.H_000493200	-54.1507	-108.075
TcIL3000.A.H_000493400:pseudogene	-32.6175	83.8593
TcIL3000.A.H_000493600:pseudogene	-53.8936	35.4845
TcIL3000.A.H_000493800:pseudogene	-41.5127	-106.586
TcIL3000.A.H_000493900:pseudogene	-73.1025	21.9239
TcIL3000.A.H_000494000:pseudogene	-60.7639	50.0547
TcIL3000.A.H_000494200	16.5663	63.0729
TcIL3000.A.H_000494300	-53.1299	-43.1813
TcIL3000.A.H_000494400	-58.6301	-80.0828
TcIL3000.A.H_000494500	-59.7721	14.5592
TcIL3000.A.H_000494600	-80.256	43.0291
TcIL3000.A.H_000494900	-37.4454	-116.666
TcIL3000.A.H_000495200:pseudogene	-59.3562	-120.892
TcIL3000.A.H_000495300	24.5621	69.9109
TcIL3000.A.H_000495400:pseudogene	-14.3739	-58.7817
TcIL3000.A.H_000495500	33.0923	-67.7702
TcIL3000.A.H_000495600:pseudogene	-38.0229	-58.2701
TcIL3000.A.H_000495700	-82.3429	39.8978
TcIL3000.A.H_000495800	-83.1011	40.0546
TcIL3000.A.H_000496100	42.6426	59.7652
TcIL3000.A.H_000496200	36.8787	-38.3499
TcIL3000.A.H_000496300:pseudogene	80.2011	-61.0954
TcIL3000.A.H_000496400:pseudogene	-45.8667	31.7101
TcIL3000.A.H_000496500	33.284	66.9014
TcIL3000.A.H_000496700	-23.7872	-100.195
TcIL3000.A.H_000496800:pseudogene	-58.1948	-115.558
TcIL3000.A.H_000496900	-68.1429	-106.861
TcIL3000.A.H_000497000	62.2812	44.3212
TcIL3000.A.H_000497100	-40.498	-86.0273
TcIL3000.A.H_000497200	-0.335664	90.7611
TcIL3000.A.H_000497400	-69.5025	-19.8173
TcIL3000.A.H_000497500	-53.5845	-68.2242
TcIL3000.A.H_000497600	-56.6269	-51.1148
TcIL3000.A.H_000497700	38.8912	61.7941
TcIL3000.A.H_000497800	59.6985	82.7291
TcIL3000.A.H_000498000	60.2875	-32.4649
TcIL3000.A.H_000498200	-52.4331	-62.1661
TcIL3000.A.H_000498300	45.5471	72.2205
TcIL3000.A.H_000498600	-37.5719	26.4689
TcIL3000.A.H_000498700	-34.3344	-69.522
TcIL3000.A.H_000498800	-36.2283	22.1123
TcIL3000.A.H_000498900:pseudogene	17.7489	29.5428
TcIL3000.A.H_000499000:pseudogene	-43.5046	14.6687
TcIL3000.A.H_000499100:pseudogene	53.8662	8.1397
TcIL3000.A.H_000499400	35.2642	-71.1063
TcIL3000.A.H_000499500	34.168	-40.4133
TcIL3000.A.H_000499600	-82.4655	41.7509
TcIL3000.A.H_000499900	-22.3068	-57.482
TcIL3000.A.H_000500000:pseudogene	-33.2401	-97.6682
TcIL3000.A.H_000500100	-69.3189	-16.3375
TcIL3000.A.H_000500200:pseudogene	-67.2919	-103.838
TcIL3000.A.H_000500300	57.5184	15.365
TcIL3000.A.H_000500400	-58.6499	-122.765
TcIL3000.A.H_000500500:pseudogene	89.6564	-3.56725
TcIL3000.A.H_000500600	93.3264	-10.4454
TcIL3000.A.H_000500700	-112.693	-17.8995
TcIL3000.A.H_000500900	34.1615	67.9761
TcIL3000.A.H_000501000	50.8102	87.2789
TcIL3000.A.H_000501200	68.3546	-57.2124
TcIL3000.A.H_000501300	-60.6384	-109.469
TcIL3000.A.H_000501400	32.0142	51.9882
TcIL3000.A.H_000501500	8.31332	65.4369
TcIL3000.A.H_000501700:pseudogene	26.7435	-16.1109
TcIL3000.A.H_000501900	-54.4312	-70.4175
TcIL3000.A.H_000502000	-53.9879	22.7367
TcIL3000.A.H_000502200:pseudogene	39.8574	50.6491
TcIL3000.A.H_000502500	59.7408	11.3487
TcIL3000.A.H_000502600	19.5096	54.7999
TcIL3000.A.H_000502700	18.0056	-46.1628
TcIL3000.A.H_000502800:pseudogene	-69.1787	-79.1182
TcIL3000.A.H_000502900	3.771	43.3309
TcIL3000.A.H_000503100	8.69383	54.0816
TcIL3000.A.H_000503200	103.856	-4.16562
TcIL3000.A.H_000503300	68.768	56.6783
TcIL3000.A.H_000503500:pseudogene	0.423911	79.7061
TcIL3000.A.H_000503600	-22.2238	-80.7004
TcIL3000.A.H_000503800	-14.3499	93.7232
TcIL3000.A.H_000503900	2.32943	8.35542
TcIL3000.A.H_000504000	-1.03245	47.0119
TcIL3000.A.H_000504100	74.8931	79.3666
TcIL3000.A.H_000504200	-1.47874	-16.6503
TcIL3000.A.H_000504300:pseudogene	-25.2226	-106.781
TcIL3000.A.H_000504500	-83.6163	30.998
TcIL3000.A.H_000504600	46.8013	23.5683
TcIL3000.A.H_000505000	28.4559	56.1468
TcIL3000.A.H_000505100:pseudogene	47.4311	36.2489
TcIL3000.A.H_000505200:pseudogene	-42.615	-48.7753
TcIL3000.A.H_000505300	-114.273	-18.1696
TcIL3000.A.H_000505400:pseudogene	56.2857	-56.081
TcIL3000.A.H_000505500	-92.2782	-73.5377
TcIL3000.A.H_000505600	64.4361	67.204
TcIL3000.A.H_000505700:pseudogene	-31.6532	12.5272
TcIL3000.A.H_000505800	-23.0041	-89.9205
TcIL3000.A.H_000506000	-0.699646	77.5034
TcIL3000.A.H_000506100	66.2536	80.7741
TcIL3000.A.H_000506200:pseudogene	13.5344	21.4166
TcIL3000.A.H_000506300	96.7956	-28.9175
TcIL3000.A.H_000506500:pseudogene	-51.4142	14.0059
TcIL3000.A.H_000506600	47.2362	62.193
TcIL3000.A.H_000506800	-70.5383	-82.3896
TcIL3000.A.H_000506900	36.4026	60.4475
TcIL3000.A.H_000507000	43.3114	-7.75635
TcIL3000.A.H_000507100:pseudogene	42.6435	-70.4705
TcIL3000.A.H_000507200	-57.2309	-123.972
TcIL3000.A.H_000507300	-94.7726	-77.022
TcIL3000.A.H_000507400	-13.2945	50.3123
TcIL3000.A.H_000507500	-72.9993	-80.7147
TcIL3000.A.H_000507700	36.7625	-1.71539
TcIL3000.A.H_000507800	-44.0724	18.9607
TcIL3000.A.H_000507900	-22.284	73.6671
TcIL3000.A.H_000508000	-27.6663	-77.2159
TcIL3000.A.H_000508100	50.4419	-69.2257
TcIL3000.A.H_000508200	-74.4271	-26.214
TcIL3000.A.H_000508400	-73.8843	-24.0453
TcIL3000.A.H_000509500:pseudogene	-79.6332	17.9965
TcIL3000.A.H_000509700:pseudogene	-95.5909	40.3001
TcIL3000.A.H_000509800	27.1448	71.0407
TcIL3000.A.H_000510000	-73.1143	-81.8774
TcIL3000.A.H_000510200	-88.3598	31.4486
TcIL3000.A.H_000510300	-5.35699	72.7829
TcIL3000.A.H_000510400	-19.4258	-58.83
TcIL3000.A.H_000510500	-32.3087	-32.2773
TcIL3000.A.H_000510600	-19.8322	-56.6353
TcIL3000.A.H_000510900	3.16326	63.925
TcIL3000.A.H_000511000	-34.8409	-43.4244
TcIL3000.A.H_000511100	-68.3798	-109.458
TcIL3000.A.H_000511200	-94.8958	-76.0701
TcIL3000.A.H_000511300	85.7017	-9.20387
TcIL3000.A.H_000511500	47.8257	87.7036
TcIL3000.A.H_000511700	-42.9134	-1.30314
TcIL3000.A.H_000511900	25.5843	96.9042
TcIL3000.A.H_000512000	67.7948	67.3357
TcIL3000.A.H_000512300	35.0609	-76.1855
TcIL3000.A.H_000512400	25.4327	97.7069
TcIL3000.A.H_000512500:pseudogene	-9.18393	-112.976
TcIL3000.A.H_000512700	36.7106	23.872
TcIL3000.A.H_000512800	61.6109	29.4965
TcIL3000.A.H_000513000	2.42715	22.5503
TcIL3000.A.H_000513100	8.17161	68.1506
TcIL3000.A.H_000513200	32.8481	56.6517
TcIL3000.A.H_000513300	-44.4218	-106.804
TcIL3000.A.H_000513400	-41.3936	-109.906
TcIL3000.A.H_000513500	58.7737	79.9285
TcIL3000.A.H_000513600	-46.2794	-85.0824
TcIL3000.A.H_000513700	-4.34421	98.4792
TcIL3000.A.H_000513800	56.7853	45.0971
TcIL3000.A.H_000513900	-77.4525	42.1001
TcIL3000.A.H_000514100	19.7865	72.4397
TcIL3000.A.H_000514400:pseudogene	-89.9694	36.2611
TcIL3000.A.H_000514500	36.2195	50.482
TcIL3000.A.H_000514600:pseudogene	-29.1489	34.6948
TcIL3000.A.H_000514700	-36.3026	20.8785
TcIL3000.A.H_000515000	64.1911	63.3267
TcIL3000.A.H_000515100	-48.5543	-88.5209
TcIL3000.A.H_000515200	17.1571	5.77411
TcIL3000.A.H_000515300	-57.0294	-98.6627
TcIL3000.A.H_000515400:pseudogene	-58.0605	-91.0966
TcIL3000.A.H_000515600	33.4099	-72.8514
[truncated: 3,645 more rows]

## Sheet: Fig1C_IV_TcPCF_n3
	Dim.1	Dim.2
TcIL3000.A.H_000005100	14.2939	-112.14
TcIL3000.A.H_000005400:pseudogene	9.53499	-46.172
TcIL3000.A.H_000005600	37.099	-52.0461
TcIL3000.A.H_000005900	23.5103	51.641
TcIL3000.A.H_000006100:pseudogene	15.1024	-48.8313
TcIL3000.A.H_000006200	55.4449	19.0127
TcIL3000.A.H_000006300	105.653	-2.03923
TcIL3000.A.H_000006600	96.8971	-18.3066
TcIL3000.A.H_000006700	46.5314	-70.8439
TcIL3000.A.H_000007000	9.02088	-21.3195
TcIL3000.A.H_000007200	11.4504	-47.3235
TcIL3000.A.H_000007400	13.8458	-44.6671
TcIL3000.A.H_000012000	-12.8359	84.9342
TcIL3000.A.H_000012100	92.1711	-3.31609
TcIL3000.A.H_000012200	76.6651	16.3591
TcIL3000.A.H_000012300	-32.8979	62.8581
TcIL3000.A.H_000012400:pseudogene	-85.4448	-78.7295
TcIL3000.A.H_000012500	36.8513	-58.6891
TcIL3000.A.H_000012600	-49.9128	-78.8966
TcIL3000.A.H_000012700	-65.5672	-79.6652
TcIL3000.A.H_000012800	-76.9099	-86.2505
TcIL3000.A.H_000012900	-93.828	47.1873
TcIL3000.A.H_000013000	76.5966	39.0191
TcIL3000.A.H_000013300	-69.2972	-59.57
TcIL3000.A.H_000013700	14.2798	-57.8438
TcIL3000.A.H_000013900	31.8	-57.4786
TcIL3000.A.H_000014000	16.0324	21.4155
TcIL3000.A.H_000014400	33.0297	-51.083
TcIL3000.A.H_000014500	-14.8997	-38.6883
TcIL3000.A.H_000015000:pseudogene	-28.2575	28.3437
TcIL3000.A.H_000015100	-29.1317	-34.5363
TcIL3000.A.H_000015200:pseudogene	101.146	20.015
TcIL3000.A.H_000015300:pseudogene	-27.0951	-35.6371
TcIL3000.A.H_000015400:pseudogene	7.34799	90.8205
TcIL3000.A.H_000015500:pseudogene	71.6315	35.8934
TcIL3000.A.H_000015600:pseudogene	0.998549	28.3302
TcIL3000.A.H_000015700	41.7812	10.2499
TcIL3000.A.H_000015800	-62.1145	-61.4164
TcIL3000.A.H_000015900	-66.6338	-88.634
TcIL3000.A.H_000016000:pseudogene	100.218	20.1278
TcIL3000.A.H_000016100	-95.139	70.9352
TcIL3000.A.H_000016200:pseudogene	41.1186	29.343
TcIL3000.A.H_000016500	12.2856	56.1436
TcIL3000.A.H_000016600	74.1881	10.4414
TcIL3000.A.H_000016900:pseudogene	-78.2345	30.8822
TcIL3000.A.H_000017000	63.4035	4.66869
TcIL3000.A.H_000017300	16.2138	-17.1569
TcIL3000.A.H_000017400:pseudogene	60.7762	-2.76768
TcIL3000.A.H_000017600	80.393	46.8697
TcIL3000.A.H_000017700	115.222	-0.493798
TcIL3000.A.H_000017900	38.2095	88.7701
TcIL3000.A.H_000018100:pseudogene	41.5899	-75.7189
TcIL3000.A.H_000018400:pseudogene	-104.759	-50.2761
TcIL3000.A.H_000018500	7.35437	69.5545
TcIL3000.A.H_000018700	-82.1131	-66.0002
TcIL3000.A.H_000018800	87.4288	-32.2299
TcIL3000.A.H_000018900	-98.7306	-66.9165
TcIL3000.A.H_000019000	47.5718	31.2138
TcIL3000.A.H_000019100	55.7761	35.523
TcIL3000.A.H_000019200:pseudogene	24.2565	-5.21633
TcIL3000.A.H_000019300	16.2231	-98.9482
TcIL3000.A.H_000019400:pseudogene	110.386	10.9152
TcIL3000.A.H_000019500	1.28387	87.8916
TcIL3000.A.H_000019900:pseudogene	100.738	25.7935
TcIL3000.A.H_000020000:pseudogene	-52.2772	-83.4009
TcIL3000.A.H_000020100:pseudogene	-67.181	-56.7455
TcIL3000.A.H_000020200	-42.2885	17.0799
TcIL3000.A.H_000020300:pseudogene	40.1982	44.7503
TcIL3000.A.H_000020400	-92.0728	-80.1926
TcIL3000.A.H_000020600:pseudogene	19.7058	55.9063
TcIL3000.A.H_000020800	-65.4078	-71.2884
TcIL3000.A.H_000020900	-91.2584	47.59
TcIL3000.A.H_000023600	-68.6442	-43.3679
TcIL3000.A.H_000032300	13.8359	58.2631
TcIL3000.A.H_000034900	24.7658	-106.974
TcIL3000.A.H_000035800:pseudogene	87.906	-0.844831
TcIL3000.A.H_000035900:pseudogene	-98.6027	-55.7055
TcIL3000.A.H_000036100	-79.982	-88.7871
TcIL3000.A.H_000036300	-51.0628	16.4189
TcIL3000.A.H_000036400	66.7598	32.6569
TcIL3000.A.H_000036500	90.8117	-1.09136
TcIL3000.A.H_000036600:pseudogene	-93.4613	-46.748
TcIL3000.A.H_000036800:pseudogene	-16.3005	-68.8621
TcIL3000.A.H_000036900	105.504	12.2144
TcIL3000.A.H_000037000:pseudogene	80.1762	5.11015
TcIL3000.A.H_000037100	-6.03844	-10.1268
TcIL3000.A.H_000037300	74.2813	86.1301
TcIL3000.A.H_000037500	30.6992	-89.9244
TcIL3000.A.H_000039300	17.0017	74.2308
TcIL3000.A.H_000039400	23.3523	-5.32231
TcIL3000.A.H_000040700	112.104	31.3302
TcIL3000.A.H_000040800	2.28677	-61.8129
TcIL3000.A.H_000041200:pseudogene	-28.4611	-58.0074
TcIL3000.A.H_000041300	-92.3801	-92.5588
TcIL3000.A.H_000041400	37.0215	95.5462
TcIL3000.A.H_000041500	-5.9603	24.101
TcIL3000.A.H_000041700	57.3606	25.4208
TcIL3000.A.H_000041900	74.543	73.4904
TcIL3000.A.H_000042000	23.4015	-50.6288
TcIL3000.A.H_000042100:pseudogene	-91.2767	57.7814
TcIL3000.A.H_000042200:pseudogene	-42.3141	-79.7068
TcIL3000.A.H_000042300	40.934	65.3502
TcIL3000.A.H_000042500	-91.8752	15.8705
TcIL3000.A.H_000042600	63.3753	39.5027
TcIL3000.A.H_000042800	80.3207	62.6978
TcIL3000.A.H_000043100	10.0815	80.7681
TcIL3000.A.H_000043400	11.1066	-110.498
TcIL3000.A.H_000044700:pseudogene	-72.0011	-67.1146
TcIL3000.A.H_000044800	-90.9381	54.3134
TcIL3000.A.H_000044900:pseudogene	81.058	0.66048
TcIL3000.A.H_000045000:pseudogene	71.6984	90.1779
TcIL3000.A.H_000045100	75.0892	77.419
TcIL3000.A.H_000045300	23.0428	-117.169
TcIL3000.A.H_000045600	66.5801	-29.9551
TcIL3000.A.H_000045700	69.5326	28.3716
TcIL3000.A.H_000045900:pseudogene	13.5461	-46.2896
TcIL3000.A.H_000046000	4.4131	-42.2548
TcIL3000.A.H_000046200	38.9588	52.7432
TcIL3000.A.H_000046300	-14.1365	28.8618
TcIL3000.A.H_000046400:pseudogene	-44.2684	26.175
TcIL3000.A.H_000046600	87.9745	0.725434
TcIL3000.A.H_000046700	19.3064	-103.006
TcIL3000.A.H_000046900	-60.0763	-81.8543
TcIL3000.A.H_000047000	90.9217	-19.4162
TcIL3000.A.H_000047100	-40.7105	-75.5862
TcIL3000.A.H_000047200	72.3273	23.7189
TcIL3000.A.H_000047300	14.6881	-44.502
TcIL3000.A.H_000047400	28.2794	-114.961
TcIL3000.A.H_000047500	29.5401	-68.9998
TcIL3000.A.H_000047600	-48.9079	4.49278
TcIL3000.A.H_000047800	55.9321	25.9084
TcIL3000.A.H_000047900	-27.105	-52.8488
TcIL3000.A.H_000048000:pseudogene	-88.3141	-29.1529
TcIL3000.A.H_000048100	31.4138	-55.0777
TcIL3000.A.H_000048200	-95.631	-53.7115
TcIL3000.A.H_000048300	-46.7539	-83.3503
TcIL3000.A.H_000048500	63.6814	88.5506
TcIL3000.A.H_000048600	46.3944	-15.695
TcIL3000.A.H_000048700:pseudogene	8.96239	-8.1964
TcIL3000.A.H_000048800:pseudogene	25.156	-67.1059
TcIL3000.A.H_000048900:pseudogene	-10.0467	4.50831
TcIL3000.A.H_000049200	32.378	45.137
TcIL3000.A.H_000051500	-2.06728	-18.6935
TcIL3000.A.H_000053000	34.3024	-103.187
TcIL3000.A.H_000053200	25.4146	-93.5695
TcIL3000.A.H_000053300	33.3799	-90.6732
TcIL3000.A.H_000054200	-44.6069	-26.7438
TcIL3000.A.H_000054300	35.9558	-87.1806
TcIL3000.A.H_000054400	43.2951	-9.36969
TcIL3000.A.H_000059300	-43.345	41.3707
TcIL3000.A.H_000060200	-44.6454	34.1833
TcIL3000.A.H_000060300	-44.6464	34.18
TcIL3000.A.H_000061000	24.6257	-42.2555
TcIL3000.A.H_000061100	-60.9292	44.4813
TcIL3000.A.H_000061300	-34.5685	-42.5996
TcIL3000.A.H_000061400	68.6866	56.8545
TcIL3000.A.H_000061500	-6.98099	75.6031
TcIL3000.A.H_000061700	-105.714	-48.6964
TcIL3000.A.H_000061800	17.4987	25.2251
TcIL3000.A.H_000061900	-48.4685	-1.51318
TcIL3000.A.H_000062000	-98.7652	-41.6565
TcIL3000.A.H_000062100	55.8124	27.8989
TcIL3000.A.H_000062600	2.27016	28.1086
TcIL3000.A.H_000062700:pseudogene	7.74509	-93.4215
TcIL3000.A.H_000062800	79.5921	69.4208
TcIL3000.A.H_000063200	-91.7359	34.199
TcIL3000.A.H_000064700	78.8698	23.6827
TcIL3000.A.H_000065900:pseudogene	39.411	-31.2246
TcIL3000.A.H_000067600:pseudogene	54.6181	18.7516
TcIL3000.A.H_000070700	1.2138	64.3822
TcIL3000.A.H_000071000	84.1181	41.7615
TcIL3000.A.H_000072800	-15.8536	-38.4758
TcIL3000.A.H_000073100	37.2305	-72.131
TcIL3000.A.H_000073200:pseudogene	31.6267	-98.6516
TcIL3000.A.H_000073400	64.3102	88.1965
TcIL3000.A.H_000080400	61.1581	34.4491
TcIL3000.A.H_000080500	-54.7173	-53.7714
TcIL3000.A.H_000085300	59.0234	22.4052
TcIL3000.A.H_000091900	46.4461	-70.833
TcIL3000.A.H_000092200	-76.0808	-41.7994
TcIL3000.A.H_000093500	15.0479	55.0416
TcIL3000.A.H_000101000	56.6437	16.4123
TcIL3000.A.H_000101200	24.2273	62.4666
TcIL3000.A.H_000101300	-76.0552	-47.9054
TcIL3000.A.H_000102900	-45.107	-57.7668
TcIL3000.A.H_000106100	-28.8616	65.0705
TcIL3000.A.H_000108900	-18.8893	-51.3398
TcIL3000.A.H_000109100	9.5582	-15.5261
TcIL3000.A.H_000120100	-66.9429	21.248
TcIL3000.A.H_000120200	14.4459	-89.9733
TcIL3000.A.H_000121900	-1.93754	12.0086
TcIL3000.A.H_000123100	16.3943	-39.4518
TcIL3000.A.H_000123900	36.5631	43.5344
TcIL3000.A.H_000125600	56.5058	32.1241
TcIL3000.A.H_000126100	19.1363	52.562
TcIL3000.A.H_000135400	39.7891	-56.8943
TcIL3000.A.H_000137800	-0.666222	-20.6228
TcIL3000.A.H_000141300	36.4888	-28.1899
TcIL3000.A.H_000141400	0.848234	-65.5989
TcIL3000.A.H_000144200	30.3266	-61.7065
TcIL3000.A.H_000145900	-3.80616	74.9058
TcIL3000.A.H_000146000	-6.55683	94.3423
TcIL3000.A.H_000146300:pseudogene	19.9624	36.4556
TcIL3000.A.H_000146500	71.7615	36.2639
TcIL3000.A.H_000147100	-11.708	17.8532
TcIL3000.A.H_000147500	79.1846	-15.646
TcIL3000.A.H_000147600	-66.0145	-23.886
TcIL3000.A.H_000147900	80.2415	77.8765
TcIL3000.A.H_000148200	-81.9947	-40.8418
TcIL3000.A.H_000149200	21.1657	-102.385
TcIL3000.A.H_000150100	10.2896	20.7403
TcIL3000.A.H_000150800	11.2012	21.7974
TcIL3000.A.H_000151600:pseudogene	-20.3371	-7.46716
TcIL3000.A.H_000151700:pseudogene	-18.2902	-27.0767
TcIL3000.A.H_000153100:pseudogene	37.5551	63.4323
TcIL3000.A.H_000154600:pseudogene	107.93	10.3572
TcIL3000.A.H_000154800	38.1167	-90.7495
TcIL3000.A.H_000154900	76.8947	91.9351
TcIL3000.A.H_000155000	92.7657	8.88772
TcIL3000.A.H_000155100	17.0304	-120.745
TcIL3000.A.H_000156300	37.048	-52.8394
TcIL3000.A.H_000157900	73.1034	88.5327
TcIL3000.A.H_000159600	2.75952	67.2925
TcIL3000.A.H_000165300	49.7594	-68.9265
TcIL3000.A.H_000166000	-61.2114	-51.427
TcIL3000.A.H_000166200:pseudogene	44.8263	-70.8124
TcIL3000.A.H_000167100:pseudogene	44.7328	-72.0755
TcIL3000.A.H_000170300	109.852	2.4134
TcIL3000.A.H_000170400	-29.317	14.9835
TcIL3000.A.H_000170500	21.8229	26.0601
TcIL3000.A.H_000171100	-45.7838	-85.2615
TcIL3000.A.H_000171200	25.2922	-50.9779
TcIL3000.A.H_000172400:pseudogene	11.6027	-105.087
TcIL3000.A.H_000173300	1.04224	-68.8318
TcIL3000.A.H_000173400	2.77893	-66.5438
TcIL3000.A.H_000173700	4.05234	-64.1245
TcIL3000.A.H_000174500	31.966	-105.508
TcIL3000.A.H_000177400	-79.801	-77.7003
TcIL3000.A.H_000179500	-5.04383	-56.013
TcIL3000.A.H_000179600	85.2781	9.16972
TcIL3000.A.H_000179700	35.4433	-79.7477
TcIL3000.A.H_000179800	29.0148	-98.9331
TcIL3000.A.H_000181400	-87.9771	62.2197
TcIL3000.A.H_000181500	88.1332	2.98982
TcIL3000.A.H_000181600	29.4959	67.1043
TcIL3000.A.H_000182500:pseudogene	70.2769	45.866
TcIL3000.A.H_000183400	69.6124	34.945
TcIL3000.A.H_000184600	17.9822	-48.9156
TcIL3000.A.H_000184800	-81.8935	-70.7581
TcIL3000.A.H_000185200	50.3865	24.9914
TcIL3000.A.H_000185300	-76.8573	-40.9487
TcIL3000.A.H_000190900	44.1174	-72.7454
TcIL3000.A.H_000194000	39.5871	47.6496
TcIL3000.A.H_000197400	74.7729	90.0045
TcIL3000.A.H_000201100	68.4467	91.6735
TcIL3000.A.H_000201500	16.0879	-58.6061
TcIL3000.A.H_000202000	-7.84685	-6.47409
TcIL3000.A.H_000202300	-85.1226	-63.4145
TcIL3000.A.H_000202400	2.78338	10.1117
TcIL3000.A.H_000203500	8.93057	3.11755
TcIL3000.A.H_000203600	114.076	7.8339
TcIL3000.A.H_000204400:pseudogene	73.1573	1.09477
TcIL3000.A.H_000205000:pseudogene	4.9971	29.3788
TcIL3000.A.H_000205800	-91.9175	65.7055
TcIL3000.A.H_000207700:pseudogene	22.8965	31.441
TcIL3000.A.H_000207800:pseudogene	-49.4909	1.87122
TcIL3000.A.H_000207900	99.8065	-9.49554
TcIL3000.A.H_000208000	25.8309	-52.759
TcIL3000.A.H_000208700	12.4522	22.8796
TcIL3000.A.H_000208800	11.7932	22.3765
TcIL3000.A.H_000209000:pseudogene	22.2694	82.788
TcIL3000.A.H_000209100:pseudogene	22.3762	82.5244
TcIL3000.A.H_000210100	54.0375	73.1801
TcIL3000.A.H_000210400	40.0794	55.159
TcIL3000.A.H_000210700	38.0023	85.866
TcIL3000.A.H_000210900	70.9634	38.5621
TcIL3000.A.H_000211400	79.3214	29.5986
TcIL3000.A.H_000212700	74.603	90.2022
TcIL3000.A.H_000214200	-26.9337	71.6874
TcIL3000.A.H_000214300:pseudogene	93.4392	22.6025
TcIL3000.A.H_000214400	-60.732	-61.4492
TcIL3000.A.H_000214800	-88.9632	-82.6625
TcIL3000.A.H_000214900	-16.0126	58.1032
TcIL3000.A.H_000215700	91.5769	7.27296
TcIL3000.A.H_000216100	-1.39652	-61.6427
TcIL3000.A.H_000216500	-11.2094	88.4908
TcIL3000.A.H_000216600	20.5885	9.37157
TcIL3000.A.H_000216800:pseudogene	58.8707	5.60301
TcIL3000.A.H_000216900	-97.3984	67.2133
TcIL3000.A.H_000218100	49.194	-69.3167
TcIL3000.A.H_000218500	107.701	6.98807
TcIL3000.A.H_000218600:pseudogene	55.1545	7.07422
TcIL3000.A.H_000219300:pseudogene	11.5933	-16.6744
TcIL3000.A.H_000220000	26.8601	-40.2531
TcIL3000.A.H_000220100:pseudogene	106.163	16.029
TcIL3000.A.H_000220600	-84.3267	58.2075
TcIL3000.A.H_000220700	38.1117	-90.7357
TcIL3000.A.H_000221100	78.9722	43.1867
TcIL3000.A.H_000221400	-36.094	24.3037
TcIL3000.A.H_000223000:pseudogene	33.0144	76.8865
TcIL3000.A.H_000223100	-93.1511	-32.396
TcIL3000.A.H_000223700	-16.6498	57.5875
TcIL3000.A.H_000224900	92.3793	-25.7397
TcIL3000.A.H_000225100	28.3382	-95.9045
TcIL3000.A.H_000225800	32.2983	-92.9919
TcIL3000.A.H_000226100	26.579	-25.5756
TcIL3000.A.H_000226200	21.897	-98.899
TcIL3000.A.H_000226500	93.4879	11.5734
TcIL3000.A.H_000226900	59.4528	-9.12738
TcIL3000.A.H_000233600	87.4951	-17.1867
TcIL3000.A.H_000233800	35.0571	-66.1773
TcIL3000.A.H_000233900	-81.6732	-12.7631
TcIL3000.A.H_000234900	-23.5194	37.3285
TcIL3000.A.H_000235000	28.2749	48.8067
TcIL3000.A.H_000235300:pseudogene	35.8288	-76.1178
TcIL3000.A.H_000237500	33.0398	63.5169
TcIL3000.A.H_000237800	-99.4496	-37.3888
TcIL3000.A.H_000238300	-36.3562	31.7392
TcIL3000.A.H_000238400	6.7207	14.5882
TcIL3000.A.H_000240900	-47.1239	-89.0414
TcIL3000.A.H_000241800	30.0484	33.9002
TcIL3000.A.H_000241900	-96.4332	-45.3924
TcIL3000.A.H_000242300:pseudogene	-34.843	17.7017
TcIL3000.A.H_000242500	74.2899	7.37865
TcIL3000.A.H_000242600	89.3236	1.45713
TcIL3000.A.H_000243100	94.0415	-2.35643
TcIL3000.A.H_000244700	2.56049	15.5009
TcIL3000.A.H_000244800	84.3906	5.76535
TcIL3000.A.H_000244900	45.5168	12.6268
TcIL3000.A.H_000247000:pseudogene	39.4214	47.7679
TcIL3000.A.H_000248400	-42.2197	43.5251
TcIL3000.A.H_000249900	27.9963	-63.8563
TcIL3000.A.H_000250000	-51.6351	-58.6967
TcIL3000.A.H_000250100	-76.3837	57.2555
TcIL3000.A.H_000250300:pseudogene	4.70175	0.953632
TcIL3000.A.H_000251000	-82.2945	72.5574
TcIL3000.A.H_000254000	-88.6443	23.6113
TcIL3000.A.H_000254400	-88.6915	23.1384
TcIL3000.A.H_000255600	65.368	71.8232
TcIL3000.A.H_000255900	79.3393	80.1666
TcIL3000.A.H_000256100	48.4598	74.113
TcIL3000.A.H_000258400	5.26176	2.23787
TcIL3000.A.H_000258500	9.25072	10.2246
TcIL3000.A.H_000259200	113.672	12.2626
TcIL3000.A.H_000259300	-68.5351	57.3156
TcIL3000.A.H_000260600	0.311823	-61.7248
TcIL3000.A.H_000262100	38.5958	-4.48539
TcIL3000.A.H_000264400:pseudogene	81.9758	40.4754
TcIL3000.A.H_000264900	-86.1767	39.9363
TcIL3000.A.H_000265300:pseudogene	-96.9756	73.7851
TcIL3000.A.H_000265400	109.264	-2.15309
TcIL3000.A.H_000265600	-17.1925	-46.6058
TcIL3000.A.H_000267700	-89.2809	19.194
TcIL3000.A.H_000267800:pseudogene	76.8204	81.4824
TcIL3000.A.H_000270700	-73.0956	36.799
TcIL3000.A.H_000272700	-5.57098	-55.3176
TcIL3000.A.H_000274000:pseudogene	59.4948	77.8715
TcIL3000.A.H_000274100	-12.2077	85.3571
TcIL3000.A.H_000274200	21.3703	60.4652
TcIL3000.A.H_000274400	-4.93124	-63.1605
TcIL3000.A.H_000274500	-40.3645	8.369
TcIL3000.A.H_000274700	-31.3603	-1.17253
TcIL3000.A.H_000274800	64.5383	72.9229
TcIL3000.A.H_000274900	12.6829	71.0698
TcIL3000.A.H_000275000	-88.6898	73.8524
TcIL3000.A.H_000275300	92.3496	-8.80688
TcIL3000.A.H_000275400	52.9924	12.5862
TcIL3000.A.H_000275500	-68.6722	-48.0358
TcIL3000.A.H_000275600	-91.4485	-36.9416
TcIL3000.A.H_000275700	-69.6237	42.9872
TcIL3000.A.H_000275900	-16.4719	31.5416
TcIL3000.A.H_000276000	-48.9835	-59.2899
TcIL3000.A.H_000276300	-52.7022	-37.5634
TcIL3000.A.H_000276400	31.4297	-102.861
TcIL3000.A.H_000276500	82.9528	-0.644
TcIL3000.A.H_000276600:pseudogene	75.1079	84.2861
TcIL3000.A.H_000276700	-90.0815	72.972
TcIL3000.A.H_000276800	-80.0681	-46.1893
TcIL3000.A.H_000276900	-73.5774	40.6392
TcIL3000.A.H_000277000	65.9339	13.2113
TcIL3000.A.H_000277100	-80.8	-95.0887
TcIL3000.A.H_000277200	20.2445	85.3101
TcIL3000.A.H_000277400	64.8036	0.359293
TcIL3000.A.H_000277500:pseudogene	13.8312	-108.775
TcIL3000.A.H_000277600	66.183	70.6328
TcIL3000.A.H_000277700:pseudogene	27.9721	42.262
TcIL3000.A.H_000277900	-33.2676	65.7043
TcIL3000.A.H_000278000	-3.65172	96.3913
TcIL3000.A.H_000278100:pseudogene	-45.64	-93.5003
TcIL3000.A.H_000278200	23.6332	-96.2404
TcIL3000.A.H_000278400	-57.0402	-68.652
TcIL3000.A.H_000278500	-98.2731	-35.0315
TcIL3000.A.H_000278600	-105.653	-50.466
TcIL3000.A.H_000278700	62.6407	-11.8506
TcIL3000.A.H_000278800:pseudogene	-58.1933	-55.0915
TcIL3000.A.H_000278900	98.1741	19.6233
TcIL3000.A.H_000279000	87.4762	4.81704
TcIL3000.A.H_000279200:pseudogene	26.4988	-109.999
TcIL3000.A.H_000279300	-82.7041	-55.7443
TcIL3000.A.H_000279500	-23.7378	50.34
TcIL3000.A.H_000279600	-7.04589	83.3002
TcIL3000.A.H_000279700:pseudogene	58.5295	-1.99432
TcIL3000.A.H_000279800:pseudogene	-98.3429	-65.1311
TcIL3000.A.H_000279900:pseudogene	80.4208	-20.7384
TcIL3000.A.H_000280000	22.361	-6.1627
TcIL3000.A.H_000280100	26.8084	32.7743
TcIL3000.A.H_000280200	24.2613	80.5932
TcIL3000.A.H_000280500	89.7775	-1.76197
TcIL3000.A.H_000280600:pseudogene	33.4431	27.8955
TcIL3000.A.H_000280700	10.7933	26.356
TcIL3000.A.H_000280800	-60.7685	-89.9246
TcIL3000.A.H_000280900:pseudogene	-61.0528	-66.0162
TcIL3000.A.H_000281000	-81.8705	-58.4011
TcIL3000.A.H_000281100:pseudogene	-2.4572	94.809
TcIL3000.A.H_000281200	45.8904	-14.5489
TcIL3000.A.H_000281400	94.9263	22.0344
TcIL3000.A.H_000281500:pseudogene	-53.9471	-37.222
TcIL3000.A.H_000281600	-0.227601	75.5366
TcIL3000.A.H_000281700	52.3075	39.7894
TcIL3000.A.H_000281800	55.9148	7.32959
TcIL3000.A.H_000281900:pseudogene	-94.3593	-63.6972
TcIL3000.A.H_000283100	3.81231	17.7102
TcIL3000.A.H_000283300	-36.5861	-42.163
TcIL3000.A.H_000283400	46.1828	19.1979
TcIL3000.A.H_000283500	42.461	-23.4946
TcIL3000.A.H_000283700:pseudogene	5.555	35.9899
TcIL3000.A.H_000283800	72.3117	82.2379
TcIL3000.A.H_000283900	59.8556	21.5489
TcIL3000.A.H_000284000	26.4032	-32.3754
TcIL3000.A.H_000284100:pseudogene	9.75913	68.8865
TcIL3000.A.H_000284200	46.8256	38.0894
TcIL3000.A.H_000284300	39.6423	-77.021
TcIL3000.A.H_000284600	37.1548	-51.7755
TcIL3000.A.H_000286200	-13.5854	38.9765
TcIL3000.A.H_000286400	93.8312	-19.9477
TcIL3000.A.H_000286500	53.7628	73.0749
TcIL3000.A.H_000286600	-5.33518	96.8724
TcIL3000.A.H_000286700	33.2028	17.9481
TcIL3000.A.H_000286800	2.83759	-72.9424
TcIL3000.A.H_000287100	11.0257	-55.8782
TcIL3000.A.H_000287200	-86.8377	-76.7053
TcIL3000.A.H_000288300	52.0796	18.4619
TcIL3000.A.H_000288500	-18.6811	-16.9196
TcIL3000.A.H_000289100	-71.7755	-74.3411
TcIL3000.A.H_000289200	22.1489	-43.6779
TcIL3000.A.H_000289300	16.4801	-39.6267
TcIL3000.A.H_000289400	90.0375	-31.6849
TcIL3000.A.H_000289500:pseudogene	-13.4789	57.8153
TcIL3000.A.H_000289600	-13.4527	-5.61411
TcIL3000.A.H_000289800	65.7327	30.9951
TcIL3000.A.H_000290000	90.1908	48.4356
TcIL3000.A.H_000290100	-97.3944	69.4611
TcIL3000.A.H_000290200	77.0041	-6.11924
TcIL3000.A.H_000290300	27.168	-51.0935
TcIL3000.A.H_000290400	-38.5151	-68.5215
TcIL3000.A.H_000290500	-87.688	56.51
TcIL3000.A.H_000290600	57.4669	34.9523
TcIL3000.A.H_000290800:pseudogene	74.9608	17.0716
TcIL3000.A.H_000291000:pseudogene	-62.191	-60.3421
TcIL3000.A.H_000291100	50.6081	52.1801
TcIL3000.A.H_000291200	64.2029	17.6926
TcIL3000.A.H_000291300	43.7547	-7.58013
TcIL3000.A.H_000291400	25.8902	46.3885
TcIL3000.A.H_000291500	49.6316	30.4527
TcIL3000.A.H_000291700	106.516	9.47635
TcIL3000.A.H_000291800:pseudogene	57.6145	19.906
TcIL3000.A.H_000292000	49.6041	51.8335
TcIL3000.A.H_000292400	31.7539	8.88628
TcIL3000.A.H_000292500:pseudogene	81.4314	76.7689
TcIL3000.A.H_000292600	83.1912	23.9472
TcIL3000.A.H_000292700	63.1062	52.1222
TcIL3000.A.H_000292800:pseudogene	-92.1986	-64.2307
TcIL3000.A.H_000293100	-16.7365	-53.3755
TcIL3000.A.H_000293300	-29.9764	13.3268
TcIL3000.A.H_000293400	14.545	78.845
TcIL3000.A.H_000293600	-48.2337	-64.4343
TcIL3000.A.H_000293800	-21.9088	7.52151
TcIL3000.A.H_000293900	-22.3064	7.26054
TcIL3000.A.H_000294200	-73.2487	25.2031
TcIL3000.A.H_000294400:pseudogene	-90.0345	51.0247
TcIL3000.A.H_000294600	76.2269	-4.5741
TcIL3000.A.H_000294700:pseudogene	87.8541	1.61113
TcIL3000.A.H_000294800	-82.5428	-84.2123
TcIL3000.A.H_000294900	-7.08823	81.0771
TcIL3000.A.H_000295000:pseudogene	-54.3686	-88.8534
TcIL3000.A.H_000295100:pseudogene	29.7616	29.5185
TcIL3000.A.H_000295200	-24.2962	26.5709
TcIL3000.A.H_000295300	-90.6345	51.4955
TcIL3000.A.H_000295400	-91.9299	-55.9585
TcIL3000.A.H_000295600:pseudogene	15.0865	-106.384
TcIL3000.A.H_000295800	42.7244	-29.8846
TcIL3000.A.H_000295900:pseudogene	-67.9356	54.9531
TcIL3000.A.H_000296100	43.7669	-30.2994
TcIL3000.A.H_000296200	-74.7897	-52.2555
TcIL3000.A.H_000297600	47.2243	32.5229
TcIL3000.A.H_000297700:pseudogene	-74.0115	-83.4039
TcIL3000.A.H_000297800	58.4096	79.9273
TcIL3000.A.H_000297900:pseudogene	28.6503	14.0764
TcIL3000.A.H_000298000	39.9249	71.8639
TcIL3000.A.H_000298100	-24.163	30.4225
TcIL3000.A.H_000298300	25.8366	67.5596
TcIL3000.A.H_000298600	-75.4163	-54.8819
TcIL3000.A.H_000298700	-61.4941	-45.0402
TcIL3000.A.H_000298800:pseudogene	19.1044	28.3504
TcIL3000.A.H_000298900	25.0172	6.84711
TcIL3000.A.H_000299100:pseudogene	73.7442	8.19374
TcIL3000.A.H_000299200:pseudogene	-70.3349	-45.9947
TcIL3000.A.H_000299300	66.4926	-30.318
TcIL3000.A.H_000299400	-81.5858	68.6675
TcIL3000.A.H_000299500	-87.0735	51.7342
TcIL3000.A.H_000299600:pseudogene	20.5611	-91.6841
TcIL3000.A.H_000299700	-87.1091	-27.5715
TcIL3000.A.H_000299800	-51.2889	1.01625
TcIL3000.A.H_000299900	-14.3217	90.7233
TcIL3000.A.H_000300200:pseudogene	-44.8299	53.5652
TcIL3000.A.H_000300600	-45.1074	51.707
TcIL3000.A.H_000300800	-4.88302	99.574
TcIL3000.A.H_000300900	-86.9302	-50.2323
TcIL3000.A.H_000301000	-24.3699	66.5238
TcIL3000.A.H_000301100	-88.8546	55.088
TcIL3000.A.H_000301200:pseudogene	88.8421	8.86957
TcIL3000.A.H_000301300:pseudogene	-98.1215	-38.156
TcIL3000.A.H_000301400:pseudogene	22.0538	29.287
TcIL3000.A.H_000301500:pseudogene	-98.4857	-32.8806
TcIL3000.A.H_000301600	27.4189	-62.9752
TcIL3000.A.H_000301700:pseudogene	103.604	27.933
TcIL3000.A.H_000301800:pseudogene	-95.1357	-84.2152
TcIL3000.A.H_000301900	-64.1372	-57.1926
TcIL3000.A.H_000302100	-65.1453	45.3795
TcIL3000.A.H_000302200	57.4703	41.8507
TcIL3000.A.H_000302300	-95.4434	44.9756
TcIL3000.A.H_000302400	1.85103	47.0139
TcIL3000.A.H_000302500	50.5945	44.1123
TcIL3000.A.H_000302600:pseudogene	-0.384876	90.0443
TcIL3000.A.H_000302700:pseudogene	71.0216	-3.85873
TcIL3000.A.H_000302800	93.5438	-11.0272
TcIL3000.A.H_000302900	89.5475	14.3675
TcIL3000.A.H_000303100	7.28188	-53.9591
TcIL3000.A.H_000303300	-66.485	-70.1379
TcIL3000.A.H_000303400	44.5812	57.0339
TcIL3000.A.H_000303500	14.372	-109.332
TcIL3000.A.H_000303700	28.1056	-106.5
TcIL3000.A.H_000303900:pseudogene	-23.1262	55.1087
TcIL3000.A.H_000304000	-75.5084	-47.133
TcIL3000.A.H_000304100	-90.9555	56.6334
TcIL3000.A.H_000304200	-46.7254	-81.0852
TcIL3000.A.H_000304400	82.2699	-19.9946
TcIL3000.A.H_000304500	31.9975	30.229
TcIL3000.A.H_000304600	-92.2531	-71.0276
TcIL3000.A.H_000304700	59.8176	2.97312
TcIL3000.A.H_000304800	86.0427	-8.50565
TcIL3000.A.H_000305100	0.70042	-17.1044
TcIL3000.A.H_000305200	16.9361	31.9506
TcIL3000.A.H_000305300	-1.69301	81.0004
TcIL3000.A.H_000305400:pseudogene	3.68385	20.9171
TcIL3000.A.H_000305500:pseudogene	-50.0447	-80.8393
TcIL3000.A.H_000305600	-5.02175	29.5413
TcIL3000.A.H_000305700:pseudogene	-12.889	17.0516
TcIL3000.A.H_000305800	82.1632	42.0848
TcIL3000.A.H_000306100	-8.34257	89.1269
TcIL3000.A.H_000306200:pseudogene	-49.8085	-22.5272
TcIL3000.A.H_000306300	65.9619	32.5715
TcIL3000.A.H_000306400	62.9869	60.6702
TcIL3000.A.H_000306500	-84.8583	-40.9204
TcIL3000.A.H_000306700	19.0665	20.455
TcIL3000.A.H_000306800	-77.8206	-13.2733
TcIL3000.A.H_000307100	23.4398	46.9457
TcIL3000.A.H_000307300	18.2908	78.7514
TcIL3000.A.H_000307400:pseudogene	-94.3396	44.0164
TcIL3000.A.H_000307500:pseudogene	23.0275	-51.2543
TcIL3000.A.H_000307700:pseudogene	-87.4344	75.6484
TcIL3000.A.H_000307900	52.2144	14.4907
TcIL3000.A.H_000308700:pseudogene	-22.3349	-58.0957
TcIL3000.A.H_000309000	-17.8283	37.1603
TcIL3000.A.H_000309100:pseudogene	-49.958	14.0765
TcIL3000.A.H_000309200:pseudogene	51.868	29.4032
TcIL3000.A.H_000309300	79.9058	36.152
TcIL3000.A.H_000309700	-79.475	-37.309
TcIL3000.A.H_000310200	47.5541	46.0494
TcIL3000.A.H_000310300	-3.4365	93.2699
TcIL3000.A.H_000310400	30.1074	-104.553
TcIL3000.A.H_000310500	-63.9227	-67.8622
TcIL3000.A.H_000310700	18.6124	-113.218
TcIL3000.A.H_000310800	-21.7038	48.8148
TcIL3000.A.H_000310900:pseudogene	-64.2109	-72.8937
TcIL3000.A.H_000311000:pseudogene	25.2706	-64.0572
TcIL3000.A.H_000311100	34.4997	60.5377
TcIL3000.A.H_000311200:pseudogene	-100.878	53.4419
TcIL3000.A.H_000311300	6.98255	74.4977
TcIL3000.A.H_000311400	-64.0641	-82.4901
TcIL3000.A.H_000311500	52.2934	39.9434
TcIL3000.A.H_000311600	-96.0866	-31.6493
TcIL3000.A.H_000311700	81.8342	-53.2985
TcIL3000.A.H_000311800	-14.6852	-56.9714
TcIL3000.A.H_000311900	67.4071	-71.5061
TcIL3000.A.H_000312000	-99.2453	-63.7025
TcIL3000.A.H_000312100	-108.084	-37.8183
TcIL3000.A.H_000312200	46.0912	61.5682
TcIL3000.A.H_000312300	19.193	-90.6787
TcIL3000.A.H_000312500	-99.927	-48.7033
TcIL3000.A.H_000312700:pseudogene	-84.8907	34.6651
TcIL3000.A.H_000313000	61.0883	78.4503
TcIL3000.A.H_000313100:pseudogene	9.50089	-19.222
TcIL3000.A.H_000313200	-34.2667	73.8192
TcIL3000.A.H_000313300	-88.5522	-77.4443
TcIL3000.A.H_000313500	-90.1114	-44.3968
TcIL3000.A.H_000313600	-96.4469	-51.1693
TcIL3000.A.H_000313700	79.1992	33.9383
TcIL3000.A.H_000313800	-41.4919	11.0736
TcIL3000.A.H_000313900	4.59401	-5.42833
TcIL3000.A.H_000314000	-14.2173	14.5867
TcIL3000.A.H_000314100	29.5641	72.3875
TcIL3000.A.H_000314400	-93.3602	58.2334
TcIL3000.A.H_000314500	-83.9574	-40.1393
TcIL3000.A.H_000314700	37.9384	40.8989
TcIL3000.A.H_000314800	-106.299	-61.3628
TcIL3000.A.H_000314900:pseudogene	42.5597	113.958
TcIL3000.A.H_000315000	47.2398	16.374
TcIL3000.A.H_000315100	81.4257	14.6028
TcIL3000.A.H_000315200	25.5543	46.3249
TcIL3000.A.H_000315300	73.8558	21.0487
TcIL3000.A.H_000315400	-88.5642	-37.6939
TcIL3000.A.H_000315500	82.5293	-12.8352
TcIL3000.A.H_000315600	-58.4262	-63.204
TcIL3000.A.H_000315700	-92.6981	41.661
TcIL3000.A.H_000315800:pseudogene	-80.3168	33.0153
TcIL3000.A.H_000315900	105.47	43.5133
TcIL3000.A.H_000316100	76.1138	32.9372
TcIL3000.A.H_000316200	49.3772	3.2761
TcIL3000.A.H_000316400	90.816	-26.2507
TcIL3000.A.H_000316500	61.6993	-3.93076
TcIL3000.A.H_000316600	37.4028	9.88661
TcIL3000.A.H_000316700	34.6037	37.0359
TcIL3000.A.H_000316800	84.6809	-25.9697
TcIL3000.A.H_000316900	28.0391	15.1568
TcIL3000.A.H_000317000:pseudogene	9.42849	40.4984
TcIL3000.A.H_000317200	42.4265	39.3847
TcIL3000.A.H_000317300	-11.9676	78.8215
TcIL3000.A.H_000317600	-90.5984	-84.7683
TcIL3000.A.H_000317800	-42.1564	52.7496
TcIL3000.A.H_000318000	-73.2765	-89.2094
TcIL3000.A.H_000318100	-17.5056	26.791
TcIL3000.A.H_000318200	31.6566	-104.461
TcIL3000.A.H_000318300	-4.07705	57.7901
TcIL3000.A.H_000318800	40.0932	-31.2512
TcIL3000.A.H_000318900:pseudogene	7.24348	27.9612
TcIL3000.A.H_000319000	45.8778	29.5765
TcIL3000.A.H_000319100	76.2483	19.1938
TcIL3000.A.H_000319200	34.3233	66.5229
TcIL3000.A.H_000319300	-95.7521	-85.7044
TcIL3000.A.H_000319500	4.08349	53.9656
TcIL3000.A.H_000319600:pseudogene	-13.3085	53.8034
TcIL3000.A.H_000319800	-90.5643	44.3724
TcIL3000.A.H_000319900	24.284	76.4667
TcIL3000.A.H_000320000	-75.744	-79.0527
TcIL3000.A.H_000320100	23.4614	-99.2517
TcIL3000.A.H_000320200	-102.302	-50.3025
TcIL3000.A.H_000320300	-99.217	-71.7331
TcIL3000.A.H_000320400	-89.5897	47.1868
TcIL3000.A.H_000320500	-39.8107	10.1519
TcIL3000.A.H_000320600:pseudogene	-84.5024	-31.9506
TcIL3000.A.H_000320700	-86.2396	40.9611
TcIL3000.A.H_000320800	67.1269	38.3005
TcIL3000.A.H_000320900	-91.4853	-79.6391
TcIL3000.A.H_000321000:pseudogene	52.3148	39.0576
TcIL3000.A.H_000321100:pseudogene	-93.1821	-68.2077
TcIL3000.A.H_000321300	21.0763	-92.5579
TcIL3000.A.H_000321400	59.5016	-2.90923
TcIL3000.A.H_000321500	-93.163	-89.9518
TcIL3000.A.H_000321900	-85.873	-81.4211
TcIL3000.A.H_000322000	-89.2173	74.6584
TcIL3000.A.H_000322100	10.4899	77.2063
TcIL3000.A.H_000322200	9.47181	71.4154
TcIL3000.A.H_000322300	15.3025	59.7178
TcIL3000.A.H_000322400	-47.0243	-85.1093
TcIL3000.A.H_000322500	85.1133	23.2843
TcIL3000.A.H_000322600:pseudogene	67.5347	1.68448
TcIL3000.A.H_000322700	76.8864	50.3182
TcIL3000.A.H_000322800:pseudogene	-98.9961	61.7397
TcIL3000.A.H_000322900	37.1035	40.3886
TcIL3000.A.H_000323000	-78.0646	-58.3259
TcIL3000.A.H_000323100:pseudogene	3.26484	64.7895
TcIL3000.A.H_000323200:pseudogene	-5.82392	20.1324
TcIL3000.A.H_000323300:pseudogene	-91.462	-93.4267
TcIL3000.A.H_000323400	12.5429	-7.10028
TcIL3000.A.H_000323500:pseudogene	-58.2518	38.0655
TcIL3000.A.H_000323600:pseudogene	-55.6415	-93.7729
TcIL3000.A.H_000323700	95.0452	21.3055
TcIL3000.A.H_000323800	91.3379	-14.4938
TcIL3000.A.H_000323900	-29.8192	15.1221
TcIL3000.A.H_000324000:pseudogene	22.6666	-104.658
TcIL3000.A.H_000324100	-58.8765	-72.9314
TcIL3000.A.H_000324200	78.6688	20.6035
TcIL3000.A.H_000324300	-34.1292	-42.6672
TcIL3000.A.H_000324500	74.3288	78.8928
TcIL3000.A.H_000324600:pseudogene	-104.437	-68.3427
TcIL3000.A.H_000324700	45.7636	60.3629
TcIL3000.A.H_000324800	-6.47072	48.1066
TcIL3000.A.H_000324900	93.8555	10.5562
TcIL3000.A.H_000325000	59.1792	51.536
TcIL3000.A.H_000325100	-85.9029	-55.006
TcIL3000.A.H_000325300	-103.192	-37.6348
TcIL3000.A.H_000325400	65.2064	36.6358
TcIL3000.A.H_000325500	24.3378	32.5485
TcIL3000.A.H_000325600	43.7009	54.9745
TcIL3000.A.H_000325700	-88.2933	-33.3691
TcIL3000.A.H_000325800	-87.5151	67.7182
TcIL3000.A.H_000325900	109.386	9.30129
TcIL3000.A.H_000326000	15.0727	28.736
TcIL3000.A.H_000326100	-52.0864	-2.13373
TcIL3000.A.H_000326200	71.7967	92.5178
TcIL3000.A.H_000326600	-42.3867	-81.8474
TcIL3000.A.H_000326800	-52.3653	-0.0216668
TcIL3000.A.H_000327000	59.9057	21.8326
TcIL3000.A.H_000327100	27.6737	47.7299
TcIL3000.A.H_000327200	24.633	41.6625
TcIL3000.A.H_000327300	-9.16664	88.5428
TcIL3000.A.H_000327400	7.24996	-108.06
TcIL3000.A.H_000327500	26.6029	-119.389
TcIL3000.A.H_000327600	19.6577	44.1388
TcIL3000.A.H_000327700	41.2993	62.2257
TcIL3000.A.H_000328000	-74.4218	-61.5375
TcIL3000.A.H_000328100	-74.802	47.4638
TcIL3000.A.H_000328200	34.5902	27.3493
TcIL3000.A.H_000328300:pseudogene	-97.7222	-56.9119
TcIL3000.A.H_000328400	77.5323	39.8568
TcIL3000.A.H_000328500	41.2024	42.2416
TcIL3000.A.H_000328600	43.7683	13.4605
TcIL3000.A.H_000328700	86.5674	28.0986
TcIL3000.A.H_000328800:pseudogene	-37.6904	20.5454
TcIL3000.A.H_000328900	-78.2363	-31.3979
TcIL3000.A.H_000329000	-4.6227	90.2233
TcIL3000.A.H_000329200:pseudogene	-62.0827	-65.2306
TcIL3000.A.H_000329300:pseudogene	55.4028	23.3771
TcIL3000.A.H_000329400	-59.4985	-42.8036
TcIL3000.A.H_000329600	-50.7683	-73.5289
TcIL3000.A.H_000329700:pseudogene	27.3743	-104.748
TcIL3000.A.H_000329800	3.97113	90.6108
TcIL3000.A.H_000329900	-86.3838	-33.8833
TcIL3000.A.H_000330100	-31.1114	-76.8314
TcIL3000.A.H_000330200	66.4715	-69.6319
TcIL3000.A.H_000330300	-82.665	-80.6976
TcIL3000.A.H_000330400	-76.8503	36.3997
TcIL3000.A.H_000330500	45.4242	56.0061
TcIL3000.A.H_000331000	-92.9181	55.9737
TcIL3000.A.H_000331100	84.2328	1.54187
TcIL3000.A.H_000331300	37.4996	-27.6583
TcIL3000.A.H_000331500	45.0045	113.307
TcIL3000.A.H_000331600	40.6929	15.7763
TcIL3000.A.H_000331700	77.8797	-15.8155
TcIL3000.A.H_000331800	-21.1896	32.1866
TcIL3000.A.H_000331900	-52.2483	-63.4197
TcIL3000.A.H_000332000	50.1568	-5.50598
TcIL3000.A.H_000332100:pseudogene	-37.7879	60.7603
TcIL3000.A.H_000332200	-11.5404	48.6608
TcIL3000.A.H_000332300	21.3056	14.4336
TcIL3000.A.H_000332400	31.45	-2.59442
TcIL3000.A.H_000332500	16.0443	28.8787
TcIL3000.A.H_000332600	-91.3955	52.9459
TcIL3000.A.H_000332700:pseudogene	42.3384	25.3815
TcIL3000.A.H_000332900	-1.90134	8.51736
TcIL3000.A.H_000333000:pseudogene	-8.96615	64.4682
TcIL3000.A.H_000333100	-5.04664	102.931
TcIL3000.A.H_000333200	7.24875	26.9662
TcIL3000.A.H_000333300	26.0643	64.3516
TcIL3000.A.H_000333400	-87.5878	63.5755
TcIL3000.A.H_000333500	54.2223	27.9743
TcIL3000.A.H_000333600	78.5257	39.6033
TcIL3000.A.H_000333700:pseudogene	15.9126	-17.4083
TcIL3000.A.H_000333800	114.478	8.34047
TcIL3000.A.H_000333900	-54.3903	13.837
TcIL3000.A.H_000334000	68.5927	58.8101
TcIL3000.A.H_000334200	-28.1136	53.4405
TcIL3000.A.H_000334400	30.3094	89.0263
TcIL3000.A.H_000334500	-33.216	-45.215
TcIL3000.A.H_000334600	59.9491	19.7452
TcIL3000.A.H_000334700	-35.2867	25.5087
TcIL3000.A.H_000334800	101.594	9.68666
TcIL3000.A.H_000335000	-4.50429	-10.8589
TcIL3000.A.H_000335100	39.8755	13.1657
TcIL3000.A.H_000335200	37.9464	35.5171
TcIL3000.A.H_000335300	-93.3406	-76.8722
TcIL3000.A.H_000335400	84.4562	45.9593
TcIL3000.A.H_000335500	78.682	-5.949
TcIL3000.A.H_000335600	-88.615	-46.1936
TcIL3000.A.H_000335700	85.8992	14.503
TcIL3000.A.H_000335900	22.0722	-105.398
TcIL3000.A.H_000336000:pseudogene	100.568	11.496
TcIL3000.A.H_000336100:pseudogene	49.743	39.1647
TcIL3000.A.H_000336400	87.3567	-7.7358
TcIL3000.A.H_000336700	19.9294	-40.3997
TcIL3000.A.H_000336800	37.2741	-28.3861
TcIL3000.A.H_000336900	17.3468	-32.8377
TcIL3000.A.H_000337000	66.2388	-31.083
TcIL3000.A.H_000337200:pseudogene	88.9087	11.2206
TcIL3000.A.H_000337300	11.229	-45.7675
TcIL3000.A.H_000337400:pseudogene	19.691	59.1189
TcIL3000.A.H_000337500	97.8551	-22.2026
TcIL3000.A.H_000337600	-64.9522	-78.166
TcIL3000.A.H_000337800	65.72	40.774
TcIL3000.A.H_000337900:pseudogene	69.3206	89.4249
TcIL3000.A.H_000338100	-22.0243	-50.5337
TcIL3000.A.H_000338200:pseudogene	-77.2425	-12.9893
TcIL3000.A.H_000338300	0.573625	27.2566
TcIL3000.A.H_000338400	-38.6511	-85.4021
TcIL3000.A.H_000338500	98.8595	-16.6387
TcIL3000.A.H_000338700:pseudogene	34.4675	-101.944
TcIL3000.A.H_000338800	-4.94227	83.5979
TcIL3000.A.H_000338900	63.8813	2.9786
TcIL3000.A.H_000339000	-18.0159	41.1384
TcIL3000.A.H_000339100:pseudogene	-88.084	-54.4756
TcIL3000.A.H_000339400	-94.263	49.947
TcIL3000.A.H_000339500	-91.1923	-33.0472
TcIL3000.A.H_000339600:pseudogene	-2.83063	97.048
TcIL3000.A.H_000339700	-78.1953	-81.3022
TcIL3000.A.H_000339800	-73.2351	36.7584
TcIL3000.A.H_000339900:pseudogene	-70.2687	-70.7267
TcIL3000.A.H_000340200	59.8759	72.4538
TcIL3000.A.H_000340300	-76.5964	35.1091
TcIL3000.A.H_000340400	21.7736	-90.6118
TcIL3000.A.H_000340500	97.728	0.226115
TcIL3000.A.H_000340600	-86.7123	73.7632
TcIL3000.A.H_000340700:pseudogene	109.195	15.2702
TcIL3000.A.H_000340900	19.3841	-109.512
TcIL3000.A.H_000341000	93.4653	7.82245
TcIL3000.A.H_000341100	72.6393	-18.6201
TcIL3000.A.H_000341200:pseudogene	-33.463	53.4176
TcIL3000.A.H_000341300	41.6233	-70.1609
TcIL3000.A.H_000341400	-34.0679	-0.118025
TcIL3000.A.H_000341600	81.9057	76.0025
TcIL3000.A.H_000341700	-60.3797	-87.1616
TcIL3000.A.H_000341800	-86.1546	-42.6632
TcIL3000.A.H_000342200	40.7681	57.5855
TcIL3000.A.H_000342300	56.1396	49.636
TcIL3000.A.H_000342500	3.59095	83.4274
TcIL3000.A.H_000342800	17.807	68.4156
TcIL3000.A.H_000343000	0.450442	31.5805
TcIL3000.A.H_000343100:pseudogene	-74.527	-64.0995
TcIL3000.A.H_000343200	93.1399	-8.47651
TcIL3000.A.H_000343400	70.8274	69.0505
TcIL3000.A.H_000344800	3.91094	-65.621
TcIL3000.A.H_000344900	2.25986	-63.5305
TcIL3000.A.H_000345000	15.4401	-103.061
TcIL3000.A.H_000345100	-102.458	-28.6317
TcIL3000.A.H_000345200	67.7462	76.7244
TcIL3000.A.H_000345400	91.4368	-30.7222
TcIL3000.A.H_000345500	40.7975	-13.0044
TcIL3000.A.H_000345700	25.6557	-68.8742
TcIL3000.A.H_000345800:pseudogene	-52.9198	-70.1161
TcIL3000.A.H_000346000	14.1537	-121.51
TcIL3000.A.H_000346100	-44.2332	-63.3288
TcIL3000.A.H_000346200	88.8251	46.3708
TcIL3000.A.H_000346300	-85.2986	-68.2286
TcIL3000.A.H_000346400:pseudogene	66.2887	-10.717
TcIL3000.A.H_000346800	-86.8405	68.951
TcIL3000.A.H_000347000	93.3327	13.5954
TcIL3000.A.H_000347300	14.1095	-17.5705
TcIL3000.A.H_000347400	-26.7353	-56.5335
TcIL3000.A.H_000347900	-32.2758	17.4129
TcIL3000.A.H_000348000	84.2708	-19.2664
TcIL3000.A.H_000348100	6.87419	22.7372
TcIL3000.A.H_000348300	-12.6107	-35.0297
TcIL3000.A.H_000348500	43.4057	9.4431
TcIL3000.A.H_000348600	-60.3995	-76.6726
TcIL3000.A.H_000348700	93.9929	15.2526
TcIL3000.A.H_000348800	92.2016	9.46365
TcIL3000.A.H_000348900:pseudogene	1.6222	23.7684
TcIL3000.A.H_000349200	50.7299	61.3332
TcIL3000.A.H_000349300:pseudogene	-70.0949	-67.708
TcIL3000.A.H_000349400	47.1719	-5.3602
TcIL3000.A.H_000349600	-2.26501	10.6836
TcIL3000.A.H_000349700	86.9294	-27.6929
TcIL3000.A.H_000349800	99.1352	25.632
TcIL3000.A.H_000350000:pseudogene	25.5063	33.4068
TcIL3000.A.H_000350100	33.4083	-98.3164
TcIL3000.A.H_000350300	17.4872	-107.915
TcIL3000.A.H_000350400	95.1228	5.34734
TcIL3000.A.H_000350600	86.5002	-5.10071
TcIL3000.A.H_000350700:pseudogene	52.9542	45.1051
TcIL3000.A.H_000350800	-77.8856	-70.1591
TcIL3000.A.H_000350900:pseudogene	-26.9113	71.6972
TcIL3000.A.H_000352300:pseudogene	-14.1165	69.5648
TcIL3000.A.H_000352500	-40.9439	-46.4622
TcIL3000.A.H_000352800	-22.9965	46.9231
TcIL3000.A.H_000352900:pseudogene	81.5268	3.95089
TcIL3000.A.H_000353000	73.7584	46.3688
TcIL3000.A.H_000353100:pseudogene	8.74101	70.419
TcIL3000.A.H_000353200:pseudogene	9.79838	67.8453
TcIL3000.A.H_000353300	83.9529	-55.4325
TcIL3000.A.H_000353400	-80.2191	-86.7325
TcIL3000.A.H_000353500	57.9988	25.8338
TcIL3000.A.H_000353600	93.81	-8.04441
TcIL3000.A.H_000353700	24.3988	49.4409
TcIL3000.A.H_000353800:pseudogene	-11.5993	53.7907
TcIL3000.A.H_000353900	-31.6623	-57.5027
TcIL3000.A.H_000354200	-86.195	-58.7412
TcIL3000.A.H_000354400:pseudogene	14.2116	-94.5139
TcIL3000.A.H_000354500	29.9361	57.8374
TcIL3000.A.H_000354600	-38.4547	31.6339
TcIL3000.A.H_000354700	-38.4838	31.6319
TcIL3000.A.H_000354900	21.2414	-104.477
TcIL3000.A.H_000355000:pseudogene	-84.5909	-36.5199
TcIL3000.A.H_000355100:pseudogene	43.8192	23.7909
TcIL3000.A.H_000355200	-90.4652	41.4648
TcIL3000.A.H_000355300:pseudogene	-82.35	-82.8418
TcIL3000.A.H_000355400:pseudogene	35.0719	19.7554
TcIL3000.A.H_000355500	-62.5734	-75.0921
TcIL3000.A.H_000355600:pseudogene	-89.3223	53.2465
TcIL3000.A.H_000355700	-68.1114	25.4135
TcIL3000.A.H_000355800	-35.4042	-17.0483
TcIL3000.A.H_000356100	-61.2905	-34.5337
TcIL3000.A.H_000356200	17.0601	-94.7662
TcIL3000.A.H_000356400	4.70138	85.9438
TcIL3000.A.H_000356500:pseudogene	17.3476	67.9148
TcIL3000.A.H_000356600:pseudogene	15.8281	31.3387
TcIL3000.A.H_000356700	-34.8115	0.549884
TcIL3000.A.H_000356800:pseudogene	48.2922	99.3987
TcIL3000.A.H_000356900	37.9935	-59.4992
TcIL3000.A.H_000357100	-35.5041	-44.0446
TcIL3000.A.H_000357200:pseudogene	-78.6264	-40.2648
TcIL3000.A.H_000357300	-69.2158	34.0832
TcIL3000.A.H_000357400	63.7694	-69.6732
TcIL3000.A.H_000357500	-92.5041	42.7755
TcIL3000.A.H_000357600	-93.2461	42.4314
TcIL3000.A.H_000357800	30.8299	45.3857
TcIL3000.A.H_000358000	-62.8618	-19.7903
TcIL3000.A.H_000358100	76.8104	-19.3163
TcIL3000.A.H_000358200	-95.4172	-39.7487
TcIL3000.A.H_000358500	105.831	25.4676
TcIL3000.A.H_000358600:pseudogene	-76.2491	-52.8708
TcIL3000.A.H_000358700	-12.7023	-20.4089
TcIL3000.A.H_000358800:pseudogene	9.29608	32.9757
TcIL3000.A.H_000359000	23.1927	-101.27
TcIL3000.A.H_000359200	-19.7926	33.9946
TcIL3000.A.H_000359600	-101.46	-44.7308
TcIL3000.A.H_000359700	61.356	15.784
TcIL3000.A.H_000359800:pseudogene	23.5711	-68.5212
TcIL3000.A.H_000359900	28.5359	86.8095
TcIL3000.A.H_000360000:pseudogene	17.0396	-42.1274
TcIL3000.A.H_000360200	-88.7161	-41.7594
TcIL3000.A.H_000360300:pseudogene	58.7996	67.6509
TcIL3000.A.H_000360400:pseudogene	-81.7578	39.5246
TcIL3000.A.H_000360500	21.3208	20.5587
TcIL3000.A.H_000360600:pseudogene	94.0544	-13.4979
TcIL3000.A.H_000360700	31.1454	-109.16
TcIL3000.A.H_000361200:pseudogene	72.3725	73.2743
TcIL3000.A.H_000361400	56.0849	41.6344
TcIL3000.A.H_000361500	-25.5522	30.0417
TcIL3000.A.H_000361600	-1.31219	20.334
TcIL3000.A.H_000361700	39.2322	38.6061
TcIL3000.A.H_000361900	70.0387	90.9157
TcIL3000.A.H_000362000:pseudogene	31.2914	39.1079
TcIL3000.A.H_000362100:pseudogene	20.8253	-111.148
TcIL3000.A.H_000362200	-52.825	14.6532
TcIL3000.A.H_000362300	-97.2526	-47.6678
TcIL3000.A.H_000362400	77.6459	46.2934
TcIL3000.A.H_000362700	48.7763	26.831
TcIL3000.A.H_000362900:pseudogene	-88.1718	45.1517
TcIL3000.A.H_000363000	-75.2055	-69.8933
TcIL3000.A.H_000363200	42.5984	-30.9166
TcIL3000.A.H_000363300	-95.5284	-23.8948
TcIL3000.A.H_000363600	-64.3716	-60.2012
TcIL3000.A.H_000363700	34.8968	-68.4529
TcIL3000.A.H_000363800	46.6441	17.3496
TcIL3000.A.H_000363900:pseudogene	-70.8364	-59.5907
TcIL3000.A.H_000364000:pseudogene	-20.3783	-57.0648
TcIL3000.A.H_000364400:pseudogene	35.452	47.707
TcIL3000.A.H_000364500	-6.98288	27.4391
TcIL3000.A.H_000364600	-51.4218	-5.1329
TcIL3000.A.H_000364700	-82.6647	-92.9905
TcIL3000.A.H_000364800	20.5684	-37.7044
TcIL3000.A.H_000364900:pseudogene	55.1211	35.6881
TcIL3000.A.H_000365100	18.0506	-57.7395
TcIL3000.A.H_000365200	-42.7932	-91.2259
TcIL3000.A.H_000365300	-25.4594	-51.1155
TcIL3000.A.H_000365400	-88.1081	49.3346
TcIL3000.A.H_000365500	84.0978	-18.2796
TcIL3000.A.H_000365600:pseudogene	34.7146	26.7401
TcIL3000.A.H_000365700	-24.1795	39.0889
TcIL3000.A.H_000365800	-94.2178	61.7836
TcIL3000.A.H_000366000	-88.1926	52.9537
TcIL3000.A.H_000366100:pseudogene	-83.0968	71.6753
TcIL3000.A.H_000366200	-48.7195	-65.309
TcIL3000.A.H_000366500	50.3581	58.9589
TcIL3000.A.H_000366600:pseudogene	-96.6163	-62.035
TcIL3000.A.H_000366700	22.3851	42.7262
TcIL3000.A.H_000366800	91.3881	-19.2906
TcIL3000.A.H_000366900	25.0094	24.9148
TcIL3000.A.H_000367000	51.9569	52.3758
TcIL3000.A.H_000367100	37.6081	90.4404
TcIL3000.A.H_000367200	60.7228	6.36973
TcIL3000.A.H_000367400	3.53923	3.64468
TcIL3000.A.H_000367500	49.4295	21.6581
TcIL3000.A.H_000367700	18.2181	-98.6949
TcIL3000.A.H_000367800	23.2691	75.9376
TcIL3000.A.H_000367900	40.3897	34.5286
TcIL3000.A.H_000368000	91.9707	20.934
TcIL3000.A.H_000368100	48.0203	6.91128
TcIL3000.A.H_000368200	66.7253	-73.588
TcIL3000.A.H_000368400	-72.9211	-69.7755
TcIL3000.A.H_000368500	49.7022	25.5234
TcIL3000.A.H_000368600	70.5221	75.2875
TcIL3000.A.H_000368700	-10.8266	-13.4021
TcIL3000.A.H_000368800	21.4886	86.6187
TcIL3000.A.H_000368900	22.9874	68.87
TcIL3000.A.H_000369000	-8.77583	40.5685
TcIL3000.A.H_000369100	-8.84167	40.5079
TcIL3000.A.H_000369200	-88.7015	22.9461
TcIL3000.A.H_000369500	-89.6345	20.0099
TcIL3000.A.H_000369700	-89.0134	21.2367
TcIL3000.A.H_000369800:pseudogene	-5.51275	-49.3868
TcIL3000.A.H_000369900	48.4272	-12.478
TcIL3000.A.H_000370000	27.8522	12.4735
TcIL3000.A.H_000370100	0.523266	83.282
TcIL3000.A.H_000370200:pseudogene	-89.4954	57.2481
TcIL3000.A.H_000370400	34.1919	-58.4515
TcIL3000.A.H_000370500	30.7213	95.5656
TcIL3000.A.H_000370900	65.1246	17.8366
TcIL3000.A.H_000371000	-12.9122	16.6612
TcIL3000.A.H_000371100	-22.029	64.3466
TcIL3000.A.H_000371200	21.5962	-96.1237
TcIL3000.A.H_000371300	89.9026	-10.9878
TcIL3000.A.H_000371400	-82.7724	-36.1631
TcIL3000.A.H_000371500	-3.40847	23.1391
TcIL3000.A.H_000371600	66.1619	-12.0577
TcIL3000.A.H_000371700	58.9972	76.1432
TcIL3000.A.H_000371800	58.5522	-14.74
TcIL3000.A.H_000372000	58.6504	12.3612
TcIL3000.A.H_000372100:pseudogene	82.5519	38.397
TcIL3000.A.H_000372200	25.6982	-100.709
TcIL3000.A.H_000372300	-94.6899	-60.3919
TcIL3000.A.H_000372400	17.8476	29.2242
TcIL3000.A.H_000372500	95.129	-21.5757
TcIL3000.A.H_000372600	-87.4255	-36.0855
TcIL3000.A.H_000372700:pseudogene	68.2728	-3.38071
TcIL3000.A.H_000372800	21.0433	44.7962
TcIL3000.A.H_000372900	30.6434	22.7295
TcIL3000.A.H_000373000:pseudogene	-58.9075	39.1243
TcIL3000.A.H_000373100	33.2283	36.3629
TcIL3000.A.H_000373200	-70.4679	-30.5435
TcIL3000.A.H_000373300	-93.8335	-72.8007
TcIL3000.A.H_000373400	34.8963	-100.458
TcIL3000.A.H_000373600:pseudogene	19.5381	37.603
TcIL3000.A.H_000373700:pseudogene	60.8228	72.3473
TcIL3000.A.H_000373800	-1.37711	53.8596
TcIL3000.A.H_000373900	21.453	-114.514
TcIL3000.A.H_000374100	48.8752	-2.18624
TcIL3000.A.H_000374200	-1.03268	-96.633
TcIL3000.A.H_000374300	28.7915	5.69584
TcIL3000.A.H_000374400	-45.1654	-81.961
TcIL3000.A.H_000374700	-69.9664	-66.5504
TcIL3000.A.H_000374800	80.6396	25.1496
TcIL3000.A.H_000374900:pseudogene	-79.4042	38.3994
TcIL3000.A.H_000375000	68.1425	43.712
TcIL3000.A.H_000375100	-4.61029	88.4969
TcIL3000.A.H_000375200	-96.8663	42.3696
TcIL3000.A.H_000375300	23.5722	-37.2522
TcIL3000.A.H_000375400	-47.2509	-80.6014
TcIL3000.A.H_000375500	94.362	-20.8382
TcIL3000.A.H_000375600:pseudogene	79.9422	3.26128
TcIL3000.A.H_000375700:pseudogene	-91.5398	-29.3693
TcIL3000.A.H_000375800	-67.2973	-64.5664
TcIL3000.A.H_000376000	29.1828	62.0035
TcIL3000.A.H_000376200	31.1994	27.4652
TcIL3000.A.H_000376400	-14.7011	47.3581
TcIL3000.A.H_000376500	-67.5253	-62.7095
TcIL3000.A.H_000376700	-56.7134	39.1787
TcIL3000.A.H_000376800	-45.1559	39.0479
TcIL3000.A.H_000376900	-82.4089	-38.1681
TcIL3000.A.H_000377000:pseudogene	-85.1073	69.9045
TcIL3000.A.H_000377100:pseudogene	-31.0365	52.5615
TcIL3000.A.H_000377200:pseudogene	38.7252	19.9099
TcIL3000.A.H_000377300	-55.6229	-43.1556
TcIL3000.A.H_000377400:pseudogene	1.2811	29.2357
TcIL3000.A.H_000377500:pseudogene	4.87395	44.3014
TcIL3000.A.H_000377700:pseudogene	-77.5949	-70.3018
TcIL3000.A.H_000377800	-22.72	53.3492
TcIL3000.A.H_000377900	-71.2786	-83.3728
TcIL3000.A.H_000378100	112.155	30.89
TcIL3000.A.H_000378300	-7.07735	56.3999
TcIL3000.A.H_000378500	-3.26206	42.3192
TcIL3000.A.H_000378600	37.9724	30.7485
TcIL3000.A.H_000378700	-77.885	-89.5183
TcIL3000.A.H_000378800	-51.628	-78.9877
TcIL3000.A.H_000378900	107.816	13.1726
TcIL3000.A.H_000379000	-15.6268	82.2697
TcIL3000.A.H_000379100	-75.5616	-76.6897
TcIL3000.A.H_000379300	31.4634	18.6443
TcIL3000.A.H_000379400:pseudogene	76.17	6.92153
TcIL3000.A.H_000379500	-28.147	34.4694
TcIL3000.A.H_000379600	-39.3857	49.6541
TcIL3000.A.H_000379700	29.8826	3.87643
TcIL3000.A.H_000379800	10.9029	35.1387
TcIL3000.A.H_000379900	-51.7192	1.78121
TcIL3000.A.H_000380000	-52.3286	1.15566
TcIL3000.A.H_000381200	25.6557	-51.5377
TcIL3000.A.H_000381400	36.7498	67.7898
TcIL3000.A.H_000381500	78.7996	8.73314
TcIL3000.A.H_000381600	-71.6091	23.4287
TcIL3000.A.H_000381800	99.944	29.7392
TcIL3000.A.H_000381900	61.8462	66.0857
TcIL3000.A.H_000382000:pseudogene	76.6427	22.4799
TcIL3000.A.H_000382100:pseudogene	9.4993	17.2983
TcIL3000.A.H_000382200	-39.8879	-83.2106
TcIL3000.A.H_000382500	42.8385	-1.54283
TcIL3000.A.H_000382600	-93.5894	-79.2
TcIL3000.A.H_000382700	-38.5141	20.1323
TcIL3000.A.H_000382800	-61.2924	-34.5309
TcIL3000.A.H_000383200	4.81583	-59.2441
TcIL3000.A.H_000383300	74.9369	-21.5658
TcIL3000.A.H_000383500:pseudogene	-47.6752	-57.04
TcIL3000.A.H_000383600:pseudogene	39.3805	38.8946
TcIL3000.A.H_000383700	30.7158	89.6212
TcIL3000.A.H_000383800	63.1917	-5.00718
TcIL3000.A.H_000383900	79.714	43.4903
TcIL3000.A.H_000384000	80.2012	7.76839
TcIL3000.A.H_000384200	66.2807	-2.80645
TcIL3000.A.H_000384500:pseudogene	-85.6187	-34.9351
TcIL3000.A.H_000384600	-2.51071	78.4652
TcIL3000.A.H_000384700	-84.1468	-29.651
TcIL3000.A.H_000384800:pseudogene	-97.6873	-31.7755
TcIL3000.A.H_000384900:pseudogene	-62.246	-72.8304
TcIL3000.A.H_000385000	-15.3492	9.35208
TcIL3000.A.H_000385200:pseudogene	-9.0916	40.0401
TcIL3000.A.H_000385600:pseudogene	10.0904	-44.3144
TcIL3000.A.H_000387300	30.8395	67.0221
TcIL3000.A.H_000387700:pseudogene	1.83792	-50.1346
TcIL3000.A.H_000388000	22.8777	-44.6453
TcIL3000.A.H_000388200	65.9595	63.8112
TcIL3000.A.H_000388300	10.0682	-38.0287
TcIL3000.A.H_000388500	34.0441	-42.3301
TcIL3000.A.H_000388600	9.87847	-58.2579
TcIL3000.A.H_000388700	104.97	17.7708
TcIL3000.A.H_000388800	-88.5646	75.8615
TcIL3000.A.H_000388900:pseudogene	-51.0885	-2.30217
TcIL3000.A.H_000389000:pseudogene	50.1352	36.5939
TcIL3000.A.H_000389100	-4.84394	60.4761
TcIL3000.A.H_000389200	21.5152	-36.0362
TcIL3000.A.H_000389300	38.0487	-29.2532
TcIL3000.A.H_000389600:pseudogene	83.6326	27.8325
TcIL3000.A.H_000389700	3.71467	46.9042
TcIL3000.A.H_000389800:pseudogene	-85.2344	68.3084
TcIL3000.A.H_000389900:pseudogene	-25.8437	-76.6721
TcIL3000.A.H_000390000	-72.7619	-63.4702
TcIL3000.A.H_000390100	-65.3527	-58.5355
TcIL3000.A.H_000390200	-80.1369	-59.0688
TcIL3000.A.H_000390300:pseudogene	-40.001	9.34227
TcIL3000.A.H_000390400	-79.5351	44.3919
TcIL3000.A.H_000390600	-50.262	-84.793
TcIL3000.A.H_000390700	31.4311	-19.9456
TcIL3000.A.H_000390900	28.8078	-97.4739
TcIL3000.A.H_000391000	33.8506	43.4384
TcIL3000.A.H_000391100	14.2943	62.4658
TcIL3000.A.H_000391400:pseudogene	24.6429	-90.0637
TcIL3000.A.H_000391700:pseudogene	-61.9663	-85.7758
TcIL3000.A.H_000391800	-42.8028	7.45659
TcIL3000.A.H_000391900	95.8826	2.07857
TcIL3000.A.H_000392000	20.5319	23.7189
TcIL3000.A.H_000392100	90.7992	6.06924
TcIL3000.A.H_000392200:pseudogene	34.5938	-76.2057
TcIL3000.A.H_000392300	2.24653	-94.2052
TcIL3000.A.H_000392500	-11.9536	31.0643
TcIL3000.A.H_000392600:pseudogene	66.7357	-71.5188
TcIL3000.A.H_000392800	-31.0464	55.3165
TcIL3000.A.H_000393000	-21.6464	48.9969
TcIL3000.A.H_000393300	-18.7522	53.0984
TcIL3000.A.H_000393800:pseudogene	-20.1212	55.6666
TcIL3000.A.H_000393900	36.8048	1.1407
TcIL3000.A.H_000394000	58.9894	16.6114
TcIL3000.A.H_000394100	-78.9355	-31.4339
TcIL3000.A.H_000394200	81.9792	25.6745
TcIL3000.A.H_000394300	9.40474	-7.49861
TcIL3000.A.H_000394600	-98.5368	-45.505
TcIL3000.A.H_000394700	-108.879	-47.3778
TcIL3000.A.H_000394800	-79.8075	-79.8664
TcIL3000.A.H_000394900	-42.4866	-44.2782
TcIL3000.A.H_000395000	-96.3163	-67.1577
TcIL3000.A.H_000395100	77.6285	2.03904
TcIL3000.A.H_000395200	62.4636	-16.7544
TcIL3000.A.H_000395800	-95.5865	65.3
TcIL3000.A.H_000395900:pseudogene	43.1062	-28.0828
TcIL3000.A.H_000396000	-52.9183	-51.5949
TcIL3000.A.H_000396100	2.49509	-58.0847
TcIL3000.A.H_000396200:pseudogene	12.5861	-91.8483
TcIL3000.A.H_000396300:pseudogene	14.6812	73.5947
TcIL3000.A.H_000396400	30.6099	24.2899
TcIL3000.A.H_000396600	42.3858	-56.7375
TcIL3000.A.H_000398600	18.1175	-48.8703
TcIL3000.A.H_000398800	-50.7271	-55.862
TcIL3000.A.H_000398900	-37.8421	-44.2373
TcIL3000.A.H_000399100:pseudogene	-1.5011	64.0433
TcIL3000.A.H_000399200	48.1002	98.3839
TcIL3000.A.H_000399300	11.7417	73.4388
TcIL3000.A.H_000399500	38.3928	58.181
TcIL3000.A.H_000399600:pseudogene	-84.8177	-65.2185
TcIL3000.A.H_000399700:pseudogene	41.6194	28.8832
TcIL3000.A.H_000399800	22.9752	-37.2551
TcIL3000.A.H_000399900	21.7216	55.8202
TcIL3000.A.H_000400200	57.0495	45.6005
TcIL3000.A.H_000400300:pseudogene	-40.0327	-71.8373
TcIL3000.A.H_000400400	-1.9482	97.0033
TcIL3000.A.H_000400500	-1.80722	98.1777
TcIL3000.A.H_000400600	-72.2726	18.9513
TcIL3000.A.H_000400800:pseudogene	11.7898	-98.6084
TcIL3000.A.H_000400900	16.066	-108.962
TcIL3000.A.H_000401100	10.2311	-101.505
TcIL3000.A.H_000401200	-79.3112	-65.8619
TcIL3000.A.H_000401300	-53.3584	14.5575
TcIL3000.A.H_000401400	-87.9277	-23.0486
TcIL3000.A.H_000401500	25.6333	-52.8645
TcIL3000.A.H_000401600	89.5238	-14.9045
TcIL3000.A.H_000401900	-86.0482	-49.5334
TcIL3000.A.H_000402000	62.0879	52.4855
TcIL3000.A.H_000402100	97.9761	-8.84487
TcIL3000.A.H_000402200	-100.546	51.0056
TcIL3000.A.H_000402300	27.8013	-113.246
TcIL3000.A.H_000402400	-84.547	-45.9165
TcIL3000.A.H_000402500	32.7939	-0.79639
TcIL3000.A.H_000402600:pseudogene	-62.0104	-81.3987
TcIL3000.A.H_000402800	20.7651	64.2327
TcIL3000.A.H_000402900	87.4884	27.8052
TcIL3000.A.H_000403000:pseudogene	99.0819	4.77483
TcIL3000.A.H_000403500	-35.8876	-84.9936
TcIL3000.A.H_000403800	-26.7429	-61.6644
TcIL3000.A.H_000403900	94.3973	12.8301
TcIL3000.A.H_000404000:pseudogene	14.9766	63.3717
TcIL3000.A.H_000404100:pseudogene	32.6248	-101.985
TcIL3000.A.H_000404200	73.0586	31.4069
TcIL3000.A.H_000404300:pseudogene	-35.8304	11.8358
TcIL3000.A.H_000404600	15.9101	-100.171
TcIL3000.A.H_000404800	-90.5424	68.2058
TcIL3000.A.H_000404900:pseudogene	-74.2534	-54.6726
TcIL3000.A.H_000405000	92.4757	13.687
TcIL3000.A.H_000405100	67.3497	-72.3814
TcIL3000.A.H_000405200	91.1134	-3.00134
TcIL3000.A.H_000405400:pseudogene	21.4051	-62.4929
TcIL3000.A.H_000405500:pseudogene	-37.9977	-82.8569
TcIL3000.A.H_000405600	12.5103	38.3312
TcIL3000.A.H_000405700	11.2715	37.5763
TcIL3000.A.H_000405800:pseudogene	42.9225	27.0148
TcIL3000.A.H_000405900	30.0314	42.2641
TcIL3000.A.H_000406100	91.476	-15.4145
TcIL3000.A.H_000406900:pseudogene	82.7912	24.9029
TcIL3000.A.H_000407000	-42.672	-44.0426
TcIL3000.A.H_000407100:pseudogene	50.2524	71.6616
TcIL3000.A.H_000407200:pseudogene	24.7747	9.00591
TcIL3000.A.H_000407300	-102.218	-39.4251
TcIL3000.A.H_000407400	-99.8456	-60.3189
TcIL3000.A.H_000407500	-53.9911	-98.6493
TcIL3000.A.H_000407600:pseudogene	-99.9794	52.2558
TcIL3000.A.H_000407800:pseudogene	-6.69901	82.3174
TcIL3000.A.H_000408000	42.9619	55.44
TcIL3000.A.H_000408100:pseudogene	-16.0207	40.6471
TcIL3000.A.H_000408300	28.4684	-100.813
TcIL3000.A.H_000408400	-2.68865	-52.6329
TcIL3000.A.H_000408700:pseudogene	46.2536	57.8218
TcIL3000.A.H_000408800:pseudogene	52.3534	-16.7022
TcIL3000.A.H_000408900:pseudogene	-89.7792	42.3378
TcIL3000.A.H_000409000	-89.7814	67.1422
TcIL3000.A.H_000409100	74.7487	65.8351
TcIL3000.A.H_000409200:pseudogene	-90.6519	-85.5571
TcIL3000.A.H_000409300	-91.8569	-46.2442
TcIL3000.A.H_000409400	-75.451	32.2828
TcIL3000.A.H_000409500	59.1894	40.3401
TcIL3000.A.H_000409700:pseudogene	47.3618	-1.94128
TcIL3000.A.H_000410100	43.5101	-70.9279
TcIL3000.A.H_000410300	-75.591	-33.4994
TcIL3000.A.H_000411000	-75.8055	-31.8769
TcIL3000.A.H_000411100	54.8906	69.8451
TcIL3000.A.H_000411200	-75.457	32.5218
TcIL3000.A.H_000411300	18.9839	-119.821
TcIL3000.A.H_000411400	-76.8062	65.7505
TcIL3000.A.H_000411500:pseudogene	14.2042	-12.7763
TcIL3000.A.H_000411600	-25.0463	47.5054
TcIL3000.A.H_000411700	31.1805	-94.0512
TcIL3000.A.H_000411800	-83.3359	68.7993
TcIL3000.A.H_000411900:pseudogene	17.2678	-88.3369
TcIL3000.A.H_000412000:pseudogene	27.0269	85.4279
TcIL3000.A.H_000412300	19.9046	-3.7475
TcIL3000.A.H_000412400	29.4582	-95.6829
TcIL3000.A.H_000412600	-40.539	-78.6765
TcIL3000.A.H_000412800	94.5072	-11.7652
TcIL3000.A.H_000412900	11.6337	63.5925
TcIL3000.A.H_000413000	-90.9423	-48.116
TcIL3000.A.H_000413100	-50.9862	16.7016
TcIL3000.A.H_000413200	47.8202	39.3756
TcIL3000.A.H_000413300	-91.874	-67.9091
TcIL3000.A.H_000413500	-36.8127	48.9733
TcIL3000.A.H_000413600:pseudogene	44.3956	63.1386
TcIL3000.A.H_000413700	-47.133	-69.1979
TcIL3000.A.H_000413800	102.433	-6.76708
TcIL3000.A.H_000413900	-96.0999	50.9056
TcIL3000.A.H_000414300	-20.9477	-48.334
TcIL3000.A.H_000414500	-102.1	63.7393
TcIL3000.A.H_000414600:pseudogene	17.8842	-105.042
TcIL3000.A.H_000414700:pseudogene	2.59101	-27.633
TcIL3000.A.H_000414800	104.748	18.16
TcIL3000.A.H_000414900	49.8428	54.9393
TcIL3000.A.H_000415000	8.43657	42.0035
TcIL3000.A.H_000415100	-81.5404	-52.4262
TcIL3000.A.H_000415500	9.84191	-43.2456
TcIL3000.A.H_000415600	35.7515	-61.4996
TcIL3000.A.H_000415700	54.1251	21.5432
TcIL3000.A.H_000415800	-5.84879	34.3539
TcIL3000.A.H_000415900	-65.6764	-63.0111
TcIL3000.A.H_000416000:pseudogene	56.0782	-25.1343
TcIL3000.A.H_000416200:pseudogene	-32.0968	42.9183
TcIL3000.A.H_000416300	20.6249	-95.7162
TcIL3000.A.H_000416400:pseudogene	-9.15267	30.4934
TcIL3000.A.H_000416500	-52.5305	17.4188
TcIL3000.A.H_000416700	-26.1017	65.0341
TcIL3000.A.H_000416900	89.8438	17.0271
TcIL3000.A.H_000417000:pseudogene	-6.3064	84.4064
TcIL3000.A.H_000417200	-37.5164	-74.1727
TcIL3000.A.H_000417300	-55.5299	-32.4876
TcIL3000.A.H_000417400	23.2379	78.4545
TcIL3000.A.H_000417500:pseudogene	-71.5658	-77.1199
TcIL3000.A.H_000417600	-81.4991	-56.6989
TcIL3000.A.H_000417700	111.877	10.3501
TcIL3000.A.H_000417800	-32.293	68.4132
TcIL3000.A.H_000417900:pseudogene	64.2905	-6.27088
TcIL3000.A.H_000418000	-65.3382	-86.5242
TcIL3000.A.H_000418100	89.3387	-17.7519
TcIL3000.A.H_000418200:pseudogene	-51.9305	2.43881
TcIL3000.A.H_000418300:pseudogene	10.9045	4.19664
TcIL3000.A.H_000418400	-86.6703	-85.6216
TcIL3000.A.H_000418500:pseudogene	-22.7698	29.0956
TcIL3000.A.H_000418600	82.4502	-11.1517
TcIL3000.A.H_000418700	100.484	-7.3994
TcIL3000.A.H_000418800	57.572	-14.2601
TcIL3000.A.H_000418900:pseudogene	29.5197	-12.3264
TcIL3000.A.H_000419100:pseudogene	23.9128	-104.473
TcIL3000.A.H_000419300	98.1697	9.67625
TcIL3000.A.H_000419500:pseudogene	-50.1327	-71.4435
TcIL3000.A.H_000419600	13.7416	51.2248
TcIL3000.A.H_000419800:pseudogene	21.6717	-7.67055
TcIL3000.A.H_000419900	-91.0495	67.4317
TcIL3000.A.H_000420000	-87.5665	-59.4756
TcIL3000.A.H_000420200:pseudogene	-16.1555	39.0934
TcIL3000.A.H_000420300:pseudogene	-72.6675	-56.3063
TcIL3000.A.H_000420400	83.9008	14.7986
TcIL3000.A.H_000420500:pseudogene	-92.4917	-94.4277
TcIL3000.A.H_000420600	-92.7562	-58.1873
TcIL3000.A.H_000420700	28.481	57.2718
TcIL3000.A.H_000421000:pseudogene	-83.4101	-82.363
TcIL3000.A.H_000421100	77.2984	41.3952
TcIL3000.A.H_000421200:pseudogene	-98.789	60.5577
TcIL3000.A.H_000421300	65.9287	24.7979
TcIL3000.A.H_000421400	-15.054	-4.89744
TcIL3000.A.H_000421500:pseudogene	-16.3599	25.0087
TcIL3000.A.H_000421600:pseudogene	-51.2522	-67.2419
TcIL3000.A.H_000421700	-75.1134	-66.0336
TcIL3000.A.H_000421800	24.3763	19.018
TcIL3000.A.H_000421900	0.0547481	46.9861
TcIL3000.A.H_000422000	-0.673208	47.6398
TcIL3000.A.H_000422100	-84.9219	-71.4973
TcIL3000.A.H_000422200	25.9541	57.5949
TcIL3000.A.H_000422300:pseudogene	-99.8576	-64.9914
TcIL3000.A.H_000422500	10.301	51.7411
TcIL3000.A.H_000422600	-83.57	-83.0037
TcIL3000.A.H_000422800	-100.189	-46.8368
TcIL3000.A.H_000422900	35.6625	61.3095
TcIL3000.A.H_000423000	-83.815	-51.3982
TcIL3000.A.H_000423300	90.3895	24.393
TcIL3000.A.H_000423400	-9.12327	21.9805
TcIL3000.A.H_000423500	25.0499	-102.972
TcIL3000.A.H_000423600	-1.20116	95.0542
TcIL3000.A.H_000423700:pseudogene	47.5486	35.873
TcIL3000.A.H_000423900	-71.6756	20.9347
TcIL3000.A.H_000424000	32.4773	54.8621
TcIL3000.A.H_000424100	-13.4771	-38.2811
TcIL3000.A.H_000424300	-18.067	28.0213
TcIL3000.A.H_000424400:pseudogene	-79.5605	-74.3135
TcIL3000.A.H_000424500:pseudogene	34.7452	28.5678
TcIL3000.A.H_000425200	-44.5198	-36.4657
TcIL3000.A.H_000425300	-98.2483	-77.2111
TcIL3000.A.H_000425400	-86.3686	-32.7602
TcIL3000.A.H_000425500	-95.4985	-45.7196
TcIL3000.A.H_000425600	-29.1323	39.8646
TcIL3000.A.H_000425700	-18.5149	50.7071
TcIL3000.A.H_000425800	-63.0333	-75.6531
TcIL3000.A.H_000425900	9.34335	-108.751
TcIL3000.A.H_000426000:pseudogene	-97.5533	-42.8512
TcIL3000.A.H_000426100	-38.531	-87.3559
TcIL3000.A.H_000426200:pseudogene	80.5485	16.7533
TcIL3000.A.H_000426400	29.4342	83.8347
TcIL3000.A.H_000426500	-18.1113	13.7445
TcIL3000.A.H_000426700	-43.4595	14.443
TcIL3000.A.H_000426900	16.928	55.9645
TcIL3000.A.H_000427000	-9.30916	65.8303
TcIL3000.A.H_000427100	-9.05318	66.4538
TcIL3000.A.H_000427500	-82.9675	-50.215
TcIL3000.A.H_000427600	30.2061	-61.7432
TcIL3000.A.H_000427700	3.6798	43.069
TcIL3000.A.H_000427800	97.5611	-9.2744
TcIL3000.A.H_000427900	37.4021	51.8749
TcIL3000.A.H_000428000:pseudogene	34.0404	13.0448
TcIL3000.A.H_000428100	51.4883	30.8316
TcIL3000.A.H_000428200:pseudogene	36.6605	33.1543
TcIL3000.A.H_000428300	-43.2551	8.35521
TcIL3000.A.H_000428400	-100.576	-30.3375
TcIL3000.A.H_000428700	16.8151	-119.187
TcIL3000.A.H_000428800:pseudogene	-47.5841	-27.0563
TcIL3000.A.H_000428900	-74.9092	-72.804
TcIL3000.A.H_000429000:pseudogene	19.7928	-110.999
TcIL3000.A.H_000429500	-34.1481	48.8157
TcIL3000.A.H_000429700:pseudogene	69.3439	0.258927
TcIL3000.A.H_000430100	61.1667	2.06375
TcIL3000.A.H_000430200:pseudogene	6.34324	24.4025
TcIL3000.A.H_000430300	91.9853	10.7045
TcIL3000.A.H_000430400	89.304	10.112
TcIL3000.A.H_000430500	-88.994	-87.3931
TcIL3000.A.H_000430600	-0.598779	88.0826
TcIL3000.A.H_000430700:pseudogene	-29.0864	57.7655
TcIL3000.A.H_000430800	-73.9035	-37.2284
TcIL3000.A.H_000430900:pseudogene	10.4001	-25.3981
TcIL3000.A.H_000431100:pseudogene	57.1642	49.2029
TcIL3000.A.H_000431300:pseudogene	72.6347	72.7473
TcIL3000.A.H_000431400	19.5965	64.0749
TcIL3000.A.H_000431500	84.7374	-11.7766
TcIL3000.A.H_000431600	90.6391	12.8983
TcIL3000.A.H_000431700	-79.9616	53.4852
TcIL3000.A.H_000431800	-101.239	-43.7831
TcIL3000.A.H_000432000:pseudogene	66.0579	38.2387
TcIL3000.A.H_000432100	-98.1933	-29.8058
TcIL3000.A.H_000432200	91.6237	-21.0152
TcIL3000.A.H_000432300	33.3983	-43.7198
TcIL3000.A.H_000432500	-91.5507	-70.6857
TcIL3000.A.H_000432600	-88.1201	18.2517
TcIL3000.A.H_000432700:pseudogene	72.9953	58.4317
TcIL3000.A.H_000432800:pseudogene	6.11213	63.1185
TcIL3000.A.H_000432900:pseudogene	-104.41	-67.1661
TcIL3000.A.H_000433600	-1.38641	92.9455
TcIL3000.A.H_000433700	-99.0579	51.5071
TcIL3000.A.H_000433800	-100.579	-65.7781
TcIL3000.A.H_000433900:pseudogene	64.0235	10.4698
TcIL3000.A.H_000434000	33.0802	13.6912
TcIL3000.A.H_000434100:pseudogene	5.62649	49.7592
TcIL3000.A.H_000434200:pseudogene	-93.8709	-65.8258
TcIL3000.A.H_000434300	-28.8064	36.6753
TcIL3000.A.H_000434400	89.3243	-13.6843
TcIL3000.A.H_000434500	-75.0368	-56.9738
TcIL3000.A.H_000434600	-83.9139	-63.3735
TcIL3000.A.H_000434700:pseudogene	25.5967	25.1522
TcIL3000.A.H_000434800	-71.37	35.1207
TcIL3000.A.H_000434900:pseudogene	-88.7047	51.3546
TcIL3000.A.H_000435000	3.91136	90.7651
TcIL3000.A.H_000435100:pseudogene	5.93821	80.1455
TcIL3000.A.H_000435300	-20.8792	37.4918
TcIL3000.A.H_000435400	75.7895	-0.217996
TcIL3000.A.H_000435600	-58.8305	39.8391
TcIL3000.A.H_000435700	-20.4531	31.9743
TcIL3000.A.H_000435800	10.0532	-37.9313
TcIL3000.A.H_000435900:pseudogene	-90.6232	-76.2526
TcIL3000.A.H_000436000:pseudogene	-8.68064	60.1023
TcIL3000.A.H_000438400	35.8256	51.4049
TcIL3000.A.H_000438600	1.71247	4.01525
TcIL3000.A.H_000440800:pseudogene	43.3786	-74.3092
TcIL3000.A.H_000442000:pseudogene	19.4112	-89.7434
TcIL3000.A.H_000442100	-85.4088	-91.7451
TcIL3000.A.H_000442200	53.2773	6.32313
TcIL3000.A.H_000442300	-57.8729	-64.3789
TcIL3000.A.H_000442400:pseudogene	-91.5572	41.8348
TcIL3000.A.H_000442500	-12.3156	76.6441
TcIL3000.A.H_000442600	-20.4132	51.3481
TcIL3000.A.H_000442700:pseudogene	44.2251	31.1795
TcIL3000.A.H_000443000	54.9347	36.8755
TcIL3000.A.H_000443100	-66.5744	-78.9557
TcIL3000.A.H_000443300:pseudogene	85.9221	24.2114
TcIL3000.A.H_000443400	-40.4162	2.712
TcIL3000.A.H_000443500:pseudogene	30.3976	86.2369
TcIL3000.A.H_000443700	27.074	66.1888
TcIL3000.A.H_000444700	-79.28	57.827
TcIL3000.A.H_000445600:pseudogene	17.2893	40.4696
TcIL3000.A.H_000445800	-14.8433	38.1573
TcIL3000.A.H_000445900:pseudogene	9.54587	73.0805
TcIL3000.A.H_000446000:pseudogene	65.0975	74.841
TcIL3000.A.H_000446100	22.0556	-101.405
TcIL3000.A.H_000446200:pseudogene	2.32031	10.6593
TcIL3000.A.H_000446300	-46.3534	38.1305
TcIL3000.A.H_000446400:pseudogene	-65.6445	-44.6307
TcIL3000.A.H_000446500	-72.0019	-91.847
TcIL3000.A.H_000446700	88.5878	27.8583
TcIL3000.A.H_000447800	43.2175	-72.0619
TcIL3000.A.H_000448200:pseudogene	43.9567	-71.8729
TcIL3000.A.H_000448800	68.3281	86.112
TcIL3000.A.H_000448900	82.1561	-2.44676
TcIL3000.A.H_000449000	81.4647	77.8349
TcIL3000.A.H_000449300	1.08511	-16.9159
TcIL3000.A.H_000449600	16.9158	-117.892
TcIL3000.A.H_000449700:pseudogene	-25.2555	67.0206
TcIL3000.A.H_000449800	12.7618	-54.1284
TcIL3000.A.H_000449900:pseudogene	2.33502	8.59246
TcIL3000.A.H_000450000	62.3349	-0.0863276
TcIL3000.A.H_000450100	-64.0997	-58.6909
TcIL3000.A.H_000450200	11.6961	-77.7491
TcIL3000.A.H_000450300:pseudogene	-41.0317	7.69677
TcIL3000.A.H_000450400:pseudogene	59.0555	36.9875
TcIL3000.A.H_000450500	-96.979	-30.4914
TcIL3000.A.H_000450600	83.5619	-53.1834
TcIL3000.A.H_000450700	96.3086	-14.188
TcIL3000.A.H_000450900	116.636	0.639924
TcIL3000.A.H_000451000	71.7645	-18.6584
TcIL3000.A.H_000451100	-93.0318	-55.5865
TcIL3000.A.H_000451200	24.561	68.3462
TcIL3000.A.H_000451300:pseudogene	-93.4814	-56.5291
TcIL3000.A.H_000451400	-48.8901	-86.4544
TcIL3000.A.H_000451500:pseudogene	6.37597	63.6235
TcIL3000.A.H_000451600	-9.5374	69.7626
TcIL3000.A.H_000451700:pseudogene	106.257	42.1602
TcIL3000.A.H_000452000	-51.5558	13.6162
TcIL3000.A.H_000452100:pseudogene	-49.74	-77.3727
TcIL3000.A.H_000452200:pseudogene	62.5644	-16.8722
TcIL3000.A.H_000452300	28.7792	-66.9767
TcIL3000.A.H_000452400	-25.9849	-54.4022
TcIL3000.A.H_000452500	82.2364	36.206
TcIL3000.A.H_000452600	57.0983	8.60028
TcIL3000.A.H_000452700	34.6497	65.6788
TcIL3000.A.H_000452800	-90.6009	-61.2233
TcIL3000.A.H_000453000	-3.47318	88.3429
TcIL3000.A.H_000453100	20.7066	3.15209
TcIL3000.A.H_000453400:pseudogene	17.4921	-41.1897
TcIL3000.A.H_000453500	-24.2337	27.6715
TcIL3000.A.H_000453600	33.1408	50.5817
TcIL3000.A.H_000453700:pseudogene	-97.2365	-64.899
TcIL3000.A.H_000453800:pseudogene	111.676	4.2323
TcIL3000.A.H_000453900:pseudogene	-71.1358	-45.1682
TcIL3000.A.H_000454000	-98.4005	-58.2428
TcIL3000.A.H_000454100:pseudogene	-72.0242	45.4105
TcIL3000.A.H_000454200	65.549	27.8021
TcIL3000.A.H_000454400	64.6322	63.7495
TcIL3000.A.H_000454500	78.5075	54.987
TcIL3000.A.H_000454600	35.4197	45.0222
TcIL3000.A.H_000454700:pseudogene	78.2827	3.29502
TcIL3000.A.H_000454800	85.3535	3.51819
TcIL3000.A.H_000454900	72.2165	57.1285
TcIL3000.A.H_000455100	5.81009	53.5794
TcIL3000.A.H_000455200	-55.4724	-81.7651
TcIL3000.A.H_000455300	31.1323	-74.5085
TcIL3000.A.H_000455400	-90.535	-34.8925
TcIL3000.A.H_000455500	48.3523	101.26
TcIL3000.A.H_000455600	47.47	62.9291
TcIL3000.A.H_000455700	-78.3666	-63.601
TcIL3000.A.H_000455800	45.606	53.1002
TcIL3000.A.H_000455900:pseudogene	29.5191	-12.3272
TcIL3000.A.H_000456000	-33.9091	53.3375
TcIL3000.A.H_000456100	12.9813	-110.576
TcIL3000.A.H_000456200	-87.6765	40.8279
TcIL3000.A.H_000456300:pseudogene	29.2238	74.5788
TcIL3000.A.H_000456400	24.066	-116.939
TcIL3000.A.H_000456500	44.6298	36.3197
TcIL3000.A.H_000456600:pseudogene	17.5968	-58.9862
TcIL3000.A.H_000456700	58.9023	50.2753
TcIL3000.A.H_000456800:pseudogene	-0.0206687	74.4069
TcIL3000.A.H_000456900	-83.1371	-42.5275
TcIL3000.A.H_000457300	-6.00579	88.3534
TcIL3000.A.H_000457400	76.3993	41.0472
TcIL3000.A.H_000457500	-40.7558	-58.8085
TcIL3000.A.H_000457600	-98.7621	-30.6632
TcIL3000.A.H_000457700:pseudogene	29.9586	-42.0476
TcIL3000.A.H_000457900	17.6774	-121.97
TcIL3000.A.H_000458000	-83.9383	60.662
TcIL3000.A.H_000458100:pseudogene	78.2177	-7.96631
TcIL3000.A.H_000458200	-95.8603	-70.6276
TcIL3000.A.H_000458300	-19.8479	74.893
TcIL3000.A.H_000458400	-74.5197	-46.5737
TcIL3000.A.H_000458500	-91.513	-50.5215
TcIL3000.A.H_000458600	-107.512	-33.4456
TcIL3000.A.H_000458700	-71.3678	-51.1834
TcIL3000.A.H_000458800	88.7447	-8.87046
TcIL3000.A.H_000458900	34.0459	69.1469
TcIL3000.A.H_000459000	30.8646	-8.10991
TcIL3000.A.H_000459100	-89.2053	-29.3825
TcIL3000.A.H_000459300	91.9754	6.03071
TcIL3000.A.H_000459400	28.3727	-90.2313
TcIL3000.A.H_000459500	93.1111	-18.0219
TcIL3000.A.H_000459600	76.9273	15.3666
TcIL3000.A.H_000459700:pseudogene	-60.9291	-71.1119
TcIL3000.A.H_000459800	92.5671	-14.5402
TcIL3000.A.H_000459900	69.8641	71.7553
TcIL3000.A.H_000460000	-64.5364	-62.8357
TcIL3000.A.H_000460100	1.72139	44.0954
TcIL3000.A.H_000460200:pseudogene	-5.8965	62.9703
TcIL3000.A.H_000460300	79.5413	-14.7298
TcIL3000.A.H_000460400	-92.9756	-59.816
TcIL3000.A.H_000460500	5.72244	68.4019
TcIL3000.A.H_000460600	11.5099	31.0289
TcIL3000.A.H_000460700	56.4706	-13.6903
TcIL3000.A.H_000460800	58.9755	29.4187
TcIL3000.A.H_000460900	-67.9446	-54.5844
TcIL3000.A.H_000461000:pseudogene	-103.956	-40.7332
TcIL3000.A.H_000461100	-85.3761	-72.9065
TcIL3000.A.H_000461300	-101.633	-41.9066
TcIL3000.A.H_000461400	85.4735	27.249
TcIL3000.A.H_000461500:pseudogene	21.3109	-89.4276
TcIL3000.A.H_000461600:pseudogene	42.5807	60.6678
TcIL3000.A.H_000461700:pseudogene	30.2905	-90.5667
TcIL3000.A.H_000461800	22.7529	36.136
TcIL3000.A.H_000462000	-54.3014	-30.4059
TcIL3000.A.H_000462100	24.204	-118.747
TcIL3000.A.H_000462200	-66.2064	-75.9601
TcIL3000.A.H_000462300	66.5643	3.1519
TcIL3000.A.H_000462400	-4.36386	79.6187
TcIL3000.A.H_000462600	10.457	82.2262
TcIL3000.A.H_000462700:pseudogene	9.75212	55.0444
TcIL3000.A.H_000462800	64.6765	42.8009
TcIL3000.A.H_000462900:pseudogene	32.6927	85.0647
TcIL3000.A.H_000463000:pseudogene	-93.1787	61.3468
TcIL3000.A.H_000463100:pseudogene	6.82247	48.3738
TcIL3000.A.H_000463200	85.9575	1.79263
TcIL3000.A.H_000463400:pseudogene	-29.3222	35.5777
TcIL3000.A.H_000463500	25.2278	27.141
TcIL3000.A.H_000463600	-4.50938	84.4991
TcIL3000.A.H_000463700	-88.8758	-69.8675
TcIL3000.A.H_000464100	39.759	56.0238
TcIL3000.A.H_000464200:pseudogene	26.31	56.4741
TcIL3000.A.H_000464300	74.0139	74.87
TcIL3000.A.H_000464500:pseudogene	48.4039	34.2107
TcIL3000.A.H_000464600:pseudogene	36.0394	-86.4854
TcIL3000.A.H_000464700:pseudogene	32.8995	25.2363
TcIL3000.A.H_000464800:pseudogene	51.4154	-16.9063
TcIL3000.A.H_000464900	69.8388	82.2912
TcIL3000.A.H_000465000	21.7105	-111.186
TcIL3000.A.H_000465100	99.3504	31.2299
TcIL3000.A.H_000465300	75.7515	32.853
TcIL3000.A.H_000465600:pseudogene	-84.5971	-28.5237
TcIL3000.A.H_000465700	12.8333	-107.139
TcIL3000.A.H_000465900	-87.9567	47.0312
TcIL3000.A.H_000466000	24.1654	-90.2041
TcIL3000.A.H_000466200	9.04507	-41.3657
TcIL3000.A.H_000466300	22.6721	22.9595
TcIL3000.A.H_000466400:pseudogene	-7.41784	45.5001
TcIL3000.A.H_000466500	-47.781	-2.37457
TcIL3000.A.H_000466600	-27.3507	58.7048
TcIL3000.A.H_000466700:pseudogene	43.5976	111.714
TcIL3000.A.H_000466800	92.3469	12.1708
TcIL3000.A.H_000466900	-0.811509	20.1892
TcIL3000.A.H_000467000	89.9277	25.7264
TcIL3000.A.H_000467100	-72.498	24.4073
TcIL3000.A.H_000467200:pseudogene	-95.7913	39.7556
TcIL3000.A.H_000467300	26.3417	46.8023
TcIL3000.A.H_000467500	46.0863	48.3058
TcIL3000.A.H_000467600	21.0296	30.6791
TcIL3000.A.H_000467900	90.6543	-28.0548
TcIL3000.A.H_000468000:pseudogene	-52.6623	40.4709
TcIL3000.A.H_000468100	31.2905	81.7186
TcIL3000.A.H_000468200	-44.3715	8.74797
TcIL3000.A.H_000468300	45.4122	-3.68965
TcIL3000.A.H_000468400	18.8065	22.5532
TcIL3000.A.H_000468500:pseudogene	-15.1133	70.7841
TcIL3000.A.H_000468600	41.5375	112.532
TcIL3000.A.H_000468800	56.7068	-1.67823
TcIL3000.A.H_000469000	-35.3239	55.6843
TcIL3000.A.H_000469100	76.9761	-17.4076
TcIL3000.A.H_000469200:pseudogene	-69.3034	-45.8554
TcIL3000.A.H_000469300	-95.3255	-56.8099
TcIL3000.A.H_000469400	-100.776	-40.2385
TcIL3000.A.H_000469600	95.2981	-12.6932
TcIL3000.A.H_000469700	21.0339	50.5068
TcIL3000.A.H_000470100	22.0357	-68.6673
TcIL3000.A.H_000470200	-25.1726	-55.5129
TcIL3000.A.H_000470500:pseudogene	-51.0116	-92.8208
TcIL3000.A.H_000470600	26.4008	47.8786
TcIL3000.A.H_000471000	14.3631	-19.7357
TcIL3000.A.H_000471100	-57.5267	-61.386
TcIL3000.A.H_000471500	-82.9591	-62.3196
TcIL3000.A.H_000471600	-72.9248	-62.1574
TcIL3000.A.H_000471800	-43.7333	-89.499
TcIL3000.A.H_000471900	-6.50267	51.8379
TcIL3000.A.H_000472000	83.3541	3.57341
TcIL3000.A.H_000472200:pseudogene	-9.61995	25.7117
TcIL3000.A.H_000472300	-73.3554	-86.164
TcIL3000.A.H_000472400	34.0701	34.2685
TcIL3000.A.H_000472500	24.4311	-117.91
TcIL3000.A.H_000472600	-9.64193	54.5721
TcIL3000.A.H_000473100	-87.5526	-39.4725
TcIL3000.A.H_000473200:pseudogene	67.1917	-0.721647
TcIL3000.A.H_000473400	91.3901	12.5105
TcIL3000.A.H_000473500:pseudogene	60.0851	81.5986
TcIL3000.A.H_000473600:pseudogene	-93.4454	-50.3753
TcIL3000.A.H_000473700	105.063	8.44959
TcIL3000.A.H_000473800	-81.6156	49.7904
TcIL3000.A.H_000473900	22.8266	-47.0856
TcIL3000.A.H_000474000:pseudogene	105.095	26.292
TcIL3000.A.H_000474100	28.5744	71.1594
TcIL3000.A.H_000474400	70.4776	82.178
TcIL3000.A.H_000474800	-108.448	-41.2269
TcIL3000.A.H_000475100	-42.5963	42.9004
TcIL3000.A.H_000475200	-96.3133	70.3478
TcIL3000.A.H_000475300	-27.6085	55.2906
TcIL3000.A.H_000475600	81.8868	-8.44015
TcIL3000.A.H_000475700	100.578	-11.5069
TcIL3000.A.H_000475800:pseudogene	-99.4472	-36.2718
TcIL3000.A.H_000475900	-104.614	-54.4727
TcIL3000.A.H_000476100:pseudogene	-67.4797	-83.7506
TcIL3000.A.H_000476200	-108.523	-38.5174
TcIL3000.A.H_000476300	-88.6639	-48.8648
TcIL3000.A.H_000476400:pseudogene	-32.3577	48.5045
TcIL3000.A.H_000476500	79.697	1.93482
TcIL3000.A.H_000476600	-76.2106	-77.4652
TcIL3000.A.H_000476700	-71.9442	25.8232
TcIL3000.A.H_000476800	-48.7112	2.49509
TcIL3000.A.H_000477100	-20.0929	-47.3241
TcIL3000.A.H_000477300:pseudogene	-96.0233	-47.7274
TcIL3000.A.H_000477400	23.7328	-100.214
TcIL3000.A.H_000477500	24.0472	-36.8398
TcIL3000.A.H_000477600	-42.108	9.65944
TcIL3000.A.H_000477800	45.1305	-70.6737
TcIL3000.A.H_000477900	36.5634	-55.5023
TcIL3000.A.H_000478000	10.7054	-16.7732
TcIL3000.A.H_000478300	-21.5585	67.7921
TcIL3000.A.H_000478500	19.5449	-105.259
TcIL3000.A.H_000478600	5.79988	28.6728
TcIL3000.A.H_000478700	15.9217	5.32927
TcIL3000.A.H_000478800	1.03024	89.4893
TcIL3000.A.H_000478900	97.8731	6.64939
TcIL3000.A.H_000479000	24.5259	77.1735
TcIL3000.A.H_000479100	71.2457	-7.15749
TcIL3000.A.H_000479200	70.6078	41.4921
TcIL3000.A.H_000479300	80.0315	34.3758
TcIL3000.A.H_000479400:pseudogene	94.356	2.04017
TcIL3000.A.H_000479500	-2.61968	102.532
TcIL3000.A.H_000479600	-66.9178	-51.9014
TcIL3000.A.H_000479700	86.0873	-9.79188
TcIL3000.A.H_000479900:pseudogene	84.9757	24.272
TcIL3000.A.H_000480100	30.4396	-103.291
TcIL3000.A.H_000480200	-88.0699	-87.289
TcIL3000.A.H_000480300	-86.1873	64.0546
TcIL3000.A.H_000480500	-78.7649	-57.1595
TcIL3000.A.H_000480600:pseudogene	66.0236	28.147
TcIL3000.A.H_000480700	-100.142	-29.5166
TcIL3000.A.H_000480900:pseudogene	-82.0746	-46.0942
TcIL3000.A.H_000481100:pseudogene	92.9498	-3.2961
TcIL3000.A.H_000481200	67.8538	82.295
TcIL3000.A.H_000481300:pseudogene	-79.8301	53.2529
TcIL3000.A.H_000481500	67.8859	-71.024
TcIL3000.A.H_000481600	-82.3958	51.1267
TcIL3000.A.H_000481700	88.9683	-26.4068
TcIL3000.A.H_000481800	60.1362	-4.58796
TcIL3000.A.H_000482000	39.7678	78.7357
TcIL3000.A.H_000482100	-81.5294	-60.1249
TcIL3000.A.H_000482300	99.914	28.6931
TcIL3000.A.H_000482400	65.3304	64.3642
TcIL3000.A.H_000482500	71.9205	9.50507
TcIL3000.A.H_000482600	73.6186	53.6281
TcIL3000.A.H_000482700	69.1394	35.6292
TcIL3000.A.H_000482800	32.4192	49.4053
TcIL3000.A.H_000482900	75.4242	75.1067
TcIL3000.A.H_000483100	75.1762	71.4352
TcIL3000.A.H_000483300	-19.8574	65.2778
TcIL3000.A.H_000483400	58.9807	40.5099
TcIL3000.A.H_000484600	68.6657	-33.0718
TcIL3000.A.H_000484800	35.0324	82.3316
TcIL3000.A.H_000485000	-91.8868	-86.0276
TcIL3000.A.H_000485100	37.2201	-96.6256
TcIL3000.A.H_000485200	21.0963	76.2046
TcIL3000.A.H_000485400	-87.1413	61.6566
TcIL3000.A.H_000485500	31.1981	96.679
TcIL3000.A.H_000485600	20.4222	-63.0322
TcIL3000.A.H_000485700	-56.7585	-90.8471
TcIL3000.A.H_000485800	-3.71882	0.555137
TcIL3000.A.H_000485900	24.6584	11.0834
TcIL3000.A.H_000486000	34.5649	45.0006
TcIL3000.A.H_000486100	4.70467	-51.4798
TcIL3000.A.H_000486200:pseudogene	33.568	23.036
TcIL3000.A.H_000486300	35.0693	37.7829
TcIL3000.A.H_000486400	37.3113	80.3612
TcIL3000.A.H_000486600	-29.3955	-39.9979
TcIL3000.A.H_000486700:pseudogene	28.838	16.1263
TcIL3000.A.H_000489400	83.6331	17.3569
TcIL3000.A.H_000489600	-51.2883	-80.4868
TcIL3000.A.H_000489700:pseudogene	13.2871	-102.13
TcIL3000.A.H_000489800	44.454	77.4745
TcIL3000.A.H_000490200	-6.24696	89.2261
TcIL3000.A.H_000490300	-42.3236	-43.8511
TcIL3000.A.H_000490400:pseudogene	73.1273	79.0251
TcIL3000.A.H_000490500	30.0429	-64.7303
TcIL3000.A.H_000490600	-52.7055	-80.0043
TcIL3000.A.H_000490800	7.69801	24.4848
TcIL3000.A.H_000491000	37.3438	-51.0281
TcIL3000.A.H_000491100	41.0175	11.7234
TcIL3000.A.H_000491200	100.086	26.417
TcIL3000.A.H_000491600	10.8951	-44.1514
TcIL3000.A.H_000491700	61.6662	23.2298
TcIL3000.A.H_000491800	-22.9849	-54.9458
TcIL3000.A.H_000491900:pseudogene	-57.0288	-57.5295
TcIL3000.A.H_000492000	84.4074	15.6121
TcIL3000.A.H_000492100	55.0275	48.6937
TcIL3000.A.H_000492200	-84.8857	-38.0132
TcIL3000.A.H_000492300:pseudogene	-90.1599	-92.5943
TcIL3000.A.H_000492400	-61.5346	-75.0178
TcIL3000.A.H_000492500:pseudogene	-80.9025	-29.6303
TcIL3000.A.H_000492600	-57.3136	-51.7522
TcIL3000.A.H_000492700:pseudogene	-44.6445	-91.7017
TcIL3000.A.H_000492900	-12.5622	75.914
TcIL3000.A.H_000493000:pseudogene	79.152	-0.962121
TcIL3000.A.H_000493200	-43.7979	-85.5026
TcIL3000.A.H_000493300:pseudogene	57.6812	67.7253
TcIL3000.A.H_000493400:pseudogene	-0.27538	75.884
TcIL3000.A.H_000493600:pseudogene	16.5098	32.496
TcIL3000.A.H_000493800:pseudogene	-45.2245	-84.8047
TcIL3000.A.H_000493900:pseudogene	-59.7313	40.9718
TcIL3000.A.H_000494000:pseudogene	3.59231	3.62178
TcIL3000.A.H_000494200	15.6074	70.5764
TcIL3000.A.H_000494300	-59.2386	-44.7487
TcIL3000.A.H_000494400	-89.3149	-62.0691
TcIL3000.A.H_000494500	-78.2794	46.5764
TcIL3000.A.H_000494600	-88.8406	65.0889
TcIL3000.A.H_000494900	-62.5987	-81.492
TcIL3000.A.H_000495000	-44.1672	-56.8709
TcIL3000.A.H_000495200:pseudogene	-61.9362	-18.885
TcIL3000.A.H_000495300	42.6038	52.3948
TcIL3000.A.H_000495400:pseudogene	-34.5157	-41.2361
TcIL3000.A.H_000495500	23.8406	-108.275
TcIL3000.A.H_000495600:pseudogene	-75.4092	-37.4444
TcIL3000.A.H_000495700	-92.8027	43.4007
TcIL3000.A.H_000495800	-92.1352	44.1904
TcIL3000.A.H_000496100	45.3339	62.949
TcIL3000.A.H_000496200	34.1302	-98.793
TcIL3000.A.H_000496400:pseudogene	-23.7834	57.594
TcIL3000.A.H_000496500	50.3006	22.4007
TcIL3000.A.H_000496700	-20.3123	-56.4181
TcIL3000.A.H_000496800:pseudogene	-86.3611	-87.8356
TcIL3000.A.H_000496900	-99.3658	-51.9341
TcIL3000.A.H_000497000	85.3333	-13.0889
TcIL3000.A.H_000497100	-61.159	-66.8426
TcIL3000.A.H_000497200	38.1528	86.6199
TcIL3000.A.H_000497400	71.482	89.2392
TcIL3000.A.H_000497500	-74.0667	-65.1243
TcIL3000.A.H_000497600	-89.2619	-50.7807
TcIL3000.A.H_000497700	62.8836	45.8356
TcIL3000.A.H_000497800	89.9919	8.84278
TcIL3000.A.H_000498000	28.5931	61.3377
TcIL3000.A.H_000498200	-66.1245	-26.1743
TcIL3000.A.H_000498300	84.4347	-25.5291
TcIL3000.A.H_000498600	-13.7274	54.8578
TcIL3000.A.H_000498700	-83.5815	-48.292
TcIL3000.A.H_000498800	-24.673	48.4812
TcIL3000.A.H_000498900:pseudogene	4.48516	44.1619
TcIL3000.A.H_000499000:pseudogene	-70.9941	25.2529
TcIL3000.A.H_000499200	-52.5737	-23.5748
TcIL3000.A.H_000499300	30.7341	-51.4982
TcIL3000.A.H_000499400	30.3322	-93.4179
TcIL3000.A.H_000499500	33.5035	-99.6546
TcIL3000.A.H_000499600	-92.5958	48.4832
TcIL3000.A.H_000499900	-91.1647	-49.7393
TcIL3000.A.H_000500000:pseudogene	-44.7916	-88.0311
TcIL3000.A.H_000500100	63.5504	69.5363
TcIL3000.A.H_000500200:pseudogene	-60.7826	-63.1886
TcIL3000.A.H_000500500:pseudogene	-58.0391	36.2112
TcIL3000.A.H_000500700	-101.428	63.7909
TcIL3000.A.H_000500800	27.6789	51.0466
TcIL3000.A.H_000500900	51.7896	49.8579
TcIL3000.A.H_000501000	106.138	11.7017
TcIL3000.A.H_000501200	-17.7277	-56.6215
TcIL3000.A.H_000501300	-55.7132	-86.827
TcIL3000.A.H_000501400	71.924	64.1065
TcIL3000.A.H_000501500	29.5307	45.9787
TcIL3000.A.H_000501600	17.4048	49.8881
TcIL3000.A.H_000501700:pseudogene	-66.3786	-45.1
TcIL3000.A.H_000501800:pseudogene	-1.47539	-18.1118
TcIL3000.A.H_000501900	-86.6366	-66.0082
TcIL3000.A.H_000502000	-84.7763	35.33
TcIL3000.A.H_000502200:pseudogene	85.8849	32.5663
TcIL3000.A.H_000502400:pseudogene	-58.7035	-67.365
TcIL3000.A.H_000502500	91.2718	18.0716
TcIL3000.A.H_000502600	36.5526	40.2638
TcIL3000.A.H_000502700	21.5403	-52.9117
TcIL3000.A.H_000502800:pseudogene	-97.2084	-28.1363
TcIL3000.A.H_000502900	6.05837	83.4068
TcIL3000.A.H_000503100	37.1423	59.0484
TcIL3000.A.H_000503200	3.94971	-96.061
TcIL3000.A.H_000503300	86.4852	-7.32206
TcIL3000.A.H_000503500:pseudogene	35.9736	78.5384
TcIL3000.A.H_000503600	-78.1926	-50.9788
TcIL3000.A.H_000503800	30.7893	91.1929
TcIL3000.A.H_000503900	-16.7466	37.2732
TcIL3000.A.H_000504000	92.1772	21.5438
TcIL3000.A.H_000504100	89.918	2.03535
TcIL3000.A.H_000504200	64.4288	86.2082
TcIL3000.A.H_000504500	-77.8761	52.4538
TcIL3000.A.H_000504600	93.3498	-4.66152
TcIL3000.A.H_000505000	10.4686	10.4378
TcIL3000.A.H_000505100:pseudogene	72.9511	0.0643857
TcIL3000.A.H_000505200:pseudogene	-67.9058	-59.3804
TcIL3000.A.H_000505300	-87.9332	55.6546
TcIL3000.A.H_000505400:pseudogene	21.8412	-70.6095
TcIL3000.A.H_000505500	-102.566	-30.1248
TcIL3000.A.H_000505600	96.063	-9.75442
TcIL3000.A.H_000505700:pseudogene	-22.1525	30.3944
TcIL3000.A.H_000505800	-63.2132	-62.2792
TcIL3000.A.H_000506000	17.744	67.9092
TcIL3000.A.H_000506100	83.3368	1.64939
TcIL3000.A.H_000506200:pseudogene	54.1071	69.9767
TcIL3000.A.H_000506300	35.3549	-27.8241
TcIL3000.A.H_000506400	-50.2604	-97.7328
TcIL3000.A.H_000506500:pseudogene	-63.0736	43.3571
TcIL3000.A.H_000506600	73.8241	43.3206
TcIL3000.A.H_000506800	-101.6	-50.0484
TcIL3000.A.H_000506900	61.5436	21.6217
TcIL3000.A.H_000507000	10.6605	33.0341
TcIL3000.A.H_000507100:pseudogene	10.7428	-96.0454
TcIL3000.A.H_000507200	-57.1077	-96.0137
TcIL3000.A.H_000507300	-98.9539	-28.6113
TcIL3000.A.H_000507400	5.95341	74.3674
TcIL3000.A.H_000507500	-97.7837	-45.3251
TcIL3000.A.H_000507600	86.0989	-0.131467
TcIL3000.A.H_000507700	-29.4847	12.8989
TcIL3000.A.H_000507800	-15.5516	62.2367
TcIL3000.A.H_000507900	18.8178	73.8534
TcIL3000.A.H_000508000	-27.0169	-53.3238
TcIL3000.A.H_000508100	25.0835	-113.668
TcIL3000.A.H_000508200	76.6494	91.3241
TcIL3000.A.H_000508400	43.075	-40.0446
TcIL3000.A.H_000509500:pseudogene	-45.7379	55.8191
TcIL3000.A.H_000509600	53.7921	63.1318
TcIL3000.A.H_000509700:pseudogene	-86.4393	53.4114
TcIL3000.A.H_000509800	17.6251	51.3028
TcIL3000.A.H_000509900	39.7002	-3.64566
TcIL3000.A.H_000510000	-100.079	-46.1552
TcIL3000.A.H_000510200	-94.7027	63.3406
TcIL3000.A.H_000510300	39.6855	66.8532
TcIL3000.A.H_000510400	-35.7756	-44.0886
TcIL3000.A.H_000510500	-26.7847	-46.0786
TcIL3000.A.H_000510700	49.8023	74.2912
TcIL3000.A.H_000510800	30.0953	54.0419
TcIL3000.A.H_000510900	32.0488	51.3179
TcIL3000.A.H_000511000	-60.776	-45.4054
TcIL3000.A.H_000511100	-54.743	-66.9395
TcIL3000.A.H_000511200	-93.4004	-28.6292
TcIL3000.A.H_000511300	31.446	-19.9496
TcIL3000.A.H_000511400	42.7048	15.3167
TcIL3000.A.H_000511500	96.4517	10.3781
TcIL3000.A.H_000511600:pseudogene	-28.1249	15.7903
TcIL3000.A.H_000511700	-94.3357	-32.6767
TcIL3000.A.H_000511900	79.8949	80.1188
TcIL3000.A.H_000512000	84.7068	-29.3411
TcIL3000.A.H_000512200:pseudogene	69.224	20.4813
TcIL3000.A.H_000512300	36.7673	-76.4201
TcIL3000.A.H_000512400	78.762	78.1231
TcIL3000.A.H_000512500:pseudogene	-68.1223	-64.813
TcIL3000.A.H_000512600	27.1831	60.0067
TcIL3000.A.H_000512700	78.7084	13.3387
TcIL3000.A.H_000513000	10.5484	6.26936
TcIL3000.A.H_000513100	14.583	58.6929
TcIL3000.A.H_000513300	-44.9183	-86.2429
TcIL3000.A.H_000513400	-46.7854	-97.2145
TcIL3000.A.H_000513500	85.4371	29.2339
TcIL3000.A.H_000513600	-89.0139	-91.5808
TcIL3000.A.H_000513700	35.9254	81.5473
TcIL3000.A.H_000513800	49.8459	54.379
TcIL3000.A.H_000513900	-92.8747	39.9314
TcIL3000.A.H_000514100	-3.3609	9.49907
TcIL3000.A.H_000514400:pseudogene	-90.7956	75.5218
TcIL3000.A.H_000514500	48.7125	12.0214
TcIL3000.A.H_000514600:pseudogene	105.252	44.5617
TcIL3000.A.H_000514700	-26.883	47.3737
TcIL3000.A.H_000514800	-40.4861	54.4803
TcIL3000.A.H_000515000	84.5489	-16.6282
TcIL3000.A.H_000515100	-52.5475	-72.1363
TcIL3000.A.H_000515200	26.7459	48.9482
TcIL3000.A.H_000515300	-41.734	-87.2649
TcIL3000.A.H_000515400:pseudogene	-74.0859	-66.7933
TcIL3000.A.H_000515600	28.7142	-103.143
TcIL3000.A.H_000515700	1.07728	70.4953
TcIL3000.A.H_000515800	-8.98566	86.3792
TcIL3000.A.H_000515900	8.23824	-40.3514
TcIL3000.A.H_000516000	-35.4556	-80.6048
TcIL3000.A.H_000516100:pseudogene	36.0508	56.2979
TcIL3000.A.H_000516200	14.0382	10.935
TcIL3000.A.H_000516300	45.8461	39.2905
TcIL3000.A.H_000516400	-26.0615	57.3108
TcIL3000.A.H_000516500	-35.8899	-56.1418
TcIL3000.A.H_000516600	-92.6451	-30.3299
TcIL3000.A.H_000516700	-79.4201	-43.585
TcIL3000.A.H_000516800:pseudogene	-87.9234	-23.9205
TcIL3000.A.H_000517100	66.4097	78.2996
TcIL3000.A.H_000517200:pseudogene	42.9065	66.3346
TcIL3000.A.H_000517400	88.1036	9.42932
TcIL3000.A.H_000517500	81.4187	-12.5651
TcIL3000.A.H_000517600:pseudogene	-56.8956	-68.6163
TcIL3000.A.H_000517700	-87.9753	68.5855
TcIL3000.A.H_000517900	-5.40638	-55.4261
TcIL3000.A.H_000518000	-5.49104	-55.4761
TcIL3000.A.H_000518100:pseudogene	-44.5467	-77.4891
TcIL3000.A.H_000518200	0.876865	-64.543
TcIL3000.A.H_000518300:pseudogene	88.2552	6.92633
TcIL3000.A.H_000518400	42.6006	112.88
TcIL3000.A.H_000518500	-11.4002	90.1215
TcIL3000.A.H_000518700	24.2383	24.6075
TcIL3000.A.H_000518800	-33.1504	18.1498
TcIL3000.A.H_000519000	-72.9345	22.9556
TcIL3000.A.H_000519100	-102.243	-56.3641
TcIL3000.A.H_000519200	24.8043	-41.8933
TcIL3000.A.H_000519300	84.6327	-31.5046
TcIL3000.A.H_000519400:pseudogene	-98.3317	-41.8488
TcIL3000.A.H_000519500:pseudogene	-83.7138	-81.9544
TcIL3000.A.H_000519600:pseudogene	-1.53994	-20.9092
TcIL3000.A.H_000519700	-50.3673	-86.434
[truncated: 3,732 more rows]

## Sheet: Fig2_I_TbBSF_n3
	Dim.1	Dim.2	HDBSCAN_cluster	HDBSCAN_cluster_probability	legend	TM
Tb05.5K5.110	27.5747	76.7259	0	0	unclustered	0
Tb05.5K5.120	-86.56	-7.8236	0	0	unclustered	0
Tb05.5K5.130	-70.0096	76.7549	8	0.328516	8. axoneme	0
Tb05.5K5.150	16.6537	-58.9552	0	0	unclustered	0
Tb05.5K5.160	-1.64252	1.01201	0	0	unclustered	0
Tb05.5K5.170	24.5788	-106.172	0	0	unclustered	7
Tb05.5K5.200	83.7069	4.02121	0	0	unclustered	0
Tb05.5K5.210	36.3562	-67.3124	0	0	unclustered	2
Tb05.5K5.220	35.6886	-66.0987	0	0	unclustered	2
Tb05.5K5.40	-90.792	68.3151	8	0.467863	8. axoneme	0
Tb05.5K5.50	-97.1081	75.1236	8	0.50165	8. axoneme	0
Tb05.5K5.70	25.5335	60.7653	7	0.862531	7. nucleolus	0
Tb05.5K5.80	33.3791	26.0522	0	0	unclustered	0
Tb06.3A7.960	32.792	-19.8191	0	0	unclustered	0
Tb07.11L3.90	34.6248	48.7422	0	0	unclustered	0
Tb08.27P2.110	52.674	-59.1849	0	0	unclustered	6
Tb09.v4.0013	13.2422	32.3842	0	0	unclustered	0
Tb09.v4.0018	11.5713	-97.0413	0	0	unclustered	1
Tb09.v4.0030	57.9246	-45.2099	0	0	unclustered	0
Tb09.v4.0065	54.3395	-58.9115	0	0	unclustered	0
Tb09.v4.0107	4.89959	-37.3929	0	0	unclustered	1
Tb09.v4.0119	27.5784	-78.4569	0	0	unclustered	0
Tb09.v4.0150	59.4327	-53.7876	0	0	unclustered	0
Tb09.v4.0151	36.5121	-77.092	0	0	unclustered	0
Tb10.v4.0033	50.8325	32.6853	0	0	unclustered	0
Tb10.v4.0036	92.8879	20.3171	0	0	unclustered	0
Tb10.v4.0039	-86.6027	90.1653	8	0.76763	8. axoneme	0
Tb10.v4.0040	93.8029	42.7546	0	0	unclustered	0
Tb10.v4.0041	79.8071	19.9981	4	0.444967	4. cytosol	0
Tb10.v4.0045	-12.9664	-73.5231	21	0.979479	21. mitochondrial inner membrane	1
Tb10.v4.0066	35.5893	-86.427	0	0	unclustered	0
Tb10.v4.0217	62.9119	-50.5979	0	0	unclustered	0
Tb10.v4.0218	65.6109	-48.417	0	0	unclustered	0
Tb10.v4.0247	26.2667	-63.988	0	0	unclustered	0
Tb11.01.2730	-89.3705	-1.04533	0	0	unclustered	0
Tb11.01.6241	5.89752	-37.4423	0	0	unclustered	0
Tb11.01.6250	36.316	-77.4143	0	0	unclustered	0
Tb11.02.5100b	-63.6637	-44.7906	0	0	unclustered	0
Tb11.02.5105b	-17.029	-55.5276	0	0	unclustered	0
Tb11.02.5120b	-26.3691	-77.2405	0	0	unclustered	0
Tb11.02.5360	13.1438	-95.0453	0	0	unclustered	5
Tb11.02.5380	29.2897	-4.0896	0	0	unclustered	0
Tb11.02.5390b	-48.6724	-49.6086	24	1	24. mitochondrial mRNA editing complex	0
Tb11.02.5420	18.4541	-83.4623	20	1	20. endoplasmic reticulum	1
Tb11.02.5430	42.1151	36.8722	0	0	unclustered	0
Tb11.0320	-48.1535	-53.9583	0	0	unclustered	0
Tb11.0330	-88.7149	-13.3185	0	0	unclustered	0
Tb11.0350	70.2219	-52.3427	0	0	unclustered	0
Tb11.0390	28.0225	46.3604	0	0	unclustered	0
Tb11.0550	-13.8522	-88.0258	0	0	unclustered	0
Tb11.0845	-94.2181	66.2868	8	0.339044	8. axoneme	0
Tb11.1040	25.8184	-75.6439	0	0	unclustered	0
Tb11.1240	49.8128	33.8535	0	0	unclustered	0
Tb11.1790	-8.05367	41.5231	0	0	unclustered	0
Tb11.v5.0126	27.3178	-81.8424	0	0	unclustered	0
Tb11.v5.0137	-70.795	63.5961	0	0	unclustered	0
Tb11.v5.0151	59.3004	-60.3668	0	0	unclustered	1
Tb11.v5.0152	49.9567	54.3345	0	0	unclustered	1
Tb11.v5.0154	92.2199	25.9859	0	0	unclustered	0
Tb11.v5.0157	-65.2383	84.8334	0	0	unclustered	0
Tb11.v5.0161	-87.1474	66.0751	8	0.319673	8. axoneme	0
Tb11.v5.0162	48.3282	74.0269	1	1	1. proteasome core complex	0
Tb11.v5.0164	93.546	41.5807	0	0	unclustered	0
Tb11.v5.0165	-47.7088	79.8725	0	0	unclustered	0
Tb11.v5.0166	-105.56	85.1382	8	0.552525	8. axoneme	0
Tb11.v5.0169	-104.957	92.2737	8	0.771841	8. axoneme	0
Tb11.v5.0170	-3.23621	-71.7625	0	0	unclustered	1
Tb11.v5.0172	-97.8063	90.3609	8	0.910537	8. axoneme	0
Tb11.v5.0175	-41.3976	-56.759	0	0	unclustered	0
Tb11.v5.0177	1.74757	60.9651	0	0	unclustered	0
Tb11.v5.0179	14.054	-64.1102	0	0	unclustered	1
Tb11.v5.0181	-3.13614	32.7955	0	0	unclustered	0
Tb11.v5.0183	-6.01503	10.5085	0	0	unclustered	0
Tb11.v5.0184	2.32832	2.81631	0	0	unclustered	0
Tb11.v5.0185	-88.684	85.5015	8	0.916549	8. axoneme	0
Tb11.v5.0188	-46.2751	-36.9316	0	0	unclustered	0
Tb11.v5.0192	-16.9406	28.1988	9	1	9. N.S.	0
Tb11.v5.0193	-74.3145	-6.18548	0	0	unclustered	0
Tb11.v5.0196	49.5742	73.6094	1	1	1. proteasome core complex	0
Tb11.v5.0199	-3.39469	20.3619	0	0	unclustered	0
Tb11.v5.0200	49.1147	74.0611	1	1	1. proteasome core complex	0
Tb11.v5.0203	-75.019	95.784	8	0.416174	8. axoneme	0
Tb11.v5.0209	-38.7243	-69.9954	0	0	unclustered	1
Tb11.v5.0213	61.2871	-52.3695	0	0	unclustered	0
Tb11.v5.0214	-50.593	-50.8813	24	1	24. mitochondrial mRNA editing complex	0
Tb11.v5.0215	-33.4164	54.8656	0	0	unclustered	0
Tb11.v5.0216	46.0208	-55.1954	0	0	unclustered	1
Tb11.v5.0220	63.2432	-48.8881	0	0	unclustered	0
Tb11.v5.0222	-46.0594	-50.492	0	0	unclustered	0
Tb11.v5.0226	51.9427	-54.0276	0	0	unclustered	1
Tb11.v5.0228	70.8511	-52.0217	0	0	unclustered	2
Tb11.v5.0230	70.6397	-54.9288	15	1	15. integral component of membrane	1
Tb11.v5.0231	70.6993	-53.0668	0	0	unclustered	1
Tb11.v5.0236	16.5467	51.1977	0	0	unclustered	0
Tb11.v5.0237	-8.70459	80.051	0	0	unclustered	0
Tb11.v5.0246	24.9854	72.1192	0	0	unclustered	0
Tb11.v5.0252	45.4764	51.5812	0	0	unclustered	1
Tb11.v5.0255	95.4293	51.0041	0	0	unclustered	0
Tb11.v5.0257	-39.3704	-21.2912	0	0	unclustered	0
Tb11.v5.0261	108.554	33.0881	4	0.462357	4. cytosol	0
Tb11.v5.0265	104.051	34.2831	4	1	4. cytosol	0
Tb11.v5.0269	-14.0482	61.8815	0	0	unclustered	0
Tb11.v5.0270	93.5353	44.7773	0	0	unclustered	0
Tb11.v5.0271	-102.16	78.3054	8	0.886341	8. axoneme	0
Tb11.v5.0272	-88.8339	74.5777	8	0.413808	8. axoneme	0
Tb11.v5.0274	18.8513	70.2784	7	0.848616	7. nucleolus	0
Tb11.v5.0276	-60.141	-71.963	22	0.944203	22. mitochondrial large ribosomal subunit	0
Tb11.v5.0277	25.3547	60.56	7	0.947143	7. nucleolus	0
Tb11.v5.0295	70.4356	25.1721	0	0	unclustered	0
Tb11.v5.0303	-74.9347	-3.50988	0	0	unclustered	0
Tb11.v5.0305	-26.7558	37.6576	0	0	unclustered	0
Tb11.v5.0312	13.4844	-44.6802	0	0	unclustered	1
Tb11.v5.0325	-40.3764	-49.2169	0	0	unclustered	0
Tb11.v5.0326	-48.1275	-41.6799	0	0	unclustered	0
Tb11.v5.0330	47.2903	-79.0666	0	0	unclustered	12
Tb11.v5.0331	53.2044	-76.3628	16	1	16. pellicular membrane	12
Tb11.v5.0340	4.61738	46.7475	0	0	unclustered	0
Tb11.v5.0342	105.288	23.9086	0	0	unclustered	0
Tb11.v5.0365	3.55188	-89.568	0	0	unclustered	0
Tb11.v5.0366	3.55061	-89.574	0	0	unclustered	0
Tb11.v5.0372	6.25778	-96.3458	0	0	unclustered	1
Tb11.v5.0391	17.1055	72.5948	7	0.99806	7. nucleolus	0
Tb11.v5.0394	-87.0727	-1.4917	0	0	unclustered	0
Tb11.v5.0396	-36.2389	-37.7402	0	0	unclustered	1
Tb11.v5.0397	-12.1484	-69.9503	21	0.883147	21. mitochondrial inner membrane	1
Tb11.v5.0402	26.0758	-84.7682	0	0	unclustered	0
Tb11.v5.0406	7.20558	-107.266	0	0	unclustered	12
Tb11.v5.0414	70.5503	19.3648	0	0	unclustered	0
Tb11.v5.0420	-100.902	82.09	8	0.957139	8. axoneme	0
Tb11.v5.0421	68.8495	-54.7355	15	1	15. integral component of membrane	1
Tb11.v5.0422	-57.8627	73.9307	0	0	unclustered	0
Tb11.v5.0426	5.12475	66.4319	0	0	unclustered	0
Tb11.v5.0427	-54.1459	42.5696	11	1	11. glycosome	0
Tb11.v5.0434	-1.5842	8.09506	0	0	unclustered	0
Tb11.v5.0436	1.79016	75.7452	0	0	unclustered	0
Tb11.v5.0438	-24.625	-28.7888	0	0	unclustered	0
Tb11.v5.0446	-40.1348	-33.1101	0	0	unclustered	0
Tb11.v5.0463	32.9339	-80.3394	0	0	unclustered	1
Tb11.v5.0465	-52.1693	-79.6072	0	0	unclustered	0
Tb11.v5.0468	-1.60295	-93.2083	0	0	unclustered	0
Tb11.v5.0474	23.1469	21.6106	0	0	unclustered	0
Tb11.v5.0477	-81.1106	77.8886	8	0.44577	8. axoneme	0
Tb11.v5.0480	-3.63802	40.5485	0	0	unclustered	0
Tb11.v5.0487	91.6523	23.9583	4	0.444582	4. cytosol	0
Tb11.v5.0489	-11.9772	40.3521	0	0	unclustered	0
Tb11.v5.0495	-48.8106	-37.9882	0	0	unclustered	0
Tb11.v5.0500	-42.7603	-35.2725	0	0	unclustered	0
Tb11.v5.0502	-94.1437	75.6778	8	0.785798	8. axoneme	0
Tb11.v5.0507	58.7952	32.1092	0	0	unclustered	0
Tb11.v5.0512	79.8033	9.89808	0	0	unclustered	0
Tb11.v5.0516	91.2188	27.2572	0	0	unclustered	0
Tb11.v5.0519	-6.86205	-56.6334	0	0	unclustered	2
Tb11.v5.0527	72.7221	19.6592	4	0.422162	4. cytosol	0
Tb11.v5.0530	53.3786	-8.25217	0	0	unclustered	0
Tb11.v5.0531	-50.7504	37.9398	11	0.645842	11. glycosome	0
Tb11.v5.0533	65.8768	34.1096	0	0	unclustered	0
Tb11.v5.0540	52.2421	-73.5324	0	0	unclustered	11
Tb11.v5.0544	-55.6166	-53.6378	0	0	unclustered	0
Tb11.v5.0553	36.3889	63.468	0	0	unclustered	0
Tb11.v5.0563	7.53303	74.341	0	0	unclustered	0
Tb11.v5.0564	76.1201	19.3182	4	0.430171	4. cytosol	0
Tb11.v5.0566	-15.067	28.4683	0	0	unclustered	0
Tb11.v5.0567	-11.6515	40.3229	0	0	unclustered	0
Tb11.v5.0578	76.5671	-58.8201	0	0	unclustered	11
Tb11.v5.0580	19.4308	-100.838	20	0.987832	20. endoplasmic reticulum	3
Tb11.v5.0594	32.3868	-6.65905	0	0	unclustered	0
Tb11.v5.0596	82.7546	22.6871	4	0.446225	4. cytosol	0
Tb11.v5.0601	27.1911	-14.7964	0	0	unclustered	1
Tb11.v5.0611	-46.6648	-31.6092	0	0	unclustered	0
Tb11.v5.0616	-54.5577	83.2464	0	0	unclustered	0
Tb11.v5.0624	20.1045	49.3046	0	0	unclustered	0
Tb11.v5.0639	-105.321	74.5551	8	0.870856	8. axoneme	0
Tb11.v5.0650	104.364	33.2787	4	1	4. cytosol	0
Tb11.v5.0652	-58.1413	86.41	0	0	unclustered	0
Tb11.v5.0655	18.7139	9.37091	0	0	unclustered	0
Tb11.v5.0668	31.2467	-81.9179	18	1	18. endoplasmic reticulum	0
Tb11.v5.0671	6.8316	14.0488	0	0	unclustered	0
Tb11.v5.0672	-17.5348	-80.1096	0	0	unclustered	1
Tb11.v5.0684	38.2924	38.4141	0	0	unclustered	0
Tb11.v5.0686	-36.7408	-65.844	0	0	unclustered	0
Tb11.v5.0692	-14.3065	-85.2346	0	0	unclustered	2
Tb11.v5.0700	-42.1144	-8.03036	0	0	unclustered	0
Tb11.v5.0707	88.0913	14.8566	0	0	unclustered	0
Tb11.v5.0710	-1.84607	-61.0619	0	0	unclustered	0
Tb11.v5.0713	3.4188	46.6833	0	0	unclustered	0
Tb11.v5.0716	-74.4114	0.425615	0	0	unclustered	0
Tb11.v5.0725	17.6739	-51.9605	0	0	unclustered	0
Tb11.v5.0731	49.6002	-53.2384	0	0	unclustered	1
Tb11.v5.0738	18.7548	22.2308	0	0	unclustered	0
Tb11.v5.0739	-73.8937	3.81087	0	0	unclustered	0
Tb11.v5.0741	-96.1624	80.633	8	0.667116	8. axoneme	0
Tb11.v5.0742	48.2262	72.6792	1	0.934069	1. proteasome core complex	0
Tb11.v5.0746	87.1201	25.5582	4	0.446225	4. cytosol	0
Tb11.v5.0752	28.6678	-80.1545	0	0	unclustered	0
Tb11.v5.0757	103.059	43.8683	0	0	unclustered	0
Tb11.v5.0758	-2.48453	11.936	0	0	unclustered	0
Tb11.v5.0771	10.284	-60.0411	0	0	unclustered	0
Tb11.v5.0814	69.0985	-78.0446	0	0	unclustered	1
Tb11.v5.0831	-2.11942	22.6538	0	0	unclustered	0
Tb11.v5.0861	-29.9872	36.8668	9	1	9. N.S.	0
Tb11.v5.0926	-65.4508	64.4295	0	0	unclustered	1
Tb11.v5.0936	37.317	-77.0914	0	0	unclustered	0
Tb11.v5.0953	45.802	-31.9012	0	0	unclustered	0
Tb11.v5.0959	-66.7058	1.78031	0	0	unclustered	0
Tb11.v5.0965	-54.4922	-53.8737	0	0	unclustered	0
Tb11.v5.0966	-10.0555	-62.931	0	0	unclustered	1
Tb11.v5.0970	-13.1124	45.0511	0	0	unclustered	0
Tb11.v5.0991	-38.3655	-32.4128	0	0	unclustered	0
Tb11.v5.0996	-95.9982	80.0665	8	0.703912	8. axoneme	0
Tb11.v5.1012	-46.6717	-37.09	0	0	unclustered	0
Tb11.v5.1013	54.4838	15.8548	0	0	unclustered	0
Tb11.v5.1022	31.8956	-62.2217	0	0	unclustered	0
Tb11.v5.1026	65.682	-54.6356	0	0	unclustered	0
Tb11.v5.1038	-37.0167	-1.17652	0	0	unclustered	1
Tb11.v5.1055	-100.82	76.6406	8	0.838778	8. axoneme	0
Tb427.BES40.10	29.3813	-82.8805	18	1	18. endoplasmic reticulum	0
Tb427.BES40.13	40.0511	-63.51	0	0	unclustered	1
Tb427.BES40.15	20.274	54.7904	0	0	unclustered	0
Tb427.BES40.16	28.8842	-82.825	18	0.991448	18. endoplasmic reticulum	0
Tb427.BES40.18	61.5341	-53.2994	0	0	unclustered	0
Tb427.BES40.2	72.5536	-69.0238	0	0	unclustered	0
Tb427.BES40.20	30.7577	-81.6859	18	0.968872	18. endoplasmic reticulum	0
Tb427.BES40.22	45.625	-30.4727	0	0	unclustered	0
Tb427.BES40.3	62.5483	-52.7631	0	0	unclustered	0
Tb427.BES40.4	58.4932	-56.2668	17	1	17. membrane	1
Tb427.BES40.8	34.6151	-75.1464	0	0	unclustered	0
Tb927.1.1000	-37.7643	-61.3165	0	0	unclustered	0
Tb927.1.1010	-81.7346	89.9766	8	0.427661	8. axoneme	0
Tb927.1.1020	31.8436	-49.5916	0	0	unclustered	0
Tb927.1.1050	11.8254	-105.241	20	0.954555	20. endoplasmic reticulum	9
Tb927.1.1060	-0.571932	49.7018	0	0	unclustered	0
Tb927.1.1080	7.54287	70.5015	0	0	unclustered	0
Tb927.1.1100	-73.858	-0.736304	0	0	unclustered	0
Tb927.1.1120	10.9286	66.7281	0	0	unclustered	0
Tb927.1.1130	-6.84188	-75.1588	0	0	unclustered	1
Tb927.1.1160	17.7128	-15.0864	0	0	unclustered	0
Tb927.1.1170	-26.7271	42.4225	0	0	unclustered	0
Tb927.1.120	4.19723	41.9455	0	0	unclustered	0
Tb927.1.1200	-61.5843	-71.6221	22	0.961278	22. mitochondrial large ribosomal subunit	0
Tb927.1.1210	-49.3552	-64.2536	0	0	unclustered	0
Tb927.1.1220	85.8496	20.1261	4	0.460117	4. cytosol	0
Tb927.1.1240	84.3218	13.9746	0	0	unclustered	0
Tb927.1.1270	88.0929	0.984099	0	0	unclustered	0
Tb927.1.1330	-28.917	-33.1444	0	0	unclustered	0
Tb927.1.1380	33.0797	17.7393	0	0	unclustered	0
Tb927.1.1390	-54.0433	-66.3087	0	0	unclustered	0
Tb927.1.1400	72.8656	25.0249	0	0	unclustered	1
Tb927.1.1420	50.4991	35.4478	0	0	unclustered	0
Tb927.1.1500	70.8032	20.3115	0	0	unclustered	0
Tb927.1.1530	17.6446	41.9635	0	0	unclustered	0
Tb927.1.1550	-20.8456	-20.6374	0	0	unclustered	0
Tb927.1.1560	54.5778	-2.2923	0	0	unclustered	0
Tb927.1.1580	-14.3131	-73.7793	21	0.867737	21. mitochondrial inner membrane	0
Tb927.1.1600	-15.5988	-34.8543	0	0	unclustered	0
Tb927.1.1610	-37.1577	-51.5986	0	0	unclustered	0
Tb927.1.1620	15.1729	65.6602	7	0.99806	7. nucleolus	0
Tb927.1.1630	-22.3647	38.7713	0	0	unclustered	0
Tb927.1.1670	83.0735	8.50309	0	0	unclustered	0
Tb927.1.1680	-12.3908	1.70197	0	0	unclustered	0
Tb927.1.1690	-41.0758	-42.8444	0	0	unclustered	0
Tb927.1.1700	9.18022	78.432	0	0	unclustered	0
Tb927.1.1710	4.33261	58.4896	0	0	unclustered	0
Tb927.1.1720	13.6952	38.6313	0	0	unclustered	0
Tb927.1.1730	-45.3389	-45.7486	24	1	24. mitochondrial mRNA editing complex	0
Tb927.1.1750	-25.8142	35.7943	0	0	unclustered	0
Tb927.1.1770	4.36858	-66.5603	0	0	unclustered	0
Tb927.1.1790	16.0645	34.661	0	0	unclustered	0
Tb927.1.180	26.9471	38.1925	0	0	unclustered	0
Tb927.1.1820	-1.80639	51.3158	0	0	unclustered	0
Tb927.1.1880	32.3087	51.856	0	0	unclustered	0
Tb927.1.1890	-12.466	34.3654	0	0	unclustered	0
Tb927.1.1910	50.1767	-5.01472	0	0	unclustered	0
Tb927.1.1920	-55.4401	-3.52854	0	0	unclustered	0
Tb927.1.1930	24.4331	6.19807	0	0	unclustered	0
Tb927.1.1960	54.838	37.3042	0	0	unclustered	0
Tb927.1.1980	79.5963	-72.9923	0	0	unclustered	5
Tb927.1.2100	-73.5249	81.6724	0	0	unclustered	0
Tb927.1.2120	38.4818	-61.6939	0	0	unclustered	0
Tb927.1.2190	23.0879	-10.7117	0	0	unclustered	0
Tb927.1.2210	81.1999	19.8744	0	0	unclustered	0
Tb927.1.2230	34.5858	-55.8165	0	0	unclustered	0
Tb927.1.2260	35.7034	-58.1343	0	0	unclustered	0
Tb927.1.2320	-19.7213	-60.3663	0	0	unclustered	0
Tb927.1.2330	-85.4391	69.4967	8	0.326033	8. axoneme	0
Tb927.1.2380	-85.4522	69.5119	8	0.350122	8. axoneme	0
Tb927.1.2450	-25.3905	27.3728	6	1	6. nucleolus	0
Tb927.1.2570	63.7013	3.90318	0	0	unclustered	0
Tb927.1.2580	0.267899	54.9066	0	0	unclustered	0
Tb927.1.2600	35.1526	51.226	0	0	unclustered	0
Tb927.1.2640	-34.0767	47.7016	0	0	unclustered	0
Tb927.1.2670	-97.2371	78.1534	8	0.804949	8. axoneme	0
Tb927.1.2710	6.60501	19.9232	0	0	unclustered	0
Tb927.1.2730	-48.5627	-30.5159	0	0	unclustered	0
Tb927.1.2750	49.5625	45.3086	0	0	unclustered	0
Tb927.1.2770	-84.103	-10.3689	0	0	unclustered	0
Tb927.1.2970	74.6427	7.09767	0	0	unclustered	0
Tb927.1.2990	-58.5907	-62.3864	0	0	unclustered	0
Tb927.1.3000	81.9585	7.4278	0	0	unclustered	0
Tb927.1.3010	-45.1323	-45.475	24	1	24. mitochondrial mRNA editing complex	0
Tb927.1.3030	-42.7478	-43.6586	0	0	unclustered	0
Tb927.1.3040	-45.1554	-18.9688	0	0	unclustered	0
Tb927.1.3050	26.2436	28.6358	0	0	unclustered	0
Tb927.1.3070	41.7722	39.2049	0	0	unclustered	0
Tb927.1.3110	77.0031	-64.1422	0	0	unclustered	0
Tb927.1.3150	50.2503	-67.6948	0	0	unclustered	4
Tb927.1.3170	83.5727	2.3695	0	0	unclustered	0
Tb927.1.3180	33.8758	47.3592	0	0	unclustered	0
Tb927.1.3200	109.612	25.7655	0	0	unclustered	0
Tb927.1.3220	22.6373	-74.5897	0	0	unclustered	1
Tb927.1.3230	9.26778	24.9193	0	0	unclustered	0
Tb927.1.3250	-85.9219	97.122	8	0.780113	8. axoneme	0
Tb927.1.3260	54.9749	25.0588	0	0	unclustered	0
Tb927.1.3270	-13.6206	41.5991	9	0.972107	9. N.S.	0
Tb927.1.3290	-51.9176	-4.76955	0	0	unclustered	0
Tb927.1.3300	33.4054	39.6793	14	1	14. cytosolic small ribosomal subunit	0
Tb927.1.3310	-31.3328	57.592	0	0	unclustered	0
Tb927.1.3390	91.6895	43.4391	0	0	unclustered	0
Tb927.1.3400	-23.3005	32.9794	0	0	unclustered	0
Tb927.1.3410	15.1336	64.667	7	0.770098	7. nucleolus	2
Tb927.1.3450	23.0755	-89.26	0	0	unclustered	0
Tb927.1.3560	-73.006	-9.29545	0	0	unclustered	0
Tb927.1.3670	-51.3748	-2.40293	0	0	unclustered	0
Tb927.1.3800	-22.3253	-44.7882	0	0	unclustered	0
Tb927.1.3810	-16.4437	44.5023	0	0	unclustered	0
Tb927.1.3820	41.9053	-20.7912	2	1	2. acidocalcisome	0
Tb927.1.3830	-52.5248	45.2996	0	0	unclustered	0
Tb927.1.3860	-6.18192	48.5636	0	0	unclustered	0
Tb927.1.3880	50.5017	-73.016	0	0	unclustered	8
Tb927.1.3910	40.6857	68.2163	0	0	unclustered	0
Tb927.1.3940	-60.2565	1.95282	0	0	unclustered	0
Tb927.1.3950	-33.6603	-19.9103	0	0	unclustered	0
Tb927.1.4010	-83.7405	-25.8405	0	0	unclustered	0
Tb927.1.4040	-48.3731	17.1291	0	0	unclustered	0
Tb927.1.4050	43.4203	-58.4473	0	0	unclustered	0
Tb927.1.4100	-12.4333	-61.9049	0	0	unclustered	0
Tb927.1.4180	-88.3473	84.3516	8	0.919298	8. axoneme	0
Tb927.1.4220	46.4344	14.1046	0	0	unclustered	0
Tb927.1.4230	-23.0497	-59.1955	0	0	unclustered	0
Tb927.1.4280	-10.7539	11.6741	0	0	unclustered	0
Tb927.1.4310	21.0812	-18.4319	0	0	unclustered	0
Tb927.1.4340	-89.0871	-10.9523	0	0	unclustered	0
Tb927.1.4370	-3.12936	-72.9279	0	0	unclustered	1
Tb927.1.4380	20.0408	-97.3764	0	0	unclustered	1
Tb927.1.4400	-65.3618	0.0947744	0	0	unclustered	0
Tb927.1.4420	18.1541	-67.0244	0	0	unclustered	0
Tb927.1.4450	50.9629	-75.3727	0	0	unclustered	7
Tb927.1.4470	-90.7358	-14.0764	0	0	unclustered	0
Tb927.1.4480	-5.65376	82.1549	0	0	unclustered	0
Tb927.1.4490	19.4164	27.9867	0	0	unclustered	0
Tb927.1.4500	21.1867	-87.423	0	0	unclustered	6
Tb927.1.4650	29.3942	5.81098	0	0	unclustered	0
Tb927.1.4680	11.0717	57.8586	0	0	unclustered	0
Tb927.1.4690	51.6128	36.3313	0	0	unclustered	0
Tb927.1.4700	-1.54311	25.4025	0	0	unclustered	0
Tb927.1.4720	65.277	-0.817348	0	0	unclustered	0
Tb927.1.4740	68.8247	14.3359	0	0	unclustered	0
Tb927.1.4760	28.1161	16.9131	0	0	unclustered	0
Tb927.1.4800	-69.1429	-26.1638	0	0	unclustered	0
Tb927.1.4830	74.9618	32.274	0	0	unclustered	0
Tb927.1.4870	64.6422	-76.3291	0	0	unclustered	0
Tb927.1.4890	63.7272	-72.9803	0	0	unclustered	0
Tb927.1.4900	35.1217	-83.4881	0	0	unclustered	0
Tb927.1.5000	-50.9412	40.7733	11	0.728544	11. glycosome	0
Tb927.1.5030	7.95002	-85.113	0	0	unclustered	0
Tb927.1.5060	62.8579	-56.4383	0	0	unclustered	0
Tb927.1.5110	31.0894	-80.5574	0	0	unclustered	0
Tb927.1.5170	65.5809	-53.1248	0	0	unclustered	0
Tb927.1.5200	1.03857	-32.0778	0	0	unclustered	0
Tb927.1.5240	35.5281	-81.5813	0	0	unclustered	0
Tb927.1.540	-4.31786	42.7605	0	0	unclustered	0
Tb927.1.560	9.10163	19.5525	0	0	unclustered	0
Tb927.1.600	52.7663	-73.1256	0	0	unclustered	10
Tb927.1.610	-79.1743	-13.9303	0	0	unclustered	0
Tb927.1.640	-4.67845	30.4237	0	0	unclustered	0
Tb927.1.650	-16.7973	33.0896	0	0	unclustered	0
Tb927.1.670	25.6742	49.1612	0	0	unclustered	0
Tb927.1.690	-104.631	86.4212	8	0.675291	8. axoneme	0
Tb927.1.700	-31.8119	55.8532	0	0	unclustered	0
Tb927.1.710	-31.6473	56.1844	0	0	unclustered	0
Tb927.1.720	-50.7527	39.9132	11	0.712344	11. glycosome	0
Tb927.1.730	-44.5453	-51.0732	0	0	unclustered	0
Tb927.1.740	-43.7937	-38.5192	0	0	unclustered	0
Tb927.1.750	-60.2385	83.8596	0	0	unclustered	0
Tb927.1.780	-57.6928	78.0994	0	0	unclustered	0
Tb927.1.790	-71.1912	-27.0668	0	0	unclustered	0
Tb927.1.840	-13.5304	-63.5499	0	0	unclustered	1
Tb927.1.860	27.6253	-98.1001	20	0.881481	20. endoplasmic reticulum	1
Tb927.1.880	3.77994	74.6195	0	0	unclustered	0
Tb927.1.990	-100.976	90.787	8	0.794686	8. axoneme	0
Tb927.10.10000	36.0978	-74.7683	0	0	unclustered	0
Tb927.10.10010	31.1939	55.8023	0	0	unclustered	0
Tb927.10.10020	67.3844	-50.8253	0	0	unclustered	0
Tb927.10.10030	98.3813	41.7122	0	0	unclustered	0
Tb927.10.10050	16.7495	-101.879	0	0	unclustered	8
Tb927.10.10070	18.9548	62.597	0	0	unclustered	0
Tb927.10.10080	-102.164	94.6365	8	0.468623	8. axoneme	0
Tb927.10.10090	-81.1045	-2.44523	0	0	unclustered	0
Tb927.10.10120	-50.1193	-39.2118	0	0	unclustered	0
Tb927.10.10130	-31.4305	-36.9287	0	0	unclustered	0
Tb927.10.10140	-71.7883	71.97	0	0	unclustered	0
Tb927.10.10150	-63.3076	-0.650458	0	0	unclustered	0
Tb927.10.10160	-30.9816	-32.8956	0	0	unclustered	0
Tb927.10.10170	13.0392	62.1046	7	0.816801	7. nucleolus	0
Tb927.10.10180	22.6921	-81.6581	0	0	unclustered	0
Tb927.10.10200	18.3402	6.30576	0	0	unclustered	0
Tb927.10.10280	-17.6747	67.598	0	0	unclustered	0
Tb927.10.10320	-46.6101	77.1912	0	0	unclustered	0
Tb927.10.10330	35.5093	57.9659	0	0	unclustered	0
Tb927.10.10340	-6.23213	30.4543	0	0	unclustered	0
Tb927.10.10350	95.245	12.4934	0	0	unclustered	0
Tb927.10.10360	-17.675	67.5996	0	0	unclustered	0
Tb927.10.10370	-94.6792	92.7144	8	0.597511	8. axoneme	0
Tb927.10.10380	13.8949	76.996	7	0.834681	7. nucleolus	0
Tb927.10.10390	95.0941	40.7497	0	0	unclustered	0
Tb927.10.1040	35.9916	-98.4267	0	0	unclustered	0
Tb927.10.10400	-64.9284	-70.9886	22	0.821783	22. mitochondrial large ribosomal subunit	0
Tb927.10.10410	-8.87385	37.611	0	0	unclustered	0
Tb927.10.10420	-37.9818	-24.2207	0	0	unclustered	0
Tb927.10.10440	-7.15359	-38.8659	0	0	unclustered	2
Tb927.10.10445	-28.5008	26.1529	0	0	unclustered	0
Tb927.10.1050	68.2898	-55.749	0	0	unclustered	1
Tb927.10.1060	81.1718	27.946	4	0.430463	4. cytosol	0
Tb927.10.10600	101.939	48.9231	0	0	unclustered	0
Tb927.10.10610	8.27797	-99.8253	0	0	unclustered	6
Tb927.10.10620	34.2944	31.4383	0	0	unclustered	0
Tb927.10.10630	-92.0766	93.889	8	0.572653	8. axoneme	0
Tb927.10.10690	-69.1382	-7.75169	0	0	unclustered	0
Tb927.10.1070	20.1518	-57.6459	0	0	unclustered	0
Tb927.10.10700	5.44146	56.5587	0	0	unclustered	0
Tb927.10.10710	-51.9248	42.4925	0	0	unclustered	0
Tb927.10.10720	68.7867	-80.3307	0	0	unclustered	4
Tb927.10.10730	50.3264	27.0762	0	0	unclustered	0
Tb927.10.10740	26.5235	-58.2477	0	0	unclustered	0
Tb927.10.10780	-39.5843	-26.5304	0	0	unclustered	0
Tb927.10.1080	35.9065	49.5634	0	0	unclustered	0
Tb927.10.10800	46.7848	-75.7754	0	0	unclustered	4
Tb927.10.10830	-44.2492	-52.6918	24	1	24. mitochondrial mRNA editing complex	0
Tb927.10.10840	10.8665	-86.9878	0	0	unclustered	1
Tb927.10.10850	34.1622	42.0647	0	0	unclustered	0
Tb927.10.10870	46.5711	4.03946	0	0	unclustered	0
Tb927.10.10880	34.2202	34.7041	0	0	unclustered	0
Tb927.10.10940	101.913	33.6192	4	0.824393	4. cytosol	0
Tb927.10.1100	29.8011	51.5438	13	0.838704	13. cytosolic large ribosomal subunit	0
Tb927.10.11020	-11.6362	37.0988	0	0	unclustered	0
Tb927.10.11050	-51.6645	-67.9741	0	0	unclustered	0
Tb927.10.11060	-5.29499	-80.0031	0	0	unclustered	0
Tb927.10.11070	-85.0202	-11.8838	0	0	unclustered	0
Tb927.10.11080	-76.4181	59.1146	0	0	unclustered	0
Tb927.10.11090	-25.7384	-79.0764	0	0	unclustered	0
Tb927.10.11130	89.8767	6.38711	0	0	unclustered	0
Tb927.10.11140	64.6221	-54.9455	0	0	unclustered	2
Tb927.10.11150	-14.7961	52.3527	0	0	unclustered	0
Tb927.10.11170	1.76471	57.9822	0	0	unclustered	0
Tb927.10.11180	37.0394	-7.73494	0	0	unclustered	0
Tb927.10.11190	-46.8056	-55.1724	0	0	unclustered	0
Tb927.10.1120	-56.2101	84.9729	0	0	unclustered	0
Tb927.10.11200	21.4682	-60.3351	0	0	unclustered	0
Tb927.10.11220	77.4331	-71.8054	0	0	unclustered	2
Tb927.10.11230	12.388	61.6219	0	0	unclustered	0
Tb927.10.11250	-106.308	73.9851	8	0.768277	8. axoneme	0
Tb927.10.11260	-58.5954	-60.3193	0	0	unclustered	0
Tb927.10.1130	-101.082	75.1838	8	0.769526	8. axoneme	0
Tb927.10.11300	-71.6412	69.5608	0	0	unclustered	0
Tb927.10.11310	-31.5496	64.253	3	1	3. intraciliary transport particle B	0
Tb927.10.11330	-86.8824	79.6397	8	0.473557	8. axoneme	0
Tb927.10.11340	-81.1948	-27.9167	0	0	unclustered	0
Tb927.10.11350	-63.1269	-60.6825	0	0	unclustered	0
Tb927.10.11360	8.71631	2.93051	0	0	unclustered	0
Tb927.10.11380	93.8541	12.089	0	0	unclustered	0
Tb927.10.11390	30.4697	54.0011	13	1	13. cytosolic large ribosomal subunit	0
Tb927.10.1140	19.9754	24.4584	0	0	unclustered	0
Tb927.10.11400	90.4394	4.20851	0	0	unclustered	0
Tb927.10.11410	8.69728	39.8298	0	0	unclustered	0
Tb927.10.11420	-1.97501	-82.7234	0	0	unclustered	0
Tb927.10.11450	13.6286	7.6596	0	0	unclustered	0
Tb927.10.11480	12.8249	-26.1821	0	0	unclustered	0
Tb927.10.1150	-66.0993	3.52759	0	0	unclustered	0
Tb927.10.11500	-10.4178	-68.9588	0	0	unclustered	0
Tb927.10.11510	-18.6252	32.632	0	0	unclustered	0
Tb927.10.11520	-10.1403	-55.4992	0	0	unclustered	0
Tb927.10.11530	110.187	23.2278	0	0	unclustered	0
Tb927.10.11550	-73.65	93.7239	8	0.35722	8. axoneme	0
Tb927.10.11570	29.6889	2.52773	0	0	unclustered	0
Tb927.10.11580	-78.4199	93.5657	8	0.493245	8. axoneme	0
Tb927.10.11590	34.2322	25.5623	0	0	unclustered	0
Tb927.10.11600	10.7918	58.0405	0	0	unclustered	0
Tb927.10.11610	20.4673	5.76728	0	0	unclustered	0
Tb927.10.11650	30.9934	-51.1715	0	0	unclustered	0
Tb927.10.11660	2.57715	77.1807	0	0	unclustered	0
Tb927.10.11670	76.3376	-71.9749	0	0	unclustered	0
Tb927.10.11680	73.8005	-73.2667	0	0	unclustered	11
Tb927.10.11690	42.8029	-4.5202	0	0	unclustered	1
Tb927.10.1170	23.5153	41.8202	0	0	unclustered	0
Tb927.10.11700	85.5721	35.8138	4	0.422065	4. cytosol	0
Tb927.10.11720	-23.586	30.1419	0	0	unclustered	0
Tb927.10.11730	20.4251	20.641	0	0	unclustered	0
Tb927.10.11760	40.7511	48.1498	0	0	unclustered	0
Tb927.10.11780	-80.8915	94.2685	8	0.54485	8. axoneme	0
Tb927.10.1180	-53.4954	-33.9073	0	0	unclustered	0
Tb927.10.11800	-96.6911	89.4094	8	0.899295	8. axoneme	0
Tb927.10.11810	-58.2064	39.0966	11	0.821519	11. glycosome	0
Tb927.10.11820	-27.71	-42.1778	0	0	unclustered	0
Tb927.10.11840	-67.5891	-3.3699	0	0	unclustered	0
Tb927.10.11850	-85.8886	-11.4703	0	0	unclustered	0
Tb927.10.11860	-84.2342	-9.44954	0	0	unclustered	0
Tb927.10.11870	-48.808	-51.9567	0	0	unclustered	0
Tb927.10.11880	-75.7465	-7.60336	0	0	unclustered	0
Tb927.10.11890	-25.3363	-73.2159	0	0	unclustered	0
Tb927.10.11900	-22.9722	-66.9264	0	0	unclustered	0
Tb927.10.11930	-41.4399	-38.6561	0	0	unclustered	0
Tb927.10.11940	2.70278	-99.4266	0	0	unclustered	1
Tb927.10.11960	-17.345	44.4207	0	0	unclustered	0
Tb927.10.11990	17.4359	78.6524	7	0.976125	7. nucleolus	0
Tb927.10.12000	-40.8851	-51.8424	0	0	unclustered	0
Tb927.10.12010	25.8158	-79.7986	0	0	unclustered	0
Tb927.10.12030	-20.1434	33.1956	0	0	unclustered	0
Tb927.10.12040	101.504	23.4257	4	0.526166	4. cytosol	0
Tb927.10.12050	-61.0274	-66.977	0	0	unclustered	0
Tb927.10.12090	88.9564	16.2178	0	0	unclustered	0
Tb927.10.1210	1.60976	14.4722	10	1	10. cortical cytoskeleton	0
Tb927.10.12100	16.4771	8.47884	0	0	unclustered	0
Tb927.10.12120	43.0935	16.7981	0	0	unclustered	0
Tb927.10.12130	-67.3332	-1.41442	0	0	unclustered	0
Tb927.10.12170	9.37875	-86.9824	0	0	unclustered	4
Tb927.10.12180	-78.5211	-22.1186	0	0	unclustered	0
Tb927.10.12190	81.3642	-64.3182	0	0	unclustered	2
Tb927.10.12220	-60.4885	-59.4136	0	0	unclustered	0
Tb927.10.12240	26.3467	-96.8442	20	0.965353	20. endoplasmic reticulum	1
Tb927.10.12250	-60.3897	-56.2733	0	0	unclustered	0
Tb927.10.12260	108.657	24.1946	0	0	unclustered	0
Tb927.10.12290	74.9079	-64.9275	0	0	unclustered	1
Tb927.10.1230	16.1661	-93.5745	0	0	unclustered	5
Tb927.10.12320	-80.4611	-31.4192	0	0	unclustered	0
Tb927.10.12330	41.3316	45.0166	0	0	unclustered	0
Tb927.10.12360	47.1944	45.907	0	0	unclustered	0
Tb927.10.12390	-105.345	72.9505	8	0.64968	8. axoneme	0
Tb927.10.12410	-110.678	86.1071	8	0.424796	8. axoneme	0
Tb927.10.12430	19.7187	80.3341	7	0.846773	7. nucleolus	0
Tb927.10.12450	18.5893	-99.0032	0	0	unclustered	1
Tb927.10.12470	9.30122	-5.65932	0	0	unclustered	0
Tb927.10.12490	-0.49193	9.55746	0	0	unclustered	0
Tb927.10.1250	83.3217	32.7394	4	0.423496	4. cytosol	0
Tb927.10.12500	47.6634	-74.9754	0	0	unclustered	7
Tb927.10.12510	50.594	-76.4402	16	1	16. pellicular membrane	7
Tb927.10.12520	-51.5487	-37.1257	0	0	unclustered	0
Tb927.10.12530	96.4239	20.4147	0	0	unclustered	0
Tb927.10.12540	-41.8697	-73.0038	0	0	unclustered	0
Tb927.10.12590	77.7491	38.5614	0	0	unclustered	0
Tb927.10.1260	-36.3928	-57.7926	0	0	unclustered	0
Tb927.10.12600	16.3336	5.48306	0	0	unclustered	0
Tb927.10.12620	17.6503	9.48547	0	0	unclustered	0
Tb927.10.12630	36.5802	-63.8416	0	0	unclustered	0
Tb927.10.12640	2.13266	3.60967	0	0	unclustered	0
Tb927.10.12660	31.3855	39.5447	0	0	unclustered	0
Tb927.10.12670	-6.62237	14.3979	10	0.978357	10. cortical cytoskeleton	0
Tb927.10.12680	14.2199	69.1714	0	0	unclustered	0
Tb927.10.12690	-22.4189	-74.1829	0	0	unclustered	2
Tb927.10.12700	-11.8252	87.3312	0	0	unclustered	0
Tb927.10.12710	104.8	34.9721	4	1	4. cytosol	0
Tb927.10.12720	-78.2186	-15.1455	0	0	unclustered	0
Tb927.10.12810	20.498	-102.802	0	0	unclustered	4
Tb927.10.12820	46.6624	40.0946	0	0	unclustered	0
Tb927.10.12840	-0.0139071	-69.1376	0	0	unclustered	4
Tb927.10.12850	-26.5903	22.2629	0	0	unclustered	0
Tb927.10.12860	70.8704	11.5549	0	0	unclustered	0
Tb927.10.12870	-83.3287	83.4694	8	0.439134	8. axoneme	0
Tb927.10.12890	89.8949	22.4765	0	0	unclustered	0
Tb927.10.12920	-9.97616	-7.01148	0	0	unclustered	0
Tb927.10.12930	1.7361	-61.9628	0	0	unclustered	0
Tb927.10.12940	44.6344	-54.9052	0	0	unclustered	0
Tb927.10.12950	-78.0347	-1.1708	0	0	unclustered	0
Tb927.10.12960	33.9332	-23.355	0	0	unclustered	0
Tb927.10.12970	34.5323	-50.132	0	0	unclustered	0
Tb927.10.12980	1.79362	36.0336	0	0	unclustered	0
Tb927.10.12990	40.1426	25.8297	0	0	unclustered	0
Tb927.10.13020	25.9841	4.35983	0	0	unclustered	0
Tb927.10.13030	-51.5057	81.8202	0	0	unclustered	0
Tb927.10.13070	13.5963	29.6034	0	0	unclustered	3
Tb927.10.13090	19.1996	-85.6963	20	0.828742	20. endoplasmic reticulum	2
Tb927.10.1310	52.884	37.9452	0	0	unclustered	0
Tb927.10.13100	-8.24232	-6.92676	0	0	unclustered	0
Tb927.10.13110	-66.0674	68.2021	0	0	unclustered	0
Tb927.10.13120	-0.63116	-65.4293	0	0	unclustered	4
Tb927.10.13130	89.4095	44.2432	0	0	unclustered	0
Tb927.10.13150	-61.3453	86.0227	0	0	unclustered	1
Tb927.10.13160	14.9024	-104.37	0	0	unclustered	8
Tb927.10.13180	17.5136	70.4026	7	0.902914	7. nucleolus	0
Tb927.10.1320	12.6354	19.288	0	0	unclustered	0
Tb927.10.13200	-59.3708	-49.6958	0	0	unclustered	0
Tb927.10.13210	9.64004	-104.07	20	0.954555	20. endoplasmic reticulum	2
Tb927.10.13230	-1.09526	-70.7755	0	0	unclustered	0
Tb927.10.13240	-56.2881	42.7604	11	0.876057	11. glycosome	0
Tb927.10.13250	53.2789	25.2081	0	0	unclustered	0
Tb927.10.13260	48.7832	61.1068	0	0	unclustered	0
Tb927.10.13280	38.0958	50.4931	0	0	unclustered	0
Tb927.10.13290	20.9269	-117.671	0	0	unclustered	8
Tb927.10.13300	-47.8295	-72.0602	0	0	unclustered	0
Tb927.10.13310	-15.8029	32.16	12	1	12. RNA polymerase I complex	0
Tb927.10.13320	-23.3952	37.1712	12	1	12. RNA polymerase I complex	0
Tb927.10.13330	-77.0401	4.86974	0	0	unclustered	0
Tb927.10.13350	-5.61428	37.7048	0	0	unclustered	0
Tb927.10.13360	-41.459	-48.8876	0	0	unclustered	0
Tb927.10.13370	-83.9179	75.7024	8	0.40769	8. axoneme	0
Tb927.10.1340	-30.724	-77.0774	0	0	unclustered	0
Tb927.10.13430	-38.8183	-54.0035	0	0	unclustered	0
Tb927.10.13450	85.926	15.2579	4	0.466045	4. cytosol	0
Tb927.10.13480	36.8824	24.8571	0	0	unclustered	0
Tb927.10.1350	39.6681	-54.3082	0	0	unclustered	0
Tb927.10.13510	-12.9037	-72.7051	21	0.987357	21. mitochondrial inner membrane	1
Tb927.10.13513	-108.631	70.202	0	0	unclustered	0
Tb927.10.13517	31.0187	42.9063	0	0	unclustered	0
Tb927.10.13520	26.0862	-3.29037	0	0	unclustered	0
Tb927.10.13540	43.3368	46.6608	0	0	unclustered	0
Tb927.10.13550	-84.8696	99.2712	8	0.493984	8. axoneme	0
Tb927.10.13580	53.22	-80.1292	0	0	unclustered	11
Tb927.10.13610	4.41182	21.0698	0	0	unclustered	0
Tb927.10.13620	-27.3868	-57.0146	0	0	unclustered	0
Tb927.10.13630	29.5388	-81.6037	18	0.812458	18. endoplasmic reticulum	0
Tb927.10.13640	-28.3966	34.5681	0	0	unclustered	0
Tb927.10.13650	92.3828	48.3159	0	0	unclustered	0
Tb927.10.13660	61.4374	-68.2519	0	0	unclustered	5
Tb927.10.13670	101.644	28.161	4	0.64966	4. cytosol	0
Tb927.10.13680	52.2372	-85.0873	0	0	unclustered	5
Tb927.10.13710	94.5051	30.9608	4	0.534074	4. cytosol	0
Tb927.10.13720	89.3226	46.052	0	0	unclustered	0
Tb927.10.13730	20.4898	81.4805	7	0.885037	7. nucleolus	0
Tb927.10.13740	13.8775	-100.878	20	0.846651	20. endoplasmic reticulum	3
Tb927.10.13760	-29.6797	-29.696	0	0	unclustered	0
Tb927.10.13770	-64.8606	-66.9547	0	0	unclustered	0
Tb927.10.13780	27.7748	41.4926	0	0	unclustered	0
Tb927.10.13790	60.6298	21.0722	0	0	unclustered	0
Tb927.10.13800	41.4024	37.3051	0	0	unclustered	0
Tb927.10.13810	-44.3277	-66.2115	0	0	unclustered	0
Tb927.10.13820	-56.8573	-80.501	0	0	unclustered	0
Tb927.10.13830	-19.1858	-75.1176	21	0.81134	21. mitochondrial inner membrane	1
Tb927.10.13840	-49.4512	81.3154	0	0	unclustered	0
Tb927.10.13850	-36.549	-30.9513	0	0	unclustered	0
Tb927.10.13860	26.4513	-87.0188	20	1	20. endoplasmic reticulum	0
Tb927.10.13870	-66.358	88.4246	0	0	unclustered	0
Tb927.10.1390	-0.557177	22.4134	0	0	unclustered	0
Tb927.10.13900	83.0663	-66.2193	0	0	unclustered	7
Tb927.10.13930	42.6079	-65.7199	0	0	unclustered	6
Tb927.10.13950	102.854	40.4632	4	0.553017	4. cytosol	0
Tb927.10.13960	-87.1323	85.4372	8	0.551937	8. axoneme	0
Tb927.10.13970	7.63559	36.0227	12	1	12. RNA polymerase I complex	0
Tb927.10.13980	-32.4831	60.7497	0	0	unclustered	0
Tb927.10.13990	-28.068	-32.796	0	0	unclustered	0
Tb927.10.1400	-44.4328	41.2832	0	0	unclustered	0
Tb927.10.14000	-37.9065	-25.5468	0	0	unclustered	0
Tb927.10.14010	-69.2961	-8.08079	0	0	unclustered	0
Tb927.10.14020	-57.913	41.6005	11	0.921705	11. glycosome	3
Tb927.10.14030	32.1557	-82.1519	18	1	18. endoplasmic reticulum	0
Tb927.10.14040	41.8081	-19.7687	2	1	2. acidocalcisome	0
Tb927.10.14080	88.3317	-0.00547641	0	0	unclustered	0
Tb927.10.1410	-23.1163	-81.9313	0	0	unclustered	0
Tb927.10.14110	-65.3705	2.48201	0	0	unclustered	0
Tb927.10.14130	40.2475	22.8203	4	0.412256	4. cytosol	0
Tb927.10.14140	17.396	29.4629	0	0	unclustered	0
Tb927.10.14150	26.771	-97.4507	20	0.97277	20. endoplasmic reticulum	0
Tb927.10.14160	52.4679	-77.9126	0	0	unclustered	6
Tb927.10.14170	52.6875	-77.2319	0	0	unclustered	6
Tb927.10.14180	3.37522	-8.06935	0	0	unclustered	0
Tb927.10.14190	-22.8666	30.0455	0	0	unclustered	0
Tb927.10.1420	49.7591	19.1026	0	0	unclustered	0
Tb927.10.14200	76.6696	-77.4112	0	0	unclustered	1
Tb927.10.14220	-70.2076	71.2414	0	0	unclustered	0
Tb927.10.14230	-80.1953	87.1639	8	0.50033	8. axoneme	0
Tb927.10.14240	77.6033	22.5627	0	0	unclustered	0
Tb927.10.1430	19.9264	-53.9017	2	1	2. acidocalcisome	0
Tb927.10.14300	5.83258	20.9329	0	0	unclustered	0
Tb927.10.14310	41.4681	-57.5773	0	0	unclustered	0
Tb927.10.14320	3.83298	-0.912077	0	0	unclustered	0
Tb927.10.14330	13.807	80.2796	7	0.964732	7. nucleolus	0
Tb927.10.14340	-88.3733	87.5353	8	0.830949	8. axoneme	0
Tb927.10.14350	-46.6741	-25.9946	0	0	unclustered	0
Tb927.10.14360	7.47079	51.5132	0	0	unclustered	0
Tb927.10.14380	46.7651	27.7088	4	0.412256	4. cytosol	0
Tb927.10.14390	-24.5615	40.9021	0	0	unclustered	0
Tb927.10.1440	-60.9186	-78.1452	0	0	unclustered	0
Tb927.10.14400	56.3898	-69.3439	0	0	unclustered	1
Tb927.10.14410	0.726343	3.02663	0	0	unclustered	0
Tb927.10.14420	-70.7616	82.8418	8	0.334607	8. axoneme	0
Tb927.10.14430	26.6845	-89.9904	0	0	unclustered	2
Tb927.10.14460	-89.4421	96.8967	8	0.671416	8. axoneme	0
Tb927.10.14470	35.4756	67.3998	0	0	unclustered	0
Tb927.10.14480	2.94211	30.5738	0	0	unclustered	0
Tb927.10.1450	-17.8037	-9.70428	0	0	unclustered	0
Tb927.10.14500	-95.7486	89.9377	8	1	8. axoneme	0
Tb927.10.14510	19.1996	-87.748	20	0.962039	20. endoplasmic reticulum	1
Tb927.10.14520	-83.7847	-6.15569	0	0	unclustered	0
Tb927.10.14530	-0.156958	85.919	5	1	5. proteasome regulatory particle	0
Tb927.10.14550	34.0797	56.9628	0	0	unclustered	0
Tb927.10.14560	-84.1406	102.172	8	0.582715	8. axoneme	0
Tb927.10.14570	-98.59	87.042	8	0.926246	8. axoneme	0
Tb927.10.14590	-15.1412	-74.3772	21	0.798016	21. mitochondrial inner membrane	2
Tb927.10.14610	-77.7436	83.8315	0	0	unclustered	0
Tb927.10.14680	13.4099	75.6863	7	0.901628	7. nucleolus	0
Tb927.10.14690	44.3586	-59.6415	0	0	unclustered	1
Tb927.10.14700	58.9033	50.248	0	0	unclustered	0
Tb927.10.14710	32.3859	41.6925	14	1	14. cytosolic small ribosomal subunit	0
Tb927.10.14720	-54.9495	46.1484	11	0.70587	11. glycosome	0
Tb927.10.14730	3.74972	25.995	0	0	unclustered	0
Tb927.10.14740	25.4404	-97.3873	20	0.97277	20. endoplasmic reticulum	0
Tb927.10.14750	-9.50518	59.9946	0	0	unclustered	0
Tb927.10.14760	98.221	30.7075	4	0.418918	4. cytosol	0
Tb927.10.14770	-8.47005	11.3066	10	0.978357	10. cortical cytoskeleton	0
Tb927.10.14780	86.6507	34.6959	4	0.50574	4. cytosol	0
Tb927.10.14790	22.2873	36.6219	0	0	unclustered	0
Tb927.10.14800	67.0669	21.6204	0	0	unclustered	0
Tb927.10.14810	4.86842	21.8381	0	0	unclustered	0
Tb927.10.14820	1.12202	-78.4654	21	0.862488	21. mitochondrial inner membrane	3
Tb927.10.14860	-47.93	-61.2496	0	0	unclustered	0
Tb927.10.14870	19.4251	68.5657	0	0	unclustered	0
Tb927.10.14880	-56.9547	81.6667	0	0	unclustered	0
Tb927.10.14890	57.5708	-2.59832	0	0	unclustered	0
Tb927.10.1490	31.8259	62.1623	0	0	unclustered	0
Tb927.10.14910	28.7413	14.0607	0	0	unclustered	0
Tb927.10.14930	43.6867	38.1267	0	0	unclustered	0
Tb927.10.14950	43.5536	38.8396	0	0	unclustered	0
Tb927.10.14980	-30.5997	65.1228	3	1	3. intraciliary transport particle B	0
Tb927.10.14990	-29.4827	64.4913	3	0.743688	3. intraciliary transport particle B	0
Tb927.10.1500	100.212	35.6265	4	0.688487	4. cytosol	0
Tb927.10.15000	-98.6782	91.0129	8	0.978074	8. axoneme	0
Tb927.10.15010	-46.6548	-28.3495	0	0	unclustered	0
Tb927.10.15020	67.5358	24.0964	0	0	unclustered	0
Tb927.10.15040	26.374	-46.6207	0	0	unclustered	0
Tb927.10.15080	-14.0933	17.6213	10	0.970246	10. cortical cytoskeleton	0
Tb927.10.1510	35.9065	62.0833	0	0	unclustered	0
Tb927.10.15120	35.5047	53.9746	0	0	unclustered	0
Tb927.10.15130	19.3174	-94.7919	0	0	unclustered	1
Tb927.10.15150	7.20039	27.4564	0	0	unclustered	0
Tb927.10.15160	54.8831	39.0484	0	0	unclustered	0
Tb927.10.15170	11.6854	71.5162	7	0.905977	7. nucleolus	0
Tb927.10.15180	90.464	42.6953	0	0	unclustered	0
Tb927.10.15190	-71.8726	-1.37964	0	0	unclustered	0
Tb927.10.1520	34.7468	-23.7338	0	0	unclustered	0
Tb927.10.15200	43.3092	-12.64	0	0	unclustered	0
Tb927.10.15210	7.36994	42.3866	0	0	unclustered	0
Tb927.10.15230	-92.7254	71.0225	8	0.570301	8. axoneme	0
Tb927.10.15280	-73.3335	87.3775	8	0.420674	8. axoneme	0
Tb927.10.15290	77.2	2.60421	0	0	unclustered	0
Tb927.10.15310	-3.86373	23.394	0	0	unclustered	0
Tb927.10.15330	2.62014	46.7683	0	0	unclustered	0
Tb927.10.15350	-25.5931	23.9458	6	0.962597	6. nucleolus	0
Tb927.10.15360	5.99214	58.6034	0	0	unclustered	0
Tb927.10.15380	14.5724	82.192	0	0	unclustered	0
Tb927.10.1540	39.4344	47.433	0	0	unclustered	0
Tb927.10.15400	0.750037	-16.3319	0	0	unclustered	0
Tb927.10.15410	-48.2239	39.7775	11	0.684341	11. glycosome	0
Tb927.10.15420	-42.8232	-48.7993	0	0	unclustered	0
Tb927.10.15430	9.76009	-87.6429	0	0	unclustered	1
Tb927.10.15440	-71.9822	-4.39152	0	0	unclustered	0
Tb927.10.15450	-75.8339	84.2794	8	0.331096	8. axoneme	0
Tb927.10.15480	52.6184	-85.2461	0	0	unclustered	8
Tb927.10.15490	-43.1616	-33.5249	0	0	unclustered	0
Tb927.10.1550	-1.53317	87.029	5	1	5. proteasome regulatory particle	0
Tb927.10.15500	74.5548	-81.5004	0	0	unclustered	1
Tb927.10.15510	-13.9013	-79.3713	0	0	unclustered	4
Tb927.10.15520	40.2672	22.3414	4	0.412256	4. cytosol	0
Tb927.10.15530	34.7654	39.34	14	1	14. cytosolic small ribosomal subunit	0
Tb927.10.15540	58.5658	3.35963	0	0	unclustered	0
Tb927.10.15570	-30.2746	33.5918	0	0	unclustered	0
Tb927.10.15580	-107.429	77.9137	8	0.395575	8. axoneme	0
Tb927.10.15590	31.4311	-83.7187	18	1	18. endoplasmic reticulum	0
Tb927.10.1560	18.0853	82.8239	7	0.994161	7. nucleolus	0
Tb927.10.15640	27.3796	13.6787	0	0	unclustered	0
Tb927.10.15660	-81.3509	-24.7334	19	1	19. kinetoplast	0
Tb927.10.15680	13.6831	-104.368	0	0	unclustered	3
Tb927.10.15700	-73.0321	77.7773	0	0	unclustered	0
Tb927.10.15710	2.04446	-76.9808	0	0	unclustered	0
Tb927.10.15720	-2.08743	87.7907	5	0.99552	5. proteasome regulatory particle	0
Tb927.10.15730	-80.4341	98.9496	8	0.802963	8. axoneme	0
Tb927.10.15740	-2.96101	43.5848	0	0	unclustered	0
Tb927.10.15750	-83.7733	-3.81714	0	0	unclustered	0
Tb927.10.15760	30.1043	-50.8855	0	0	unclustered	0
Tb927.10.15770	-89.0168	-13.7291	0	0	unclustered	0
Tb927.10.1580	-16.3535	-77.7467	0	0	unclustered	0
Tb927.10.15800	-115.367	83.044	0	0	unclustered	0
Tb927.10.15810	9.96337	73.8046	0	0	unclustered	0
Tb927.10.15830	-62.7598	-79.1802	0	0	unclustered	0
Tb927.10.15840	8.03301	-76.5779	0	0	unclustered	0
Tb927.10.15860	-7.92324	5.42262	0	0	unclustered	0
Tb927.10.15940	6.98903	-84.7865	0	0	unclustered	3
Tb927.10.15960	73.5666	30.789	0	0	unclustered	0
Tb927.10.15970	-1.13074	19.6011	0	0	unclustered	0
Tb927.10.16050	80.7067	-71.1365	0	0	unclustered	3
Tb927.10.16090	-38.7146	-32.8599	0	0	unclustered	0
Tb927.10.1610	36.977	-8.11644	0	0	unclustered	0
Tb927.10.16100	106.32	34.7094	4	0.790942	4. cytosol	0
Tb927.10.16120	-52.7045	40.8259	11	0.67175	11. glycosome	0
Tb927.10.1620	-6.57018	15.1281	10	0.950661	10. cortical cytoskeleton	0
Tb927.10.1630	28.7827	40.8887	0	0	unclustered	0
Tb927.10.1690	73.0957	26.9599	0	0	unclustered	0
Tb927.10.170	-11.5429	79.716	0	0	unclustered	0
Tb927.10.1720	14.7542	76.1585	7	0.964487	7. nucleolus	0
Tb927.10.1730	-43.5075	-52.9183	0	0	unclustered	0
Tb927.10.1740	28.876	31.0586	0	0	unclustered	0
Tb927.10.1770	100.241	25.8494	4	0.620741	4. cytosol	0
Tb927.10.180	-20.2468	-63.4372	21	0.840289	21. mitochondrial inner membrane	0
Tb927.10.1800	-1.92315	36.7105	0	0	unclustered	0
Tb927.10.1830	74.1649	-58.702	0	0	unclustered	1
Tb927.10.1850	13.8182	-57.4733	0	0	unclustered	0
Tb927.10.1860	-54.3682	41.9456	11	1	11. glycosome	0
Tb927.10.1870	-59.497	-76.8882	0	0	unclustered	0
Tb927.10.1890	-76.1316	96.1235	8	0.466444	8. axoneme	0
Tb927.10.1900	-74.935	-25.2457	0	0	unclustered	0
Tb927.10.1910	65.0083	-68.4406	0	0	unclustered	1
Tb927.10.1930	-32.3619	-35.0011	0	0	unclustered	0
Tb927.10.1950	-48.8924	-33.2962	0	0	unclustered	0
Tb927.10.1960	16.1085	73.5193	7	0.790141	7. nucleolus	0
Tb927.10.1970	-57.5348	82.811	0	0	unclustered	0
Tb927.10.1980	-60.1797	75.1795	0	0	unclustered	0
Tb927.10.1990	27.4614	76.7399	0	0	unclustered	0
Tb927.10.200	77.3491	-73.403	0	0	unclustered	5
Tb927.10.2000	-10.4296	57.4333	0	0	unclustered	1
Tb927.10.2010	-52.0458	39.8158	11	0.712344	11. glycosome	0
Tb927.10.2020	-53.3183	37.2616	11	0.712344	11. glycosome	0
Tb927.10.2030	-50.3701	-53.2049	0	0	unclustered	0
Tb927.10.2040	47.3319	23.6051	0	0	unclustered	0
Tb927.10.2050	-60.1131	-42.2561	0	0	unclustered	0
Tb927.10.2060	14.3253	67.8355	0	0	unclustered	0
Tb927.10.2080	76.431	-67.9582	0	0	unclustered	1
Tb927.10.2090	28.6308	40.0465	0	0	unclustered	0
Tb927.10.210	7.23173	-101.605	0	0	unclustered	6
Tb927.10.2130	69.5832	13.2655	0	0	unclustered	0
Tb927.10.2150	-4.58914	-56.5592	0	0	unclustered	2
Tb927.10.2190	-92.5096	79.6246	8	0.64896	8. axoneme	0
Tb927.10.220	28.3789	51.2319	13	0.840707	13. cytosolic large ribosomal subunit	0
Tb927.10.2200	-71.0339	-20.9742	0	0	unclustered	0
Tb927.10.2230	-39.7215	-46.618	24	1	24. mitochondrial mRNA editing complex	0
Tb927.10.2240	58.9092	50.2506	0	0	unclustered	0
Tb927.10.2250	14.2875	-107.045	0	0	unclustered	3
Tb927.10.2260	82.4116	16.7232	0	0	unclustered	0
Tb927.10.2270	54.6129	-6.55105	0	0	unclustered	0
Tb927.10.2290	18.0736	22.4436	0	0	unclustered	0
Tb927.10.230	46.808	74.5353	0	0	unclustered	0
Tb927.10.2300	-32.6089	-38.8596	0	0	unclustered	0
Tb927.10.2310	25.8799	64.1699	7	0.79277	7. nucleolus	0
Tb927.10.2320	-2.26602	-10.1925	0	0	unclustered	0
Tb927.10.2340	72.93	-71.6815	0	0	unclustered	1
Tb927.10.2350	-11.927	87.2115	0	0	unclustered	0
Tb927.10.2370	97.5464	34.9798	4	0.411041	4. cytosol	0
Tb927.10.2380	-83.1832	92.3678	8	0.841372	8. axoneme	0
Tb927.10.240	-53.2295	43.1697	11	0.944524	11. glycosome	0
Tb927.10.2410	35.9387	-73.117	0	0	unclustered	0
Tb927.10.2440	34.8214	-54.6825	0	0	unclustered	0
Tb927.10.2460	13.0932	-106.011	20	0.801667	20. endoplasmic reticulum	1
Tb927.10.2470	18.3938	-85.1499	20	1	20. endoplasmic reticulum	7
Tb927.10.2480	14.4406	-108.741	0	0	unclustered	3
Tb927.10.2490	-44.2364	44.8823	0	0	unclustered	0
Tb927.10.250	-79.7176	-7.17946	0	0	unclustered	0
Tb927.10.2520	-19.5541	22.8038	0	0	unclustered	0
Tb927.10.2530	24.6966	-61.9159	0	0	unclustered	0
Tb927.10.2540	-18.8384	-69.305	0	0	unclustered	0
Tb927.10.2550	-18.6242	-81.997	0	0	unclustered	0
Tb927.10.2560	-48.8637	-44.3102	0	0	unclustered	0
Tb927.10.2570	75.6804	-78.8616	0	0	unclustered	0
Tb927.10.2580	104.299	47.7367	0	0	unclustered	0
Tb927.10.2610	87.7828	5.0605	0	0	unclustered	0
Tb927.10.2620	111.605	34.4783	0	0	unclustered	0
Tb927.10.2630	72.9666	-84.5417	0	0	unclustered	0
Tb927.10.2640	-30.9622	64.4984	3	1	3. intraciliary transport particle B	0
Tb927.10.2650	-76.7514	3.6383	0	0	unclustered	0
Tb927.10.2660	-1.98899	16.8576	0	0	unclustered	0
Tb927.10.2670	-94.6176	70.6587	8	0.633187	8. axoneme	0
Tb927.10.2680	-21.8346	-83.0146	0	0	unclustered	1
Tb927.10.2690	24.4141	-0.224301	0	0	unclustered	0
Tb927.10.270	30.9593	54.4539	13	1	13. cytosolic large ribosomal subunit	0
Tb927.10.2700	6.45189	76.7868	0	0	unclustered	0
Tb927.10.2720	55.3819	35.6973	0	0	unclustered	0
Tb927.10.2730	75.8237	32.644	0	0	unclustered	0
Tb927.10.2760	18.6482	-86.6965	20	0.847189	20. endoplasmic reticulum	0
Tb927.10.2780	-5.77768	42.679	0	0	unclustered	0
Tb927.10.2790	58.7976	2.23891	0	0	unclustered	0
Tb927.10.2800	-65.5081	-71.785	22	0.848116	22. mitochondrial large ribosomal subunit	0
Tb927.10.2810	-75.749	82.3349	0	0	unclustered	0
Tb927.10.2840	23.541	22.5054	0	0	unclustered	0
Tb927.10.2860	-81.86	-10.925	0	0	unclustered	0
Tb927.10.2880	43.9223	-67.5742	0	0	unclustered	22
Tb927.10.290	48.2996	73.2891	1	1	1. proteasome core complex	0
Tb927.10.2900	81.094	8.78099	0	0	unclustered	0
Tb927.10.2910	3.96873	52.5213	0	0	unclustered	0
Tb927.10.2920	-80.6513	-3.8839	0	0	unclustered	0
Tb927.10.2930	57.0018	-53.7773	0	0	unclustered	0
Tb927.10.2940	77.4477	-61.7548	0	0	unclustered	0
Tb927.10.2950	-83.8355	99.8592	8	0.704657	8. axoneme	0
Tb927.10.2990	-4.80223	44.904	0	0	unclustered	0
Tb927.10.300	1.49172	-76.6403	21	0.800771	21. mitochondrial inner membrane	2
Tb927.10.3000	-68.4001	2.94644	0	0	unclustered	0
Tb927.10.3010	-73.2112	-1.61386	0	0	unclustered	0
Tb927.10.3020	-79.7988	-17.1634	0	0	unclustered	0
Tb927.10.3030	-3.14255	86.839	5	1	5. proteasome regulatory particle	0
Tb927.10.3040	-21.0212	-74.4873	0	0	unclustered	1
Tb927.10.3070	-9.52773	27.9624	0	0	unclustered	0
Tb927.10.3080	-58.3775	40.3038	11	0.995336	11. glycosome	0
Tb927.10.3090	23.9849	41.9832	0	0	unclustered	0
Tb927.10.310	54.1404	28.5811	0	0	unclustered	0
Tb927.10.3100	13.915	-102.598	20	0.872361	20. endoplasmic reticulum	3
Tb927.10.3110	7.8862	46.8972	0	0	unclustered	0
Tb927.10.3140	-63.7246	4.31974	0	0	unclustered	0
Tb927.10.3150	29.5718	47.1783	0	0	unclustered	0
Tb927.10.3160	-109.338	73.4431	8	0.74053	8. axoneme	0
Tb927.10.3170	30.5889	50.4193	0	0	unclustered	0
Tb927.10.320	-77.1263	-15.346	0	0	unclustered	0
Tb927.10.3200	1.40125	42.6699	0	0	unclustered	0
Tb927.10.3210	-43.9578	-33.1543	0	0	unclustered	0
Tb927.10.3230	87.5267	23.1272	0	0	unclustered	0
Tb927.10.3250	-67.0901	-70.673	22	0.786044	22. mitochondrial large ribosomal subunit	0
Tb927.10.3260	31.8945	-57.4513	0	0	unclustered	0
Tb927.10.3280	26.0798	47.5741	0	0	unclustered	0
Tb927.10.3290	-16.3551	-53.3449	0	0	unclustered	1
Tb927.10.3310	-92.714	91.6313	8	1	8. axoneme	0
Tb927.10.3320	-46.7749	-61.378	0	0	unclustered	0
Tb927.10.3330	5.41412	-59.8832	0	0	unclustered	1
Tb927.10.3350	42.5868	-73.6443	0	0	unclustered	12
Tb927.10.3370	20.7389	40.2181	0	0	unclustered	0
Tb927.10.3390	37.289	9.7403	0	0	unclustered	0
Tb927.10.340	-77.8015	-23.3183	0	0	unclustered	0
Tb927.10.3430	16.1294	-83.3856	20	0.841982	20. endoplasmic reticulum	4
Tb927.10.3470	82.9019	-64.5346	0	0	unclustered	5
Tb927.10.3480	2.16676	-108.005	0	0	unclustered	6
Tb927.10.3500	-9.23231	60.5315	0	0	unclustered	0
Tb927.10.3510	-62.6783	-58.5648	0	0	unclustered	0
Tb927.10.3520	-2.59138	87.4316	5	1	5. proteasome regulatory particle	0
Tb927.10.3530	16.1863	-89.0348	0	0	unclustered	0
Tb927.10.3540	-17.7624	38.6418	12	1	12. RNA polymerase I complex	0
Tb927.10.3560	48.464	35.0761	0	0	unclustered	0
Tb927.10.3570	-43.6895	-45.6535	24	1	24. mitochondrial mRNA editing complex	0
Tb927.10.3580	-60.554	-75.6694	22	0.786394	22. mitochondrial large ribosomal subunit	0
Tb927.10.3590	-35.9726	-28.5646	0	0	unclustered	0
Tb927.10.360	-95.712	82.585	8	0.692763	8. axoneme	0
Tb927.10.3610	-53.7517	-59.089	0	0	unclustered	0
Tb927.10.3620	71.3725	-50.3579	0	0	unclustered	0
Tb927.10.3630	44.6551	-5.21479	0	0	unclustered	0
Tb927.10.3640	20.4548	-114.969	0	0	unclustered	6
Tb927.10.3650	-33.8495	-30.2625	0	0	unclustered	0
Tb927.10.3660	85.7672	17.5515	4	0.423634	4. cytosol	0
Tb927.10.3670	52.2899	-2.92695	0	0	unclustered	0
Tb927.10.3680	-69.1631	7.62185	0	0	unclustered	0
Tb927.10.370	41.696	-59.3567	0	0	unclustered	0
Tb927.10.3700	63.8196	1.63201	0	0	unclustered	0
Tb927.10.3710	100.49	44.6323	0	0	unclustered	0
Tb927.10.3720	4.37586	10.9536	0	0	unclustered	0
Tb927.10.3730	-16.0154	-72.7615	0	0	unclustered	1
Tb927.10.3740	-14.3609	-65.9805	0	0	unclustered	0
Tb927.10.3750	20.1391	-89.2693	20	0.987832	20. endoplasmic reticulum	1
Tb927.10.3760	43.3592	-20.7452	0	0	unclustered	0
Tb927.10.3770	-47.602	-28.0319	0	0	unclustered	0
Tb927.10.3780	-3.17929	10.6686	10	0.977114	10. cortical cytoskeleton	0
Tb927.10.3790	12.3418	73.0106	7	0.852659	7. nucleolus	0
Tb927.10.380	-61.1699	-70.1031	22	0.937172	22. mitochondrial large ribosomal subunit	0
Tb927.10.3810	17.4976	-113.314	0	0	unclustered	0
Tb927.10.3820	-82.3121	98.8851	8	0.902745	8. axoneme	0
Tb927.10.3860	34.8744	-94.9339	0	0	unclustered	0
Tb927.10.3870	-77.8723	100.274	8	0.417886	8. axoneme	0
Tb927.10.3880	21.2958	-75.7823	0	0	unclustered	1
Tb927.10.390	31.1526	-58.7359	0	0	unclustered	0
Tb927.10.3900	33.0962	17.9025	0	0	unclustered	0
Tb927.10.3940	35.0721	44.4049	0	0	unclustered	0
Tb927.10.3950	-3.30023	61.8923	0	0	unclustered	0
Tb927.10.3970	72.7044	22.6975	0	0	unclustered	0
Tb927.10.3990	30.4197	40.2636	0	0	unclustered	0
Tb927.10.4000	-37.7249	-48.5806	0	0	unclustered	0
Tb927.10.4010	79.7518	18.8803	4	0.450656	4. cytosol	0
Tb927.10.4020	54.371	-77.5747	0	0	unclustered	0
Tb927.10.4040	15.1352	-84.1774	20	0.916989	20. endoplasmic reticulum	1
Tb927.10.4060	44.4442	30.018	0	0	unclustered	0
Tb927.10.4070	-65.5658	-3.94404	0	0	unclustered	0
Tb927.10.4080	-9.39391	-70.5048	0	0	unclustered	0
Tb927.10.4100	-9.61396	45.6609	0	0	unclustered	0
Tb927.10.4120	27.5945	42.7491	13	0.836797	13. cytosolic large ribosomal subunit	0
Tb927.10.4130	-38.1086	-40.0676	0	0	unclustered	0
Tb927.10.4160	-84.0745	79.6059	0	0	unclustered	0
Tb927.10.4170	-83.0587	0.0896875	0	0	unclustered	0
Tb927.10.4180	89.9788	11.0962	0	0	unclustered	0
Tb927.10.420	-58.6459	7.1233	0	0	unclustered	0
Tb927.10.4200	2.08912	-1.66933	0	0	unclustered	0
Tb927.10.4220	-72.752	-26.9825	0	0	unclustered	0
Tb927.10.4250	80.5444	23.0099	0	0	unclustered	0
Tb927.10.4260	82.8428	-69.9151	0	0	unclustered	10
Tb927.10.4270	70.8585	9.76653	0	0	unclustered	0
Tb927.10.4290	-99.0852	83.0504	8	0.504607	8. axoneme	0
Tb927.10.430	-13.8941	-41.9941	0	0	unclustered	0
Tb927.10.4320	-86.8697	96.6675	8	0.887588	8. axoneme	0
Tb927.10.440	-9.25484	27.0503	0	0	unclustered	0
Tb927.10.4400	67.4503	-72.3544	0	0	unclustered	0
Tb927.10.4440	-18.9916	27.3389	0	0	unclustered	0
Tb927.10.450	-29.6922	63.0686	0	0	unclustered	0
Tb927.10.4530	8.28604	-90.5502	0	0	unclustered	3
Tb927.10.4550	5.66429	-62.6698	0	0	unclustered	0
Tb927.10.4570	82.9378	10.1207	0	0	unclustered	0
Tb927.10.4580	3.39033	15.2735	0	0	unclustered	0
Tb927.10.4590	4.09572	-68.9941	0	0	unclustered	0
Tb927.10.460	7.74537	14.5165	0	0	unclustered	0
Tb927.10.4610	20.0393	-81.8722	20	0.951122	20. endoplasmic reticulum	1
Tb927.10.4620	99.7952	20.9868	0	0	unclustered	0
Tb927.10.4630	8.23554	4.48181	0	0	unclustered	0
Tb927.10.4640	40.8533	39.4024	0	0	unclustered	0
Tb927.10.4660	91.7876	47.5503	0	0	unclustered	0
Tb927.10.4690	-64.6085	67.5421	0	0	unclustered	0
Tb927.10.470	-25.2884	-70.1887	0	0	unclustered	1
Tb927.10.4700	50.0941	17.4085	0	0	unclustered	0
Tb927.10.4710	47.3619	71.8929	1	0.855445	1. proteasome core complex	0
Tb927.10.4720	-90.9342	-7.37039	0	0	unclustered	0
Tb927.10.4730	-71.623	-31.192	0	0	unclustered	0
Tb927.10.4750	-87.3133	104.239	0	0	unclustered	0
Tb927.10.4760	17.9477	-96.0246	0	0	unclustered	3
Tb927.10.4770	46.9066	-71.8554	0	0	unclustered	0
Tb927.10.4780	60.0274	-56.9408	17	1	17. membrane	0
Tb927.10.4800	-25.3497	20.581	0	0	unclustered	0
Tb927.10.4820	-74.5879	-0.312356	0	0	unclustered	0
Tb927.10.4840	-26.8278	37.2648	0	0	unclustered	0
Tb927.10.4850	-50.7567	-33.0672	0	0	unclustered	0
Tb927.10.4860	-70.171	4.94979	0	0	unclustered	0
Tb927.10.4890	7.34131	15.4725	0	0	unclustered	0
Tb927.10.4900	30.8379	24.3671	0	0	unclustered	0
Tb927.10.4910	-20.4804	-81.9437	0	0	unclustered	3
Tb927.10.4920	-65.7671	85.2727	8	0.313198	8. axoneme	0
Tb927.10.4950	-4.92792	65.1349	0	0	unclustered	0
Tb927.10.4980	101.972	42.2966	0	0	unclustered	0
Tb927.10.4990	12.0861	18.5338	0	0	unclustered	0
Tb927.10.5000	-98.5965	73.9735	8	0.67246	8. axoneme	0
Tb927.10.5010	-37.9429	-28.1285	23	1	23. kinetoplast	0
Tb927.10.5020	42.1176	32.6457	0	0	unclustered	0
Tb927.10.5050	-26.098	-60.5141	0	0	unclustered	0
Tb927.10.5080	14.2243	-85.3453	20	0.814273	20. endoplasmic reticulum	6
Tb927.10.5090	34.5269	-89.3635	0	0	unclustered	1
Tb927.10.510	11.0358	-62.186	0	0	unclustered	0
Tb927.10.5110	-52.7605	-53.5672	0	0	unclustered	0
Tb927.10.5120	-43.7864	-41.9028	0	0	unclustered	0
Tb927.10.5130	14.6521	7.94613	0	0	unclustered	0
Tb927.10.5140	2.32165	22.8972	0	0	unclustered	0
Tb927.10.5170	-88.5948	90.1949	8	0.371218	8. axoneme	0
Tb927.10.520	-15.4755	-77.2645	21	0.818888	21. mitochondrial inner membrane	1
Tb927.10.5230	-61.8949	-0.906448	0	0	unclustered	0
Tb927.10.5240	21.2004	13.9464	0	0	unclustered	0
Tb927.10.5250	36.7404	56.1552	0	0	unclustered	0
Tb927.10.5260	-86.8404	-6.11683	0	0	unclustered	0
Tb927.10.5280	45.7778	31.5116	0	0	unclustered	0
Tb927.10.530	48.2617	-78.8872	0	0	unclustered	10
Tb927.10.5310	19.1082	15.4091	0	0	unclustered	0
Tb927.10.5320	-29.1306	-42.1098	0	0	unclustered	0
Tb927.10.5340	29.4531	42.3313	13	0.836797	13. cytosolic large ribosomal subunit	0
Tb927.10.5350	-80.0895	98.2181	8	0.917868	8. axoneme	0
Tb927.10.5370	27.1811	42.591	13	0.793121	13. cytosolic large ribosomal subunit	0
Tb927.10.5380	35.4797	66.9366	0	0	unclustered	0
Tb927.10.5390	14.2764	-99.849	20	0.902398	20. endoplasmic reticulum	0
Tb927.10.5400	17.6761	-103.607	20	0.924666	20. endoplasmic reticulum	3
Tb927.10.5430	-104.688	77.9446	8	0.677528	8. axoneme	0
Tb927.10.5440	-51.9596	-42.2722	0	0	unclustered	0
Tb927.10.5450	-26.7868	28.3844	6	1	6. nucleolus	0
Tb927.10.5460	23.9264	54.9397	0	0	unclustered	0
Tb927.10.5470	79.0221	-69.5994	0	0	unclustered	2
Tb927.10.550	48.6927	-68.6818	0	0	unclustered	4
Tb927.10.5500	-1.82584	-77.8301	0	0	unclustered	0
Tb927.10.5510	7.03506	18.0353	0	0	unclustered	0
Tb927.10.5520	90.2045	46.8543	0	0	unclustered	0
Tb927.10.5540	-38.0335	-47.7276	0	0	unclustered	0
Tb927.10.5560	9.94965	-105.187	20	0.95114	20. endoplasmic reticulum	9
Tb927.10.5580	-65.165	74.198	0	0	unclustered	0
Tb927.10.5590	-22.5497	-49.1589	0	0	unclustered	0
Tb927.10.560	32.1792	47.1738	0	0	unclustered	0
Tb927.10.5630	-102.467	73.655	8	0.467258	8. axoneme	0
Tb927.10.5640	-40.7132	52.2815	0	0	unclustered	0
Tb927.10.5660	-18.3202	-79.8249	0	0	unclustered	2
Tb927.10.5670	33.8773	53.2685	0	0	unclustered	0
Tb927.10.5680	67.8703	-53.3751	15	1	15. integral component of membrane	0
Tb927.10.5690	68.6859	-53.7848	0	0	unclustered	0
Tb927.10.570	-54.4594	5.92547	0	0	unclustered	0
Tb927.10.5740	1.77934	-36.126	0	0	unclustered	0
Tb927.10.5760	17.4666	32.2815	0	0	unclustered	0
Tb927.10.5770	40.0645	26.903	0	0	unclustered	0
Tb927.10.5780	67.7481	-71.9683	0	0	unclustered	10
Tb927.10.5790	-69.8121	82.4701	0	0	unclustered	0
Tb927.10.5810	92.4732	35.4182	4	0.544854	4. cytosol	0
Tb927.10.5820	-46.324	-41.1773	0	0	unclustered	0
Tb927.10.5830	-41.781	-50.403	24	1	24. mitochondrial mRNA editing complex	0
Tb927.10.5840	110.868	28.3823	0	0	unclustered	0
Tb927.10.5860	-107.246	70.03	8	0.372058	8. axoneme	0
Tb927.10.5870	7.51316	0.262937	0	0	unclustered	0
Tb927.10.5880	-11.7646	11.9573	0	0	unclustered	0
Tb927.10.5890	-86.2367	91.8534	8	0.655174	8. axoneme	0
Tb927.10.5910	-72.3335	-2.41301	0	0	unclustered	0
Tb927.10.5920	-13.361	32.8382	12	1	12. RNA polymerase I complex	0
Tb927.10.5940	42.5073	11.8296	0	0	unclustered	0
Tb927.10.5960	68.2459	-57.7114	0	0	unclustered	0
Tb927.10.5980	-87.5843	95.5431	8	0.804292	8. axoneme	0
Tb927.10.600	-56.7168	-68.1919	0	0	unclustered	0
Tb927.10.6000	-17.2931	17.2113	0	0	unclustered	0
Tb927.10.6010	-16.89	42.025	0	0	unclustered	0
Tb927.10.6020	4.63881	50.55	0	0	unclustered	0
Tb927.10.6050	94.0634	33.8272	4	0.45244	4. cytosol	0
Tb927.10.6070	1.01277	20.9227	0	0	unclustered	0
Tb927.10.6090	-61.0735	-61.985	0	0	unclustered	0
Tb927.10.6120	11.1747	-61.5357	0	0	unclustered	0
Tb927.10.6130	4.18378	-68.3535	0	0	unclustered	0
Tb927.10.6150	22.9286	9.64858	0	0	unclustered	0
Tb927.10.6160	53.5447	12.0545	0	0	unclustered	0
Tb927.10.6170	-74.5053	-32.3573	0	0	unclustered	0
Tb927.10.6180	43.9317	-84.4995	0	0	unclustered	1
Tb927.10.6190	-30.3132	-43.9102	0	0	unclustered	0
Tb927.10.620	-82.1723	-12.2026	0	0	unclustered	0
Tb927.10.6210	-47.9652	87.4263	0	0	unclustered	0
Tb927.10.6220	-12.974	79.3859	0	0	unclustered	0
Tb927.10.6230	-91.7037	86.7607	8	0.55944	8. axoneme	0
Tb927.10.6240	16.0739	21.1248	0	0	unclustered	0
Tb927.10.6250	19.5024	-114.339	0	0	unclustered	1
Tb927.10.6260	19.6359	72.5002	7	0.976541	7. nucleolus	0
Tb927.10.630	-76.5288	-10.0762	0	0	unclustered	0
Tb927.10.6310	27.4969	76.7466	0	0	unclustered	0
Tb927.10.6330	-24.9242	17.4179	0	0	unclustered	0
Tb927.10.6360	-6.43803	-8.25169	0	0	unclustered	0
Tb927.10.6380	22.679	-97.1769	0	0	unclustered	0
Tb927.10.6400	-36.5677	-26.9233	0	0	unclustered	0
Tb927.10.6410	-8.43122	36.1989	12	1	12. RNA polymerase I complex	0
Tb927.10.6440	99.1515	23.3056	4	0.470214	4. cytosol	0
Tb927.10.6480	-51.6141	76.9432	0	0	unclustered	0
Tb927.10.6490	-105.541	75.0747	8	0.708247	8. axoneme	0
Tb927.10.650	-103.748	74.0935	8	0.581719	8. axoneme	0
Tb927.10.6530	9.8561	-109.563	0	0	unclustered	8
Tb927.10.6550	-19.8231	37.921	0	0	unclustered	0
Tb927.10.6570	-89.0394	78.5949	8	0.381762	8. axoneme	0
Tb927.10.6580	-103.431	68.9474	8	0.342174	8. axoneme	0
Tb927.10.6600	-9.58169	29.8007	0	0	unclustered	0
Tb927.10.6610	22.2174	-93.4642	0	0	unclustered	1
Tb927.10.6630	26.0562	60.2129	7	0.899736	7. nucleolus	0
Tb927.10.6640	76.3803	-77.6916	0	0	unclustered	2
Tb927.10.6650	25.2848	36.771	0	0	unclustered	0
Tb927.10.6670	-65.7084	68.2411	0	0	unclustered	0
Tb927.10.6680	87.8557	21.3334	4	0.415314	4. cytosol	0
Tb927.10.6690	50.2072	17.984	0	0	unclustered	0
Tb927.10.670	-7.95186	-57.5286	0	0	unclustered	0
Tb927.10.6700	12.1039	10.8745	0	0	unclustered	0
Tb927.10.6710	-55.8515	9.25986	0	0	unclustered	0
Tb927.10.6740	63.8948	-65.8211	0	0	unclustered	11
Tb927.10.6750	68.9503	-79.9831	0	0	unclustered	10
Tb927.10.6780	75.8381	-56.8921	0	0	unclustered	0
Tb927.10.6790	39.7609	63.3276	0	0	unclustered	0
Tb927.10.680	-36.9377	-59.453	0	0	unclustered	0
Tb927.10.6800	40.696	32.4609	0	0	unclustered	0
Tb927.10.6810	-47.5737	36.0385	0	0	unclustered	0
Tb927.10.6820	58.7821	19.1745	0	0	unclustered	0
Tb927.10.6830	19.6334	3.5231	0	0	unclustered	0
Tb927.10.6840	18.458	-81.5499	20	0.94146	20. endoplasmic reticulum	3
Tb927.10.6850	-64.5528	-73.0697	22	0.856302	22. mitochondrial large ribosomal subunit	0
Tb927.10.6870	16.6796	-86.5985	20	0.877807	20. endoplasmic reticulum	1
Tb927.10.690	65.6118	-74.1193	0	0	unclustered	5
Tb927.10.6900	-25.1768	23.1623	6	1	6. nucleolus	0
Tb927.10.6960	-89.1081	69.0225	8	0.322489	8. axoneme	0
Tb927.10.6970	77.7955	17.6258	0	0	unclustered	0
Tb927.10.6980	-87.4775	65.9554	0	0	unclustered	0
Tb927.10.6990	30.8526	20.0312	0	0	unclustered	0
Tb927.10.7000	-89.3651	-3.5718	0	0	unclustered	1
Tb927.10.7020	39.4872	-84.2329	0	0	unclustered	1
Tb927.10.7050	-20.2525	41.2477	0	0	unclustered	0
Tb927.10.7060	7.51949	-15.9804	0	0	unclustered	0
Tb927.10.7070	-19.9456	25.5275	0	0	unclustered	0
Tb927.10.7080	-59.174	-54.9969	0	0	unclustered	0
Tb927.10.7090	-15.7987	-70.5459	21	1	21. mitochondrial inner membrane	1
Tb927.10.710	33.0927	-81.5012	18	0.992751	18. endoplasmic reticulum	1
Tb927.10.7110	83.92	5.47721	0	0	unclustered	0
Tb927.10.7120	-97.8179	79.0673	8	0.81357	8. axoneme	0
Tb927.10.7130	6.5113	39.0559	0	0	unclustered	0
Tb927.10.7140	61.2016	-61.1804	0	0	unclustered	1
Tb927.10.720	-11.8615	15.1973	0	0	unclustered	0
Tb927.10.7200	64.9339	19.7591	0	0	unclustered	0
Tb927.10.7210	35.4037	-92.8704	0	0	unclustered	0
Tb927.10.7230	-67.8776	83.1127	8	0.313586	8. axoneme	0
Tb927.10.7270	49.941	-67.6561	0	0	unclustered	5
Tb927.10.7280	6.65276	56.5313	0	0	unclustered	0
Tb927.10.7290	-66.9427	81.1319	0	0	unclustered	0
Tb927.10.730	41.924	-19.2605	2	1	2. acidocalcisome	0
Tb927.10.7300	60.4927	20.9915	0	0	unclustered	0
Tb927.10.7310	53.7074	45.7171	0	0	unclustered	0
Tb927.10.7330	34.5133	46.2677	0	0	unclustered	0
Tb927.10.7350	-83.2907	97.9034	8	0.796978	8. axoneme	0
Tb927.10.7360	68.461	-66.2837	0	0	unclustered	6
Tb927.10.7380	-53.2193	-79.3128	0	0	unclustered	0
Tb927.10.7390	21.1408	66.3292	0	0	unclustered	0
Tb927.10.740	-6.10495	30.4989	0	0	unclustered	0
Tb927.10.7400	7.21763	-111.461	0	0	unclustered	6
Tb927.10.7410	-38.8729	-27.8253	23	1	23. kinetoplast	0
Tb927.10.7420	-43.6064	40.5728	0	0	unclustered	0
Tb927.10.7430	-43.4196	-54.6721	0	0	unclustered	0
Tb927.10.7440	2.20639	57.2155	0	0	unclustered	0
Tb927.10.7450	0.546985	61.667	0	0	unclustered	0
Tb927.10.7470	26.0504	68.101	0	0	unclustered	0
Tb927.10.7480	23.1505	-83.927	0	0	unclustered	1
Tb927.10.7490	59.5151	41.6418	0	0	unclustered	0
Tb927.10.750	29.3536	-87.7646	0	0	unclustered	1
Tb927.10.7500	-9.5257	59.7319	0	0	unclustered	0
Tb927.10.7510	-91.0997	91.3954	8	0.754655	8. axoneme	0
Tb927.10.7520	-55.2724	-51.141	0	0	unclustered	0
Tb927.10.7540	-7.67117	33.4643	0	0	unclustered	0
Tb927.10.7550	24.3148	58.637	0	0	unclustered	0
Tb927.10.7570	-11.6108	87.0726	0	0	unclustered	0
Tb927.10.7580	70.1061	7.47598	0	0	unclustered	0
Tb927.10.7590	-40.3682	-64.7807	0	0	unclustered	0
Tb927.10.760	-54.0717	-30.3062	0	0	unclustered	0
Tb927.10.7600	-79.2476	-16.2514	19	1	19. kinetoplast	0
Tb927.10.7610	-45.567	-52.5933	24	1	24. mitochondrial mRNA editing complex	0
Tb927.10.7620	-14.3008	-75.705	0	0	unclustered	1
Tb927.10.7630	74.9905	4.59819	0	0	unclustered	0
Tb927.10.7670	-2.08349	35.726	0	0	unclustered	0
Tb927.10.7680	4.34453	-5.59724	0	0	unclustered	0
Tb927.10.7690	-100.008	86.1396	8	0.951859	8. axoneme	0
Tb927.10.770	-14.0677	-71.3683	21	0.811077	21. mitochondrial inner membrane	0
Tb927.10.7700	49.3641	-76.4961	16	1	16. pellicular membrane	5
Tb927.10.7710	26.2671	68.0738	0	0	unclustered	0
Tb927.10.7730	-68.7552	-2.22108	0	0	unclustered	0
Tb927.10.7740	11.4839	-14.1853	0	0	unclustered	0
Tb927.10.7750	0.650507	50.594	0	0	unclustered	1
Tb927.10.7770	-87.9507	-14.4297	0	0	unclustered	0
Tb927.10.7790	80.9717	7.25138	0	0	unclustered	0
Tb927.10.7800	54.6712	12.2659	0	0	unclustered	0
Tb927.10.7810	2.26531	52.8645	0	0	unclustered	0
Tb927.10.7820	15.3157	-92.3543	0	0	unclustered	4
Tb927.10.7830	-91.2192	88.4674	8	0.823868	8. axoneme	0
Tb927.10.7870	-4.59116	-78.3327	0	0	unclustered	0
Tb927.10.7880	-99.4382	86.8052	8	1	8. axoneme	0
Tb927.10.790	75.7981	-56.349	0	0	unclustered	1
Tb927.10.7910	-42.2637	-51.4864	0	0	unclustered	0
Tb927.10.7920	-85.5745	-13.3884	0	0	unclustered	0
Tb927.10.7925	6.81311	-78.1405	0	0	unclustered	1
Tb927.10.7930	102.095	31.771	4	0.686614	4. cytosol	0
Tb927.10.7940	-28.19	66.661	0	0	unclustered	0
Tb927.10.7960	-111.298	82.0579	0	0	unclustered	0
Tb927.10.7970	77.9674	-68.1449	0	0	unclustered	7
Tb927.10.7990	-17.8648	29.586	9	1	9. N.S.	0
Tb927.10.800	-81.2505	89.9439	8	0.418296	8. axoneme	0
Tb927.10.8000	-81.4269	99.76	8	0.649708	8. axoneme	0
Tb927.10.8010	-15.7773	-75.5999	0	0	unclustered	1
Tb927.10.8020	96.3196	26.0442	4	0.520393	4. cytosol	0
Tb927.10.8030	-21.7312	-64.9053	0	0	unclustered	0
Tb927.10.8040	37.5883	35.2804	0	0	unclustered	0
Tb927.10.8060	77.2477	8.18868	0	0	unclustered	0
Tb927.10.8080	19.857	-90.2203	0	0	unclustered	0
Tb927.10.8090	-57.4875	-40.3579	0	0	unclustered	0
Tb927.10.810	36.6694	29.2602	0	0	unclustered	0
Tb927.10.8100	-22.6947	31.7033	0	0	unclustered	0
Tb927.10.8110	-2.43684	-62.4771	0	0	unclustered	3
Tb927.10.8120	-48.9741	71.764	0	0	unclustered	0
Tb927.10.8130	-68.449	4.31278	0	0	unclustered	0
Tb927.10.8140	-10.6125	24.0761	0	0	unclustered	0
Tb927.10.8160	38.5626	-94.2293	0	0	unclustered	1
Tb927.10.8170	8.26652	-18.7074	0	0	unclustered	0
Tb927.10.8180	-55.807	-3.61447	0	0	unclustered	0
Tb927.10.8190	95.2028	32.9342	4	0.654209	4. cytosol	0
Tb927.10.820	-55.6486	76.0601	0	0	unclustered	0
Tb927.10.8200	12.0156	80.5383	7	0.99806	7. nucleolus	0
Tb927.10.8210	-43.5203	-43.3477	0	0	unclustered	0
Tb927.10.8220	3.66107	67.0523	0	0	unclustered	0
Tb927.10.8240	-7.10964	-7.55006	0	0	unclustered	0
Tb927.10.8270	36.9681	40.0823	0	0	unclustered	0
Tb927.10.830	-109.606	74.323	8	0.45376	8. axoneme	0
Tb927.10.8330	43.3003	45.7819	0	0	unclustered	0
Tb927.10.8390	-68.8779	90.8586	0	0	unclustered	0
Tb927.10.840	6.78292	-1.44938	0	0	unclustered	0
Tb927.10.8410	-59.9324	40.7817	0	0	unclustered	0
Tb927.10.8420	25.2393	14.4074	0	0	unclustered	0
Tb927.10.8430	104.659	46.451	0	0	unclustered	0
Tb927.10.850	-77.4443	5.36291	0	0	unclustered	0
Tb927.10.8540	29.2068	24.0007	0	0	unclustered	0
Tb927.10.8560	-48.3736	13.3949	0	0	unclustered	0
Tb927.10.8570	11.3497	30.0136	0	0	unclustered	0
Tb927.10.8590	-89.5501	-12.9173	0	0	unclustered	0
Tb927.10.8600	67.4965	14.35	0	0	unclustered	0
Tb927.10.8610	-22.1044	-72.1152	0	0	unclustered	0
Tb927.10.8620	-64.1393	-71.8862	22	0.851747	22. mitochondrial large ribosomal subunit	0
Tb927.10.8630	-47.5754	38.3071	0	0	unclustered	0
Tb927.10.8640	-73.1765	70.1045	0	0	unclustered	0
Tb927.10.8660	11.7361	-27.0973	0	0	unclustered	1
Tb927.10.8670	-83.3502	-23.7269	0	0	unclustered	0
Tb927.10.8690	58.1195	40.155	0	0	unclustered	0
Tb927.10.870	-9.00844	10.9131	10	0.978357	10. cortical cytoskeleton	0
Tb927.10.8710	-105.865	69.4213	8	0.363747	8. axoneme	0
Tb927.10.8720	35.0378	60.8635	0	0	unclustered	0
Tb927.10.8730	-11.4582	-75.2561	21	0.871845	21. mitochondrial inner membrane	2
Tb927.10.8780	-82.4147	96.0267	8	0.713437	8. axoneme	0
Tb927.10.880	-14.4035	35.6732	0	0	unclustered	0
Tb927.10.8800	-87.8425	78.2774	8	0.385209	8. axoneme	0
Tb927.10.8810	-63.7529	2.1081	0	0	unclustered	0
Tb927.10.8820	-67.7114	0.380259	0	0	unclustered	0
Tb927.10.8830	56.6137	-69.3743	0	0	unclustered	7
Tb927.10.8850	30.9062	34.1505	0	0	unclustered	0
Tb927.10.8860	9.78105	-95.617	0	0	unclustered	6
Tb927.10.8870	48.7283	19.9735	0	0	unclustered	0
Tb927.10.8890	-81.2781	-21.6886	19	1	19. kinetoplast	0
Tb927.10.890	-48.3479	47.6317	0	0	unclustered	0
Tb927.10.8910	6.33036	-16.7961	0	0	unclustered	0
Tb927.10.8920	24.5351	-51.4889	0	0	unclustered	0
Tb927.10.8930	-87.7638	92.3701	8	0.718579	8. axoneme	0
Tb927.10.8940	1.90949	19.5744	0	0	unclustered	0
Tb927.10.8960	-76.2796	-19.1393	0	0	unclustered	0
Tb927.10.8970	-81.2143	-23.9562	19	1	19. kinetoplast	0
Tb927.10.8980	-82.258	-22.1737	0	0	unclustered	0
Tb927.10.8990	-6.13216	37.4783	0	0	unclustered	0
Tb927.10.900	-79.5761	-22.0093	0	0	unclustered	0
Tb927.10.9000	-75.7174	-29.8418	0	0	unclustered	0
Tb927.10.9010	-72.9537	72.6783	0	0	unclustered	0
Tb927.10.9025	13.6087	39.186	0	0	unclustered	0
Tb927.10.9040	25.266	19.1216	0	0	unclustered	0
Tb927.10.9050	16.5506	42.4792	0	0	unclustered	0
Tb927.10.9060	-56.5984	-1.78833	0	0	unclustered	0
Tb927.10.9070	-38.6581	-52.5818	0	0	unclustered	0
Tb927.10.9100	16.7184	51.2156	0	0	unclustered	0
Tb927.10.9130	13.3398	78.179	7	0.93015	7. nucleolus	0
Tb927.10.9140	-8.27639	-68.9189	0	0	unclustered	0
Tb927.10.9150	30.189	-83.2147	18	0.976285	18. endoplasmic reticulum	0
Tb927.10.9190	99.2001	38.1665	4	0.59646	4. cytosol	0
Tb927.10.920	10.9086	70.8509	0	0	unclustered	0
Tb927.10.9200	26.3261	-102.252	0	0	unclustered	1
Tb927.10.9210	-26.5331	-85.3713	0	0	unclustered	0
Tb927.10.9240	-56.1426	3.17963	0	0	unclustered	0
Tb927.10.9250	105.622	34.9899	4	1	4. cytosol	0
Tb927.10.9260	60.5217	56.4975	0	0	unclustered	0
Tb927.10.9280	-75.0978	-32.5201	0	0	unclustered	0
Tb927.10.9310	42.8991	-44.0796	0	0	unclustered	7
Tb927.10.9330	38.1561	55.911	0	0	unclustered	0
Tb927.10.9350	-58.382	-38.972	0	0	unclustered	0
Tb927.10.9360	-9.57352	-72.0095	21	0.848897	21. mitochondrial inner membrane	0
Tb927.10.9370	29.6512	-94.495	0	0	unclustered	0
Tb927.10.9380	-55.1674	76.3763	0	0	unclustered	0
Tb927.10.9390	-42.763	-57.0965	0	0	unclustered	0
Tb927.10.9400	-8.06365	59.7597	0	0	unclustered	0
Tb927.10.9420	-5.23201	-73.6596	0	0	unclustered	1
Tb927.10.9430	86.7492	23.8885	0	0	unclustered	0
Tb927.10.9440	-12.7695	-77.5015	21	0.943034	21. mitochondrial inner membrane	0
Tb927.10.9450	35.1316	-61.8001	0	0	unclustered	1
Tb927.10.9490	76.4618	-66.2663	17	1	17. membrane	2
Tb927.10.950	81.7587	-65.7958	0	0	unclustered	1
Tb927.10.9510	64.413	-51.2686	0	0	unclustered	0
Tb927.10.9560	-54.0861	-48.4075	0	0	unclustered	0
Tb927.10.9570	-89.4078	88.6271	8	0.606115	8. axoneme	0
Tb927.10.960	52.4137	54.0366	0	0	unclustered	0
Tb927.10.9640	-100.496	77.7388	8	0.837252	8. axoneme	0
Tb927.10.9650	5.86749	-14.1911	0	0	unclustered	0
Tb927.10.9670	5.265	7.77634	0	0	unclustered	0
Tb927.10.970	-78.104	98.7633	8	0.65937	8. axoneme	0
Tb927.10.9700	11.0937	-4.98061	0	0	unclustered	0
Tb927.10.9720	7.48067	-0.344373	0	0	unclustered	0
Tb927.10.9740	-2.67303	86.3549	5	1	5. proteasome regulatory particle	0
Tb927.10.9750	42.9426	-69.229	0	0	unclustered	0
Tb927.10.9760	1.50023	-82.2668	0	0	unclustered	2
Tb927.10.9770	40.2043	59.1556	0	0	unclustered	0
Tb927.10.9780	10.5796	80.7152	0	0	unclustered	0
Tb927.10.9790	-42.4916	-28.219	0	0	unclustered	0
Tb927.10.980	-30.603	35.9018	0	0	unclustered	0
Tb927.10.9800	37.7544	30.7667	0	0	unclustered	0
Tb927.10.9820	-50.5087	-48.1732	0	0	unclustered	0
Tb927.10.9830	-20.7508	-64.1413	0	0	unclustered	0
Tb927.10.9840	-20.3838	28.5378	0	0	unclustered	0
Tb927.10.9850	51.1478	-84.6994	0	0	unclustered	10
Tb927.10.9860	-38.4672	-65.4879	0	0	unclustered	0
Tb927.10.9870	111.489	25.9486	0	0	unclustered	0
Tb927.10.9880	39.7518	72.1847	0	0	unclustered	0
Tb927.10.9890	-56.7659	41.6682	11	0.852736	11. glycosome	0
Tb927.10.990	62.9334	-54.4076	0	0	unclustered	0
Tb927.10.9900	-21.6326	-66.0868	21	0.831515	21. mitochondrial inner membrane	0
Tb927.10.9910	55.5348	27.8183	0	0	unclustered	0
Tb927.10.9920	15.8089	78.9985	7	0.862539	7. nucleolus	0
Tb927.10.9930	-17.7564	-7.61045	0	0	unclustered	0
Tb927.10.9950	27.1087	-100.301	0	0	unclustered	1
Tb927.10.9960	-62.6681	-49.9672	0	0	unclustered	0
Tb927.10.9970	-51.5764	-51.2584	24	1	24. mitochondrial mRNA editing complex	0
Tb927.10.9980	-69.7912	6.53904	0	0	unclustered	0
Tb927.11.10000	74.238	-81.6575	0	0	unclustered	0
Tb927.11.10010	53.7882	-8.84594	0	0	unclustered	0
Tb927.11.10020	20.9588	-73.5864	0	0	unclustered	2
Tb927.11.10030	23.7623	45.2566	0	0	unclustered	0
Tb927.11.10040	1.24692	-74.8322	0	0	unclustered	1
Tb927.11.10060	103.407	30.3421	4	0.701126	4. cytosol	0
Tb927.11.10070	-31.033	40.7464	0	0	unclustered	0
Tb927.11.10080	-66.2296	-76.5979	0	0	unclustered	0
Tb927.11.10090	-99.1929	75.2871	8	0.836081	8. axoneme	0
Tb927.11.1010	-20.6039	-68.2971	21	0.878877	21. mitochondrial inner membrane	1
Tb927.11.10110	-90.4552	79.7599	8	0.691995	8. axoneme	0
Tb927.11.10120	-105.503	89.8977	8	0.718989	8. axoneme	0
Tb927.11.10130	72.5238	30.1093	0	0	unclustered	0
Tb927.11.10140	-19.4841	-71.7992	21	0.797112	21. mitochondrial inner membrane	1
Tb927.11.10150	-59.5032	-70.711	22	0.942023	22. mitochondrial large ribosomal subunit	0
Tb927.11.10160	37.2641	31.4449	0	0	unclustered	0
Tb927.11.10170	-65.0359	-68.4435	22	0.871173	22. mitochondrial large ribosomal subunit	0
Tb927.11.10180	26.2069	-0.719629	0	0	unclustered	0
Tb927.11.1020	-51.6968	44.7457	0	0	unclustered	0
Tb927.11.10200	-81.3253	75.3051	8	0.351318	8. axoneme	0
Tb927.11.10210	-89.9289	98.7088	8	0.764508	8. axoneme	0
Tb927.11.10220	29.583	-100.323	0	0	unclustered	1
Tb927.11.10230	-32.0688	-84.5576	0	0	unclustered	0
Tb927.11.10240	-38.7111	-23.3268	0	0	unclustered	0
Tb927.11.10260	-56.3855	44.0734	0	0	unclustered	0
Tb927.11.10270	77.7752	-63.3741	0	0	unclustered	1
Tb927.11.10280	2.83368	11.1672	10	1	10. cortical cytoskeleton	0
Tb927.11.1030	-23.7281	17.8939	0	0	unclustered	0
Tb927.11.10300	89.3025	5.34143	0	0	unclustered	0
Tb927.11.10330	-26.4671	31.5017	0	0	unclustered	0
Tb927.11.10340	24.5089	-60.0613	0	0	unclustered	0
Tb927.11.10350	-90.2564	92.2705	8	0.777193	8. axoneme	0
Tb927.11.10360	-110.985	92.6324	0	0	unclustered	0
Tb927.11.10370	73.0516	-65.4057	17	1	17. membrane	1
Tb927.11.10380	-74.2682	79.166	8	0.452837	8. axoneme	0
Tb927.11.10390	-54.5645	-43.9152	0	0	unclustered	0
Tb927.11.1040	-18.4987	33.912	0	0	unclustered	0
Tb927.11.10410	5.33708	-107.52	0	0	unclustered	4
Tb927.11.10420	-16.3712	31.8706	0	0	unclustered	0
Tb927.11.10430	-100.557	79.8158	8	1	8. axoneme	0
Tb927.11.10450	4.70149	-45.5174	0	0	unclustered	10
Tb927.11.10480	7.3193	74.6803	0	0	unclustered	0
Tb927.11.10490	-67.1807	-37.5784	0	0	unclustered	0
Tb927.11.1050	21.1865	62.4352	7	0.804894	7. nucleolus	0
Tb927.11.10510	-17.3902	-63.5056	21	0.959389	21. mitochondrial inner membrane	0
Tb927.11.10520	-23.2982	17.4315	0	0	unclustered	0
Tb927.11.10540	-58.4107	75.3449	0	0	unclustered	0
Tb927.11.10560	30.1462	37.5043	0	0	unclustered	0
Tb927.11.10570	-57.5174	-71.6534	0	0	unclustered	0
Tb927.11.10580	55.9905	0.224604	0	0	unclustered	0
Tb927.11.10590	-14.9522	-67.2882	0	0	unclustered	0
Tb927.11.10620	-77.5019	75.4377	8	0.442426	8. axoneme	0
Tb927.11.10640	22.9304	28.4976	0	0	unclustered	0
Tb927.11.10650	39.1835	7.95826	0	0	unclustered	0
Tb927.11.10660	-87.0947	4.84748	0	0	unclustered	0
Tb927.11.10690	25.3546	-98.4194	20	0.89053	20. endoplasmic reticulum	1
Tb927.11.1070	-54.7811	40.3684	11	0.958596	11. glycosome	3
Tb927.11.10700	30.7161	-90.8476	20	0.972554	20. endoplasmic reticulum	0
Tb927.11.10720	-62.1721	-35.457	0	0	unclustered	0
Tb927.11.10730	-2.91918	58.5783	0	0	unclustered	0
Tb927.11.10740	41.1314	0.0307927	0	0	unclustered	0
Tb927.11.10750	4.3162	56.2598	0	0	unclustered	0
Tb927.11.10760	-13.7296	7.08487	0	0	unclustered	0
Tb927.11.10770	60.9989	11.2598	0	0	unclustered	0
Tb927.11.10780	19.3264	-60.6781	0	0	unclustered	0
Tb927.11.10790	33.1133	42.511	14	1	14. cytosolic small ribosomal subunit	0
Tb927.11.10800	-101.06	87.5794	8	0.896347	8. axoneme	0
Tb927.11.10820	39.2106	14.6031	0	0	unclustered	0
Tb927.11.10840	-7.92121	84.7469	0	0	unclustered	0
Tb927.11.10850	-46.5727	-71.9877	0	0	unclustered	0
Tb927.11.10860	28.767	36.2889	0	0	unclustered	0
Tb927.11.10870	-8.15578	-82.4069	0	0	unclustered	1
Tb927.11.10880	-19.0664	-61.2392	21	0.871622	21. mitochondrial inner membrane	0
Tb927.11.1090	-77.413	59.5987	0	0	unclustered	0
Tb927.11.10900	-102.793	86.0638	8	0.820119	8. axoneme	0
Tb927.11.10920	20.7625	-105.023	0	0	unclustered	0
Tb927.11.10930	21.3664	-12.096	0	0	unclustered	0
Tb927.11.10950	-53.2888	-38.8988	0	0	unclustered	0
Tb927.11.10960	-46.2933	-37.7203	0	0	unclustered	0
Tb927.11.10980	77.6396	-60.741	0	0	unclustered	4
Tb927.11.10990	108.574	24.5194	0	0	unclustered	0
Tb927.11.11000	86.1534	23.5353	0	0	unclustered	0
Tb927.11.11010	-108.321	73.543	8	0.688521	8. axoneme	0
Tb927.11.11020	21.2521	-3.89258	0	0	unclustered	0
Tb927.11.11050	-60.1499	-40.2706	0	0	unclustered	0
Tb927.11.11080	3.76389	-5.25929	0	0	unclustered	0
Tb927.11.11090	-0.312822	-3.46298	0	0	unclustered	0
Tb927.11.1110	-77.3921	59.3947	0	0	unclustered	0
Tb927.11.11100	105.287	43.8699	0	0	unclustered	0
Tb927.11.11120	-32.1755	-23.5357	0	0	unclustered	0
Tb927.11.11130	-61.5689	-73.7598	0	0	unclustered	0
Tb927.11.11140	1.76286	8.81816	0	0	unclustered	0
Tb927.11.11150	16.7364	57.2125	0	0	unclustered	0
Tb927.11.11160	48.7425	-85.2761	0	0	unclustered	9
Tb927.11.11170	-91.1699	73.923	0	0	unclustered	0
Tb927.11.11210	-94.9628	71.7335	8	0.622102	8. axoneme	0
Tb927.11.11220	-80.3396	96.9938	8	0.861024	8. axoneme	0
Tb927.11.11240	-4.89428	-7.78675	0	0	unclustered	0
Tb927.11.11250	104.098	37.7428	4	0.751794	4. cytosol	0
Tb927.11.11260	-73.95	88.6701	8	0.509357	8. axoneme	0
Tb927.11.11280	-63.7984	77.715	0	0	unclustered	0
Tb927.11.11290	105.363	22.216	0	0	unclustered	0
Tb927.11.11300	-0.956073	79.8782	0	0	unclustered	0
Tb927.11.11310	-33.1601	-55.9748	0	0	unclustered	0
Tb927.11.11320	34.7015	-19.0442	0	0	unclustered	0
Tb927.11.11330	102.341	36.6255	4	0.68249	4. cytosol	0
Tb927.11.11340	38.3922	61.4122	0	0	unclustered	0
Tb927.11.11350	24.3065	-90.8713	20	1	20. endoplasmic reticulum	1
Tb927.11.11370	82.5952	9.69352	0	0	unclustered	0
Tb927.11.11380	-34.8914	-25.5134	0	0	unclustered	0
Tb927.11.11390	-53.8721	-45.5729	0	0	unclustered	0
Tb927.11.11410	77.1704	-56.8607	0	0	unclustered	0
Tb927.11.11430	66.5323	23.3545	0	0	unclustered	0
Tb927.11.11435	-63.1259	67.3397	0	0	unclustered	0
Tb927.11.11460	25.8574	-59.6524	0	0	unclustered	0
Tb927.11.11470	-63.895	-67.0483	22	0.836194	22. mitochondrial large ribosomal subunit	0
Tb927.11.11475	27.1597	44.7264	13	0.833556	13. cytosolic large ribosomal subunit	0
Tb927.11.11480	-4.3448	12.6528	0	0	unclustered	0
Tb927.11.1150	-102.947	76.4986	8	0.846135	8. axoneme	0
Tb927.11.11500	11.0696	-22.3782	0	0	unclustered	0
Tb927.11.11520	-55.672	38.5677	11	0.912434	11. glycosome	2
Tb927.11.11530	-29.1998	30.2201	0	0	unclustered	0
Tb927.11.11550	-25.6358	30.2092	0	0	unclustered	0
Tb927.11.11570	53.4538	32.0569	0	0	unclustered	0
Tb927.11.11580	-81.0452	-14.7761	0	0	unclustered	0
Tb927.11.11590	52.6529	29.8709	0	0	unclustered	0
Tb927.11.1160	27.6884	17.8766	0	0	unclustered	0
Tb927.11.11600	-90.7796	-7.44784	0	0	unclustered	0
Tb927.11.11610	17.4015	11.8118	0	0	unclustered	0
Tb927.11.11620	-54.0894	33.494	0	0	unclustered	0
Tb927.11.11630	-68.0416	-74.1247	0	0	unclustered	0
Tb927.11.11650	-66.5262	9.26599	0	0	unclustered	0
Tb927.11.11670	6.40621	-103.197	0	0	unclustered	6
Tb927.11.11680	-33.0099	-45.4567	0	0	unclustered	0
Tb927.11.11690	42.4786	-19.9491	2	1	2. acidocalcisome	0
Tb927.11.11700	48.3105	30.2978	0	0	unclustered	0
Tb927.11.11710	29.4965	-77.2591	0	0	unclustered	0
Tb927.11.11720	75.8856	-62.699	15	1	15. integral component of membrane	1
Tb927.11.11730	-40.2497	-44.651	0	0	unclustered	0
Tb927.11.11740	21.852	-80.4169	0	0	unclustered	2
Tb927.11.11770	29.6438	37.6183	0	0	unclustered	0
Tb927.11.11780	-49.7638	-46.344	0	0	unclustered	0
Tb927.11.11790	5.33769	54.9595	0	0	unclustered	0
Tb927.11.1180	32.6971	31.6611	0	0	unclustered	0
Tb927.11.11810	-85.4858	1.47308	0	0	unclustered	0
Tb927.11.11820	23.1196	43.8691	0	0	unclustered	0
Tb927.11.11850	22.3741	64.5796	0	0	unclustered	0
Tb927.11.11860	6.09899	5.17809	0	0	unclustered	0
Tb927.11.11870	-27.1473	-84.8517	0	0	unclustered	0
Tb927.11.11880	-77.854	95.353	8	0.476712	8. axoneme	0
Tb927.11.11900	62.0792	3.45188	0	0	unclustered	0
Tb927.11.11920	-87.2585	-24.5783	0	0	unclustered	0
Tb927.11.11930	83.0609	6.98444	0	0	unclustered	0
Tb927.11.11980	-106.451	67.9288	0	0	unclustered	0
Tb927.11.1200	64.7161	36.7899	0	0	unclustered	0
Tb927.11.12030	20.5926	62.182	7	0.789885	7. nucleolus	0
Tb927.11.12050	26.7912	69.1918	0	0	unclustered	0
Tb927.11.12060	-58.4532	40.9013	11	0.961271	11. glycosome	0
Tb927.11.12070	-15.0938	26.4942	0	0	unclustered	0
Tb927.11.12080	15.3205	-84.8504	0	0	unclustered	1
Tb927.11.12090	4.84869	38.6986	0	0	unclustered	0
Tb927.11.1210	84.4688	17.2296	4	0.424579	4. cytosol	0
Tb927.11.12110	14.52	8.82272	0	0	unclustered	0
Tb927.11.12150	-68.8972	-5.82365	0	0	unclustered	0
Tb927.11.12160	-36.5423	-77.9965	0	0	unclustered	1
Tb927.11.12170	45.0286	8.29416	0	0	unclustered	0
Tb927.11.12180	11.1056	-2.95138	0	0	unclustered	0
Tb927.11.12190	9.38659	68.0455	0	0	unclustered	0
Tb927.11.1220	-79.4609	-18.2192	19	1	19. kinetoplast	0
Tb927.11.12210	-106.766	83.9191	8	0.778517	8. axoneme	0
Tb927.11.12220	47.7576	-86.0521	0	0	unclustered	2
Tb927.11.12230	-35.6827	-26.7078	0	0	unclustered	0
Tb927.11.12240	32.4449	-58.1344	0	0	unclustered	0
Tb927.11.12260	24.7728	20.2451	0	0	unclustered	0
Tb927.11.12270	50.0193	-85.8628	0	0	unclustered	10
Tb927.11.12290	-1.19518	-83.5131	0	0	unclustered	1
Tb927.11.1230	-104.804	83.6692	8	0.745994	8. axoneme	0
Tb927.11.12360	-108.126	82.9242	8	0.609298	8. axoneme	0
Tb927.11.12370	-29.161	-48.0975	0	0	unclustered	1
Tb927.11.12380	14.9117	60.9291	0	0	unclustered	0
Tb927.11.12390	24.7429	12.2641	0	0	unclustered	0
Tb927.11.1240	69.8801	-78.7471	0	0	unclustered	4
Tb927.11.12400	49.7758	-59.7297	0	0	unclustered	7
Tb927.11.12410	-3.92856	14.8019	0	0	unclustered	0
Tb927.11.12420	-7.38984	2.36502	0	0	unclustered	0
Tb927.11.12430	-87.5469	99.8101	8	0.782384	8. axoneme	0
Tb927.11.12440	90.5483	-0.433545	0	0	unclustered	0
Tb927.11.12460	-79.1419	3.65242	0	0	unclustered	0
Tb927.11.12470	55.3075	24.1202	0	0	unclustered	0
Tb927.11.12480	78.925	10.8601	4	0.433623	4. cytosol	0
Tb927.11.12490	46.8305	-86.6674	0	0	unclustered	3
Tb927.11.1250	-64.3555	-68.4408	22	0.817235	22. mitochondrial large ribosomal subunit	0
Tb927.11.12500	20.1063	-80.9384	20	0.81472	20. endoplasmic reticulum	2
Tb927.11.12510	-82.2222	90.0567	8	0.450653	8. axoneme	0
Tb927.11.12530	-27.679	8.78212	0	0	unclustered	0
Tb927.11.12540	-59.6188	77.7001	0	0	unclustered	0
Tb927.11.12560	-89.843	89.7149	8	0.664877	8. axoneme	0
Tb927.11.12590	22.1081	-100.515	0	0	unclustered	3
Tb927.11.1260	46.9157	-84.021	0	0	unclustered	8
Tb927.11.12600	-10.5949	42.9348	0	0	unclustered	0
Tb927.11.12610	72.197	1.52715	0	0	unclustered	0
Tb927.11.12630	15.5809	5.30397	0	0	unclustered	0
Tb927.11.12640	-4.74028	83.9157	0	0	unclustered	0
Tb927.11.12650	11.7221	-106.944	0	0	unclustered	6
Tb927.11.12670	24.3282	31.6463	0	0	unclustered	0
Tb927.11.12680	87.6808	11.9128	0	0	unclustered	0
Tb927.11.1270	-11.7824	-83.3405	0	0	unclustered	2
Tb927.11.12700	-3.04825	72.7616	0	0	unclustered	0
Tb927.11.12710	56.6412	-60.557	0	0	unclustered	0
Tb927.11.12720	-6.76094	8.73319	0	0	unclustered	0
Tb927.11.12750	18.5715	12.2258	0	0	unclustered	0
Tb927.11.12770	55.5055	39.4584	0	0	unclustered	0
Tb927.11.12780	87.1006	16.2265	0	0	unclustered	1
Tb927.11.12830	58.4712	4.05018	0	0	unclustered	0
Tb927.11.12840	-80.4905	100.651	8	0.679178	8. axoneme	0
Tb927.11.12850	95.1919	40.21	0	0	unclustered	0
Tb927.11.12860	-108.637	80.6317	8	0.555216	8. axoneme	0
Tb927.11.1290	-38.7228	-51.0153	0	0	unclustered	0
Tb927.11.12920	28.9222	-90.5641	20	0.87566	20. endoplasmic reticulum	0
Tb927.11.12930	-56.209	-68.2824	22	0.758141	22. mitochondrial large ribosomal subunit	0
Tb927.11.12940	97.8012	38.9377	0	0	unclustered	0
Tb927.11.12950	-73.4228	73.7139	0	0	unclustered	0
Tb927.11.12960	-15.0853	-79.1666	0	0	unclustered	1
Tb927.11.12970	-90.5015	101.38	8	0.314945	8. axoneme	0
Tb927.11.12980	-87.161	-24.4894	0	0	unclustered	0
Tb927.11.13000	49.415	-74.3723	16	1	16. pellicular membrane	8
Tb927.11.13007	27.2942	39.8521	0	0	unclustered	0
Tb927.11.13010	41.8143	-56.9096	0	0	unclustered	0
Tb927.11.13050	-84.7111	82.2609	0	0	unclustered	0
Tb927.11.13060	17.8876	42.0619	0	0	unclustered	0
Tb927.11.13070	60.3445	43.286	0	0	unclustered	0
Tb927.11.13080	90.9012	-0.716781	0	0	unclustered	0
Tb927.11.13120	23.1557	20.3481	0	0	unclustered	0
Tb927.11.13130	71.3476	-56.0394	15	1	15. integral component of membrane	2
Tb927.11.13150	10.052	17.7055	0	0	unclustered	0
Tb927.11.13170	-0.43063	-58.0712	0	0	unclustered	0
Tb927.11.13180	26.5952	-59.2104	0	0	unclustered	1
Tb927.11.13190	103.877	35.1092	4	0.845136	4. cytosol	0
Tb927.11.13200	47.759	-70.3403	0	0	unclustered	2
Tb927.11.13210	-78.1564	-11.6475	0	0	unclustered	0
Tb927.11.13220	18.6693	-104.051	0	0	unclustered	1
Tb927.11.13230	24.5379	-101.776	20	0.849522	20. endoplasmic reticulum	1
Tb927.11.13240	-11.1576	48.074	0	0	unclustered	0
Tb927.11.13250	48.7593	33.0774	0	0	unclustered	0
Tb927.11.13270	-8.86805	15.5728	0	0	unclustered	0
Tb927.11.13280	-53.636	-42.8911	0	0	unclustered	0
Tb927.11.13290	-7.9343	-54.6783	0	0	unclustered	2
Tb927.11.1330	108.441	34.5162	4	0.504929	4. cytosol	0
Tb927.11.13300	47.5921	37.3227	0	0	unclustered	0
Tb927.11.13310	18.5233	66.1017	0	0	unclustered	0
Tb927.11.13320	23.4315	-102.184	0	0	unclustered	0
Tb927.11.13340	76.4659	15.4648	0	0	unclustered	0
Tb927.11.13360	-6.65574	39.763	7	0.848549	7. nucleolus	0
Tb927.11.13380	-9.49036	37.5705	0	0	unclustered	0
Tb927.11.13400	-25.1975	37.5601	0	0	unclustered	0
Tb927.11.13410	-66.2546	-0.859857	0	0	unclustered	0
Tb927.11.13420	23.8254	-30.6882	0	0	unclustered	0
Tb927.11.13450	-59.7306	76.7713	0	0	unclustered	0
Tb927.11.13460	-103.245	79.5653	8	0.834435	8. axoneme	0
Tb927.11.13470	51.8421	-0.0467278	0	0	unclustered	0
Tb927.11.13490	-64.2885	75.4719	0	0	unclustered	0
Tb927.11.1350	-24.6365	-71.8734	21	0.789881	21. mitochondrial inner membrane	2
Tb927.11.13500	-94.5933	71.4124	8	0.594165	8. axoneme	0
Tb927.11.13520	75.5076	-68.985	17	0.981407	17. membrane	1
Tb927.11.13540	6.38036	53.7502	0	0	unclustered	0
Tb927.11.13550	72.5221	-63.6371	0	0	unclustered	6
Tb927.11.13570	41.7178	86.4956	0	0	unclustered	0
Tb927.11.13580	-5.94145	-62.1434	0	0	unclustered	1
Tb927.11.13590	-37.787	-21.1396	0	0	unclustered	0
Tb927.11.1360	6.41557	5.12716	0	0	unclustered	0
Tb927.11.13610	30.8155	-89.8804	0	0	unclustered	0
Tb927.11.13620	-49.182	-24.0869	0	0	unclustered	0
Tb927.11.13640	-26.901	20.306	0	0	unclustered	0
Tb927.11.13660	10.1711	63.1008	0	0	unclustered	0
Tb927.11.13670	-63.9948	76.3646	0	0	unclustered	0
Tb927.11.13680	-96.9348	73.2396	8	0.392021	8. axoneme	0
Tb927.11.13690	-86.1765	72.5601	8	0.459999	8. axoneme	0
Tb927.11.1370	107.592	35.5409	4	0.484028	4. cytosol	0
Tb927.11.13700	-70.6717	-3.85175	0	0	unclustered	0
Tb927.11.13710	-4.04882	-68.9655	0	0	unclustered	1
Tb927.11.13750	34.551	-24.6647	0	0	unclustered	0
Tb927.11.13760	-66.7373	79.0372	0	0	unclustered	0
Tb927.11.13770	45.8067	-57.8507	0	0	unclustered	2
Tb927.11.13780	107.457	36.8848	4	0.468162	4. cytosol	0
Tb927.11.1380	-60.5642	86.1192	0	0	unclustered	0
Tb927.11.13800	-26.2183	-27.1047	0	0	unclustered	0
Tb927.11.13810	45.7912	50.2584	7	0.83112	7. nucleolus	0
Tb927.11.13820	-27.4805	26.8482	6	0.9332	6. nucleolus	0
Tb927.11.13830	-18.5138	-64.9642	21	0.768509	21. mitochondrial inner membrane	1
Tb927.11.13840	-69.6355	84.3827	8	0.409093	8. axoneme	0
Tb927.11.13860	9.12037	70.0456	0	0	unclustered	0
Tb927.11.13870	76.0475	10.1623	0	0	unclustered	0
Tb927.11.13890	-57.9588	-74.2254	22	0.782813	22. mitochondrial large ribosomal subunit	0
Tb927.11.1390	-29.7693	35.3395	0	0	unclustered	0
Tb927.11.13900	-101.635	71.9068	8	0.544128	8. axoneme	0
Tb927.11.13910	-36.7258	-36.0179	0	0	unclustered	0
Tb927.11.13920	17.1497	24.8249	0	0	unclustered	0
Tb927.11.13930	14.5048	78.6426	7	0.99806	7. nucleolus	0
Tb927.11.13970	34.7945	57.7629	0	0	unclustered	0
Tb927.11.13980	-4.82713	86.9209	0	0	unclustered	0
Tb927.11.13990	-44.7885	-36.5431	0	0	unclustered	0
Tb927.11.1400	-52.2692	-50.5429	24	1	24. mitochondrial mRNA editing complex	0
Tb927.11.14020	36.8596	43.7524	0	0	unclustered	0
Tb927.11.14040	36.5655	-2.18368	0	0	unclustered	0
Tb927.11.14050	52.0906	2.12193	0	0	unclustered	0
Tb927.11.14070	40.3455	-67.425	0	0	unclustered	3
Tb927.11.14080	20.3137	-57.973	0	0	unclustered	0
Tb927.11.14090	56.9641	57.7035	0	0	unclustered	0
Tb927.11.1410	-30.73	36.7162	9	1	9. N.S.	0
Tb927.11.14100	26.2949	59.4047	0	0	unclustered	0
Tb927.11.14110	-7.17744	44.6222	0	0	unclustered	0
Tb927.11.14120	95.2401	35.0852	0	0	unclustered	0
Tb927.11.14130	29.5655	52.7136	13	1	13. cytosolic large ribosomal subunit	0
Tb927.11.14140	75.6561	18.5542	4	0.419725	4. cytosol	0
Tb927.11.14150	18.6879	11.1739	0	0	unclustered	0
Tb927.11.14160	44.3733	24.516	0	0	unclustered	0
Tb927.11.14170	10.5845	-101.956	20	0.911717	20. endoplasmic reticulum	1
Tb927.11.14190	35.1358	41.7899	0	0	unclustered	0
Tb927.11.1420	22.5756	35.7881	0	0	unclustered	0
Tb927.11.14200	85.3523	29.6967	4	0.483196	4. cytosol	0
Tb927.11.14210	-83.5291	98.9202	8	0.808854	8. axoneme	0
Tb927.11.14220	75.1135	17.6996	4	0.438635	4. cytosol	0
Tb927.11.14250	95.6544	32.0026	4	0.633002	4. cytosol	0
Tb927.11.14270	11.4736	0.0808141	0	0	unclustered	0
Tb927.11.14280	105.627	28.9945	4	0.552428	4. cytosol	0
Tb927.11.14290	55.3793	-8.56699	0	0	unclustered	0
Tb927.11.1430	-98.8287	79.1314	8	1	8. axoneme	0
Tb927.11.14300	-64.845	69.3675	0	0	unclustered	0
Tb927.11.14310	10.0668	50.2513	0	0	unclustered	0
Tb927.11.14330	72.9809	19.0335	4	0.446225	4. cytosol	0
Tb927.11.14340	81.9601	3.08757	0	0	unclustered	0
Tb927.11.14360	-0.751995	-67.2941	0	0	unclustered	2
Tb927.11.14370	10.2941	10.1457	0	0	unclustered	0
Tb927.11.14380	-44.3979	-44.5764	24	1	24. mitochondrial mRNA editing complex	0
Tb927.11.14390	54.8902	12.6651	0	0	unclustered	0
Tb927.11.1440	30.5011	-84.5091	18	0.82363	18. endoplasmic reticulum	0
Tb927.11.14410	-89.5325	-10.5254	0	0	unclustered	0
Tb927.11.14430	-0.855917	88.7509	5	0.684444	5. proteasome regulatory particle	0
Tb927.11.14440	-82.1236	94.4347	8	0.764228	8. axoneme	0
Tb927.11.14450	-90.4636	96.0105	8	0.693967	8. axoneme	0
Tb927.11.14460	61.5999	11.8781	0	0	unclustered	0
Tb927.11.14470	-51.9522	9.58555	0	0	unclustered	0
Tb927.11.14480	4.82391	67.2153	0	0	unclustered	0
Tb927.11.14490	-25.6717	39.1515	0	0	unclustered	0
Tb927.11.1450	-33.5174	-44.7894	0	0	unclustered	0
Tb927.11.14520	-29.4139	-35.2224	0	0	unclustered	0
Tb927.11.14540	-101.992	69.4418	8	0.546458	8. axoneme	0
Tb927.11.14560	22.2682	67.6472	7	0.798641	7. nucleolus	0
Tb927.11.14570	-53.6875	-57.1586	0	0	unclustered	0
Tb927.11.14580	64.8551	22.1354	0	0	unclustered	0
Tb927.11.14590	29.1236	43.2668	13	0.801469	13. cytosolic large ribosomal subunit	0
Tb927.11.1460	37.3054	33.9917	0	0	unclustered	0
Tb927.11.14610	66.6689	-52.7986	0	0	unclustered	0
Tb927.11.14620	65.2108	-52.0802	0	0	unclustered	0
Tb927.11.14650	-72.5137	6.51363	0	0	unclustered	0
Tb927.11.14680	21.4211	50.3554	0	0	unclustered	1
Tb927.11.14690	16.755	26.2592	0	0	unclustered	0
Tb927.11.1470	67.2575	-57.3881	0	0	unclustered	1
Tb927.11.14730	-13.3135	-69.8283	21	1	21. mitochondrial inner membrane	1
Tb927.11.14740	-86.2609	2.57926	0	0	unclustered	0
Tb927.11.14750	40.7607	42.1092	0	0	unclustered	0
Tb927.11.14760	70.1539	30.0715	0	0	unclustered	0
Tb927.11.14770	30.075	24.4305	0	0	unclustered	0
Tb927.11.14780	-53.5559	45.0131	0	0	unclustered	0
Tb927.11.14800	-73.7771	-2.6909	0	0	unclustered	0
Tb927.11.14810	-41.3224	78.9839	0	0	unclustered	0
Tb927.11.14850	32.2461	-5.00014	0	0	unclustered	0
Tb927.11.14870	92.1971	14.3761	4	0.451131	4. cytosol	0
Tb927.11.14880	-72.2639	77.1636	0	0	unclustered	0
Tb927.11.14890	55.608	28.5336	0	0	unclustered	0
Tb927.11.14900	64.1618	3.27827	0	0	unclustered	0
Tb927.11.14910	14.8003	-97.3905	20	0.890819	20. endoplasmic reticulum	2
Tb927.11.14920	39.3712	49.84	0	0	unclustered	0
Tb927.11.14930	-14.4897	8.57257	0	0	unclustered	1
Tb927.11.14950	42.3255	43.9602	0	0	unclustered	0
Tb927.11.14960	16.2367	81.5756	7	0.927271	7. nucleolus	0
Tb927.11.14970	-58.8466	78.8306	0	0	unclustered	0
Tb927.11.14980	-58.0226	-76.9276	0	0	unclustered	0
Tb927.11.15000	-40.7198	52.2773	0	0	unclustered	0
Tb927.11.15020	80.1662	5.93373	0	0	unclustered	0
Tb927.11.15030	87.7484	34.6456	4	0.458789	4. cytosol	0
Tb927.11.15040	-44.6582	-39.8445	0	0	unclustered	0
Tb927.11.15050	79.719	-71.8052	0	0	unclustered	6
Tb927.11.15070	-75.8594	-27.9075	0	0	unclustered	0
Tb927.11.15090	-87.9657	-15.3829	0	0	unclustered	0
Tb927.11.15100	-95.5455	81.3229	8	0.514366	8. axoneme	0
Tb927.11.15120	-95.4167	74.2712	8	0.523449	8. axoneme	0
Tb927.11.15130	-106.95	81.9623	8	0.580545	8. axoneme	0
Tb927.11.15140	-7.64969	14.6798	10	0.978357	10. cortical cytoskeleton	0
Tb927.11.15150	17.3798	-83.2	20	0.912178	20. endoplasmic reticulum	1
Tb927.11.15170	89.0594	18.2714	0	0	unclustered	0
Tb927.11.15180	12.3881	16.2223	0	0	unclustered	0
Tb927.11.15190	-105.164	82.6159	8	0.83521	8. axoneme	0
Tb927.11.15210	32.6021	-84.3811	18	1	18. endoplasmic reticulum	1
Tb927.11.15220	-89.605	76.95	8	0.406122	8. axoneme	0
Tb927.11.15230	76.4129	-77.6036	0	0	unclustered	2
Tb927.11.15240	33.8653	-71.4715	0	0	unclustered	0
Tb927.11.15250	-87.8945	81.202	8	0.567638	8. axoneme	0
Tb927.11.15270	71.3703	22.4956	0	0	unclustered	0
Tb927.11.15310	-80.4111	-1.69384	0	0	unclustered	0
Tb927.11.15350	28.3269	62.9189	0	0	unclustered	0
Tb927.11.15370	87.5839	30.1464	4	0.459824	4. cytosol	0
Tb927.11.15375	-100.34	72.9255	8	0.497933	8. axoneme	0
Tb927.11.1540	-41.193	-37.5177	0	0	unclustered	0
Tb927.11.15400	75.4367	-71.7547	0	0	unclustered	0
Tb927.11.15420	41.2931	38.6374	0	0	unclustered	0
Tb927.11.15430	29.7345	67.0829	0	0	unclustered	0
Tb927.11.15440	-24.1393	-77.8275	0	0	unclustered	1
Tb927.11.15460	21.204	60.3738	0	0	unclustered	0
Tb927.11.15480	86.2546	12.1762	4	0.479869	4. cytosol	0
Tb927.11.15490	32.1389	-11.5688	0	0	unclustered	0
Tb927.11.1550	38.9671	54.7367	0	0	unclustered	0
Tb927.11.15500	-52.7022	-79.5547	0	0	unclustered	0
Tb927.11.15520	-77.9259	-32.374	0	0	unclustered	0
Tb927.11.15580	-16.4729	52.4591	0	0	unclustered	0
Tb927.11.1560	101.425	39.1149	4	0.579189	4. cytosol	0
Tb927.11.15610	-85.1388	-6.5202	0	0	unclustered	0
Tb927.11.15630	18.0798	30.307	0	0	unclustered	0
Tb927.11.15640	-42.7448	-46.731	24	1	24. mitochondrial mRNA editing complex	0
Tb927.11.15650	-40.2704	-38.1159	0	0	unclustered	0
Tb927.11.15675	-9.75101	-75.2686	0	0	unclustered	1
Tb927.11.15680	111.757	34.3505	0	0	unclustered	0
Tb927.11.15690	8.13847	56.3235	0	0	unclustered	0
Tb927.11.15730	-50.1472	72.4198	0	0	unclustered	0
Tb927.11.15740	-101.843	59.4147	8	0.322729	8. axoneme	0
Tb927.11.15750	-56.2428	86.4033	0	0	unclustered	0
Tb927.11.15760	20.278	-86.939	20	1	20. endoplasmic reticulum	2
Tb927.11.15800	-9.74146	-6.95039	0	0	unclustered	0
Tb927.11.15810	-14.0202	-69.9994	0	0	unclustered	1
Tb927.11.15820	-48.7802	-59.8944	0	0	unclustered	0
Tb927.11.15840	49.8622	-75.3982	16	1	16. pellicular membrane	10
Tb927.11.15850	-50.6355	-64.5199	0	0	unclustered	0
Tb927.11.15870	22.4782	-91.4316	20	0.810524	20. endoplasmic reticulum	2
Tb927.11.15890	-55.3554	-39.0702	0	0	unclustered	0
Tb927.11.1590	-29.722	37.4927	9	1	9. N.S.	0
Tb927.11.15900	25.2729	52.5209	0	0	unclustered	0
Tb927.11.15910	86.8948	4.84264	0	0	unclustered	0
Tb927.11.15930	50.6499	-13.6092	0	0	unclustered	0
Tb927.11.15940	64.5259	38.1802	0	0	unclustered	0
Tb927.11.15960	41.5019	-70.9406	0	0	unclustered	11
Tb927.11.15970	40.0851	17.9559	0	0	unclustered	0
Tb927.11.15980	41.0495	-51.2359	0	0	unclustered	0
Tb927.11.15990	6.12509	-15.9218	0	0	unclustered	0
Tb927.11.160	76.3474	-65.4982	0	0	unclustered	1
Tb927.11.16000	2.15649	30.5378	0	0	unclustered	0
Tb927.11.16010	82.9241	-65.5273	0	0	unclustered	22
Tb927.11.16020	16.0067	84.4886	0	0	unclustered	0
Tb927.11.16030	-0.968218	87.6236	5	0.748218	5. proteasome regulatory particle	0
Tb927.11.16050	68.5046	18.9119	0	0	unclustered	0
Tb927.11.16060	16.0173	-55.7901	0	0	unclustered	0
Tb927.11.16080	77.0061	-62.4721	0	0	unclustered	0
Tb927.11.16090	-80.0635	83.2777	8	0.322063	8. axoneme	0
Tb927.11.1610	-56.7543	5.38844	0	0	unclustered	0
Tb927.11.16100	71.0091	25.1746	0	0	unclustered	0
Tb927.11.16110	81.712	-64.1402	0	0	unclustered	1
Tb927.11.16120	-80.5452	-22.1819	19	1	19. kinetoplast	0
Tb927.11.16130	38.0664	43.37	0	0	unclustered	0
Tb927.11.16140	1.80854	34.4041	0	0	unclustered	0
Tb927.11.16150	74.4541	24.6081	0	0	unclustered	0
Tb927.11.16160	94.1642	26.5172	4	0.551238	4. cytosol	0
Tb927.11.16170	22.9319	-86.6386	0	0	unclustered	0
Tb927.11.1620	-18.2827	-71.5969	0	0	unclustered	0
Tb927.11.16210	-105.382	93.6326	8	0.572458	8. axoneme	0
Tb927.11.16220	-39.0335	-38.0351	0	0	unclustered	0
Tb927.11.16230	19.0834	55.1147	0	0	unclustered	0
Tb927.11.16240	12.7415	-96.0281	0	0	unclustered	10
Tb927.11.16250	-58.1211	-52.9182	0	0	unclustered	0
Tb927.11.16260	-8.13948	-50.5564	0	0	unclustered	0
Tb927.11.16280	30.4873	52.8905	13	1	13. cytosolic large ribosomal subunit	0
Tb927.11.1630	-58.1551	-67.1026	0	0	unclustered	0
Tb927.11.16320	74.8776	-70.7085	0	0	unclustered	1
Tb927.11.16330	6.05391	26.2327	0	0	unclustered	0
Tb927.11.16340	84.5094	21.2764	4	0.437441	4. cytosol	0
Tb927.11.16360	-17.6123	44.0698	0	0	unclustered	0
Tb927.11.16370	69.365	22.2534	0	0	unclustered	1
Tb927.11.16380	13.8479	-57.7404	0	0	unclustered	1
Tb927.11.16390	47.5503	43.8408	0	0	unclustered	0
Tb927.11.1640	0.312425	-102.036	0	0	unclustered	2
Tb927.11.16400	-87.1553	-24.4944	0	0	unclustered	0
Tb927.11.16410	-78.4364	87.1921	8	0.504602	8. axoneme	0
Tb927.11.16430	-6.3784	-70.8697	0	0	unclustered	0
Tb927.11.16450	5.8348	30.3752	0	0	unclustered	0
Tb927.11.16470	-9.86596	10.845	10	0.978357	10. cortical cytoskeleton	0
Tb927.11.16480	-37.0295	-23.1535	0	0	unclustered	0
Tb927.11.16490	-1.09165	61.5854	0	0	unclustered	0
Tb927.11.16530	-63.6609	-43.9385	0	0	unclustered	0
Tb927.11.16540	78.4444	38.6775	0	0	unclustered	0
Tb927.11.16550	20.8525	4.07623	0	0	unclustered	0
Tb927.11.16560	79.1951	-67.0215	0	0	unclustered	9
Tb927.11.16570	-55.8787	47.4403	0	0	unclustered	0
Tb927.11.16590	9.24917	64.6304	0	0	unclustered	0
Tb927.11.1660	6.22956	40.351	0	0	unclustered	0
Tb927.11.16610	-6.26077	16.6715	0	0	unclustered	0
Tb927.11.16630	49.8005	-85.1795	0	0	unclustered	14
Tb927.11.16640	-87.8822	-13.8495	0	0	unclustered	0
Tb927.11.16650	67.0192	-68.7113	0	0	unclustered	10
Tb927.11.16660	31.2203	32.2588	0	0	unclustered	0
Tb927.11.16670	54.1397	27.611	0	0	unclustered	0
Tb927.11.16690	64.5816	-71.1764	0	0	unclustered	9
Tb927.11.167	15.1561	-33.1997	0	0	unclustered	1
Tb927.11.1670	-39.5926	-45.541	24	1	24. mitochondrial mRNA editing complex	0
Tb927.11.16700	-76.1003	-32.6488	0	0	unclustered	0
Tb927.11.16710	0.167101	-80.6327	0	0	unclustered	1
Tb927.11.16720	15.194	6.44826	0	0	unclustered	0
Tb927.11.16730	-39.4541	-24.6301	0	0	unclustered	0
Tb927.11.16740	29.006	-93.9301	0	0	unclustered	0
Tb927.11.16750	-6.83264	-58.5305	0	0	unclustered	1
Tb927.11.16760	93.4095	32.6281	4	0.519031	4. cytosol	0
Tb927.11.16770	109.673	28.8835	0	0	unclustered	0
Tb927.11.16790	-48.9191	80.5836	0	0	unclustered	0
Tb927.11.1680	29.5937	-97.5666	20	0.88886	20. endoplasmic reticulum	1
Tb927.11.16810	27.417	38.2231	0	0	unclustered	0
Tb927.11.16830	-30.9291	63.7803	0	0	unclustered	0
Tb927.11.16860	-49.1823	-48.6591	0	0	unclustered	0
Tb927.11.16870	-34.2103	-33.647	0	0	unclustered	0
Tb927.11.16880	-85.4312	84.2206	8	0.603903	8. axoneme	0
Tb927.11.16890	-81.074	97.7358	8	0.782155	8. axoneme	0
Tb927.11.16900	-107.558	87.6404	8	0.4745	8. axoneme	0
Tb927.11.16920	-9.95711	30.6079	0	0	unclustered	0
Tb927.11.16930	1.60898	-81.4247	0	0	unclustered	7
Tb927.11.16970	88.025	24.8522	4	0.444976	4. cytosol	0
Tb927.11.16980	-95.5025	86.9408	8	0.490249	8. axoneme	0
Tb927.11.170	-49.8965	-55.2754	0	0	unclustered	0
Tb927.11.1700	-73.6874	-22.9348	0	0	unclustered	0
Tb927.11.17000	-22.5836	43.2528	0	0	unclustered	0
Tb927.11.17040	1.977	-32.0307	0	0	unclustered	1
Tb927.11.1710	-42.5409	-45.7675	0	0	unclustered	0
Tb927.11.1720	90.7859	24.7267	4	0.474776	4. cytosol	0
Tb927.11.1730	-2.04517	60.4429	0	0	unclustered	0
Tb927.11.1740	-31.2044	65.0735	3	1	3. intraciliary transport particle B	0
Tb927.11.17440	61.1432	-49.8768	0	0	unclustered	0
Tb927.11.1750	79.4214	-74.6948	0	0	unclustered	0
Tb927.11.1770	-49.1466	44.4462	0	0	unclustered	0
Tb927.11.17870	60.7897	-53.7611	0	0	unclustered	0
Tb927.11.180	-21.2406	-51.3228	0	0	unclustered	0
Tb927.11.1810	42.84	-55.9749	0	0	unclustered	0
Tb927.11.1820	50.6245	28.387	0	0	unclustered	0
Tb927.11.1840	-16.8465	21.2656	0	0	unclustered	0
Tb927.11.1850	-16.6925	-65.9045	0	0	unclustered	0
Tb927.11.18670	8.61492	-65.7291	0	0	unclustered	0
Tb927.11.1890	89.7355	16.2478	0	0	unclustered	0
Tb927.11.190	-43.6565	-39.3747	0	0	unclustered	0
Tb927.11.1900	94.5853	32.5101	4	0.528492	4. cytosol	0
Tb927.11.1910	68.7215	-69.9928	0	0	unclustered	5
Tb927.11.1930	27.3652	-1.64294	0	0	unclustered	0
Tb927.11.1940	-55.3993	-6.80108	0	0	unclustered	0
Tb927.11.1950	-47.3878	-57.7939	0	0	unclustered	0
Tb927.11.1960	-73.3506	71.102	8	0.440904	8. axoneme	0
Tb927.11.1970	66.7957	16.6469	0	0	unclustered	0
Tb927.11.1980	40.3665	31.8401	0	0	unclustered	0
Tb927.11.1990	101.386	34.7672	4	0.665025	4. cytosol	0
Tb927.11.200	104.537	18.4804	0	0	unclustered	0
Tb927.11.2010	-4.02599	-71.2714	0	0	unclustered	2
Tb927.11.2030	56.3465	-3.61565	0	0	unclustered	0
Tb927.11.2040	0.448526	13.783	10	1	10. cortical cytoskeleton	0
Tb927.11.20430	45.6797	-31.0972	0	0	unclustered	0
Tb927.11.2060	21.238	38.0153	0	0	unclustered	0
Tb927.11.2070	10.1223	3.54409	0	0	unclustered	0
Tb927.11.20730	22.5422	-76.692	0	0	unclustered	1
Tb927.11.2090	77.7654	6.18976	0	0	unclustered	0
Tb927.11.2100	-7.36058	53.6777	0	0	unclustered	0
Tb927.11.2110	74.036	-81.787	0	0	unclustered	0
Tb927.11.2120	7.25061	77.3856	0	0	unclustered	0
Tb927.11.2130	-1.546	88.131	5	0.946452	5. proteasome regulatory particle	0
Tb927.11.2140	-71.4994	86.4018	8	0.445966	8. axoneme	0
Tb927.11.2150	-78.1243	-8.63321	0	0	unclustered	0
Tb927.11.2180	-24.3133	-87.5901	0	0	unclustered	0
Tb927.11.2190	-12.7704	-71.3288	0	0	unclustered	0
Tb927.11.2200	-24.017	37.6097	0	0	unclustered	0
Tb927.11.2210	12.8882	-102.63	0	0	unclustered	25
Tb927.11.2220	-36.8752	-38.5495	0	0	unclustered	0
Tb927.11.2235	17.7705	-41.3452	0	0	unclustered	0
Tb927.11.2250	39.7318	45.1343	0	0	unclustered	0
Tb927.11.2260	34.2989	32.4626	0	0	unclustered	0
Tb927.11.2270	-85.9339	76.3647	8	0.48203	8. axoneme	0
Tb927.11.2280	55.202	3.43428	0	0	unclustered	0
Tb927.11.2290	-90.7053	-9.55016	0	0	unclustered	0
Tb927.11.230	21.3972	70.2243	7	1	7. nucleolus	0
Tb927.11.2300	25.0418	40.3492	13	0.794665	13. cytosolic large ribosomal subunit	0
Tb927.11.2320	41.9985	-11.6893	0	0	unclustered	0
Tb927.11.2330	19.4461	-0.701201	0	0	unclustered	1
Tb927.11.2340	3.98687	-6.14336	0	0	unclustered	0
Tb927.11.2360	99.3203	36.8551	4	0.566893	4. cytosol	0
Tb927.11.2370	4.58957	-5.51495	0	0	unclustered	0
Tb927.11.2380	-57.3427	39.8183	11	0.977946	11. glycosome	3
Tb927.11.240	-73.9084	-29.9858	0	0	unclustered	0
Tb927.11.2400	33.557	-54.2495	0	0	unclustered	0
Tb927.11.2410	40.1175	-56.2669	0	0	unclustered	0
Tb927.11.2420	90.3752	9.54578	0	0	unclustered	0
Tb927.11.2430	23.8205	78.5403	0	0	unclustered	0
Tb927.11.2440	-3.38253	17.0094	0	0	unclustered	0
Tb927.11.2470	-0.957189	30.7482	0	0	unclustered	0
Tb927.11.2490	3.13103	16.965	0	0	unclustered	0
Tb927.11.2500	96.466	39.5402	0	0	unclustered	0
Tb927.11.2510	16.8269	75.0515	7	0.938464	7. nucleolus	0
Tb927.11.2520	88.6462	24.2742	4	0.446225	4. cytosol	0
Tb927.11.2530	-59.3058	-69.6905	22	0.902356	22. mitochondrial large ribosomal subunit	0
Tb927.11.2540	-110.925	86.6178	8	0.408549	8. axoneme	0
Tb927.11.2570	-87.0519	88.45	8	0.810227	8. axoneme	0
Tb927.11.2580	20.6751	-62.4231	0	0	unclustered	6
Tb927.11.2590	8.18741	-5.3871	0	0	unclustered	0
Tb927.11.260	35.1202	67.194	0	0	unclustered	0
Tb927.11.2600	-28.8778	51.6076	0	0	unclustered	0
Tb927.11.2610	-21.721	45.1668	0	0	unclustered	0
Tb927.11.2620	-51.9306	41.1862	11	0.700623	11. glycosome	0
Tb927.11.2640	5.56179	38.26	0	0	unclustered	0
Tb927.11.2650	-37.1013	-27.1103	23	1	23. kinetoplast	0
Tb927.11.2660	58.6193	-0.713316	0	0	unclustered	0
Tb927.11.2670	-26.6244	26.5787	6	1	6. nucleolus	0
Tb927.11.2690	-43.2833	-42.3774	0	0	unclustered	0
Tb927.11.270	-10.549	-83.6362	0	0	unclustered	0
Tb927.11.2730	91.4636	41.3805	4	0.445613	4. cytosol	0
Tb927.11.2740	99.0639	46.9732	0	0	unclustered	0
Tb927.11.2750	30.3615	-78.7311	0	0	unclustered	0
Tb927.11.2760	15.7481	56.7173	0	0	unclustered	0
Tb927.11.2770	-109.763	81.7669	8	0.497039	8. axoneme	0
Tb927.11.2790	-94.1346	90.1109	8	0.838191	8. axoneme	0
Tb927.11.280	4.68368	54.7243	0	0	unclustered	0
Tb927.11.2830	-79.3664	87.6194	8	0.623878	8. axoneme	0
Tb927.11.2860	67.334	20.9652	0	0	unclustered	0
Tb927.11.2880	3.38375	6.21615	0	0	unclustered	0
Tb927.11.2890	62.792	37.7267	0	0	unclustered	0
Tb927.11.290	42.338	4.5589	0	0	unclustered	0
Tb927.11.2900	1.10777	72.9448	0	0	unclustered	0
Tb927.11.2910	-40.1509	-47.1276	0	0	unclustered	0
Tb927.11.2920	-45.7818	-51.7609	0	0	unclustered	0
Tb927.11.2940	82.1187	18.7445	0	0	unclustered	0
Tb927.11.2950	5.72082	-14.2623	0	0	unclustered	0
Tb927.11.2960	-45.0129	3.73077	0	0	unclustered	0
Tb927.11.2990	-41.591	-43.4911	0	0	unclustered	0
Tb927.11.3010	-57.5346	-34.5571	0	0	unclustered	0
Tb927.11.3020	-41.8151	-73.0581	0	0	unclustered	8
Tb927.11.3030	81.9736	33.9586	0	0	unclustered	0
[truncated: 3,440 more rows]

## Sheet: Fig2_II_TbPCF_n3
	Dim.1	Dim.2	HDBSCAN_cluster	HDBSCAN_cluster_probability	legend	TM
[truncated: 5,587 more rows]

[truncated: 53 more sheets: Fig2_III_TcBSF_n3, Fig2_IV_TcPCF_n3, Fig3A_I_TbBSF_n3, Fig3A_II_TbPCF_n3, Fig3A_III_TcBSF_n3, Fig3A_IV_TcPCF_n3, Fig3B_I_TbBSF_n3, Fig3B_II_TbPCF_n3, Fig3B_III_TcBSF_n3, Fig3B_IV_TcPCF_n3, Fig3C_i, Fig3C_ii, Fig4A_TbBSF, Fig4B_I_TbBSF_n3, Fig4B_II_TbPCF_n3, Fig4B_III_TcBSF_n3, Fig4B_IV_TcPCF_n3, Fig5B_I_TbBSF, Fig5B_II_TbPCF, Fig5B_III_TcBSF …]
